# Supplementary material for: Energy release induced rockbursts based on butterfly-shaped plastic zones in roadways of coal reservoirs
Source: PLoS One. 2021 Jul 28;16(7):e0255044. doi: 10.1371/journal.pone.0255044 (PMC8318283; doi:10.1371/journal.pone.0255044)
Supplement: S1 Data — (ZIP) [file pone.0255044.s001.zip]

Archive with 26 entries (21 files):
- Qianqiu coal/
- Qianqiu coal/1/
- Qianqiu coal/1/energy1.xlsx
- Qianqiu coal/1/energy2.xlsx
- Qianqiu coal/1/energy3.xlsx
- Qianqiu coal/1/energy4.xlsx
- Qianqiu coal/1/energy6.xlsx
- Qianqiu coal/1/energy7.xlsx
- Qianqiu coal/1.5/
- Qianqiu coal/1.5/energy1.xlsx
- Qianqiu coal/1.5/energy2.xlsx
- Qianqiu coal/1.5/energy3.xlsx
- Qianqiu coal/1.5/energy4.xlsx
- Qianqiu coal/1.5/energy6.xlsx
- Qianqiu coal/1.5/energy7.xlsx
- numerical simulation/
- numerical simulation/Calculation/
- numerical simulation/Calculation/numerical simulation energy0.xlsx
- numerical simulation/Calculation/numerical simulation energy12.xlsx
- numerical simulation/Calculation/numerical simulation energy16.xlsx
- numerical simulation/Calculation/numerical simulation energy19.xlsx
- numerical simulation/Calculation/numerical simulation energy4.xlsx
- numerical simulation/Calculation/numerical simulation energy8.xlsx
- numerical simulation/Calculation/numerical simulation ennergy23.xlsx
- numerical simulation/Calculation/numerical simulation ennergy25.xlsx
- numerical simulation/Calculation/numerical simulation ennergy27.xlsx
