# Supplementary material for: Energy release induced rockbursts based on butterfly-shaped plastic zones in roadways of coal reservoirs
Source: PLoS One. 2021 Jul 28;16(7):e0255044. doi: 10.1371/journal.pone.0255044 (PMC8318283; doi:10.1371/journal.pone.0255044)
Supplement: S1 Data — (ZIP) [file pone.0255044.s001.zip › Qianqiu coal/1/energy1.xlsx]

## Sheet: s1
	弹性								0.0857			塑性								0.0857
									20800000000											20800000000
1	-18029700	-18247000	-34006000	0.0521698	18029700	18247000	34006000	1939.56	2.71214e+07		1	-18305300	-18332500	-34120000	0.0521698	18305300	18332500	34120000	1960.83	2.6256e+07	865457
2	-18021600	-18247000	-34014100	0.0598537	18021600	18247000	34014100	2225.64			2	-18304100	-18311200	-34132700	0.0598537	18304100	18311200	34132700	2249.87
3	-18029300	-18248500	-34017400	0.0451761	18029300	18248500	34017400	1680.35			3	-18308000	-18332900	-34138800	0.0451761	18308000	18332900	34138800	1699.32
4	-17880000	-17997600	-31417000	0.0192709	17880000	17997600	31417000	640.333			4	-17476000	-17793100	-28735600	0.0192709	17476000	17793100	28735600	565.495
5	-17882100	-17946500	-31482800	0.0261534	17882100	17946500	31482800	870.525			5	-17476500	-17699400	-28832400	0.0261534	17476500	17699400	28832400	768.98
6	-17869500	-17995200	-31344100	0.0235609	17869500	17995200	31344100	780.344			6	-17455500	-17768000	-28614200	0.0235609	17455500	17768000	28614200	687.149
7	-17870900	-18033900	-31315300	0.016291	17870900	18033900	31315300	539.358			7	-17460400	-17841400	-28575500	0.016291	17460400	17841400	28575500	475.197
8	-17876400	-18051900	-31336800	0.0201728	17876400	18051900	31336800	668.779			8	-17472500	-17886500	-28616800	0.0201728	17472500	17886500	28616800	590.218
9	-18085400	-18221000	-33764800	0.0352664	18085400	18221000	33764800	1299.22			9	-18272400	-18434000	-33783200	0.0352664	18272400	18434000	33783200	1309.53
10	-18086400	-18220200	-33758100	0.0558195	18086400	18220200	33758100	2055.86			10	-18271100	-18431700	-33776400	0.0558195	18271100	18431700	33776400	2072.03
11	-18086600	-18220500	-33760100	0.0670785	18086600	18220500	33760100	2470.75			11	-18270200	-18423300	-33778400	0.0670785	18270200	18423300	33778400	2489.75
12	-18085100	-18221300	-33767100	0.0435407	18085100	18221300	33767100	1604.19			12	-18272100	-18428900	-33786000	0.0435407	18272100	18428900	33786000	1616.8
13	-18085200	-18221900	-33771100	0.0286462	18085200	18221900	33771100	1055.61			13	-18273500	-18435800	-33789400	0.0286462	18273500	18435800	33789400	1064.03
14	-17638200	-18104600	-33380300	0.0427276	17638200	18104600	33380300	1534.39			14	-17287700	-17904300	-32300000	0.0427276	17287700	17904300	32300000	1453.19
15	-17620000	-18109300	-33431900	0.0656689	17620000	18109300	33431900	2362.62			15	-17253100	-17914300	-32406100	0.0656689	17253100	17914300	32406100	2242.27
16	-17624800	-18102500	-33378700	0.0461001	17624800	18102500	33378700	1654.93			16	-17260800	-17899900	-32295900	0.0461001	17260800	17899900	32295900	1566.71
17	-17635900	-18097500	-33331700	0.0390562	17635900	18097500	33331700	1399.54			17	-17283300	-17890000	-32202700	0.0390562	17283300	17890000	32202700	1322.5
18	-17646500	-18095900	-33309900	0.0398229	17646500	18095900	33309900	1425.98			18	-17309100	-17887300	-32157600	0.0398229	17309100	17887300	32157600	1346.52
19	-18027500	-18221100	-33823400	0.121351	18027500	18221100	33823400	4476.5			19	-18183400	-18249300	-33868800	0.121351	18183400	18249300	33868800	4499.31
20	-18030100	-18220300	-33814900	0.137069	18030100	18220300	33814900	5054.75			20	-18178900	-18247100	-33857800	0.137069	18178900	18247100	33857800	5079.25
21	-18023600	-18220200	-33821000	0.137066	18023600	18220200	33821000	5055.29			21	-18156800	-18245200	-33866300	0.137066	18156800	18245200	33866300	5078.69
22	-17956700	-18316600	-31645400	0.0495026	17956700	18316600	31645400	1673.39			22	-17627700	-18503700	-29108200	0.0495026	17627700	18503700	29108200	1504.4
23	-17960100	-18302000	-31684100	0.0661757	17960100	18302000	31684100	2240.02			23	-17633700	-18478900	-29176100	0.0661757	17633700	18478900	29176100	2015.84
24	-17951200	-18345600	-31577600	0.0677497	17951200	18345600	31577600	2285.01			24	-17619300	-18551500	-29001000	0.0677497	17619300	18551500	29001000	2051.76
25	-17949200	-18349900	-31558400	0.0474612	17949200	18349900	31558400	1599.56			25	-17615300	-18558800	-28964700	0.0474612	17615300	18558800	28964700	1435.31
26	-17951400	-18340200	-31584100	0.0527666	17951400	18340200	31584100	1779.95			26	-17618500	-18541000	-29005700	0.0527666	17618500	18541000	29005700	1597.9
27	-17782000	-18226900	-34109900	0.0716589	17782000	18226900	34109900	2662.8			27	-17615300	-18218400	-34216100	0.0716589	17615300	18218400	34216100	2666.18
28	-17787900	-18226800	-34103600	0.133383	17787900	18226800	34103600	4955.66			28	-17624400	-18218500	-34207900	0.133383	17624400	18218500	34207900	4961.86
29	-17775000	-18226800	-34116500	0.121944	17775000	18226800	34116500	4532			29	-17594800	-18215600	-34216800	0.121944	17594800	18215600	34216800	4535.44
30	-17770100	-18226300	-34117900	0.0709335	17770100	18226300	34117900	2636.12			30	-17589100	-18215300	-34220000	0.0709335	17589100	18215300	34220000	2638.29
31	-17772300	-18226400	-34116200	0.0651958	17772300	18226400	34116200	2422.82			31	-17597000	-18216800	-34222800	0.0651958	17597000	18216800	34222800	2425.54
32	-17778500	-19020800	-29668800	0.0536916	17778500	19020800	29668800	1694.65			32	-17336900	-19503700	-26031700	0.0536916	17336900	19503700	26031700	1466.55
33	-17779600	-18993900	-29703500	0.0572607	17779600	18993900	29703500	1808.77			33	-17336600	-19441900	-26091200	0.0572607	17336600	19441900	26091200	1565.1
34	-17626400	-18090700	-33292900	0.0441857	17626400	18090700	33292900	1580.39			34	-17269300	-17877300	-32125600	0.0441857	17269300	17877300	32125600	1490.67
35	-17641400	-18089100	-33266700	0.047028	17641400	18089100	33266700	1680.66			35	-17297900	-17873700	-32071700	0.047028	17297900	17873700	32071700	1583.74
36	-17655500	-18086600	-33234400	0.0541511	17655500	18086600	33234400	1933.08			36	-17327300	-17869000	-32008800	0.0541511	17327300	17869000	32008800	1819.7
37	-17633000	-18083500	-33235200	0.0461997	17633000	18083500	33235200	1648.53			37	-17279400	-17861800	-32005200	0.0461997	17279400	17861800	32005200	1550.67
38	-17647600	-18079900	-33194700	0.0506106	17647600	18079900	33194700	1803.3			38	-17309000	-17855200	-31928000	0.0506106	17309000	17855200	31928000	1694
39	-17665100	-18078000	-33163600	0.0572445	17665100	18078000	33163600	2037.66			39	-17344500	-17851700	-31867900	0.0572445	17344500	17851700	31867900	1912.41
40	-17633700	-18075900	-33179800	0.0493732	17633700	18075900	33179800	1757.58			40	-17279200	-17846200	-31893700	0.0493732	17279200	17846200	31893700	1649.01
41	-17654800	-18072300	-33132800	0.0559036	17654800	18072300	33132800	1986.87			41	-17320100	-17839300	-31803100	0.0559036	17320100	17839300	31803100	1861.28
42	-17676200	-18068500	-33084600	0.0602168	17676200	18068500	33084600	2136.64			42	-17360300	-17832100	-31712200	0.0602168	17360300	17832100	31712200	1998.56
43	-17759200	-18226300	-34128500	0.12803	17759200	18226300	34128500	4759.15			43	-17560900	-18212100	-34225500	0.12803	17560900	18212100	34225500	4760.44
44	-17758200	-18226100	-34128300	0.109504	17758200	18226100	34128300	4070.38			44	-17563700	-18213000	-34229100	0.109504	17563700	18213000	34229100	4072.45
45	-17759600	-18225700	-34124100	0.0787849	17759600	18225700	34124100	2928.07			45	-17571500	-18214000	-34228800	0.0787849	17571500	18214000	34228800	2930.41
46	-17859500	-18046900	-31220800	0.0237969	17859500	18046900	31220800	784.842			46	-17439800	-17844400	-28425700	0.0237969	17439800	17844400	28425700	689.503
47	-17863800	-18085200	-31213200	0.0177675	17863800	18085200	31213200	586.308			47	-17449500	-17921600	-28417700	0.0177675	17449500	17921600	28417700	515.663
48	-17870800	-18104500	-31244100	0.0250672	17870800	18104500	31244100	828.676			48	-17464300	-17975800	-28469300	0.0250672	17464300	17975800	28469300	730.256
49	-17851100	-18110800	-31097200	0.0258882	17851100	18110800	31097200	850.456			49	-17427600	-17948900	-28233800	0.0258882	17427600	17948900	28233800	745.667
50	-17858000	-18141800	-31115500	0.02344	17858000	18141800	31115500	771.201			50	-17441700	-18016800	-28266700	0.02344	17441700	18016800	28266700	677.376
51	-17866200	-18159600	-31155800	0.0278007	17866200	18159600	31155800	916.665			51	-17458100	-18068400	-28332100	0.0278007	17458100	18068400	28332100	806.87
52	-17843500	-18182200	-30971300	0.0276202	17843500	18182200	30971300	903.867			52	-17417300	-18067500	-28041700	0.0276202	17417300	18067500	28041700	791.189
53	-17851700	-18201800	-31010600	0.0265414	17851700	18201800	31010600	870.456			53	-17433400	-18117700	-28106900	0.0265414	17433400	18117700	28106900	763.555
54	-17861100	-18216400	-31062600	0.0284209	17861100	18216400	31062600	934.537			54	-17451300	-18163700	-28188700	0.0284209	17451300	18163700	28188700	821.654
55	-17941700	-18394100	-31461000	0.0756747	17941700	18394100	31461000	2542.27			55	-17603200	-18631200	-28806200	0.0756747	17603200	18631200	28806200	2276.93
56	-17942700	-18393400	-31468700	0.067803	17942700	18393400	31468700	2278.54			56	-17604300	-18628900	-28815800	0.067803	17604300	18628900	28815800	2040.82
57	-17944900	-18377200	-31501000	0.0666975	17944900	18377200	31501000	2243.69			57	-17607800	-18602500	-28867500	0.0666975	17607800	18602500	28867500	2010.73
58	-18032300	-18249400	-34020400	0.0243372	18032300	18249400	34020400	905.406			58	-18310400	-18343800	-34144700	0.0243372	18310400	18343800	34144700	915.887
59	-18019100	-18248300	-34025700	0.0339834	18019100	18248300	34025700	1264.22			59	-18306200	-18306300	-34152200	0.0339834	18306200	18306300	34152200	1278.34
60	-18025700	-18249400	-34027000	0.020781	18025700	18249400	34027000	773.221			60	-18309300	-18325700	-34154700	0.020781	18309300	18325700	34154700	782.1
61	-18032200	-18250300	-34027100	0.0207888	18032200	18250300	34027100	773.614			61	-18311900	-18344900	-34154400	0.0207888	18311900	18344900	34154400	782.686
62	-16767000	-18055900	-33903700	0.0555881	16767000	18055900	33903700	2007.53			62	-15712500	-17807800	-33186200	0.0555881	15712500	17807800	33186200	1906.43
63	-16711800	-18048400	-33905600	0.0631398	16711800	18048400	33905600	2278.06			63	-15610000	-17790400	-33164100	0.0631398	15610000	17790400	33164100	2159.15
64	-16831300	-18052600	-33815700	0.0285254	16831300	18052600	33815700	1027.48			64	-15829700	-17805300	-33050800	0.0285254	15829700	17805300	33050800	974.468
65	-16804100	-18059200	-33890400	0.0472036	16804100	18059200	33890400	1704.94			65	-15771300	-17816700	-33190500	0.0472036	15771300	17816700	33190500	1620.97
66	-16849700	-18064800	-33884700	0.0419971	16849700	18064800	33884700	1517.82			66	-15853900	-17830600	-33207400	0.0419971	15853900	17830600	33207400	1445.5
67	-16858700	-18054300	-33800300	0.0266246	16858700	18054300	33800300	958.87			67	-15871600	-17810600	-33046700	0.0266246	15871600	17810600	33046700	910.084
68	-16854800	-18046000	-33745500	0.0270817	16854800	18046000	33745500	972.925			68	-15874200	-17795700	-32938000	0.0270817	15874200	17795700	32938000	921.223
69	-16887000	-18066100	-33856900	0.040039	16887000	18066100	33856900	1446.33			69	-15919600	-17835600	-33177900	0.040039	15919600	17835600	33177900	1377.97
70	-16892300	-18057100	-33786800	0.0342031	16892300	18057100	33786800	1231.87			70	-15934800	-17818600	-33040500	0.0342031	15934800	17818600	33040500	1170.2
71	-16891800	-18046400	-33711300	0.0303771	16891800	18046400	33711300	1090.46			71	-15940400	-17799100	-32895900	0.0303771	15940400	17799100	32895900	1032.66
72	-17779500	-19061500	-29634800	0.0362669	17779500	19061500	29634800	1144.2			72	-17339400	-19576200	-25976400	0.0362669	17339400	19576200	25976400	990.465
73	-17765400	-19113300	-29482400	0.046036	17765400	19113300	29482400	1444.8			73	-17317500	-19639300	-25757000	0.046036	17317500	19639300	25757000	1247.81
74	-17770900	-19125000	-29509800	0.0481135	17770900	19125000	29509800	1512.25			74	-17327300	-19668800	-25797600	0.0481135	17327300	19668800	25797600	1307.64
75	-17783200	-19072200	-29650800	0.0382501	17783200	19072200	29650800	1207.93			75	-17346400	-19602000	-26000900	0.0382501	17346400	19602000	26000900	1046.58
76	-17791300	-19028200	-29752400	0.0359513	17791300	19028200	29752400	1139.05			76	-17358800	-19539500	-26151600	0.0359513	17358800	19539500	26151600	988.227
77	-17777600	-19118400	-29564500	0.0543265	17777600	19118400	29564500	1711.28			77	-17339100	-19668300	-25882800	0.0543265	17339100	19668300	25882800	1481.93
78	-17790500	-19061100	-29714300	0.0526595	17790500	19061100	29714300	1667.08			78	-17359100	-19596000	-26097400	0.0526595	17359100	19596000	26097400	1446.63
79	-17800900	-19009900	-29839700	0.0476257	17800900	19009900	29839700	1513.93			79	-17374800	-19525000	-26280900	0.0476257	17374800	19525000	26280900	1315.93
80	-18034100	-18221800	-33821800	0.0645437	18034100	18221800	33821800	2381.1			80	-18212600	-18253000	-33865900	0.0645437	18212600	18253000	33865900	2394.2
81	-18027600	-18222200	-33831200	0.0890119	18027600	18222200	33831200	3284.64			81	-18195000	-18252200	-33877800	0.0890119	18195000	18252200	33877800	3302.32
82	-18029400	-18223000	-33835100	0.0759632	18029400	18223000	33835100	2803.7			82	-18211700	-18255200	-33882500	0.0759632	18211700	18255200	33882500	2819.73
83	-18035100	-18222500	-33825700	0.0545531	18035100	18222500	33825700	2012.91			83	-18224100	-18255100	-33869600	0.0545531	18224100	18255100	33869600	2024.4
84	-18039100	-18221900	-33817000	0.0599899	18039100	18221900	33817000	2212.88			84	-18229000	-18254300	-33858700	0.0599899	18229000	18254300	33858700	2225.35
85	-18085200	-18221000	-33765100	0.0792164	18085200	18221000	33765100	2918.37			85	-18270200	-18416200	-33785200	0.0792164	18270200	18416200	33785200	2940.69
86	-18083900	-18221800	-33772100	0.0532109	18083900	18221800	33772100	1960.85			86	-18272200	-18424300	-33791600	0.0532109	18272200	18424300	33791600	1976.17
87	-18083700	-18222400	-33776100	0.037247	18083700	18222400	33776100	1372.8			87	-18274100	-18433800	-33795700	0.037247	18274100	18433800	33795700	1383.8
88	-17551100	-18213600	-34245800	0.11792	17551100	18213600	34245800	4387.5			88	-17141600	-18178600	-34405600	0.11792	17141600	18178600	34405600	4383.29
89	-17591100	-18218100	-34238100	0.111511	17591100	18218100	34238100	4150.89			89	-17230100	-18191700	-34410400	0.111511	17230100	18191700	34410400	4152.85
90	-17581700	-18217300	-34242200	0.107874	17581700	18217300	34242200	4015.48			90	-17206300	-18189100	-34416200	0.107874	17206300	18189100	34416200	4016.59
91	-17820300	-18952400	-30035400	0.0511024	17820300	18952400	30035400	1635.87			91	-17411200	-19417000	-26649000	0.0511024	17411200	19417000	26649000	1430.1
92	-17818300	-18971100	-30002700	0.0515177	17818300	18971100	30002700	1647.61			92	-17407300	-19457000	-26580700	0.0515177	17407300	19457000	26580700	1439.18
93	-17808300	-18997200	-29904900	0.0558927	17808300	18997200	29904900	1781.17			93	-17392600	-19473600	-26459100	0.0558927	17392600	19473600	26459100	1553.93
94	-17812900	-18964800	-29970400	0.0587197	17812900	18964800	29970400	1875.02			94	-17400500	-19412700	-26576400	0.0587197	17400500	19412700	26576400	1637.87
95	-17832100	-18900500	-30171600	0.0476673	17832100	18900500	30171600	1532.93			95	-17430100	-19350300	-26850400	0.0476673	17430100	19350300	26850400	1343.06
96	-17827400	-18913200	-30125100	0.0630258	17827400	18913200	30125100	2023.41			96	-17422900	-19347800	-26801800	0.0630258	17422900	19347800	26801800	1771.9
97	-17752400	-18233200	-34184500	0.0628199	17752400	18233200	34184500	2340.42			97	-17601200	-18239100	-34377900	0.0628199	17601200	18239100	34377900	2352.87
98	-17743500	-18231400	-34180600	0.0489979	17743500	18231400	34180600	1824.84			98	-17580100	-18234400	-34365800	0.0489979	17580100	18234400	34365800	1833.49
99	-17725400	-18229800	-34187500	0.0505277	17725400	18229800	34187500	1881.7			99	-17537300	-18229200	-34371500	0.0505277	17537300	18229200	34371500	1889.63
100	-17731100	-18231200	-34191500	0.060053	17731100	18231200	34191500	2237.07			100	-17550000	-18232500	-34382400	0.060053	17550000	18232500	34382400	2247.45
101	-17777300	-18236100	-34180500	0.0603991	17777300	18236100	34180500	2250.94			101	-17661600	-18248000	-34380900	0.0603991	17661600	18248000	34380900	2265.14
102	-17757800	-18234400	-34187600	0.0617038	17757800	18234400	34187600	2299.39			102	-17614100	-18242300	-34387700	0.0617038	17614100	18242300	34387700	2312.61
103	-17687600	-19080200	-28959400	0.037707	17687600	19080200	28959400	1155.87			103	-17184000	-19353500	-25089200	0.037707	17184000	19353500	25089200	983.637
104	-17690900	-19015600	-29047900	0.0340655	17690900	19015600	29047900	1046.47			104	-17186000	-19221300	-25235900	0.0340655	17186000	19221300	25235900	890.592
105	-17692900	-19130400	-28947700	0.0313363	17692900	19130400	28947700	961.378			105	-17195000	-19465300	-25056400	0.0313363	17195000	19465300	25056400	819.246
106	-17899600	-18227000	-33993000	0.133596	17899600	18227000	33993000	4951.19			106	-17759900	-18214200	-34041500	0.133596	17759900	18214200	34041500	4947.71
107	-17902900	-18228700	-34002000	0.145772	17902900	18228700	34002000	5404.87			107	-17765900	-18215700	-34046000	0.145772	17765900	18215700	34046000	5400.33
108	-17894200	-18229600	-34016900	0.123479	17894200	18229600	34016900	4580.42			108	-17751500	-18216100	-34063300	0.123479	17751500	18216100	34063300	4576.53
109	-17882000	-18106300	-33148700	0.172787	17882000	18106300	33148700	6174.11			109	-17713800	-17890800	-31777800	0.172787	17713800	17890800	31777800	5796.01
110	-17871200	-18107900	-33171200	0.200235	17871200	18107900	33171200	7160.22			110	-17702300	-17896300	-31828500	0.200235	17702300	17896300	31828500	6730
111	-17887300	-18094700	-33060500	0.150016	17887300	18094700	33060500	5340.71			111	-17729000	-17869700	-31611500	0.150016	17729000	17869700	31611500	4997.22
112	-17894300	-18095700	-33060500	0.151417	17894300	18095700	33060500	5391.38			112	-17735800	-17869900	-31606500	0.151417	17735800	17869900	31606500	5043.54
113	-17897000	-18104500	-33121100	0.138392	17897000	18104500	33121100	4940.75			113	-17731100	-17884500	-31715600	0.138392	17731100	17884500	31715600	4631.36
114	-17894200	-18113300	-33186400	0.119799	17894200	18113300	33186400	4288.75			114	-17725000	-17901400	-31841800	0.119799	17725000	17901400	31841800	4030.87
115	-17939500	-18008600	-31830400	0.0264617	17939500	18008600	31830400	895.508			115	-17589700	-17900300	-29440300	0.0264617	17589700	17900300	29440300	803.709
116	-17937500	-18043100	-31781700	0.0333931	17937500	18043100	31781700	1128.55			116	-17587500	-17963100	-29361800	0.0333931	17587500	17963100	29361800	1012.27
117	-17946100	-18014000	-31872400	0.0312574	17946100	18014000	31872400	1059.87			117	-17602400	-17919100	-29512500	0.0312574	17602400	17919100	29512500	952.885
118	-17860400	-18650500	-30623700	0.143049	17860400	18650500	30623700	4662.54			118	-17477000	-18889100	-27646900	0.143049	17477000	18889100	27646900	4118.45
119	-17848000	-18702400	-30483200	0.12252	17848000	18702400	30483200	3974.16			119	-17457500	-18962700	-27433400	0.12252	17457500	18962700	27433400	3501.68
120	-17846800	-18689700	-30487500	0.104156	17846800	18689700	30487500	3378.08			120	-17456000	-18914000	-27471400	0.104156	17456000	18914000	27471400	2977.68
121	-17959900	-18235100	-33990500	0.14453	17959900	18235100	33990500	5362.29			121	-18107500	-18270300	-34094600	0.14453	18107500	18270300	34094600	5401.94
122	-17981200	-18236000	-33975900	0.120317	17981200	18236000	33975900	4463.08			122	-18168600	-18275800	-34073000	0.120317	18168600	18275800	34073000	4498.35
123	-17969300	-18236600	-33992400	0.138359	17969300	18236600	33992400	5134.71			123	-18137000	-18274900	-34098100	0.138359	18137000	18274900	34098100	5175.11
124	-17979300	-18234700	-33968400	0.107221	17979300	18234700	33968400	3975.87			124	-18157400	-18272800	-34062800	0.107221	18157400	18272800	34062800	4006.1
125	-17879800	-18251600	-34189000	0.0574613	17879800	18251600	34189000	2146.56			125	-17917400	-18291500	-34436100	0.0574613	17917400	18291500	34436100	2170.77
126	-17860700	-18249000	-34189200	0.0589345	17860700	18249000	34189200	2200.78			126	-17867700	-18283700	-34429900	0.0589345	17867700	18283700	34429900	2223.69
127	-17845000	-18248400	-34200400	0.0655691	17845000	18248400	34200400	2448.95			127	-17826500	-18280600	-34449300	0.0655691	17826500	18280600	34449300	2474.07
128	-17861200	-18251000	-34203400	0.0631872	17861200	18251000	34203400	2361.04			128	-17865800	-18287700	-34460400	0.0631872	17865800	18287700	34460400	2387.15
129	-17659200	-19356900	-28480000	0.0431682	17659200	19356900	28480000	1305.8			129	-17147800	-19803900	-24380400	0.0431682	17147800	19803900	24380400	1108.29
130	-17633800	-19368300	-28287200	0.0433446	17633800	19368300	28287200	1300.66			130	-17108200	-19767100	-24134400	0.0433446	17108200	19767100	24134400	1099.65
131	-17623300	-19464000	-28117000	0.0463567	17623300	19464000	28117000	1384.54			131	-17093300	-19908800	-23886200	0.0463567	17093300	19908800	23886200	1169.25
132	-17635300	-19476900	-28189300	0.0495712	17635300	19476900	28189300	1485.71			132	-17115200	-19986600	-23964600	0.0495712	17115200	19986600	23964600	1257.95
133	-17864600	-18229200	-34043900	0.0559239	17864600	18229200	34043900	2075.64			133	-17705700	-18217000	-34115900	0.0559239	17705700	18217000	34115900	2075.51
134	-17871400	-18228000	-34028500	0.0633353	17871400	18228000	34028500	2349.5			134	-17717100	-18216000	-34097200	0.0633353	17717100	18216000	34097200	2349.22
135	-17869700	-18228900	-34036500	0.065518	17869700	18228900	34036500	2431.21			135	-17713000	-18216500	-34104700	0.065518	17713000	18216500	34104700	2430.76
136	-17912200	-18223000	-33952400	0.157747	17912200	18223000	33952400	5837.61			136	-17780500	-18210600	-33995200	0.157747	17780500	18210600	33995200	5832.98
137	-17920300	-18220200	-33924000	0.137665	17920300	18220200	33924000	5089.12			137	-17793700	-18207700	-33961100	0.137665	17793700	18207700	33961100	5084.34
138	-17922800	-18222200	-33935500	0.157525	17922800	18222200	33935500	5826.44			138	-17796700	-18209700	-33972900	0.157525	17796700	18209700	33972900	5821.09
139	-17567600	-19694300	-27488500	0.0225041	17567600	19694300	27488500	658.484			139	-17013600	-20180900	-23044600	0.0225041	17013600	20180900	23044600	552.877
140	-17563300	-19723200	-27429300	0.0357911	17563300	19723200	27429300	1045.49			140	-17010300	-20248300	-22953700	0.0357911	17010300	20248300	22953700	878.083
141	-17592800	-19642300	-27720500	0.034392	17592800	19642300	27720500	1014.9			141	-17052800	-20171800	-23333900	0.034392	17052800	20171800	23333900	855.116
142	-17587000	-19618500	-27702700	0.0237003	17587000	19618500	27702700	698.378			142	-17042300	-20104000	-23326800	0.0237003	17042300	20104000	23326800	587.669
143	-17573500	-19628400	-27596800	0.0193845	17573500	19628400	27596800	568.765			143	-17020000	-20069600	-23202000	0.0193845	17020000	20069600	23202000	477.509
144	-18026000	-18258400	-34090900	0.0239268	18026000	18258400	34090900	892.692			144	-18324900	-18326700	-34266100	0.0239268	18324900	18326700	34266100	904.738
145	-18020600	-18257100	-34087200	0.0354741	18020600	18257100	34087200	1323.16			145	-18313800	-18322100	-34258500	0.0354741	18313800	18322100	34258500	1340.6
146	-18009400	-18256500	-34094100	0.0384293	18009400	18256500	34094100	1433.49			146	-18280000	-18319200	-34271200	0.0384293	18280000	18319200	34271200	1452.08
147	-18017500	-18258000	-34096700	0.0266083	18017500	18258000	34096700	992.813			147	-18301500	-18322900	-34276400	0.0266083	18301500	18322900	34276400	1006.06
148	-18025000	-18259200	-34098100	0.0199044	18025000	18259200	34098100	742.83			148	-18325000	-18326600	-34278200	0.0199044	18325000	18326600	34278200	753.001
149	-17545100	-18042400	-33028900	0.0198451	17545100	18042400	33028900	700.562			149	-17079100	-17768900	-31541500	0.0198451	17079100	17768900	31541500	649.681
150	-17557600	-18036300	-32973200	0.0266616	17557600	18036300	32973200	939.16			150	-17106500	-17757900	-31435700	0.0266616	17106500	17757900	31435700	869.232
151	-17581800	-18037600	-32957900	0.0290262	17581800	18037600	32957900	1022.29			151	-17156500	-17762700	-31419900	0.0290262	17156500	17762700	31419900	946.689
152	-17561100	-18043500	-33020800	0.0219078	17561100	18043500	33020800	773.361			152	-17111300	-17773200	-31540400	0.0219078	17111300	17773200	31540400	717.674
153	-17536000	-18048900	-33084700	0.0180545	17536000	18048900	33084700	638.778			153	-17064700	-17782600	-31653800	0.0180545	17064700	17782600	31653800	593.851
154	-17591000	-17998200	-32667500	0.0391936	17591000	17998200	32667500	1363.3			154	-17153700	-17682500	-30849600	0.0391936	17153700	17682500	30849600	1245.93
155	-17643800	-17991700	-32568000	0.0409474	17643800	17991700	32568000	1419.72			155	-17250100	-17672500	-30682400	0.0409474	17250100	17672500	30682400	1294.75
156	-17654900	-17999100	-32610300	0.0435643	17654900	17999100	32610300	1513.59			156	-17279900	-17688000	-30762800	0.0435643	17279900	17688000	30762800	1383.42
157	-17601300	-18006200	-32714600	0.0409254	17601300	18006200	32714600	1426.77			157	-17180300	-17700300	-30950300	0.0409254	17180300	17700300	30950300	1307.67
158	-17669400	-17968400	-32376100	0.019808	17669400	17968400	32376100	681.424			158	-17283700	-17628400	-30333400	0.019808	17283700	17628400	30333400	617.032
159	-17704500	-17961300	-32290700	0.0271741	17704500	17961300	32290700	932.049			159	-17346300	-17616500	-30185700	0.0271741	17346300	17616500	30185700	842.099
160	-17728200	-17966300	-32302500	0.0287227	17728200	17966300	32302500	986.175			160	-17395400	-17627500	-30215100	0.0287227	17395400	17627500	30215100	892.299
161	-17685400	-17972300	-32388200	0.0212866	17685400	17972300	32388200	732.927			161	-17317600	-17636900	-30360500	0.0212866	17317600	17636900	30360500	664.425
162	-17650700	-17977000	-32456800	0.01988	17650700	17977000	32456800	686.04			162	-17252000	-17643700	-30474100	0.01988	17252000	17643700	30474100	622.76
163	-17821700	-17909700	-31804400	0.0399013	17821700	17909700	31804400	1343.22			163	-17506600	-17520800	-29342000	0.0399013	17506600	17520800	29342000	1194.81
164	-17889000	-17904000	-31696800	0.0404585	17889000	17904000	31696800	1357.6			164	-17515700	-17629600	-29182500	0.0404585	17515700	17629600	29182500	1206.46
165	-17893200	-17916100	-31779000	0.0447314	17893200	17916100	31779000	1506.52			165	-17538200	-17650200	-29322400	0.0447314	17538200	17650200	29322400	1343.03
166	-17814500	-17923600	-31911100	0.0422484	17814500	17923600	31911100	1428.66			166	-17515600	-17549500	-29537900	0.0422484	17515600	17549500	29537900	1276.65
167	-17796200	-18281100	-30534300	0.0390723	17796200	18281100	30534300	1257.33			167	-17336000	-18149100	-27379200	0.0390723	17336000	18149100	27379200	1088.67
168	-17793800	-18358800	-30440100	0.0383351	17793800	18358800	30440100	1230.82			168	-17337500	-18293600	-27245800	0.0383351	17337500	18293600	27245800	1066.03
169	-17810300	-18345800	-30570500	0.0404014	17810300	18345800	30570500	1304.18			169	-17363700	-18296300	-27430500	0.0404014	17363700	18296300	27430500	1132.96
170	-17815800	-18235600	-30720400	0.03813	17815800	18235600	30720400	1235.71			170	-17370600	-18112800	-27662800	0.03813	17370600	18112800	27662800	1075.04
171	-17666400	-19021400	-28867000	0.03882	17666400	19021400	28867000	1183.35			171	-17147100	-19173900	-25005000	0.03882	17147100	19173900	25005000	1003.06
172	-17695000	-18915300	-29177300	0.0294637	17695000	18915300	29177300	907.822			172	-17188900	-19047000	-25431200	0.0294637	17188900	19047000	25431200	772.663
173	-17867900	-18231400	-34056600	0.0305361	17867900	18231400	34056600	1134.05			173	-17707300	-18217600	-34118200	0.0305361	17707300	18217600	34118200	1133.44
174	-17870400	-18230600	-34048000	0.0470073	17870400	18230600	34048000	1745.21			174	-17712300	-18217100	-34109500	0.0470073	17712300	18217100	34109500	1744.34
175	-17866500	-18230600	-34052400	0.0404257	17866500	18230600	34052400	1501.02			175	-17705800	-18217300	-34117600	0.0404257	17705800	18217300	34117600	1500.44
176	-17864500	-18231300	-34058800	0.0263422	17864500	18231300	34058800	978.323			176	-17702000	-18217500	-34122800	0.0263422	17702000	18217500	34122800	977.859
177	-17863800	-18231800	-34063600	0.0238628	17863800	18231800	34063600	886.409			177	-17700500	-18217700	-34125500	0.0238628	17700500	18217700	34125500	885.896
178	-18021700	-18229100	-33886500	0.125259	18021700	18229100	33886500	4632.53			178	-18245000	-18268800	-33946400	0.125259	18245000	18268800	33946400	4665.31
179	-18014700	-18228500	-33888600	0.129407	18014700	18228500	33888600	4785.7			179	-18217000	-18265500	-33950800	0.129407	18217000	18265500	33950800	4817.97
180	-18005700	-18229100	-33902400	0.122786	18005700	18229100	33902400	4542.68			180	-18196400	-18265200	-33969600	0.122786	18196400	18265200	33969600	4573.19
181	-18009500	-18230400	-33907800	0.113506	18009500	18230400	33907800	4200.64			181	-18216900	-18269000	-33976100	0.113506	18216900	18269000	33976100	4230.47
182	-17999900	-18230600	-33918800	0.0860203	17999900	18230600	33918800	3184.32			182	-18190600	-18267600	-33992200	0.0860203	18190600	18267600	33992200	3206.53
183	-18001000	-18231800	-33926200	0.0732509	18001000	18231800	33926200	2712.53			183	-18201100	-18270500	-34002100	0.0732509	18201100	18270500	34002100	2732.26
184	-18009300	-18231700	-33917000	0.0847185	18009300	18231700	33917000	3136.48			184	-18224400	-18271800	-33988200	0.0847185	18224400	18271800	33988200	3159.63
185	-17785300	-18170800	-30567200	0.0755981	17785300	18170800	30567200	2429.82			185	-17358700	-17794900	-27895800	0.0755981	17358700	17794900	27895800	2135.52
186	-17792300	-17989300	-30798600	0.0706664	17792300	17989300	30798600	2284.75			186	-17369200	-17506900	-28258900	0.0706664	17369200	17506900	28258900	2014.16
187	-17806800	-17953100	-30938200	0.0575147	17806800	17953100	30938200	1869.43			187	-17391700	-17479100	-28447500	0.0575147	17391700	17479100	28447500	1652.33
188	-17805500	-18039600	-30842600	0.0684675	17805500	18039600	30842600	2220.56			188	-17391700	-17629700	-28296900	0.0684675	17391700	17629700	28296900	1961.17
189	-17277900	-18164000	-34164800	0.09453	17277900	18164000	34164800	3486.6			189	-16597000	-18054400	-34062800	0.09453	16597000	18054400	34062800	3426.78
190	-17261500	-18166900	-34202400	0.0783158	17261500	18166900	34202400	2892.34			190	-16559100	-18060200	-34142200	0.0783158	16559100	18060200	34142200	2846.88
191	-17252300	-18159700	-34160000	0.0736005	17252300	18159700	34160000	2712.75			191	-16544600	-18044300	-34043400	0.0736005	16544600	18044300	34043400	2663.2
192	-17296000	-18172800	-34209600	0.096635	17296000	18172800	34209600	3572.37			192	-16623000	-18073800	-34175300	0.096635	16623000	18073800	34175300	3522.07
193	-17549400	-18214900	-34256900	0.0997544	17549400	18214900	34256900	3713.25			193	-17133700	-18181300	-34432900	0.0997544	17133700	18181300	34432900	3711.85
194	-17514000	-18208400	-34246000	0.108967	17514000	18208400	34246000	4051.51			194	-17061700	-18164500	-34384600	0.108967	17061700	18164500	34384600	4040.75
195	-17892500	-18075200	-32916100	0.068336	17892500	18075200	32916100	2417.99			195	-17754700	-17837700	-31357300	0.068336	17754700	17837700	31357300	2252.32
196	-17907500	-18067400	-32845400	0.0928867	17907500	18067400	32845400	3277.71			196	-17783800	-17823400	-31226000	0.0928867	17783800	17823400	31226000	3045.83
197	-17913200	-18067400	-32839700	0.0928807	17913200	18067400	32839700	3277.09			197	-17789600	-17821800	-31209000	0.0928807	17789600	17821800	31209000	3043.75
198	-17897700	-18075400	-32912200	0.0703151	17897700	18075400	32912200	2487.87			198	-17760400	-17836800	-31345000	0.0703151	17760400	17836800	31345000	2316.59
199	-17883900	-18081800	-32972200	0.0693715	17883900	18081800	32972200	2460.13			199	-17737300	-17849700	-31460500	0.0693715	17737300	17849700	31460500	2295.97
200	-17517200	-19608200	-27214400	0.0362023	17517200	19608200	27214400	1044.22			200	-16953600	-19412200	-23385200	0.0362023	16953600	19412200	23385200	878.04
201	-17524700	-19669300	-27207000	0.0376229	17524700	19669300	27207000	1086.8			201	-16964300	-19635700	-23238100	0.0376229	16964300	19635700	23238100	913.879
202	-17505500	-19511300	-27228200	0.0317784	17505500	19511300	27228200	914.554			202	-16937800	-19139600	-23544500	0.0317784	16937800	19139600	23544500	768.793
203	-17825900	-18237600	-34142500	0.102496	17825900	18237600	34142500	3817.28			203	-17629800	-18215800	-34183400	0.102496	17629800	18215800	34183400	3809.27
204	-17828900	-18238400	-34145100	0.115437	17828900	18238400	34145100	4299.97			204	-17636000	-18215800	-34176700	0.115437	17636000	18215800	34176700	4289.52
205	-17592800	-18868400	-28494400	0.0490395	17592800	18868400	28494400	1464.68			205	-17065900	-18365600	-25233700	0.0490395	17065900	18365600	25233700	1247.58
206	-17625200	-18854300	-28740200	0.0548294	17625200	18854300	28740200	1654.73			206	-17112200	-18438200	-25492000	0.0548294	17112200	18438200	25492000	1414.53
207	-18017600	-18251800	-34052100	0.0449134	18017600	18251800	34052100	1672.65			207	-18304700	-18312200	-34196700	0.0449134	18304700	18312200	34196700	1692.61
208	-18028200	-18253300	-34052800	0.043701	18028200	18253300	34052800	1627.89			208	-18316600	-18333600	-34199500	0.043701	18316600	18333600	34199500	1648.06
209	-17934900	-18289100	-31517100	0.0530517	17934900	18289100	31517100	1782.3			209	-17591000	-18420200	-28929700	0.0530517	17591000	18420200	28929700	1596.11
210	-17928800	-18326700	-31435900	0.0824569	17928800	18326700	31435900	2762.82			210	-17581200	-18488300	-28791600	0.0824569	17581200	18488300	28791600	2470.06
211	-17869100	-18435700	-30900800	0.0360061	17869100	18435700	30900800	1181.7			211	-17474700	-18583300	-27936300	0.0360061	17474700	18583300	27936300	1041.08
212	-17864100	-18481400	-30819300	0.0457593	17864100	18481400	30819300	1498.11			212	-17467600	-18667100	-27801800	0.0457593	17467600	18667100	27801800	1318.26
213	-17683900	-18223400	-34183100	0.0875898	17683900	18223400	34183100	3258.68			213	-17438300	-18209800	-34331900	0.0875898	17438300	18209800	34331900	3263.92
214	-17673200	-18221600	-34181200	0.0867482	17673200	18221600	34181200	3226.43			214	-17413400	-18204300	-34317400	0.0867482	17413400	18204300	34317400	3229.01
215	-17638200	-17916500	-32036900	0.126076	17638200	17916500	32036900	4270.43			215	-17152400	-17575300	-30085600	0.126076	17152400	17575300	30085600	3871.65
216	-17538600	-17929200	-32226800	0.113387	17538600	17929200	32226800	3864.47			216	-17000000	-17598000	-30399900	0.113387	17000000	17598000	30399900	3519.61
217	-17808900	-18994300	-29912300	0.0566301	17808900	18994300	29912300	1805.11			217	-17388400	-19513400	-26389800	0.0566301	17388400	19513400	26389800	1571.59
218	-17817500	-18945700	-30022300	0.0573031	17817500	18945700	30022300	1833.02			218	-17401100	-19442000	-26551300	0.0573031	17401100	19442000	26551300	1598.02
219	-16959400	-18035400	-33565000	0.0486235	16959400	18035400	33565000	1736.6			219	-16066900	-17781600	-32644300	0.0486235	16066900	17781600	32644300	1638.26
220	-16999400	-18028100	-33472500	0.0591864	16999400	18028100	33472500	2106.97			220	-16136000	-17768800	-32484100	0.0591864	16136000	17768800	32484100	1982.46
221	-17623300	-18135700	-33617700	0.110596	17623300	18135700	33617700	4011.25			221	-17256900	-17969200	-32794600	0.110596	17256900	17969200	32794600	3841.68
222	-17635600	-18129200	-33558700	0.118281	17635600	18129200	33558700	4280.15			222	-17283400	-17955300	-32668600	0.118281	17283400	17955300	32668600	4088.2
223	-17541000	-18196100	-34131300	0.167939	17541000	18196100	34131300	6216.8			223	-17116700	-18125200	-34048900	0.167939	17116700	18125200	34048900	6144.25
224	-17519500	-18191200	-34117400	0.16634	17519500	18191200	34117400	6151.37			224	-17074800	-18113700	-34008400	0.16634	17074800	18113700	34008400	6070.21
225	-18035000	-18228600	-33869500	0.102536	18035000	18228600	33869500	3790.43			225	-18270700	-18283000	-33921900	0.102536	18270700	18283000	33921900	3817.98
226	-18030700	-18229500	-33880100	0.105604	18030700	18229500	33880100	3905.27			226	-18272000	-18277700	-33936300	0.105604	18272000	18277700	33936300	3934.19
227	-18021800	-18242300	-33980100	0.0573963	18021800	18242300	33980100	2131.19			227	-18295700	-18304800	-34078600	0.0573963	18295700	18304800	34078600	2152.31
228	-18014800	-18242400	-33988100	0.0681155	18014800	18242400	33988100	2529.71			228	-18283400	-18294300	-34090400	0.0681155	18283400	18294300	34090400	2554.43
229	-17672100	-18216100	-34143000	0.161665	17672100	18216100	34143000	6002.88			229	-17343700	-18153900	-34026700	0.161665	17343700	18153900	34026700	5934.93
230	-17688900	-18219900	-34153200	0.153466	17688900	18219900	34153200	5702.8			230	-17375700	-18162600	-34057100	0.153466	17375700	18162600	34057100	5644.81
231	-17535100	-19437100	-27513700	0.0399028	17535100	19437100	27513700	1160.16			231	-16979900	-19118300	-23866700	0.0399028	16979900	19118300	23866700	978.516
232	-17890600	-18226200	-33996100	0.0932825	17890600	18226200	33996100	3456.98			232	-17746400	-18213800	-34052100	0.0932825	17746400	18213800	34052100	3455.35
233	-17897400	-18225400	-33984300	0.105292	17897400	18225400	33984300	3900.6			233	-17757100	-18213100	-34036100	0.105292	17757100	18213100	34036100	3898.37
234	-18082600	-18223100	-33782500	0.0484106	18082600	18223100	33782500	1784.7			234	-18274600	-18429600	-33803300	0.0484106	18274600	18429600	33803300	1798.98
235	-18081200	-18223900	-33789300	0.0556986	18081200	18223900	33789300	2053.91			235	-18275500	-18427800	-33811200	0.0556986	18275500	18427800	33811200	2070.42
236	-17950700	-18232500	-33981000	0.0819508	17950700	18232500	33981000	3038.72			236	-17869400	-18226500	-34020100	0.0819508	17869400	18226500	34020100	3038.85
237	-17952300	-18231000	-33969100	0.102714	17952300	18231000	33969100	3806.81			237	-17870300	-18225100	-34009200	0.102714	17870300	18225100	34009200	3807.08
238	-17906900	-18084000	-32964700	0.139836	17906900	18084000	32964700	4959.81			238	-17756700	-17846900	-31421100	0.139836	17756700	17846900	31421100	4622.1
239	-17902700	-18083200	-32962900	0.135669	17902700	18083200	32962900	4811.22			239	-17755400	-17847100	-31424000	0.135669	17755400	17847100	31424000	4484.81
240	-17852000	-18227000	-34040500	0.109314	17852000	18227000	34040500	4055.65			240	-17763600	-18229200	-34145100	0.109314	17763600	18229200	34145100	4066.66
241	-17856200	-18227300	-34038800	0.117443	17856200	18227300	34038800	4357.28			241	-17778300	-18231300	-34145200	0.117443	17778300	18231300	34145200	4370.36
242	-17855500	-18235400	-34097400	0.0499628	17855500	18235400	34097400	1858.29			242	-17686300	-18218600	-34146300	0.0499628	17686300	18218600	34146300	1855.98
243	-17855100	-18236300	-34103900	0.0688596	17855100	18236300	34103900	2561.82			243	-17685500	-18218900	-34149200	0.0688596	17685500	18218900	34149200	2558.22
244	-18008200	-18251500	-34059400	0.0603906	18008200	18251500	34059400	2249.32			244	-18274300	-18309900	-34210400	0.0603906	18274300	18309900	34210400	2275.81
245	-17795900	-18229200	-34112900	0.105025	17795900	18229200	34112900	3904.22			245	-17686100	-18233100	-34250500	0.105025	17686100	18233100	34250500	3918.76
246	-17785000	-18228400	-34118000	0.114735	17785000	18228400	34118000	4265.2			246	-17657000	-18229200	-34251900	0.114735	17657000	18229200	34251900	4278.89
247	-17775400	-18227400	-34120400	0.102826	17775400	18227400	34120400	3822.16			247	-17631700	-18225400	-34249900	0.102826	17631700	18225400	34249900	3832.55
248	-16869000	-18162100	-34560300	0.026929	16869000	18162100	34560300	1002.6			248	-15717800	-18005200	-34591100	0.026929	15717800	18005200	34591100	983.513
249	-16910700	-18165700	-34544300	0.0335953	16910700	18165700	34544300	1250.89			249	-15794600	-18015500	-34587800	0.0335953	15794600	18015500	34587800	1228.44
250	-17706900	-18228000	-34193300	0.0701603	17706900	18228000	34193300	2612.54			250	-17493000	-18223000	-34371300	0.0701603	17493000	18223000	34371300	2621.6
251	-17709500	-18228800	-34196400	0.0635794	17709500	18228800	34196400	2367.93			251	-17499500	-18225500	-34382700	0.0635794	17499500	18225500	34382700	2377.15
252	-17634800	-18117500	-33476200	0.0884226	17634800	18117500	33476200	3188.28			252	-17282700	-17931600	-32499800	0.0884226	17282700	17931600	32499800	3033.56
253	-17623500	-18126300	-33550100	0.094731	17623500	18126300	33550100	3425.86			253	-17258000	-17949400	-32652000	0.094731	17258000	17949400	32652000	3270.13
254	-17612600	-18122700	-33535600	0.0914389	17612600	18122700	33535600	3304.02			254	-17237100	-17942800	-32625800	0.0914389	17237100	17942800	32625800	3151.49
255	-17625800	-18116200	-33475700	0.0799641	17625800	18116200	33475700	2882.71			255	-17264600	-17928900	-32499000	0.0799641	17264600	17928900	32499000	2742.24
256	-17662100	-18107500	-33376900	0.0949349	17662100	18107500	33376900	3410.36			256	-17337700	-17911000	-32297900	0.0949349	17337700	17911000	32297900	3231.89
257	-17650300	-18107600	-33389600	0.0832118	17650300	18107600	33389600	2990.15			257	-17314900	-17911300	-32322800	0.0832118	17314900	17911300	32322800	2834.54
258	-17362700	-18177000	-34173200	0.112464	17362700	18177000	34173200	4156.34			258	-16762200	-18086700	-34128600	0.112464	16762200	18086700	34128600	4101.27
259	-17340200	-18171900	-34158900	0.112077	17340200	18171900	34158900	4137.7			259	-16722000	-18074100	-34078400	0.112077	16722000	18074100	34078400	4075.15
260	-17310600	-18164200	-34133500	0.0954519	17310600	18164200	34133500	3518.07			260	-16667300	-18056800	-34010000	0.0954519	16667300	18056800	34010000	3456.75
261	-17697300	-18066000	-33045600	0.0677042	17697300	18066000	33045600	2399.3			261	-17403300	-17827900	-31639000	0.0677042	17403300	17827900	31639000	2241.89
262	-17659700	-18057400	-33021900	0.0608925	17659700	18057400	33021900	2154.02			262	-17325000	-17809300	-31584600	0.0608925	17325000	17809300	31584600	2008.03
263	-17658000	-18064300	-33072800	0.0575578	17658000	18064300	33072800	2040.48			263	-17324400	-17823300	-31684500	0.0575578	17324400	17823300	31684500	1906.48
264	-17656300	-18051400	-32982200	0.0616467	17656300	18051400	32982200	2176.8			264	-17316200	-17796800	-31504000	0.0616467	17316200	17796800	31504000	2025.24
265	-17689200	-18037100	-32847200	0.0682464	17689200	18037100	32847200	2397.41			265	-17374400	-17768700	-31244700	0.0682464	17374400	17768700	31244700	2219.17
266	-17729900	-18029200	-32750200	0.0679358	17729900	18029200	32750200	2378.5			266	-17450000	-17753900	-31063600	0.0679358	17450000	17753900	31063600	2195.03
267	-17760200	-18025000	-32689800	0.0785935	17760200	18025000	32689800	2746.19			267	-17505900	-17747700	-30963100	0.0785935	17505900	17747700	30963100	2531.25
268	-17837600	-18233100	-34098700	0.0598943	17837600	18233100	34098700	2227.01			268	-17654900	-18218600	-34177700	0.0598943	17654900	18218600	34177700	2226.53
269	-17833800	-18233300	-34103700	0.0550513	17833800	18233300	34103700	2047.22			269	-17647500	-18218400	-34183800	0.0550513	17647500	18218400	34183800	2046.73
270	-17535400	-19806100	-27146700	0.0334271	17535400	19806100	27146700	967.006			270	-16976300	-20160900	-22798300	0.0334271	16976300	20160900	22798300	812.084
271	-17566100	-19714300	-27458000	0.0354117	17566100	19714300	27458000	1035.41			271	-17022100	-20096000	-23190300	0.0354117	17022100	20096000	23190300	872.712
272	-17562300	-19747500	-27397700	0.0283566	17562300	19747500	27397700	827.783			272	-17015300	-20200900	-23036800	0.0283566	17015300	20200900	23036800	696.937
273	-17534600	-19823100	-27124100	0.023531	17534600	19823100	27124100	680.407			273	-16974100	-20259600	-22684100	0.023531	16974100	20259600	22684100	570.984
274	-17500900	-19862800	-26843700	0.0366781	17500900	19862800	26843700	1049.12			274	-16927500	-20069800	-22540800	0.0366781	16927500	20069800	22540800	878.384
275	-17502800	-19889200	-26831000	0.0338636	17502800	19889200	26831000	968.86			275	-16928800	-20243600	-22376500	0.0338636	16928800	20243600	22376500	810.6
276	-17774000	-18228600	-34130000	0.0514565	17774000	18228600	34130000	1913.43			276	-17639000	-18229400	-34271100	0.0514565	17639000	18229400	34271100	1919.9
277	-17773100	-18228500	-34130400	0.0854805	17773100	18228500	34130400	3178.62			277	-17634100	-18228600	-34270000	0.0854805	17634100	18228600	34270000	3188.93
278	-17572100	-18209200	-34193700	0.159473	17572100	18209200	34193700	5922.78			278	-17192000	-18168300	-34281300	0.159473	17192000	18168300	34281300	5901.85
279	-17543400	-18205400	-34195300	0.174546	17543400	18205400	34195300	6479.42			279	-17132400	-18157700	-34265300	0.174546	17132400	18157700	34265300	6447.93
280	-17545800	-18206800	-34202700	0.122997	17545800	18206800	34202700	4567.5			280	-17136700	-18161600	-34289400	0.122997	17136700	18161600	34289400	4548.74
281	-17574300	-18211100	-34205200	0.118601	17574300	18211100	34205200	4407.16			281	-17197300	-18173400	-34312600	0.118601	17197300	18173400	34312600	4395.61
282	-17605300	-18214100	-34195100	0.124496	17605300	18214100	34195100	4627.01			282	-17264200	-18181900	-34306300	0.124496	17264200	18181900	34306300	4618.71
283	-17600100	-18214100	-34200600	0.123197	17600100	18214100	34200600	4579.35			283	-17252900	-18182100	-34318900	0.123197	17252900	18182100	34318900	4572.01
284	-17124700	-18112300	-33949200	0.0368414	17124700	18112300	33949200	1342.28			284	-16339600	-17940900	-33509400	0.0368414	16339600	17940900	33509400	1297.07
285	-17113400	-18114500	-33976100	0.0333935	17113400	18114500	33976100	1217.82			285	-16314900	-17944800	-33562000	0.0333935	16314900	17944800	33562000	1177.87
286	-17134700	-18122700	-34013400	0.0300206	17134700	18122700	34013400	1097.03			286	-16350400	-17961800	-33648100	0.0300206	16350400	17961800	33648100	1063.66
287	-17143400	-18119600	-33982500	0.0358323	17143400	18119600	33982500	1307.87			287	-16368100	-17956600	-33593400	0.0358323	16368100	17956600	33593400	1266.93
288	-17125000	-18104900	-33895600	0.0420365	17125000	18104900	33895600	1528.01			288	-16345800	-17926200	-33398600	0.0420365	16345800	17926200	33398600	1472.88
289	-17105400	-18105800	-33921500	0.046968	17105400	18105800	33921500	1708.55			289	-16307800	-17926700	-33440000	0.046968	16307800	17926700	33440000	1647.51
290	-17218400	-18139200	-34047300	0.0572046	17218400	18139200	34047300	2096.84			290	-16500500	-17999000	-33763500	0.0572046	16500500	17999000	33763500	2042.93
291	-17224300	-18135600	-34016100	0.0689767	17224300	18135600	34016100	2525.23			291	-16515800	-17992700	-33703300	0.0689767	16515800	17992700	33703300	2457.53
292	-17199500	-18127700	-33983900	0.0623518	17199500	18127700	33983900	2278.43			292	-16470500	-17975000	-33622600	0.0623518	16470500	17975000	33622600	2211.7
293	-17192300	-18133000	-34029200	0.0522414	17192300	18133000	34029200	1912.46			293	-16453200	-17985400	-33713800	0.0522414	16453200	17985400	33713800	1859.94
294	-17209700	-18140600	-34066000	0.0482715	17209700	18140600	34066000	1770.53			294	-16480300	-18001900	-33804700	0.0482715	16480300	18001900	33804700	1726.38
295	-17710200	-18223100	-34154700	0.129942	17710200	18223100	34154700	4830.97			295	-17482100	-18207100	-34268300	0.129942	17482100	18207100	34268300	4833.03
296	-17725200	-18224300	-34148400	0.123192	17725200	18224300	34148400	4580.14			296	-17513800	-18210800	-34263200	0.123192	17513800	18210800	34263200	4583.77
297	-17694900	-18221800	-34161200	0.119845	17694900	18221800	34161200	4455.48			297	-17449700	-18203000	-34271700	0.119845	17449700	18203000	34271700	4455.35
298	-17145000	-18046000	-33454800	0.119188	17145000	18046000	33454800	4251.84			298	-16396500	-17809400	-32513200	0.119188	16396500	17809400	32513200	4018.17
299	-17109100	-18047100	-33498700	0.0916428	17109100	18047100	33498700	3273.15			299	-16331200	-17808900	-32574900	0.0916428	16331200	17808900	32574900	3094.1
300	-17105600	-18060900	-33600600	0.083238	17105600	18060900	33600600	2986			300	-16326600	-17837000	-32780900	0.083238	16326600	17837000	32780900	2836.17
301	-17140700	-18061600	-33570800	0.0935152	17140700	18061600	33570800	3352.62			301	-16388600	-17839500	-32736300	0.0935152	16388600	17839500	32736300	3183.86
302	-17855000	-18757000	-30478600	0.0428829	17855000	18757000	30478600	1392.57			302	-17460600	-19168300	-27250000	0.0428829	17460600	19168300	27250000	1223
303	-17843800	-18814500	-30341000	0.0539059	17843800	18814500	30341000	1742.59			303	-17443200	-19254100	-27040100	0.0539059	17443200	19254100	27040100	1527.13
304	-17851700	-18801900	-30409900	0.0369514	17851700	18801900	30409900	1197.7			304	-17456000	-19242700	-27142700	0.0369514	17456000	19242700	27142700	1051.17
305	-17859600	-18755700	-30513200	0.0333597	17859600	18755700	30513200	1084.9			305	-17468400	-19173900	-27300700	0.0333597	17468400	19173900	27300700	953.672
306	-17868000	-18681700	-30646800	0.047293	17868000	18681700	30646800	1544.18			306	-17480700	-19051200	-27510600	0.047293	17480700	19051200	27510600	1359.69
307	-17867700	-18706000	-30620800	0.0324531	17867700	18706000	30620800	1059.06			307	-17481100	-19095300	-27469500	0.0324531	17481100	19095300	27469500	932.533
308	-17864200	-18232000	-34064700	0.116519	17864200	18232000	34064700	4328.46			308	-17852300	-18248700	-34195700	0.116519	17852300	18248700	34195700	4351.63
309	-17880600	-18233400	-34058000	0.143023	17880600	18233400	34058000	5313.24			309	-17900900	-18254600	-34189200	0.143023	17900900	18254600	34189200	5345.12
310	-17867200	-18233100	-34069300	0.119397	17867200	18233100	34069300	4436.5			310	-17865400	-18251600	-34203200	0.119397	17865400	18251600	34203200	4461.69
311	-17936100	-18245500	-31569300	0.0505717	17936100	18245500	31569300	1701.15			311	-17593000	-18346600	-29017800	0.0505717	17593000	18346600	29017800	1524.53
312	-17945900	-18233000	-31652200	0.0746523	17945900	18233000	31652200	2519.51			312	-17610600	-18335700	-29154600	0.0746523	17610600	18335700	29154600	2263.52
313	-17952000	-18211000	-31717400	0.0601036	17952000	18211000	31717400	2033.23			313	-17619800	-18295600	-29259800	0.0601036	17619800	18295600	29259800	1829.04
314	-17805700	-19021500	-29861800	0.0630545	17805700	19021500	29861800	2006.9			314	-17387500	-19521400	-26375100	0.0630545	17387500	19521400	26375100	1749.19
315	-17793600	-19048300	-29748500	0.0651898	17793600	19048300	29748500	2066.13			315	-17369000	-19528700	-26235900	0.0651898	17369000	19528700	26235900	1797.91
316	-17799300	-19010800	-29827400	0.05914	17799300	19010800	29827400	1878.99			316	-17379200	-19463300	-26373800	0.05914	17379200	19463300	26373800	1637.6
317	-17807200	-18784900	-30109600	0.0754291	17807200	18784900	30109600	2412.24			317	-17393500	-18985200	-26954200	0.0754291	17393500	18985200	26954200	2112.08
318	-17796300	-18841200	-29974900	0.0996732	17796300	18841200	29974900	3173.47			318	-17376300	-19053000	-26763300	0.0996732	17376300	19053000	26763300	2773.05
319	-17801000	-18710900	-30139000	0.100405	17801000	18710900	30139000	3209.17			319	-17384100	-18808500	-27063700	0.100405	17384100	18808500	27063700	2810.57
320	-17813800	-18682600	-30258400	0.0898283	17813800	18682600	30258400	2884.04			320	-17404500	-18796500	-27221400	0.0898283	17404500	18796500	27221400	2531.28
321	-17820000	-18755800	-30229700	0.0605766	17820000	18755800	30229700	1945.98			321	-17413600	-18960800	-27122100	0.0605766	17413600	18960800	27122100	1707.6
322	-17816200	-19002600	-29956000	0.0715706	17816200	19002600	29956000	2286.14			322	-17401800	-19527700	-26470900	0.0715706	17401800	19527700	26470900	1994.11
323	-17817500	-18982900	-29984800	0.0759764	17817500	18982900	29984800	2428.68			323	-17405000	-19497800	-26523500	0.0759764	17405000	19497800	26523500	2119.78
324	-17964200	-18106500	-31909100	0.0653636	17964200	18106500	31909100	2224.43			324	-17640500	-18116400	-29587200	0.0653636	17640500	18116400	29587200	2009.12
325	-17953400	-18136400	-31802000	0.0602897	17953400	18136400	31802000	2043.6			325	-17621200	-18159100	-29406400	0.0602897	17621200	18159100	29406400	1840.3
326	-17948900	-18172500	-31734200	0.0438408	17948900	18172500	31734200	1482.88			326	-17614400	-18224200	-29293200	0.0438408	17614400	18224200	29293200	1333.69
327	-17955900	-18155400	-31801300	0.0563588	17955900	18155400	31801300	1911.11			327	-17626800	-18201600	-29404500	0.0563588	17626800	18201600	29404500	1722.01
328	-17979500	-18031900	-32092800	0.0812139	17979500	18031900	32092800	2781.39			328	-17667400	-17989900	-29905600	0.0812139	17667400	17989900	29905600	2524.01
329	-17972600	-18087100	-31988400	0.0686557	17972600	18087100	31988400	2343.52			329	-17656000	-18088500	-29726000	0.0686557	17656000	18088500	29726000	2121.9
330	-17858900	-18689100	-30574100	0.0513831	17858900	18689100	30574100	1672.75			330	-17465600	-19049900	-27404600	0.0513831	17465600	19049900	27404600	1470.36
331	-17871900	-18643300	-30712900	0.0580443	17871900	18643300	30712900	1898.9			331	-17486900	-18984700	-27621500	0.0580443	17486900	18984700	27621500	1673.78
332	-17873500	-18602500	-30765300	0.0521489	17873500	18602500	30765300	1708.23			332	-17488500	-18911700	-27706100	0.0521489	17488500	18911700	27706100	1506.28
333	-17861900	-18647500	-30637600	0.0480987	17861900	18647500	30637600	1568.56			333	-17469700	-18974600	-27508900	0.0480987	17469700	18974600	27508900	1379.73
334	-17842000	-18775700	-30367400	0.0580755	17842000	18775700	30367400	1877.72			334	-17438800	-19179400	-27083700	0.0580755	17438800	19179400	27083700	1644.78
335	-17847600	-18730600	-30452400	0.0454647	17847600	18730600	30452400	1473.78			335	-17446900	-19103900	-27216900	0.0454647	17446900	19103900	27216900	1292.33
336	-17002600	-18125500	-34165500	0.0524325	17002600	18125500	34165500	1923.83			336	-16083800	-17958200	-33889000	0.0524325	16083800	17958200	33889000	1868.42
337	-17010600	-18119100	-34111300	0.0647912	17010600	18119100	34111300	2372.08			337	-16105700	-17947700	-33791900	0.0647912	16105700	17947700	33791900	2299.82
338	-17036600	-18117700	-34075300	0.063954	17036600	18117700	34075300	2338.93			338	-16159600	-17946300	-33728500	0.063954	16159600	17946300	33728500	2265.97
339	-17913600	-18230600	-34005200	0.120249	17913600	18230600	34005200	4460.09			339	-17960300	-18252300	-34113400	0.120249	17960300	18252300	34113400	4484.82
340	-17919900	-18231400	-34004400	0.141565	17919900	18231400	34004400	5251.2			340	-17982200	-18255200	-34111900	0.141565	17982200	18255200	34111900	5281.79
341	-17928300	-18232600	-34004800	0.136861	17928300	18232600	34004800	5077.64			341	-18008800	-18259200	-34113900	0.136861	18008800	18259200	34113900	5109.42
342	-17095400	-17911400	-32543000	0.0430497	17095400	17911400	32543000	1474.01			342	-16248700	-17558200	-30866800	0.0430497	16248700	17558200	30866800	1342.52
343	-17183900	-17906800	-32422000	0.0247568	17183900	17906800	32422000	844.696			343	-16386700	-17549600	-30667300	0.0247568	16386700	17549600	30667300	767.296
344	-17189600	-17904000	-32396000	0.00942128	17189600	17904000	32396000	321.121			344	-16391400	-17549400	-30661700	0.00942128	16391400	17549400	30661700	291.951
345	-17743000	-18225200	-34136700	0.12891	17743000	18225200	34136700	4792.01			345	-17531700	-18209200	-34234000	0.12891	17531700	18209200	34234000	4792.19
346	-17746900	-18225400	-34134700	0.101166	17746900	18225400	34134700	3760.64			346	-17544700	-18211500	-34237500	0.101166	17544700	18211500	34237500	3762.33
347	-17797000	-18237700	-34172500	0.0546285	17797000	18237700	34172500	2035.98			347	-17711100	-18253700	-34372600	0.0546285	17711100	18253700	34372600	2049.96
348	-17802100	-18238800	-34175300	0.0514705	17802100	18238800	34175300	1918.7			348	-17723200	-18256700	-34381500	0.0514705	17723200	18256700	34381500	1932.64
349	-17793500	-18236700	-34168300	0.0604462	17793500	18236700	34168300	2252.25			349	-17703000	-18251100	-34362300	0.0604462	17703000	18251100	34362300	2266.92
350	-17737300	-17824200	-31278700	0.0517222	17737300	17824200	31278700	1698.17			350	-17163400	-17418400	-28953600	0.0517222	17163400	17418400	28953600	1508.69
351	-17790900	-17811600	-31134900	0.0447583	17790900	17811600	31134900	1462.01			351	-17225200	-17398400	-28749400	0.0447583	17225200	17398400	28749400	1295.37
352	-17669200	-17814600	-31277900	0.0553064	17669200	17814600	31277900	1812.99			352	-17027800	-17401400	-28967900	0.0553064	17027800	17401400	28967900	1608.89
353	-17575500	-17824200	-31440400	0.0680168	17575500	17824200	31440400	2241.02			353	-16905000	-17416200	-29196700	0.0680168	16905000	17416200	29196700	1993.63
354	-17803200	-17828600	-31244200	0.0425544	17803200	17828600	31244200	1397.13			354	-17284200	-17427200	-28895900	0.0425544	17284200	17427200	28895900	1241.73
355	-17815500	-17852700	-31100900	0.0398419	17815500	17852700	31100900	1301.3			355	-17339800	-17405800	-28687400	0.0398419	17339800	17405800	28687400	1153.14
356	-17616900	-18180800	-33945600	0.0778746	17616900	18180800	33945600	2864.18			356	-17231100	-18067300	-33520900	0.0778746	17231100	18067300	33520900	2790.8
357	-17624100	-18178900	-33925100	0.0776153	17624100	18178900	33925100	2852.54			357	-17248200	-18062200	-33467600	0.0776153	17248200	18062200	33467600	2776
358	-17627100	-18183000	-33951700	0.0720206	17627100	18183000	33951700	2650.09			358	-17252400	-18071700	-33531200	0.0720206	17252400	18071700	33531200	2583.25
359	-17623200	-18185700	-33974900	0.0614826	17623200	18185700	33974900	2264.41			359	-17243200	-18078400	-33588300	0.0614826	17243200	18078400	33588300	2210.35
360	-17613900	-18183300	-33966700	0.075024	17613900	18183300	33966700	2761.67			360	-17223700	-18073600	-33573500	0.075024	17223700	18073600	33573500	2694.4
361	-17646200	-18203400	-34078100	0.0341053	17646200	18203400	34078100	1262.24			361	-17280000	-18120300	-33850400	0.0341053	17280000	18120300	33850400	1241.02
362	-17648700	-18203000	-34072600	0.0461114	17648700	18203000	34072600	1706.26			362	-17286300	-18118700	-33833000	0.0461114	17286300	18118700	33833000	1676.84
363	-17631100	-18176700	-33902300	0.0850243	17631100	18176700	33902300	3122.21			363	-17263000	-18056800	-33414200	0.0850243	17263000	18056800	33414200	3034.83
364	-17634600	-18181800	-33935200	0.0794901	17634600	18181800	33935200	2923.31			364	-17268300	-18068200	-33490400	0.0794901	17268300	18068200	33490400	2847.01
365	-17638400	-18186700	-33966200	0.0734274	17638400	18186700	33966200	2704.15			365	-17273200	-18079100	-33563300	0.0734274	17273200	18079100	33563300	2638.47
366	-17801800	-18020900	-32618800	0.0738424	17801800	18020900	32618800	2574.5			366	-17583900	-17740700	-30835500	0.0738424	17583900	17740700	30835500	2368.97
367	-17792400	-18013600	-32576400	0.0635504	17792400	18013600	32576400	2211.16			367	-17561300	-17726100	-30753700	0.0635504	17561300	17726100	30753700	2030.32
368	-17829700	-18009600	-32510000	0.0704729	17829700	18009600	32510000	2446.9			368	-17631800	-17719700	-30637300	0.0704729	17631800	17719700	30637300	2243.48
369	-17691100	-18235300	-34261300	0.0777088	17691100	18235300	34261300	2901.13			369	-17446400	-18237000	-34517800	0.0777088	17446400	18237000	34517800	2919.3
370	-17701300	-18238600	-34274400	0.0969736	17701300	18238600	34274400	3623.1			370	-17464100	-18244200	-34551900	0.0969736	17464100	18244200	34551900	3649.56
371	-17678000	-18234300	-34267000	0.0863288	17678000	18234300	34267000	3222.91			371	-17411200	-18232900	-34523900	0.0863288	17411200	18232900	34523900	3241.8
372	-17616300	-18095000	-33334000	0.0429648	17616300	18095000	33334000	1539.14			372	-17248600	-17885700	-32206000	0.0429648	17248600	17885700	32206000	1454
373	-17619000	-18086300	-33268700	0.0402586	17619000	18086300	33268700	1438.21			373	-17252300	-17867000	-32069200	0.0402586	17252300	17867000	32069200	1354.31
374	-17612900	-18104200	-33402600	0.0609124	17612900	18104200	33402600	2188.41			374	-17236200	-17904000	-32349300	0.0609124	17236200	17904000	32349300	2073.92
375	-17603900	-18104200	-33411500	0.0505821	17603900	18104200	33411500	1817.64			375	-17218100	-17903200	-32361700	0.0505821	17218100	17903200	32361700	1722.49
376	-17893600	-18229000	-31282600	0.0458301	17893600	18229000	31282600	1521.96			376	-17512200	-18243100	-28543900	0.0458301	17512200	18243100	28543900	1349.07
377	-17891200	-18271100	-31222900	0.043168	17891200	18271100	31222900	1431.23			377	-17510000	-18323400	-28448000	0.043168	17510000	18323400	28448000	1267.98
378	-17893500	-18309400	-31201600	0.0412454	17893500	18309400	31201600	1367.43			378	-17515500	-18395800	-28415100	0.0412454	17515500	18395800	28415100	1212.07
379	-17868300	-18226200	-34018900	0.169056	17868300	18226200	34018900	6268.38			379	-17784300	-18228100	-34116400	0.169056	17784300	18228100	34116400	6284.03
380	-17876800	-18226100	-34009600	0.162141	17876800	18226100	34009600	6010.62			380	-17797100	-18228300	-34105000	0.162141	17797100	18228300	34105000	6025.58
381	-17861900	-18226500	-34027500	0.150954	17861900	18226500	34027500	5598.52			381	-17762500	-18225900	-34122800	0.150954	17762500	18225900	34122800	5610.28
382	-17852700	-18226900	-34039100	0.166779	17852700	18226900	34039100	6187.37			382	-17747200	-18225800	-34137400	0.166779	17747200	18225800	34137400	6200.41
383	-17564300	-18200100	-34136100	0.152378	17564300	18200100	34136100	5644.49			383	-17159500	-18132600	-34059300	0.152378	17159500	18132600	34059300	5582.01
384	-17561400	-18200800	-34144500	0.149166	17561400	18200800	34144500	5527.18			384	-17156800	-18136400	-34088800	0.149166	17156800	18136400	34088800	5471.04
385	-17581700	-18204900	-34153000	0.140245	17581700	18204900	34153000	5200.57			385	-17195800	-18146000	-34118200	0.140245	17195800	18146000	34118200	5154.23
386	-17584200	-18204500	-34148000	0.145423	17584200	18204500	34148000	5391.69			386	-17197900	-18143200	-34096300	0.145423	17197900	18143200	34096300	5339.69
387	-17552200	-18195400	-34115000	0.151165	17552200	18195400	34115000	5593.17			387	-17133400	-18119600	-33992300	0.151165	17133400	18119600	33992300	5518.78
388	-17570700	-18200300	-34131200	0.149854	17570700	18200300	34131200	5550.52			388	-17168900	-18130900	-34037300	0.149854	17168900	18130900	34037300	5485.32
389	-17886500	-18661500	-30798900	0.16342	17886500	18661500	30798900	5368.52			389	-17514300	-19016700	-27785800	0.16342	17514300	19016700	27785800	4750.85
390	-17879100	-18694100	-30713600	0.120681	17879100	18694100	30713600	3952.99			390	-17503300	-19058000	-27665600	0.120681	17503300	19058000	27665600	3493.99
391	-17879300	-18732200	-30677200	0.117572	17879300	18732200	30677200	3848.63			391	-17503600	-19129700	-27596200	0.117572	17503600	19129700	27596200	3400.56
392	-17725400	-18015800	-30294500	0.0684995	17725400	18015800	30294500	2167.28			392	-17261400	-17390500	-27604900	0.0684995	17261400	17390500	27604900	1888.69
393	-17746100	-17955800	-30501800	0.0732611	17746100	17955800	30501800	2335.95			393	-17292000	-17344500	-27869500	0.0732611	17292000	17344500	27869500	2042.32
394	-17741700	-18146800	-30279400	0.0593036	17741700	18146800	30279400	1881			394	-17288300	-17642600	-27545300	0.0593036	17288300	17642600	27545300	1641.82
395	-17723800	-18208500	-30090000	0.0542545	17723800	18208500	30090000	1709.09			395	-17260600	-17693600	-27296600	0.0542545	17260600	17693600	27296600	1487.06
396	-17791700	-18236500	-34168700	0.0845408	17791700	18236500	34168700	3149.96			396	-17564300	-18208400	-34195700	0.0845408	17564300	18208400	34195700	3139.62
397	-17787000	-18235600	-34167300	0.0534752	17787000	18235600	34167300	1992.16			397	-17555100	-18208100	-34202500	0.0534752	17555100	18208100	34202500	1986.15
398	-17780500	-18235300	-34172000	0.0615469	17780500	18235300	34172000	2293.03			398	-17543000	-18206300	-34202100	0.0615469	17543000	18206300	34202100	2285.36
399	-17783800	-18235700	-34171200	0.111642	17783800	18235700	34171200	4159.54			399	-17548900	-18205400	-34189500	0.111642	17548900	18205400	34189500	4143.74
400	-17796500	-18236800	-34166100	0.10247	17796500	18236800	34166100	3817.94			400	-17573600	-18208500	-34187200	0.10247	17573600	18208500	34187200	3804.76
401	-17878700	-18225500	-34003700	0.150211	17878700	18225500	34003700	5567.17			401	-17811200	-18229500	-34099800	0.150211	17811200	18229500	34099800	5582.54
402	-17895400	-18225800	-33989200	0.156868	17895400	18225800	33989200	5812.24			402	-17843200	-18231700	-34083100	0.156868	17843200	18231700	34083100	5829.49
403	-17893900	-18224800	-33983000	0.1579	17893900	18224800	33983000	5848.77			403	-17834000	-18229000	-34072900	0.1579	17834000	18229000	34072900	5864.23
404	-17935400	-17957100	-32029500	0.0429547	17935400	17957100	32029500	1463.95			404	-17620700	-17782200	-29780100	0.0429547	17620700	17782200	29780100	1320.79
405	-17925400	-17949100	-31982300	0.038225	17925400	17949100	31982300	1299.79			405	-17605000	-17755500	-29694200	0.038225	17605000	17755500	29694200	1170.08
406	-17944000	-17968600	-31903100	0.0343703	17944000	17968600	31903100	1165.8			406	-17596800	-17829100	-29562300	0.0343703	17596800	17829100	29562300	1047.78
407	-17951900	-17980700	-31947400	0.0402273	17951900	17980700	31947400	1367.46			407	-17612400	-17861000	-29642100	0.0402273	17612400	17861000	29642100	1231.69
408	-17894200	-17970300	-32164800	0.0454814	17894200	17970300	32164800	1557.81			408	-17644300	-17717900	-30012800	0.0454814	17644300	17717900	30012800	1410.93
409	-17943000	-17965000	-32078400	0.04967	17943000	17965000	32078400	1696.7			409	-17636400	-17804600	-29869500	0.04967	17636400	17804600	29869500	1534.24
410	-17873400	-18253400	-34208300	0.0407388	17873400	18253400	34208300	1522.92			410	-17896200	-18293800	-34474000	0.0407388	17896200	18293800	34474000	1540.86
411	-18011000	-18233600	-33929100	0.0639969	18011000	18233600	33929100	2370.62			411	-18242400	-18276700	-34005300	0.0639969	18242400	18276700	34005300	2389.4
412	-18016600	-18233000	-33918800	0.0836868	18016600	18233000	33918800	3098.98			412	-18251200	-18275900	-33990700	0.0836868	18251200	18275900	33990700	3123.17
413	-18007000	-18232800	-33927200	0.0732832	18007000	18232800	33927200	2714.17			413	-18224100	-18273800	-34002800	0.0732832	18224100	18273800	34002800	2734.81
414	-18003900	-18233700	-33936800	0.0683932	18003900	18233700	33936800	2533.94			414	-18219800	-18275100	-34016600	0.0683932	18219800	18275100	34016600	2553.59
415	-18013600	-18235000	-33936700	0.0384939	18013600	18235000	33936700	1426.45			415	-18256100	-18280000	-34015300	0.0384939	18256100	18280000	34015300	1438.22
416	-18007700	-18234600	-33939200	0.0406425	18007700	18234600	33939200	1506.06			416	-18237900	-18278000	-34019300	0.0406425	18237900	18278000	34019300	1518.19
417	-17769700	-18092500	-33162200	0.0990667	17769700	18092500	33162200	3533.74			417	-17544000	-17879000	-31863400	0.0990667	17544000	17879000	31863400	3323.27
418	-17749100	-18097900	-33221900	0.0827622	17749100	18097900	33221900	2958.51			418	-17503800	-17890000	-31981900	0.0827622	17503800	17890000	31981900	2788.42
419	-17751400	-18090900	-33169600	0.06358	17751400	18090900	33169600	2267.79			419	-17510100	-17877200	-31883800	0.06358	17510100	17877200	31883800	2133.19
420	-17775800	-18083700	-33093300	0.113866	17775800	18083700	33093300	4050.09			420	-17557500	-17862600	-31732400	0.113866	17557500	17862600	31732400	3798.86
421	-17792600	-18085900	-33092300	0.106112	17792600	18085900	33092300	3775.44			421	-17585600	-17865800	-31727200	0.106112	17585600	17865800	31727200	3541.54
422	-17728600	-17864200	-30468800	0.0647417	17728600	17864200	30468800	2056.82			422	-17149700	-17261900	-27849500	0.0647417	17149700	17261900	27849500	1793.9
423	-17664100	-17737700	-30734100	0.0697172	17664100	17737700	30734100	2230.68			423	-16873800	-17275700	-28224000	0.0697172	16873800	17275700	28224000	1951.75
424	-17739500	-17757900	-30802500	0.076379	17739500	17757900	30802500	2455.55			424	-17026500	-17308600	-28306700	0.076379	17026500	17308600	28306700	2154.88
425	-17702100	-17984200	-30159600	0.0515353	17702100	17984200	30159600	1619.59			425	-17223400	-17277800	-27446200	0.0515353	17223400	17277800	27446200	1406.26
426	-17698800	-17839800	-30280300	0.0409385	17698800	17839800	30280300	1289.01			426	-17042300	-17215000	-27621700	0.0409385	17042300	17215000	27621700	1119.2
427	-17680700	-18241000	-29749900	0.0609208	17680700	18241000	29749900	1891.99			427	-17193600	-17626900	-26884500	0.0609208	17193600	17626900	26884500	1635.35
428	-17682000	-18083800	-29916300	0.0513617	17682000	18083800	29916300	1600.68			428	-17192600	-17368100	-27136500	0.0513617	17192600	17368100	27136500	1384.91
429	-17707400	-18143300	-30037800	0.0560168	17707400	18143300	30037800	1757.74			429	-17233500	-17535600	-27260900	0.0560168	17233500	17535600	27260900	1526.18
430	-17704100	-18224400	-34169900	0.0701919	17704100	18224400	34169900	2610.97			430	-17390800	-18175100	-34131500	0.0701919	17390800	18175100	34131500	2590.84
431	-17707600	-18224300	-34166100	0.0814317	17707600	18224300	34166100	3028.78			431	-17398100	-18174000	-34115900	0.0814317	17398100	18174000	34115900	3004.13
432	-17712800	-18225900	-34172500	0.0694946	17712800	18225900	34172500	2585.76			432	-17408600	-18179100	-34142300	0.0694946	17408600	18179100	34142300	2567.18
433	-17710600	-18225900	-34174700	0.0556121	17710600	18225900	34174700	2069.32			433	-17403600	-18179800	-34152300	0.0556121	17403600	18179800	34152300	2055.03
434	-17780600	-18732700	-29971300	0.0465227	17780600	18732700	29971300	1476.96			434	-17328300	-18947400	-26526200	0.0465227	17328300	18947400	26526200	1276.81
435	-17782200	-18796700	-29919100	0.042417	17782200	18796700	29919100	1345.72			435	-17334000	-19073600	-26440400	0.042417	17334000	19073600	26440400	1164.12
436	-17796100	-18733800	-30081000	0.0436126	17796100	18733800	30081000	1391.24			436	-17355500	-18986300	-26681800	0.0436126	17355500	18986300	26681800	1206.61
437	-17794100	-18663700	-30136700	0.0480819	17794100	18663700	30136700	1534.85			437	-17348800	-18851000	-26769300	0.0480819	17348800	18851000	26769300	1330.1
438	-17776200	-18692400	-29980700	0.0417569	17776200	18692400	29980700	1324.87			438	-17318000	-18857200	-26542800	0.0417569	17318000	18857200	26542800	1143.77
439	-17079800	-18182500	-34495000	0.0526097	17079800	18182500	34495000	1960.87			439	-16117600	-18066700	-34630000	0.0526097	16117600	18066700	34630000	1938.22
440	-17027300	-18173800	-34485700	0.0526139	17027300	18173800	34485700	1958.31			440	-16027400	-18045500	-34568900	0.0526139	16027400	18045500	34568900	1930.11
441	-17884700	-18257000	-34222700	0.0498116	17884700	18257000	34222700	1863.64			441	-17916900	-18301600	-34508500	0.0498116	17916900	18301600	34508500	1887.54
442	-17904800	-18258500	-34213300	0.0490305	17904800	18258500	34213300	1834.41			442	-17972700	-18307300	-34493400	0.0490305	17972700	18307300	34493400	1858.77
443	-17861700	-18255200	-34232700	0.0492433	17861700	18255200	34232700	1842.32			443	-17857100	-18295300	-34523400	0.0492433	17857100	18295300	34523400	1865.02
444	-17206300	-18207000	-34543600	0.0613617	17206300	18207000	34543600	2297.29			444	-16330600	-18123200	-34821100	0.0613617	16330600	18123200	34821100	2288.21
445	-17190800	-18198400	-34497800	0.0693892	17190800	18198400	34497800	2591.97			445	-16319100	-18108200	-34724800	0.0693892	16319100	18108200	34724800	2576.2
446	-17693700	-17712800	-30526300	0.0493652	17693700	17712800	30526300	1566.03			446	-16859200	-17235000	-27948200	0.0493652	16859200	17235000	27948200	1363.78
447	-17543700	-17727800	-30783800	0.0537622	17543700	17727800	30783800	1719.21			447	-16663100	-17256500	-28297500	0.0537622	16663100	17256500	28297500	1502.23
448	-17554800	-17698600	-30563800	0.045019	17554800	17698600	30563800	1425.92			448	-16618600	-17210700	-28014700	0.045019	16618600	17210700	28014700	1239.91
449	-17684600	-17686600	-30331700	0.0412785	17684600	17686600	30331700	1297.96			449	-16781900	-17190800	-27709700	0.0412785	16781900	17190800	27709700	1125.42
450	-18025900	-18233700	-33915000	0.0580632	18025900	18233700	33915000	2150.17			450	-18279700	-18285200	-33984100	0.0580632	18279700	18285200	33984100	2167.79
451	-18024000	-18232600	-33909000	0.0876986	18024000	18232600	33909000	3246.67			451	-18274100	-18277000	-33975900	0.0876986	18274100	18277000	33975900	3272.36
452	-18017000	-18234300	-33928100	0.0564204	18017000	18234300	33928100	2090.13			452	-18261500	-18279100	-34003300	0.0564204	18261500	18279100	34003300	2107.16
453	-18026900	-18234400	-33918900	0.0313234	18026900	18234400	33918900	1160.17			453	-18281400	-18292600	-33988500	0.0313234	18281400	18292600	33988500	1169.86
454	-17977900	-18214200	-31899100	0.0816298	17977900	18214200	31899100	2783.48			454	-17663700	-18328900	-29540200	0.0816298	17663700	18328900	29540200	2517.28
455	-17983400	-18199900	-31953000	0.0696883	17983400	18199900	31953000	2381.08			455	-17673800	-18304300	-29637000	0.0696883	17673800	18304300	29637000	2156.91
456	-17869900	-18227400	-31115000	0.0301863	17869900	18227400	31115000	995.114			456	-17468900	-18203800	-28274100	0.0301863	17468900	18203800	28274100	876.987
457	-17855600	-18272000	-30968100	0.0278404	17855600	18272000	30968100	912.863			457	-17444500	-18258600	-28045100	0.0278404	17444500	18258600	28045100	801.75
458	-17865000	-18278300	-31028800	0.0262184	17865000	18278300	31028800	862.087			458	-17462300	-18288200	-28142400	0.0262184	17462300	18288200	28142400	758.948
459	-17884900	-18176700	-31272300	0.0351819	17884900	18176700	31272300	1166.42			459	-17494100	-18130000	-28528100	0.0351819	17494100	18130000	28528100	1031.81
460	-17880000	-18237300	-31177200	0.0398054	17880000	18237300	31177200	1316.08			460	-17488600	-18240100	-28378300	0.0398054	17488600	18240100	28378300	1162.99
461	-17729300	-18920800	-29416900	0.0251448	17729300	18920800	29416900	782.989			461	-17246400	-19158800	-25729500	0.0251448	17246400	19158800	25729500	670.522
462	-17709600	-18962500	-29234400	0.0292107	17709600	18962500	29234400	903.384			462	-17215600	-19187200	-25481500	0.0292107	17215600	19187200	25481500	771.152
463	-17711700	-19023200	-29189100	0.0318488	17711700	19023200	29189100	984.598			463	-17221400	-19305000	-25405000	0.0318488	17221400	19305000	25405000	841.114
464	-17730600	-18962000	-29385200	0.0317025	17730600	18962000	29385200	986.884			464	-17251400	-19246200	-25678100	0.0317025	17251400	19246200	25678100	845.793
465	-17741800	-18815000	-29612400	0.0230238	17741800	18815000	29612400	721.103			465	-17263900	-18995900	-26017900	0.0230238	17263900	18995900	26017900	618.714
466	-17745900	-18848500	-29608100	0.0274855	17745900	18848500	29608100	861.42			466	-17273100	-19073700	-26005400	0.0274855	17273100	19073700	26005400	739.973
467	-17754200	-18232900	-34180900	0.0393456	17754200	18232900	34180900	1465.69			467	-17492200	-18202500	-34225500	0.0393456	17492200	18202500	34225500	1461.01
468	-17754700	-18233100	-34182000	0.0287045	17754700	18233100	34182000	1069.35			468	-17493200	-18203700	-34233100	0.0287045	17493200	18203700	34233100	1066.25
469	-17147900	-18198900	-34544300	0.054228	17147900	18198900	34544300	2028.06			469	-16219500	-18102200	-34781900	0.054228	16219500	18102200	34781900	2014.79
470	-17093900	-18191500	-34545600	0.0535275	17093900	18191500	34545600	1999.95			470	-16122000	-18082800	-34740700	0.0535275	16122000	18082800	34740700	1981.78
471	-17039700	-18182900	-34538500	0.0522387	17039700	18182900	34538500	1949.23			471	-16026300	-18061100	-34681300	0.0522387	16026300	18061100	34681300	1925.8
472	-17823400	-18235300	-34128500	0.0705325	17823400	18235300	34128500	2625.16			472	-17627500	-18217500	-34197700	0.0705325	17627500	18217500	34197700	2622.83
473	-17826200	-18235300	-34126100	0.0931947	17826200	18235300	34126100	3468.46			473	-17631100	-18216600	-34187600	0.0931947	17631100	18216600	34187600	3464.3
474	-17831600	-18235000	-34118100	0.075306	17831600	18235000	34118100	2802.04			474	-17642000	-18217800	-34185300	0.075306	17642000	18217800	34185300	2799.65
475	-17828200	-18234300	-34116900	0.0633184	17828200	18234300	34116900	2355.71			475	-17635600	-18217400	-34188400	0.0633184	17635600	18217400	34188400	2354
476	-17918700	-18259200	-34204200	0.0412232	17918700	18259200	34204200	1542.13			476	-18012100	-18310600	-34477900	0.0412232	18012100	18310600	34477900	1562.97
477	-17909200	-18234200	-34035200	0.118232	17909200	18234200	34035200	4390.5			477	-17799700	-18226400	-34089200	0.118232	17799700	18226400	34089200	4391.07
478	-17896000	-18235700	-34058600	0.178888	17896000	18235700	34058600	6647.82			478	-17777500	-18227000	-34115200	0.178888	17777500	18227000	34115200	6648.27
479	-17896000	-18233200	-34040900	0.137248	17896000	18233200	34040900	5096.56			479	-17777500	-18224800	-34099700	0.137248	17777500	18224800	34099700	5097.37
480	-17910000	-18232900	-34025200	0.086945	17910000	18232900	34025200	3227.35			480	-17801400	-18225600	-34081100	0.086945	17801400	18225600	34081100	3228.09
481	-17920200	-18233300	-34017500	0.101653	17920200	18233300	34017500	3772.83			481	-17818100	-18226300	-34069400	0.101653	17818100	18226300	34069400	3773.53
482	-17920200	-18234600	-34026900	0.103394	17920200	18234600	34026900	3838.98			482	-17818500	-18227300	-34076300	0.103394	17818500	18227300	34076300	3839.32
483	-17906900	-18240900	-34085000	0.050856	17906900	18240900	34085000	1892.44			483	-17787700	-18225900	-34097100	0.050856	17787700	18225900	34097100	1888.96
484	-17900700	-18240100	-34085400	0.0574523	17900700	18240100	34085400	2137.67			484	-17775000	-18224700	-34101600	0.0574523	17775000	18224700	34101600	2133.84
485	-17930500	-18233500	-34008600	0.0978569	17930500	18233500	34008600	3631.31			485	-17835700	-18226800	-34055900	0.0978569	17835700	18226800	34055900	3631.78
486	-17930400	-18232100	-33998500	0.100067	17930400	18232100	33998500	3711.72			486	-17834600	-18225500	-34047700	0.100067	17834600	18225500	34047700	3712.43
487	-17941100	-18232200	-33988800	0.0962862	17941100	18232200	33988800	3570.77			487	-17852700	-18226000	-34033000	0.0962862	17852700	18226000	34033000	3571.21
488	-17885600	-18240900	-34106300	0.0792934	17885600	18240900	34106300	2952.07			488	-17746400	-18224000	-34125100	0.0792934	17746400	18224000	34125100	2946.33
489	-17882300	-18242100	-34118200	0.0682074	17882300	18242100	34118200	2540.46			489	-17742100	-18224200	-34131100	0.0682074	17742100	18224200	34131100	2534.84
490	-17876300	-18240600	-34113400	0.0837604	17876300	18240600	34113400	3118.75			490	-17728400	-18222600	-34133300	0.0837604	17728400	18222600	34133300	3112.3
491	-17856800	-18245400	-34167400	0.0839219	17856800	18245400	34167400	3130.74			491	-17690900	-18217200	-34132100	0.0839219	17690900	18217200	34132100	3115.85
492	-17860000	-18245300	-34163800	0.0948223	17860000	18245300	34163800	3537.06			492	-17698000	-18219300	-34139600	0.0948223	17698000	18219300	34139600	3522.18
493	-17848300	-18243800	-34164800	0.0639882	17848300	18243800	34164800	2386.44			493	-17674900	-18216700	-34144300	0.0639882	17674900	18216700	34144300	2376.25
494	-17846800	-18244000	-34167800	0.0630957	17846800	18244000	34167800	2353.38			494	-17671300	-18215400	-34138700	0.0630957	17671300	18215400	34138700	2342.38
495	-17863900	-18246800	-34170500	0.0872478	17863900	18246800	34170500	3255.69			495	-17704100	-18217000	-34117600	0.0872478	17704100	18217000	34117600	3238.17
496	-17852400	-18245200	-34170200	0.0817615	17852400	18245200	34170200	3050.24			496	-17681600	-18215000	-34125400	0.0817615	17681600	18215000	34125400	3034.22
497	-18060100	-18235200	-33891400	0.0505295	18060100	18235200	33891400	1870.6			497	-18290500	-18400100	-33946400	0.0505295	18290500	18400100	33946400	1887.93
498	-18061600	-18234400	-33884000	0.0466788	18061600	18234400	33884000	1727.56			498	-18289300	-18402400	-33935500	0.0466788	18289300	18402400	33935500	1743.34
499	-18056000	-18235000	-33894000	0.0492737	18056000	18235000	33894000	1824.16			499	-18288700	-18383000	-33950500	0.0492737	18288700	18383000	33950500	1840.69
500	-17719900	-18225200	-34160100	0.127462	17719900	18225200	34160100	4740.76			500	-17430000	-18171700	-34068200	0.127462	17430000	18171700	34068200	4695.51
501	-17705400	-18223400	-34161600	0.131602	17705400	18223400	34161600	4893.67			501	-17406900	-18170500	-34082600	0.131602	17406900	18170500	34082600	4848.85
502	-17720600	-18226400	-34167900	0.113576	17720600	18226400	34167900	4225.76			502	-17435100	-18177300	-34102900	0.113576	17435100	18177300	34102900	4190.63
503	-17734800	-18228300	-34167600	0.119598	17734800	18228300	34167600	4450.99			503	-17458900	-18179100	-34091600	0.119598	17458900	18179100	34091600	4412.72
504	-17726500	-18224900	-34151100	0.132915	17726500	18224900	34151100	4942.33			504	-17438700	-18167500	-34029200	0.132915	17438700	18167500	34029200	4889.01
505	-17738800	-18227800	-34159800	0.131375	17738800	18227800	34159800	4888.05			505	-17462400	-18174600	-34055800	0.131375	17462400	18174600	34055800	4840.13
506	-18076900	-18221800	-33778500	0.0948443	18076900	18221800	33778500	3495.52			506	-18267000	-18375900	-33803000	0.0948443	18267000	18375900	33803000	3520.55
507	-18073700	-18221900	-33782400	0.141796	18073700	18221900	33782400	5226.46			507	-18265500	-18359100	-33808500	0.141796	18265500	18359100	33808500	5262.78
508	-18070100	-18221800	-33785400	0.14414	18070100	18221800	33785400	5313.15			508	-18263600	-18340700	-33813500	0.14414	18263600	18340700	33813500	5348.89
509	-17483200	-18088600	-33421500	0.0449779	17483200	18088600	33421500	1613.02			509	-16959600	-17863300	-32335600	0.0449779	16959600	17863300	32335600	1521.67
510	-17504900	-18083100	-33360300	0.0472665	17504900	18083100	33360300	1691.35			510	-17005900	-17852500	-32212200	0.0472665	17005900	17852500	32212200	1591.88
511	-17488100	-18079200	-33349300	0.0426359	17488100	18079200	33349300	1524.41			511	-16969200	-17842700	-32178700	0.0426359	16969200	17842700	32178700	1432.7
512	-17491700	-18121300	-33646200	0.0454974	17491700	18121300	33646200	1647.86			512	-16970000	-17933900	-32829200	0.0454974	16970000	17933900	32829200	1573.59
513	-17503000	-18115900	-33596500	0.0499162	17503000	18115900	33596500	1804.43			513	-17000300	-17923100	-32722200	0.0499162	17000300	17923100	32722200	1719.34
514	-17493700	-18114000	-33591800	0.0457004	17493700	18114000	33591800	1651.4			514	-16974300	-17917300	-32706100	0.0457004	16974300	17917300	32706100	1572.18
515	-17508200	-18142300	-33779800	0.0418396	17508200	18142300	33779800	1524.63			515	-16998900	-17980000	-33129900	0.0418396	16998900	17980000	33129900	1467.22
516	-17511800	-18147800	-33815400	0.0414595	17511800	18147800	33815400	1513.21			516	-16999800	-17992400	-33217300	0.0414595	16999800	17992400	33217300	1459.51
517	-17516700	-18143300	-33778400	0.0459928	17516700	18143300	33778400	1676.15			517	-17017500	-17982900	-33131400	0.0459928	17017500	17982900	33131400	1613.57
518	-17526600	-18158900	-33880100	0.0381377	17526600	18158900	33880100	1396.25			518	-17031000	-18017400	-33364600	0.0381377	17031000	18017400	33364600	1352.1
519	-17529600	-18163100	-33906600	0.0384653	17529600	18163100	33906600	1409.94			519	-17034100	-18027600	-33434600	0.0384653	17034100	18027600	33434600	1367.98
520	-17531100	-18159400	-33879200	0.0415469	17531100	18159400	33879200	1521.14			520	-17043000	-18019300	-33366500	0.0415469	17043000	18019300	33366500	1473.44
521	-17546700	-18171900	-33952700	0.0385808	17546700	18171900	33952700	1417.45			521	-17069200	-18048300	-33547100	0.0385808	17069200	18048300	33547100	1379.8
522	-17549800	-18175600	-33975900	0.0393557	17549800	18175600	33975900	1447.45			522	-17075100	-18057300	-33605900	0.0393557	17075100	18057300	33605900	1411.29
523	-17549200	-18172200	-33952400	0.0426857	17549200	18172200	33952400	1568.32			523	-17076700	-18049300	-33546800	0.0426857	17076700	18049300	33546800	1526.81
524	-17568700	-18183500	-34013700	0.0383698	17568700	18183500	34013700	1414			524	-17108200	-18075300	-33701000	0.0383698	17108200	18075300	33701000	1382.54
525	-17573300	-18186800	-34032200	0.0389039	17573300	18186800	34032200	1434.95			525	-17116800	-18083200	-33748700	0.0389039	17116800	18083200	33748700	1404.93
526	-17570200	-18183700	-34013300	0.0418959	17570200	18183700	34013300	1543.97			526	-17113600	-18075800	-33699300	0.0418959	17113600	18075800	33699300	1509.64
527	-17588700	-18193300	-34063100	0.0387869	17588700	18193300	34063100	1432.97			527	-17150600	-18098900	-33827400	0.0387869	17150600	18098900	33827400	1406.42
528	-17593700	-18196000	-34077700	0.0388811	17593700	18196000	34077700	1437.49			528	-17161100	-18105800	-33865800	0.0388811	17161100	18105800	33865800	1412.48
529	-17588900	-18193200	-34062400	0.0422427	17588900	18193200	34062400	1560.6			529	-17155400	-18099200	-33824600	0.0422427	17155400	18099200	33824600	1531.69
530	-17610800	-18201800	-34101800	0.0390882	17610800	18201800	34101800	1447.12			530	-17194500	-18119500	-33930300	0.0390882	17194500	18119500	33930300	1424.89
531	-17616300	-18204000	-34112600	0.0394424	17616300	18204000	34112600	1461.06			531	-17205600	-18125500	-33961900	0.0394424	17205600	18125500	33961900	1440.08
532	-17610600	-18201500	-34100500	0.0422759	17610600	18201500	34100500	1565.04			532	-17197300	-18119400	-33926700	0.0422759	17197300	18119400	33926700	1540.94
533	-17632400	-18208900	-34131300	0.0393182	17632400	18208900	34131300	1458.09			533	-17238800	-18137600	-34015300	0.0393182	17238800	18137600	34015300	1439.79
534	-17637300	-18210700	-34139500	0.0394439	17637300	18210700	34139500	1463.4			534	-17249300	-18142600	-34040800	0.0394439	17249300	18142600	34040800	1446.27
535	-17631700	-18208600	-34129900	0.0432432	17631700	18208600	34129900	1603.52			535	-17239500	-18137100	-34011100	0.0432432	17239500	18137100	34011100	1583.25
536	-17652800	-18214900	-34153800	0.0387568	17652800	18214900	34153800	1439.22			536	-17280900	-18153100	-34084300	0.0387568	17280900	18153100	34084300	1424.62
537	-17658800	-18216700	-34160200	0.0392834	17658800	18216700	34160200	1459.35			537	-17291200	-18157400	-34104700	0.0392834	17291200	18157400	34104700	1445.53
538	-17652600	-18214800	-34152900	0.0428943	17652600	18214800	34152900	1592.8			538	-17280700	-18152600	-34080400	0.0428943	17280700	18152600	34080400	1576.43
539	-17672900	-18220100	-34170600	0.0390001	17672900	18220100	34170600	1449.87			539	-17322400	-18166700	-34139600	0.0390001	17322400	18166700	34139600	1438.13
540	-17678700	-18221500	-34175000	0.0393849	17678700	18221500	34175000	1464.61			540	-17333500	-18170400	-34155000	0.0393849	17333500	18170400	34155000	1453.59
541	-17672700	-18219900	-34169600	0.042919	17672700	18219900	34169600	1595.48			541	-17322100	-18166100	-34135600	0.042919	17322100	18166100	34135600	1582.36
542	-17693300	-18224500	-34181800	0.0395207	17693300	18224500	34181800	1470.51			542	-17362900	-18178200	-34181500	0.0395207	17362900	18178200	34181500	1461.1
543	-17698600	-18225500	-34183600	0.0390701	17698600	18225500	34183600	1454.01			543	-17373500	-18181300	-34193100	0.0390701	17373500	18181300	34193100	1445.45
544	-17692600	-18224200	-34180100	0.0431764	17692600	18224200	34180100	1606.4			544	-17362200	-18177600	-34177500	0.0431764	17362200	18177600	34177500	1595.95
545	-17711800	-18227900	-34187100	0.0382764	17711800	18227900	34187100	1425.05			545	-17401700	-18188200	-34214200	0.0382764	17401700	18188200	34214200	1418.14
546	-17716900	-18228700	-34188400	0.0390705	17716900	18228700	34188400	1454.84			546	-17413100	-18190900	-34222200	0.0390705	17413100	18190900	34222200	1448.38
547	-17710400	-18227600	-34186400	0.0413107	17710400	18227600	34186400	1537.93			547	-17401000	-18187600	-34210600	0.0413107	17401000	18187600	34210600	1530.31
548	-17729400	-18230600	-34189500	0.0393845	17729400	18230600	34189500	1466.96			548	-17439600	-18196500	-34235600	0.0393845	17439600	18196500	34235600	1461.6
549	-17734800	-18231300	-34188700	0.0395567	17734800	18231300	34188700	1473.48			549	-17450100	-18198700	-34240600	0.0395567	17450100	18198700	34240600	1468.61
550	-17728900	-18230400	-34188300	0.0433568	17728900	18230400	34188300	1614.82			550	-17438800	-18195800	-34231400	0.0433568	17438800	18195800	34231400	1608.71
551	-17746900	-18232900	-34188000	0.0411766	17746900	18232900	34188000	1534.14			551	-17474100	-18203200	-34248700	0.0411766	17474100	18203200	34248700	1529.99
552	-17751000	-18233200	-34186200	0.0393758	17751000	18233200	34186200	1467.05			552	-17484300	-18205000	-34251500	0.0393758	17484300	18205000	34251500	1463.54
553	-17746300	-18232700	-34187200	0.0440096	17746300	18232700	34187200	1639.61			553	-17473600	-18202600	-34244700	0.0440096	17473600	18202600	34244700	1634.96
554	-17762700	-18234400	-34183000	0.0377587	17762700	18234400	34183000	1406.93			554	-17508000	-18209000	-34256000	0.0377587	17508000	18209000	34256000	1404.35
555	-17767400	-18234600	-34179900	0.040032	17767400	18234600	34179900	1491.58			555	-17518000	-18210200	-34255000	0.040032	17518000	18210200	34255000	1489.12
556	-17762400	-18234200	-34181600	0.0418218	17762400	18234200	34181600	1558.23			556	-17507500	-18208300	-34251500	0.0418218	17507500	18208300	34251500	1555.15
557	-17875900	-18248600	-34171100	0.0906001	17875900	18248600	34171100	3381.68			557	-17727500	-18219200	-34109600	0.0906001	17727500	18219200	34109600	3362.99
558	-17859400	-18246400	-34171800	0.087238	17859400	18246400	34171800	3255.22			558	-17694300	-18214200	-34107400	0.087238	17694300	18214200	34107400	3235.77
559	-17871800	-18248200	-34172200	0.0930963	17871800	18248200	34172200	3474.73			559	-17718500	-18216400	-34098500	0.0930963	17718500	18216400	34098500	3453.4
560	-17669500	-18061900	-33043900	0.130953	17669500	18061900	33043900	4637.71			560	-17292000	-17824000	-31722200	0.130953	17292000	17824000	31722200	4341.74
561	-17666100	-18058000	-33019500	0.155438	17666100	18058000	33019500	5498.65			561	-17290300	-17818300	-31683000	0.155438	17290300	17818300	31683000	5144.39
562	-17659700	-18056700	-33017000	0.150191	17659700	18056700	33017000	5311.75			562	-17282800	-17817500	-31685100	0.150191	17282800	17817500	31685100	4970.38
563	-17804500	-18175500	-33720800	0.152344	17804500	18175500	33720800	5570.15			563	-17579500	-18036100	-32950000	0.152344	17579500	18036100	32950000	5363.36
564	-17788500	-18172000	-33711200	0.13121	17788500	18172000	33711200	4793.92			564	-17553500	-18030500	-32935700	0.13121	17553500	18030500	32935700	4613.98
565	-17774500	-18176700	-33758900	0.130226	17774500	18176700	33758900	4766.36			565	-17527100	-18041700	-33041900	0.130226	17527100	18041700	33041900	4598.07
566	-17922900	-18254600	-34166800	0.120447	17922900	18254600	34166800	4499.07			566	-17822800	-18231900	-34105400	0.120447	17822800	18231900	34105400	4478.47
567	-17908300	-18252600	-34167100	0.0820155	17908300	18252600	34167100	3062.69			567	-17794400	-18228700	-34110200	0.0820155	17794400	18228700	34110200	3048.43
568	-17896000	-18250700	-34166200	0.0750846	17896000	18250700	34166200	2803.08			568	-17769400	-18225900	-34115400	0.0750846	17769400	18225900	34115400	2790.06
569	-17855600	-18239400	-34125600	0.131817	17855600	18239400	34125600	4908.63			569	-17678900	-18182400	-33895100	0.131817	17678900	18182400	33895100	4843.59
570	-17878000	-18242100	-34122800	0.131271	17878000	18242100	34122800	4889.88			570	-17720300	-18185700	-33877900	0.131271	17720300	18185700	33877900	4823.93
571	-17868800	-18238600	-34107100	0.135539	17868800	18238600	34107100	5044.57			571	-17702000	-18177200	-33835300	0.135539	17702000	18177200	33835300	4969.88
572	-17885500	-18210800	-33891500	0.131717	17885500	18210800	33891500	4859.12			572	-17720100	-18104400	-33296900	0.131717	17720100	18104400	33296900	4720.96
573	-17861400	-18209600	-33906800	0.143285	17861400	18209600	33906800	5286.77			573	-17678500	-18104500	-33339400	0.143285	17678500	18104500	33339400	5140.63
574	-17837300	-18207800	-33918600	0.143331	17837300	18207800	33918600	5288.58			574	-17635900	-18103300	-33373200	0.143331	17635900	18103300	33373200	5145.34
575	-17941200	-18075200	-31776000	0.192219	17941200	18075200	31776000	6499.27			575	-17587500	-18029700	-29295200	0.192219	17587500	18029700	29295200	5819.28
576	-17935100	-18046800	-31761100	0.16465	17935100	18046800	31761100	5559.96			576	-17576800	-17975400	-29273200	0.16465	17576800	17975400	29273200	4972.92
577	-17944100	-18064400	-31808000	0.167899	17944100	18064400	31808000	5683.5			577	-17592200	-18013800	-29345100	0.167899	17592200	18013800	29345100	5092.31
578	-17938300	-18218500	-33853100	0.103733	17938300	18218500	33853100	3824.95			578	-17830300	-18203800	-33866100	0.103733	17830300	18203800	33866100	3818.7
579	-17937100	-18214800	-33865800	0.0976779	17937100	18214800	33865800	3603.2			579	-17824300	-18201500	-33884700	0.0976779	17824300	18201500	33884700	3597.96
580	-17931800	-18215700	-33880100	0.0833985	17931800	18215700	33880100	3077.98			580	-17815400	-18202900	-33905000	0.0833985	17815400	18202900	33905000	3074.09
581	-17925100	-18226000	-33847400	0.0823357	17925100	18226000	33847400	3034.98			581	-17820800	-18209200	-33859400	0.0823357	17820800	18209200	33859400	3029.98
582	-17824500	-18330000	-33837700	0.0838746	17824500	18330000	33837700	3090.87			582	-17739100	-18296900	-33843400	0.0838746	17739100	18296900	33843400	3085.13
583	-17730100	-18416900	-33835900	0.0725036	17730100	18416900	33835900	2671.49			583	-17653200	-18378000	-33841100	0.0725036	17653200	18378000	33841100	2666.61
584	-17899500	-18246900	-33842400	0.0625961	17899500	18246900	33842400	2306.72			584	-17802900	-18226000	-33853200	0.0625961	17802900	18226000	33853200	2302.96
585	-17692100	-18051400	-32946300	0.0660481	17692100	18051400	32946300	2330.32			585	-17387500	-17797800	-31439300	0.0660481	17387500	17797800	31439300	2167
586	-17685700	-18060100	-33015200	0.0633461	17685700	18060100	33015200	2241.37			586	-17376900	-17815300	-31575200	0.0633461	17376900	17815300	31575200	2090.44
587	-17951200	-18221100	-33899300	0.0534525	17951200	18221100	33899300	1975.15			587	-17934100	-18228200	-33967000	0.0534525	17934100	18228200	33967000	1980.17
588	-17950300	-18221100	-33900100	0.0584136	17950300	18221100	33900100	2158.5			588	-17926800	-18227100	-33966900	0.0584136	17926800	18227100	33966900	2163.63
589	-17942800	-18221500	-33910700	0.0703108	17942800	18221500	33910700	2598.91			589	-17916600	-18227700	-33981300	0.0703108	17916600	18227700	33981300	2605.37
590	-17709800	-18225100	-34169200	0.0927764	17709800	18225100	34169200	3451.34			590	-17418000	-18177000	-34117500	0.0927764	17418000	18177000	34117500	3424.2
591	-17706600	-18224900	-34171200	0.0948146	17706600	18224900	34171200	3527.24			591	-17415100	-18179100	-34135700	0.0948146	17415100	18179100	34135700	3501.97
592	-17721200	-18227200	-34172800	0.0904917	17721200	18227200	34172800	3367.62			592	-17440600	-18182200	-34132500	0.0904917	17440600	18182200	34132500	3343.49
593	-17946200	-18238400	-34028400	0.0539016	17946200	18238400	34028400	2002.51			593	-17865100	-18227200	-34029400	0.0539016	17865100	18227200	34029400	1999.37
594	-17951200	-18239400	-34030200	0.0783664	17951200	18239400	34030200	2911.92			594	-17878300	-18228800	-34027200	0.0783664	17878300	18228800	34027200	2907.33
595	-17951500	-18237300	-34015000	0.0634183	17951500	18237300	34015000	2354.98			595	-17874800	-18226400	-34013500	0.0634183	17874800	18226400	34013500	2351.23
596	-17687400	-18221000	-34162900	0.0902836	17687400	18221000	34162900	3356.23			596	-17409700	-18191000	-34226200	0.0902836	17409700	18191000	34226200	3347.25
597	-17701600	-18222700	-34160700	0.109033	17701600	18222700	34160700	4053.97			597	-17438200	-18195300	-34228600	0.109033	17438200	18195300	34228600	4045.02
598	-17687500	-18221400	-34165200	0.0906754	17687500	18221400	34165200	3371.14			598	-17406700	-18189900	-34221500	0.0906754	17406700	18189900	34221500	3360.9
599	-17526500	-18190700	-34106800	0.152398	17526500	18190700	34106800	5633.99			599	-17086400	-18110500	-33974600	0.152398	17086400	18110500	33974600	5554.5
600	-17545200	-18195700	-34123800	0.153349	17545200	18195700	34123800	5675.35			600	-17122300	-18122100	-34021400	0.153349	17122300	18122100	34021400	5604.37
601	-17837400	-18227200	-34057000	0.193798	17837400	18227200	34057000	7193.05			601	-17711100	-18223100	-34154000	0.193798	17711100	18223100	34154000	7204.92
602	-17849600	-18227200	-34044600	0.18442	17849600	18227200	34044600	6843.01			602	-17731900	-18224000	-34139400	0.18442	17731900	18224000	34139400	6854.79
603	-17790100	-18227000	-34102600	0.0948245	17790100	18227000	34102600	3523.08			603	-17635200	-18220600	-34212100	0.0948245	17635200	18220600	34212100	3528.85
604	-17800400	-18227000	-34092400	0.124012	17800400	18227000	34092400	4606.44			604	-17653700	-18221500	-34200000	0.124012	17653700	18221500	34200000	4614.33
605	-17809700	-18227300	-34085000	0.117572	17809700	18227300	34085000	4366.65			605	-17678300	-18224300	-34195300	0.117572	17678300	18224300	34195300	4375.93
606	-17797800	-18227200	-34096100	0.103778	17797800	18227200	34096100	3855.26			606	-17655900	-18222900	-34208000	0.103778	17655900	18222900	34208000	3862.93
607	-17753000	-18226000	-34132600	0.0835494	17753000	18226000	34132600	3105.87			607	-17578800	-18219000	-34256900	0.0835494	17578800	18219000	34256900	3111.81
608	-17745800	-18225500	-34136200	0.0806794	17745800	18225500	34136200	2999.22			608	-17559600	-18216300	-34256900	0.0806794	17559600	18216300	34256900	3003.79
609	-17734400	-18224700	-34142000	0.0959574	17734400	18224700	34142000	3567.26			609	-17536600	-18214100	-34264400	0.0959574	17536600	18214100	34264400	3572.17
610	-17805000	-18227400	-34090500	0.104861	17805000	18227400	34090500	3895.11			610	-17676000	-18225400	-34205300	0.104861	17676000	18225400	34205300	3904.33
611	-17817200	-18227400	-34078600	0.116366	17817200	18227400	34078600	4321.31			611	-17699700	-18226800	-34191500	0.116366	17699700	18226800	34191500	4332.16
612	-17937800	-18420400	-31406800	0.0728031	17937800	18420400	31406800	2441.54			612	-17596100	-18674100	-28712400	0.0728031	17596100	18674100	28712400	2183.97
613	-17933900	-18438700	-31360600	0.0811706	17933900	18438700	31360600	2717.87			613	-17590000	-18705000	-28637800	0.0811706	17590000	18705000	28637800	2428.99
614	-17962600	-18286500	-31717500	0.0719649	17962600	18286500	31717500	2438.65			614	-17637000	-18452200	-29226400	0.0719649	17637000	18452200	29226400	2195.56
615	-17967300	-18265300	-31772600	0.072792	17967300	18265300	31772600	2471.39			615	-17645700	-18417100	-29323400	0.072792	17645700	18417100	29323400	2228.32
616	-17757800	-18164800	-33690900	0.0704947	17757800	18164800	33690900	2571.78			616	-17503000	-18018800	-32902700	0.0704947	17503000	18018800	32902700	2472.8
617	-17771400	-18166900	-33691900	0.0850369	17771400	18166900	33691900	3103.3			617	-17525200	-18021500	-32900100	0.0850369	17525200	18021500	32900100	2983.94
618	-17764400	-18171100	-33729200	0.0793321	17764400	18171100	33729200	2899.33			618	-17512400	-18031300	-32982500	0.0793321	17512400	18031300	32982500	2793.02
619	-17656200	-18220400	-34189200	0.0845429	17656200	18220400	34189200	3144.44			619	-17376000	-18200400	-34326900	0.0845429	17376000	18200400	34326900	3145.96
620	-17644800	-18218400	-34186600	0.0924754	17644800	18218400	34186600	3438.33			620	-17349400	-18194500	-34311100	0.0924754	17349400	18194500	34311100	3437.06
621	-17635000	-18217800	-34191900	0.0846226	17635000	18217800	34191900	3146.47			621	-17329500	-18192900	-34319500	0.0846226	17329500	18192900	34319500	3145.13
622	-17020500	-18040300	-33539000	0.0576402	17020500	18040300	33539000	2058.75			622	-16175300	-17793400	-32620300	0.0576402	16175300	17793400	32620300	1944.08
623	-16984500	-18043900	-33600300	0.0430672	16984500	18043900	33600300	1541.28			623	-16109700	-17798900	-32725500	0.0430672	16109700	17798900	32725500	1457.59
624	-17835600	-18241500	-34161100	0.0433109	17835600	18241500	34161100	1614.62			624	-17808400	-18266400	-34365900	0.0433109	17808400	18266400	34365900	1627.87
625	-17820600	-18240300	-34167400	0.037207	17820600	18240300	34167400	1387.03			625	-17769600	-18261800	-34371800	0.037207	17769600	18261800	34371800	1397.75
626	-17825000	-18241300	-34169600	0.0395423	17825000	18241300	34169600	1474.36			626	-17781700	-18264500	-34379100	0.0395423	17781700	18264500	34379100	1486.29
627	-17647600	-18228400	-34255200	0.0287732	17647600	18228400	34255200	1073.01			627	-17348400	-18218400	-34482900	0.0287732	17348400	18218400	34482900	1077.31
628	-17627100	-18225600	-34255600	0.0370892	17627100	18225600	34255600	1382.61			628	-17303000	-18210400	-34471600	0.0370892	17303000	18210400	34471600	1386.8
629	-17634600	-18227400	-34260800	0.0361146	17634600	18227400	34260800	1346.77			629	-17318100	-18215000	-34489300	0.0361146	17318100	18215000	34489300	1351.77
630	-17936100	-18238800	-34040800	0.0873	17936100	18238800	34040800	3244.36			630	-18059000	-18274300	-34171600	0.0873	18059000	18274300	34171600	3270.41
631	-17928100	-18237700	-34041400	0.0913594	17928100	18237700	34041400	3394.77			631	-18034700	-18270800	-34171300	0.0913594	18034700	18270800	34171300	3420.78
632	-17922700	-18238900	-34055300	0.0998469	17922700	18238900	34055300	3711.95			632	-18023800	-18272500	-34193900	0.0998469	18023800	18272500	34193900	3741.35
633	-17986400	-18231600	-33939000	0.0605509	17986400	18231600	33939000	2242.81			633	-18156900	-18266800	-34020300	0.0605509	18156900	18266800	34020300	2258.28
634	-17993200	-18231900	-33934800	0.0494368	17993200	18231900	33934800	1831.06			634	-18178600	-18269100	-34015000	0.0494368	18178600	18269100	34015000	1844.16
635	-17992400	-18231000	-33929200	0.0591756	17992400	18231000	33929200	2191.22			635	-18170800	-18266900	-34007200	0.0591756	18170800	18266900	34007200	2206.38
636	-17119200	-18161600	-34306300	0.0373352	17119200	18161600	34306300	1381.3			636	-16255600	-18036500	-34276300	0.0373352	16255600	18036500	34276300	1357.62
637	-17107200	-18164100	-34336600	0.0338502	17107200	18164100	34336600	1253.72			637	-16221600	-18039100	-34329400	0.0338502	16221600	18039100	34329400	1233.02
638	-17140000	-18168800	-34337300	0.0406613	17140000	18168800	34337300	1506.96			638	-16283800	-18050900	-34351600	0.0406613	16283800	18050900	34351600	1484.23
639	-17816900	-18237800	-34153300	0.0927556	17816900	18237800	34153300	3455.49			639	-17612700	-18213600	-34184400	0.0927556	17612700	18213600	34184400	3446.27
640	-17816700	-18237300	-34149800	0.0695685	17816700	18237300	34149800	2591.29			640	-17612000	-18214000	-34188100	0.0695685	17612000	18214000	34188100	2585.14
641	-17956800	-17993700	-31969400	0.057183	17956800	17993700	31969400	1946.27			641	-17623100	-17895200	-29684400	0.057183	17623100	17895200	29684400	1755.64
642	-17603600	-18179500	-33949800	0.0542899	17603600	18179500	33949800	1996.58			642	-17202900	-18065100	-33533900	0.0542899	17202900	18065100	33533900	1945.61
643	-17607400	-18183700	-33976100	0.0620668	17607400	18183700	33976100	2285.34			643	-17209700	-18075000	-33597400	0.0620668	17209700	18075000	33597400	2230.76
644	-17601700	-18183100	-33977900	0.0422514	17601700	18183100	33977900	1555.67			644	-17195700	-18073800	-33602700	0.0422514	17195700	18073800	33602700	1518.5
645	-17597600	-18179600	-33956400	0.0511596	17597600	18179600	33956400	1881.77			645	-17190500	-18066000	-33552200	0.0511596	17190500	18066000	33552200	1834.44
646	-17708400	-18247400	-34330300	0.0341248	17708400	18247400	34330300	1278.18			646	-17452400	-18259500	-34672900	0.0341248	17452400	18259500	34672900	1290.63
647	-17716200	-18249900	-34339900	0.0318658	17716200	18249900	34339900	1194.23			647	-17466300	-18265000	-34698100	0.0318658	17466300	18265000	34698100	1206.81
648	-17734400	-18251000	-34330100	0.033145	17734400	18251000	34330100	1242.09			648	-17512800	-18269800	-34685900	0.033145	17512800	18269800	34685900	1255.7
649	-17588000	-18182100	-33984400	0.0220673	17588000	18182100	33984400	812.51			649	-17167800	-18072300	-33620000	0.0220673	17167800	18072300	33620000	793.254
650	-17593800	-18184600	-33996000	0.0227892	17593800	18184600	33996000	839.604			650	-17177000	-18077500	-33648000	0.0227892	17177000	18077500	33648000	820.35
651	-17588500	-18184100	-33998100	0.0228731	17588500	18184100	33998100	842.682			651	-17168200	-18077500	-33657100	0.0228731	17168200	18077500	33657100	823.554
652	-18088300	-18219600	-33751900	0.0971793	18088300	18219600	33751900	3578.35			652	-18268700	-18420100	-33770600	0.0971793	18268700	18420100	33770600	3605.58
653	-18086600	-18220000	-33756400	0.116764	18086600	18220000	33756400	4300.17			653	-18267700	-18407700	-33776100	0.116764	18267700	18407700	33776100	4332.11
654	-17888000	-18260000	-34240600	0.029759	17888000	18260000	34240600	1114.31			654	-17918200	-18307100	-34546800	0.029759	17918200	18307100	34546800	1129.53
655	-17900500	-18262100	-34243400	0.023518	17900500	18262100	34243400	880.942			655	-17949700	-18312800	-34555700	0.023518	17949700	18312800	34555700	893.531
656	-17904100	-18261300	-34233900	0.0266432	17904100	18261300	34233900	997.676			656	-17961000	-18311600	-34536200	0.0266432	17961000	18311600	34536200	1011.66
657	-17301900	-18221800	-34553500	0.0327774	17301900	18221800	34553500	1229.87			657	-16495600	-18160000	-34919000	0.0327774	16495600	18160000	34919000	1231.09
658	-17305900	-18226000	-34579700	0.0284309	17305900	18226000	34579700	1068.06			658	-16487600	-18165600	-34966400	0.0284309	16487600	18165600	34966400	1069.89
659	-17341500	-18229900	-34571800	0.0284233	17341500	18229900	34571800	1068.13			659	-16561000	-18177700	-34979800	0.0284233	16561000	18177700	34979800	1071.62
660	-16454200	-18071100	-34325000	0.0247332	16454200	18071100	34325000	904.559			660	-15103300	-17804300	-33770500	0.0247332	15103300	17804300	33770500	861.489
661	-16417000	-18073400	-34378400	0.022916	16417000	18073400	34378400	839.492			661	-15030100	-17802500	-33830800	0.022916	15030100	17802500	33830800	799.367
662	-16457500	-18083700	-34411900	0.0235002	16457500	18083700	34411900	862.789			662	-15082300	-17824400	-33934600	0.0235002	15082300	17824400	33934600	824.352
663	-16305800	-17943300	-33561000	0.0270977	16305800	17943300	33561000	955.598			663	-14967200	-17573600	-32258500	0.0270977	14967200	17573600	32258500	878.366
664	-16239500	-17938900	-33595600	0.0244181	16239500	17938900	33595600	861.354			664	-14859600	-17560300	-32271100	0.0244181	14859600	17560300	32271100	790.388
665	-16247500	-17955700	-33707700	0.0254248	16247500	17955700	33707700	901.471			665	-14867900	-17589900	-32474200	0.0254248	14867900	17589900	32474200	830.917
666	-16656600	-17791200	-32123200	0.0266729	16656600	17791200	32123200	888.291			666	-15445600	-17336000	-30082800	0.0266729	15445600	17336000	30082800	788.104
667	-16592900	-17779200	-32101500	0.0241542	16592900	17779200	32101500	802.572			667	-15337400	-17313400	-30029900	0.0241542	15337400	17313400	30029900	710.234
668	-16539100	-17798400	-32292300	0.0257793	16539100	17798400	32292300	862.992			668	-15278800	-17342700	-30298000	0.0257793	15278800	17342700	30298000	766.784
669	-17962300	-18260400	-34168900	0.0489144	17962300	18260400	34168900	1828.69			669	-18137500	-18318800	-34410900	0.0489144	18137500	18318800	34410900	1853.91
670	-17965800	-18259500	-34158900	0.0491386	17965800	18259500	34158900	1836.42			670	-18148100	-18317600	-34391800	0.0491386	18148100	18317600	34391800	1861.3
671	-17947800	-18257300	-34161600	0.0519649	17947800	18257300	34161600	1941.58			671	-18100600	-18311300	-34394200	0.0519649	18100600	18311300	34394200	1966.71
672	-17946300	-18258500	-34171700	0.0544672	17946300	18258500	34171700	2035.88			672	-18093300	-18313100	-34414300	0.0544672	18093300	18313100	34414300	2062.87
673	-17598400	-18696100	-28706500	0.0401286	17598400	18696100	28706500	1204.18			673	-17071600	-18079200	-25560900	0.0401286	17071600	18079200	25560900	1027.09
674	-17620400	-18663100	-28897000	0.0429721	17620400	18663100	28897000	1299.24			674	-17105100	-18111400	-25768100	0.0429721	17105100	18111400	25768100	1111.45
675	-17534200	-19767800	-27176200	0.0372415	17534200	19767800	27176200	1077.49			675	-16976200	-20012200	-22946100	0.0372415	16976200	20012200	22946100	905.523
676	-17567000	-19678100	-27500500	0.0398875	17567000	19678100	27500500	1167.19			676	-17024500	-19964500	-23339400	0.0398875	17024500	19964500	23339400	984.642
677	-18030600	-18250900	-34032700	0.0255134	18030600	18250900	34032700	949.627			677	-18312700	-18341300	-34164000	0.0255134	18312700	18341300	34164000	960.881
678	-18023200	-18249800	-34032500	0.0252537	18023200	18249800	34032500	939.813			678	-18309400	-18317800	-34163700	0.0252537	18309400	18317800	34163700	950.639
679	-18067200	-18230900	-33853400	0.0270041	18067200	18230900	33853400	998.222			679	-18283900	-18405600	-33893500	0.0270041	18283900	18405600	33893500	1006.82
680	-18069300	-18231600	-33856700	0.0244649	18069300	18231600	33856700	904.523			680	-18285700	-18414200	-33897700	0.0244649	18285700	18414200	33897700	912.471
681	-18070000	-18230900	-33850600	0.0243832	18070000	18230900	33850600	901.282			681	-18284600	-18414300	-33889900	0.0243832	18284600	18414300	33889900	909.127
682	-17487100	-18102300	-33515000	0.0252166	17487100	18102300	33515000	908.069			682	-16959500	-17891500	-32536900	0.0252166	16959500	17891500	32536900	860.768
683	-17476000	-18107400	-33562700	0.0241278	17476000	18107400	33562700	870.46			683	-16935600	-17901500	-32632200	0.0241278	16935600	17901500	32632200	826.682
684	-17473300	-18102200	-33528100	0.0235119	17473300	18102200	33528100	846.927			684	-16930600	-17890200	-32556400	0.0235119	16930600	17890200	32556400	802.797
685	-17497900	-18132500	-33720100	0.0235577	17497900	18132500	33720100	856.06			685	-16979500	-17958400	-32995000	0.0235577	16979500	17958400	32995000	820.911
686	-17492500	-18137000	-33757500	0.0222718	17492500	18137000	33757500	810.552			686	-16966500	-17967600	-33073900	0.0222718	16966500	17967600	33073900	778.599
687	-17490500	-18133100	-33731400	0.0230597	17490500	18133100	33731400	838.25			687	-16960500	-17958500	-33014700	0.0230597	16960500	17958500	33014700	803.949
688	-17800500	-18235100	-34149900	0.021989	17800500	18235100	34149900	818.789			688	-17585300	-18217100	-34237000	0.021989	17585300	18217100	34237000	818.389
689	-17802500	-18235000	-34147500	0.025539	17802500	18235000	34147500	950.917			689	-17587900	-18216700	-34231400	0.025539	17587900	18216700	34231400	950.334
690	-17804300	-18235200	-34147000	0.0218401	17804300	18235200	34147000	813.204			690	-17591900	-18217800	-34235300	0.0218401	17591900	18217800	34235300	812.892
691	-18039700	-18256400	-34063500	0.0293767	18039700	18256400	34063500	1095.05			691	-18324200	-18369000	-34218300	0.0293767	18324200	18369000	34218300	1109.53
692	-18030600	-18255500	-34065700	0.0350628	18030600	18255500	34065700	1306.89			692	-18320800	-18342700	-34219800	0.0350628	18320800	18342700	34219800	1323.67
693	-18038000	-18257200	-34070400	0.0335619	18038000	18257200	34070400	1251.38			693	-18324800	-18363300	-34228100	0.0335619	18324800	18363300	34228100	1267.98
694	-17506400	-19882500	-26863100	0.0312411	17506400	19882500	26863100	894.88			694	-16933200	-20348000	-22303400	0.0312411	16933200	20348000	22303400	748.465
695	-17674100	-18771600	-29171700	0.0243812	17674100	18771600	29171700	748.221			695	-17149800	-18724500	-25474400	0.0243812	17149800	18724500	25474400	634.139
696	-17685800	-18803900	-29222900	0.0235538	17685800	18803900	29222900	725.061			696	-17170300	-18821300	-25523700	0.0235538	17170300	18821300	25523700	615.838
697	-17687900	-18681200	-29361100	0.0264998	17687900	18681200	29361100	818.092			697	-17170000	-18615100	-25727900	0.0264998	17170000	18615100	25727900	694.772
698	-17814200	-18052800	-30891500	0.0250025	17814200	18052800	30891500	812.884			698	-17357600	-17775900	-27906700	0.0250025	17357600	17775900	27906700	706.271
699	-17816800	-18101500	-30861000	0.0257641	17816800	18101500	30861000	837.478			699	-17365500	-17873300	-27865700	0.0257641	17365500	17873300	27865700	728.336
700	-17826800	-18006200	-31028000	0.0270339	17826800	18006200	31028000	883.261			700	-17377800	-17720800	-28106600	0.0270339	17377800	17720800	28106600	769.509
701	-17678200	-17929800	-32091600	0.0278191	17678200	17929800	32091600	945.366			701	-17263400	-17550900	-29800400	0.0278191	17263400	17550900	29800400	845.518
702	-17715000	-17928600	-32046200	0.0292319	17715000	17928600	32046200	992.196			702	-17336000	-17552700	-29740600	0.0292319	17336000	17552700	29740600	887.592
703	-17658200	-17940200	-32186100	0.028245	17658200	17940200	32186100	963.402			703	-17236300	-17569700	-29961700	0.028245	17236300	17569700	29961700	864.214
704	-17511500	-18017800	-32887400	0.0251706	17511500	18017800	32887400	882.496			704	-17003200	-17715700	-31237600	0.0251706	17003200	17715700	31237600	811.524
705	-17539700	-18014700	-32836500	0.0266222	17539700	18014700	32836500	931.868			705	-17059500	-17712200	-31156100	0.0266222	17059500	17712200	31156100	856.246
706	-17510700	-18025400	-32941900	0.027036	17510700	18025400	32941900	950.135			706	-17005000	-17730700	-31342800	0.027036	17005000	17730700	31342800	875.833
707	-17784400	-18235400	-34168800	0.0284795	17784400	18235400	34168800	1060.99			707	-17551300	-18214900	-34254800	0.0284795	17551300	18214900	34254800	1060.06
708	-17780200	-18235100	-34170800	0.0290633	17780200	18235100	34170800	1082.74			708	-17544600	-18213900	-34254700	0.0290633	17544600	18213900	34254700	1081.65
709	-17781500	-18235100	-34169200	0.0291968	17781500	18235100	34169200	1087.67			709	-17546700	-18213600	-34250200	0.0291968	17546700	18213600	34250200	1086.45
710	-17793000	-18235400	-34160200	0.0279466	17793000	18235400	34160200	1040.93			710	-17570500	-18216900	-34249900	0.0279466	17570500	18216900	34249900	1040.4
711	-17792800	-18235300	-34159100	0.0286531	17792800	18235300	34159100	1067.19			711	-17568300	-18215800	-34244300	0.0286531	17568300	18215800	34244300	1066.4
712	-17796800	-18235500	-34157100	0.0285994	17796800	18235500	34157100	1065.18			712	-17577900	-18217500	-34247200	0.0285994	17577900	18217500	34247200	1064.73
713	-18069400	-18230100	-33845600	0.0337556	18069400	18230100	33845600	1247.44			713	-18283200	-18411300	-33882900	0.0337556	18283200	18411300	33882900	1258.13
714	-18066100	-18230100	-33848800	0.0374133	18066100	18230100	33848800	1382.7			714	-18282200	-18399600	-33887500	0.0374133	18282200	18399600	33887500	1394.39
715	-17909400	-18219800	-33932300	0.0396094	17909400	18219800	33932300	1464.46			715	-17781400	-18208300	-33978100	0.0396094	17781400	18208300	33978100	1463.59
716	-17909900	-18218900	-33925000	0.0334856	17909900	18218900	33925000	1237.67			716	-17783800	-18207400	-33969400	0.0334856	17783800	18207400	33969400	1236.91
717	-17905900	-18219600	-33934100	0.0333394	17905900	18219600	33934100	1232.65			717	-17777800	-18208400	-33982100	0.0333394	17777800	18208400	33982100	1232.03
718	-18089500	-18217200	-33733700	0.0349416	18089500	18217200	33733700	1285.66			718	-18269300	-18444500	-33750200	0.0349416	18269300	18444500	33750200	1295.95
719	-18087900	-18217400	-33736500	0.0255349	18087900	18217400	33736500	939.626			719	-18270000	-18447400	-33752500	0.0255349	18270000	18447400	33752500	947.214
720	-18088600	-18216700	-33730900	0.0296841	18088600	18216700	33730900	1092.06			720	-18269200	-18446600	-33747300	0.0296841	18269200	18446600	33747300	1100.87
721	-18091300	-18212900	-33700600	0.0342643	18091300	18212900	33700600	1259.01			721	-18265500	-18446100	-33721900	0.0342643	18265500	18446100	33721900	1269.36
722	-18091100	-18212700	-33696500	0.0386175	18091100	18212700	33696500	1418.72			722	-18264800	-18445200	-33719500	0.0386175	18264800	18445200	33719500	1430.45
723	-18093700	-18213100	-33698900	0.0444582	18093700	18213100	33698900	1633.54			723	-18265200	-18445300	-33721200	0.0444582	18265200	18445300	33721200	1646.92
724	-17760400	-18534400	-33688000	0.0679032	17760400	18534400	33688000	2493.88			724	-17955200	-18743800	-33722900	0.0679032	17955200	18743800	33722900	2515.59
725	-16859200	-19391800	-33730100	0.0698989	16859200	19391800	33730100	2574.8			725	-17051600	-19602500	-33768600	0.0698989	17051600	19602500	33768600	2597.5
726	-16908000	-19353800	-33728600	0.0791557	16908000	19353800	33728600	2915.72			726	-17098200	-19562700	-33765900	0.0791557	17098200	19562700	33765900	2941.09
727	-17839600	-18463900	-33689200	0.0800795	17839600	18463900	33689200	2941.47			727	-18030800	-18672700	-33722000	0.0800795	18030800	18672700	33722000	2966.6
728	-17848700	-18231800	-34078800	0.0336991	17848700	18231800	34078800	1252.22			728	-17676100	-18218200	-34154100	0.0336991	17676100	18218200	34154100	1251.99
729	-17846000	-18232400	-34085600	0.0411812	17846000	18232400	34085600	1530.61			729	-17670500	-18218300	-34160200	0.0411812	17670500	18218300	34160200	1530.2
730	-17839200	-18234600	-34107900	0.0763078	17839200	18234600	34107900	2838.51			730	-17656200	-18217900	-34171700	0.0763078	17656200	18217900	34171700	2836.03
731	-17835000	-18235300	-34116800	0.0816993	17835000	18235300	34116800	3039.96			731	-17648000	-18217500	-34176900	0.0816993	17648000	18217500	34176900	3036.6
732	-17842700	-18233900	-34099500	0.0688212	17842700	18233900	34099500	2559.28			732	-17663200	-18218000	-34165500	0.0688212	17663200	18218000	34165500	2557.46
733	-17846300	-18233300	-34091800	0.0595619	17846300	18233300	34091800	2214.38			733	-17669900	-18218200	-34159800	0.0595619	17669900	18218200	34159800	2213.12
734	-17843100	-18233100	-34093000	0.0523102	17843100	18233100	34093000	1944.76			734	-17664500	-18218400	-34166600	0.0523102	17664500	18218400	34166600	1944.04
735	-17669800	-18655700	-29256900	0.0525026	17669800	18655700	29256900	1612.39			735	-17179400	-18270100	-26140000	0.0525026	17179400	18270100	26140000	1387.79
736	-17674500	-18785600	-29160900	0.054749	17674500	18785600	29160900	1679.98			736	-17187500	-18518600	-25949100	0.054749	17187500	18518600	25949100	1445.51
737	-17652600	-18891500	-28898600	0.0559565	17652600	18891500	28898600	1702.18			737	-17154300	-18624500	-25606000	0.0559565	17154300	18624500	25606000	1459.47
738	-17647000	-18754200	-28995600	0.0516505	17647000	18754200	28995600	1572.17			738	-17145300	-18361500	-25805200	0.0516505	17145300	18361500	25805200	1348.39
739	-16927300	-18151400	-34425500	0.0578765	16927300	18151400	34425500	2144.6			739	-15877200	-17996200	-34367100	0.0578765	15877200	17996200	34367100	2098.77
740	-16968100	-18162200	-34461600	0.0585666	16968100	18162200	34461600	2175.21			740	-15925100	-18018500	-34478500	0.0585666	15925100	18018500	34478500	2136.08
741	-17844600	-18236900	-34119100	0.096872	17844600	18236900	34119100	3605.56			741	-17665900	-18218000	-34162800	0.096872	17665900	18218000	34162800	3599.62
742	-17842400	-18237800	-34127400	0.141539	17842400	18237800	34127400	5269.69			742	-17662400	-18217800	-34164600	0.141539	17662400	18217800	34164600	5259.43
743	-16907600	-18153400	-34459400	0.0518045	16907600	18153400	34459400	1921.71			743	-15822000	-17994700	-34411600	0.0518045	15822000	17994700	34411600	1880.46
744	-16936200	-18167100	-34528900	0.0492106	16936200	18167100	34528900	1831.96			744	-15844500	-18023100	-34591600	0.0492106	15844500	18023100	34591600	1801.29
745	-17841200	-18239100	-34138400	0.139253	17841200	18239100	34138400	5186.88			745	-17660000	-18218200	-34170100	0.139253	17660000	18218200	34170100	5175.46
746	-17645400	-18598200	-29140100	0.045553	17645400	18598200	29140100	1389.72			746	-17142000	-18084200	-26058400	0.045553	17142000	18084200	26058400	1192.98
747	-17667200	-18184000	-33918700	0.124376	17667200	18184000	33918700	4573.73			747	-17332000	-18069900	-33438500	0.124376	17332000	18069900	33438500	4450.24
748	-17664500	-18178200	-33879900	0.114554	17664500	18178200	33879900	4205.32			748	-17328200	-18057000	-33350500	0.114554	17328200	18057000	33350500	4082.85
749	-17855400	-18438500	-30800200	0.0273914	17855400	18438500	30800200	895.103			749	-17451500	-18574900	-27778700	0.0273914	17451500	18574900	27778700	786.282
750	-18006300	-18091000	-32225700	0.0602831	18006300	18091000	32225700	2079.17			750	-17713300	-18114700	-30108900	0.0602831	17713300	18114700	30108900	1896.24
751	-18006300	-18093000	-32223400	0.0495333	18006300	18093000	32223400	1708.32			751	-17714100	-18119000	-30110200	0.0495333	17714100	18119000	30110200	1558.36
752	-17999600	-18117500	-32151100	0.0536977	17999600	18117500	32151100	1847.15			752	-17702100	-18162600	-29980800	0.0536977	17702100	18162600	29980800	1681.52
753	-18000600	-18115700	-32160300	0.0655949	18000600	18115700	32160300	2257.21			753	-17703200	-18158300	-29993000	0.0655949	17703200	18158300	29993000	2054.97
754	-18014300	-18061300	-32312000	0.0654791	18014300	18061300	32312000	2265.37			754	-17726500	-18061600	-30256200	0.0654791	17726500	18061600	30256200	2070.49
755	-18008400	-18083400	-32248100	0.0700807	18008400	18083400	32248100	2419.04			755	-17716100	-18100200	-30143200	0.0700807	17716100	18100200	30143200	2207.01
756	-17695300	-18196500	-33979500	0.106029	17695300	18196500	33979500	3911.39			756	-17382600	-18095500	-33570900	0.106029	17382600	18095500	33570900	3819.47
757	-17689500	-18192200	-33954800	0.123687	17689500	18192200	33954800	4557.44			757	-17372800	-18086200	-33514100	0.123687	17372800	18086200	33514100	4443.74
758	-17785100	-18235100	-34165600	0.0461106	17785100	18235100	34165600	1717.62			758	-17552100	-18213200	-34242200	0.0461106	17552100	18213200	34242200	1715.43
759	-17786700	-18235100	-34164200	0.0432245	17786700	18235100	34164200	1610.06			759	-17555500	-18212700	-34235400	0.0432245	17555500	18212700	34235400	1607.69
760	-17924100	-18231800	-34003100	0.119951	17924100	18231800	34003100	4449.58			760	-17807500	-18218900	-34027700	0.119951	17807500	18218900	34027700	4443.93
761	-17926300	-18233300	-34011800	0.114456	17926300	18233300	34011800	4247.5			761	-17814600	-18220600	-34032300	0.114456	17814600	18220600	34032300	4241.79
762	-17768000	-18226900	-34123800	0.0969573	17768000	18226900	34123800	3604.01			762	-17611200	-18222400	-34249000	0.0969573	17611200	18222400	34249000	3612.23
763	-17759100	-18226800	-34132200	0.106847	17759100	18226800	34132200	3972.35			763	-17595500	-18222000	-34261500	0.106847	17595500	18222000	34261500	3981.6
764	-17861100	-18385800	-30893600	0.0159186	17861100	18385800	30893600	521.66			764	-17458900	-18478300	-27928400	0.0159186	17458900	18478300	27928400	458.782
765	-17864500	-18391900	-30911900	0.0175127	17864500	18391900	30911900	574.44			765	-17466400	-18500900	-27959000	0.0175127	17466400	18500900	27959000	505.728
766	-17816600	-18236900	-34147100	0.0469944	17816600	18236900	34147100	1750.24			766	-17611200	-18214600	-34192800	0.0469944	17611200	18214600	34192800	1746.62
767	-17788700	-18235300	-34163200	0.0386119	17788700	18235300	34163200	1438.24			767	-17560800	-18214700	-34244300	0.0386119	17560800	18214700	34244300	1436.83
768	-17783800	-18235100	-34166800	0.0370171	17783800	18235100	34166800	1378.92			768	-17551100	-18213600	-34246300	0.0370171	17551100	18213600	34246300	1377.34
769	-16871900	-18151800	-34483700	0.0348719	16871900	18151800	34483700	1294.09			769	-15753100	-17988800	-34438500	0.0348719	15753100	17988800	34438500	1265.8
770	-16849600	-18152100	-34508500	0.0276685	16849600	18152100	34508500	1027.46			770	-15703000	-17984800	-34460000	0.0276685	15703000	17984800	34460000	1004.41
771	-16831300	-18139200	-34434600	0.0407064	16831300	18139200	34434600	1506.27			771	-15703200	-17962400	-34299400	0.0407064	15703200	17962400	34299400	1467.21
772	-17949400	-18247900	-34092900	0.0733756	17949400	18247900	34092900	2733.65			772	-18111700	-18294600	-34264000	0.0733756	18111700	18294600	34264000	2762.43
773	-17959200	-18248200	-34084900	0.0748187	17959200	18248200	34084900	2787.01			773	-18138200	-18296400	-34250300	0.0748187	18138200	18296400	34250300	2816.61
774	-17955300	-18249700	-34099800	0.0758396	17955300	18249700	34099800	2826.61			774	-18127200	-18298700	-34277800	0.0758396	18127200	18298700	34277800	2857.73
775	-17721300	-18228800	-34184400	0.0600013	17721300	18228800	34184400	2234.04			775	-17526800	-18226100	-34359900	0.0600013	17526800	18226100	34359900	2242.36
776	-17700900	-18226500	-34188300	0.0784879	17700900	18226500	34188300	2921.67			776	-17479600	-18219200	-34357600	0.0784879	17479600	18219200	34357600	2930.3
777	-17591300	-18180600	-33970000	0.0368194	17591300	18180600	33970000	1354.93			777	-17175400	-18068700	-33586600	0.0368194	17175400	18068700	33586600	1321.82
778	-17585500	-18180600	-33975900	0.0307005	17585500	18180600	33975900	1129.91			778	-17160600	-18068800	-33602100	0.0307005	17160600	18068800	33602100	1102.58
779	-17587600	-18178300	-33957400	0.0372929	17587600	18178300	33957400	1371.51			779	-17166700	-18063500	-33558000	0.0372929	17166700	18063500	33558000	1336.93
780	-17668900	-18189200	-33953600	0.135981	17668900	18189200	33953600	5008.15			780	-17333700	-18081500	-33520000	0.135981	17333700	18081500	33520000	4882.88
781	-17684400	-18187500	-33926500	0.113776	17684400	18187500	33926500	4186.76			781	-17362900	-18075700	-33449300	0.113776	17362900	18075700	33449300	4075.39
782	-17665900	-18501600	-29383500	0.0503249	17665900	18501600	29383500	1547.99			782	-17172600	-17996900	-26364500	0.0503249	17172600	17996900	26364500	1333.1
783	-17530800	-19722300	-27197900	0.0385331	17530800	19722300	27197900	1114.4			783	-16972600	-19834900	-23098000	0.0385331	16972600	19834900	23098000	937.01
784	-17496300	-19818300	-26855400	0.0369253	17496300	19818300	26855400	1055.31			784	-16922400	-19864500	-22709600	0.0369253	16922400	19864500	22709600	883.975
785	-18039900	-18255500	-34056600	0.0339949	18039900	18255500	34056600	1266.83			785	-18322500	-18369200	-34206100	0.0339949	18322500	18369200	34206100	1283.3
786	-18040000	-18254800	-34051500	0.0377343	18040000	18254800	34051500	1405.88			786	-18321100	-18368900	-34196300	0.0377343	18321100	18368900	34196300	1423.87
787	-17929100	-18235300	-34023200	0.105385	17929100	18235300	34023200	3912.98			787	-17823100	-18222700	-34039100	0.105385	17823100	18222700	34039100	3907.4
788	-17932600	-18236500	-34028300	0.071485	17932600	18236500	34028300	2655.03			788	-17832400	-18223900	-34038600	0.071485	17832400	18223900	34038600	2650.91
789	-17920400	-18236300	-34039200	0.10926	17920400	18236300	34039200	4058.92			789	-17808000	-18223100	-34056900	0.10926	17808000	18223100	34056900	4052.94
790	-17917300	-18234800	-34031600	0.112244	17917300	18234800	34031600	4168.17			790	-17799200	-18221500	-34054400	0.112244	17799200	18221500	34054400	4162.46
791	-16988300	-18174900	-34532200	0.0576626	16988300	18174900	34532200	2148.98			791	-15943000	-18041500	-34624900	0.0576626	15943000	18041500	34624900	2117.4
792	-17766200	-18227400	-34129300	0.115969	17766200	18227400	34129300	4311.56			792	-17614800	-18225000	-34263400	0.115969	17614800	18225000	34263400	4323.5
793	-17807400	-18237300	-34158900	0.078008	17807400	18237300	34158900	2906.24			793	-17594700	-18211800	-34189700	0.078008	17594700	18211800	34189700	2897.97
794	-17799900	-18236700	-34162300	0.075948	17799900	18236700	34162300	2829.48			794	-17581000	-18210500	-34194300	0.075948	17581000	18210500	34194300	2821.25
795	-17939500	-18008900	-32395400	0.0789096	17939500	18008900	32395400	2732.68			795	-17721300	-17839600	-30441100	0.0789096	17721300	17839600	30441100	2502.4
796	-17964000	-18008300	-32366600	0.0755875	17964000	18008300	32366600	2615.75			796	-17720600	-17886300	-30389100	0.0755875	17720600	17886300	30389100	2394.17
797	-17932000	-18214200	-33865800	0.0686921	17932000	18214200	33865800	2533.7			797	-17819800	-18201200	-33886600	0.0686921	17819800	18201200	33886600	2530.25
798	-17926900	-18214100	-33871700	0.0367981	17926900	18214100	33871700	1357.49			798	-17815300	-18201900	-33896400	0.0367981	17815300	18201900	33896400	1355.89
799	-17839400	-18233700	-34101100	0.0706051	17839400	18233700	34101100	2625.63			799	-17658000	-18218500	-34174100	0.0706051	17658000	18218500	34174100	2624.45
800	-17665500	-18208800	-34097300	0.0573855	17665500	18208800	34097300	2126.39			800	-17319000	-18132400	-33897800	0.0573855	17319000	18132400	33897800	2094.01
801	-17671000	-18209200	-34094700	0.06183	17671000	18209200	34094700	2291.07			801	-17329800	-18132500	-33888000	0.06183	17329800	18132500	33888000	2255.71
802	-17125000	-18137000	-34124900	0.0619357	17125000	18137000	34124900	2273.82			802	-16313700	-17990500	-33889900	0.0619357	16313700	17990500	33889900	2216.51
803	-17150800	-18145600	-34160900	0.0634849	17150800	18145600	34160900	2335.47			803	-16353300	-18009300	-33984800	0.0634849	16353300	18009300	33984800	2283.15
804	-17321600	-18183000	-34256800	0.0861353	17321600	18183000	34256800	3192.25			804	-16664000	-18096600	-34297700	0.0861353	16664000	18096600	34297700	3158.59
805	-17292300	-18176900	-34242800	0.0672784	17292300	18176900	34242800	2490.5			805	-16611800	-18082000	-34245500	0.0672784	16611800	18082000	34245500	2459.12
806	-17893600	-18540200	-30971400	0.0428112	17893600	18540200	30971400	1412.85			806	-17522800	-18834200	-28028300	0.0428112	17522800	18834200	28028300	1251.54
807	-17897100	-18507600	-31028800	0.0552264	17897100	18507600	31028800	1825.71			807	-17527900	-18776700	-28122500	0.0552264	17527900	18776700	28122500	1618.64
808	-17883500	-18593900	-30845300	0.0548376	17883500	18593900	30845300	1802.18			808	-17506100	-18913300	-27830300	0.0548376	17506100	18913300	27830300	1592.7
809	-17565100	-18205700	-34176000	0.0769382	17565100	18205700	34176000	2854.91			809	-17173100	-18155800	-34211300	0.0769382	17173100	18155800	34211300	2837.76
810	-17559500	-18205200	-34177900	0.133307	17559500	18205200	34177900	4946.42			810	-17162200	-18155800	-34222000	0.133307	17162200	18155800	34222000	4918.1
811	-17533000	-18206500	-34213100	0.0903025	17533000	18206500	34213100	3354.05			811	-17108200	-18160900	-34312700	0.0903025	17108200	18160900	34312700	3341.17
812	-17519900	-18204700	-34213900	0.0666377	17519900	18204700	34213900	2474.54			812	-17078800	-18156200	-34308400	0.0666377	17078800	18156200	34308400	2463.76
813	-17756900	-18228200	-34144400	0.0535724	17756900	18228200	34144400	1992.66			813	-17602500	-18227000	-34290600	0.0535724	17602500	18227000	34290600	1999.1
814	-17744900	-18227500	-34151200	0.0560835	17744900	18227500	34151200	2086.18			814	-17574800	-18224200	-34298100	0.0560835	17574800	18224200	34298100	2092.35
815	-17320800	-18171300	-34174100	0.0855893	17320800	18171300	34174100	3160.71			815	-16680700	-18072700	-34109700	0.0855893	16680700	18072700	34109700	3113.9
816	-17431900	-18191100	-34204800	0.103287	17431900	18191100	34204800	3827.47			816	-16900100	-18120700	-34233400	0.103287	16900100	18120700	34233400	3793.61
817	-17437100	-18189100	-34185000	0.127274	17437100	18189100	34185000	4712.82			817	-16913000	-18116700	-34191900	0.127274	16913000	18116700	34191900	4667.35
818	-17410100	-18185600	-34187200	0.079927	17410100	18185600	34187200	2958.35			818	-16859100	-18106900	-34176200	0.079927	16859100	18106900	34176200	2926.09
819	-17397700	-18183900	-34187500	0.0670685	17397700	18183900	34187500	2481.85			819	-16832600	-18104000	-34181400	0.0670685	16832600	18104000	34181400	2454.68
820	-17422200	-18190500	-34210200	0.0956593	17422200	18190500	34210200	3544.97			820	-16878500	-18119700	-34248000	0.0956593	16878500	18119700	34248000	3514.26
821	-17072400	-18061100	-33635700	0.0687456	17072400	18061100	33635700	2468.28			821	-16264600	-17836000	-32835300	0.0687456	16264600	17836000	32835300	2345.25
822	-17072600	-18072500	-33716900	0.0708912	17072600	18072500	33716900	2554.35			822	-16259500	-17858400	-33000700	0.0708912	16259500	17858400	33000700	2436.18
823	-17799800	-18554900	-30286700	0.0749059	17799800	18554900	30286700	2400.36			823	-17382500	-18516200	-27344800	0.0749059	17382500	18516200	27344800	2105.5
824	-17790300	-18648100	-30125200	0.0768492	17790300	18648100	30125200	2450.98			824	-17367300	-18644900	-27107200	0.0768492	17367300	18644900	27107200	2145.19
825	-17783500	-18745500	-29979600	0.0982696	17783500	18745500	29979600	3121.9			825	-17356900	-18831200	-26846300	0.0982696	17356900	18831200	26846300	2726.18
826	-17406900	-18192600	-34240300	0.0968833	17406900	18192600	34240300	3593.92			826	-16840300	-18123100	-34310700	0.0968833	16840300	18123100	34310700	3566.38
827	-17414100	-18191500	-34225300	0.0976553	17414100	18191500	34225300	3620.72			827	-16859800	-18121400	-34278800	0.0976553	16859800	18121400	34278800	3591.13
828	-17381100	-18184900	-34211100	0.0987542	17381100	18184900	34211100	3656.91			828	-16794900	-18105100	-34227300	0.0987542	16794900	18105100	34227300	3619.03
829	-17373400	-18186200	-34228000	0.0959512	17373400	18186200	34228000	3555.17			829	-16774500	-18107200	-34263000	0.0959512	16774500	18107200	34263000	3520.44
830	-17440100	-18200700	-34264500	0.0999235	17440100	18200700	34264500	3712.92			830	-16902100	-18142500	-34387400	0.0999235	16902100	18142500	34387400	3694.8
831	-17400300	-18194000	-34257000	0.0992972	17400300	18194000	34257000	3685.63			831	-16822700	-18125700	-34346900	0.0992972	16822700	18125700	34346900	3659.79
832	-17925500	-18370100	-31369000	0.0828784	17925500	18370100	31369000	2771.66			832	-17576000	-18563900	-28678800	0.0828784	17576000	18563900	28678800	2475.27
833	-17615000	-18221500	-34238600	0.0720912	17615000	18221500	34238600	2684.83			833	-17281500	-18201200	-34427100	0.0720912	17281500	18201200	34427100	2689.33
834	-17634300	-18224700	-34242100	0.047172	17634300	18224700	34242100	1757.71			834	-17322200	-18209500	-34445900	0.047172	17322200	18209500	34445900	1762.51
835	-17646800	-18225400	-34234800	0.0514193	17646800	18225400	34234800	1915.84			835	-17351500	-18212200	-34435600	0.0514193	17351500	18212200	34435600	1921.42
836	-17629900	-18222600	-34231800	0.0746695	17629900	18222600	34231800	2780.85			836	-17315300	-18204700	-34418200	0.0746695	17315300	18204700	34418200	2786.24
837	-17607100	-18221800	-34248400	0.0611686	17607100	18221800	34248400	2278.65			837	-17261700	-18200900	-34444800	0.0611686	17261700	18200900	34444800	2282.75
838	-17687400	-17879300	-31722100	0.0736391	17687400	17879300	31722100	2462.7			838	-17177800	-17511300	-29602700	0.0736391	17177800	17511300	29602700	2213.55
839	-17590400	-17890600	-31899300	0.0794964	17590400	17890600	31899300	2673.69			839	-17035300	-17529800	-29877400	0.0794964	17035300	17529800	29877400	2411.57
840	-17503700	-17902400	-32070400	0.0795348	17503700	17902400	32070400	2690.14			840	-16907900	-17549400	-30144900	0.0795348	16907900	17549400	30144900	2435.14
841	-17635300	-18191900	-34007200	0.0623679	17635300	18191900	34007200	2300.74			841	-17265400	-18092200	-33664200	0.0623679	17265400	18092200	33664200	2250.56
842	-17630300	-18192900	-34018700	0.045435	17630300	18192900	34018700	1676.76			842	-17254500	-18095000	-33695200	0.045435	17254500	18095000	33695200	1641.39
843	-17627300	-18188800	-33992700	0.0469898	17627300	18188800	33992700	1732.1			843	-17248700	-18085400	-33633100	0.0469898	17248700	18085400	33633100	1692.79
844	-17631600	-18187700	-33980800	0.0674005	17631600	18187700	33980800	2483.41			844	-17259200	-18082400	-33600600	0.0674005	17259200	18082400	33600600	2425.16
845	-17937500	-18081400	-31743700	0.0462709	17937500	18081400	31743700	1562.52			845	-17589400	-18034400	-29303800	0.0462709	17589400	18034400	29303800	1401.52
846	-17935500	-18123000	-31687900	0.055978	17935500	18123000	31687900	1887.5			846	-17587500	-18109900	-29215000	0.055978	17587500	18109900	29215000	1692.07
847	-17599200	-18169200	-33880900	0.0563555	17599200	18169200	33880900	2066.25			847	-17197800	-18041800	-33372100	0.0563555	17197800	18041800	33372100	2005.25
848	-17604500	-18166100	-33853200	0.0669423	17604500	18166100	33853200	2451.75			848	-17211400	-18035000	-33309700	0.0669423	17211400	18035000	33309700	2376.12
849	-17873200	-18390000	-30975700	0.0202048	17873200	18390000	30975700	664.558			849	-17480700	-18505100	-28056900	0.0202048	17480700	18505100	28056900	586.087
850	-16664000	-18049000	-33957500	0.0568865	16664000	18049000	33957500	2055.26			850	-15525200	-17786700	-33223000	0.0568865	15525200	17786700	33223000	1947.46
851	-17720200	-18111300	-33346400	0.10529	17720200	18111300	33346400	3781.84			851	-17449200	-17917000	-32229500	0.10529	17449200	17917000	32229500	3582.09
852	-17705000	-18113700	-33378500	0.107538	17705000	18113700	33378500	3866.73			852	-17420600	-17922200	-32295300	0.107538	17420600	17922200	32295300	3666.94
853	-17698700	-18027500	-32769500	0.0471848	17698700	18027500	32769500	1652.29			853	-17388600	-17749600	-31094400	0.0471848	17388600	17749600	31094400	1524.55
854	-17745200	-18008400	-32586400	0.0429019	17745200	18008400	32586400	1491.87			854	-17468100	-17713800	-30759400	0.0429019	17468100	17713800	30759400	1368.05
855	-17782700	-18005700	-32529200	0.0508053	17782700	18005700	32529200	1763.72			855	-17537300	-17709600	-30659900	0.0508053	17537300	17709600	30659900	1615.46
856	-17592600	-18177000	-33943200	0.0388095	17592600	18177000	33943200	1426.56			856	-17180700	-18059900	-33518600	0.0388095	17180700	18059900	33518600	1389.3
857	-17482400	-18164600	-33965100	0.134893	17482400	18164600	33965100	4952.33			857	-16999300	-18048200	-33616600	0.134893	16999300	18048200	33616600	4832.36
858	-17494400	-18171500	-34001800	0.139704	17494400	18171500	34001800	5138.27			858	-17021900	-18063300	-33701800	0.139704	17021900	18063300	33701800	5025.55
859	-17774500	-18234400	-34171500	0.126802	17774500	18234400	34171500	4723.56			859	-17529500	-18192700	-34118100	0.126802	17529500	18192700	34118100	4690.28
860	-17763600	-18232400	-34167800	0.114516	17763600	18232400	34167800	4264.31			860	-17507500	-18187500	-34103300	0.114516	17507500	18187500	34103300	4231.33
861	-17646400	-18240100	-29505800	0.0421505	17646400	18240100	29505800	1294.94			861	-17138500	-17509100	-26608800	0.0421505	17138500	17509100	26608800	1113.41
862	-17652300	-18079400	-29708300	0.044351	17652300	18079400	29708300	1369.34			862	-17148400	-17292900	-26895600	0.044351	17148400	17292900	26895600	1180.08
863	-17783400	-18235000	-34166600	0.0429844	17783400	18235000	34166600	1601.18			863	-17548900	-18211300	-34231900	0.0429844	17548900	18211300	34231900	1598.32
864	-17554500	-18085900	-33330200	0.0432218	17554500	18085900	33330200	1546.15			864	-17112300	-17862400	-32176200	0.0432218	17112300	17862400	32176200	1456.58
865	-17538600	-18085000	-33340300	0.0391377	17538600	18085000	33340300	1400.21			865	-17085200	-17860900	-32192900	0.0391377	17085200	17860900	32192900	1319.17
866	-17566700	-18088000	-33333000	0.0472362	17566700	18088000	33333000	1690.38			866	-17139500	-17867900	-32188500	0.0472362	17139500	17867900	32188500	1593.65
867	-17842600	-18261000	-34292900	0.0342233	17842600	18261000	34292900	1283.18			867	-17785200	-18302200	-34645100	0.0342233	17785200	18302200	34645100	1301.05
868	-17852400	-18261000	-34283000	0.0365746	17852400	18261000	34283000	1371.03			868	-17815800	-18304100	-34627700	0.0365746	17815800	18304100	34627700	1390.23
869	-17402600	-18234100	-34541000	0.045527	17402600	18234100	34541000	1710.59			869	-16699800	-18194200	-34959000	0.045527	16699800	18194200	34959000	1719.17
870	-17440700	-18237600	-34527800	0.0503239	17440700	18237600	34527800	1891.13			870	-16787000	-18205500	-34952400	0.0503239	16787000	18205500	34952400	1902.75
871	-17166100	-18208300	-34593000	0.0513053	17166100	18208300	34593000	1923.43			871	-16228700	-18118900	-34891900	0.0513053	16228700	18118900	34891900	1915.68
872	-17216300	-18214100	-34584600	0.0469311	17216300	18214100	34584600	1760.45			872	-16323900	-18134900	-34911000	0.0469311	16323900	18134900	34911000	1756.75
873	-16555400	-18101400	-34440400	0.0495997	16555400	18101400	34440400	1826.53			873	-15242000	-17867300	-34081700	0.0495997	15242000	17867300	34081700	1756.3
874	-16621100	-18114200	-34466100	0.0543923	16621100	18114200	34466100	2007.67			874	-15342400	-17893000	-34165000	0.0543923	15342400	17893000	34165000	1936.58
875	-16333700	-17988700	-33856900	0.0516777	16333700	17988700	33856900	1847.4			875	-15002200	-17651800	-32781800	0.0516777	15002200	17651800	32781800	1717.33
876	-16353200	-18003600	-33944000	0.0537631	16353200	18003600	33944000	1930.04			876	-15014000	-17677200	-32951500	0.0537631	15014000	17677200	32951500	1801.04
877	-16528000	-17843500	-32625800	0.0530868	16528000	17843500	32625800	1803.49			877	-15302400	-17414100	-30783900	0.0530868	15302400	17414100	30783900	1616.55
878	-16469300	-17858600	-32791900	0.0574691	16469300	17858600	32791900	1964.62			878	-15217600	-17437400	-31035400	0.0574691	15217600	17437400	31035400	1767.79
879	-17269600	-17698100	-30845600	0.0431256	17269600	17698100	30845600	1374.27			879	-16201900	-17204000	-28383600	0.0431256	16201900	17204000	28383600	1196.13
880	-17120300	-17713400	-31104000	0.0426766	17120300	17713400	31104000	1371.24			880	-16017100	-17224900	-28717600	0.0426766	16017100	17224900	28717600	1197.24
881	-18028900	-18240800	-33962600	0.0435919	18028900	18240800	33962600	1617.64			881	-18294100	-18320400	-34052000	0.0435919	18294100	18320400	34052000	1633.34
882	-18032900	-18240500	-33956400	0.03262	18032900	18240500	33956400	1210.27			882	-18294700	-18333700	-34042500	0.03262	18294700	18333700	34042500	1222.07
883	-17832700	-18234200	-34111700	0.0620459	17832700	18234200	34111700	2308.07			883	-17646000	-18218700	-34187700	0.0620459	17646000	18218700	34187700	2307.09
884	-18002600	-18223700	-33866900	0.107681	18002600	18223700	33866900	3977.59			884	-18136300	-18250700	-33925500	0.107681	18136300	18250700	33925500	3998.27
885	-18010100	-18222800	-33853000	0.111931	18010100	18222800	33853000	4132.75			885	-18148900	-18249900	-33907500	0.111931	18148900	18249900	33907500	4153.96
886	-18026200	-18254100	-34059900	0.0459749	18026200	18254100	34059900	1713.04			886	-18317500	-18329100	-34210300	0.0459749	18317500	18329100	34210300	1734.45
887	-17739900	-18713800	-29699900	0.0291821	17739900	18713800	29699900	915.114			887	-17257800	-18805500	-26164700	0.0291821	17257800	18805500	26164700	784.769
888	-17749900	-18634000	-29851100	0.0313401	17749900	18634000	29851100	987.307			888	-17271700	-18684900	-26384400	0.0313401	17271700	18684900	26384400	848.031
889	-17759400	-18553800	-29999100	0.0303442	17759400	18553800	29999100	960.213			889	-17284700	-18561700	-26600400	0.0303442	17284700	18561700	26600400	826.043
890	-17793600	-18230700	-34126000	0.135383	17793600	18230700	34126000	5035.34			890	-17562900	-18170000	-33923000	0.135383	17562900	18170000	33923000	4969.18
891	-17807800	-18231900	-34120300	0.14501	17807800	18231900	34120300	5393.6			891	-17589100	-18170300	-33898500	0.14501	17589100	18170300	33898500	5319.69
892	-17824700	-18233300	-34113300	0.149511	17824700	18233300	34113300	5561.21			892	-17620100	-18170800	-33871100	0.149511	17620100	18170800	33871100	5481.72
893	-17930800	-18238100	-34041100	0.0784798	17930800	18238100	34041100	2916.31			893	-17831900	-18225500	-34050300	0.0784798	17831900	18225500	34050300	2911.72
894	-17937100	-18237800	-34033100	0.0570188	17937100	18237800	34033100	2118.36			894	-17844200	-18225700	-34039400	0.0570188	17844200	18225700	34039400	2115.02
895	-17939500	-18235700	-34015700	0.064714	17939500	18235700	34015700	2402.59			895	-17845200	-18223900	-34025300	0.064714	17845200	18223900	34025300	2399.07
896	-17839500	-18244100	-34175200	0.166258	17839500	18244100	34175200	6202.26			896	-17663000	-18220500	-34183800	0.166258	17663000	18220500	34183800	6183.09
897	-17849200	-18244500	-34168600	0.193102	17849200	18244500	34168600	7203.03			897	-17682700	-18223700	-34186700	0.193102	17682700	18223700	34186700	7185.07
898	-18069900	-18228300	-33831900	0.0477213	18069900	18228300	33831900	1762.53			898	-18280100	-18406900	-33865100	0.0477213	18280100	18406900	33865100	1777.16
899	-18070900	-18227300	-33824000	0.0520562	18070900	18227300	33824000	1922.03			899	-18278400	-18404700	-33855200	0.0520562	18278400	18404700	33855200	1937.7
900	-17958900	-18233000	-33976700	0.082046	17958900	18233000	33976700	3042.19			900	-17881800	-18222500	-33978800	0.082046	17881800	18222500	33978800	3037.78
901	-17954300	-18234500	-33992200	0.071551	17954300	18234500	33992200	2654.55			901	-17874700	-18223700	-33994700	0.071551	17874700	18223700	33994700	2650.62
902	-17964400	-18231000	-33957300	0.100714	17964400	18231000	33957300	3731.71			902	-17888400	-18220600	-33959000	0.100714	17888400	18220600	33959000	3726.32
903	-17966700	-18235600	-33987400	0.0956645	17966700	18235600	33987400	3549.32			903	-17907800	-18226300	-33980100	0.0956645	17907800	18226300	33980100	3544.05
904	-17963100	-18234300	-33982200	0.0852225	17963100	18234300	33982200	3160.97			904	-17895100	-18224400	-33979400	0.0852225	17895100	18224400	33979400	3156.31
905	-17885400	-18281900	-33839000	0.105349	17885400	18281900	33839000	3883.17			905	-17793200	-18254100	-33843200	0.105349	17793200	18254100	33843200	3875.63
906	-17945900	-18217200	-33854000	0.10071	17945900	18217200	33854000	3714.02			906	-17836800	-18202700	-33865600	0.10071	17836800	18202700	33865600	3707.69
907	-17991100	-18304800	-33685200	0.0452152	17991100	18304800	33685200	1660.17			907	-18181900	-18521000	-33717200	0.0452152	18181900	18521000	33717200	1674.52
908	-17852400	-18816600	-30400200	0.0554981	17852400	18816600	30400200	1798.75			908	-17458000	-19273500	-27126300	0.0554981	17458000	19273500	27126300	1579.07
909	-17843800	-18855700	-30300200	0.057407	17843800	18855700	30300200	1854.38			909	-17444800	-19332900	-26973000	0.057407	17444800	19332900	26973000	1625.32
910	-17855400	-18823800	-30414900	0.0677561	17855400	18823800	30414900	2197.83			910	-17463700	-19290700	-27149700	0.0677561	17463700	19290700	27149700	1930.79
911	-17860900	-18786500	-30491300	0.0520769	17860900	18786500	30491300	1693.28			911	-17471800	-19233400	-27265000	0.0520769	17471800	19233400	27265000	1489
912	-17263900	-17888500	-32211100	0.0602345	17263900	17888500	32211100	2039.56			912	-16502900	-17521500	-30350800	0.0602345	16502900	17521500	30350800	1844.62
913	-17288000	-17875000	-32090500	0.0610193	17288000	17875000	32090500	2056.2			913	-16519200	-17497400	-30162400	0.0610193	16519200	17497400	30162400	1853.18
914	-17171800	-17881900	-32256100	0.0536561	17171800	17881900	32256100	1816.9			914	-16343300	-17506500	-30402800	0.0536561	16343300	17506500	30402800	1641.26
915	-17178700	-17897600	-32361200	0.046927	17178700	17897600	32361200	1596.67			915	-16373300	-17533900	-30569100	0.046927	16373300	17533900	30569100	1447.44
916	-17869200	-18708100	-30629000	0.0323824	17869200	18708100	30629000	1057.19			916	-17483800	-19104400	-27480200	0.0323824	17483800	19104400	27480200	931.179
917	-16922900	-18048700	-33696100	0.0259071	16922900	18048700	33696100	929.938			917	-15997800	-17805700	-32885700	0.0259071	15997800	17805700	32885700	881.266
918	-16926300	-18056800	-33750700	0.0368536	16926300	18056800	33750700	1326.11			918	-15995800	-17820200	-32991400	0.0368536	15995800	17820200	32991400	1259.56
919	-17928100	-18243800	-34084500	0.060931	17928100	18243800	34084500	2268.25			919	-17809800	-18180700	-33752200	0.060931	17809800	18180700	33752200	2231.06
920	-17950200	-18246800	-34082600	0.0761085	17950200	18246800	34082600	2834.28			920	-17850900	-18184900	-33740000	0.0761085	17850900	18184900	33740000	2787.65
921	-17944900	-18247700	-34095400	0.0878981	17944900	18247700	34095400	3274.76			921	-17843700	-18188900	-33776700	0.0878981	17843700	18188900	33776700	3224.05
922	-17628600	-18225000	-34249800	0.0466202	17628600	18225000	34249800	1737.53			922	-17309200	-18209700	-34460000	0.0466202	17309200	18209700	34460000	1742.52
923	-17894600	-18229300	-34014500	0.0517098	17894600	18229300	34014500	1917.98			923	-17903800	-18246000	-34125000	0.0517098	17903800	18246000	34125000	1927.37
924	-17901200	-18228700	-34003900	0.0769136	17901200	18228700	34003900	2851.9			924	-17916400	-18245700	-34110200	0.0769136	17916400	18245700	34110200	2865.69
925	-17892800	-18229000	-34014300	0.0782894	17892800	18229000	34014300	2903.72			925	-17893700	-18244300	-34122800	0.0782894	17893700	18244300	34122800	2917.2
926	-17818400	-18980600	-29993700	0.0628799	17818400	18980600	29993700	2010.69			926	-17406700	-19485000	-26548500	0.0628799	17406700	19485000	26548500	1755.61
927	-17616800	-17902500	-31958300	0.0945682	17616800	17902500	31958300	3190.69			927	-17099900	-17551300	-29966700	0.0945682	17099900	17551300	29966700	2884.87
928	-17531100	-17914800	-32131900	0.0898177	17531100	17914800	32131900	3047.96			928	-16970000	-17571800	-30242800	0.0898177	16970000	17571800	30242800	2766.24
929	-17821000	-17924100	-31068900	0.042243	17821000	17924100	31068900	1380.04			929	-17415900	-17469600	-28630100	0.042243	17415900	17469600	28630100	1223.47
930	-17836100	-18753900	-30346900	0.0342053	17836100	18753900	30346900	1104.37			930	-17427500	-19124500	-27057400	0.0342053	17427500	19124500	27057400	966.074
931	-17831900	-18801900	-30268700	0.0477554	17831900	18801900	30268700	1538.46			931	-17421200	-19202000	-26934900	0.0477554	17421200	19202000	26934900	1344.6
932	-17754100	-18231600	-34171800	0.041742	17754100	18231600	34171800	1554.35			932	-17490200	-18189100	-34131700	0.041742	17490200	18189100	34131700	1543.72
933	-17749900	-18231200	-34173000	0.0747127	17749900	18231200	34173000	2782			933	-17481700	-18189700	-34144500	0.0747127	17481700	18189700	34144500	2764.11
934	-17746400	-18230500	-34171700	0.0537027	17746400	18230500	34171700	1999.42			934	-17475800	-18186700	-34129300	0.0537027	17475800	18186700	34129300	1985.29
935	-17888500	-18237900	-34082300	0.0281098	17888500	18237900	34082300	1045.51			935	-17749000	-18222300	-34110300	0.0281098	17749000	18222300	34110300	1043.88
936	-17891100	-18238800	-34085900	0.0325462	17891100	18238800	34085900	1210.77			936	-17755000	-18223200	-34110400	0.0325462	17755000	18223200	34110400	1208.78
937	-17893900	-18238000	-34077400	0.0376929	17893900	18238000	34077400	1401.8			937	-17759100	-18222900	-34104600	0.0376929	17759100	18222900	34104600	1399.69
938	-18000900	-18234600	-33946100	0.0629947	18000900	18234600	33946100	2334.71			938	-18218100	-18276700	-34029700	0.0629947	18218100	18276700	34029700	2353.25
939	-16586400	-17968600	-33460700	0.0174304	16586400	17968600	33460700	615.233			939	-15429800	-17637000	-32248400	0.0174304	15429800	17637000	32248400	569.708
940	-16500000	-17962200	-33501800	0.0330843	16500000	17962200	33501800	1167.95			940	-15278400	-17622700	-32297700	0.0330843	15278400	17622700	32297700	1080.69
941	-16563600	-17981100	-33573000	0.0268805	16563600	17981100	33573000	953.086			941	-15387800	-17655600	-32423600	0.0268805	15387800	17655600	32423600	884.984
942	-18018500	-18230100	-33896500	0.119812	18018500	18230100	33896500	4432.68			942	-18243800	-18270500	-33960000	0.119812	18243800	18270500	33960000	4464.89
943	-17966600	-18249500	-34087200	0.0489456	17966600	18249500	34087200	1823.68			943	-18160700	-18300300	-34255600	0.0489456	18160700	18300300	34255600	1843.83
944	-17882100	-18252800	-34194700	0.0439968	17882100	18252800	34194700	1644.04			944	-17919300	-18293400	-34447800	0.0439968	17919300	18293400	34447800	1663
945	-18026100	-18243800	-33986800	0.0363973	18026100	18243800	33986800	1351.97			945	-18299000	-18318000	-34089300	0.0363973	18299000	18318000	34089300	1365.84
946	-18030400	-18244800	-33989600	0.0270107	18030400	18244800	33989600	1003.52			946	-18301700	-18333300	-34093200	0.0270107	18301700	18333300	34093200	1014.08
947	-18031700	-18244100	-33983100	0.0283854	18031700	18244100	33983100	1054.33			947	-18300900	-18336100	-34084400	0.0283854	18300900	18336100	34084400	1065.36
948	-18020600	-18250200	-34037900	0.0225003	18020600	18250200	34037900	837.494			948	-18310100	-18313000	-34173100	0.0225003	18310100	18313000	34173100	847.246
949	-18028000	-18251300	-34038600	0.0278151	18028000	18251300	34038600	1035.5			949	-18313300	-18334800	-34174400	0.0278151	18313300	18334800	34174400	1047.89
950	-17676900	-18915700	-29047800	0.0324874	17676900	18915700	29047800	995.359			950	-17159700	-19001000	-25268000	0.0324874	17159700	19001000	25268000	844.571
951	-17806300	-18197500	-30690400	0.0383962	17806300	18197500	30690400	1241.58			951	-17351100	-18027000	-27609400	0.0383962	17351100	18027000	27609400	1077.38
952	-17779000	-17918700	-31911500	0.0380128	17779000	17918700	31911500	1284.45			952	-17443900	-17536100	-29514300	0.0380128	17443900	17536100	29514300	1145.42
953	-17572900	-18006500	-32745200	0.0402643	17572900	18006500	32745200	1404.76			953	-17122300	-17697600	-30989300	0.0402643	17122300	17697600	30989300	1287.13
954	-17732200	-18226800	-34159300	0.0483333	17732200	18226800	34159300	1798.06			954	-17547800	-18221800	-34307600	0.0483333	17547800	18221800	34307600	1803
955	-17735400	-18227800	-34163300	0.0269972	17735400	18227800	34163300	1004.56			955	-17557100	-18224500	-34318200	0.0269972	17557100	18224500	34318200	1007.73
956	-17733900	-18226700	-34156900	0.0593834	17733900	18226700	34156900	2208.98			956	-17550400	-18221700	-34304600	0.0593834	17550400	18221700	34304600	2215.04
957	-17717300	-18226100	-34168900	0.0586803	17717300	18226100	34168900	2183.24			957	-17513900	-18218700	-34319400	0.0586803	17513900	18218700	34319400	2188.66
958	-17749000	-18228100	-34151700	0.0399759	17749000	18228100	34151700	1487.16			958	-17586700	-18226600	-34303100	0.0399759	17586700	18226600	34303100	1492.08
959	-17746300	-18228300	-34155800	0.0358025	17746300	18228300	34155800	1332.07			959	-17581100	-18226700	-34309700	0.0358025	17581100	18226700	34309700	1336.54
960	-17725200	-18227100	-34168000	0.0324155	17725200	18227100	34168000	1206.18			960	-17533200	-18222000	-34323600	0.0324155	17533200	18222000	34323600	1209.7
961	-17760600	-18229300	-34148700	0.028623	17760600	18229300	34148700	1064.92			961	-17615600	-18230800	-34304700	0.028623	17615600	18230800	34304700	1069.01
962	-17757000	-18228600	-34147200	0.0459822	17757000	18228600	34147200	1710.55			962	-17605000	-18228400	-34298100	0.0459822	17605000	18228400	34298100	1716.5
963	-17733500	-18226300	-34154200	0.0696605	17733500	18226300	34154200	2590.96			963	-17546800	-18219900	-34295300	0.0696605	17546800	18219900	34295300	2597.17
964	-17721300	-18225600	-34161900	0.0770497	17721300	18225600	34161900	2866.05			964	-17519900	-18217400	-34304100	0.0770497	17519900	18217400	34304100	2872.25
965	-17707800	-18224500	-34167400	0.0809919	17707800	18224500	34167400	3012.6			965	-17490500	-18214000	-34309200	0.0809919	17490500	18214000	34309200	3018.16
966	-17695300	-18223900	-34175100	0.0755626	17695300	18223900	34175100	2810.89			966	-17463000	-18211500	-34319100	0.0755626	17463000	18211500	34319100	2815.54
967	-17706800	-18225400	-34174400	0.0616193	17706800	18225400	34174400	2292.65			967	-17490300	-18216300	-34325800	0.0616193	17490300	18216300	34325800	2297.86
968	-17720300	-18226900	-34171800	0.0510147	17720300	18226900	34171800	1898.38			968	-17522200	-18221200	-34329500	0.0510147	17522200	18221200	34329500	1903.87
969	-17757200	-18229400	-34152700	0.025099	17757200	18229400	34152700	933.91			969	-17607800	-18230600	-34310800	0.025099	17607800	18230600	34310800	937.496
970	-17747000	-18228800	-34158400	0.0332256	17747000	18228800	34158400	1236.35			970	-17584600	-18228100	-34316100	0.0332256	17584600	18228100	34316100	1240.76
971	-17736100	-18228200	-34165400	0.0328022	17736100	18228200	34165400	1220.69			971	-17559600	-18225900	-34325200	0.0328022	17559600	18225900	34325200	1224.84
972	-17746700	-18227100	-34147000	0.0670878	17746700	18227100	34147000	2495.15			972	-17576400	-18223100	-34288500	0.0670878	17576400	18223100	34288500	2501.95
973	-17760400	-18228000	-34139300	0.0661133	17760400	18228000	34139300	2458.76			973	-17607600	-18226500	-34281700	0.0661133	17607600	18226500	34281700	2466.38
974	-17753700	-18227100	-34140000	0.0754452	17753700	18227100	34140000	2805.53			974	-17589600	-18223300	-34276900	0.0754452	17589600	18223300	34276900	2812.95
975	-17746700	-18226300	-34141400	0.09193	17746700	18226300	34141400	3418.27			975	-17571000	-18220200	-34273400	0.09193	17571000	18220200	34273400	3425.84
976	-17768900	-18229800	-34144300	0.0399844	17768900	18229800	34144300	1487.59			976	-17635100	-18232900	-34299800	0.0399844	17635100	18232900	34299800	1493.58
977	-17737900	-18226100	-34148500	0.0784389	17737900	18226100	34148500	2917.01			977	-17553700	-18219300	-34284400	0.0784389	17553700	18219300	34284400	2923.48
978	-17723300	-18225100	-34156300	0.0811038	17723300	18225100	34156300	3016.25			978	-17521800	-18215800	-34291400	0.0811038	17521800	18215800	34291400	3021.84
979	-17709000	-18224100	-34163500	0.0831544	17709000	18224100	34163500	3092.59			979	-17490000	-18212300	-34298100	0.0831544	17490000	18212300	34298100	3097.24
980	-17696200	-18223300	-34170100	0.0859479	17696200	18223300	34170100	3196.59			980	-17462500	-18209400	-34304900	0.0859479	17462500	18209400	34304900	3200.53
981	-17683500	-18222300	-34175800	0.0846313	17683500	18222300	34175800	3147.61			981	-17434800	-18206500	-34311500	0.0846313	17434800	18206500	34311500	3150.72
982	-17700800	-18225200	-34179000	0.0679866	17700800	18225200	34179000	2529.76			982	-17477300	-18215500	-34333600	0.0679866	17477300	18215500	34333600	2535.52
983	-17717100	-18227100	-34176500	0.0589532	17717100	18227100	34176500	2194.09			983	-17515500	-18221600	-34338700	0.0589532	17515500	18221600	34338700	2200.72
984	-17768200	-18230400	-34148900	0.027737	17768200	18230400	34148900	1032.12			984	-17634300	-18234000	-34308800	0.027737	17634300	18234000	34308800	1036.47
985	-17759400	-18230000	-34155100	0.0356385	17759400	18230000	34155100	1326.27			985	-17615100	-18232500	-34316700	0.0356385	17615100	18232500	34316700	1331.69
986	-17734500	-18228500	-34169000	0.0476044	17734500	18228500	34169000	1771.76			986	-17556100	-18226400	-34332700	0.0476044	17556100	18226400	34332700	1778
987	-17748400	-18229400	-34161600	0.0432474	17748400	18229400	34161600	1609.53			987	-17588200	-18229800	-34324500	0.0432474	17588200	18229800	34324500	1615.71
988	-17768900	-18228800	-34137000	0.0503542	17768900	18228800	34137000	1872.81			988	-17629900	-18229800	-34282600	0.0503542	17629900	18229800	34282600	1879.37
989	-17768200	-18229300	-34141000	0.0499386	17768200	18229300	34141000	1857.64			989	-17630500	-18231100	-34291300	0.0499386	17630500	18231100	34291300	1864.57
990	-17780300	-18229500	-34130700	0.0441577	17780300	18229500	34130700	1642.27			990	-17655300	-18232400	-34276000	0.0441577	17655300	18232400	34276000	1648.45
991	-17788900	-18228900	-34117200	0.089063	17788900	18228900	34117200	3311			991	-17671800	-18231800	-34255200	0.089063	17671800	18231800	34255200	3322.92
992	-17786700	-18229600	-34124400	0.0495956	17786700	18229600	34124400	1844.25			992	-17669500	-18233100	-34267200	0.0495956	17669500	18233100	34267200	1851.26
993	-17779500	-18230000	-34134600	0.0501323	17779500	18230000	34134600	1864.75			993	-17656800	-18233800	-34284400	0.0501323	17656800	18233800	34284400	1872.21
994	-17810100	-18230200	-34105300	0.0737021	17810100	18230200	34105300	2739.7			994	-17722700	-18237300	-34244100	0.0737021	17722700	18237300	34244100	2751.23
995	-17804100	-18230400	-34113000	0.0722958	17804100	18230400	34113000	2687.99			995	-17711200	-18237300	-34255300	0.0722958	17711200	18237300	34255300	2699.42
996	-17729700	-18225100	-34149900	0.0923218	17729700	18225100	34149900	3432.94			996	-17532500	-18215700	-34279600	0.0923218	17532500	18215700	34279600	3438.79
997	-17713900	-18224000	-34157600	0.0908835	17713900	18224000	34157600	3379.52			997	-17498300	-18211800	-34285700	0.0908835	17498300	18211800	34285700	3383.87
998	-17699400	-18223000	-34164800	0.0919302	17699400	18223000	34164800	3418.52			998	-17466100	-18208000	-34291300	0.0919302	17466100	18208000	34291300	3421.54
999	-17684800	-18221800	-34170900	0.0959911	17684800	18221800	34170900	3569.44			999	-17434600	-18204300	-34296000	0.0959911	17434600	18204300	34296000	3571.24
1000	-17672200	-18220900	-34176800	0.102924	17672200	18220900	34176800	3827.27			1000	-17408400	-18201400	-34301900	0.102924	17408400	18201400	34301900	3828.21
1001	-17659200	-18219900	-34182700	0.106189	17659200	18219900	34182700	3948.67			1001	-17380400	-18198500	-34308700	0.106189	17380400	18198500	34308700	3948.69
1002	-17632000	-18217900	-34195700	0.107111	17632000	18217900	34195700	3983.05			1002	-17322900	-18193100	-34328100	0.107111	17322900	18193100	34328100	3981.91
1003	-17615400	-18215000	-34191700	0.114159	17615400	18215000	34191700	4243.04			1003	-17285000	-18184100	-34301700	0.114159	17285000	18184100	34301700	4236.05
1004	-17738900	-18225500	-34143500	0.111381	17738900	18225500	34143500	4141.26			1004	-17549800	-18216700	-34269500	0.111381	17549800	18216700	34269500	4148.3
1005	-17556200	-18209600	-34212200	0.075129	17556200	18209600	34212200	2791.62			1005	-17158200	-18168800	-34319200	0.075129	17158200	18168800	34319200	2783.17
1006	-17578000	-18212700	-34212600	0.0747557	17578000	18212700	34212600	2778.97			1006	-17204900	-18177700	-34335700	0.0747557	17204900	18177700	34335700	2773.76
1007	-17517900	-18203400	-34206700	0.131453	17517900	18203400	34206700	4879.71			1007	-17077600	-18152500	-34283000	0.131453	17077600	18152500	34283000	4854.7
1008	-17822800	-18231300	-34100500	0.0631225	17822800	18231300	34100500	2346.54			1008	-17754900	-18241400	-34241100	0.0631225	17754900	18241400	34241100	2357.48
1009	-17819000	-18230200	-34097000	0.0777465	17819000	18230200	34097000	2889.52			1009	-17741200	-18238400	-34233200	0.0777465	17741200	18238400	34233200	2901.9
1010	-17778900	-18230500	-34138700	0.0457973	17778900	18230500	34138700	1703.78			1010	-17657900	-18235200	-34293800	0.0457973	17657900	18235200	34293800	1711.04
1011	-17828900	-18231200	-34093800	0.0529117	17828900	18231200	34093800	1966.63			1011	-17768200	-18242000	-34232000	0.0529117	17768200	18242000	34232000	1975.88
1012	-17809300	-18229600	-34102000	0.094495	17809300	18229600	34102000	3512.08			1012	-17714900	-18235200	-34236500	0.094495	17714900	18235200	34236500	3525.73
1013	-17660500	-18221500	-34193400	0.0889288	17660500	18221500	34193400	3308.44			1013	-17386500	-18203800	-34340500	0.0889288	17386500	18203800	34340500	3311.76
1014	-17631800	-18218600	-34200700	0.116653	17631800	18218600	34200700	4338.8			1014	-17322900	-18194900	-34340300	0.116653	17322900	18194900	34340300	4338.92
1015	-17680000	-18223300	-34186200	0.0936472	17680000	18223300	34186200	3484.24			1015	-17430200	-18209500	-34337700	0.0936472	17430200	18209500	34337700	3489.97
1016	-17698600	-18225600	-34184300	0.0729268	17698600	18225600	34184300	2714.08			1016	-17473100	-18216600	-34345600	0.0729268	17473100	18216600	34345600	2720.94
1017	-17716500	-18227600	-34180400	0.0605981	17716500	18227600	34180400	2255.66			1017	-17515300	-18222900	-34348000	0.0605981	17515300	18222900	34348000	2263.02
1018	-17600700	-18215000	-34206400	0.115838	17600700	18215000	34206400	4306.92			1018	-17254300	-18184500	-34334900	0.115838	17254300	18184500	34334900	4301.98
1019	-17778300	-18231000	-34143300	0.0403388	17778300	18231000	34143300	1500.99			1019	-17658900	-18236700	-34302900	0.0403388	17658900	18236700	34302900	1507.72
1020	-17578900	-18210000	-34192700	0.163187	17578900	18210000	34192700	6061.26			1020	-17207100	-18170300	-34280900	0.163187	17207100	18170300	34280900	6040.92
1021	-17772600	-18231200	-34150500	0.0386832	17772600	18231200	34150500	1439.66			1021	-17646300	-18236400	-34313700	0.0386832	17646300	18236400	34313700	1446.15
1022	-17733800	-18228900	-34172500	0.0526849	17733800	18228900	34172500	1961.11			1022	-17555400	-18227400	-34340700	0.0526849	17555400	18227400	34340700	1968.4
1023	-17749900	-18230100	-34164800	0.0456694	17749900	18230100	34164800	1699.95			1023	-17593600	-18231700	-34332900	0.0456694	17593600	18231700	34332900	1706.98
1024	-17762400	-18230800	-34157600	0.0426515	17762400	18230800	34157600	1587.51			1024	-17622800	-18234500	-34323700	0.0426515	17622800	18234500	34323700	1594.46
1025	-17153900	-18116700	-33950900	0.0297705	17153900	18116700	33950900	1085.35			1025	-16392700	-17951600	-33532900	0.0297705	16392700	17951600	33532900	1050.27
1026	-17167300	-18123700	-33988000	0.0286419	17167300	18123700	33988000	1046.15			1026	-16410000	-17966500	-33621800	0.0286419	16410000	17966500	33621800	1014.77
1027	-17176800	-18123600	-33977100	0.0459092	17176800	18123600	33977100	1676.36			1027	-16430000	-17965200	-33592800	0.0459092	16430000	17965200	33592800	1625.07
1028	-17145800	-18113000	-33933000	0.0447692	17145800	18113000	33933000	1630.64			1028	-16380700	-17942800	-33482200	0.0447692	16380700	17942800	33482200	1575.5
1029	-17147300	-18099400	-33834000	0.0425799	17147300	18099400	33834000	1544.3			1029	-16387200	-17915800	-33282500	0.0425799	16387200	17915800	33282500	1485.42
1030	-17127900	-18096500	-33832900	0.0354041	17127900	18096500	33832900	1283.5			1030	-16357900	-17910100	-33271700	0.0354041	16357900	17910100	33271700	1233.8
1031	-17141400	-18103700	-33870400	0.0313681	17141400	18103700	33870400	1139.34			1031	-16375700	-17923700	-33350400	0.0313681	16375700	17923700	33350400	1097.36
1032	-17159200	-18111400	-33908100	0.0472937	17159200	18111400	33908100	1721.18			1032	-16406700	-17940400	-33438900	0.0472937	16406700	17940400	33438900	1661.98
1033	-17246300	-18146900	-34074200	0.0839914	17246300	18146900	34074200	3083.95			1033	-16551900	-18016800	-33839600	0.0839914	16551900	18016800	33839600	3012.53
1034	-17250000	-18142600	-34040200	0.0889601	17250000	18142600	34040200	3261.83			1034	-16561000	-18008100	-33768600	0.0889601	16561000	18008100	33768600	3181.34
1035	-17163900	-18128100	-34022500	0.045948	17163900	18128100	34022500	1680.66			1035	-16401200	-17973900	-33683900	0.045948	16401200	17973900	33683900	1632.12
1036	-17790000	-18230400	-34126900	0.0544718	17790000	18230400	34126900	2025.92			1036	-17680400	-18235800	-34275100	0.0544718	17680400	18235800	34275100	2034.39
1037	-17798100	-18230500	-34119600	0.0629789	17798100	18230500	34119600	2341.96			1037	-17698700	-18236900	-34264900	0.0629789	17698700	18236900	34264900	2351.93
1038	-17630900	-18216400	-34186200	0.113455	17630900	18216400	34186200	4217.16			1038	-17318000	-18188000	-34296000	0.113455	17318000	18188000	34296000	4211.55
1039	-17645500	-18217800	-34181700	0.107804	17645500	18217800	34181700	4007.48			1039	-17348500	-18191900	-34293400	0.107804	17348500	18191900	34293400	4003.66
1040	-17660000	-18219200	-34177100	0.105422	17660000	18219200	34177100	3919.27			1040	-17379200	-18195800	-34290700	0.105422	17379200	18195800	34290700	3917.05
1041	-17674600	-18220400	-34171400	0.104174	17674600	18220400	34171400	3873.03			1041	-17410000	-18199500	-34286400	0.104174	17410000	18199500	34286400	3872.25
1042	-17689300	-18221700	-34165600	0.106713	17689300	18221700	34165600	3967.59			1042	-17441200	-18203400	-34283100	0.106713	17441200	18203400	34283100	3968.44
1043	-17704800	-18223000	-34159400	0.111963	17704800	18223000	34159400	4162.95			1043	-17475000	-18207600	-34279200	0.111963	17475000	18207600	34279200	4165.69
1044	-17720700	-18224100	-34151700	0.116463	17720700	18224100	34151700	4330.19			1044	-17509800	-18211700	-34274100	0.116463	17509800	18211700	34274100	4335.08
1045	-17182200	-18134700	-34051600	0.0552603	17182200	18134700	34051600	2024.54			1045	-16429400	-17989100	-33764100	0.0552603	16429400	17989100	33764100	1970.91
1046	-17296200	-18164200	-34147700	0.0942493	17296200	18164200	34147700	3474.91			1046	-16636500	-18055900	-34034000	0.0942493	16636500	18055900	34034000	3414.81
1047	-17271600	-18155300	-34109100	0.0924297	17271600	18155300	34109100	3400.55			1047	-16593200	-18035400	-33931300	0.0924297	16593200	18035400	33931300	3331.15
1048	-17182600	-18117700	-33929600	0.0592317	17182600	18117700	33929600	2158.63			1048	-16446100	-17953800	-33495000	0.0592317	16446100	17953800	33495000	2088.24
1049	-17207700	-18124700	-33954500	0.0640212	17207700	18124700	33954500	2336.82			1049	-16490100	-17969000	-33559700	0.0640212	16490100	17969000	33559700	2265.46
1050	-17230900	-18131000	-33976400	0.073933	17230900	18131000	33976400	2702.38			1050	-16532100	-17982800	-33616600	0.073933	16532100	17982800	33616600	2624.87
1051	-17111300	-18095600	-33843300	0.0451093	17111300	18095600	33843300	1635.56			1051	-16324000	-17907000	-33282900	0.0451093	16324000	17907000	33282900	1571.78
1052	-17132100	-18086300	-33755500	0.0755689	17132100	18086300	33755500	2730.63			1052	-16367200	-17889100	-33112000	0.0755689	16367200	17889100	33112000	2615.31
1053	-17101800	-18084500	-33773400	0.0675815	17101800	18084500	33773400	2442.47			1053	-16311100	-17884300	-33133900	0.0675815	16311100	17884300	33133900	2338.64
1054	-17572200	-18212600	-34217800	0.077427	17572200	18212600	34217800	2878.59			1054	-17191700	-18177300	-34346400	0.077427	17191700	18177300	34346400	2873.48
1055	-17554800	-18210600	-34221000	0.0882825	17554800	18210600	34221000	3281.52			1055	-17153900	-18171900	-34345500	0.0882825	17153900	18171900	34345500	3273.89
1056	-17534500	-18208000	-34223000	0.0749888	17534500	18208000	34223000	2786.52			1056	-17108700	-18164800	-34340100	0.0749888	17108700	18164800	34340100	2777.88
1057	-17498600	-18199900	-34200400	0.122444	17498600	18199900	34200400	4542.37			1057	-17036500	-18144000	-34263300	0.122444	17036500	18144000	34263300	4514.63
1058	-17789500	-18230900	-34131000	0.0530303	17789500	18230900	34131000	1972.64			1058	-17682800	-18237400	-34284200	0.0530303	17682800	18237400	34284200	1981.42
1059	-17817800	-18231600	-34108200	0.0760443	17817800	18231600	34108200	2827.54			1059	-17746500	-18241900	-34252500	0.0760443	17746500	18241900	34252500	2841
1060	-17799500	-18228700	-34105300	0.105683	17799500	18228700	34105300	3927.69			1060	-17688500	-18231500	-34236800	0.105683	17688500	18231500	34236800	3941.19
1061	-17790400	-18228000	-34109600	0.105089	17790400	18228000	34109600	3905.63			1061	-17663700	-18228200	-34238000	0.105089	17663700	18228200	34238000	3917.34
1062	-17473900	-18195800	-34196100	0.142861	17473900	18195800	34196100	5296.27			1062	-16987400	-18133100	-34234700	0.142861	16987400	18133100	34234700	5256.04
1063	-17461300	-18195400	-34205900	0.112153	17461300	18195400	34205900	4158.57			1063	-16959100	-18132200	-34256900	0.112153	16959100	18132200	34256900	4128.02
1064	-17510500	-18204600	-34222100	0.0761126	17510500	18204600	34222100	2826.86			1064	-17060000	-18156100	-34326200	0.0761126	17060000	18156100	34326200	2815.24
1065	-17599400	-18212400	-34189200	0.132641	17599400	18212400	34189200	4927.92			1065	-17249700	-18176200	-34280500	0.132641	17249700	18176200	34280500	4914.06
1066	-17658400	-18221700	-34196500	0.0852528	17658400	18221700	34196500	3171.97			1066	-17382600	-18204500	-34349800	0.0852528	17382600	18204500	34349800	3175.89
1067	-17680400	-18224300	-34193400	0.0828624	17680400	18224300	34193400	3083.94			1067	-17432300	-18212300	-34355600	0.0828624	17432300	18212300	34355600	3090.55
1068	-17172000	-18106600	-33861200	0.0679209	17172000	18106600	33861200	2467.46			1068	-16432400	-17930500	-33342700	0.0679209	16432400	17930500	33342700	2377.85
1069	-17601700	-18216500	-34216500	0.112014	17601700	18216500	34216500	4166.62			1069	-17257000	-18188500	-34360700	0.112014	17257000	18188500	34360700	4164.8
1070	-17788600	-18231500	-34136600	0.0493651	17788600	18231500	34136600	1836.7			1070	-17683100	-18239000	-34295200	0.0493651	17683100	18239000	34295200	1845.35
1071	-17509800	-18199900	-34189300	0.17347	17509800	18199900	34189300	6433.64			1071	-17061100	-18143300	-34233800	0.17347	17061100	18143300	34233800	6390.83
1072	-17475500	-18194600	-34186100	0.161296	17475500	18194600	34186100	5977.33			1072	-16991700	-18130200	-34209700	0.161296	16991700	18130200	34209700	5928.34
1073	-17443200	-18188600	-34175700	0.13145	17443200	18188600	34175700	4866.08			1073	-16926500	-18114900	-34165700	0.13145	16926500	18114900	34165700	4816.23
1074	-17409200	-18181600	-34159300	0.119993	17409200	18181600	34159300	4435.92			1074	-16859300	-18098100	-34113200	0.119993	16859300	18098100	34113200	4380.88
1075	-17233900	-18148500	-34098100	0.0578576	17233900	18148500	34098100	2126.07			1075	-16524600	-18019500	-33885900	0.0578576	16524600	18019500	33885900	2078.35
1076	-17785000	-18232000	-34143900	0.0444444	17785000	18232000	34143900	1654.01			1076	-17676500	-18239700	-34307400	0.0444444	17676500	18239700	34307400	1662.05
1077	-17381500	-18180100	-34176600	0.0846642	17381500	18180100	34176600	3130.53			1077	-16803500	-18094400	-34141900	0.0846642	16803500	18094400	34141900	3091.67
1078	-17285600	-18156100	-34100700	0.0894078	17285600	18156100	34100700	3289.07			1078	-16622300	-18038100	-33921500	0.0894078	16622300	18038100	33921500	3222.61
1079	-17274700	-18149100	-34061400	0.0858747	17274700	18149100	34061400	3153.08			1079	-16608100	-18022200	-33821700	0.0858747	16608100	18022200	33821700	3080.92
1080	-17103800	-18074400	-33698700	0.0821286	17103800	18074400	33698700	2958.71			1080	-16319100	-17863700	-32979000	0.0821286	16319100	17863700	32979000	2822.88
1081	-17138800	-18076500	-33679100	0.0937695	17138800	18076500	33679100	3377.49			1081	-16381700	-17868500	-32950600	0.0937695	16381700	17868500	32950600	3222.83
1082	-17163400	-18094700	-33784200	0.0746043	17163400	18094700	33784200	2700.78			1082	-16423500	-17905700	-33174200	0.0746043	16423500	17905700	33174200	2591.91
1083	-17734900	-18229500	-34176000	0.0550323	17734900	18229500	34176000	2048.84			1083	-17558800	-18229200	-34349700	0.0550323	17558800	18229200	34349700	2057.03
1084	-17751100	-18230700	-34168200	0.0509644	17751100	18230700	34168200	1897.36			1084	-17597000	-18233300	-34341200	0.0509644	17597000	18233300	34341200	1905.69
1085	-17765200	-18231500	-34160100	0.0482452	17765200	18231500	34160100	1796			1085	-17630100	-18236600	-34331100	0.0482452	17630100	18236600	34331100	1804.39
1086	-17629600	-18219100	-34206700	0.110216	17629600	18219100	34206700	4100.25			1086	-17317900	-18196100	-34354100	0.110216	17317900	18196100	34354100	4101.53
1087	-17776400	-18232000	-34151800	0.0470163	17776400	18232000	34151800	1750.03			1087	-17657700	-18238800	-34319500	0.0470163	17657700	18238800	34319500	1758.5
1088	-17835900	-18232200	-34094200	0.0568863	17835900	18232200	34094200	2114.69			1088	-17788800	-18245400	-34235600	0.0568863	17788800	18245400	34235600	2125.49
1089	-17839200	-18232000	-34089300	0.0487565	17839200	18232000	34089300	1812.21			1089	-17794700	-18245200	-34228100	0.0487565	17794700	18245200	34228100	1821.36
1090	-17837900	-18231300	-34085600	0.0541893	17837900	18231300	34085600	2013.77			1090	-17788700	-18243400	-34221500	0.0541893	17788700	18243400	34221500	2023.5
1091	-17831900	-18230600	-34086500	0.0783145	17831900	18230600	34086500	2910.08			1091	-17770400	-18240700	-34220400	0.0783145	17770400	18240700	34220400	2923.18
1092	-17822600	-18229700	-34089400	0.0953628	17822600	18229700	34089400	3543.36			1092	-17744700	-18237200	-34220700	0.0953628	17744700	18237200	34220700	3557.79
1093	-17534800	-18202600	-34184000	0.215294	17534800	18202600	34184000	7986.85			1093	-17113000	-18150000	-34229900	0.215294	17113000	18150000	34229900	7938.13
1094	-17566300	-18207100	-34184700	0.187448	17566300	18207100	34184700	6958.3			1094	-17178600	-18161200	-34244400	0.187448	17178600	18161200	34244400	6924.36
1095	-17145900	-18128600	-34043800	0.0461267	17145900	18128600	34043800	1688.17			1095	-16367000	-17975200	-33727000	0.0461267	16367000	17975200	33727000	1640.54
1096	-17253000	-18137100	-33997800	0.0769279	17253000	18137100	33997800	2815.65			1096	-16570900	-17996000	-33671700	0.0769279	16570900	17996000	33671700	2739.86
1097	-17800400	-18231400	-34123700	0.0628005	17800400	18231400	34123700	2335.84			1097	-17708200	-18239600	-34274600	0.0628005	17708200	18239600	34274600	2346.67
1098	-17810600	-18231600	-34115300	0.0738597	17810600	18231600	34115300	2746.75			1098	-17731100	-18241200	-34262800	0.0738597	17731100	18241200	34262800	2759.77
1099	-17781700	-18227300	-34113600	0.102753	17781700	18227300	34113600	3818.81			1099	-17640200	-18225000	-34238600	0.102753	17640200	18225000	34238600	3828.61
1100	-17489000	-18200600	-34215000	0.106087	17489000	18200600	34215000	3937.29			1100	-17015800	-18145400	-34294200	0.106087	17015800	18145400	34294200	3915.24
1101	-17084300	-18089200	-33824100	0.0486086	17084300	18089200	33824100	1760.05			1101	-16280600	-17892500	-33223200	0.0486086	16280600	17892500	33223200	1687.81
1102	-17091000	-18097100	-33873900	0.0503825	17091000	18097100	33873900	1828.46			1102	-16284100	-17908900	-33336300	0.0503825	16284100	17908900	33336300	1758.36
1103	-17392100	-18185000	-34200600	0.0922481	17392100	18185000	34200600	3415.17			1103	-16819700	-18105700	-34206600	0.0922481	16819700	18105700	34206600	3379.13
1104	-17617700	-18214400	-34185200	0.120601	17617700	18214400	34185200	4481.43			1104	-17287800	-18181500	-34280400	0.120601	17287800	18181500	34280400	4471.23
1105	-17634700	-18216100	-34180300	0.110835	17634700	18216100	34180300	4119.04			1105	-17323300	-18186200	-34277800	0.110835	17323300	18186200	34277800	4111.49
1106	-17649800	-18217700	-34176500	0.109529	17649800	18217700	34176500	4071.04			1106	-17355000	-18190600	-34277600	0.109529	17355000	18190600	34277600	4065.48
1107	-17664800	-18219100	-34171800	0.110213	17664800	18219100	34171800	4096.84			1107	-17386400	-18194700	-34275800	0.110213	17386400	18194700	34275800	4093.01
1108	-17679900	-18220500	-34166700	0.112722	17679900	18220500	34166700	4190.43			1108	-17417900	-18198800	-34273700	0.112722	17417900	18198800	34273700	4188.34
1109	-17193700	-18113200	-33886400	0.071839	17193700	18113200	33886400	2613.75			1109	-16472200	-17944800	-33404800	0.071839	16472200	17944800	33404800	2523.88
1110	-17216400	-18119500	-33908900	0.0732372	17216400	18119500	33908900	2668.39			1110	-16511200	-17958300	-33462300	0.0732372	16511200	17958300	33462300	2581.48
1111	-17237000	-18125600	-33931800	0.0759608	17237000	18125600	33931800	2771.48			1111	-16547400	-17971400	-33519900	0.0759608	16547400	17971400	33519900	2686.16
1112	-17592500	-18215900	-34221300	0.114643	17592500	18215900	34221300	4264.53			1112	-17235400	-18186700	-34369700	0.114643	17235400	18186700	34369700	4262.45
1113	-17573200	-18214200	-34227900	0.111175	17573200	18214200	34227900	4135.15			1113	-17191800	-18181200	-34374000	0.111175	17191800	18181200	34374000	4130.86
1114	-17544100	-18211000	-34234200	0.109062	17544100	18211000	34234200	4055.36			1114	-17128400	-18172500	-34375200	0.109062	17128400	18172500	34375200	4047.71
1115	-17799700	-18232100	-34129500	0.0600848	17799700	18232100	34129500	2235.36			1115	-17709800	-18241500	-34286300	0.0600848	17709800	18241500	34286300	2246.38
1116	-17453400	-18196400	-34221100	0.102886	17453400	18196400	34221100	3816.86			1116	-16939800	-18134100	-34289300	0.102886	16939800	18134100	34289300	3790.88
1117	-17511400	-18206300	-34233300	0.100228	17511400	18206300	34233300	3724.37			1117	-17059700	-18159800	-34352900	0.100228	17059700	18159800	34352900	3711.47
1118	-17504500	-18197700	-34179300	0.165644	17504500	18197700	34179300	6140.12			1118	-17051200	-18137400	-34202000	0.165644	17051200	18137400	34202000	6092.97
1119	-17473100	-18192200	-34171200	0.150711	17473100	18192200	34171200	5581.24			1119	-16987900	-18123700	-34167200	0.150711	16987900	18123700	34167200	5528.71
1120	-17441500	-18185800	-34157300	0.143541	17441500	18185800	34157300	5309.3			1120	-16924400	-18108100	-34119400	0.143541	16924400	18108100	34119400	5248.46
1121	-17410000	-18179300	-34142000	0.14634	17410000	18179300	34142000	5405.98			1121	-16863300	-18092400	-34068400	0.14634	16863300	18092400	34068400	5332.79
1122	-17212800	-18146500	-34105000	0.0573279	17212800	18146500	34105000	2106.38			1122	-16482900	-18014700	-33893700	0.0573279	16482900	18014700	33893700	2058.42
1123	-17059100	-18080700	-33788500	0.0472021	17059100	18080700	33788500	1705.65			1123	-16231600	-17875200	-33148600	0.0472021	16231600	17875200	33148600	1631.99
1124	-17061500	-18093200	-33875500	0.0462379	17061500	18093200	33875500	1677.21			1124	-16237400	-17900000	-33319500	0.0462379	16237400	17900000	33319500	1611.08
1125	-17091800	-18109600	-33962200	0.0511179	17091800	18109600	33962200	1862.31			1125	-16280300	-17933000	-33512900	0.0511179	16280300	17933000	33512900	1797.96
1126	-17303700	-18171100	-34189800	0.101644	17303700	18171100	34189800	3754.89			1126	-16642900	-18071300	-34137700	0.101644	16642900	18071300	34137700	3699.92
1127	-17588600	-18210100	-34183600	0.133644	17588600	18210100	34183600	4962.95			1127	-17225900	-18169500	-34256400	0.133644	17225900	18169500	34256400	4943.84
1128	-17797300	-18232700	-34136000	0.0540903	17797300	18232700	34136000	2012.8			1128	-17706300	-18242700	-34299000	0.0540903	17706300	18242700	34299000	2023.22
1129	-17351100	-18178500	-34195400	0.0974889	17351100	18178500	34195400	3605.54			1129	-16736400	-18089200	-34172500	0.0974889	16736400	18089200	34172500	3560.26
1130	-17271200	-18141600	-34011600	0.0750894	17271200	18141600	34011600	2750.97			1130	-16606400	-18006500	-33711400	0.0750894	16606400	18006500	33711400	2680.86
1131	-17258200	-18131500	-33952300	0.0778472	17258200	18131500	33952300	2843.99			1131	-16583800	-17983800	-33571700	0.0778472	16583800	17983800	33571700	2761.09
1132	-17173700	-18085600	-33709200	0.0663322	17173700	18085600	33709200	2393.99			1132	-16444000	-17887800	-33026000	0.0663322	16444000	17887800	33026000	2290.28
1133	-17162500	-18076300	-33654200	0.0726109	17162500	18076300	33654200	2613.76			1133	-16427900	-17870500	-32918200	0.0726109	16427900	17870500	32918200	2494.26
1134	-17169700	-18136400	-34076100	0.0571056	17169700	18136400	34076100	2093.86			1134	-16403700	-17991300	-33805900	0.0571056	16403700	17991300	33805900	2039.5
1135	-17113100	-18121100	-34023600	0.0440847	17113100	18121100	34023600	1611.01			1135	-16310600	-17957900	-33660300	0.0440847	16310600	17957900	33660300	1561.64
1136	-17124000	-18127900	-34060900	0.0521915	17124000	18127900	34060900	1910.75			1136	-16323200	-17972400	-33750800	0.0521915	16323200	17972400	33750800	1856.68
1137	-17752900	-18231500	-34171800	0.0520271	17752900	18231500	34171800	1937.29			1137	-17601500	-18235200	-34350200	0.0520271	17601500	18235200	34350200	1946.34
1138	-17767700	-18232400	-34163400	0.0513863	17767700	18232400	34163400	1913.3			1138	-17638000	-18238900	-34339700	0.0513863	17638000	18238900	34339700	1922.87
1139	-17627200	-18219500	-34212200	0.116608	17627200	18219500	34212200	4338.86			1139	-17312300	-18197400	-34368800	0.116608	17312300	18197400	34368800	4341.68
1140	-17525300	-18199400	-34170700	0.16962	17525300	18199400	34170700	6287.72			1140	-17093000	-18140800	-34184200	0.16962	17093000	18140800	34184200	6239.37
1141	-17541900	-18202600	-34176900	0.141857	17541900	18202600	34176900	5261.65			1141	-17126700	-18148100	-34202800	0.141857	17126700	18148100	34202800	5225.66
1142	-17790800	-18233000	-34145100	0.0516374	17790800	18233000	34145100	1922.02			1142	-17692300	-18242700	-34313000	0.0516374	17692300	18242700	34313000	1932.1
1143	-17737100	-18230200	-34178700	0.0453329	17737100	18230200	34178700	1688			1143	-17564300	-18231000	-34357000	0.0453329	17564300	18231000	34357000	1695.19
1144	-17656200	-18222300	-34202800	0.0893753	17656200	18222300	34202800	3326.11			1144	-17378100	-18205900	-34364400	0.0893753	17378100	18205900	34364400	3331.26
1145	-17681700	-18225100	-34197300	0.0846708	17681700	18225100	34197300	3151.86			1145	-17435500	-18214500	-34368000	0.0846708	17435500	18214500	34368000	3159.87
1146	-17829600	-18232200	-34100300	0.0588864	17829600	18232200	34100300	2189.34			1146	-17776000	-18244900	-34244700	0.0588864	17776000	18244900	34244700	2200.52
1147	-17843000	-18233000	-34093000	0.05733	17843000	18233000	34093000	2131.37			1147	-17811100	-18248700	-34236600	0.05733	17811100	18248700	34236600	2143.1
1148	-17848500	-18233000	-34087100	0.0699695	17848500	18233000	34087100	2600.91			1148	-17821900	-18249000	-34227800	0.0699695	17821900	18249000	34227800	2615.16
1149	-17852400	-18232600	-34080300	0.0733672	17852400	18232600	34080300	2726.63			1149	-17828200	-18248200	-34216200	0.0733672	17828200	18248200	34216200	2741.13
1150	-17850700	-18231600	-34075200	0.0847672	17850700	18231600	34075200	3149.51			1150	-17819600	-18245900	-34208300	0.0847672	17819600	18245900	34208300	3165.46
1151	-17844300	-18230700	-34074900	0.087849	17844300	18230700	34074900	3263.56			1151	-17798900	-18242600	-34205600	0.087849	17798900	18242600	34205600	3278.83
1152	-17835400	-18230000	-34078600	0.100536	17835400	18230000	34078600	3734.81			1152	-17773300	-18239300	-34207400	0.100536	17773300	18239300	34207400	3750.76
1153	-17813100	-18229100	-34094500	0.102739	17813100	18229100	34094500	3817.55			1153	-17718400	-18233900	-34223900	0.102739	17718400	18233900	34223900	3831.53
1154	-17803700	-18228300	-34098300	0.106375	17803700	18228300	34098300	3952.56			1154	-17692300	-18230400	-34225000	0.106375	17692300	18230400	34225000	3965.29
1155	-17795200	-18227700	-34102600	0.106337	17795200	18227700	34102600	3951.21			1155	-17668100	-18227200	-34226200	0.106337	17668100	18227200	34226200	3962.21
1156	-17378300	-18176000	-34150100	0.119776	17378300	18176000	34150100	4423.51			1156	-16798300	-18084400	-34075800	0.119776	16798300	18084400	34075800	4360.84
1157	-17348800	-18169900	-34136500	0.12064	17348800	18169900	34136500	4450.27			1157	-16741100	-18070200	-34031900	0.12064	16741100	18070200	34031900	4379.17
1158	-17322900	-18163300	-34115200	0.0916799	17322900	18163300	34115200	3377.18			1158	-16693400	-18054900	-33969800	0.0916799	16693400	18054900	33969800	3315.94
1159	-17773300	-18226800	-34118100	0.101426	17773300	18226800	34118100	3769.59			1159	-17617400	-18221900	-34239000	0.101426	17617400	18221900	34239000	3777.56
1160	-17302200	-18157300	-34093100	0.0587496	17302200	18157300	34093100	2161.22			1160	-16655300	-18041100	-33909800	0.0587496	16655300	18041100	33909800	2117.8
1161	-17292500	-18151300	-34059900	0.0561122	17292500	18151300	34059900	2060.86			1161	-16640500	-18027900	-33830000	0.0561122	16640500	18027900	33830000	2015.1
1162	-17786900	-18227200	-34107700	0.103187	17786900	18227200	34107700	3834.37			1162	-17645400	-18224300	-34228000	0.103187	17645400	18224300	34228000	3843.44
1163	-17255000	-18155100	-34124200	0.0744585	17255000	18155100	34124200	2740.29			1163	-16557900	-18034500	-33959900	0.0744585	16557900	18034500	33959900	2685.06
1164	-17183000	-18100200	-33803900	0.0675289	17183000	18100200	33803900	2447.66			1164	-16456800	-17917800	-33227500	0.0675289	16456800	17917800	33227500	2353.17
1165	-17780700	-18232900	-34154500	0.0525335	17780700	18232900	34154500	1955.77			1165	-17668300	-18241300	-34327000	0.0525335	17668300	18241300	34327000	1965.88
1166	-17833900	-18233200	-34103100	0.0595316	17833900	18233200	34103100	2213.78			1166	-17789800	-18247700	-34250800	0.0595316	17789800	18247700	34250800	2225.81
1167	-17810600	-18232500	-34121600	0.066961	17810600	18232500	34121600	2490.87			1167	-17736400	-18243700	-34275600	0.066961	17736400	18243700	34275600	2503.62
1168	-17821400	-18232800	-34112700	0.075813	17821400	18232800	34112700	2819.69			1168	-17760800	-18245400	-34263400	0.075813	17760800	18245400	34263400	2834.46
1169	-17759400	-18226200	-34127700	0.0950229	17759400	18226200	34127700	3532.1			1169	-17588500	-18219200	-34248500	0.0950229	17588500	18219200	34248500	3538.53
1170	-17481800	-18201300	-34227700	0.0976638	17481800	18201300	34227700	3626.14			1170	-16997800	-18146900	-34322500	0.0976638	16997800	18146900	34322500	3607.57
1171	-17309400	-18155100	-34069800	0.0536937	17309400	18155100	34069800	1973.52			1171	-16672100	-18036300	-33858700	0.0536937	16672100	18036300	33858700	1931.83
1172	-17329800	-18160500	-34088300	0.0758134	17329800	18160500	34088300	2789.85			1172	-16708900	-18048500	-33909200	0.0758134	16708900	18048500	33909200	2735.6
1173	-17352300	-18166800	-34110500	0.0934309	17352300	18166800	34110500	3442.94			1173	-16750700	-18062900	-33969800	0.0934309	16750700	18062900	33969800	3382.92
1174	-17376700	-18172900	-34129700	0.127951	17376700	18172900	34129700	4721.13			1174	-16797900	-18077400	-34026400	0.127951	16797900	18077400	34026400	4648.41
1175	-17232600	-18153300	-34134000	0.0619699	17232600	18153300	34134000	2280.65			1175	-16514600	-18029800	-33969900	0.0619699	16514600	18029800	33969900	2233.88
1176	-17068500	-18100800	-33923100	0.0684173	17068500	18100800	33923100	2487.21			1176	-16237200	-17914900	-33426100	0.0684173	16237200	17914900	33426100	2395.22
1177	-17204300	-18107100	-33832200	0.0743758	17204300	18107100	33832200	2700.26			1177	-16495400	-17932400	-33293200	0.0743758	16495400	17932400	33293200	2601.27
1178	-17224900	-18113600	-33858300	0.0771785	17224900	18113600	33858300	2806.3			1178	-16532000	-17946400	-33356200	0.0771785	16532000	17946400	33356200	2708.75
1179	-17245700	-18120000	-33883200	0.0787838	17245700	18120000	33883200	2868.92			1179	-16567500	-17959800	-33416500	0.0787838	16567500	17959800	33416500	2774.37
1180	-17608700	-18212600	-34181000	0.114461	17608700	18212600	34181000	4251.77			1180	-17267100	-18175800	-34259900	0.114461	17267100	18175800	34259900	4238.18
1181	-17625200	-18214700	-34179800	0.112569	17625200	18214700	34179800	4182.62			1181	-17300300	-18181200	-34265200	0.112569	17300300	18181200	34265200	4171.72
1182	-17642100	-18216300	-34174600	0.108153	17642100	18216300	34174600	4018.96			1182	-17336000	-18185700	-34261600	0.108153	17336000	18185700	34261600	4010.18
1183	-17655100	-18217800	-34172000	0.114025	17655100	18217800	34172000	4237.78			1183	-17362600	-18189700	-34263800	0.114025	17362600	18189700	34263800	4230.46
1184	-17583700	-18208700	-34178600	0.118042	17583700	18208700	34178600	4382.2			1184	-17214100	-18164900	-34234900	0.118042	17214100	18164900	34234900	4361.66
1185	-17809600	-18233300	-34128400	0.0624801	17809600	18233300	34128400	2324.81			1185	-17735800	-18245500	-34288900	0.0624801	17735800	18245500	34288900	2337.38
1186	-17446900	-18197300	-34234200	0.100377	17446900	18197300	34234200	3725.41			1186	-16924000	-18136100	-34319400	0.100377	16924000	18136100	34319400	3702.17
1187	-17196700	-18094000	-33746300	0.0754489	17196700	18094000	33746300	2728.63			1187	-16485300	-17905500	-33110900	0.0754489	16485300	17905500	33110900	2617.02
1188	-17737000	-18224800	-34139800	0.101435	17737000	18224800	34139800	3770.73			1188	-17537400	-18212900	-34254500	0.101435	17537400	18212900	34254500	3774.54
1189	-17670000	-18219300	-34167900	0.119582	17670000	18219300	34167900	4444.82			1189	-17393200	-18193900	-34263600	0.119582	17393200	18193900	34263600	4439.2
1190	-17292500	-18146400	-34024900	0.0696809	17292500	18146400	34024900	2555.34			1190	-16643600	-18016700	-33747100	0.0696809	16643600	18016700	33747100	2493.43
1191	-17277200	-18136600	-33970000	0.0767595	17277200	18136600	33970000	2807.43			1191	-16620100	-17995300	-33617400	0.0767595	16620100	17995300	33617400	2729.89
1192	-17497600	-18194800	-34165300	0.153091	17497600	18194800	34165300	5670.64			1192	-17036800	-18129600	-34160200	0.153091	17036800	18129600	34160200	5619.52
1193	-17468200	-18189300	-34155600	0.143905	17468200	18189300	34155600	5325.13			1193	-16979300	-18116300	-34123100	0.143905	16979300	18116300	34123100	5268.09
1194	-17440100	-18183500	-34142000	0.139903	17440100	18183500	34142000	5171.2			1194	-16923300	-18102000	-34077000	0.139903	16923300	18102000	34077000	5105.92
1195	-17411000	-18176500	-34121400	0.143168	17411000	18176500	34121400	5284.22			1195	-16866400	-18085500	-34015800	0.143168	16866400	18085500	34015800	5205.57
1196	-17174400	-18036100	-33354600	0.0965256	17174400	18036100	33354600	3430.37			1196	-16448700	-17788600	-32313100	0.0965256	16448700	17788600	32313100	3228.4
1197	-17145100	-18023300	-33293100	0.0839975	17145100	18023300	33293100	2975.4			1197	-16394400	-17765000	-32198200	0.0839975	16394400	17765000	32198200	2791.82
1198	-17153900	-18009100	-33182300	0.0776989	17153900	18009100	33182300	2739.47			1198	-16407100	-17738300	-31994800	0.0776989	16407100	17738300	31994800	2559.53
1199	-17320500	-17973400	-32761200	0.0777485	17320500	17973400	32761200	2700.26			1199	-16671200	-17673500	-31268200	0.0777485	16671200	17673500	31268200	2492.09
1200	-17370600	-17960200	-32616500	0.0574079	17370600	17960200	32616500	1983.27			1200	-16747100	-17650200	-31025900	0.0574079	16747100	17650200	31025900	1823
1201	-17377000	-17946600	-32512800	0.0553076	17377000	17946600	32512800	1902.29			1201	-16746600	-17626700	-30858100	0.0553076	16746600	17626700	30858100	1742.95
1202	-17458400	-17939500	-32380600	0.0763836	17458400	17939500	32380600	2616.48			1202	-16874700	-17614400	-30642200	0.0763836	16874700	17614400	30642200	2390.44
1203	-17444300	-17926200	-32300200	0.0786925	17444300	17926200	32300200	2685.26			1203	-16838600	-17591000	-30511600	0.0786925	16838600	17591000	30511600	2446.11
1204	-17358900	-17938300	-32471800	0.0684186	17358900	17938300	32471800	2348.12			1204	-16707600	-17611000	-30785300	0.0684186	16707600	17611000	30785300	2147.14
1205	-17174400	-18064000	-33554200	0.10886	17174400	18064000	33554200	3902.51			1205	-16448700	-17844100	-32709200	0.10886	16448700	17844100	32709200	3706.21
1206	-17186800	-18142300	-34100800	0.0655675	17186800	18142300	34100800	2407.49			1206	-16432300	-18005200	-33876100	0.0655675	16432300	18005200	33876100	2350.23
1207	-17339400	-18179000	-34210700	0.0952989	17339400	18179000	34210700	3526.07			1207	-16709400	-18090000	-34205000	0.0952989	16709400	18090000	34205000	3483.46
1208	-17143900	-18135600	-34096000	0.0579454	17143900	18135600	34096000	2125.43			1208	-16352100	-17988700	-33838500	0.0579454	16352100	17988700	33838500	2070.49
1209	-17036200	-18061600	-33675500	0.0583093	17036200	18061600	33675500	2095.73			1209	-16199100	-17835900	-32900400	0.0583093	16199100	17835900	32900400	1992.49
1210	-17034800	-18071700	-33748500	0.0561267	17034800	18071700	33748500	2023.66			1210	-16191500	-17855100	-33045300	0.0561267	16191500	17855100	33045300	1930.13
1211	-17034600	-18082200	-33824300	0.0580309	17034600	18082200	33824300	2099.22			1211	-16186700	-17875800	-33197700	0.0580309	16186700	17875800	33197700	2009.08
1212	-17032700	-18091900	-33895500	0.0673165	17032700	18091900	33895500	2442.58			1212	-16176500	-17895000	-33345000	0.0673165	16176500	17895000	33345000	2345.48
1213	-17082400	-18116900	-34023800	0.0644843	17082400	18116900	34023800	2355.12			1213	-16256500	-17948500	-33647300	0.0644843	16256500	17948500	33647300	2280.65
1214	-17100200	-18127400	-34081300	0.0599877	17100200	18127400	34081300	2197.11			1214	-16278000	-17970100	-33780100	0.0599877	16278000	17970100	33780100	2134.99
1215	-17770200	-18233300	-34167400	0.0540881	17770200	18233300	34167400	2014.34			1215	-17643900	-18241100	-34349500	0.0540881	17643900	18241100	34349500	2025.05
1216	-17610400	-18219400	-34228400	0.110296	17610400	18219400	34228400	4105.5			1216	-17274100	-18196100	-34398200	0.110296	17274100	18196100	34398200	4108.86
1217	-17637300	-18221900	-34218900	0.106775	17637300	18221900	34218900	3974.91			1217	-17334400	-18203400	-34390000	0.106775	17334400	18203400	34390000	3980.85
1218	-17187900	-18078300	-33642800	0.0752267	17187900	18078300	33642800	2707.93			1218	-16472200	-17873800	-32898100	0.0752267	16472200	17873800	32898100	2584.04
1219	-17265900	-18126100	-33906000	0.0797828	17265900	18126100	33906000	2909.31			1219	-16602100	-17972500	-33473000	0.0797828	16602100	17972500	33473000	2818.43
1220	-17549900	-18202900	-34170600	0.0809947	17549900	18202900	34170600	3003.85			1220	-17141600	-18148300	-34188800	0.0809947	17141600	18148300	34188800	2982.69
1221	-17796300	-18234100	-34147000	0.0566545	17796300	18234100	34147000	2109.17			1221	-17707300	-18245800	-34319900	0.0566545	17707300	18245800	34319900	2121.06
1222	-17319300	-17958400	-32654800	0.0519545	17319300	17958400	32654800	1795.97			1222	-16659900	-17646700	-31088200	0.0519545	16659900	17646700	31088200	1651.35
1223	-17804900	-18233900	-34137300	0.0593037	17804900	18233900	34137300	2207.25			1223	-17726800	-18246300	-34304200	0.0593037	17726800	18246300	34304200	2219.6
1224	-17861300	-18233400	-34077200	0.0924093	17861300	18233400	34077200	3434.46			1224	-17856000	-18252000	-34215500	0.0924093	17856000	18252000	34215500	3454.36
1225	-17856900	-18230900	-34064000	0.109127	17856900	18230900	34064000	4053.15			1225	-17828500	-18244900	-34192000	0.109127	17828500	18244900	34192000	4073.02
1226	-17847300	-18229900	-34066500	0.108998	17847300	18229900	34066500	4048.02			1226	-17799600	-18240800	-34192200	0.108998	17799600	18240800	34192200	4065.92
1227	-17825500	-18229200	-34082700	0.104498	17825500	18229200	34082700	3881.91			1227	-17745000	-18235600	-34209000	0.104498	17745000	18235600	34209000	3896.68
1228	-17816500	-18228500	-34087100	0.105428	17816500	18228500	34087100	3916.49			1228	-17719300	-18232300	-34211300	0.105428	17719300	18232300	34211300	3929.77
1229	-17808000	-18228000	-34091700	0.108643	17808000	18228000	34091700	4036.04			1229	-17695000	-18229300	-34213900	0.108643	17695000	18229300	34213900	4048.14
1230	-17799900	-18227500	-34096400	0.108058	17799900	18227500	34096400	4014.47			1230	-17671900	-18226200	-34215300	0.108058	17671900	18226200	34215300	4024.76
1231	-17765000	-18226300	-34122600	0.0992324	17765000	18226300	34122600	3688.17			1231	-17595300	-18218800	-34239200	0.0992324	17595300	18218800	34239200	3694.3
1232	-17779000	-18226800	-34112600	0.0999887	17779000	18226800	34112600	3715.72			1232	-17623800	-18221400	-34229200	0.0999887	17623800	18221400	34229200	3722.93
1233	-17784500	-18233900	-34157500	0.0563147	17784500	18233900	34157500	2096.97			1233	-17678900	-18244000	-34335200	0.0563147	17678900	18244000	34335200	2108.56
1234	-17512600	-18196200	-34160500	0.125886	17512600	18196200	34160500	4663.33			1234	-17066400	-18131500	-34144200	0.125886	17066400	18131500	34144200	4620.3
1235	-17528200	-18198600	-34162200	0.110984	17528200	18198600	34162200	4112.85			1235	-17096900	-18137100	-34154000	0.110984	17096900	18137100	34154000	4077.45
1236	-17657900	-18223300	-34208400	0.0905324	17657900	18223300	34208400	3370.09			1236	-17381300	-18208400	-34378300	0.0905324	17381300	18208400	34378300	3376.61
1237	-17686100	-18226500	-34202800	0.0819484	17686100	18226500	34202800	3051.5			1237	-17445200	-18217900	-34382600	0.0819484	17445200	18217900	34382600	3060.75
1238	-17853000	-18234300	-34091700	0.0801539	17853000	18234300	34091700	2980.33			1238	-17838100	-18252700	-34238100	0.0801539	17838100	18252700	34238100	2998.07
1239	-17754500	-18232400	-34176800	0.0476258	17754500	18232400	34176800	1773.84			1239	-17606400	-18237500	-34361200	0.0476258	17606400	18237500	34361200	1782.7
1240	-17878100	-18663800	-30736600	0.04218	17878100	18663800	30736600	1382			1240	-17497500	-19029800	-27652400	0.04218	17497500	19029800	27652400	1219.52
1241	-17144000	-17996500	-33102300	0.0771456	17144000	17996500	33102300	2709.91			1241	-16384200	-17714800	-31850100	0.0771456	16384200	17714800	31850100	2523.53
1242	-17211800	-17984900	-32952000	0.0818588	17211800	17984900	32952000	2860.51			1242	-16493200	-17693300	-31587400	0.0818588	16493200	17693300	31587400	2652.02
1243	-17268300	-17971400	-32798700	0.0695104	17268300	17971400	32798700	2415.52			1243	-16580500	-17669100	-31327100	0.0695104	16580500	17669100	31327100	2229.65
1244	-17621600	-18213300	-34173400	0.0831247	17621600	18213300	34173400	3087.52			1244	-17291200	-18176400	-34240500	0.0831247	17291200	18176400	34240500	3076.73
1245	-17602500	-18211400	-34179200	0.119477	17602500	18211400	34179200	4437.21			1245	-17252000	-18171700	-34245700	0.119477	17252000	18171700	34245700	4419.93
1246	-17195100	-18018000	-33204600	0.0909494	17195100	18018000	33204600	3212.43			1246	-16480100	-17755400	-32044300	0.0909494	16480100	17755400	32044300	3007.23
1247	-17209500	-18003200	-33084600	0.111264	17209500	18003200	33084600	3910.52			1247	-16500000	-17728000	-31828800	0.111264	16500000	17728000	31828800	3644.8
1248	-17259000	-17989700	-32938900	0.103832	17259000	17989700	32938900	3629.76			1248	-16578600	-17703500	-31574800	0.103832	16578600	17703500	31574800	3368.04
1249	-17842900	-18234200	-34101000	0.0706858	17842900	18234200	34101000	2628.8			1249	-17815400	-18251400	-34251500	0.0706858	17815400	18251400	34251500	2644.26
1250	-17821100	-18233700	-34119800	0.0678122	17821100	18233700	34119800	2522.86			1250	-17764200	-18247900	-34277600	0.0678122	17764200	18247900	34277600	2537.04
1251	-17832400	-18234000	-34110500	0.0707318	17832400	18234000	34110500	2631.03			1251	-17791600	-18250000	-34265200	0.0707318	17791600	18250000	34265200	2646.29
1252	-17750700	-18225600	-34132000	0.096823	17750700	18225600	34132000	3599.05			1252	-17565800	-18216000	-34248200	0.096823	17565800	18216000	34248200	3603.94
1253	-17479500	-18202900	-34241300	0.0993613	17479500	18202900	34241300	3691.16			1253	-16989500	-18150100	-34353900	0.0993613	16989500	18150100	34353900	3674.69
1254	-17715300	-17889500	-31766500	0.0952753	17715300	17889500	31766500	3194.46			1254	-17242500	-17529000	-29665000	0.0952753	17242500	17529000	29665000	2876.53
1255	-17827800	-17875900	-31557200	0.0868194	17827800	17875900	31557200	2891.53			1255	-17407900	-17505800	-29333700	0.0868194	17407900	17505800	29333700	2592.44
1256	-17848200	-17997400	-31189600	0.0944313	17848200	17997400	31189600	3106.63			1256	-17461300	-17651300	-28772300	0.0944313	17461300	17651300	28772300	2765.57
1257	-17841600	-18137800	-31002400	0.0739981	17841600	18137800	31002400	2422.37			1257	-17450000	-17869900	-28473000	0.0739981	17450000	17869900	28473000	2150.09
1258	-17820900	-18254200	-30738200	0.0786036	17820900	18254200	30738200	2550.49			1258	-17417700	-18038100	-28073700	0.0786036	17417700	18038100	28073700	2253.1
1259	-17816000	-18408300	-30548900	0.0998379	17816000	18408300	30548900	3224.63			1259	-17409100	-18279300	-27771200	0.0998379	17409100	18279300	27771200	2841.61
1260	-17107200	-18032400	-33395600	0.0872875	17107200	18032400	33395600	3103.48			1260	-16330600	-17781300	-32379100	0.0872875	16330600	17781300	32379100	2921.16
1261	-17101100	-18017900	-33298100	0.069827	17101100	18017900	33298100	2471.82			1261	-16318300	-17753500	-32192700	0.069827	16318300	17753500	32192700	2316.69
1262	-17091500	-18007200	-33231300	0.059265	17091500	18007200	33231300	2091.41			1262	-16298400	-17733200	-32067500	0.059265	16298400	17733200	32067500	1954.38
1263	-17123700	-17988900	-33068400	0.0513	17123700	17988900	33068400	1798.62			1263	-16346400	-17699500	-31778900	0.0513	16346400	17699500	31778900	1671.37
1264	-17074600	-17998100	-33183000	0.0455321	17074600	17998100	33183000	1602.85			1264	-16263700	-17714900	-31971200	0.0455321	16263700	17714900	31971200	1493.92
1265	-17216900	-18100600	-33772800	0.0800169	17216900	18100600	33772800	2898.3			1265	-16521500	-17919100	-33171900	0.0800169	16521500	17919100	33171900	2784.95
1266	-17236300	-18107600	-33804000	0.0820139	17236300	18107600	33804000	2975.78			1266	-16556600	-17934100	-33243800	0.0820139	16556600	17934100	33243800	2865.52
1267	-17257300	-18114900	-33834700	0.0821165	17257300	18114900	33834700	2984.69			1267	-16591200	-17948800	-33314600	0.0821165	16591200	17948800	33314600	2880.04
1268	-17631600	-18214500	-34171900	0.0875705	17631600	18214500	34171900	3253.08			1268	-17310300	-18179600	-34243900	0.0875705	17310300	18179600	34243900	3242.94
1269	-17644600	-18216400	-34172300	0.128421	17644600	18216400	34172300	4771.89			1269	-17337400	-18184300	-34250400	0.128421	17337400	18184300	34250400	4759.53
1270	-17442300	-18198800	-34248800	0.10048	17442300	18198800	34248800	3731.24			1270	-16910800	-18138800	-34352000	0.10048	16910800	18138800	34352000	3710.29
1271	-17685400	-18220800	-34163200	0.125161	17685400	18220800	34163200	4652.65			1271	-17425400	-18198400	-34263100	0.125161	17425400	18198400	34263100	4649.08
1272	-17700500	-18222200	-34157900	0.12259	17700500	18222200	34157900	4557.4			1272	-17456700	-18202600	-34261500	0.12259	17456700	18202600	34261500	4556.02
1273	-17714400	-18223200	-34151700	0.118593	17714400	18223200	34151700	4408.83			1273	-17485700	-18206100	-34258100	0.118593	17485700	18206100	34258100	4409.29
1274	-17427800	-17954300	-32517200	0.0826961	17427800	17954300	32517200	2847.89			1274	-16840000	-17640800	-30866000	0.0826961	16840000	17640800	30866000	2612.4
1275	-17310400	-18151200	-34040700	0.0685995	17310400	18151200	34040700	2518.27			1275	-16676300	-18027500	-33791200	0.0685995	16676300	18027500	33791200	2461.02
1276	-17328700	-18156100	-34057800	0.0695962	17328700	18156100	34057800	2557.65			1276	-16710100	-18038800	-33838700	0.0695962	16710100	18038800	33838700	2503.58
1277	-17349000	-18161900	-34079000	0.0840075	17349000	18161900	34079000	3091.29			1277	-16747200	-18051700	-33893600	0.0840075	16747200	18051700	33893600	3031.4
1278	-17373700	-18168700	-34102400	0.101467	17373700	18168700	34102400	3739.32			1278	-16793600	-18066400	-33951700	0.101467	16793600	18066400	33951700	3673.97
1279	-17295500	-18141700	-33987900	0.0757181	17295500	18141700	33987900	2772.47			1279	-16653700	-18006500	-33663900	0.0757181	16653700	18006500	33663900	2700.1
1280	-17388500	-18171600	-34108800	0.104076	17388500	18171600	34108800	3837.62			1280	-16824400	-18073300	-33970700	0.104076	16824400	18073300	33970700	3773.76
1281	-17282600	-17951700	-32643800	0.0650443	17282600	17951700	32643800	2245.67			1281	-16592800	-17633900	-31063500	0.0650443	16592800	17633900	31063500	2062.08
1282	-17176400	-17977600	-32935200	0.0606398	17176400	17977600	32935200	2115.94			1282	-16429700	-17679700	-31554000	0.0606398	16429700	17679700	31554000	1958.98
1283	-17582300	-18208000	-34175100	0.10313	17582300	18208000	34175100	3827.93			1283	-17209000	-18161800	-34218100	0.10313	17209000	18161800	34218100	3807.53
1284	-17193800	-18051000	-33441900	0.116912	17193800	18051000	33441900	4172.32			1284	-16485300	-17819400	-32495800	0.116912	16485300	17819400	32495800	3945.37
1285	-17211900	-18036000	-33317000	0.118984	17211900	18036000	33317000	4224.72			1285	-16515100	-17790600	-32261000	0.118984	16515100	17790600	32261000	3975.59
1286	-17379600	-17971500	-32688000	0.0967322	17379600	17971500	32688000	3352.92			1286	-16772300	-17670900	-31148400	0.0967322	16772300	17670900	31148400	3090.56
1287	-17818200	-18234600	-34129000	0.0644598	17818200	18234600	34129000	2398.94			1287	-17759900	-18249500	-34293800	0.0644598	17759900	18249500	34293800	2413.07
1288	-17729000	-18224200	-34144000	0.108444	17729000	18224200	34144000	4031.37			1288	-17516500	-18209700	-34252700	0.108444	17516500	18209700	34252700	4033.42
1289	-17207700	-18150300	-34137000	0.0547539	17207700	18150300	34137000	2014.39			1289	-16466600	-18022200	-33963300	0.0547539	16466600	18022200	33963300	1971.43
1290	-17224800	-18156400	-34163800	0.0464101	17224800	18156400	34163800	1709.95			1290	-16493600	-18036400	-34038000	0.0464101	16493600	18036400	34038000	1677.34
1291	-17166500	-18143400	-34129200	0.0639736	17166500	18143400	34129200	2350.93			1291	-16390000	-18005800	-33923000	0.0639736	16390000	18005800	33923000	2296.03
1292	-17330700	-18180700	-34231500	0.0902245	17330700	18180700	34231500	3340.75			1292	-16687500	-18093000	-34247900	0.0902245	16687500	18093000	34247900	3302.81
1293	-17770000	-18233900	-34172200	0.0635909	17770000	18233900	34172200	2368.72			1293	-17644300	-18242600	-34360300	0.0635909	17644300	18242600	34360300	2381.94
1294	-17664900	-18224900	-34213000	0.0840432	17664900	18224900	34213000	3129.56			1294	-17396400	-18212600	-34393800	0.0840432	17396400	18212600	34393800	3137.57
1295	-17691100	-18227800	-34207400	0.076045	17691100	18227800	34207400	2832.5			1295	-17456400	-18221400	-34396600	0.076045	17456400	18221400	34396600	2842.57
1296	-17715500	-18230400	-34201500	0.0655357	17715500	18230400	34201500	2441.6			1296	-17513100	-18229400	-34396700	0.0655357	17513100	18229400	34396700	2452.4
1297	-17737500	-18232500	-34194700	0.062037	17737500	18232500	34194700	2311.58			1297	-17565600	-18236300	-34393500	0.062037	17565600	18236300	34393500	2323.51
1298	-17214200	-18085300	-33666300	0.0945779	17214200	18085300	33666300	3409.75			1298	-16521200	-17888400	-32953200	0.0945779	16521200	17888400	32953200	3259.87
1299	-17660700	-18218300	-34169800	0.115617	17660700	18218300	34169800	4297.01			1299	-17370300	-18189400	-34253800	0.115617	17370300	18189400	34253800	4288.32
1300	-17750700	-17900200	-31808100	0.110371	17750700	17900200	31808100	3710.25			1300	-17318100	-17547700	-29722600	0.110371	17318100	17547700	29722600	3347.11
1301	-17284700	-18131800	-33928200	0.0802582	17284700	18131800	33928200	2930.53			1301	-16636900	-17985000	-33527400	0.0802582	16636900	17985000	33527400	2843.94
1302	-17489700	-18191800	-34151400	0.133566	17489700	18191800	34151400	4943.71			1302	-17020300	-18121100	-34115900	0.133566	17020300	18121100	34115900	4891.88
1303	-17464300	-18186600	-34139900	0.131865	17464300	18186600	34139900	4875.94			1303	-16971400	-18109000	-34078600	0.131865	16971400	18109000	34078600	4817.29
1304	-17439400	-18180900	-34124200	0.132374	17439400	18180900	34124200	4889.1			1304	-16923000	-18095300	-34028900	0.132374	16923000	18095300	34028900	4821.02
1305	-17416000	-18175100	-34106000	0.124505	17416000	18175100	34106000	4592.79			1305	-16877800	-18081300	-33974300	0.124505	16877800	18081300	33974300	4519.79
1306	-17563200	-18204600	-34169600	0.0753409	17563200	18204600	34169600	2794.77			1306	-17167900	-18152000	-34189100	0.0753409	17167900	18152000	34189100	2775.91
1307	-17210900	-18067700	-33544000	0.131294	17210900	18067700	33544000	4708.04			1307	-16516000	-17853400	-32708600	0.131294	16516000	17853400	32708600	4475.83
1308	-17812100	-18235100	-34138900	0.0637034	17812100	18235100	34138900	2371.51			1308	-17746000	-18250000	-34310900	0.0637034	17746000	18250000	34310900	2385.85
1309	-17863800	-18235000	-34086300	0.0941326	17863800	18235000	34086300	3500.04			1309	-17868400	-18256100	-34232400	0.0941326	17868400	18256100	34232400	3522.17
1310	-17872800	-18234600	-34074600	0.116802	17872800	18234600	34074600	4341.54			1310	-17886500	-18256200	-34214700	0.116802	17886500	18256200	34214700	4368.67
1311	-17869400	-18230800	-34050400	0.132234	17869400	18230800	34050400	4909.76			1311	-17856900	-18246200	-34173200	0.132234	17856900	18246200	34173200	4934.26
1312	-17858200	-18229900	-34055500	0.111795	17858200	18229900	34055500	4150.85			1312	-17823600	-18242200	-34178000	0.111795	17823600	18242200	34178000	4169.71
1313	-17837500	-18229200	-34071000	0.107977	17837500	18229200	34071000	4010.1			1313	-17770800	-18237300	-34195300	0.107977	17770800	18237300	34195300	4026.1
1314	-17828500	-18228600	-34076000	0.110349	17828500	18228600	34076000	4098.33			1314	-17744100	-18233900	-34197900	0.110349	17744100	18233900	34197900	4112.84
1315	-17820400	-18228000	-34079700	0.11067	17820400	18228000	34079700	4110.24			1315	-17720600	-18230800	-34199200	0.11067	17720600	18230800	34199200	4123.14
1316	-17812600	-18227700	-34085100	0.107307	17812600	18227700	34085100	3985.65			1316	-17697500	-18228000	-34202200	0.107307	17697500	18228000	34202200	3996.56
1317	-17757300	-18225800	-34126900	0.0989253	17757300	18225800	34126900	3676.87			1317	-17575200	-18216000	-34239200	0.0989253	17575200	18216000	34239200	3681.44
1318	-17792400	-18227200	-34101700	0.10161	17792400	18227200	34101700	3775.21			1318	-17651000	-18223600	-34217600	0.10161	17651000	18223600	34217600	3783.43
1319	-17771500	-18226400	-34117100	0.0959009	17771500	18226400	34117100	3563.97			1319	-17604200	-18218800	-34230200	0.0959009	17604200	18218800	34230200	3569.52
1320	-17883900	-18609600	-30832700	0.0521043	17883900	18609600	30832700	1712.06			1320	-17507400	-18946800	-27806300	0.0521043	17507400	18946800	27806300	1513.14
1321	-17414400	-17915900	-32256600	0.0796186	17414400	17915900	32256600	2709.94			1321	-16779200	-17572500	-30439000	0.0796186	16779200	17572500	30439000	2463.41
1322	-17325500	-17930300	-32448300	0.070921	17325500	17930300	32448300	2429.79			1322	-16644100	-17596100	-30742600	0.070921	16644100	17596100	30742600	2218.22
1323	-17788100	-18234800	-34160700	0.0587089	17788100	18234800	34160700	2186.57			1323	-17688600	-18246600	-34344100	0.0587089	17688600	18246600	34344100	2199.45
1324	-17981500	-18071300	-32068300	0.0573624	17981500	18071300	32068300	1964.14			1324	-17671600	-18063900	-29862200	0.0573624	17671600	18063900	29862200	1782.54
1325	-17990000	-18039100	-32160800	0.0533474	17990000	18039100	32160800	1832.71			1325	-17687200	-18012000	-30024800	0.0533474	17687200	18012000	30024800	1667.67
1326	-17989900	-18027900	-32171600	0.0662974	17989900	18027900	32171600	2278.1			1326	-17686600	-17987600	-30045600	0.0662974	17686600	17987600	30045600	2073.17
1327	-17276900	-18121400	-33861400	0.0817499	17276900	18121400	33861400	2975.94			1327	-16624400	-17962400	-33378200	0.0817499	16624400	17962400	33378200	2877.1
1328	-17864500	-18748000	-30555300	0.0246724	17864500	18748000	30555300	803.693			1328	-17476600	-19167600	-27365200	0.0246724	17476600	19167600	27365200	707.191
1329	-17857300	-18781500	-30470800	0.0263872	17857300	18781500	30470800	857.114			1329	-17465500	-19217900	-27235500	0.0263872	17465500	19217900	27235500	753.157
1330	-17862900	-18752000	-30539800	0.0303092	17862900	18752000	30539800	986.743			1330	-17474600	-19178300	-27340600	0.0303092	17474600	19178300	27340600	868.091
1331	-17542300	-18200700	-34162400	0.105348	17542300	18200700	34162400	3905.1			1331	-17126100	-18141700	-34157400	0.105348	17126100	18141700	34157400	3873.11
1332	-17801900	-18235200	-34149400	0.0613367	17801900	18235200	34149400	2283.96			1332	-17721900	-18248900	-34327700	0.0613367	17721900	18248900	34327700	2297.77
1333	-17045400	-17991400	-33164900	0.0363161	17045400	17991400	33164900	1276.67			1333	-16212800	-17701800	-31928300	0.0363161	16212800	17701800	31928300	1187.99
1334	-17097400	-17984900	-33066200	0.0363654	17097400	17984900	33066200	1274.2			1334	-16301300	-17690900	-31762000	0.0363654	16301300	17690900	31762000	1182.79
1335	-17871600	-18706500	-30648000	0.0295574	17871600	18706500	30648000	965.716			1335	-17488400	-19106300	-27510700	0.0295574	17488400	19106300	27510700	851.129
1336	-17503800	-18193100	-34147000	0.108391	17503800	18193100	34147000	4012.24			1336	-17047100	-18123000	-34102900	0.108391	17047100	18123000	34102900	3969.62
1337	-17521300	-18196100	-34150800	0.10283	17521300	18196100	34150800	3808.31			1337	-17082200	-18129800	-34116800	0.10283	17082200	18129800	34116800	3770.74
1338	-17879800	-18658500	-30754200	0.0380495	17879800	18658500	30754200	1247.46			1338	-17501300	-19029300	-27679800	0.0380495	17501300	19029300	27679800	1101.41
1339	-17913100	-18418100	-31232900	0.0765655	17913100	18418100	31232900	2548.3			1339	-17554800	-18634600	-28457000	0.0765655	17554800	18634600	28457000	2268.69
1340	-17828400	-18929100	-30116800	0.044128	17828400	18929100	30116800	1416.76			1340	-17423600	-19399300	-26755100	0.044128	17423600	19399300	26755100	1239.99
1341	-17803100	-19041200	-29823800	0.0675121	17803100	19041200	29823800	2146.32			1341	-17382900	-19559200	-26304300	0.0675121	17382900	19559200	26304300	1869.26
1342	-17788400	-19082400	-29677900	0.069227	17788400	19082400	29677900	2189.32			1342	-17360200	-19588300	-26113400	0.069227	17360200	19588300	26113400	1902.62
1343	-17790100	-19006700	-29765300	0.0729587	17790100	19006700	29765300	2311.58			1343	-17365000	-19412900	-26322800	0.0729587	17365000	19412900	26322800	2012.65
1344	-17783700	-19060500	-29666100	0.0697652	17783700	19060500	29666100	2203.97			1344	-17354300	-19505400	-26153600	0.0697652	17354300	19505400	26153600	1915.85
1345	-17650900	-18224600	-34224900	0.0774942	17650900	18224600	34224900	2886.37			1345	-17363700	-18210800	-34413600	0.0774942	17363700	18210800	34413600	2893.73
1346	-17799300	-19061500	-29776500	0.0646489	17799300	19061500	29776500	2052.16			1346	-17376000	-19594100	-26219900	0.0646489	17376000	19594100	26219900	1785.36
1347	-17791300	-18915100	-29865800	0.088687	17791300	18915100	29865800	2815.59			1347	-17368300	-19217200	-26542100	0.088687	17368300	19217200	26542100	2455.51
1348	-17783000	-18987400	-29734300	0.0849479	17783000	18987400	29734300	2686.5			1348	-17354700	-19331800	-26330400	0.0849479	17354700	19331800	26330400	2338.36
1349	-17966200	-18142400	-31887600	0.0795689	17966200	18142400	31887600	2707.5			1349	-17645400	-18186100	-29552600	0.0795689	17645400	18186100	29552600	2446.27
1350	-17069900	-18048700	-33549000	0.0703911	17069900	18048700	33549000	2517.71			1350	-16261300	-17811100	-32660900	0.0703911	16261300	17811100	32660900	2382.5
1351	-17032200	-18050900	-33602700	0.0570184	17032200	18050900	33602700	2042.68			1351	-16195000	-17814600	-32751900	0.0570184	16195000	17814600	32751900	1935.28
1352	-16996200	-18053800	-33659300	0.0451964	16996200	18053800	33659300	1622.02			1352	-16129000	-17818500	-32846100	0.0451964	16129000	17818500	32846100	1538.56
1353	-16999500	-18063200	-33723400	0.0492392	16999500	18063200	33723400	1772.17			1353	-16129200	-17836700	-32975600	0.0492392	16129200	17836700	32975600	1685.97
1354	-16999500	-18072700	-33791000	0.0512787	16999500	18072700	33791000	1851.02			1354	-16126100	-17855600	-33114100	0.0512787	16126100	17855600	33114100	1766.64
1355	-17000300	-18082600	-33861400	0.0530394	17000300	18082600	33861400	1920.48			1355	-16121000	-17875100	-33258100	0.0530394	16121000	17875100	33258100	1838.94
1356	-17006700	-18093800	-33934400	0.0569923	17006700	18093800	33934400	2070.43			1356	-16124800	-17897100	-33411900	0.0569923	16124800	17897100	33411900	1989.76
1357	-17047900	-18104900	-33972900	0.0747648	17047900	18104900	33972900	2722.77			1357	-16197100	-17921800	-33515700	0.0747648	16197100	17921800	33515700	2625.91
1358	-17058500	-18115600	-34038300	0.0752322	17058500	18115600	34038300	2748.14			1358	-16206700	-17944000	-33665000	0.0752322	16206700	17944000	33665000	2660.39
1359	-17079400	-18127800	-34104800	0.0642459	17079400	18127800	34104800	2354.53			1359	-16233300	-17969200	-33818100	0.0642459	16233300	17969200	33818100	2288.49
1360	-17807300	-18862900	-30032200	0.0701378	17807300	18862900	30032200	2239.87			1360	-17393200	-19143300	-26793600	0.0701378	17393200	19143300	26793600	1959.18
1361	-17826500	-18179900	-30852000	0.0721499	17826500	18179900	30852000	2348.67			1361	-17425500	-17907600	-28260300	0.0721499	17425500	17907600	28260300	2078.37
1362	-17837300	-18055900	-31053400	0.0623215	17837300	18055900	31053400	2040.81			1362	-17443000	-17716400	-28576400	0.0623215	17443000	17716400	28576400	1812.06
1363	-17862200	-17902100	-31385100	0.0774873	17862200	17902100	31385100	2565.59			1363	-17484100	-17504400	-29082000	0.0774873	17484100	17504400	29082000	2292.95
1364	-17794900	-17868200	-31535200	0.0577092	17794900	17868200	31535200	1918.74			1364	-17337300	-17493000	-29312600	0.0577092	17337300	17493000	29312600	1718.57
1365	-17799800	-18953600	-29888200	0.0766877	17799800	18953600	29888200	2439.39			1365	-17380900	-19327800	-26521500	0.0766877	17380900	19327800	26521500	2128.45
1366	-17806000	-18964900	-29921000	0.062851	17806000	18964900	29921000	2002.66			1366	-17389900	-19382500	-26531300	0.062851	17389900	19382500	26531300	1748.05
1367	-16961700	-18055800	-33708400	0.03816	16961700	18055800	33708400	1371.52			1367	-16062700	-17820600	-32926900	0.03816	16062700	17820600	32926900	1302.1
1368	-17314700	-18147100	-34007700	0.0749223	17314700	18147100	34007700	2746.69			1368	-16686300	-18018100	-33714600	0.0749223	16686300	18018100	33714600	2679.34
1369	-17330800	-18152700	-34031300	0.0753791	17330800	18152700	34031300	2767.12			1369	-16716600	-18030600	-33773500	0.0753791	16716600	18030600	33773500	2704.21
1370	-17348200	-18158100	-34052200	0.0908687	17348200	18158100	34052200	3339.87			1370	-16747300	-18042600	-33828500	0.0908687	16747300	18042600	33828500	3269.67
1371	-17369700	-18163600	-34070000	0.0878082	17369700	18163600	34070000	3231.2			1371	-16788800	-18055100	-33876400	0.0878082	16788800	18055100	33876400	3168.67
1372	-17866100	-17880400	-31550700	0.116329	17866100	17880400	31550700	3876.58			1372	-17485700	-17514800	-29320000	0.116329	17485700	17514800	29320000	3478.11
1373	-17866500	-18006300	-31311900	0.109372	17866500	18006300	31311900	3618.24			1373	-17491300	-17692600	-28944900	0.109372	17491300	17692600	28944900	3231.69
1374	-17849300	-18145000	-31049800	0.0951673	17849300	18145000	31049800	3122.35			1374	-17463200	-17903400	-28533700	0.0951673	17463200	17903400	28533700	2775.21
1375	-17836500	-18294700	-30809000	0.0937165	17836500	18294700	30809000	3053.23			1375	-17442200	-18134000	-28153300	0.0937165	17442200	18134000	28153300	2702.9
1376	-17821600	-18424500	-30572300	0.0937243	17821600	18424500	30572300	3031.45			1376	-17418100	-18337800	-27777000	0.0937243	17418100	18337800	27777000	2672.6
1377	-17810000	-18569400	-30344600	0.105374	17810000	18569400	30344600	3386.45			1377	-17399400	-18571400	-27409700	0.105374	17399400	18571400	27409700	2975.17
1378	-17223000	-17964900	-32797800	0.0650598	17223000	17964900	32797800	2258.67			1378	-16501400	-17657000	-31319900	0.0650598	16501400	17657000	31319900	2082.68
1379	-17061600	-18035600	-33464400	0.0733053	17061600	18035600	33464400	2611.84			1379	-16248000	-17785800	-32493600	0.0733053	16248000	17785800	32493600	2461.87
1380	-17619800	-18213600	-34177300	0.0836257	17619800	18213600	34177300	3106.54			1380	-17284800	-18175700	-34241300	0.0836257	17284800	18175700	34241300	3095
1381	-17600900	-18210300	-34173000	0.10303	17600900	18210300	34173000	3825.26			1381	-17246700	-18167700	-34222500	0.10303	17246700	18167700	34222500	3807.3
1382	-17240600	-18019700	-33171300	0.115589	17240600	18019700	33171300	4080.51			1382	-16560800	-17759800	-31994800	0.115589	16560800	17759800	31994800	3819.76
1383	-17276000	-18003300	-33018900	0.114658	17276000	18003300	33018900	4023.66			1383	-16616000	-17729100	-31720300	0.114658	16616000	17729100	31720300	3746.69
1384	-17319800	-17987100	-32859600	0.10859	17319800	17987100	32859600	3787.64			1384	-16681300	-17699400	-31442600	0.10859	16681300	17699400	31442600	3509.02
1385	-17807100	-19024600	-29869200	0.0725417	17807100	19024600	29869200	2309.77			1385	-17387000	-19557400	-26335600	0.0725417	17387000	19557400	26335600	2011.14
1386	-17816900	-18973200	-29990200	0.0678319	17816900	18973200	29990200	2168.31			1386	-17401800	-19490700	-26507700	0.0678319	17401800	19490700	26507700	1890.84
1387	-17824800	-18937900	-30082300	0.0815012	17824800	18937900	30082300	2613.33			1387	-17414900	-19445500	-26646500	0.0815012	17414900	19445500	26646500	2282.52
1388	-17837600	-18895100	-30216000	0.0599956	17837600	18895100	30216000	1932.84			1388	-17434600	-19384800	-26848400	0.0599956	17434600	19384800	26848400	1692
1389	-17842300	-18845600	-30299300	0.0539929	17842300	18845600	30299300	1743.59			1389	-17441500	-19311200	-26971200	0.0539929	17441500	19311200	26971200	1527.56
1390	-17854100	-18235400	-34098700	0.0791445	17854100	18235400	34098700	2943.74			1390	-17846100	-18255700	-34251800	0.0791445	17846100	18255700	34251800	2962.5
1391	-17831000	-18235000	-34119000	0.0735214	17831000	18235000	34119000	2735.71			1391	-17791300	-18252100	-34280600	0.0735214	17791300	18252100	34280600	2752.44
1392	-17843200	-18235300	-34109200	0.0764129	17843200	18235300	34109200	2842.79			1392	-17820300	-18254200	-34267100	0.0764129	17820300	18254200	34267100	2860.67
1393	-17742900	-18225000	-34135900	0.10121	17742900	18225000	34135900	3762.17			1393	-17545100	-18212900	-34246700	0.10121	17545100	18212900	34246700	3765.48
1394	-17234500	-18161700	-34192300	0.0497297	17234500	18161700	34192300	1834.86			1394	-16505100	-18047300	-34104000	0.0497297	16505100	18047300	34104000	1802.91
1395	-17208300	-18156700	-34182500	0.0483407	17208300	18156700	34182500	1781.96			1395	-16458900	-18035500	-34065900	0.0483407	16458900	18035500	34065900	1748.13
1396	-17187300	-18150500	-34158900	0.0590736	17187300	18150500	34158900	2174.52			1396	-16424400	-18021400	-34000200	0.0590736	16424400	18021400	34000200	2128.74
1397	-17026500	-18006100	-33288500	0.0359697	17026500	18006100	33288500	1270.88			1397	-16184200	-17728700	-32149300	0.0359697	16184200	17728700	32149300	1187.83
1398	-17052100	-18025000	-33397700	0.0630172	17052100	18025000	33397700	2238.33			1398	-16231400	-17764700	-32359600	0.0630172	16231400	17764700	32359600	2102.91
1399	-17039100	-18014700	-33336900	0.0531366	17039100	18014700	33336900	1881.88			1399	-16207800	-17745000	-32242000	0.0531366	16207800	17745000	32242000	1762.95
1400	-17364600	-18187700	-34247400	0.0928867	17364600	18187700	34247400	3443.91			1400	-16752000	-18109700	-34303200	0.0928867	16752000	18109700	34303200	3412.54
1401	-17478900	-18204700	-34254900	0.100024	17478900	18204700	34254900	3717.9			1401	-16985100	-18154100	-34387200	0.100024	16985100	18154100	34387200	3704.22
1402	-17515200	-18210200	-34257400	0.10426	17515200	18210200	34257400	3878.48			1402	-17060900	-18168500	-34414200	0.10426	17060900	18168500	34414200	3871.09
1403	-17772300	-18234700	-34175600	0.0648713	17772300	18234700	34175600	2416.87			1403	-17649900	-18244600	-34368500	0.0648713	17649900	18244600	34368500	2431.02
1404	-17233800	-18093800	-33707300	0.0934175	17233800	18093800	33707300	3375.21			1404	-16555400	-17905500	-33041400	0.0934175	16555400	17905500	33041400	3234.7
1405	-17251700	-18102100	-33748800	0.0873825	17251700	18102100	33748800	3163.95			1405	-16586800	-17922700	-33132200	0.0873825	16586800	17922700	33132200	3039.82
1406	-17270400	-18109800	-33785400	0.0844809	17270400	18109800	33785400	3064.86			1406	-16618000	-17938700	-33215400	0.0844809	16618000	17938700	33215400	2951.53
1407	-17884800	-18235600	-34069700	0.126926	17884800	18235600	34069700	4717.99			1407	-17919600	-18260100	-34209600	0.126926	17919600	18260100	34209600	4749.4
1408	-17894300	-18234900	-34054800	0.134894	17894300	18234900	34054800	5011.94			1408	-17937800	-18259400	-34186800	0.134894	17937800	18259400	34186800	5044.47
1409	-17880100	-18231900	-34047500	0.162721	17880100	18231900	34047500	6042.26			1409	-17889200	-18250400	-34171100	0.162721	17889200	18250400	34171100	6075.2
1410	-17890700	-18233000	-34045000	0.165552	17890700	18233000	34045000	6148.02			1410	-17920600	-18254700	-34170500	0.165552	17920600	18254700	34170500	6184.57
1411	-17676500	-18219900	-34165400	0.1147	17676500	18219900	34165400	4263.44			1411	-17402600	-18194000	-34254800	0.1147	17402600	18194000	34254800	4257.13
1412	-17692000	-18221300	-34160400	0.11628	17692000	18221300	34160400	4322.56			1412	-17434700	-18198500	-34254800	0.11628	17434700	18198500	34254800	4318.43
1413	-17707100	-18222600	-34154400	0.118578	17707100	18222600	34154400	4408.16			1413	-17465500	-18202500	-34252700	0.118578	17465500	18202500	34252700	4405.99
1414	-17512200	-17949300	-32397400	0.123383	17512200	17949300	32397400	4234.34			1414	-16974400	-17632100	-30669000	0.123383	16974400	17632100	30669000	3874.69
1415	-17302300	-18137400	-33950500	0.0805392	17302300	18137400	33950500	2944.63			1415	-16669200	-17997100	-33581800	0.0805392	16669200	17997100	33581800	2862.51
1416	-17393100	-18168300	-34080200	0.114411	17393100	18168300	34080200	4213.89			1416	-16833100	-18065600	-33906800	0.114411	16833100	18065600	33906800	4137.63
1417	-17830100	-18939000	-30118800	0.0516867	17830100	18939000	30118800	1660			1417	-17425500	-19425900	-26741800	0.0516867	17425500	19425900	26741800	1452.7
1418	-17579500	-18207000	-34170800	0.0986008	17579500	18207000	34170800	3658.94			1418	-17200800	-18157900	-34198500	0.0986008	17200800	18157900	34198500	3636.67
1419	-17237200	-18054900	-33426300	0.150796	17237200	18054900	33426300	5382.54			1419	-16562500	-17827200	-32475000	0.150796	16562500	17827200	32475000	5091.98
1420	-17254500	-18037500	-33284600	0.132185	17254500	18037500	33284600	4690.82			1420	-16591600	-17794200	-32210000	0.132185	16591600	17794200	32210000	4413.45
1421	-17442600	-17967100	-32593600	0.118176	17442600	17967100	32593600	4084.66			1421	-16876500	-17664000	-30994800	0.118176	16876500	17664000	30994800	3758.11
1422	-17856500	-18736700	-30509500	0.0543986	17856500	18736700	30509500	1768.01			1422	-17462300	-19129900	-27301100	0.0543986	17462300	19129900	27301100	1553.17
1423	-17826800	-18236000	-34130100	0.0670524	17826800	18236000	34130100	2495.97			1423	-17782500	-18253400	-34298700	0.0670524	17782500	18253400	34298700	2511.76
1424	-17750700	-18225400	-34130500	0.0972044	17750700	18225400	34130500	3613			1424	-17557000	-18213300	-34237800	0.0972044	17557000	18213300	34237800	3615.91
1425	-17722000	-18223700	-34147400	0.113972	17722000	18223700	34147400	4236.9			1425	-17497300	-18206500	-34249300	0.113972	17497300	18206500	34249300	4236.83
1426	-17263100	-18171000	-34230100	0.0578135	17263100	18171000	34230100	2137.77			1426	-16554400	-18068000	-34202700	0.0578135	16554400	18068000	34202700	2106.98
1427	-17848100	-18229100	-34059900	0.107503	17848100	18229100	34059900	3991.44			1427	-17793100	-18238400	-34181200	0.107503	17793100	18238400	34181200	4007.77
1428	-17839600	-18228500	-34064000	0.104912	17839600	18228500	34064000	3895.27			1428	-17767500	-18235100	-34183000	0.104912	17767500	18235100	34183000	3909.51
1429	-17831800	-18228100	-34069000	0.105968	17831800	18228100	34069000	3934.71			1429	-17743200	-18232200	-34186500	0.105968	17743200	18232200	34186500	3947.57
1430	-17824300	-18227700	-34073400	0.110649	17824300	18227700	34073400	4108.68			1430	-17720900	-18229300	-34188400	0.110649	17720900	18229300	34188400	4120.48
1431	-17785100	-18226900	-34107100	0.0969074	17785100	18226900	34107100	3600.8			1431	-17631200	-18221200	-34220000	0.0969074	17631200	18221200	34220000	3607.31
1432	-17764900	-18226100	-34121300	0.089307	17764900	18226100	34121300	3319.08			1432	-17586600	-18216400	-34230500	0.089307	17586600	18216400	34230500	3323
1433	-17894500	-18560000	-30958100	0.0403363	17894500	18560000	30958100	1331.03			1433	-17524700	-18871500	-28005200	0.0403363	17524700	18871500	28005200	1179.21
1434	-17908900	-18459900	-31160900	0.0788043	17908900	18459900	31160900	2617.19			1434	-17548600	-18707900	-28339000	0.0788043	17548600	18707900	28339000	2327.49
1435	-17281800	-17923900	-32445900	0.0684092	17281800	17923900	32445900	2341.34			1435	-16565900	-17584000	-30734100	0.0684092	16565900	17584000	30734100	2135.14
1436	-17369500	-17907000	-32237800	0.073537	17369500	17907000	32237800	2498.49			1436	-16695800	-17555600	-30401200	0.073537	16695800	17555600	30401200	2267.04
1437	-17791100	-18235700	-34164100	0.0599348	17791100	18235700	34164100	2232.68			1437	-17696600	-18248900	-34352700	0.0599348	17696600	18248900	34352700	2246.54
1438	-17998700	-18003400	-32258900	0.0706735	17998700	18003400	32258900	2436.38			1438	-17703300	-17953800	-30198000	0.0706735	17703300	17953800	30198000	2223.2
1439	-17978800	-17996300	-32265800	0.0827276	17978800	17996300	32265800	2851.27			1439	-17698600	-17905800	-30212800	0.0827276	17698600	17905800	30212800	2601.1
1440	-17236800	-18076500	-33581200	0.121489	17236800	18076500	33581200	4365.73			1440	-16563600	-17870800	-32785200	0.121489	16563600	17870800	32785200	4159.69
1441	-17634900	-18215000	-34172400	0.130593	17634900	18215000	34172400	4851.7			1441	-17313900	-18178900	-34235400	0.130593	17313900	18178900	34235400	4834.73
1442	-17652300	-18217100	-34169800	0.121681	17652300	18217100	34169800	4521.64			1442	-17349500	-18184700	-34241300	0.121681	17349500	18184700	34241300	4509.01
1443	-17785100	-17907200	-31823700	0.122154	17785100	17907200	31823700	4112.28			1443	-17388700	-17559900	-29739500	0.122154	17388700	17559900	29739500	3713.58
1444	-17673700	-17927900	-32082600	0.140827	17673700	17927900	32082600	4783.32			1444	-17225000	-17595500	-30157500	0.140827	17225000	17595500	30157500	4346.14
1445	-17294600	-18127500	-33887500	0.0835303	17294600	18127500	33887500	3045.23			1445	-16657400	-17975400	-33438100	0.0835303	16657400	17975400	33438100	2949.42
1446	-17484000	-18189000	-34137400	0.110905	17484000	18189000	34137400	4102.03			1446	-17009800	-18113500	-34072600	0.110905	17009800	18113500	34072600	4053.48
1447	-17462700	-18184300	-34125000	0.123019	17462700	18184300	34125000	4545.8			1447	-16967800	-18102300	-34034400	0.123019	16967800	18102300	34034400	4485.2
1448	-17440600	-18178700	-34107100	0.125817	17440600	18178700	34107100	4643.62			1448	-16925500	-18089100	-33982700	0.125817	16925500	18089100	33982700	4573.23
1449	-17418200	-18172500	-34085200	0.123914	17418200	18172500	34085200	4567.1			1449	-16882400	-18074600	-33921800	0.123914	16882400	18074600	33921800	4488.45
1450	-17004200	-17999800	-33265700	0.0324492	17004200	17999800	33265700	1144.85			1450	-16147100	-17716400	-32098900	0.0324492	16147100	17716400	32098900	1068.33
1451	-16984700	-18009600	-33355100	0.034505	16984700	18009600	33355100	1221.69			1451	-16112200	-17733700	-32257100	0.034505	16112200	17733700	32257100	1143.4
1452	-17557400	-18202800	-34162600	0.101927	17557400	18202800	34162600	3779.42			1452	-17154500	-18146400	-34162300	0.101927	17154500	18146400	34162300	3750.16
1453	-17819200	-18236400	-34140600	0.0663397	17819200	18236400	34140600	2470.18			1453	-17764700	-18253500	-34317600	0.0663397	17764700	18253500	34317600	2486.2
1454	-17903300	-18233800	-34038300	0.146289	17903300	18233800	34038300	5432.47			1454	-17956900	-18258700	-34162000	0.146289	17956900	18258700	34162000	5466.92
1455	-17289300	-18116900	-33817400	0.0847803	17289300	18116900	33817400	3081.12			1455	-16650100	-17953200	-33287000	0.0847803	16650100	17953200	33287000	2973.23
1456	-17246400	-17945200	-32633400	0.0686968	17246400	17945200	32633400	2368.92			1456	-16527100	-17621600	-31041300	0.0686968	16527100	17621600	31041300	2172.57
1457	-17123700	-17969600	-32930800	0.0533017	17123700	17969600	32930800	1857.55			1457	-16336200	-17664100	-31535900	0.0533017	16336200	17664100	31535900	1717.14
1458	-17079500	-17977100	-33028500	0.0566511	17079500	17977100	33028500	1980.99			1458	-16265100	-17675500	-31688700	0.0566511	16265100	17675500	31688700	1835.07
1459	-17018500	-17987000	-33160200	0.0466525	17018500	17987000	33160200	1638.82			1459	-16168900	-17692500	-31906000	0.0466525	16168900	17692500	31906000	1523.21
1460	-16957600	-18048700	-33661400	0.0254279	16957600	18048700	33661400	911.966			1460	-16060300	-17806300	-32827300	0.0254279	16060300	17806300	32827300	863.729
1461	-17872900	-18726700	-30637000	0.0470316	17872900	18726700	30637000	1536.66			1461	-17490700	-19142200	-27491400	0.0470316	17490700	19142200	27491400	1354.56
1462	-17501300	-18190900	-34133400	0.0842503	17501300	18190900	34133400	3116.67			1462	-17042000	-18116600	-34062200	0.0842503	17042000	18116600	34062200	3079.78
1463	-17534800	-18198200	-34152100	0.109335	17534800	18198200	34152100	4050.51			1463	-17109700	-18134400	-34121900	0.109335	17109700	18134400	34121900	4012.27
1464	-17825700	-18921700	-30104500	0.061351	17825700	18921700	30104500	1968.31			1464	-17415100	-19416500	-26677100	0.061351	17415100	19416500	26677100	1718.99
1465	-17798500	-19045500	-29786500	0.0619648	17798500	19045500	29786500	1967.01			1465	-17372500	-19582300	-26207200	0.0619648	17372500	19582300	26207200	1709.66
1466	-17807100	-18236300	-34152400	0.0633221	17807100	18236300	34152400	2358.43			1466	-17735900	-18252100	-34336000	0.0633221	17735900	18252100	34336000	2373.64
1467	-17879700	-18230600	-34039200	0.125878	17879700	18230600	34039200	4672.49			1467	-17877300	-18247000	-34158200	0.125878	17877300	18247000	34158200	4695.99
1468	-17867300	-18229700	-34044800	0.108209	17867300	18229700	34044800	4016.6			1468	-17842500	-18242900	-34163600	0.108209	17842500	18242900	34163600	4034.99
1469	-17516800	-18193800	-34138800	0.074979	17516800	18193800	34138800	2775.18			1469	-17072200	-18123100	-34078400	0.074979	17072200	18123100	34078400	2744.37
1470	-17880700	-18668200	-30751000	0.0403205	17880700	18668200	30751000	1322.04			1470	-17503300	-19050900	-27672700	0.0403205	17503300	19050900	27672700	1167.5
1471	-17888800	-18616300	-30860600	0.047579	17888800	18616300	30860600	1565.51			1471	-17515700	-18964100	-27847700	0.047579	17515700	18964100	27847700	1384.91
1472	-17942600	-18280400	-31580700	0.0788688	17942600	18280400	31580700	2656.44			1472	-17605100	-18418100	-29032200	0.0788688	17605100	18418100	29032200	2383.51
1473	-17924700	-18285400	-31448200	0.0528436	17924700	18285400	31448200	1769.86			1473	-17573000	-18407900	-28813500	0.0528436	17573000	18407900	28813500	1581.16
1474	-17915700	-18376900	-31292100	0.0756405	17915700	18376900	31292100	2521.58			1474	-17558300	-18560000	-28556500	0.0756405	17558300	18560000	28556500	2246.67
1475	-17900100	-18467100	-31091100	0.061655	17900100	18467100	31091100	2041.79			1475	-17532600	-18706200	-28226900	0.061655	17532600	18706200	28226900	1811.9
1476	-17776100	-19108900	-29563300	0.0692502	17776100	19108900	29563300	2180.72			1476	-17341600	-19590300	-25978000	0.0692502	17341600	19590300	25978000	1892.22
1477	-17664700	-18227200	-34229300	0.0579255	17664700	18227200	34229300	2158.5			1477	-17393200	-18217600	-34432200	0.0579255	17393200	18217600	34432200	2165.95
1478	-17792600	-19080400	-29709400	0.0711336	17792600	19080400	29709400	2252.56			1478	-17364800	-19623500	-26110500	0.0711336	17364800	19623500	26110500	1956.92
1479	-17774300	-19061400	-29597600	0.0712579	17774300	19061400	29597600	2244.52			1479	-17340300	-19459900	-26099300	0.0712579	17340300	19459900	26099300	1949.46
1480	-17782700	-19110900	-29608700	0.0686891	17782700	19110900	29608700	2167.41			1480	-17350700	-19640600	-25993000	0.0686891	17350700	19640600	25993000	1881.06
1481	-17959800	-18190400	-31794200	0.0869376	17959800	18190400	31794200	2949.44			1481	-17634300	-18269400	-29389600	0.0869376	17634300	18269400	29389600	2659.14
1482	-17976800	-18108900	-31996600	0.0808654	17976800	18108900	31996600	2762.6			1482	-17664100	-18131700	-29740400	0.0808654	17664100	18131700	29740400	2503.53
1483	-17987700	-18067700	-32115600	0.073118	17987700	18067700	32115600	2508.57			1483	-17683200	-18063500	-29945400	0.073118	17683200	18063500	29945400	2280.52
1484	-17998100	-18023700	-32234400	0.0683048	17998100	18023700	32234400	2353.27			1484	-17702500	-17991200	-30155000	0.0683048	17702500	17991200	30155000	2146.53
1485	-17885100	-18555800	-30894700	0.0537159	17885100	18555800	30894700	1767.49			1485	-17507900	-18846000	-27910400	0.0537159	17507900	18846000	27910400	1562.7
1486	-16961700	-18064600	-33771300	0.0437377	16961700	18064600	33771300	1576.31			1486	-16059200	-17837800	-33053700	0.0437377	16059200	17837800	33053700	1500.85
1487	-16964600	-18074200	-33836800	0.0480457	16964600	18074200	33836800	1736.62			1487	-16058300	-17856100	-33185400	0.0480457	16058300	17856100	33185400	1658.42
1488	-16968400	-18084000	-33902600	0.051384	16968400	18084000	33902600	1862.75			1488	-16061600	-17876100	-33324800	0.051384	16061600	17876100	33324800	1784.87
1489	-17017400	-18105500	-34007700	0.0674039	17017400	18105500	34007700	2456.98			1489	-16134200	-17921200	-33574200	0.0674039	16134200	17921200	33574200	2370.76
1490	-17817600	-18808300	-30160600	0.0572285	17817600	18808300	30160600	1835.31			1490	-17409900	-19069800	-26986700	0.0572285	17409900	19069800	26986700	1608.73
1491	-17809700	-18894900	-30017300	0.0725367	17809700	18894900	30017300	2316.85			1491	-17396700	-19233100	-26729200	0.0725367	17396700	19233100	26729200	2025.87
1492	-17777000	-18869100	-29809300	0.0923126	17777000	18869100	29809300	2920.12			1492	-17346300	-19066800	-26535100	0.0923126	17346300	19066800	26535100	2543.59
1493	-17776300	-18978800	-29694500	0.0784644	17776300	18978800	29694500	2476.64			1493	-17344200	-19272300	-26314800	0.0784644	17344200	19272300	26314800	2154.5
1494	-17795900	-18543700	-30269600	0.070114	17795900	18543700	30269600	2244.51			1494	-17376000	-18462600	-27352000	0.070114	17376000	18462600	27352000	1968.45
1495	-17798800	-18379400	-30454600	0.101398	17798800	18379400	30454600	3259.27			1495	-17381500	-18196500	-27657100	0.101398	17381500	18196500	27657100	2864.69
1496	-17811200	-18218900	-30704200	0.086164	17811200	18218900	30704200	2789.31			1496	-17401700	-17941700	-28056400	0.086164	17401700	17941700	28056400	2461.49
1497	-17842500	-17920800	-31225600	0.0623879	17842500	17920800	31225600	2052.1			1497	-17451000	-17506100	-28844200	0.0623879	17451000	17506100	28844200	1826.35
1498	-17795900	-17855800	-31445200	0.0661678	17795900	17855800	31445200	2191.34			1498	-17319600	-17472300	-29182500	0.0661678	17319600	17472300	29182500	1957.95
1499	-17675500	-18227000	-34217600	0.0742641	17675500	18227000	34217600	2766.53			1499	-17419900	-18218300	-34411000	0.0742641	17419900	18218300	34411000	2775.77
1500	-17700100	-18229600	-34211400	0.0710465	17700100	18229600	34211400	2647.24			1500	-17476700	-18226300	-34411100	0.0710465	17476700	18226300	34411100	2658.41
1501	-17723300	-18232000	-34205400	0.0625011	17723300	18232000	34205400	2329.29			1501	-17531100	-18233800	-34410000	0.0625011	17531100	18233800	34410000	2340.99
1502	-17744600	-18234000	-34198600	0.0629332	17744600	18234000	34198600	2345.69			1502	-17582300	-18240400	-34406000	0.0629332	17582300	18240400	34406000	2359.09
1503	-17838400	-18898800	-30218600	0.0482731	17838400	18898800	30218600	1555.5			1503	-17439200	-19362900	-26902400	0.0482731	17439200	19362900	26902400	1363.73
1504	-17765200	-18235900	-34191500	0.0606915	17765200	18235900	34191500	2262.36			1504	-17632000	-18246400	-34399700	0.0606915	17632000	18246400	34399700	2276.62
1505	-17875600	-18236300	-34084000	0.110074	17875600	18236300	34084000	4093.32			1505	-17901200	-18260500	-34231300	0.110074	17901200	18260500	34231300	4121.12
1506	-17821100	-18074400	-30919100	0.0657252	17821100	18074400	30919100	2140.54			1506	-17416500	-17715400	-28388200	0.0657252	17416500	17715400	28388200	1894.71
1507	-17816200	-18910900	-30047400	0.0715031	17816200	18910900	30047400	2287.73			1507	-17406400	-19291300	-26740100	0.0715031	17406400	19291300	26740100	2001.43
1508	-16978400	-18094800	-33970000	0.0547171	16978400	18094800	33970000	1989.78			1508	-16069600	-17897600	-33470300	0.0547171	16069600	17897600	33470300	1913.33
1509	-17060600	-18129600	-34136200	0.061734	17060600	18129600	34136200	2264.74			1509	-16193400	-17971200	-33872600	0.061734	16193400	17971200	33872600	2202.7
1510	-17107200	-18138600	-34154100	0.0633014	17107200	18138600	34154100	2326.1			1510	-16276200	-17992500	-33942000	0.0633014	16276200	17992500	33942000	2269.03
1511	-17660300	-18227900	-34239200	0.0357552	17660300	18227900	34239200	1332.81			1511	-17381400	-18218900	-34453400	0.0357552	17381400	18218900	34453400	1337.87
1512	-17650600	-18227300	-34244200	0.0326592	17650600	18227300	34244200	1217.43			1512	-17357400	-18216300	-34459200	0.0326592	17357400	18216300	34459200	1221.77
1513	-17319900	-18143200	-33974300	0.0812119	17319900	18143200	33974300	2973.29			1513	-16699500	-18009400	-33639100	0.0812119	16699500	18009400	33639100	2895.38
1514	-17336800	-18149100	-33999900	0.0860434	17336800	18149100	33999900	3154.69			1514	-16729700	-18022200	-33700000	0.0860434	16729700	18022200	33700000	3077.63
1515	-17354600	-18155200	-34025600	0.0919552	17354600	18155200	34025600	3376.34			1515	-16762000	-18035500	-33763300	0.0919552	16762000	18035500	33763300	3300.25
1516	-17373800	-18161600	-34052200	0.101929	17373800	18161600	34052200	3748.24			1516	-16797700	-18050400	-33833400	0.101929	16797700	18050400	33833400	3671.95
1517	-17889800	-17904300	-31579700	0.115324	17889800	17904300	31579700	3851.27			1517	-17530500	-17565200	-29352600	0.115324	17530500	17565200	29352600	3459.95
1518	-17873700	-18029400	-31339900	0.110498	17873700	18029400	31339900	3661.91			1518	-17503700	-17753100	-28973600	0.110498	17503700	17753100	28973600	3274.23
1519	-17859600	-18168000	-31100400	0.102347	17859600	18168000	31100400	3367.15			1519	-17479800	-17962100	-28593900	0.102347	17479800	17962100	28593900	2997.28
1520	-17844700	-18305800	-30856200	0.0975636	17844700	18305800	30856200	3185.97			1520	-17455600	-18178200	-28204400	0.0975636	17455600	18178200	28204400	2823.68
1521	-17832500	-18441500	-30633600	0.0994136	17832500	18441500	30633600	3225.39			1521	-17435600	-18395600	-27844500	0.0994136	17435600	18395600	27844500	2847.95
1522	-17821900	-18569200	-30430100	0.0972984	17821900	18569200	30430100	3138.57			1522	-17418100	-18604800	-27510400	0.0972984	17418100	18604800	27510400	2762.13
1523	-17821400	-18915600	-30079900	0.0703771	17821400	18915600	30079900	2255.14			1523	-17414200	-19328100	-26759200	0.0703771	17414200	19328100	26759200	1973.73
1524	-17175100	-17960100	-32811700	0.0732478	17175100	17960100	32811700	2541.99			1524	-16419400	-17647500	-31334100	0.0732478	16419400	17647500	31334100	2342.22
1525	-17839600	-18904500	-30221000	0.0892346	17839600	18904500	30221000	2876.11			1525	-17439000	-19402200	-26861900	0.0892346	17439000	19402200	26861900	2519.4
1526	-17832500	-18931400	-30143900	0.0800333	17832500	18931400	30143900	2572.69			1526	-17427900	-19435400	-26749800	0.0800333	17427900	19435400	26749800	2250.83
1527	-17830900	-18934300	-30129500	0.067855	17830900	18934300	30129500	2180.01			1527	-17426200	-19431500	-26741100	0.067855	17426200	19431500	26741100	1907.39
1528	-17615300	-18212200	-34171600	0.127367	17615300	18212200	34171600	4729.88			1528	-17273000	-18171300	-34222100	0.127367	17273000	18171300	34222100	4708.91
1529	-17596200	-18209600	-34172700	0.107912	17596200	18209600	34172700	4006.1			1529	-17235000	-18164500	-34211500	0.107912	17235000	18164500	34211500	3984.92
1530	-17287500	-18020100	-33127500	0.125502	17287500	18020100	33127500	4426.18			1530	-16643700	-17761200	-31922300	0.125502	16643700	17761200	31922300	4140.94
1531	-17329600	-18002800	-32961600	0.122714	17329600	18002800	32961600	4300.28			1531	-16708900	-17729000	-31626800	0.122714	16708900	17729000	31626800	4000.9
1532	-17382600	-17985400	-32784600	0.121086	17382600	17985400	32784600	4215.11			1532	-16787900	-17696700	-31317300	0.121086	16787900	17696700	31317300	3899.65
1533	-17834900	-18872800	-30219600	0.0563982	17834900	18872800	30219600	1816.22			1533	-17429400	-19343200	-26852700	0.0563982	17429400	19343200	26852700	1588.88
1534	-17865200	-18236700	-34097200	0.0893484	17865200	18236700	34097200	3323.78			1534	-17876700	-18260000	-34251700	0.0893484	17876700	18260000	34251700	3346.45
1535	-17840400	-18236600	-34120800	0.078354	17840400	18236600	34120800	2916.29			1535	-17817000	-18256400	-34285900	0.078354	17817000	18256400	34285900	2935.49
1536	-17853500	-18236700	-34108800	0.0865116	17853500	18236700	34108800	3219.1			1536	-17849200	-18258500	-34268500	0.0865116	17849200	18258500	34268500	3240.76
1537	-17736900	-18224700	-34139400	0.107786	17736900	18224700	34139400	4006.74			1537	-17528400	-18210200	-34244700	0.107786	17528400	18210200	34244700	4008.49
1538	-17236100	-18166600	-34225200	0.068907	17236100	18166600	34225200	2546.12			1538	-16501600	-18057000	-34177300	0.068907	16501600	18057000	34177300	2506.04
1539	-17204800	-18161200	-34218100	0.0599961	17204800	18161200	34218100	2214.86			1539	-16445400	-18044000	-34140300	0.0599961	16445400	18044000	34140300	2176.18
1540	-17177400	-18153600	-34191300	0.0618713	17177400	18153600	34191300	2280.25			1540	-16396500	-18026700	-34065400	0.0618713	16396500	18026700	34065400	2234.81
1541	-17904800	-18232500	-34027200	0.165617	17904800	18232500	34027200	6147.5			1541	-17949600	-18255200	-34144600	0.165617	17949600	18255200	34144600	6183.75
1542	-17894500	-18231200	-34028600	0.162282	17894500	18231200	34028600	6022.83			1542	-17919800	-18251100	-34145100	0.162282	17919800	18251100	34145100	6055.78
1543	-17647800	-18227800	-34251000	0.0357286	17647800	18227800	34251000	1332.16			1543	-17350400	-18217300	-34473100	0.0357286	17350400	18217300	34473100	1337.22
1544	-17579900	-18219200	-34257400	0.0867141	17579900	18219200	34257400	3229.81			1544	-17199800	-18192900	-34449600	0.0867141	17199800	18192900	34449600	3232.96
1545	-17605100	-18222700	-34256800	0.0577169	17605100	18222700	34256800	2150.76			1545	-17255400	-18202500	-34462600	0.0577169	17255400	18202500	34462600	2155.32
1546	-17778200	-18226600	-34111900	0.0858666	17778200	18226600	34111900	3190.78			1546	-17612800	-18218800	-34221800	0.0858666	17612800	18218800	34221800	3195.42
1547	-17905400	-18512000	-31084000	0.0543269	17905400	18512000	31084000	1800.46			1547	-17542100	-18794400	-28206400	0.0543269	17542100	18794400	28206400	1598.95
1548	-17450600	-17889900	-32034000	0.0811697	17450600	17889900	32034000	2737.91			1548	-16807300	-17527900	-30091700	0.0811697	16807300	17527900	30091700	2473.41
1549	-17670300	-17866500	-31647800	0.0719505	17670300	17866500	31647800	2397.47			1549	-17130300	-17489300	-29493400	0.0719505	17130300	17489300	29493400	2149.56
1550	-17557600	-17879700	-31854200	0.0871433	17557600	17879700	31854200	2922.98			1550	-16962100	-17509800	-29807600	0.0871433	16962100	17509800	29807600	2630.59
1551	-17784100	-18237500	-34184000	0.0572808	17784100	18237500	34184000	2135.33			1551	-17678700	-18251900	-34392100	0.0572808	17678700	18251900	34392100	2149.92
1552	-17253800	-18086900	-33638300	0.106393	17253800	18086900	33638300	3834.02			1552	-16593800	-17891800	-32904600	0.106393	16593800	17891800	32904600	3664.43
1553	-17269400	-18097400	-33697700	0.0961833	17269400	18097400	33697700	3476.11			1553	-16621000	-17913000	-33029000	0.0961833	16621000	17913000	33029000	3332.92
1554	-17286700	-18105600	-33739200	0.0851689	17286700	18105600	33739200	3084.63			1554	-16649100	-17929800	-33120900	0.0851689	16649100	17929800	33120900	2964.94
1555	-17669500	-18219100	-34166700	0.116406	17669500	18219100	34166700	4326.51			1555	-17384200	-18190100	-34245200	0.116406	17384200	18190100	34245200	4317.14
1556	-17685700	-18220700	-34162500	0.11396	17685700	18220700	34162500	4236.17			1556	-17417600	-18195100	-34247300	0.11396	17417600	18195100	34247300	4229.52
1557	-17701800	-18222200	-34157000	0.113808	17701800	18222200	34157000	4230.86			1557	-17450200	-18199600	-34247300	0.113808	17450200	18199600	34247300	4226.53
1558	-17576800	-17943800	-32293200	0.14875	17576800	17943800	32293200	5088.64			1558	-17083200	-17623600	-30499600	0.14875	17083200	17623600	30499600	4647.06
1559	-17311900	-18133500	-33913000	0.0855233	17311900	18133500	33913000	3122.38			1559	-16688600	-17988100	-33498000	0.0855233	16688600	17988100	33498000	3029.59
1560	-17398200	-18165800	-34057200	0.117366	17398200	18165800	34057200	4318.88			1560	-16844300	-18059200	-33850000	0.117366	16844300	18059200	33850000	4234.89
1561	-17825300	-18671000	-30352700	0.0827173	17825300	18671000	30352700	2665.88			1561	-17422500	-18809700	-27337000	0.0827173	17422500	18809700	27337000	2343.77
1562	-17822600	-18833300	-30170800	0.0727531	17822600	18833300	30170800	2335.66			1562	-17417100	-19139400	-26968300	0.0727531	17417100	19139400	26968300	2047.66
1563	-17826700	-18846100	-30187800	0.0792577	17826700	18846100	30187800	2547.17			1563	-17423200	-19189000	-26962400	0.0792577	17423200	19189000	26962400	2233.42
1564	-17202700	-17938400	-32628900	0.0673896	17202700	17938400	32628900	2321.28			1564	-16446500	-17608300	-31026900	0.0673896	16446500	17608300	31026900	2126.12
1565	-16982100	-18019300	-33426900	0.0527156	16982100	18019300	33426900	1872.24			1565	-16108000	-17752300	-32394100	0.0527156	16108000	17752300	32394100	1757.57
1566	-17840400	-18896700	-30234800	0.0617	17840400	18896700	30234800	1989.45			1566	-17442000	-19374000	-26911700	0.0617	17442000	19374000	26911700	1744.32
1567	-17573400	-18205400	-34165300	0.107038	17573400	18205400	34165300	3970.63			1567	-17186100	-18152500	-34174800	0.107038	17186100	18152500	34174800	3942.71
1568	-17272100	-18053900	-33384100	0.16387	17272100	18053900	33384100	5842.53			1568	-16625200	-17826800	-32409200	0.16387	16625200	17826800	32409200	5524.2
1569	-17298200	-18037000	-33237800	0.144108	17298200	18037000	33237800	5107.97			1569	-16669100	-17793900	-32130000	0.144108	16669100	17793900	32130000	4801.95
1570	-17507800	-17965800	-32519300	0.136692	17507800	17965800	32519300	4715.75			1570	-16986200	-17661900	-30870000	0.136692	16986200	17661900	30870000	4333.01
1571	-17835100	-18237300	-34131500	0.0708854	17835100	18237300	34131500	2639.24			1571	-17805300	-18257500	-34305300	0.0708854	17805300	18257500	34305300	2657.27
1572	-17716800	-18223400	-34150200	0.112865	17716800	18223400	34150200	4195.82			1572	-17481800	-18203800	-34245300	0.112865	17481800	18203800	34245300	4193.71
1573	-17887900	-18237600	-34081000	0.118641	17887900	18237600	34081000	4412.42			1573	-17935400	-18265100	-34229300	0.118641	17935400	18265100	34229300	4444.48
1574	-17897200	-18236800	-34065900	0.127297	17897200	18236800	34065900	4732.18			1574	-17954700	-18264600	-34206700	0.127297	17954700	18264600	34206700	4765.99
1575	-17906700	-18235900	-34049400	0.133002	17906700	18235900	34049400	4941.73			1575	-17973000	-18263500	-34180200	0.133002	17973000	18263500	34180200	4975.8
1576	-17915400	-18234900	-34034100	0.135583	17915400	18234900	34034100	5035.21			1576	-17991700	-18262900	-34157700	0.135583	17991700	18262900	34157700	5069.39
1577	-17279600	-18179300	-34272300	0.0696628	17279600	18179300	34272300	2581.42			1577	-16582400	-18085300	-34298400	0.0696628	16582400	18085300	34298400	2550.78
1578	-17138000	-18148800	-34196100	0.0662342	17138000	18148800	34196100	2439.72			1578	-16323200	-18014500	-34051600	0.0662342	16323200	18014500	34051600	2387.73
1579	-17764600	-18901100	-29688700	0.0634577	17764600	18901100	29688700	1998.49			1579	-17326900	-19078300	-26385300	0.0634577	17326900	19078300	26385300	1737.59
1580	-17766000	-18810400	-29789500	0.0790526	17766000	18810400	29789500	2494.79			1580	-17329600	-18896900	-26585600	0.0790526	17329600	18896900	26585600	2172.04
1581	-17770900	-18701900	-29933300	0.0929219	17770900	18701900	29933300	2942.85			1581	-17336700	-18693300	-26840000	0.0929219	17336700	18693300	26840000	2566.72
1582	-17776100	-18537800	-30134200	0.0907459	17776100	18537800	30134200	2887.44			1582	-17345600	-18411700	-27185500	0.0907459	17345600	18411700	27185500	2525.09
1583	-17789700	-18376500	-30392600	0.0817479	17789700	18376500	30392600	2620.35			1583	-17366600	-18154400	-27592700	0.0817479	17366600	18154400	27592700	2300.15
1584	-17799300	-18206700	-30631500	0.0855131	17799300	18206700	30631500	2758.63			1584	-17381300	-17886700	-27965600	0.0855131	17381300	17886700	27965600	2429.27
1585	-17914900	-18233200	-34021900	0.144825	17914900	18233200	34021900	5375.6			1585	-17981100	-18258800	-34138700	0.144825	17981100	18258800	34138700	5409.45
1586	-17270600	-18068600	-33490900	0.143994	17270600	18068600	33490900	5157.63			1586	-16622500	-17854700	-32611200	0.143994	16622500	17854700	32611200	4897.89
1587	-17627500	-18213800	-34170800	0.125502	17627500	18213800	34170800	4661.57			1587	-17295900	-18174000	-34218700	0.125502	17295900	18174000	34218700	4641.31
1588	-17645700	-18216200	-34169800	0.122325	17645700	18216200	34169800	4544.99			1588	-17332500	-18180500	-34228200	0.122325	17332500	18180500	34228200	4528.85
1589	-17825800	-17912800	-31822700	0.118399	17825800	17912800	31822700	3989.28			1589	-17467000	-17569600	-29729800	0.118399	17467000	17569600	29729800	3604.66
1590	-17724200	-17930800	-32052700	0.129946	17724200	17930800	32052700	4412.8			1590	-17317100	-17600500	-30100700	0.129946	17317100	17600500	30100700	4008.71
1591	-17307100	-18123300	-33845400	0.0861062	17307100	18123300	33845400	3134.19			1591	-16681800	-17966600	-33351000	0.0861062	16681800	17966600	33351000	3030.14
1592	-17482300	-18187000	-34124800	0.112068	17482300	18187000	34124800	4142.67			1592	-17006100	-18107600	-34033900	0.112068	17006100	18107600	34033900	4088.83
1593	-17463100	-18182200	-34109500	0.126544	17463100	18182200	34109500	4672.98			1593	-16968500	-18096100	-33989600	0.126544	16968500	18096100	33989600	4604.81
1594	-17443000	-18176500	-34089500	0.127961	17443000	18176500	34089500	4719.4			1594	-16929300	-18083000	-33935200	0.127961	16929300	18083000	33935200	4641.89
1595	-17422600	-18170100	-34063900	0.126604	17422600	18170100	34063900	4662.37			1595	-16891100	-18068400	-33869000	0.126604	16891100	18068400	33869000	4576.1
1596	-17829500	-18750200	-30303400	0.0635556	17829500	18750200	30303400	2047.93			1596	-17428500	-18979100	-27210400	0.0635556	17428500	18979100	27210400	1799.52
1597	-16969500	-17995900	-33272700	0.0435675	16969500	17995900	33272700	1536.53			1597	-16084600	-17707200	-32095400	0.0435675	16084600	17707200	32095400	1432.35
1598	-16939000	-18008000	-33389700	0.046359	16939000	18008000	33389700	1642.41			1598	-16032200	-17728600	-32300400	0.046359	16032200	17728600	32300400	1536.78
1599	-16931100	-18040900	-33632600	0.0280607	16931100	18040900	33632600	1004.61			1599	-16016200	-17791900	-32769000	0.0280607	16016200	17791900	32769000	949.847
1600	-17869500	-18752600	-30586800	0.0568869	17869500	18752600	30586800	1855.8			1600	-17485800	-19185500	-27412900	0.0568869	17485800	19185500	27412900	1634.82
1601	-17841300	-18867700	-30270200	0.0629263	17841300	18867700	30270200	2030.63			1601	-17444200	-19300500	-27001100	0.0629263	17444200	19300500	27001100	1782.07
1602	-17846100	-18862700	-30309600	0.061751	17846100	18862700	30309600	1995.86			1602	-17451400	-19311900	-27040600	0.061751	17451400	19311900	27040600	1752.39
1603	-17549000	-18200400	-34154200	0.119262	17549000	18200400	34154200	4419.89			1603	-17137000	-18139400	-34130400	0.119262	17137000	18139400	34130400	4380.45
1604	-17825800	-18237700	-34143400	0.069363	17825800	18237700	34143400	2583.39			1604	-17782900	-18257200	-34325700	0.069363	17782900	18257200	34325700	2601.32
1605	-17478700	-18206700	-34269500	0.0988778	17478700	18206700	34269500	3677.58			1605	-16980800	-18158300	-34421000	0.0988778	16980800	18158300	34421000	3666.83
1606	-17516200	-18212200	-34271200	0.0985427	17516200	18212200	34271200	3668.03			1606	-17059100	-18172900	-34447600	0.0985427	17059100	18172900	34447600	3663.96
1607	-17552200	-18217300	-34271100	0.094608	17552200	18217300	34271100	3524.01			1607	-17136000	-18186500	-34467300	0.094608	17136000	18186500	34467300	3525.73
1608	-17667800	-18229800	-34244700	0.0354568	17667800	18229800	34244700	1322.19			1608	-17396300	-18223200	-34469500	0.0354568	17396300	18223200	34469500	1328
1609	-17354800	-18189000	-34266300	0.0977425	17354800	18189000	34266300	3626.21			1609	-16727500	-18111800	-34342700	0.0977425	16727500	18111800	34342700	3595.48
1610	-17398600	-18196600	-34277000	0.0981741	17398600	18196600	34277000	3646.96			1610	-16812200	-18130400	-34390400	0.0981741	16812200	18130400	34390400	3624.53
1611	-17440000	-18203100	-34281900	0.097268	17440000	18203100	34281900	3616.93			1611	-16896100	-18147300	-34427400	0.097268	16896100	18147300	34427400	3602.44
1612	-16993300	-18107900	-34049100	0.0652161	16993300	18107900	34049100	2380.41			1612	-16086500	-17924100	-33642900	0.0652161	16086500	17924100	33642900	2298.8
1613	-17045300	-18132200	-34170700	0.058549	17045300	18132200	34170700	2150.48			1613	-16156500	-17974500	-33932600	0.058549	16156500	17974500	33932600	2093.2
1614	-17091900	-18140700	-34184900	0.0624576	17091900	18140700	34184900	2297.48			1614	-16240200	-17995100	-33996100	0.0624576	16240200	17995100	33996100	2242.66
1615	-17886000	-18230100	-34029100	0.0946586	17886000	18230100	34029100	3512.58			1615	-17889300	-18246700	-34144300	0.0946586	17889300	18246700	34144300	3530.07
1616	-17874500	-18229400	-34035400	0.0906723	17874500	18229400	34035400	3364.79			1616	-17855400	-18242900	-34151000	0.0906723	17855400	18242900	34151000	3380.11
1617	-17857400	-18229000	-34049400	0.102993	17857400	18229000	34049400	3822.99			1617	-17812800	-18239200	-34167400	0.102993	17812800	18239200	34167400	3838.86
1618	-17849600	-18228400	-34053300	0.105115	17849600	18228400	34053300	3901.8			1618	-17788000	-18236100	-34169900	0.105115	17788000	18236100	34169900	3916.46
1619	-17842800	-18228000	-34057400	0.108448	17842800	18228000	34057400	4025.68			1619	-17765800	-18233300	-34172000	0.108448	17765800	18233300	34172000	4039.25
1620	-17836100	-18227600	-34061300	0.113865	17836100	18227600	34061300	4226.9			1620	-17744500	-18230600	-34174000	0.113865	17744500	18230600	34174000	4239.6
1621	-17829500	-18227400	-34066200	0.122573	17829500	18227400	34066200	4550.52			1621	-17723500	-18228000	-34176700	0.122573	17723500	18228000	34176700	4562.47
1622	-17820800	-18227000	-34072100	0.149795	17820800	18227000	34072100	5561.57			1622	-17698300	-18225100	-34180600	0.149795	17698300	18225100	34180600	5573.93
1623	-17304800	-18113000	-33774100	0.0864408	17304800	18113000	33774100	3136.54			1623	-16679800	-17944700	-33196800	0.0864408	16679800	17944700	33196800	3021.15
1624	-17504000	-18190000	-34124900	0.087951	17504000	18190000	34124900	3252.55			1624	-17046800	-18113700	-34036500	0.087951	17046800	18113700	34036500	3211.77
1625	-17052400	-17966200	-32977700	0.0664353	17052400	17966200	32977700	2316.69			1625	-16213500	-17655400	-31596600	0.0664353	16213500	17655400	31596600	2140.7
1626	-16982800	-17979500	-33142500	0.0535501	16982800	17979500	33142500	1878.32			1626	-16103900	-17677300	-31862300	0.0535501	16103900	17677300	31862300	1742.63
1627	-17881300	-18687300	-30736000	0.0566365	17881300	18687300	30736000	1856.66			1627	-17504400	-19084900	-27646700	0.0566365	17504400	19084900	27646700	1639.65
1628	-17526700	-18194800	-34136300	0.126292	17526700	18194800	34136300	4674.81			1628	-17091100	-18124800	-34071700	0.126292	17091100	18124800	34071700	4622.84
1629	-17850800	-18685900	-30520100	0.0405741	17850800	18685900	30520100	1317.67			1629	-17451100	-19024400	-27326300	0.0405741	17451100	19024400	27326300	1156.22
1630	-17839700	-18716900	-30409500	0.0295403	17839700	18716900	30409500	955.475			1630	-17432800	-19062600	-27157400	0.0295403	17432800	19062600	27157400	836.483
1631	-17812000	-18237500	-34155700	0.0636578	17812000	18237500	34155700	2371.5			1631	-17748300	-18255000	-34344600	0.0636578	17748300	18255000	34344600	2387.67
1632	-17832100	-17937100	-31135300	0.0555547	17832100	17937100	31135300	1820.78			1632	-17433900	-17508500	-28719600	0.0555547	17433900	17508500	28719600	1617.2
1633	-17802800	-17842900	-31346700	0.0602731	17802800	17842900	31346700	1987.8			1633	-17306700	-17450900	-29042300	0.0602731	17306700	17450900	29042300	1771.58
1634	-17890400	-18626800	-30861800	0.053721	17890400	18626800	30861800	1768.13			1634	-17518700	-18986400	-27846800	0.053721	17518700	18986400	27846800	1564.61
1635	-17898700	-18565500	-30982300	0.0580154	17898700	18565500	30982300	1916.67			1635	-17531800	-18886900	-28040300	0.0580154	17531800	18886900	28040300	1699.39
1636	-17922700	-18416700	-31302800	0.0886033	17922700	18416700	31302800	2957.81			1636	-17571600	-18645600	-28566100	0.0886033	17571600	18645600	28566100	2638.84
1637	-17937800	-18324900	-31502400	0.0851385	17937800	18324900	31502400	2860.79			1637	-17597000	-18495400	-28897600	0.0851385	17597000	18495400	28897600	2562.86
1638	-17952600	-17998700	-32309200	0.0882121	17952600	17998700	32309200	3044.29			1638	-17701700	-17855800	-30285200	0.0882121	17701700	17855800	30285200	2779.15
1639	-17968500	-18059800	-31986800	0.0714458	17968500	18059800	31986800	2437.11			1639	-17647800	-18033600	-29722200	0.0714458	17647800	18033600	29722200	2204.76
1640	-17940700	-18213200	-31634600	0.058393	17940700	18213200	31634600	1968.38			1640	-17599500	-18286300	-29124600	0.058393	17599500	18286300	29124600	1765.93
1641	-17927900	-18260800	-31495800	0.0587828	17927900	18260800	31495800	1971.74			1641	-17577800	-18359700	-28895800	0.0587828	17577800	18359700	28895800	1763.09
1642	-17916800	-18342600	-31334600	0.0713318	17916800	18342600	31334600	2380.44			1642	-17559400	-18494900	-28629300	0.0713318	17559400	18494900	28629300	2121.86
1643	-16923900	-18066100	-33819800	0.0414198	16923900	18066100	33819800	1494.85			1643	-15988600	-17837900	-33124900	0.0414198	15988600	17837900	33124900	1423.95
1644	-16926900	-18075000	-33880600	0.0452033	16926900	18075000	33880600	1635.82			1644	-15985600	-17855200	-33251700	0.0452033	15985600	17855200	33251700	1562.81
1645	-16934700	-18084500	-33940100	0.0474742	16934700	18084500	33940100	1722.71			1645	-15995700	-17874300	-33378100	0.0474742	15995700	17874300	33378100	1650.96
1646	-16946200	-18094600	-34001200	0.0539139	16946200	18094600	34001200	1962.03			1646	-16009100	-17895300	-33514200	0.0539139	16009100	17895300	33514200	1886.82
1647	-17902000	-18428300	-31143200	0.0616376	17902000	18428300	31143200	2043.98			1647	-17535000	-18635000	-28314800	0.0616376	17535000	18635000	28314800	1814.93
1648	-17764400	-19120100	-29468600	0.0668555	17764400	19120100	29468600	2097.32			1648	-17324400	-19563500	-25881900	0.0668555	17324400	19563500	25881900	1817.64
1649	-17762600	-19057000	-29518800	0.0665239	17762600	19057000	29518800	2088.03			1649	-17322600	-19405100	-26027900	0.0665239	17322600	19405100	26027900	1811.21
1650	-17686500	-18229300	-34222500	0.0665038	17686500	18229300	34222500	2478.49			1650	-17444000	-18224200	-34428800	0.0665038	17444000	18224200	34428800	2488.76
1651	-17676600	-18229500	-34234200	0.0471342	17676600	18229500	34234200	1757.15			1651	-17419000	-18223600	-34449700	0.0471342	17419000	18223600	34449700	1764.63
1652	-17709700	-18231600	-34216200	0.0694239	17709700	18231600	34216200	2587.79			1652	-17498300	-18231600	-34427100	0.0694239	17498300	18231600	34427100	2600.54
1653	-17732100	-18233800	-34209400	0.0633628	17732100	18233800	34209400	2362.21			1653	-17551100	-18238500	-34423800	0.0633628	17551100	18238500	34423800	2375.57
1654	-17753600	-18235900	-34202700	0.0624623	17753600	18235900	34202700	2328.96			1654	-17602700	-18245100	-34419400	0.0624623	17602700	18245100	34419400	2343.69
1655	-17773800	-18237700	-34195300	0.0609525	17773800	18237700	34195300	2272.85			1655	-17652700	-18251100	-34412000	0.0609525	17652700	18251100	34412000	2288.53
1656	-17887100	-18516200	-30948700	0.0559845	17887100	18516200	30948700	1844.73			1656	-17510700	-18775800	-28000300	0.0559845	17510700	18775800	28000300	1631.99
1657	-17874600	-18564000	-30811600	0.0515087	17874600	18564000	30811600	1689.1			1657	-17489800	-18842800	-27784300	0.0515087	17489800	18842800	27784300	1490.04
1658	-17863400	-18609100	-30686900	0.0453488	17863400	18609100	30686900	1480.67			1658	-17470700	-18902900	-27587900	0.0453488	17470700	18902900	27587900	1302.73
1659	-17785000	-19101600	-29634500	0.0628906	17785000	19101600	29634500	1986.18			1659	-17351900	-19651100	-25991300	0.0628906	17351900	19651100	25991300	1722.71
1660	-17985900	-17986600	-32186800	0.0860983	17985900	17986600	32186800	2957.76			1660	-17679400	-17910400	-30071000	0.0860983	17679400	17910400	30071000	2690.36
1661	-17940100	-18231700	-33986500	0.116426	17940100	18231700	33986500	4317.14			1661	-18034200	-18259000	-34087600	0.116426	18034200	18259000	34087600	4343.87
1662	-17937300	-18233300	-34000900	0.130448	17937300	18233300	34000900	4839.78			1662	-18038200	-18262600	-34109300	0.130448	18038200	18262600	34109300	4871.9
1663	-17948300	-18232500	-33984000	0.121946	17948300	18232500	33984000	4522.09			1663	-18061200	-18262500	-34085200	0.121946	18061200	18262500	34085200	4551.81
1664	-17765800	-19152100	-29446200	0.0762941	17765800	19152100	29446200	2393.1			1664	-17324700	-19664200	-25783700	0.0762941	17324700	19664200	25783700	2071.98
1665	-17776900	-19136700	-29541300	0.07136	17776900	19136700	29541300	2246.65			1665	-17340500	-19682700	-25878000	0.07136	17340500	19682700	25878000	1947.06
1666	-17905000	-18019800	-32508000	0.0778804	17905000	18019800	32508000	2708.22			1666	-17741500	-17781200	-30643900	0.0778804	17741500	17781200	30643900	2488.67
1667	-17873600	-18030300	-32614400	0.0778235	17873600	18030300	32614400	2716.93			1667	-17728800	-17761100	-30836400	0.0778235	17728800	17761100	30836400	2505.14
1668	-17845900	-18032100	-32655100	0.076412	17845900	18032100	32655100	2670.78			1668	-17678300	-17764500	-30911200	0.076412	17678300	17764500	30911200	2465.01
1669	-17821100	-18042300	-32752600	0.0763134	17821100	18042300	32752600	2677.22			1669	-17633300	-17783600	-31092200	0.0763134	17633300	17783600	31092200	2479.13
1670	-17797700	-18051700	-32842700	0.0658585	17797700	18051700	32842700	2318.33			1670	-17593000	-17801100	-31257900	0.0658585	17593000	17801100	31257900	2153.29
1671	-17846400	-18040000	-32710500	0.0758495	17846400	18040000	32710500	2657.52			1671	-17680800	-17779100	-31013100	0.0758495	17680800	17779100	31013100	2458.09
1672	-17953600	-18236600	-31703200	0.0837302	17953600	18236600	31703200	2832.38			1672	-17624100	-18348700	-29237400	0.0837302	17624100	18348700	29237400	2548.96
1673	-17970100	-18149700	-31908500	0.0888636	17970100	18149700	31908500	3027.01			1673	-17652600	-18204600	-29585100	0.0888636	17652600	18204600	29585100	2737.24
1674	-17986900	-18082000	-32095500	0.06721	17986900	18082000	32095500	2304.59			1674	-17682300	-18091300	-29911200	0.06721	17682300	18091300	29911200	2094.5
1675	-17990900	-18094000	-32112300	0.0431138	17990900	18094000	32112300	1479.82			1675	-17689100	-18113000	-29937800	0.0431138	17689100	18113000	29937800	1345.88
1676	-17997400	-18041500	-32211700	0.06316	17997400	18041500	32211700	2174.72			1676	-17701200	-18025200	-30111800	0.06316	17701200	18025200	30111800	1982.68
1677	-17987200	-18007900	-32340900	0.0713913	17987200	18007900	32340900	2469.02			1677	-17720200	-17929200	-30343600	0.0713913	17720200	17929200	30343600	2259.01
1678	-17930100	-18018600	-32474500	0.0764507	17930100	18018600	32474500	2656.08			1678	-17739500	-17828100	-30582800	0.0764507	17739500	17828100	30582800	2439.05
1679	-17310700	-17902600	-32264700	0.0580627	17310700	17902600	32264700	1972.63			1679	-16593400	-17546800	-30440700	0.0580627	16593400	17546800	30440700	1789.11
1680	-17758700	-18973200	-29574900	0.0513315	17758700	18973200	29574900	1611.61			1680	-17317500	-19213800	-26182600	0.0513315	17317500	19213800	26182600	1398.81
1681	-17259300	-17907100	-32348900	0.0294092	17259300	17907100	32348900	1001.78			1681	-16511400	-17551200	-30554100	0.0294092	16511400	17551200	30554100	909.259
1682	-17234300	-17916900	-32443400	0.0601375	17234300	17916900	32443400	2055.97			1682	-16478000	-17568900	-30714100	0.0601375	16478000	17568900	30714100	1871.62
1683	-17328100	-18139600	-33940300	0.0874171	17328100	18139600	33940300	3196.29			1683	-16718000	-18001100	-33561400	0.0874171	16718000	18001100	33561400	3107.09
1684	-17345000	-18145900	-33968200	0.0915068	17345000	18145900	33968200	3350.96			1684	-16745600	-18014200	-33627300	0.0915068	16745600	18014200	33627300	3263.61
1685	-17361500	-18152300	-33997600	0.0997996	17361500	18152300	33997600	3660.44			1685	-16776200	-18028500	-33699100	0.0997996	16776200	18028500	33699100	3572.69
1686	-17379600	-18159000	-34027600	0.1121	17379600	18159000	34027600	4118.36			1686	-16808700	-18043700	-33774600	0.1121	16808700	18043700	33774600	4028.83
1687	-17896300	-17937800	-31593000	0.112419	17896300	17937800	31593000	3759.26			1687	-17541500	-17636100	-29360600	0.112419	17541500	17636100	29360600	3379.94
1688	-17881000	-18061100	-31360700	0.114199	17881000	18061100	31360700	3790.74			1688	-17515500	-17822800	-28988200	0.114199	17515500	17822800	28988200	3392.13
1689	-17866400	-18191200	-31125800	0.119278	17866400	18191200	31125800	3930.64			1689	-17491100	-18022900	-28613700	0.119278	17491100	18022900	28613700	3501.79
1690	-17854100	-18324200	-30905100	0.120861	17854100	18324200	30905100	3956.9			1690	-17470600	-18233800	-28256400	0.120861	17470600	18233800	28256400	3511.35
1691	-17842700	-18454300	-30693200	0.116917	17842700	18454300	30693200	3804.32			1691	-17451600	-18446400	-27907700	0.116917	17451600	18446400	27907700	3363.55
1692	-17833000	-18574000	-30504900	0.108311	17833000	18574000	30504900	3505.61			1692	-17435500	-18646900	-27592600	0.108311	17435500	18646900	27592600	3089.68
1693	-17831700	-18858600	-30211000	0.076663	17831700	18858600	30211000	2467.03			1693	-17430600	-19237500	-26967200	0.076663	17430600	19237500	26967200	2163.84
1694	-17836000	-18864200	-30235600	0.069456	17836000	18864200	30235600	2237.8			1694	-17436500	-19270800	-26976000	0.069456	17436500	19270800	26976000	1963.11
1695	-17128500	-17953500	-32810500	0.0731027	17128500	17953500	32810500	2534.42			1695	-16335000	-17633600	-31319000	0.0731027	16335000	17633600	31319000	2331.8
1696	-17851000	-18854000	-30352900	0.0774678	17851000	18854000	30352900	2507.99			1696	-17456800	-19333100	-27058700	0.0774678	17456800	19333100	27058700	2201.52
1697	-17846900	-18875800	-30302400	0.076072	17846900	18875800	30302400	2458.76			1697	-17451200	-19362900	-26988800	0.076072	17451200	19362900	26988800	2157.17
1698	-17844000	-18889600	-30267600	0.0730389	17844000	18889600	30267600	2357.98			1698	-17447000	-19374100	-26947300	0.0730389	17447000	19374100	26947300	2068.1
1699	-17610200	-18211300	-34170700	0.121959	17610200	18211300	34170700	4528.42			1699	-17259900	-18167300	-34206600	0.121959	17259900	18167300	34206600	4504.83
1700	-17590800	-18208300	-34168500	0.117588	17590800	18208300	34168500	4364.07			1700	-17221800	-18159700	-34190700	0.117588	17221800	18159700	34190700	4337.24
1701	-17334900	-18019500	-33076000	0.141607	17334900	18019500	33076000	4987.74			1701	-16726600	-17760600	-31834800	0.141607	16726600	17760600	31834800	4662.05
1702	-17382600	-18002100	-32903800	0.140354	17382600	18002100	32903800	4911.36			1702	-16801400	-17728100	-31528200	0.140354	16801400	17728100	31528200	4564.72
1703	-17441300	-17984300	-32717700	0.13767	17441300	17984300	32717700	4784.23			1703	-16889400	-17695300	-31205600	0.13767	16889400	17695300	31205600	4421.19
1704	-17837300	-18834300	-30275200	0.0673914	17837300	18834300	30275200	2173.39			1704	-17431100	-19271400	-26936400	0.0673914	17431100	19271400	26936400	1901.49
1705	-17826100	-18891900	-30137600	0.0574274	17826100	18891900	30137600	1843.69			1705	-17414000	-19359100	-26726200	0.0574274	17414000	19359100	26726200	1609.73
1706	-17876400	-18238100	-34095500	0.0976483	17876400	18238100	34095500	3633.09			1706	-17908800	-18264500	-34252000	0.0976483	17908800	18264500	34252000	3659.67
1707	-17849900	-18237900	-34121100	0.0814423	17849900	18237900	34121100	3031.84			1707	-17843000	-18260800	-34291100	0.0814423	17843000	18260800	34291100	3053.43
1708	-17863800	-18238200	-34108800	0.0947536	17863800	18238200	34108800	3526.5			1708	-17878300	-18263200	-34273000	0.0947536	17878300	18263200	34273000	3552.22
1709	-17911400	-18010300	-32433400	0.0799833	17911400	18010300	32433400	2772.75			1709	-17723200	-17787400	-30507100	0.0799833	17723200	17787400	30507100	2540.76
1710	-17877300	-18021700	-32549300	0.0779479	17877300	18021700	32549300	2713.82			1710	-17729200	-17744500	-30717400	0.0779479	17729200	17744500	30717400	2495.95
1711	-17731700	-18224400	-34142400	0.114048	17731700	18224400	34142400	4239.63			1711	-17512700	-18207600	-34241500	0.114048	17512700	18207600	34241500	4239.5
1712	-17926400	-18234100	-34017300	0.133655	17926400	18234100	34017300	4961.15			1712	-18014900	-18262700	-34133200	0.133655	18014900	18262700	34133200	4994.42
1713	-17245600	-18173100	-34262200	0.0895948	17245600	18173100	34262200	3316.42			1713	-16510500	-18070000	-34260800	0.0895948	16510500	18070000	34260800	3270.9
1714	-17205100	-18165500	-34248300	0.0703396	17205100	18165500	34248300	2600.11			1714	-16435600	-18052100	-34207900	0.0703396	16435600	18052100	34207900	2558.48
1715	-17170000	-18157900	-34229000	0.0699616	17170000	18157900	34229000	2582.26			1715	-16374400	-18034400	-34142500	0.0699616	16374400	18034400	34142500	2534.59
1716	-17305000	-18183800	-34279000	0.0926182	17305000	18183800	34279000	3434.7			1716	-16623000	-18097100	-34342000	0.0926182	16623000	18097100	34342000	3400.31
1717	-17353600	-18192500	-34292600	0.0963384	17353600	18192500	34292600	3578.08			1717	-16718600	-18118000	-34395600	0.0963384	16718600	18118000	34395600	3551.41
1718	-17762200	-18520800	-30052100	0.0807694	17762200	18520800	30052100	2559.71			1718	-17323800	-18346800	-27094600	0.0807694	17323800	18346800	27094600	2234.18
1719	-17776100	-18348200	-30324100	0.0696923	17776100	18348200	30324100	2225.69			1719	-17344800	-18073600	-27518100	0.0696923	17344800	18073600	27518100	1949.97
1720	-17898400	-18230900	-34022300	0.117849	17898400	18230900	34022300	4372.94			1720	-17923100	-18250500	-34137300	0.117849	17923100	18250500	34137300	4396.54
1721	-17278100	-18081600	-33576100	0.114235	17278100	18081600	33576100	4107.49			1721	-16637700	-17881200	-32785300	0.114235	16637700	17881200	32785300	3917.1
1722	-17289200	-18093100	-33647400	0.105022	17289200	18093100	33647400	3788.75			1722	-16658000	-17904400	-32930500	0.105022	16658000	17904400	32930500	3625.97
1723	-17304600	-18102200	-33696600	0.0842287	17304600	18102200	33696600	3046.03			1723	-16682800	-17922500	-33035000	0.0842287	16682800	17922500	33035000	2923
1724	-17663100	-18218300	-34167500	0.117187	17663100	18218300	34167500	4355.14			1724	-17367400	-18186300	-34234900	0.117187	17367400	18186300	34234900	4342.78
1725	-17680000	-18220200	-34164000	0.114769	17680000	18220200	34164000	4266.05			1725	-17402000	-18191800	-34239200	0.114769	17402000	18191800	34239200	4256.79
1726	-17696700	-18221800	-34159200	0.117399	17696700	18221800	34159200	4364.33			1726	-17435600	-18196700	-34240900	0.117399	17435600	18196700	34240900	4357.47
1727	-17918200	-18236800	-34044900	0.11932	17918200	18236800	34044900	4433.52			1727	-18005900	-18267400	-34175600	0.11932	18005900	18267400	34175600	4465.97
1728	-17911300	-18238300	-34062100	0.133901	17911300	18238300	34062100	4978.27			1728	-17993300	-18269400	-34202600	0.133901	17993300	18269400	34202600	5016.2
1729	-17650100	-17948100	-32250200	0.14615	17650100	17948100	32250200	4998.13			1729	-17212400	-17630700	-30421500	0.14615	17212400	17630700	30421500	4563.26
1730	-17323400	-18129700	-33874300	0.0886946	17323400	18129700	33874300	3233.47			1730	-16712000	-17979800	-33415200	0.0886946	16712000	17979800	33415200	3131.91
1731	-17404000	-18163400	-34034800	0.119755	17404000	18163400	34034800	4403.04			1731	-16856200	-18053000	-33793700	0.119755	16856200	18053000	33793700	4311.46
1732	-17835500	-18673600	-30423100	0.0867059	17835500	18673600	30423100	2803.17			1732	-17438700	-18851100	-27411200	0.0867059	17438700	18851100	27411200	2467.78
1733	-17833000	-18760000	-30318300	0.0825034	17833000	18760000	30318300	2660.84			1733	-17433800	-19024900	-27202200	0.0825034	17433800	19024900	27202200	2338.27
1734	-17838500	-18780300	-30337600	0.0867624	17838500	18780300	30337600	2801.94			1734	-17442100	-19084700	-27201600	0.0867624	17442100	19084700	27201600	2463.18
1735	-17147400	-17929800	-32623000	0.0766905	17147400	17929800	32623000	2637.96			1735	-16351400	-17592200	-31007100	0.0766905	16351400	17592200	31007100	2412.42
1736	-16929200	-18019900	-33484500	0.0572193	16929200	18019900	33484500	2035.22			1736	-16015300	-17750300	-32472700	0.0572193	16015300	17750300	32472700	1911.04
1737	-16894800	-18037500	-33644300	0.0367609	16894800	18037500	33644300	1315.84			1737	-15950500	-17782900	-32770300	0.0367609	15950500	17782900	32770300	1242.85
1738	-17866100	-18780400	-30534500	0.0702687	17866100	18780400	30534500	2288.72			1738	-17480700	-19229900	-27332400	0.0702687	17480700	19229900	27332400	2014.86
1739	-17851000	-18856200	-30351300	0.0701577	17851000	18856200	30351300	2271.29			1739	-17458600	-19318200	-27086300	0.0701577	17458600	19318200	27086300	1995.3
1740	-17567100	-18203700	-34159500	0.12323	17567100	18203700	34159500	4569.59			1740	-17171400	-18146700	-34147800	0.12323	17171400	18146700	34147800	4532.58
1741	-17315800	-18051000	-33320200	0.1438	17315800	18051000	33320200	5117.19			1741	-16701200	-17820800	-32290300	0.1438	16701200	17820800	32290300	4829.39
1742	-17343100	-18035400	-33180800	0.150371	17343100	18035400	33180800	5321.57			1742	-16746600	-17790800	-32030700	0.150371	16746600	17790800	32030700	4996.4
1743	-17571200	-17965300	-32452200	0.156084	17571200	17965300	32452200	5376.17			1743	-17095900	-17661100	-30755000	0.156084	17095900	17661100	30755000	4934.22
1744	-17807900	-18963200	-29936400	0.0530904	17807900	18963200	29936400	1692.71			1744	-17385100	-19453000	-26426000	0.0530904	17385100	19453000	26426000	1472.97
1745	-17901100	-18238900	-34076800	0.145169	17901100	18238900	34076800	5399.48			1745	-17972000	-18269700	-34225500	0.145169	17972000	18269700	34225500	5441.32
1746	-17843400	-18238800	-34133400	0.0762081	17843400	18238800	34133400	2838.11			1746	-17827500	-18261600	-34312600	0.0762081	17827500	18261600	34312600	2858.93
1747	-17585200	-18221700	-34269500	0.0846343	17585200	18221700	34269500	3154.3			1747	-17207200	-18198300	-34481000	0.0846343	17207200	18198300	34481000	3160.12
1748	-17614400	-18225400	-34266800	0.0557893	17614400	18225400	34266800	2080.19			1748	-17271700	-18208600	-34489700	0.0557893	17271700	18208600	34489700	2086.41
1749	-17669200	-18230800	-34250600	0.0429657	17669200	18230800	34250600	1602.64			1749	-17398600	-18225400	-34482900	0.0429657	17398600	18225400	34482900	1610.23
1750	-17481400	-18209300	-34285200	0.0958635	17481400	18209300	34285200	3568.05			1750	-16980900	-18163500	-34458000	0.0958635	16980900	18163500	34458000	3560.74
1751	-17521500	-18215000	-34285900	0.0951428	17521500	18215000	34285900	3544.07			1751	-17065300	-18178800	-34483400	0.0951428	17065300	18178800	34483400	3543.42
1752	-17560800	-18220200	-34283800	0.0935524	17560800	18220200	34283800	3487.16			1752	-17150300	-18193100	-34500600	0.0935524	17150300	18193100	34500600	3492.32
1753	-17770100	-18055000	-32894000	0.0722453	17770100	18055000	32894000	2547.34			1753	-17541100	-17807500	-31355300	0.0722453	17541100	17807500	31355300	2369.57
1754	-17791300	-18045000	-32801600	0.0719197	17791300	18045000	32801600	2526.86			1754	-17578800	-17788600	-31182600	0.0719197	17578800	17788600	31182600	2342.88
1755	-17816900	-18034800	-32703500	0.0742814	17816900	18034800	32703500	2600.17			1755	-17623400	-17769200	-30999700	0.0742814	17623400	17769200	30999700	2402.69
1756	-17712900	-18223300	-34153200	0.120767	17712900	18223300	34153200	4489.82			1756	-17469400	-18201400	-34240900	0.120767	17469400	18201400	34240900	4485.4
1757	-17927200	-18235900	-34029100	0.122014	17927200	18235900	34029100	4531.39			1757	-18025700	-18266800	-34151600	0.122014	18025700	18266800	34151600	4563.95
1758	-17305400	-18065100	-33431200	0.131542	17305400	18065100	33431200	4702.66			1758	-16686000	-17848500	-32503000	0.131542	16686000	17848500	32503000	4458.51
1759	-17075700	-18142900	-34216100	0.0572073	17075700	18142900	34216100	2106.55			1759	-16202900	-17997800	-34052900	0.0572073	16202900	17997800	34052900	2057.89
1760	-17125700	-18151500	-34228100	0.0664564	17125700	18151500	34228100	2450.72			1760	-16292100	-18018500	-34111300	0.0664564	16292100	18018500	34111300	2400.67
1761	-17889500	-18229600	-34021800	0.0611276	17889500	18229600	34021800	2267.77			1761	-17892900	-18245800	-34134400	0.0611276	17892900	18245800	34134400	2278.81
1762	-17866400	-18228700	-34038600	0.0987288	17866400	18228700	34038600	3663.67			1762	-17830200	-18239600	-34152900	0.0987288	17830200	18239600	34152900	3678.91
1763	-17859800	-18228300	-34042100	0.102524	17859800	18228300	34042100	3804.58			1763	-17808300	-18237000	-34155800	0.102524	17808300	18237000	34155800	3819.16
1764	-17853900	-18227900	-34045200	0.110883	17853900	18227900	34045200	4114.84			1764	-17788200	-18234300	-34156800	0.110883	17788200	18234300	34156800	4129.08
1765	-17848100	-18227500	-34048500	0.116263	17848100	18227500	34048500	4314.59			1765	-17768900	-18231800	-34158500	0.116263	17768900	18231800	34158500	4328.09
1766	-17841800	-18227300	-34052900	0.12268	17841800	18227300	34052900	4553.02			1766	-17748300	-18229300	-34161300	0.12268	17748300	18229300	34161300	4565.68
1767	-17836200	-18227300	-34058600	0.145324	17836200	18227300	34058600	5394.12			1767	-17729800	-18227300	-34165400	0.145324	17729800	18227300	34165400	5407.38
1768	-17622800	-18212900	-34169200	0.125994	17622800	18212900	34169200	4679.1			1768	-17283300	-18169900	-34202000	0.125994	17283300	18169900	34202000	4655.04
1769	-17640700	-18215400	-34169500	0.121844	17640700	18215400	34169500	4526.61			1769	-17318900	-18176700	-34214500	0.121844	17318900	18176700	34214500	4507.21
1770	-17860900	-17914900	-31802800	0.0997725	17860900	17914900	31802800	3361.36			1770	-17536400	-17573600	-29689200	0.0997725	17536400	17573600	29689200	3037.11
1771	-17788400	-17932500	-32000600	0.124416	17788400	17932500	32000600	4221.29			1771	-17430700	-17603800	-30010700	0.124416	17430700	17603800	30010700	3832.85
1772	-17321300	-18119600	-33804100	0.0891301	17321300	18119600	33804100	3239.37			1772	-16709100	-17958200	-33263800	0.0891301	16709100	17958200	33263800	3126.17
1773	-17486100	-18185800	-34112800	0.116852	17486100	18185800	34112800	4317.61			1773	-17012300	-18103700	-33999500	0.116852	17012300	18103700	33999500	4257.52
1774	-17467000	-18180600	-34094800	0.126981	17467000	18180600	34094800	4686.5			1774	-16975200	-18091400	-33949100	0.126981	16975200	18091400	33949100	4613.17
1775	-17448000	-18174800	-34072400	0.129787	17448000	18174800	34072400	4783.69			1775	-16938000	-18077800	-33888900	0.129787	16938000	18077800	33888900	4699.43
1776	-17428200	-18168200	-34044800	0.128976	17428200	18168200	34044800	4746.34			1776	-16901700	-18062800	-33818300	0.128976	16901700	18062800	33818300	4652.48
1777	-16928500	-17992100	-33286400	0.0508451	16928500	17992100	33286400	1792.82			1777	-16012400	-17698200	-32103200	0.0508451	16012400	17698200	32103200	1669.79
1778	-16889700	-18004800	-33415900	0.0529311	16889700	18004800	33415900	1875.59			1778	-15947400	-17720200	-32325200	0.0529311	15947400	17720200	32325200	1753.69
1779	-17881800	-18229100	-34026000	0.0748839	17881800	18229100	34026000	2778.18			1779	-17869400	-18243100	-34138100	0.0748839	17869400	18243100	34138100	2790.79
1780	-17879600	-18709300	-30701800	0.0654407	17879600	18709300	30701800	2143.25			1780	-17502100	-19122500	-27592600	0.0654407	17502100	19122500	27592600	1892.07
1781	-17849700	-18828500	-30369400	0.0792393	17849700	18828500	30369400	2565.56			1781	-17457500	-19241300	-27155400	0.0792393	17457500	19241300	27155400	2255.31
1782	-17854300	-18823700	-30406900	0.0791992	17854300	18823700	30406900	2568.12			1782	-17464300	-19254300	-27190400	0.0791992	17464300	19254300	27190400	2258.49
1783	-17541800	-18198200	-34145000	0.154194	17541800	18198200	34145000	5711.43			1783	-17121200	-18132100	-34093900	0.154194	17121200	18132100	34093900	5652.85
1784	-17828500	-18753900	-30292600	0.0228964	17828500	18753900	30292600	737.504			1784	-17414300	-19109100	-26979000	0.0228964	17414300	19109100	26979000	644.156
1785	-17832100	-18239100	-34146800	0.0714546	17832100	18239100	34146800	2662.01			1785	-17799200	-18260800	-34335300	0.0714546	17799200	18260800	34335300	2681.7
1786	-17397900	-18199100	-34295900	0.0956717	17397900	18199100	34295900	3556.83			1786	-16805000	-18135400	-34433500	0.0956717	16805000	18135400	34433500	3538.28
1787	-17442900	-18206100	-34300500	0.0938272	17442900	18206100	34300500	3491.96			1787	-16896400	-18153200	-34469200	0.0938272	16896400	18153200	34469200	3481.32
1788	-17685400	-18231500	-34239900	0.0486343	17685400	18231500	34239900	1813.83			1788	-17436800	-18228700	-34468600	0.0486343	17436800	18228700	34468600	1822.88
1789	-17666700	-17852500	-31550900	0.0670143	17666700	17852500	31550900	2223.3			1789	-17100400	-17465100	-29350300	0.0670143	17100400	17465100	29350300	1987.58
1790	-17535800	-17861400	-31745800	0.0830212	17535800	17861400	31745800	2770.12			1790	-16903500	-17479100	-29647200	0.0830212	16903500	17479100	29647200	2484.34
1791	-17699900	-18083900	-33170500	0.0898688	17699900	18083900	33170500	3202.2			1791	-17413500	-17864100	-31887400	0.0898688	17413500	17864100	31887400	3009.38
1792	-17723100	-18072700	-33067500	0.0920357	17723100	18072700	33067500	3266.4			1792	-17454300	-17841700	-31686500	0.0920357	17454300	17841700	31686500	3057.4
1793	-17899900	-18575400	-30981300	0.0662918	17899900	18575400	30981300	2190.52			1793	-17534400	-18909000	-28036700	0.0662918	17534400	18909000	28036700	1942.71
1794	-17908100	-18507400	-31107800	0.0779601	17908100	18507400	31107800	2586.08			1794	-17547700	-18795300	-28245300	0.0779601	17547700	18795300	28245300	2298.52
1795	-17918800	-18449100	-31242400	0.0844771	17918800	18449100	31242400	2814.81			1795	-17565000	-18702800	-28461800	0.0844771	17565000	18702800	28461800	2508.25
1796	-17934000	-18363400	-31436400	0.0846931	17934000	18363400	31436400	2840.2			1796	-17590800	-18564800	-28783900	0.0846931	17590800	18564800	28783900	2541.3
1797	-17890200	-18642800	-30844600	0.0661829	17890200	18642800	30844600	2177.51			1797	-17518900	-19016700	-27818400	0.0661829	17518900	19016700	27818400	1926.79
1798	-17957200	-18093000	-31872800	0.0654053	17957200	18093000	31872800	2221.68			1798	-17627600	-18080900	-29530600	0.0654053	17627600	18080900	29530600	2003.57
1799	-17941700	-18172800	-31682100	0.0586115	17941700	18172800	31682100	1978.01			1799	-17600700	-18213700	-29205400	0.0586115	17600700	18213700	29205400	1775.61
1800	-17929500	-18217200	-31550800	0.0615178	17929500	18217200	31550800	2066.36			1800	-17579500	-18280300	-28987200	0.0615178	17579500	18280300	28987200	1848.82
1801	-17915900	-18306600	-31364300	0.0586576	17915900	18306600	31364300	1958.39			1801	-17557000	-18428000	-28679100	0.0586576	17557000	18428000	28679100	1745.61
1802	-17321200	-18109400	-33731700	0.0864909	17321200	18109400	33731700	3133.61			1802	-16711600	-17936900	-33109100	0.0864909	16711600	17936900	33109100	3013.08
1803	-17514500	-18191400	-34124300	0.146101	17514500	18191400	34124300	5403.99			1803	-17066600	-18115600	-34030400	0.146101	17066600	18115600	34030400	5335.88
1804	-17811500	-18227200	-34082800	0.179755	17811500	18227200	34082800	6675.74			1804	-17673500	-18222600	-34188100	0.179755	17673500	18222600	34188100	6687.65
1805	-16966500	-18106100	-34062800	0.0524258	16966500	18106100	34062800	1913.73			1805	-16030400	-17917700	-33653200	0.0524258	16030400	17917700	33653200	1846.88
1806	-16886400	-18076200	-33929500	0.0489	16886400	18076200	33929500	1772			1806	-15909000	-17854900	-33326300	0.0489	15909000	17854900	33326300	1693.85
1807	-16892900	-18083300	-33973300	0.0431269	16892900	18083300	33973300	1565.98			1807	-15913100	-17869500	-33426200	0.0431269	15913100	17869500	33426200	1500.7
1808	-16917200	-18094800	-34031400	0.0444604	16917200	18094800	34031400	1619.23			1808	-15953600	-17893000	-33553200	0.0444604	15953600	17893000	33553200	1557.09
1809	-16968900	-18115800	-34129600	0.0371884	16968900	18115800	34129600	1361.51			1809	-16029100	-17939000	-33806300	0.0371884	16029100	17939000	33806300	1319.02
1810	-17029900	-18135400	-34208500	0.0531377	17029900	18135400	34208500	1954.36			1810	-16118900	-17978800	-34001000	0.0531377	16118900	17978800	34001000	1904.19
1811	-17008700	-17961200	-32985500	0.0607557	17008700	17961200	32985500	2117.5			1811	-16138500	-17643700	-31587600	0.0607557	16138500	17643700	31587600	1953.85
1812	-16933000	-17973600	-33149500	0.0573358	16933000	17973600	33149500	2009.74			1812	-16017800	-17664700	-31858500	0.0573358	16017800	17664700	31858500	1862.25
1813	-17903700	-18393200	-31190000	0.0581417	17903700	18393200	31190000	1930.39			1813	-17536900	-18569700	-28393700	0.0581417	17536900	18569700	28393700	1714.96
1814	-17932200	-18231000	-33989300	0.118406	17932200	18231000	33989300	4390.39			1814	-18008400	-18256000	-34091600	0.118406	18008400	18256000	34091600	4416.22
1815	-17752700	-19123200	-29381800	0.0634157	17752700	19123200	29381800	1982.12			1815	-17306500	-19516000	-25802200	0.0634157	17306500	19516000	25802200	1715.58
1816	-17750300	-19053300	-29434900	0.0607906	17750300	19053300	29434900	1900.97			1816	-17303800	-19343200	-25955400	0.0607906	17303800	19343200	25955400	1646.7
1817	-17792900	-18239200	-34187300	0.0565296	17792900	18239200	34187300	2107.99			1817	-17699800	-18256400	-34403000	0.0565296	17699800	18256400	34403000	2123.58
1818	-17695900	-18231300	-34227800	0.0641147	17695900	18231300	34227800	2390.43			1818	-17464300	-18229500	-34446800	0.0641147	17464300	18229500	34446800	2402.12
1819	-17719300	-18233700	-34221600	0.0661767	17719300	18233700	34221600	2467.78			1819	-17519600	-18237000	-34444400	0.0661767	17519600	18237000	34444400	2481.75
1820	-17741800	-18235900	-34214400	0.0645156	17741800	18235900	34214400	2406.16			1820	-17572900	-18243800	-34439800	0.0645156	17572900	18243800	34439800	2421.46
1821	-17763500	-18237800	-34206800	0.0626613	17763500	18237800	34206800	2337.24			1821	-17625200	-18250200	-34433100	0.0626613	17625200	18250200	34433100	2353.55
1822	-17783900	-18239600	-34199200	0.0609539	17783900	18239600	34199200	2273.72			1822	-17676600	-18256200	-34424600	0.0609539	17676600	18256200	34424600	2290.86
1823	-17851600	-18647100	-30564500	0.0404979	17851600	18647100	30564500	1316.49			1823	-17451000	-18950600	-27399100	0.0404979	17451000	18950600	27399100	1155.3
1824	-17839900	-18686200	-30442000	0.0358426	17839900	18686200	30442000	1160.08			1824	-17431900	-19001800	-27211400	0.0358426	17431900	19001800	27211400	1015.57
1825	-17911600	-18001400	-32370000	0.0775259	17911600	18001400	32370000	2680.19			1825	-17706400	-17780800	-30393800	0.0775259	17706400	17780800	30393800	2449.94
1826	-17943600	-17989700	-32254600	0.0748426	17943600	17989700	32254600	2576.27			1826	-17684900	-17831900	-30188600	0.0748426	17684900	17831900	30188600	2346.49
1827	-17973400	-18016400	-32064700	0.0747155	17973400	18016400	32064700	2554.84			1827	-17656000	-17956700	-29857400	0.0747155	17656000	17956700	29857400	2315.19
1828	-17679300	-18095700	-33276000	0.0909507	17679300	18095700	33276000	3254.17			1828	-17375100	-17887900	-32095500	0.0909507	17375100	17887900	32095500	3071.19
1829	-17666500	-18096000	-33290900	0.0783613	17666500	18096000	33290900	2804.8			1829	-17349400	-17888200	-32123200	0.0783613	17349400	17888200	32123200	2647.86
1830	-17684600	-18085200	-33195100	0.0782607	17684600	18085200	33195100	2790.67			1830	-17383400	-17866300	-31933200	0.0782607	17383400	17866300	31933200	2624.27
1831	-17948500	-18234300	-33996600	0.126338	17948500	18234300	33996600	4687.49			1831	-18072100	-18266600	-34103700	0.126338	18072100	18266600	34103700	4720.48
1832	-17957300	-18233400	-33981200	0.123469	17957300	18233400	33981200	4578.84			1832	-18090500	-18266000	-34080900	0.123469	18090500	18266000	34080900	4610.52
1833	-17950000	-18231000	-33971600	0.105036	17950000	18231000	33971600	3893.1			1833	-18054300	-18259000	-34066900	0.105036	18054300	18259000	34066900	3917.05
1834	-17958400	-18231700	-33968200	0.106183	17958400	18231700	33968200	3935.7			1834	-18081300	-18262100	-34062400	0.106183	18081300	18262100	34062400	3961.2
1835	-17771400	-18063600	-32954100	0.0803169	17771400	18063600	32954100	2839.39			1835	-17544700	-17823500	-31466300	0.0803169	17544700	17823500	31466300	2647.51
1836	-17756100	-19182000	-29347200	0.0663289	17756100	19182000	29347200	2073.26			1836	-17310300	-19661900	-25683300	0.0663289	17310300	19661900	25683300	1793.39
1837	-17761000	-19194300	-29369800	0.0760481	17761000	19194300	29369800	2380.15			1837	-17316000	-19734700	-25651400	0.0760481	17316000	19734700	25651400	2058.1
1838	-17750900	-18952800	-29539600	0.0469606	17750900	18952800	29539600	1471.35			1838	-17305700	-19133300	-26178500	0.0469606	17305700	19133300	26178500	1276.32
1839	-17750100	-18878500	-29608100	0.0571856	17750100	18878500	29608100	1793.63			1839	-17304300	-18974000	-26328400	0.0571856	17304300	18974000	26328400	1557
1840	-17748000	-18753800	-29717500	0.0829367	17748000	18753800	29717500	2605.43			1840	-17301700	-18736200	-26547600	0.0829367	17301700	18736200	26547600	2264.06
1841	-17818000	-18050600	-32815200	0.0840912	17818000	18050600	32815200	2957.89			1841	-17632400	-17799700	-31208200	0.0840912	17632400	17799700	31208200	2745.82
1842	-17949000	-18281800	-31625700	0.0840324	17949000	18281800	31625700	2835.97			1842	-17616400	-18429400	-29102000	0.0840324	17616400	18429400	29102000	2548.16
1843	-17964500	-18204000	-31813600	0.0810087	17964500	18204000	31813600	2751.45			1843	-17642800	-18297500	-29422700	0.0810087	17642800	18297500	29422700	2483.19
1844	-17980300	-18132900	-31997700	0.0751958	17980300	18132900	31997700	2570.4			1844	-17670500	-18179800	-29738200	0.0751958	17670500	18179800	29738200	2330.56
1845	-17984000	-18120600	-32036700	0.0446806	17984000	18120600	32036700	1529.47			1845	-17677900	-18163300	-29807700	0.0446806	17677900	18163300	29807700	1388.5
1846	-17990300	-18106200	-32096000	0.0430794	17990300	18106200	32096000	1477.99			1846	-17688400	-18138500	-29907600	0.0430794	17688400	18138500	29907600	1343.85
1847	-17997700	-18060600	-32194600	0.0572655	17997700	18060600	32194600	1971.13			1847	-17701700	-18060500	-30080000	0.0572655	17701700	18060500	30080000	1796.65
1848	-18007100	-18009300	-32314000	0.069269	18007100	18009300	32314000	2393.98			1848	-17718800	-17970300	-30292300	0.069269	17718800	17970300	30292300	2189.02
1849	-17954100	-18017500	-32442600	0.0751645	17954100	18017500	32442600	2609.13			1849	-17737700	-17872600	-30525000	0.0751645	17737700	17872600	30525000	2394.39
1850	-17888900	-18479900	-30997900	0.0574847	17888900	18479900	30997900	1896.58			1850	-17512800	-18707200	-28084400	0.0574847	17512800	18707200	28084400	1678.78
1851	-17875000	-18527100	-30851800	0.0553346	17875000	18527100	30851800	1816.13			1851	-17489300	-18773800	-27850000	0.0553346	17489300	18773800	27850000	1602.28
1852	-17863400	-18570600	-30725200	0.0442199	17863400	18570600	30725200	1444.88			1852	-17469800	-18831300	-27652600	0.0442199	17469800	18831300	27652600	1271.36
1853	-17900000	-18028800	-32577100	0.0775304	17900000	18028800	32577100	2703.85			1853	-17758100	-17774800	-30768500	0.0775304	17758100	17774800	30768500	2490.85
1854	-17870100	-18038800	-32678800	0.079604	17870100	18038800	32678800	2786.64			1854	-17725100	-17777100	-30954100	0.079604	17725100	17777100	30954100	2575.64
1855	-17770000	-19159800	-29468800	0.0642446	17770000	19159800	29468800	2017.52			1855	-17328800	-19717700	-25759500	0.0642446	17328800	19717700	25759500	1745.87
1856	-17815100	-18238400	-34159400	0.0610591	17815100	18238400	34159400	2275.19			1856	-17756800	-18257500	-34354200	0.0610591	17756800	18257500	34354200	2291.51
1857	-17384800	-17886200	-32074100	0.0718594	17384800	17886200	32074100	2424.73			1857	-16691500	-17518500	-30140300	0.0718594	16691500	17518500	30140300	2188.76
1858	-17338700	-18135900	-33903100	0.0923474	17338700	18135900	33903100	3371.84			1858	-16738200	-17992700	-33481000	0.0923474	16738200	17992700	33481000	3272.01
1859	-17355500	-18142800	-33935900	0.100236	17355500	18142800	33935900	3666.25			1859	-16766300	-18007100	-33555900	0.100236	16766300	18007100	33555900	3565.16
1860	-17369400	-18149100	-33967000	0.105921	17369400	18149100	33967000	3880.44			1860	-16792200	-18021200	-33630600	0.105921	16792200	18021200	33630600	3781.62
1861	-17386400	-18156400	-34002100	0.118038	17386400	18156400	34002100	4332.32			1861	-16823500	-18037100	-33713200	0.118038	16823500	18037100	33713200	4232.05
1862	-17902300	-17969400	-31604300	0.121213	17902300	17969400	31604300	4058.21			1862	-17551400	-17703000	-29364100	0.121213	17551400	17703000	29364100	3650.98
1863	-17888600	-18089600	-31385800	0.124916	17888600	18089600	31385800	4153.74			1863	-17527800	-17887200	-29011500	0.124916	17527800	17887200	29011500	3720.46
1864	-17874900	-18215500	-31162700	0.125442	17874900	18215500	31162700	4142.76			1864	-17504800	-18085000	-28649500	0.125442	17504800	18085000	28649500	3694.67
1865	-17862600	-18341900	-30948000	0.125387	17862600	18341900	30948000	4114.48			1865	-17484100	-18289300	-28297400	0.125387	17484100	18289300	28297400	3654.97
1866	-17851700	-18468000	-30744300	0.126813	17851700	18468000	30744300	4136.86			1866	-17466000	-18498700	-27958200	0.126813	17466000	18498700	27958200	3661.73
1867	-17842900	-18587300	-30561700	0.128146	17842900	18587300	30561700	4159.19			1867	-17451000	-18703500	-27646400	0.128146	17451000	18703500	27646400	3670.08
1868	-17841600	-18800800	-30339200	0.0860099	17841600	18800800	30339200	2779.24			1868	-17446200	-19146000	-27169800	0.0860099	17446200	19146000	27169800	2442.76
1869	-17845300	-18819200	-30347300	0.0816137	17845300	18819200	30347300	2639.31			1869	-17451300	-19202300	-27149900	0.0816137	17451300	19202300	27149900	2319.69
1870	-17081900	-17946300	-32806200	0.0628272	17081900	17946300	32806200	2175.7			1870	-16253200	-17619300	-31299100	0.0628272	16253200	17619300	31299100	1998.75
1871	-16909900	-18027600	-33558500	0.0516761	16909900	18027600	33558500	1843.33			1871	-15980500	-17765200	-32614000	0.0516761	15980500	17765200	32614000	1735.81
1872	-17898100	-18230000	-34015900	0.0622788	17898100	18230000	34015900	2310.29			1872	-17916500	-18248100	-34127300	0.0622788	17916500	18248100	34127300	2322.11
1873	-17862500	-18805500	-30483700	0.0792766	17862500	18805500	30483700	2578.03			1873	-17475400	-19266600	-27257800	0.0792766	17475400	19266600	27257800	2268.17
1874	-17858500	-18826100	-30434600	0.0835465	17858500	18826100	30434600	2712.49			1874	-17469600	-19293100	-27189800	0.0835465	17469600	19293100	27189800	2385.09
1875	-17854900	-18843300	-30391800	0.0776634	17854900	18843300	30391800	2517.89			1875	-17464300	-19310500	-27134800	0.0776634	17464300	19310500	27134800	2212.95
1876	-17604700	-18210100	-34167500	0.126331	17604700	18210100	34167500	4689.62			1876	-17246300	-18162600	-34186300	0.126331	17246300	18162600	34186300	4661.04
1877	-17585500	-18206900	-34163800	0.125455	17585500	18206900	34163800	4654.62			1877	-17208500	-18154600	-34167200	0.125455	17208500	18154600	34167200	4621.56
1878	-17383900	-18018900	-33022800	0.15217	17383900	18018900	33022800	5352.7			1878	-16811000	-17759600	-31743300	0.15217	16811000	17759600	31743300	4998.15
1879	-17436300	-18001500	-32845500	0.152592	17436300	18001500	32845500	5331.92			1879	-16893200	-17727200	-31429300	0.152592	16893200	17727200	31429300	4950.46
1880	-17499100	-17983600	-32655100	0.15396	17499100	17983600	32655100	5342.14			1880	-16988800	-17694200	-31098300	0.15396	16988800	17694200	31098300	4931.22
1881	-17822900	-18852100	-30154200	0.055337	17822900	18852100	30154200	1776.09			1881	-17407400	-19281600	-26757000	0.055337	17407400	19281600	26757000	1549.63
1882	-17816300	-18914300	-30044700	0.0573838	17816300	18914300	30044700	1835.93			1882	-17397100	-19376700	-26588300	0.0573838	17397100	19376700	26588300	1599.69
1883	-17887900	-18239600	-34094600	0.111667	17887900	18239600	34094600	4155.45			1883	-17940400	-18269100	-34253500	0.111667	17940400	18269100	34253500	4187.93
1884	-17859600	-18239600	-34122900	0.0906172	17859600	18239600	34122900	3374.3			1884	-17868800	-18265300	-34297900	0.0906172	17868800	18265300	34297900	3400.1
1885	-17874600	-18239800	-34109800	0.103861	17874600	18239800	34109800	3866.45			1885	-17907500	-18267900	-34277500	0.103861	17907500	18267900	34277500	3896.62
1886	-17664600	-18231200	-34258500	0.0454069	17664600	18231200	34258500	1694.12			1886	-17386100	-18225900	-34499000	0.0454069	17386100	18225900	34499000	1702.49
1887	-17653700	-18230800	-34266600	0.0540648	17653700	18230800	34266600	2017.41			1887	-17358600	-18223600	-34510300	0.0540648	17358600	18223600	34510300	2027.03
1888	-17598500	-18225200	-34281300	0.0793363	17598500	18225200	34281300	2959.1			1888	-17233100	-18206600	-34514100	0.0793363	17233100	18206600	34514100	2967.97
1889	-17629000	-18228200	-34272400	0.063395	17629000	18228200	34272400	2365.02			1889	-17300300	-18215800	-34512600	0.063395	17300300	18215800	34512600	2374.46
1890	-17686700	-17837900	-31426800	0.0605219	17686700	17837900	31426800	1997.84			1890	-17106800	-17440700	-29169500	0.0605219	17106800	17440700	29169500	1780.47
1891	-17878400	-18013100	-32486600	0.0785716	17878400	18013100	32486600	2728.17			1891	-17725500	-17727900	-30602000	0.0785716	17725500	17727900	30602000	2502.84
1892	-17846100	-18024200	-32598100	0.0773326	17846100	18024200	32598100	2696.3			1892	-17671600	-17748900	-30806100	0.0773326	17671600	17748900	30806100	2482.71
1893	-17727800	-18224300	-34146100	0.122715	17727800	18224300	34146100	4562.18			1893	-17500000	-18205400	-34238800	0.122715	17500000	18205400	34238800	4560.03
1894	-17937800	-18235000	-34012200	0.129197	17937800	18235000	34012200	4795.72			1894	-18049000	-18266600	-34126400	0.129197	18049000	18266600	34126400	4829.72
1895	-17305300	-18077700	-33521000	0.116457	17305300	18077700	33521000	4179.63			1895	-16686600	-17873300	-32679800	0.116457	16686600	17873300	32679800	3978.48
1896	-17310700	-18089400	-33599500	0.106505	17310700	18089400	33599500	3835.9			1896	-16697500	-17897100	-32838900	0.106505	16697500	17897100	32838900	3665.12
1897	-17324100	-18099000	-33654300	0.0833485	17324100	18099000	33654300	3009.83			1897	-16718400	-17915700	-32950600	0.0833485	16718400	17915700	32950600	2883.69
1898	-17110400	-18153300	-34256100	0.0574415	17110400	18153300	34256100	2120.23			1898	-16255800	-18020300	-34160400	0.0574415	16255800	18020300	34160400	2078.13
1899	-17658000	-18217700	-34168100	0.117317	17658000	18217700	34168100	4359.65			1899	-17353900	-18182900	-34223800	0.117317	17353900	18182900	34223800	4344.4
1900	-17675000	-18219600	-34165200	0.112617	17675000	18219600	34165200	4185.86			1900	-17388200	-18188600	-34230200	0.112617	17388200	18188600	34230200	4174.25
1901	-17691800	-18221500	-34161900	0.113573	17691800	18221500	34161900	4222.18			1901	-17421900	-18193900	-34234700	0.113573	17421900	18193900	34234700	4213.23
1902	-17723700	-17948600	-32180500	0.170946	17723700	17948600	32180500	5837.57			1902	-17340100	-17631200	-30296900	0.170946	17340100	17631200	30296900	5323.31
1903	-17336700	-18125900	-33834000	0.0930173	17336700	18125900	33834000	3386.04			1903	-16737600	-17971400	-33329700	0.0930173	16737600	17971400	33329700	3273.82
1904	-17411400	-18161100	-34011100	0.122597	17411400	18161100	34011100	4503.58			1904	-16870500	-18046900	-33736000	0.122597	16870500	18046900	33736000	4403.86
1905	-17872900	-17921500	-31838100	0.125699	17872900	17921500	31838100	4242.5			1905	-17566800	-17583900	-29732800	0.125699	17566800	17583900	29732800	3836.68
1906	-17095000	-17928700	-32667400	0.0537442	17095000	17928700	32667400	1850.3			1906	-16261900	-17585800	-31051100	0.0537442	16261900	17585800	31051100	1690.77
1907	-16862000	-18017100	-33531400	0.056126	16862000	18017100	33531400	1997.82			1907	-15899300	-17742200	-32530900	0.056126	15899300	17742200	32530900	1875.24
1908	-17616500	-18168100	-33855300	0.0874098	17616500	18168100	33855300	3202.42			1908	-17234700	-18038300	-33310400	0.0874098	17234700	18038300	33310400	3104.15
1909	-17619300	-18173400	-33890400	0.0855758	17619300	18173400	33890400	3140.13			1909	-17240200	-18050100	-33389000	0.0855758	17240200	18050100	33389000	3049.78
1910	-17610700	-18161800	-33816300	0.0826399	17610700	18161800	33816300	3022.25			1910	-17225200	-18025400	-33227400	0.0826399	17225200	18025400	33227400	2923.6
1911	-17615500	-18147200	-33707200	0.0733723	17615500	18147200	33707200	2671.02			1911	-17241100	-17993600	-32984600	0.0733723	17241100	17993600	32984600	2569.15
1912	-17608200	-18152700	-33753900	0.0685222	17608200	18152700	33753900	2499.11			1912	-17222500	-18005300	-33087000	0.0685222	17222500	18005300	33087000	2409.19
1913	-17615500	-18157900	-33784000	0.0745775	17615500	18157900	33784000	2723.87			1913	-17238600	-18016500	-33150900	0.0745775	17238600	18016500	33150900	2630.27
1914	-17908600	-18229700	-34003700	0.0907959	17908600	18229700	34003700	3367.11			1914	-17940200	-18249100	-34110500	0.0907959	17940200	18249100	34110500	3384.57
1915	-17876400	-18733400	-30655500	0.0801654	17876400	18733400	30655500	2621.77			1915	-17497400	-19161700	-27519600	0.0801654	17497400	19161700	27519600	2312.99
1916	-17860000	-18813200	-30458400	0.0848002	17860000	18813200	30458400	2755.16			1916	-17473000	-19256800	-27250700	0.0848002	17473000	19256800	27250700	2424.76
1917	-17637900	-18214900	-34168700	0.125187	17637900	18214900	34168700	4650.39			1917	-17309900	-18173500	-34200800	0.125187	17309900	18173500	34200800	4627.34
1918	-17620000	-18212200	-34167000	0.12841	17620000	18212200	34167000	4768.11			1918	-17274300	-18166300	-34184700	0.12841	17274300	18166300	34184700	4739.96
1919	-17562500	-18202000	-34152000	0.138224	17562500	18202000	34152000	5123.49			1919	-17160800	-18140900	-34117000	0.138224	17160800	18140900	34117000	5076.29
1920	-17340500	-18063600	-33385200	0.130413	17340500	18063600	33385200	4656.25			1920	-16747600	-17845200	-32417800	0.130413	16747600	17845200	32417800	4408.99
1921	-17355500	-18049900	-33272500	0.137881	17355500	18049900	33272500	4900.29			1921	-16771600	-17818700	-32204900	0.137881	16771600	17818700	32204900	4619.64
1922	-17386300	-18034700	-33133300	0.145818	17386300	18034700	33133300	5154.27			1922	-16821200	-17789400	-31946200	0.145818	16821200	17789400	31946200	4834.33
1923	-17631800	-17965400	-32392400	0.16739	17631800	17965400	32392400	5757.95			1923	-17201400	-17661400	-30651100	0.16739	17201400	17661400	30651100	5279.53
1924	-17820900	-18805900	-30186300	0.0380512	17820900	18805900	30186300	1221.58			1924	-17402600	-19190300	-26814000	0.0380512	17402600	19190300	26814000	1065.33
1925	-17851100	-18240400	-34137200	0.0811276	17851100	18240400	34137200	3022.27			1925	-17848400	-18266000	-34323200	0.0811276	17848400	18266000	34323200	3046.1
1926	-17486600	-18212300	-34301300	0.0917534	17486600	18212300	34301300	3417.77			1926	-16986000	-18169600	-34497000	0.0917534	16986000	18169600	34497000	3414.14
1927	-17529800	-18218200	-34300000	0.0921471	17529800	18218200	34300000	3435.1			1927	-17077500	-18185600	-34519400	0.0921471	17077500	18185600	34519400	3437.97
1928	-17574200	-18224000	-34297100	0.093868	17574200	18224000	34297100	3501.82			1928	-17174400	-18201500	-34536500	0.093868	17174400	18201500	34536500	3511.1
1929	-17690900	-18233400	-34247900	0.0581816	17690900	18233400	34247900	2170.87			1929	-17447900	-18233200	-34489400	0.0581816	17447900	18233200	34489400	2183.13
1930	-17755600	-18469700	-30056200	0.0602199	17755600	18469700	30056200	1906.39			1930	-17312500	-18222500	-27138500	0.0602199	17312500	18222500	27138500	1663.16
1931	-17743600	-18406400	-30033800	0.0390982	17743600	18406400	30033800	1234.59			1931	-17293300	-18085400	-27138200	0.0390982	17293300	18085400	27138200	1075.63
1932	-17765700	-18313100	-30284900	0.0577723	17765700	18313100	30284900	1840.27			1932	-17328100	-17983700	-27488400	0.0577723	17328100	17983700	27488400	1610.27
1933	-17549900	-17844800	-31613100	0.0691095	17549900	17844800	31613100	2293.17			1933	-16896500	-17450400	-29449200	0.0691095	16896500	17450400	29449200	2048.96
1934	-17743600	-18060100	-32957300	0.0837108	17743600	18060100	32957300	2958.07			1934	-17491500	-17817600	-31477000	0.0837108	17491500	17817600	31477000	2757.44
1935	-17764400	-18048800	-32855900	0.0757605	17764400	18048800	32855900	2666.56			1935	-17529200	-17795800	-31283300	0.0757605	17529200	17795800	31283300	2476.29
1936	-17786500	-18038300	-32758700	0.075357	17786500	18038300	32758700	2642.44			1936	-17566900	-17775100	-31098300	0.075357	17566900	17775100	31098300	2445.03
1937	-17909500	-18523400	-31101500	0.0727631	17909500	18523400	31101500	2413.94			1937	-17550200	-18827800	-28230400	0.0727631	17550200	18827800	28230400	2145.8
1938	-17917500	-18472100	-31210000	0.0610497	17917500	18472100	31210000	2032.44			1938	-17563400	-18746200	-28406700	0.0610497	17563400	18746200	28406700	1810.38
1939	-17931600	-18399300	-31383500	0.082882	17931600	18399300	31383500	2775.4			1939	-17586900	-18625600	-28694900	0.082882	17586900	18625600	28694900	2481.2
1940	-17900200	-18593300	-30965500	0.076128	17900200	18593300	30965500	2514.89			1940	-17535200	-18941800	-28009400	0.076128	17535200	18941800	28009400	2230.32
1941	-17707300	-18222700	-34155200	0.134068	17707300	18222700	34155200	4984.19			1941	-17453700	-18198300	-34233900	0.134068	17453700	18198300	34233900	4976.42
1942	-17609800	-18143400	-33685600	0.0796626	17609800	18143400	33685600	2896.99			1942	-17231700	-17985700	-32937700	0.0796626	17231700	17985700	32937700	2783.15
1943	-17646400	-18118500	-33471600	0.102973	17646400	18118500	33471600	3713.06			1943	-17307200	-17933600	-32489900	0.102973	17307200	17933600	32489900	3533.01
1944	-17945200	-18127800	-31752400	0.0635287	17945200	18127800	31752400	2148.34			1944	-17605800	-18132600	-29323100	0.0635287	17605800	18132600	29323100	1930.69
1945	-17932600	-18169900	-31619800	0.0630086	17932600	18169900	31619800	2120.52			1945	-17583500	-18195800	-29100400	0.0630086	17583500	18195800	29100400	1899.04
1946	-17917600	-18263100	-31419700	0.0569392	17917600	18263100	31419700	1903.69			1946	-17558400	-18346800	-28770300	0.0569392	17558400	18346800	28770300	1697.72
1947	-17337400	-18115900	-33761900	0.0918775	17337400	18115900	33761900	3334.19			1947	-16739600	-17949900	-33173800	0.0918775	16739600	17949900	33173800	3211.67
1948	-17493100	-18185600	-34104000	0.130002	17493100	18185600	34104000	4802.34			1948	-17024800	-18101700	-33973100	0.130002	17024800	18101700	33973100	4732.34
1949	-17473200	-18179800	-34082300	0.131832	17473200	18179800	34082300	4863.52			1949	-16986400	-18088100	-33914500	0.131832	16986400	18088100	33914500	4783.22
1950	-17454600	-18173500	-34056200	0.132489	17454600	18173500	34056200	4880.51			1950	-16949800	-18073500	-33846800	0.132489	16949800	18073500	33846800	4789.55
1951	-17435700	-18166500	-34024900	0.135752	17435700	18166500	34024900	4992.15			1951	-16915600	-18057700	-33768100	0.135752	16915600	18057700	33768100	4887.49
1952	-17742600	-18225500	-34139500	0.141546	17742600	18225500	34139500	5262.32			1952	-17526300	-18208100	-34231300	0.141546	17526300	18208100	34231300	5260.78
1953	-17876400	-18228600	-34027700	0.0980118	17876400	18228600	34027700	3636.1			1953	-17850300	-18240500	-34139100	0.0980118	17850300	18240500	34139100	3651.5
1954	-17870900	-18227900	-34028400	0.109231	17870900	18227900	34028400	4051.99			1954	-17831000	-18237700	-34138300	0.109231	17831000	18237700	34138300	4067.79
1955	-17865600	-18227600	-34031700	0.1127	17865600	18227600	34031700	4180.83			1955	-17812100	-18235300	-34139800	0.1127	17812100	18235300	34139800	4195.68
1956	-17860400	-18227400	-34035100	0.114358	17860400	18227400	34035100	4242.51			1956	-17793700	-18233100	-34142600	0.114358	17793700	18233100	34142600	4256.37
1957	-17835000	-18226900	-34056900	0.167238	17835000	18226900	34056900	6206.92			1957	-17720700	-18225300	-34160300	0.167238	17720700	18225300	34160300	6220.32
1958	-17796700	-18227300	-34098100	0.159016	17796700	18227300	34098100	5907.67			1958	-17638200	-18219400	-34200500	0.159016	17638200	18219400	34200500	5915.13
1959	-17819500	-18227300	-34075700	0.207196	17819500	18227300	34075700	7693.73			1959	-17685200	-18223000	-34179000	0.207196	17685200	18223000	34179000	7707.34
1960	-17059600	-18145500	-34251200	0.0533091	17059600	18145500	34251200	1965.39			1960	-16164400	-18001000	-34114100	0.0533091	16164400	18001000	34114100	1921.5
1961	-17091800	-18154600	-34284100	0.0505381	17091800	18154600	34284100	1867.01			1961	-16213700	-18020500	-34204400	0.0505381	16213700	18020500	34204400	1830.53
1962	-16934700	-18105100	-34087100	0.0393485	16934700	18105100	34087100	1437.01			1962	-15974300	-17914000	-33682900	0.0393485	15974300	17914000	33682900	1386.59
1963	-16897300	-18098100	-34075000	0.0320621	16897300	18098100	34075000	1169.47			1963	-15910500	-17897200	-33626900	0.0320621	15910500	17897200	33626900	1125.69
1964	-16942900	-18113700	-34140800	0.0299284	16942900	18113700	34140800	1095.71			1964	-15978700	-17931300	-33802300	0.0299284	15978700	17931300	33802300	1060.35
1965	-16961900	-18122500	-34184500	0.0326573	16961900	18122500	34184500	1198.32			1965	-16003200	-17949300	-33906200	0.0326573	16003200	17949300	33906200	1162.91
1966	-16992000	-18131000	-34215400	0.0475672	16992000	18131000	34215400	1748.75			1966	-16050800	-17966800	-33983600	0.0475672	16050800	17966800	33983600	1701.15
1967	-17016600	-18140200	-34255900	0.0486288	17016600	18140200	34255900	1791.75			1967	-16084400	-17986400	-34089900	0.0486288	16084400	17986400	34089900	1748.39
1968	-17057300	-17924200	-32672600	0.0177795	17057300	17924200	32672600	611.779			1968	-16193000	-17575000	-31043000	0.0177795	16193000	17575000	31043000	558.307
1969	-16878800	-17987500	-33303500	0.0562129	16878800	17987500	33303500	1981.65			1969	-15927700	-17687400	-32110600	0.0562129	15927700	17687400	32110600	1843.58
1970	-16834700	-18001500	-33447600	0.0551957	16834700	18001500	33447600	1956.46			1970	-15852800	-17711500	-32358000	0.0551957	15852800	17711500	32358000	1828.05
1971	-17903800	-18350300	-31233800	0.0549236	17903800	18350300	31233800	1825.2			1971	-17536000	-18491700	-28465500	0.0549236	17536000	18491700	28465500	1621.8
1972	-17942100	-18230200	-33973800	0.111042	17942100	18230200	33973800	4115.44			1972	-18029700	-18256000	-34070400	0.111042	18029700	18256000	34070400	4139.6
1973	-17925100	-18230100	-33989900	0.11329	17925100	18230100	33989900	4200.21			1973	-17984900	-18252800	-34092300	0.11329	17984900	18252800	34092300	4223.56
1974	-17742700	-19177000	-29256200	0.055437	17742700	19177000	29256200	1725.79			1974	-17290400	-19601600	-25601300	0.055437	17290400	19601600	25601300	1490.71
1975	-17739400	-19122500	-29287300	0.0593414	17739400	19122500	29287300	1847.17			1975	-17286300	-19451400	-25722100	0.0593414	17286300	19451400	25722100	1596.51
1976	-17890000	-18661000	-30824900	0.0749546	17890000	18661000	30824900	2465.08			1976	-17518800	-19049900	-27784700	0.0749546	17518800	19049900	27784700	2180.97
1977	-17857300	-18787400	-30464500	0.0805615	17857300	18787400	30464500	2616.48			1977	-17469500	-19178700	-27303800	0.0805615	17469500	19178700	27303800	2303.69
1978	-17863000	-18784600	-30508500	0.0836819	17863000	18784600	30508500	2722.81			1978	-17478200	-19195900	-27348100	0.0836819	17478200	19195900	27348100	2398.76
1979	-17803000	-18241100	-34190400	0.0572315	17803000	18241100	34190400	2134.87			1979	-17724400	-18261400	-34414100	0.0572315	17724400	18261400	34414100	2151.99
1980	-17810200	-18240500	-34178900	0.0546381	17810200	18240500	34178900	2037.42			1980	-17743700	-18261100	-34392900	0.0546381	17743700	18261100	34392900	2053.39
1981	-17827800	-18737500	-30303900	0.0355965	17827800	18737500	30303900	1146.68			1981	-17411800	-19071300	-26999000	0.0355965	17411800	19071300	26999000	1001.22
1982	-17797400	-18988400	-29835800	0.0555216	17797400	18988400	29835800	1763.67			1982	-17366800	-19471000	-26277800	0.0555216	17366800	19471000	26277800	1531.34
1983	-17870900	-18005200	-32437400	0.0737732	17870900	18005200	32437400	2555.69			1983	-17706500	-17712500	-30511400	0.0737732	17706500	17712500	30511400	2339.49
1984	-17901900	-17993600	-32324100	0.0714162	17901900	17993600	32324100	2463.53			1984	-17690900	-17757900	-30305600	0.0714162	17690900	17757900	30305600	2246.79
1985	-17973000	-17978200	-32142900	0.0678048	17973000	17978200	32142900	2324.21			1985	-17663600	-17875900	-29992700	0.0678048	17663600	17875900	29992700	2109.6
1986	-17960900	-18045700	-31946600	0.0741709	17960900	18045700	31946600	2524.87			1986	-17632500	-17995500	-29651200	0.0741709	17632500	17995500	29651200	2279.47
1987	-17641300	-18105900	-33386300	0.0649393	17641300	18105900	33386300	2332.78			1987	-17296600	-17907600	-32315000	0.0649393	17296600	17907600	32315000	2210.49
1988	-17655300	-18095900	-33301300	0.0602465	17655300	18095900	33301300	2156.89			1988	-17328000	-17887600	-32140900	0.0602465	17328000	17887600	32140900	2036.41
1989	-17670300	-18086100	-33216000	0.0623145	17670300	18086100	33216000	2223.4			1989	-17354900	-17867900	-31972600	0.0623145	17354900	17867900	31972600	2091.92
1990	-17702100	-18074100	-33098900	0.0780503	17702100	18074100	33098900	2772.61			1990	-17414700	-17844100	-31743400	0.0780503	17414700	17844100	31743400	2597.1
1991	-17339900	-18105700	-33686700	0.0852158	17339900	18105700	33686700	3082.54			1991	-16745400	-17928900	-33018200	0.0852158	16745400	17928900	33018200	2958.72
1992	-16850700	-18038300	-33694200	0.0391244	16850700	18038300	33694200	1402.31			1992	-15869100	-17780700	-32836200	0.0391244	15869100	17780700	32836200	1324.63
1993	-16844100	-18074600	-33960300	0.0505806	16844100	18074600	33960300	1833.89			1993	-15831800	-17848600	-33357900	0.0505806	15831800	17848600	33357900	1752.04
1994	-17968600	-18234400	-33977400	0.12816	17968600	18234400	33977400	4753.11			1994	-18125400	-18270100	-34075700	0.12816	18125400	18270100	34075700	4787.98
1995	-17967100	-18232600	-33965500	0.108024	17967100	18232600	33965500	4004.18			1995	-18109400	-18265400	-34058100	0.108024	18109400	18265400	34058100	4031.41
1996	-16955600	-17954600	-32991700	0.0530962	16955600	17954600	32991700	1849.08			1996	-16045500	-17629900	-31582700	0.0530962	16045500	17629900	31582700	1703.88
1997	-16883700	-17970200	-33174600	0.0595174	16883700	17970200	33174600	2086.48			1997	-15931600	-17654700	-31873400	0.0595174	15931600	17654700	31873400	1931.06
1998	-17742100	-18070100	-33030300	0.112921	17742100	18070100	33030300	4002.76			1998	-17491300	-17837200	-31617000	0.112921	17491300	17837200	31617000	3742.73
[truncated: 8,024 more rows]
