# Supplementary material for: Energy release induced rockbursts based on butterfly-shaped plastic zones in roadways of coal reservoirs
Source: PLoS One. 2021 Jul 28;16(7):e0255044. doi: 10.1371/journal.pone.0255044 (PMC8318283; doi:10.1371/journal.pone.0255044)
Supplement: S1 Data — (ZIP) [file pone.0255044.s001.zip › Qianqiu coal/1/energy2.xlsx]

## Sheet: s1
	弹性								0.142			塑性								0.142
									17500000000											17500000000
1	-17828100	-18207700	-33926700	0.0128494	17828100	18207700	33926700	499.652	9.60498e+06		1	-17756200	-18206600	-33991000	0.0128494	17756200	18206600	33991000	500.456	9.40686e+06	198113
2	-18005100	-18198500	-33683700	0.0247875	18005100	18198500	33683700	956.496			2	-18251200	-18360000	-33706200	0.0247875	18251200	18360000	33706200	963.649
3	-17994600	-18197200	-33685000	0.0331961	17994600	18197200	33685000	1280.8			3	-18249500	-18346600	-33707400	0.0331961	18249500	18346600	33707400	1290.3
4	-17750200	-18258400	-34366800	0.0292231	17750200	18258400	34366800	1157.25			4	-17330600	-18237100	-34634500	0.0292231	17330600	18237100	34634500	1162.98
5	-17772300	-18262900	-34377200	0.0292056	17772300	18262900	34377200	1157.53			5	-17371000	-18248200	-34673300	0.0292056	17371000	18248200	34673300	1165.06
6	-17737300	-18254200	-34349600	0.0293246	17737300	18254200	34349600	1160.13			6	-17319500	-18229700	-34592800	0.0293246	17319500	18229700	34592800	1164.63
7	-17758700	-18258800	-34361500	0.0289099	17758700	18258800	34361500	1144.75			7	-17357500	-18240200	-34629400	0.0289099	17357500	18240200	34629400	1150.76
8	-18721900	-19138000	-36289500	0.0306853	18721900	19138000	36289500	1351.69			8	-18222700	-19033200	-39428500	0.0306853	18222700	19033200	39428500	1519.58
9	-18687000	-18974200	-36204300	0.0232599	18687000	18974200	36204300	1018.15			9	-17900200	-18952800	-39176800	0.0232599	17900200	18952800	39176800	1135.13
10	-18672800	-19005700	-36071800	0.0246024	18672800	19005700	36071800	1071.46			10	-18251600	-18971700	-38960600	0.0246024	18251600	18971700	38960600	1195.51
11	-18702400	-19162000	-36126200	0.0266024	18702400	19162000	36126200	1164.28			11	-18580100	-19049100	-39185200	0.0266024	18580100	19049100	39185200	1310.58
12	-13526800	-16004100	-22488500	0.0420868	13526800	16004100	22488500	835.424			12	-9743340	-15131400	-20038200	0.0420868	9743340	15131400	20038200	651.735
13	-14708100	-16178300	-22550900	0.0422515	14708100	16178300	22550900	870.646			13	-10751200	-15310900	-20312600	0.0422515	10751200	15310900	20312600	682.685
14	-14635600	-16056600	-21754700	0.0391601	14635600	16056600	21754700	770.801			14	-10451000	-15213100	-19914200	0.0391601	10451000	15213100	19914200	611.946
15	-13367100	-15877900	-21746300	0.0380322	13367100	15877900	21746300	720.217			15	-9443490	-15033600	-19639600	0.0380322	9443490	15033600	19639600	569.46
16	-11966200	-15889300	-23229000	0.0303285	11966200	15889300	23229000	604.39			16	-8640500	-14985900	-20102000	0.0303285	8640500	14985900	20102000	460.707
17	-12047900	-15781300	-22375800	0.0348541	12047900	15781300	22375800	661.265			17	-8553760	-14912300	-19662700	0.0348541	8553760	14912300	19662700	512.754
18	-15634400	-17934700	-34170800	0.0309549	15634400	17934700	34170800	1174.81			18	-13350900	-17206300	-31251100	0.0309549	13350900	17206300	31251100	985.683
19	-15741900	-17916900	-33935600	0.0285611	15741900	17916900	33935600	1073.86			19	-13599400	-17210000	-31028900	0.0285611	13599400	17210000	31028900	902.492
20	-15621600	-17875200	-33758700	0.0266979	15621600	17875200	33758700	993.737			20	-13471300	-17134900	-30621000	0.0266979	13471300	17134900	30621000	824.59
21	-15514000	-17894000	-34000100	0.0268609	15514000	17894000	34000100	1009.55			21	-13245400	-17130500	-30815600	0.0268609	13245400	17130500	30815600	835.157
22	-15604200	-17973700	-34479300	0.0339239	15604200	17973700	34479300	1305.5			22	-13202800	-17225900	-31539100	0.0339239	13202800	17225900	31539100	1093.92
23	-14197100	-17394400	-31749000	0.0240028	14197100	17394400	31749000	793.558			23	-11763000	-16381500	-26947400	0.0240028	11763000	16381500	26947400	591.681
24	-14417600	-17456400	-31970800	0.0228244	14417600	17456400	31970800	765.492			24	-12051300	-16468200	-27278700	0.0228244	12051300	16468200	27278700	575.993
25	-14603200	-17376300	-31213300	0.0256914	14603200	17376300	31213300	832.335			25	-12270200	-16404000	-26601600	0.0256914	12270200	16404000	26601600	626.504
26	-14367400	-17298900	-30896500	0.0309096	14367400	17298900	30896500	981.886			26	-11992000	-16306200	-26180800	0.0309096	11992000	16306200	26180800	732.286
27	-13926500	-17342800	-31650700	0.0192672	13926500	17342800	31650700	631.315			27	-11435800	-16301500	-26703800	0.0192672	11435800	16301500	26703800	465.886
28	-7848470	-16910900	-34643800	0.0371782	7848470	16910900	34643800	1345.29			28	-5716610	-15626000	-27597400	0.0371782	5716610	15626000	27597400	898.462
29	-7934340	-16701400	-33061100	0.0405919	7934340	16701400	33061100	1352.27			29	-5853910	-15481800	-26430700	0.0405919	5853910	15481800	26430700	912.326
30	-7715970	-16448600	-31473700	0.0382541	7715970	16448600	31473700	1168			30	-5722410	-15302400	-25280300	0.0382541	5722410	15302400	25280300	798.073
31	-17805200	-18268200	-34381900	0.0286397	17805200	18268200	34381900	1135.98			31	-17439800	-18262000	-34703000	0.0286397	17439800	18262000	34703000	1145.29
32	-17797000	-18268000	-34388500	0.0291963	17797000	18268000	34388500	1158.23			32	-17414800	-18259400	-34709800	0.0291963	17414800	18259400	34709800	1167.42
33	-17788500	-18267800	-34395900	0.02914	17788500	18267800	34395900	1156.21			33	-17388000	-18257000	-34719000	0.02914	17388000	18257000	34719000	1165.14
34	-8825040	-15726400	-25206400	0.0472622	8825040	15726400	25206400	1006.54			34	-6483930	-14859700	-21356700	0.0472622	6483930	14859700	21356700	759.088
35	-9503940	-15644300	-23940800	0.0429233	9503940	15644300	23940800	852.356			35	-6875030	-14812900	-20631600	0.0429233	6875030	14812900	20631600	657.77
36	-10418900	-15900500	-24856300	0.0442198	10418900	15900500	24856300	942.984			36	-7669680	-15047600	-21513200	0.0442198	7669680	15047600	21513200	728.362
37	-9903430	-16012900	-26174400	0.0481617	9903430	16012900	26174400	1103.46			37	-7381760	-15111200	-22255300	0.0481617	7381760	15111200	22255300	831.534
38	-8329290	-15819300	-26365900	0.0397148	8329290	15819300	26365900	903.846			38	-6234850	-14894900	-21857300	0.0397148	6234850	14894900	21857300	659.193
39	-17981300	-18195300	-33684900	0.0323893	17981300	18195300	33684900	1249.36			39	-18247100	-18329400	-33707500	0.0323893	18247100	18329400	33707500	1258.55
40	-17965300	-18192900	-33683800	0.0285305	17965300	18192900	33683800	1100.15			40	-18243900	-18307600	-33706800	0.0285305	18243900	18307600	33706800	1108.13
41	-17970400	-18194800	-33692700	0.0459969	17970400	18194800	33692700	1774.52			41	-18246500	-18316700	-33715300	0.0459969	18246500	18316700	33715300	1787.5
42	-17986000	-18197100	-33693100	0.0433339	17986000	18197100	33693100	1672.29			42	-18249400	-18337700	-33715000	0.0433339	18249400	18337700	33715000	1684.63
43	-17989100	-18195600	-33678200	0.0306206	17989100	18195600	33678200	1180.95			43	-18247100	-18337400	-33702000	0.0306206	18247100	18337400	33702000	1189.7
44	-18296000	-18326300	-34306000	0.0175277	18296000	18326300	34306000	698.838			44	-18509000	-19220300	-34687200	0.0175277	18509000	19220300	34687200	722.389
45	-18299900	-18327800	-34312800	0.0180859	18299900	18327800	34312800	721.358			45	-18513900	-19236800	-34705100	0.0180859	18513900	19236800	34705100	746.191
46	-18294500	-18325400	-34300900	0.0152699	18294500	18325400	34300900	608.666			46	-18506500	-19207600	-34681500	0.0152699	18506500	19207600	34681500	629.037
47	-17861700	-18211500	-33920400	0.0162081	17861700	18211500	33920400	630.45			47	-17768300	-18206700	-33979800	0.0162081	17768300	18206700	33979800	631.088
48	-17859000	-18210600	-33916400	0.0157833	17859000	18210600	33916400	613.789			48	-17767600	-18205900	-33974900	0.0157833	17767600	18205900	33974900	614.406
49	-17862500	-18210500	-33912500	0.0157767	17862500	18210500	33912500	613.463			49	-17769700	-18205400	-33968700	0.0157767	17769700	18205400	33968700	614.002
50	-18098100	-18239400	-33883600	0.0229743	18098100	18239400	33883600	895.928			50	-18312800	-18559300	-33946500	0.0229743	18312800	18559300	33946500	905.956
51	-18094300	-18238000	-33877500	0.0262766	18094300	18238000	33877500	1024.36			51	-18310100	-18550000	-33936400	0.0262766	18310100	18550000	33936400	1035.54
52	-18102900	-18240800	-33888300	0.0236948	18102900	18240800	33888300	924.298			52	-18315100	-18567700	-33954600	0.0236948	18315100	18567700	33954600	934.843
53	-18193100	-18277900	-34063300	0.0233697	18193100	18277900	34063300	920.179			53	-18388900	-18814600	-34235000	0.0233697	18388900	18814600	34235000	937.591
54	-18189100	-18276900	-34059900	0.0276557	18189100	18276900	34059900	1088.7			54	-18386300	-18805500	-34225600	0.0276557	18386300	18805500	34225600	1108.91
55	-17923900	-18248800	-34124600	0.0356293	17923900	18248800	34124600	1400.04			55	-17847700	-18261600	-34292000	0.0356293	17847700	18261600	34292000	1408.62
56	-17922500	-18249100	-34128500	0.0373825	17922500	18249100	34128500	1469.15			56	-17843800	-18261800	-34297400	0.0373825	17843800	18261800	34297400	1478.19
57	-17856300	-18216500	-33961400	0.031644	17856300	18216500	33961400	1233			57	-17778800	-18216900	-34041800	0.031644	17778800	18216900	34041800	1235.75
58	-17854800	-18215400	-33955000	0.0358688	17854800	18215400	33955000	1397.18			58	-17773800	-18214800	-34031700	0.0358688	17773800	18214800	34031700	1399.98
59	-14079700	-17496600	-32596000	0.025564	14079700	17496600	32596000	879.837			59	-11575500	-16457500	-27678200	0.025564	11575500	16457500	27678200	654.778
60	-13817000	-17426400	-32356900	0.0196685	13817000	17426400	32356900	666.52			60	-11263500	-16358600	-27284000	0.0196685	11263500	16358600	27284000	490.321
61	-18029100	-18217900	-33799000	0.0406292	18029100	18217900	33799000	1576.53			61	-18278100	-18425300	-33832900	0.0406292	18278100	18425300	33832900	1590.27
62	-18020800	-18215700	-33791100	0.0390107	18020800	18215700	33791100	1512.97			62	-18275000	-18411800	-33823700	0.0390107	18275000	18411800	33823700	1525.92
63	-15100000	-18598200	-39444300	0.036824	15100000	18598200	39444300	1759.67			63	-10753200	-17680800	-37238200	0.036824	10753200	17680800	37238200	1536.32
64	-14711800	-18594000	-39802800	0.0348156	14711800	18594000	39802800	1683.34			64	-10251900	-17569600	-36945600	0.0348156	10251900	17569600	36945600	1428.13
65	-18264000	-18314800	-34255600	0.0213652	18264000	18314800	34255600	849.476			65	-18475000	-19077200	-34586800	0.0213652	18475000	19077200	34586800	874.48
66	-18268100	-18316000	-34260300	0.0167292	18268100	18316000	34260300	665.335			66	-18478900	-19096000	-34596500	0.0167292	18478900	19096000	34596500	685.247
67	-17879500	-18226500	-34010200	0.0412808	17879500	18226500	34010200	1612.64			67	-17795700	-18229100	-34112300	0.0412808	17795700	18229100	34112300	1617.62
68	-17876100	-18225700	-34007200	0.0358192	17876100	18225700	34007200	1399.02			68	-17787600	-18227200	-34107000	0.0358192	17787600	18227200	34107000	1403.07
69	-18089400	-18236900	-33873800	0.0337105	18089400	18236900	33873800	1313.83			69	-18308700	-18542400	-33933800	0.0337105	18308700	18542400	33933800	1328.17
70	-18084500	-18235300	-33867300	0.033501	18084500	18235300	33867300	1305.18			70	-18305800	-18531600	-33923900	0.033501	18305800	18531600	33923900	1319.08
71	-18388400	-18468000	-34577800	0.0227364	18388400	18468000	34577800	920.139			71	-18663800	-19734700	-35278300	0.0227364	18663800	19734700	35278300	969.892
72	-18382900	-18449100	-34557400	0.0260673	18382900	18449100	34557400	1053.65			72	-18651200	-19690700	-35231800	0.0260673	18651200	19690700	35231800	1108.92
73	-16492600	-18139500	-34775200	0.0210684	16492600	18139500	34775200	832.723			73	-14401500	-17659000	-33433900	0.0210684	14401500	17659000	33433900	758.716
74	-16395900	-18123400	-34756800	0.026473	16395900	18123400	34756800	1043.94			74	-14262900	-17614900	-33257600	0.026473	14262900	17614900	33257600	943.452
75	-17867500	-18267600	-34315600	0.0243007	17867500	18267600	34315600	962.07			75	-17648900	-18278400	-34611300	0.0243007	17648900	18278400	34611300	971.165
76	-17861200	-18267200	-34318800	0.0275707	17861200	18267200	34318800	1091.57			76	-17631300	-18276400	-34614600	0.0275707	17631300	18276400	34614600	1101.69
77	-17919300	-18256500	-34184400	0.0387923	17919300	18256500	34184400	1528.26			77	-17825600	-18272400	-34391300	0.0387923	17825600	18272400	34391300	1539.85
78	-17929200	-18257900	-34184100	0.0295798	17929200	18257900	34184100	1165.51			78	-17846800	-18276100	-34396600	0.0295798	17846800	18276100	34396600	1174.86
79	-17935100	-18250200	-34123700	0.0338209	17935100	18250200	34123700	1329.19			79	-17870800	-18265100	-34294200	0.0338209	17870800	18265100	34294200	1337.78
80	-17935000	-18250900	-34128300	0.034422	17935000	18250900	34128300	1353.09			80	-17869500	-18265900	-34301500	0.034422	17869500	18265900	34301500	1361.97
81	-17930900	-18241700	-34066800	0.0335271	17930900	18241700	34066800	1314.23			81	-17873600	-18252900	-34204300	0.0335271	17873600	18252900	34204300	1320.95
82	-17933500	-18242600	-34071000	0.0322243	17933500	18242600	34071000	1263.45			82	-17876900	-18254300	-34210700	0.0322243	17876900	18254300	34210700	1270.05
83	-17836400	-18209500	-33931400	0.0209989	17836400	18209500	33931400	816.836			83	-17761800	-18208400	-33997900	0.0209989	17761800	18208400	33997900	818.194
84	-17836700	-18210400	-33937500	0.0213282	17836700	18210400	33937500	829.876			84	-17764600	-18210000	-34007100	0.0213282	17764600	18210000	34007100	831.405
85	-17488200	-18238300	-34485000	0.0274718	17488200	18238300	34485000	1088.83			85	-16588000	-18126100	-34584400	0.0274718	16588000	18126100	34584400	1078.03
86	-17518100	-18245700	-34508300	0.031692	17518100	18245700	34508300	1258.03			86	-16628800	-18142900	-34663500	0.031692	16628800	18142900	34663500	1248.89
87	-17551100	-18255000	-34541800	0.0311596	17551100	18255000	34541800	1239.42			87	-16674000	-18163000	-34761600	0.0311596	16674000	18163000	34761600	1234.24
88	-17625600	-18260500	-34506800	0.0302944	17625600	18260500	34506800	1204.63			88	-16876100	-18194700	-34785900	0.0302944	16876100	18194700	34785900	1205.05
89	-17600000	-18252800	-34477200	0.0262276	17600000	18252800	34477200	1041.1			89	-16841600	-18177800	-34699800	0.0262276	16841600	18177800	34699800	1038.69
90	-17922000	-18240100	-34064500	0.0293855	17922000	18240100	34064500	1151.58			90	-17856500	-18249700	-34198600	0.0293855	17856500	18249700	34198600	1157.14
91	-17914300	-18239500	-34067900	0.0283772	17914300	18239500	34067900	1112.09			91	-17839800	-18247800	-34201500	0.0283772	17839800	18247800	34201500	1117.25
92	-17915000	-18240300	-34072800	0.0267733	17915000	18240300	34072800	1049.47			92	-17839700	-18248900	-34209300	0.0267733	17839700	18248900	34209300	1054.47
93	-17923500	-18241200	-34070700	0.0303787	17923500	18241200	34070700	1190.86			93	-17857300	-18251000	-34207200	0.0303787	17857300	18251000	34207200	1196.72
94	-17928900	-18239900	-34056100	0.0283531	17928900	18239900	34056100	1110.84			94	-17872200	-18250300	-34187300	0.0283531	17872200	18250300	34187300	1116.23
95	-17930700	-18240800	-34061100	0.0296123	17930700	18240800	34061100	1160.47			95	-17873600	-18251700	-34195500	0.0296123	17873600	18251700	34195500	1166.25
96	-16632300	-18151800	-34723400	0.0375563	16632300	18151800	34723400	1484.09			96	-14710000	-17730500	-33636800	0.0375563	14710000	17730500	33636800	1371.58
97	-16602300	-18123100	-34548200	0.0383218	16602300	18123100	34548200	1501.66			97	-14738400	-17686200	-33291600	0.0383218	14738400	17686200	33291600	1377.13
98	-18083400	-18233600	-33856400	0.025459	18083400	18233600	33856400	991.367			98	-18301900	-18525100	-33902900	0.025459	18301900	18525100	33902900	1001.39
99	-18082900	-18233200	-33854200	0.0275977	18082900	18233200	33854200	1074.53			99	-18301000	-18523400	-33898200	0.0275977	18301000	18523400	33898200	1085.26
100	-18087000	-18235000	-33862700	0.0275955	18087000	18235000	33862700	1074.93			100	-18304300	-18532700	-33912500	0.0275955	18304300	18532700	33912500	1086.03
101	-17905300	-18253700	-34178500	0.0365805	17905300	18253700	34178500	1440.39			101	-17797900	-18266300	-34375900	0.0365805	17797900	18266300	34375900	1450.38
102	-17917500	-18254500	-34171600	0.0336186	17917500	18254500	34171600	1323.64			102	-17824800	-18268800	-34367000	0.0336186	17824800	18268800	34367000	1333.03
103	-17923100	-18254500	-34165900	0.0259447	17923100	18254500	34165900	1021.35			103	-17837700	-18269700	-34360200	0.0259447	17837700	18269700	34360200	1028.66
104	-17907700	-18240500	-34081300	0.0245175	17907700	18240500	34081300	961.287			104	-17823000	-18247900	-34219300	0.0245175	17823000	18247900	34219300	965.774
105	-17914500	-18240900	-34077500	0.019079	17914500	18240900	34077500	748.016			105	-17837100	-18249400	-34216100	0.019079	17837100	18249400	34216100	751.621
106	-17788500	-18263500	-34365000	0.0293284	17788500	18263500	34365000	1162.09			106	-17422600	-18253700	-34661000	0.0293284	17422600	18253700	34661000	1170.31
107	-17781000	-18263200	-34370800	0.0291166	17781000	18263200	34370800	1153.85			107	-17397500	-18251100	-34667200	0.0291166	17397500	18251100	34667200	1161.7
108	-17797800	-18264100	-34360300	0.0299486	17797800	18264100	34360300	1186.6			108	-17449000	-18256900	-34657600	0.0299486	17449000	18256900	34657600	1195.39
109	-17883800	-18259600	-34241600	0.0364593	17883800	18259600	34241600	1439.11			109	-17730900	-18271300	-34478100	0.0364593	17730900	18271300	34478100	1450.49
110	-17900900	-18261600	-34239100	0.0374168	17900900	18261600	34239100	1477.18			110	-17766900	-18277000	-34483100	0.0374168	17766900	18277000	34483100	1489.82
111	-18387000	-18462700	-34572900	0.021209	18387000	18462700	34572900	858.063			111	-18655200	-19672700	-35278400	0.021209	18655200	19672700	35278400	903.721
112	-18392400	-18481900	-34592300	0.0250497	18392400	18481900	34592300	1014.65			112	-18673400	-19762900	-35318800	0.0250497	18673400	19762900	35318800	1070.94
113	-18385200	-18459000	-34564200	0.029379	18385200	18459000	34564200	1188.07			113	-18647600	-19626700	-35270300	0.029379	18647600	19626700	35270300	1250.38
114	-18280000	-18320300	-34279300	0.0233725	18280000	18320300	34279300	930.517			114	-18492600	-19154700	-34635100	0.0233725	18492600	19154700	34635100	959.98
115	-18279700	-18320200	-34278700	0.0234544	18279700	18320200	34278700	933.748			115	-18491300	-19147700	-34633100	0.0234544	18491300	19147700	34633100	963.138
116	-18279500	-18320100	-34278600	0.0247268	18279500	18320100	34278600	984.395			116	-18490300	-19140300	-34633500	0.0247268	18490300	19140300	34633500	1015.27
117	-18188800	-18275200	-34048300	0.0289902	18188800	18275200	34048300	1140.64			117	-18383100	-18797900	-34209700	0.0289902	18383100	18797900	34209700	1161.45
118	-18185500	-18273500	-34039800	0.0293241	18185500	18273500	34039800	1153.28			118	-18379600	-18787200	-34195600	0.0293241	18379600	18787200	34195600	1173.88
119	-18190300	-18275000	-34045300	0.0293183	18190300	18275000	34045300	1153.43			119	-18382900	-18799400	-34206800	0.0293183	18382900	18799400	34206800	1174.48
120	-18193200	-18276500	-34053100	0.0291619	18193200	18276500	34053100	1147.73			120	-18386600	-18811700	-34221100	0.0291619	18386600	18811700	34221100	1169.21
121	-18190900	-18276500	-34055500	0.0261465	18190900	18276500	34055500	1029.12			121	-18386200	-18807600	-34222400	0.0261465	18386200	18807600	34222400	1048.29
122	-18083900	-18234600	-33863300	0.0286568	18083900	18234600	33863300	1116.24			122	-18304300	-18529200	-33915900	0.0286568	18304300	18529200	33915900	1127.9
123	-18089300	-18236400	-33870600	0.0320134	18089300	18236400	33870600	1247.51			123	-18307400	-18541000	-33926000	0.0320134	18307400	18541000	33926000	1260.84
124	-18086000	-18235200	-33865100	0.0255948	18086000	18235200	33865100	997.087			124	-18305000	-18531600	-33918500	0.0255948	18305000	18531600	33918500	1007.54
125	-18077600	-18232300	-33853000	0.0259517	18077600	18232300	33853000	1010.3			125	-18300100	-18514700	-33899900	0.0259517	18300100	18514700	33899900	1020.44
126	-18080400	-18233300	-33857300	0.0219582	18080400	18233300	33857300	855.035			126	-18302000	-18521700	-33906700	0.0219582	18302000	18521700	33906700	863.783
127	-18105300	-18242100	-33895600	0.0271386	18105300	18242100	33895600	1059.02			127	-18317600	-18576200	-33963700	0.0271386	18317600	18576200	33963700	1071.31
128	-18104800	-18241700	-33893100	0.0266585	18104800	18241700	33893100	1040.16			128	-18316800	-18571700	-33962400	0.0266585	18316800	18571700	33962400	1052.21
129	-18107700	-18243000	-33899300	0.0267213	18107700	18243000	33899300	1042.95			129	-18319400	-18581700	-33970800	0.0267213	18319400	18581700	33970800	1055.27
130	-18107700	-18242700	-33897500	0.0297868	18107700	18242700	33897500	1162.51			130	-18318500	-18580700	-33965400	0.0297868	18318500	18580700	33965400	1176.03
131	-18109900	-18243500	-33900900	0.029838	18109900	18243500	33900900	1164.73			131	-18320100	-18586200	-33971600	0.029838	18320100	18586200	33971600	1178.49
132	-18072300	-18230700	-33847200	0.0274932	18072300	18230700	33847200	1069.93			132	-18297800	-18505900	-33892600	0.0274932	18297800	18505900	33892600	1080.53
133	-18076800	-18231300	-33846400	0.0255973	18076800	18231300	33846400	996.193			133	-18298500	-18511300	-33892100	0.0255973	18298500	18511300	33892100	1006.1
134	-18072200	-18229900	-33841500	0.0272123	18072200	18229900	33841500	1058.73			134	-18296200	-18502500	-33884900	0.0272123	18296200	18502500	33884900	1069.06
135	-18068800	-18229900	-33844900	0.0268982	18068800	18229900	33844900	1046.6			135	-18296700	-18498700	-33891700	0.0268982	18296700	18498700	33891700	1056.97
136	-18067600	-18229100	-33839900	0.027908	18067600	18229100	33839900	1085.63			136	-18294900	-18495100	-33883000	0.027908	18294900	18495100	33883000	1096.16
137	-8742350	-17056000	-34786400	0.0268886	8742350	17056000	34786400	983.517			137	-6516300	-15798000	-28026700	0.0268886	6516300	15798000	28026700	668.901
138	-9242180	-17213400	-35410600	0.0229809	9242180	17213400	35410600	869.594			138	-6860810	-15966500	-28885700	0.0229809	6860810	15966500	28885700	602.762
139	-18398800	-18502100	-34618000	0.0292718	18398800	18502100	34618000	1187.41			139	-18679500	-19715200	-35410000	0.0292718	18679500	19715200	35410000	1255.16
140	-18405400	-18519400	-34647900	0.0283252	18405400	18519400	34647900	1150.86			140	-18694100	-19749000	-35480300	0.0283252	18694100	19749000	35480300	1218.89
141	-18400300	-18500700	-34630200	0.0285015	18400300	18500700	34630200	1156.75			141	-18674500	-19641200	-35448100	0.0285015	18674500	19641200	35448100	1222.45
142	-18393800	-18483000	-34601200	0.0284444	18393800	18483000	34601200	1152.62			142	-18660900	-19613500	-35378600	0.0284444	18660900	19613500	35378600	1215.84
143	-18397100	-18494800	-34613200	0.0330786	18397100	18494800	34613200	1341.38			143	-18682400	-19768200	-35377200	0.0330786	18682400	19768200	35377200	1417.8
144	-18404300	-18518200	-34641000	0.0308995	18404300	18518200	34641000	1255.05			144	-18698800	-19815800	-35447300	0.0308995	18698800	19815800	35447300	1329.44
145	-18352000	-18359000	-34427100	0.0321143	18352000	18359000	34427100	1288.66			145	-18565500	-19359400	-34951300	0.0321143	18565500	19359400	34951300	1341.95
146	-18354800	-18365100	-34440800	0.0283282	18354800	18365100	34440800	1137.54			146	-18575000	-19404600	-34973900	0.0283282	18575000	19404600	34973900	1185.85
147	-17867300	-18265700	-34302400	0.037319	17867300	18265700	34302400	1476.6			147	-17658700	-18276400	-34587000	0.037319	17658700	18276400	34587000	1490.07
148	-17850000	-18262900	-34299600	0.0339417	17850000	18262900	34299600	1342.4			148	-17622900	-18269100	-34570900	0.0339417	17622900	18269100	34570900	1353.45
149	-17838800	-18260300	-34292100	0.0262676	17838800	18260300	34292100	1038.34			149	-17601600	-18263000	-34548600	0.0262676	17601600	18263000	34548600	1046.03
150	-17924300	-18244200	-34091400	0.0359346	17924300	18244200	34091400	1409.97			150	-17854800	-18255200	-34239700	0.0359346	17854800	18255200	34239700	1417.57
151	-17926900	-18243800	-34086000	0.0253118	17926900	18243800	34086000	992.97			151	-17861800	-18255100	-34231600	0.0253118	17861800	18255100	34231600	998.276
152	-17927400	-18243200	-34081100	0.0230272	17927400	18243200	34081100	903.158			152	-17863400	-18254300	-34224500	0.0230272	17863400	18254300	34224500	907.912
153	-17702400	-18259900	-34425600	0.0192609	17702400	18259900	34425600	764.119			153	-17150000	-18221400	-34702500	0.0192609	17150000	18221400	34702500	766.613
154	-17675000	-18255400	-34420800	0.0143628	17675000	18255400	34420800	569.416			154	-17090200	-18209400	-34676800	0.0143628	17090200	18209400	34676800	570.457
155	-17692200	-18259200	-34431000	0.0189884	17692200	18259200	34431000	753.359			155	-17112000	-18216200	-34703600	0.0189884	17112000	18216200	34703600	755.345
156	-17737400	-18265800	-34432800	0.0321259	17737400	18265800	34432800	1275.66			156	-17223200	-18238200	-34749600	0.0321259	17223200	18238200	34749600	1282.86
157	-17724600	-18265300	-34441500	0.0325344	17724600	18265300	34441500	1292.1			157	-17186600	-18234100	-34756800	0.0325344	17186600	18234100	34756800	1298.83
158	-17651400	-18260000	-34477100	0.0313269	17651400	18260000	34477100	1244.58			158	-16966900	-18202900	-34753500	0.0313269	16966900	18202900	34753500	1246.08
159	-17689400	-18268800	-34501900	0.0312384	17689400	18268800	34501900	1243.22			159	-17026100	-18222400	-34833600	0.0312384	17026100	18222400	34833600	1248.2
160	-17702100	-18269000	-34491100	0.0318808	17702100	18269000	34491100	1268.45			160	-17068800	-18227300	-34826100	0.0318808	17068800	18227300	34826100	1274.3
161	-17661700	-18260100	-34467900	0.0343382	17661700	18260100	34467900	1363.89			161	-17003100	-18207300	-34748700	0.0343382	17003100	18207300	34748700	1366.35
162	-17610400	-18252100	-34461700	0.0263544	17610400	18252100	34461700	1045.59			162	-16884500	-18180700	-34677800	0.0263544	16884500	18180700	34677800	1043.37
163	-17609700	-18250500	-34451100	0.035748	17609700	18250500	34451100	1417.59			163	-16901600	-18182200	-34671000	0.035748	16901600	18182200	34671000	1415.22
164	-17280600	-18223000	-34583800	0.0221208	17280600	18223000	34583800	877.623			164	-16033600	-18029400	-34447500	0.0221208	16033600	18029400	34447500	855.397
165	-17223800	-18210400	-34550400	0.0170761	17223800	18210400	34550400	675.842			165	-15945300	-18001500	-34336700	0.0170761	15945300	18001500	34336700	656.093
166	-17236700	-18217800	-34590700	0.0208204	17236700	18217800	34590700	825.697			166	-15929700	-18009400	-34408700	0.0208204	15929700	18009400	34408700	802.431
167	-17351100	-18237400	-34616300	0.0320988	17351100	18237400	34616300	1276.81			167	-16156900	-18072400	-34632000	0.0320988	16156900	18072400	34632000	1254.09
168	-17310500	-18233700	-34630300	0.0312319	17310500	18233700	34630300	1242.28			168	-16054200	-18053500	-34599700	0.0312319	16054200	18053500	34599700	1216.56
169	-13183100	-16084200	-23404400	0.0339658	13183100	16084200	23404400	704.069			169	-9681970	-15187800	-20502000	0.0339658	9681970	15187800	20502000	541.681
170	-12722900	-16131900	-24204800	0.0199949	12722900	16131900	24204800	429.228			170	-9439870	-15199200	-20825800	0.0199949	9439870	15199200	20825800	324.126
171	-18451800	-18650400	-34848100	0.03713	18451800	18650400	34848100	1525.27			171	-18778400	-19796000	-36035300	0.03713	18778400	19796000	36035300	1636.59
172	-18443700	-18632300	-34808300	0.034798	18443700	18632300	34808300	1426.56			172	-18766500	-19829500	-35916700	0.034798	18766500	19829500	35916700	1527.16
173	-18451000	-18659900	-34832900	0.0322655	18451000	18659900	34832900	1324.79			173	-18794800	-19986400	-35962100	0.0322655	18794800	19986400	35962100	1422.64
174	-18460600	-18687600	-34873900	0.0335605	18460600	18687600	34873900	1381.07			174	-18811800	-19993500	-36076700	0.0335605	18811800	19993500	36076700	1486.97
175	-18265600	-18313200	-34243200	0.023061	18265600	18313200	34243200	916.426			175	-18474600	-19096200	-34564900	0.023061	18474600	19096200	34564900	943.329
176	-18263100	-18312100	-34237900	0.0174518	18263100	18312100	34237900	693.328			176	-18471100	-19082600	-34553700	0.0174518	18471100	19082600	34553700	713.359
177	-18258200	-18310100	-34227900	0.022494	18258200	18310100	34227900	893.177			177	-18465900	-19064900	-34534500	0.022494	18465900	19064900	34534500	918.407
178	-18261400	-18311100	-34232200	0.0243937	18261400	18311100	34232200	968.846			178	-18468700	-19075900	-34543300	0.0243937	18468700	19075900	34543300	996.548
179	-18268900	-18314300	-34247300	0.02721	18268900	18314300	34247300	1081.56			179	-18478000	-19110400	-34575600	0.02721	18478000	19110400	34575600	1113.85
180	-18220100	-18291200	-34131500	0.0324151	18220100	18291200	34131500	1280.8			180	-18420100	-18916700	-34355600	0.0324151	18420100	18916700	34355600	1309.75
181	-18214100	-18289800	-34127000	0.0235364	18214100	18289800	34127000	929.698			181	-18415900	-18897800	-34344000	0.0235364	18415900	18897800	34344000	950.197
182	-18215300	-18289200	-34121900	0.0154218	18215300	18289200	34121900	609.043			182	-18414900	-18899200	-34335800	0.0154218	18414900	18899200	34335800	622.394
183	-18219200	-18290200	-34125300	0.0253395	18219200	18290200	34125300	1000.94			183	-18417700	-18910500	-34344700	0.0253395	18417700	18910500	34344700	1023.26
184	-18227600	-18294100	-34144700	0.0325398	18227600	18294100	34144700	1286.65			184	-18427700	-18943300	-34383300	0.0325398	18427700	18943300	34383300	1317.01
185	-18224500	-18292600	-34136800	0.0305562	18224500	18292600	34136800	1207.73			185	-18424200	-18932500	-34369300	0.0305562	18424200	18932500	34369300	1235.73
186	-17881700	-18225500	-34000300	0.0414488	17881700	18225500	34000300	1618.56			186	-17807200	-18228900	-34099000	0.0414488	17807200	18228900	34099000	1623.57
187	-17884600	-18226900	-34007500	0.0383419	17884600	18226900	34007500	1497.79			187	-17807900	-18230400	-34109400	0.0383419	17807900	18230400	34109400	1502.58
188	-17890700	-18227600	-34006400	0.0412092	17890700	18227600	34006400	1609.89			188	-17822100	-18232400	-34109000	0.0412092	17822100	18232400	34109000	1615.32
189	-17887200	-18226100	-33999200	0.038117	17887200	18226100	33999200	1488.52			189	-17819900	-18230500	-34098100	0.038117	17819900	18230500	34098100	1493.33
190	-17871100	-18221300	-33981200	0.0421454	17871100	18221300	33981200	1644.05			190	-17798900	-18223800	-34071200	0.0421454	17798900	18223800	34071200	1648.57
191	-17868200	-18220900	-33980900	0.0397685	17868200	18220900	33980900	1551.23			191	-17790100	-18222400	-34070100	0.0397685	17790100	18222400	34070100	1555.28
192	-17873400	-18222900	-33990400	0.0388578	17873400	18222900	33990400	1516.49			192	-17794700	-18225000	-34083900	0.0388578	17794700	18225000	34083900	1520.72
193	-17877400	-18223400	-33989700	0.0440862	17877400	18223400	33989700	1720.6			193	-17805100	-18226400	-34083600	0.0440862	17805100	18226400	34083600	1725.63
194	-17873500	-18221200	-33977700	0.036865	17873500	18221200	33977700	1437.91			194	-17806700	-18224300	-34066800	0.036865	17806700	18224300	34066800	1441.94
195	-14424700	-15962900	-21295600	0.037738	14424700	15962900	21295600	719.407			195	-10139600	-15138200	-19690500	0.037738	10139600	15138200	19690500	576.576
196	-11209300	-15562300	-21650000	0.0360813	11209300	15562300	21650000	641.635			196	-7848370	-14776100	-19395500	0.0360813	7848370	14776100	19395500	513.96
197	-10786800	-15608600	-22403200	0.0309951	10786800	15608600	22403200	572.196			197	-7610550	-14826400	-19992000	0.0309951	7610550	14826400	19992000	458.715
198	-11077500	-15847500	-23818900	0.0393715	11077500	15847500	23818900	797.781			198	-8046450	-15020800	-20944900	0.0393715	8046450	15020800	20944900	627.155
199	-10226600	-15597000	-22880400	0.042196	10226600	15597000	22880400	793.599			199	-7290900	-14792300	-20068400	0.042196	7290900	14792300	20068400	624.765
200	-18051500	-18224200	-33821400	0.0388871	18051500	18224200	33821400	1511.04			200	-18287500	-18464800	-33860000	0.0388871	18287500	18464800	33860000	1525
201	-18056500	-18224600	-33819400	0.0388559	18056500	18224600	33819400	1509.83			201	-18287800	-18471500	-33855400	0.0388559	18287800	18471500	33855400	1523.66
202	-18051600	-18222700	-33810700	0.035305	18051600	18222700	33810700	1371.2			202	-18284800	-18460800	-33845100	0.035305	18284800	18460800	33845100	1383.51
203	-18046700	-18222300	-33812900	0.0356304	18046700	18222300	33812900	1383.85			203	-18284500	-18454300	-33849000	0.0356304	18284500	18454300	33849000	1396.34
204	-18050500	-18225000	-33828000	0.028106	18050500	18225000	33828000	1092.42			204	-18289100	-18465900	-33870400	0.028106	18289100	18465900	33870400	1102.73
205	-18045900	-18223500	-33821600	0.0325824	18045900	18223500	33821600	1265.94			205	-18286700	-18457300	-33862000	0.0325824	18286700	18457300	33862000	1277.69
206	-12994100	-15782000	-21434200	0.0383913	12994100	15782000	21434200	706.327			206	-9087010	-14987000	-19663100	0.0383913	9087010	14987000	19663100	571.161
207	-11640400	-15542900	-21080500	0.0352833	11640400	15542900	21080500	612.259			207	-8035340	-14766900	-19142800	0.0352833	8035340	14766900	19142800	495.388
208	-12263300	-15601300	-20874600	0.0361857	12263300	15601300	20874600	630.675			208	-8432290	-14815900	-19095600	0.0361857	8432290	14815900	19095600	510.422
209	-13554000	-15822900	-21167000	0.0370136	13554000	15822900	21167000	681.698			209	-9435860	-15023800	-19577000	0.0370136	9435860	15023800	19577000	551.773
210	-13721900	-16000100	-22264200	0.0330217	13721900	16000100	22264200	650.719			210	-9831770	-15195100	-20404500	0.0330217	9831770	15195100	20404500	524.991
211	-14240400	-16001300	-21754500	0.0350405	14240400	16001300	21754500	681.321			211	-10110600	-15197500	-20142900	0.0350405	10110600	15197500	20142900	551.146
212	-8747290	-17486400	-37855700	0.0312821	8747290	17486400	37855700	1331.6			212	-6246110	-16054500	-30128800	0.0312821	6246110	16054500	30128800	880.555
213	-9682940	-17681700	-38314800	0.0261104	9682940	17681700	38314800	1139.93			213	-6790700	-16249600	-30978200	0.0261104	6790700	16249600	30978200	772.696
214	-9697440	-17869200	-39639600	0.0243833	9697440	17869200	39639600	1132.15			214	-6802610	-16350500	-31686800	0.0243833	6802610	16350500	31686800	750.813
215	-18358700	-18379700	-34453900	0.0312486	18358700	18379700	34453900	1255.85			215	-18590900	-19495000	-34997200	0.0312486	18590900	19495000	34997200	1311.55
216	-18354000	-18365700	-34434500	0.037774	18354000	18365700	34434500	1516.44			216	-18576100	-19431700	-34954800	0.037774	18576100	19431700	34954800	1580.76
217	-18353300	-18365300	-34429600	0.0344889	18353300	18365300	34429600	1384.25			217	-18577000	-19449400	-34943300	0.0344889	18577000	19449400	34943300	1443.05
218	-17898700	-18262200	-34245800	0.0339679	17898700	18262200	34245800	1341.36			218	-17759400	-18277500	-34494000	0.0339679	17759400	18277500	34494000	1352.98
219	-17896000	-18262700	-34251500	0.033641	17896000	18262700	34251500	1328.73			219	-17751700	-18277800	-34503800	0.033641	17751700	18277800	34503800	1340.36
220	-15757300	-18006500	-34560500	0.0295877	15757300	18006500	34560500	1145.45			220	-13377200	-17303500	-31919200	0.0295877	13377200	17303500	31919200	974.987
221	-12750300	-15674600	-20911400	0.0369054	12750300	15674600	20911400	653.732			221	-8786480	-14875300	-19166000	0.0369054	8786480	14875300	19166000	527.113
222	-16289400	-18846000	-40024600	0.0252848	16289400	18846000	40024600	1254.07			222	-11211900	-17951700	-38714800	0.0252848	11211900	17951700	38714800	1133.47
223	-15339400	-18757900	-40345500	0.0351951	15339400	18757900	40345500	1752.22			223	-10363200	-17684800	-37656600	0.0351951	10363200	17684800	37656600	1494.44
224	-15732900	-18753500	-39920900	0.0340098	15732900	18753500	39920900	1669.5			224	-10979000	-17801500	-37874500	0.0340098	10979000	17801500	37874500	1464.2
225	-18245000	-18302500	-34187300	0.0353698	18245000	18302500	34187300	1401.6			225	-18447400	-19009000	-34458200	0.0353698	18447400	19009000	34458200	1437.91
226	-18250900	-18305400	-34202300	0.0326648	18250900	18305400	34202300	1295.4			226	-18455300	-19034300	-34489000	0.0326648	18455300	19034300	34489000	1330.32
227	-18243600	-18303100	-34193000	0.0305722	18243600	18303100	34193000	1211.76			227	-18448500	-19006300	-34468900	0.0305722	18448500	19006300	34468900	1243.38
228	-18059000	-18227800	-33839500	0.02185	18059000	18227800	33839500	849.824			228	-18293500	-18482800	-33884800	0.02185	18293500	18482800	33884800	858.088
229	-18064000	-18229200	-33844600	0.0291595	18064000	18229200	33844600	1134.47			229	-18295800	-18492800	-33891600	0.0291595	18295800	18492800	33891600	1145.7
230	-18069700	-18230700	-33849800	0.0305454	18069700	18230700	33849800	1188.79			230	-18298200	-18502400	-33899200	0.0305454	18298200	18502400	33899200	1200.76
231	-17856300	-18211200	-33923900	0.0229428	17856300	18211200	33923900	892.465			231	-17765800	-18207200	-33986000	0.0229428	17765800	18207200	33986000	893.522
232	-17854500	-18212100	-33931900	0.0279315	17854500	18212100	33931900	1086.88			232	-17765200	-18208800	-33997700	0.0279315	17765200	18208800	33997700	1088.37
233	-17831000	-18207500	-33922800	0.0141893	17831000	18207500	33922800	551.685			233	-17754500	-18205700	-33985900	0.0141893	17754500	18205700	33985900	552.501
234	-17835500	-18208500	-33925200	0.0188291	17835500	18208500	33925200	732.219			234	-17758100	-18206600	-33989000	0.0188291	17758100	18206600	33989000	733.312
235	-14225400	-17640700	-33479400	0.0329053	14225400	17640700	33479400	1184.75			235	-11606500	-16604800	-28699400	0.0329053	11606500	16604800	28699400	892.591
236	-14506300	-17683400	-33503900	0.0322041	14506300	17683400	33503900	1165.33			236	-12023200	-16701500	-28973100	0.0322041	12023200	16701500	28973100	892.101
237	-14545600	-17745800	-33910400	0.0337484	14545600	17745800	33910400	1245.91			237	-11907000	-16772900	-29599600	0.0337484	11907000	16772900	29599600	965.621
238	-18138500	-18253000	-33940300	0.0333093	18138500	18253000	33940300	1303.17			238	-18337900	-18649100	-34035700	0.0333093	18337900	18649100	34035700	1320.81
239	-18133300	-18251400	-33933500	0.0320067	18133300	18251400	33933500	1251.72			239	-18334400	-18636200	-34024100	0.0320067	18334400	18636200	34024100	1268.21
240	-18134200	-18251300	-33932000	0.025344	18134200	18251300	33932000	991.101			240	-18334500	-18638500	-34022500	0.025344	18334500	18638500	34022500	1004.19
241	-17972900	-18196900	-33705000	0.0526278	17972900	18196900	33705000	2031.54			241	-18249000	-18322700	-33727100	0.0526278	18249000	18322700	33727100	2046.47
242	-17991100	-18199200	-33702900	0.050642	17991100	18199200	33702900	1955.34			242	-18251900	-18347200	-33723800	0.050642	18251900	18347200	33723800	1969.85
243	-17791400	-18196700	-33885100	0.0398544	17791400	18196700	33885100	1545.88			243	-17714100	-18192500	-33932000	0.0398544	17714100	18192500	33932000	1547.03
244	-17805000	-18200300	-33897200	0.0316226	17805000	18200300	33897200	1227.54			244	-17729400	-18197000	-33949000	0.0316226	17729400	18197000	33949000	1228.75
245	-17812400	-18202300	-33904100	0.0192286	17812400	18202300	33904100	746.749			245	-17736700	-18199400	-33958900	0.0192286	17736700	18199400	33958900	747.587
246	-17878400	-18182200	-33694700	0.0604437	17878400	18182200	33694700	2328.24			246	-18190100	-18229700	-33721900	0.0604437	18190100	18229700	33721900	2344.18
247	-17854800	-18178800	-33693500	0.0449932	17854800	18178800	33693500	1732.28			247	-18157500	-18225000	-33721000	0.0449932	18157500	18225000	33721000	1743.86
248	-17830700	-18175000	-33690400	0.0297654	17830700	18175000	33690400	1145.34			248	-18124000	-18220000	-33718800	0.0297654	18124000	18220000	33718800	1152.85
249	-17787500	-18166500	-33669100	0.0193799	17787500	18166500	33669100	744.444			249	-18062000	-18210000	-33696800	0.0193799	18062000	18210000	33696800	749.053
250	-17785100	-18167700	-33683400	0.014119	17785100	18167700	33683400	542.676			250	-18060500	-18210400	-33712000	0.014119	18060500	18210400	33712000	546.054
251	-17781200	-18196400	-33893200	0.0415125	17781200	18196400	33893200	1610.48			251	-17705800	-18192900	-33943500	0.0415125	17705800	18192900	33943500	1611.98
252	-17799500	-18201500	-33911100	0.0298439	17799500	18201500	33911100	1159.1			252	-17726400	-18199300	-33968600	0.0298439	17726400	18199300	33968600	1160.59
253	-17792600	-18200200	-33908800	0.0409136	17792600	18200200	33908800	1588.67			253	-17721700	-18198200	-33965600	0.0409136	17721700	18198200	33965600	1590.74
254	-17734100	-18165800	-33656000	0.0259508	17734100	18165800	33656000	995.463			254	-17984100	-18214200	-33683800	0.0259508	17984100	18214200	33683800	1001.31
255	-17772400	-18173100	-33655200	0.0235211	17772400	18173100	33655200	902.872			255	-18031400	-18227800	-33682500	0.0235211	18031400	18227800	33682500	908.387
256	-17699200	-18234700	-33644100	0.0256567	17699200	18234700	33644100	984.255			256	-17918100	-18324600	-33671800	0.0256567	17918100	18324600	33671800	990.209
257	-17658800	-18226000	-33642600	0.0263744	17658800	18226000	33642600	1010.95			257	-17871500	-18305600	-33669700	0.0263744	17871500	18305600	33669700	1016.76
258	-17704300	-18157300	-33679100	0.0250689	17704300	18157300	33679100	962.005			258	-17950600	-18197500	-33709600	0.0250689	17950600	18197500	33709600	967.57
259	-17690400	-18153200	-33662000	0.0271022	17690400	18153200	33662000	1038.98			259	-17930800	-18192600	-33690500	0.0271022	17930800	18192600	33690500	1044.8
260	-16495000	-18122200	-34649500	0.0236538	16495000	18122200	34649500	929.623			260	-14520800	-17648400	-33239100	0.0236538	14520800	17648400	33239100	845.254
261	-16386500	-18099600	-34596200	0.0256557	16386500	18099600	34596200	1004.19			261	-14361300	-17596300	-33026500	0.0256557	14361300	17596300	33026500	905.361
262	-18270600	-18315300	-34252800	0.0224542	18270600	18315300	34252800	892.769			262	-18479700	-19114000	-34583600	0.0224542	18479700	19114000	34583600	919.544
263	-18267100	-18314200	-34248300	0.0222037	18267100	18314200	34248300	882.58			263	-18475700	-19096000	-34573200	0.0222037	18475700	19096000	34573200	908.58
264	-18114800	-18245200	-33907900	0.0299514	18114800	18245200	33907900	1169.62			264	-18323300	-18596600	-33984300	0.0299514	18323300	18596600	33984300	1183.85
265	-18112600	-18244500	-33905000	0.0304382	18112600	18244500	33905000	1188.43			265	-18321400	-18590400	-33977000	0.0304382	18321400	18590400	33977000	1202.57
266	-18094100	-18237600	-33874700	0.0276382	18094100	18237600	33874700	1077.3			266	-18309400	-18549700	-33932100	0.0276382	18309400	18549700	33932100	1088.99
267	-18090100	-18236500	-33870300	0.0317938	18090100	18236500	33870300	1238.96			267	-18307200	-18540700	-33925100	0.0317938	18307200	18540700	33925100	1252.14
268	-18261200	-18312300	-34241200	0.0233403	18261200	18312300	34241200	927.371			268	-18470700	-19072900	-34560500	0.0233403	18470700	19072900	34560500	954.167
269	-18256200	-18310400	-34232200	0.0222359	18256200	18310400	34232200	883.064			269	-18466000	-19057500	-34542600	0.0222359	18466000	19057500	34542600	908.063
270	-17880800	-18259900	-34246700	0.0331672	17880800	18259900	34246700	1309.39			270	-17722200	-18271200	-34486200	0.0331672	17722200	18271200	34486200	1319.8
271	-18025400	-18215400	-33784700	0.036078	18025400	18215400	33784700	1398.95			271	-18274400	-18417500	-33814200	0.036078	18274400	18417500	33814200	1410.76
272	-18035900	-18218400	-33795600	0.0394846	18035900	18218400	33795600	1532.07			272	-18278700	-18434300	-33827900	0.0394846	18278700	18434300	33827900	1545.38
273	-18032600	-18217100	-33789300	0.0346178	18032600	18217100	33789300	1342.78			273	-18276700	-18427900	-33819800	0.0346178	18276700	18427900	33819800	1354.26
274	-18141700	-18255000	-33951200	0.0221684	18141700	18255000	33951200	867.769			274	-18341900	-18662500	-34051400	0.0221684	18341900	18662500	34051400	879.859
275	-18144200	-18255700	-33953500	0.0232071	18144200	18255700	33953500	908.561			275	-18343200	-18668900	-34053800	0.0232071	18343200	18668900	34053800	921.291
276	-18145200	-18256500	-33958400	0.0235161	18145200	18256500	33958400	920.874			276	-18344800	-18672300	-34062100	0.0235161	18344800	18672300	34062100	933.953
277	-18657100	-19018200	-35946600	0.0229663	18657100	19018200	35946600	995.127			277	-18501900	-18975200	-38735100	0.0229663	18501900	18975200	38735100	1109.47
278	-18681800	-19153900	-35987900	0.0258012	18681800	19153900	35987900	1122.49			278	-18869600	-19054100	-38930900	0.0258012	18869600	19054100	38930900	1263.03
279	-16511600	-18818000	-39602400	0.0228611	16511600	18818000	39602400	1116.6			279	-11721700	-18036900	-38813200	0.0228611	11721700	18036900	38813200	1032.75
280	-16976400	-18911700	-39806900	0.0219309	16976400	18911700	39806900	1086.23			280	-11866400	-18121300	-39271700	0.0219309	11866400	18121300	39271700	1012.54
281	-15798500	-17978300	-34317900	0.0292017	15798500	17978300	34317900	1118.56			281	-13553400	-17290500	-31650100	0.0292017	13553400	17290500	31650100	951.63
282	-15861500	-17953000	-34074600	0.0286985	15861500	17953000	34074600	1087.98			282	-13742800	-17281800	-31398800	0.0286985	13742800	17281800	31398800	925.982
283	-17825500	-18261700	-34315500	0.0198384	17825500	18261700	34315500	784.836			283	-17556000	-18261900	-34586200	0.0198384	17556000	18261900	34586200	790.726
284	-17811000	-18259100	-34310900	0.0195298	17811000	18259100	34310900	772.279			284	-17526700	-18255500	-34569900	0.0195298	17526700	18255500	34569900	777.484
285	-17814500	-18260300	-34316300	0.0245829	17814500	18260300	34316300	972.387			285	-17526900	-18256900	-34579700	0.0245829	17526900	18256900	34579700	979.078
286	-18287500	-18323200	-34292200	0.0204702	18287500	18323200	34292200	815.54			286	-18499900	-19181600	-34660700	0.0204702	18499900	19181600	34660700	842.11
287	-18290000	-18323800	-34294500	0.0233638	18290000	18323800	34294500	930.956			287	-18502600	-19196000	-34665700	0.0233638	18502600	19196000	34665700	961.606
288	-10532900	-17967400	-39505500	0.0153154	10532900	17967400	39505500	709.298			288	-7336170	-16511500	-32303200	0.0153154	7336170	16511500	32303200	488.677
289	-10345500	-18052800	-40302800	0.0210129	10345500	18052800	40302800	1008.12			289	-7043150	-16493700	-32469000	0.0210129	7043150	16493700	32469000	675.928
290	-17488800	-18244100	-34526000	0.0279615	17488800	18244100	34526000	1110.28			290	-16550700	-18131900	-34662700	0.0279615	16550700	18131900	34662700	1100.52
291	-17529400	-18253600	-34553400	0.0271934	17529400	18253600	34553400	1081.83			291	-16609300	-18153000	-34754800	0.0271934	16609300	18153000	34754800	1075.73
292	-17914300	-18256900	-34192100	0.0313167	17914300	18256900	34192100	1234.06			292	-17813000	-18272200	-34402800	0.0313167	17813000	18272200	34402800	1243.47
293	-17925500	-18258300	-34190600	0.0288401	17925500	18258300	34190600	1136.62			293	-17836900	-18275900	-34405500	0.0288401	17836900	18275900	34405500	1145.74
294	-18125900	-18249300	-33926100	0.0224267	18125900	18249300	33926100	876.658			294	-18330900	-18622900	-34011900	0.0224267	18330900	18622900	34011900	887.932
295	-18129200	-18249800	-33926900	0.0213444	18129200	18249800	33926900	834.429			295	-18332200	-18629200	-34014900	0.0213444	18332200	18629200	34014900	845.29
296	-18154600	-18259200	-33968400	0.0220861	18154600	18259200	33968400	865.404			296	-18350500	-18694100	-34081200	0.0220861	18350500	18694100	34081200	878.242
297	-18154900	-18259400	-33969100	0.022018	18154900	18259400	33969100	862.768			297	-18350600	-18694300	-34081700	0.022018	18350600	18694300	34081700	875.556
298	-18159900	-18260700	-33973800	0.0215047	18159900	18260700	33973800	842.904			298	-18353400	-18705000	-34090900	0.0215047	18353400	18705000	34090900	855.656
299	-17509400	-18252800	-34567700	0.0257866	17509400	18252800	34567700	1026.17			299	-16548100	-18144100	-34752600	0.0257866	16548100	18144100	34752600	1019.03
300	-17466200	-18242100	-34534800	0.0258887	17466200	18242100	34534800	1027.99			300	-16486800	-18120600	-34646400	0.0258887	16486800	18120600	34646400	1017.19
301	-17851400	-18214500	-33952100	0.0240983	17851400	18214500	33952100	938.512			301	-17776200	-18214600	-34028300	0.0240983	17776200	18214600	34028300	940.466
302	-17849600	-18213800	-33948600	0.0257896	17849600	18213800	33948600	1004.19			302	-17771400	-18213200	-34022800	0.0257896	17771400	18213200	34022800	1006.14
303	-17995300	-18209200	-33770700	0.016325	17995300	18209200	33770700	632.277			303	-18265700	-18368800	-33800800	0.016325	18265700	18368800	33800800	637.414
304	-17986100	-18207900	-33770300	0.0183	17986100	18207900	33770300	708.642			304	-18263900	-18355600	-33800900	0.0183	18263900	18355600	33800900	714.36
305	-17992300	-18209500	-33775900	0.0228031	17992300	18209500	33775900	883.335			305	-18266300	-18365500	-33807700	0.0228031	18266300	18365500	33807700	890.572
306	-17886700	-18224100	-33985200	0.0214718	17886700	18224100	33985200	837.975			306	-17829100	-18229100	-34078900	0.0214718	17829100	18229100	34078900	840.627
307	-17892600	-18224700	-33984000	0.0200313	17892600	18224700	33984000	781.795			307	-17841200	-18230700	-34078300	0.0200313	17841200	18230700	34078300	784.375
308	-17887000	-18223400	-33980000	0.0209788	17887000	18223400	33980000	818.549			308	-17832900	-18228600	-34071700	0.0209788	17832900	18228600	34071700	821.117
309	-17936000	-18194300	-33723200	0.0294401	17936000	18194300	33723200	1136.62			309	-18245500	-18275300	-33749500	0.0294401	18245500	18275300	33749500	1144.94
310	-17920000	-18191600	-33720100	0.027745	17920000	18191600	33720100	1070.72			310	-18241900	-18252300	-33747300	0.027745	18241900	18252300	33747300	1078.46
311	-17923100	-18193500	-33730100	0.0249122	17923100	18193500	33730100	961.881			311	-18244300	-18258300	-33758800	0.0249122	18244300	18258300	33758800	968.946
312	-17825800	-18207500	-33927900	0.0140865	17825800	18207500	33927900	547.763			312	-17756800	-18207000	-33993500	0.0140865	17756800	18207000	33993500	548.705
313	-17832000	-18209100	-33932800	0.0137526	17832000	18209100	33932800	534.955			313	-17761500	-18208600	-34000100	0.0137526	17761500	18208600	34000100	535.901
314	-18000100	-18197200	-33678300	0.023497	18000100	18197200	33678300	906.401			314	-18249200	-18351500	-33702300	0.023497	18249200	18351500	33702300	913.176
315	-18009900	-18210400	-33764600	0.0366906	18009900	18210400	33764600	1421.04			315	-18267100	-18388600	-33790400	0.0366906	18267100	18388600	33790400	1432.46
316	-18019200	-18212700	-33771200	0.03315	18019200	18212700	33771200	1284.5			316	-18270200	-18403800	-33797700	0.03315	18270200	18403800	33797700	1295
317	-18022500	-18212200	-33764700	0.0330875	18022500	18212200	33764700	1281.78			317	-18269400	-18406700	-33789300	0.0330875	18269400	18406700	33789300	1292.15
318	-18014100	-18209900	-33756800	0.0407069	18014100	18209900	33756800	1576.16			318	-18266300	-18392700	-33780700	0.0407069	18266300	18392700	33780700	1588.7
319	-17997300	-18207600	-33757100	0.0502222	17997300	18207600	33757100	1944.03			319	-18263300	-18369300	-33782800	0.0502222	18263300	18369300	33782800	1959.4
320	-17995900	-18208600	-33765600	0.028841	17995900	18208600	33765600	1116.79			320	-18264800	-18368900	-33793600	0.028841	18264800	18368900	33793600	1125.75
321	-18004200	-18211300	-33776800	0.0251463	18004200	18211300	33776800	974.351			321	-18268600	-18383400	-33806900	0.0251463	18268600	18383400	33806900	982.371
322	-18007900	-18211000	-33770900	0.0272097	18007900	18211000	33770900	1054.1			322	-18268100	-18387900	-33798500	0.0272097	18268100	18387900	33798500	1062.68
323	-8503960	-15350900	-22845000	0.0418051	8503960	15350900	22845000	762.068			323	-6071180	-14559200	-19623400	0.0418051	6071180	14559200	19623400	589.846
324	-9177340	-15324800	-21985400	0.0450836	9177340	15324800	21985400	785.1			324	-6458290	-14557800	-19225900	0.0450836	6458290	14557800	19225900	620.636
325	-17906900	-18239000	-34071500	0.0282563	17906900	18239000	34071500	1107.38			325	-17824100	-18246000	-34204900	0.0282563	17824100	18246000	34204900	1112.36
326	-18324500	-18338400	-34364100	0.0302034	18324500	18338400	34364100	1207.9			326	-18539500	-19319200	-34805600	0.0302034	18539500	19319200	34805600	1253.38
327	-18316900	-18335600	-34351400	0.0307073	18316900	18335600	34351400	1227.21			327	-18532300	-19294000	-34779900	0.0307073	18532300	19294000	34779900	1272.31
328	-18312900	-18333600	-34341700	0.029241	18312900	18333600	34341700	1168.03			328	-18525300	-19261200	-34762500	0.029241	18525300	19261200	34762500	1209.93
329	-18305500	-18331000	-34330200	0.0238478	18305500	18331000	34330200	951.993			329	-18518900	-19239500	-34738600	0.0238478	18518900	19239500	34738600	985.374
330	-17898800	-18228300	-34003600	0.0382101	17898800	18228300	34003600	1492.75			330	-17839100	-18234400	-34106500	0.0382101	17839100	18234400	34106500	1498.04
331	-17902700	-18229700	-34009300	0.0390327	17902700	18229700	34009300	1525.38			331	-17842700	-18236100	-34114800	0.0390327	17842700	18236100	34114800	1530.95
332	-17894300	-18229000	-34012700	0.0389692	17894300	18229000	34012700	1522.91			332	-17824300	-18234000	-34118600	0.0389692	17824300	18234000	34118600	1528.22
333	-17895400	-18229800	-34017700	0.0302446	17895400	18229800	34017700	1182.23			333	-17823100	-18234900	-34125900	0.0302446	17823100	18234900	34125900	1186.44
334	-17873800	-18220400	-33971900	0.0314981	17873800	18220400	33971900	1228.26			334	-17813200	-18224000	-34058300	0.0314981	17813200	18224000	34058300	1231.69
335	-17866200	-18218600	-33966800	0.0294713	17866200	18218600	33966800	1148.81			335	-17803700	-18221600	-34050200	0.0294713	17803700	18221600	34050200	1151.83
336	-18178700	-18270300	-34023100	0.0338125	18178700	18270300	34023100	1328.66			336	-18372500	-18765500	-34166500	0.0338125	18372500	18765500	34166500	1351.31
337	-18181900	-18271900	-34031400	0.0329869	18181900	18271900	34031400	1296.77			337	-18376300	-18777100	-34181900	0.0329869	18376300	18777100	34181900	1319.48
338	-17860300	-18257700	-34252200	0.0326442	17860300	18257700	34252200	1288.6			338	-17676000	-18264600	-34485400	0.0326442	17676000	18264600	34485400	1297.93
339	-17874800	-18260600	-34257700	0.0325952	17874800	18260600	34257700	1287.31			339	-17704000	-18271000	-34503300	0.0325952	17704000	18271000	34503300	1297.62
340	-17877900	-18260200	-34252200	0.033411	17877900	18260200	34252200	1319.27			340	-17713500	-18271200	-34494900	0.033411	17713500	18271200	34494900	1329.82
341	-16799300	-18133800	-34427500	0.0293109	16799300	18133800	34427500	1145.83			341	-15191000	-17770500	-33441100	0.0293109	15191000	17770500	33441100	1067.88
342	-16858400	-18142500	-34430900	0.0277945	16858400	18142500	34430900	1087.74			342	-15304800	-17802000	-33552300	0.0277945	15304800	17802000	33552300	1019.71
343	-16565800	-18142400	-34723200	0.0263576	16565800	18142400	34723200	1040.48			343	-14545200	-17686800	-33488900	0.0263576	14545200	17686800	33488900	953.601
344	-16492900	-18102800	-34512800	0.0326615	16492900	18102800	34512800	1275.64			344	-14598400	-17638100	-33088000	0.0326615	14598400	17638100	33088000	1159.93
345	-15163500	-17748700	-33313000	0.0164582	15163500	17748700	33313000	595.736			345	-12925100	-16894800	-29452200	0.0164582	12925100	16894800	29452200	474.223
346	-15291200	-17729100	-33045200	0.0218144	15291200	17729100	33045200	781.108			346	-13134300	-16895700	-29249200	0.0218144	13134300	16895700	29249200	623.901
347	-18232800	-18299100	-34174700	0.0321052	18232800	18299100	34174700	1271.26			347	-18438600	-18972300	-34431600	0.0321052	18438600	18972300	34431600	1302.82
348	-18234400	-18300200	-34181100	0.0254257	18234400	18300200	34181100	1007.08			348	-18441000	-18978000	-34443600	0.0254257	18441000	18978000	34443600	1032.41
349	-18109800	-18243600	-33901900	0.0329882	18109800	18243600	33901900	1287.75			349	-18319500	-18583900	-33969800	0.0329882	18319500	18583900	33969800	1302.75
350	-18113300	-18245100	-33908700	0.0311087	18113300	18245100	33908700	1214.83			350	-18322100	-18592700	-33979400	0.0311087	18322100	18592700	33979400	1229.24
351	-18371200	-18414300	-34508700	0.0249408	18371200	18414300	34508700	1005.36			351	-18611300	-19500600	-35137000	0.0249408	18611300	19500600	35137000	1053.13
352	-18374200	-18422200	-34521800	0.0162007	18374200	18422200	34521800	653.514			352	-18621600	-19551000	-35160100	0.0162007	18621600	19551000	35160100	685.369
353	-18378800	-18438200	-34539200	0.0230884	18378800	18438200	34539200	932.324			353	-18631600	-19577700	-35204800	0.0230884	18631600	19577700	35204800	979.07
354	-18376400	-18429700	-34530200	0.0245642	18376400	18429700	34530200	991.38			354	-18622000	-19522200	-35191900	0.0245642	18622000	19522200	35191900	1040.04
355	-17868300	-18261000	-34267500	0.0345931	17868300	18261000	34267500	1366.65			355	-17685000	-18270600	-34519600	0.0345931	17685000	18270600	34519600	1377.71
356	-17871700	-18260800	-34262600	0.0329199	17871700	18260800	34262600	1300.34			356	-17694900	-18271000	-34512100	0.0329199	17694900	18271000	34512100	1310.86
357	-17919300	-18260300	-34211300	0.0276691	17919300	18260300	34211300	1091.35			357	-17817000	-18278100	-34440700	0.0276691	17817000	18278100	34440700	1100.56
358	-17934200	-18262000	-34208900	0.0282838	17934200	18262000	34208900	1115.77			358	-17849300	-18282800	-34442500	0.0282838	17849300	18282800	34442500	1125.72
359	-17935100	-18261400	-34203600	0.0282872	17935100	18261400	34203600	1115.66			359	-17853100	-18282100	-34433600	0.0282872	17853100	18282100	34433600	1125.49
360	-17920500	-18259700	-34206200	0.0273146	17920500	18259700	34206200	1077.15			360	-17821500	-18277500	-34431900	0.0273146	17821500	18277500	34431900	1086.12
361	-17903600	-18259000	-34217400	0.0270577	17903600	18259000	34217400	1067.23			361	-17782200	-18273700	-34444100	0.0270577	17782200	18273700	34444100	1075.77
362	-17905300	-18258500	-34212800	0.0278093	17905300	18258500	34212800	1096.69			362	-17787000	-18273300	-34436600	0.0278093	17787000	18273300	34436600	1105.37
363	-12834900	-16534600	-26969300	0.027504	12834900	16534600	26969300	691.726			363	-9978860	-15516700	-22554900	0.027504	9978860	15516700	22554900	504.33
364	-12081700	-16507300	-27527300	0.02822	12081700	16507300	27527300	722.488			364	-9310130	-15448000	-22732400	0.02822	9310130	15448000	22732400	517.149
365	-12308900	-16680700	-28538700	0.0294639	12308900	16680700	28538700	800.526			365	-9614340	-15594000	-23471600	0.0294639	9614340	15594000	23471600	568.997
366	-13014800	-16686500	-27874100	0.0300104	13014800	16686500	27874100	795.696			366	-10262500	-15650900	-23229800	0.0300104	10262500	15650900	23229800	577.332
367	-13401500	-16400600	-25445500	0.021945	13401500	16400600	25445500	513.053			367	-10274800	-15437500	-21693400	0.021945	10274800	15437500	21693400	383.117
368	-13487300	-16537900	-26340600	0.0247856	13487300	16537900	26340600	609.924			368	-10510100	-15557500	-22314900	0.0247856	10510100	15557500	22314900	452.383
369	-18355500	-18892600	-38291800	0.0310302	18355500	18892600	38291800	1468.67			369	-14333000	-18615400	-40334400	0.0310302	14333000	18615400	40334400	1529.91
370	-18809300	-18979200	-38456700	0.0307347	18809300	18979200	38456700	1474.23			370	-14669200	-18737000	-40866400	0.0307347	14669200	18737000	40866400	1554.78
371	-18580900	-19001900	-38846800	0.0295872	18580900	19001900	38846800	1437.51			371	-14014100	-18623200	-40708700	0.0295872	14014100	18623200	40708700	1478.49
372	-18094600	-18907100	-38656300	0.0299493	18094600	18907100	38656300	1433.99			372	-13727400	-18508900	-40179200	0.0299493	13727400	18508900	40179200	1459.29
373	-18164100	-18800300	-37823700	0.0344755	18164100	18800300	37823700	1595.69			373	-14604200	-18597300	-39933400	0.0344755	14604200	18597300	39933400	1674.67
374	-17918100	-18810200	-38140700	0.0323062	17918100	18810200	38140700	1510.12			374	-14029500	-18502900	-39833800	0.0323062	14029500	18502900	39833800	1554.54
375	-18556200	-18826200	-35417800	0.0421228	18556200	18826200	35417800	1778.72			375	-18883500	-19024600	-37557600	0.0421228	18883500	19024600	37557600	1952.97
376	-18573400	-18836000	-35531300	0.0451263	18573400	18836000	35531300	1915.15			376	-18847300	-18895800	-37822900	0.0451263	18847300	18895800	37822900	2109.69
377	-18418900	-18563300	-34700300	0.0279487	18418900	18563300	34700300	1139.03			377	-18731100	-19898600	-35594700	0.0279487	18731100	19898600	35594700	1211.72
378	-18426300	-18585300	-34731200	0.0283463	18426300	18585300	34731200	1157.23			378	-18747000	-19932300	-35674500	0.0283463	18747000	19932300	35674500	1233.8
379	-18419900	-18564200	-34706200	0.0281166	18419900	18564200	34706200	1146.19			379	-18724200	-19809600	-35634400	0.0281166	18724200	19809600	35634400	1219.07
380	-18412600	-18542300	-34676300	0.0279314	18412600	18542300	34676300	1136.72			380	-18709400	-19783000	-35555600	0.0279314	18709400	19783000	35555600	1206.48
381	-18206400	-18282500	-34082800	0.0279497	18206400	18282500	34082800	1101.72			381	-18399900	-18855100	-34272700	0.0279497	18399900	18855100	34272700	1124.01
382	-18209800	-18283100	-34083900	0.0290786	18209800	18283100	34083900	1146.35			382	-18401900	-18864100	-34277800	0.0290786	18401900	18864100	34277800	1169.86
383	-18213000	-18284700	-34092000	0.0280557	18213000	18284700	34092000	1106.48			383	-18405600	-18876100	-34292600	0.0280557	18405600	18876100	34292600	1129.68
384	-18209600	-18284000	-34090500	0.0268234	18209600	18284000	34090500	1057.75			384	-18403500	-18866800	-34286500	0.0268234	18403500	18866800	34286500	1079.59
385	-18200200	-18280600	-34075500	0.0248115	18200200	18280600	34075500	977.599			385	-18395000	-18837400	-34255500	0.0248115	18395000	18837400	34255500	996.738
386	-18202300	-18281800	-34081700	0.0272022	18202300	18281800	34081700	1072.13			386	-18398100	-18846800	-34268600	0.0272022	18398100	18846800	34268600	1093.59
387	-18121800	-18247700	-33918800	0.0278333	18121800	18247700	33918800	1087.57			387	-18327800	-18612700	-34000100	0.0278333	18327800	18612700	34000100	1101.22
388	-18119500	-18247200	-33917600	0.0321461	18119500	18247200	33917600	1255.97			388	-18326600	-18607600	-33996400	0.0321461	18326600	18607600	33996400	1271.53
389	-18116900	-18246000	-33911900	0.0284171	18116900	18246000	33911900	1109.94			389	-18324900	-18601700	-33990400	0.0284171	18324900	18601700	33990400	1123.61
390	-16901100	-18190000	-34727200	0.0347495	16901100	18190000	34727200	1379.16			390	-15175900	-17858400	-34083800	0.0347495	15175900	17858400	34083800	1304.8
391	-16978600	-18200800	-34726800	0.0291238	16978600	18200800	34726800	1157.28			391	-15310000	-17896200	-34219800	0.0291238	15310000	17896200	34219800	1102.66
392	-18613200	-19025100	-35626500	0.0330945	18613200	19025100	35626500	1414.8			392	-18996800	-19270200	-38121300	0.0330945	18996800	19270200	38121300	1576.43
393	-18635400	-19076600	-35733300	0.0277495	18635400	19076600	35733300	1192.75			393	-19022900	-19193900	-38384000	0.0277495	19022900	19193900	38384000	1334.6
394	-18331500	-18341400	-34378600	0.0324478	18331500	18341400	34378600	1298.65			394	-18547200	-19344100	-34835700	0.0324478	18547200	19344100	34835700	1348.86
395	-18340100	-18344600	-34392500	0.0289017	18340100	18344600	34392500	1157.61			395	-18555800	-19376800	-34864800	0.0289017	18555800	19376800	34864800	1203.65
396	-17963400	-18197900	-33721900	0.0496785	17963400	18197900	33721900	1918.81			396	-18250300	-18313200	-33745900	0.0496785	18250300	18313200	33745900	1933.05
397	-17979000	-18199200	-33715300	0.0620841	17979000	18199200	33715300	2397.94			397	-18252000	-18334000	-33737700	0.0620841	18252000	18334000	33737700	2415.81
398	-17939900	-18241400	-34056200	0.0310641	17939900	18241400	34056200	1217.3			398	-17892500	-18253600	-34190200	0.0310641	17892500	18253600	34190200	1223.54
399	-17937700	-18240500	-34051400	0.0304626	17937700	18240500	34051400	1193.43			399	-17890900	-18252200	-34182200	0.0304626	17890900	18252200	34182200	1199.39
400	-17948000	-18250600	-34113200	0.0318182	17948000	18250600	34113200	1250.18			400	-17899600	-18267300	-34281100	0.0318182	17899600	18267300	34281100	1258.46
401	-17948300	-18249900	-34108100	0.0314993	17948300	18249900	34108100	1237.38			401	-17901200	-18266400	-34273200	0.0314993	17901200	18266400	34273200	1245.45
402	-17937300	-18257500	-34173800	0.0385247	17937300	18257500	34173800	1517.48			402	-17865800	-18276600	-34381500	0.0385247	17865800	18276600	34381500	1529.62
403	-17940500	-18257200	-34168200	0.0337944	17940500	18257200	34168200	1330.9			403	-17874100	-18276500	-34372500	0.0337944	17874100	18276500	34372500	1341.46
404	-17919200	-18264100	-34238400	0.0342574	17919200	18264100	34238400	1352.83			404	-17806600	-18283600	-34490900	0.0342574	17806600	18283600	34490900	1365.41
405	-17921900	-18263700	-34233100	0.0322246	17921900	18263700	34233100	1272.32			405	-17815400	-18283500	-34481200	0.0322246	17815400	18283500	34481200	1284.03
406	-17888800	-18269900	-34310300	0.0298132	17888800	18269900	34310300	1180.47			406	-17698100	-18285400	-34612200	0.0298132	17698100	18285400	34612200	1192.5
407	-17892200	-18269300	-34302700	0.0309095	17892200	18269300	34302700	1223.54			407	-17709500	-18285200	-34599300	0.0309095	17709500	18285200	34599300	1235.88
408	-17830900	-18273200	-34391800	0.0288262	17830900	18273200	34391800	1144.38			408	-17488500	-18273600	-34737100	0.0288262	17488500	18273600	34737100	1155.41
409	-17837800	-18273100	-34384100	0.0288131	17837800	18273100	34384100	1143.6			409	-17512900	-18275600	-34727300	0.0288131	17512900	18275600	34727300	1154.85
410	-17716400	-18269800	-34482200	0.0315959	17716400	18269800	34482200	1256.92			410	-17112800	-18232900	-34822400	0.0315959	17112800	18232900	34822400	1263.58
411	-17435000	-18254600	-34655100	0.0283645	17435000	18254600	34655100	1131.77			411	-16294400	-18115800	-34804400	0.0283645	16294400	18115800	34804400	1119.24
412	-17469400	-18257500	-34641200	0.0266986	17469400	18257500	34641200	1065.25			412	-16381500	-18131000	-34825800	0.0266986	16381500	18131000	34825800	1055.91
413	-16616800	-18174600	-34901600	0.0292611	16616800	18174600	34901600	1165.37			413	-14538100	-17737300	-33857000	0.0292611	14538100	17737300	33857000	1077.39
414	-16696500	-18180900	-34867000	0.0316398	16696500	18180900	34867000	1259.67			414	-14690200	-17772000	-33952300	0.0316398	14690200	17772000	33952300	1172.7
415	-18293000	-19020900	-39270400	0.0289911	18293000	19020900	39270400	1427.7			415	-13353800	-18494900	-40452500	0.0289911	13353800	18494900	40452500	1425.33
416	-18552900	-18943700	-35277400	0.0435685	18552900	18943700	35277400	1832.47			416	-18977500	-20032100	-37221400	0.0435685	18977500	20032100	37221400	2024.73
417	-18570000	-18984600	-35358000	0.0425948	18570000	18984600	35358000	1798.98			417	-18994800	-19932800	-37444000	0.0425948	18994800	19932800	37444000	1994.27
418	-18397100	-18490200	-34617600	0.0279032	18397100	18490200	34617600	1131.64			418	-18689900	-19834500	-35365000	0.0279032	18689900	19834500	35365000	1196.81
419	-18402700	-18509000	-34639100	0.0293054	18402700	18509000	34639100	1190.01			419	-18702800	-19871700	-35419600	0.0293054	18702800	19871700	35419600	1260.68
420	-18306900	-18331500	-34332400	0.0330737	18306900	18331500	34332400	1320.45			420	-18524400	-19273500	-34743300	0.0330737	18524400	19273500	34743300	1367.71
421	-18313600	-18334400	-34346100	0.0367819	18313600	18334400	34346100	1469.55			421	-18531100	-19295200	-34769800	0.0367819	18531100	19295200	34769800	1523.38
422	-18237400	-18297400	-34158200	0.0315421	18237400	18297400	34158200	1248.16			422	-18435900	-18972800	-34412000	0.0315421	18435900	18972800	34412000	1278.9
423	-18239700	-18299100	-34168000	0.0309862	18239700	18299100	34168000	1226.74			423	-18440100	-18986100	-34428700	0.0309862	18440100	18986100	34428700	1257.57
424	-18192500	-18274700	-34041400	0.0283123	18192500	18274700	34041400	1113.7			424	-18383200	-18803700	-34205100	0.0283123	18383200	18803700	34205100	1134.19
425	-18195600	-18276400	-34049900	0.029155	18195600	18276400	34049900	1147.35			425	-18386200	-18812700	-34217700	0.029155	18386200	18812700	34217700	1168.78
426	-17984100	-18205200	-33752700	0.0467892	17984100	18205200	33752700	1810.36			426	-18260000	-18349700	-33779100	0.0467892	18260000	18349700	33779100	1824.51
427	-17984100	-18206500	-33762600	0.030078	17984100	18206500	33762600	1164.29			427	-18262000	-18351400	-33791200	0.030078	18262000	18351400	33791200	1173.54
428	-17813700	-18205100	-33922600	0.028677	17813700	18205100	33922600	1114.63			428	-17746300	-18204500	-33985600	0.028677	17746300	18204500	33985600	1116.45
429	-17816500	-18205300	-33921100	0.0174457	17816500	18205300	33921100	678.072			429	-17746000	-18204200	-33983800	0.0174457	17746000	18204200	33983800	679.134
430	-17828000	-18208500	-33932800	0.0255084	17828000	18208500	33932800	992.167			430	-17762100	-18208700	-34000200	0.0255084	17762100	18208700	34000200	994.007
431	-17228800	-18207600	-34525500	0.0147052	17228800	18207600	34525500	581.404			431	-15985900	-18002400	-34302800	0.0147052	15985900	18002400	34302800	564.458
432	-17220000	-18200800	-34486000	0.0156403	17220000	18200800	34486000	617.193			432	-15998300	-17994100	-34231300	0.0156403	15998300	17994100	34231300	598.485
433	-17190900	-18197800	-34493500	0.0159304	17190900	18197800	34493500	628.554			433	-15928600	-17980200	-34201200	0.0159304	15928600	17980200	34201200	608.101
434	-18210600	-18288400	-34120700	0.0108276	18210600	18288400	34120700	427.549			434	-18411600	-18884200	-34327500	0.0108276	18411600	18884200	34327500	436.704
435	-18208300	-18287700	-34118400	0.0138644	18208300	18287700	34118400	547.385			435	-18411500	-18880600	-34330000	0.0138644	18411500	18880600	34330000	559.21
436	-18206700	-18286900	-34114100	0.0138885	18206700	18286900	34114100	548.217			436	-18408400	-18869700	-34318600	0.0138885	18408400	18869700	34318600	559.794
437	-14037400	-16539000	-25798300	0.0190475	14037400	16539000	25798300	460.503			437	-10952200	-15586900	-22082500	0.0190475	10952200	15586900	22082500	345.913
438	-13968000	-16408300	-24934200	0.0213655	13968000	16408300	24934200	491.93			438	-10724000	-15478400	-21536300	0.0213655	10724000	15478400	21536300	372.977
439	-17667600	-18252700	-34408700	0.014489	17667600	18252700	34408700	574.039			439	-17085800	-18204900	-34649000	0.014489	17085800	18204900	34649000	574.711
440	-17654400	-18248900	-34395000	0.0139912	17654400	18248900	34395000	553.855			440	-17068200	-18197400	-34613300	0.0139912	17068200	18197400	34613300	553.921
441	-17646400	-18249300	-34405700	0.0139881	17646400	18249300	34405700	553.922			441	-17041000	-18195200	-34624600	0.0139881	17041000	18195200	34624600	553.839
442	-18360000	-18384300	-34458500	0.0124791	18360000	18384300	34458500	501.664			442	-18589200	-19461500	-35018500	0.0124791	18589200	19461500	35018500	523.921
443	-18362100	-18389100	-34468900	0.0192246	18362100	18389100	34468900	773.252			443	-18590600	-19449200	-35041100	0.0192246	18590600	19449200	35041100	807.716
444	-18357700	-18373400	-34453300	0.0171592	18357700	18373400	34453300	689.516			444	-18580500	-19411300	-35006500	0.0171592	18580500	19411300	35006500	719.387
445	-17452600	-18241600	-34544800	0.0196165	17452600	18241600	34544800	779.106			445	-16435900	-18112100	-34635900	0.0196165	16435900	18112100	34635900	769.782
446	-17415700	-18231100	-34506700	0.0219062	17415700	18231100	34506700	868.039			446	-16383100	-18088500	-34520500	0.0219062	16383100	18088500	34520500	854.435
447	-17432100	-18240400	-34556400	0.0171912	17432100	18240400	34556400	682.904			447	-16383400	-18103100	-34624200	0.0171912	16383400	18103100	34624200	673.712
448	-18033000	-18216100	-33782100	0.0200749	18033000	18216100	33782100	778.434			448	-18275300	-18427300	-33810400	0.0200749	18275300	18427300	33810400	785.003
449	-18038700	-18216900	-33782300	0.0191767	18038700	18216900	33782300	743.687			449	-18276100	-18434200	-33809400	0.0191767	18276100	18434200	33809400	749.942
450	-18034400	-18215600	-33776800	0.019647	18034400	18215600	33776800	761.681			450	-18274000	-18426500	-33802400	0.019647	18274000	18426500	33802400	767.988
451	-17907600	-18253100	-34171800	0.0155643	17907600	18253100	34171800	612.703			451	-17804000	-18265600	-34364900	0.0155643	17804000	18265600	34364900	616.87
452	-17902000	-18252300	-34171400	0.0152333	17902000	18252300	34171400	599.604			452	-17791700	-18263400	-34361300	0.0152333	17791700	18263400	34361300	603.528
453	-17901900	-18252700	-34174900	0.0148876	17901900	18252700	34174900	586.086			453	-17791600	-18264200	-34367100	0.0148876	17791600	18264200	34367100	589.983
454	-18010200	-18198900	-33680700	0.025473	18010200	18198900	33680700	982.908			454	-18251400	-18364700	-33704300	0.025473	18251400	18364700	33704300	990.299
455	-17688900	-18256500	-34414600	0.0233058	17688900	18256500	34414600	923.926			455	-17131400	-18215700	-34681100	0.0233058	17131400	18215700	34681100	926.44
456	-17914800	-18253400	-34166400	0.023002	17914800	18253400	34166400	905.392			456	-17820200	-18266900	-34357500	0.023002	17820200	18266900	34357500	911.608
457	-17270100	-18217100	-34551800	0.0246434	17270100	18217100	34551800	976.14			457	-16055900	-18029300	-34425000	0.0246434	16055900	18029300	34425000	952.275
458	-18272000	-18317800	-34269600	0.0171354	18272000	18317800	34269600	681.815			458	-18483900	-19111800	-34616000	0.0171354	18483900	19111800	34616000	702.677
459	-18273600	-18318100	-34269800	0.0168967	18273600	18318100	34269800	672.343			459	-18485000	-19119500	-34616500	0.0168967	18485000	19119500	34616500	693
460	-18271400	-18316200	-34258200	0.02307	18271400	18316200	34258200	917.484			460	-18481100	-19115000	-34593200	0.02307	18481100	19115000	34593200	945.168
461	-18263900	-18314100	-34251400	0.022059	18263900	18314100	34251400	876.897			461	-18475300	-19086400	-34579800	0.022059	18475300	19086400	34579800	902.757
462	-10649500	-17845500	-38518100	0.0187853	10649500	17845500	38518100	831.831			462	-7522530	-16497900	-32019600	0.0187853	7522530	16497900	32019600	590.581
463	-9858160	-17629100	-37764000	0.0228464	9858160	17629100	37764000	972.559			463	-7095950	-16292400	-30978400	0.0228464	7095950	16292400	30978400	676.812
464	-10138000	-17599300	-37271300	0.0252663	10138000	17599300	37271300	1052.08			464	-7404000	-16331700	-30951000	0.0252663	7404000	16331700	30951000	748.264
465	-10814000	-17815300	-38138200	0.0279733	10814000	17815300	38138200	1218.07			465	-7838360	-16558100	-32134100	0.0279733	7838360	16558100	32134100	886.12
466	-9609570	-17393500	-36329500	0.0259	9609570	17393500	36329500	1027.59			466	-7067370	-16137600	-29901000	0.0259	7067370	16137600	29901000	721.497
467	-9197600	-17429500	-36998900	0.0257571	9197600	17429500	36998900	1053.82			467	-6651430	-16089600	-29974400	0.0257571	6651430	16089600	29974400	719.432
468	-17920700	-18241600	-34076400	0.0215648	17920700	18241600	34076400	845.525			468	-17850100	-18251100	-34215200	0.0215648	17850100	18251100	34215200	849.706
469	-17924800	-18242400	-34078200	0.0300564	17924800	18242400	34078200	1178.65			469	-17858500	-18252900	-34219300	0.0300564	17858500	18252900	34219300	1184.68
470	-17914400	-18241400	-34081600	0.0190757	17914400	18241400	34081600	748.021			470	-17837000	-18250300	-34222100	0.0190757	17837000	18250300	34222100	751.691
471	-17916900	-18242300	-34085000	0.0242128	17916900	18242300	34085000	949.649			471	-17841000	-18251600	-34227900	0.0242128	17841000	18251600	34227900	954.432
472	-17920300	-18243000	-34086600	0.0219832	17920300	18243000	34086600	862.315			472	-17847900	-18253000	-34230900	0.0219832	17847900	18253000	34230900	866.763
473	-17912900	-18238600	-34062500	0.0287515	17912900	18238600	34062500	1126.46			473	-17839400	-18246600	-34193600	0.0287515	17839400	18246600	34193600	1131.59
474	-17920600	-18239200	-34059500	0.0289299	17920600	18239200	34059500	1133.45			474	-17855700	-18248500	-34190600	0.0289299	17855700	18248500	34190600	1138.78
475	-17711900	-18259500	-34413100	0.0299235	17711900	18259500	34413100	1186.66			475	-17183200	-18224300	-34690700	0.0299235	17183200	18224300	34690700	1191
476	-17763500	-18262600	-34383300	0.0290918	17763500	18262600	34383300	1153.16			476	-17344700	-18245300	-34679100	0.0290918	17344700	18245300	34679100	1160.33
477	-17823500	-18259700	-34302700	0.0272111	17823500	18259700	34302700	1075.86			477	-17562800	-18259300	-34560700	0.0272111	17562800	18259300	34560700	1083.48
478	-17821800	-18259500	-34302900	0.0220567	17821800	18259500	34302900	872.054			478	-17564000	-18259800	-34563200	0.0220567	17564000	18259800	34563200	878.362
479	-17838900	-18261900	-34303500	0.0300295	17838900	18261900	34303500	1187.65			479	-17593900	-18265400	-34573000	0.0300295	17593900	18265400	34573000	1196.98
480	-17830200	-18261700	-34310400	0.0244412	17830200	18261700	34310400	966.79			480	-17572000	-18263600	-34582100	0.0244412	17572000	18263600	34582100	974.268
481	-17815600	-18259000	-34305900	0.0237538	17815600	18259000	34305900	939.176			481	-17542200	-18256800	-34563200	0.0237538	17542200	18256800	34563200	945.604
482	-17843100	-18264500	-34317400	0.0217776	17843100	18264500	34317400	861.888			482	-17596800	-18270000	-34603000	0.0217776	17596800	18270000	34603000	869.257
483	-17799600	-18261900	-34342500	0.0345487	17799600	18261900	34342500	1367.83			483	-17470700	-18254900	-34621100	0.0345487	17470700	18254900	34621100	1377.25
484	-17787600	-18260800	-34346600	0.032099	17787600	18260800	34346600	1270.81			484	-17440300	-18250600	-34621300	0.032099	17440300	18250600	34621300	1278.97
485	-17776400	-18259700	-34350300	0.0304173	17776400	18259700	34350300	1204.2			485	-17410500	-18246600	-34622100	0.0304173	17410500	18246600	34622100	1211.41
486	-17767000	-18259200	-34356000	0.0292216	17767000	18259200	34356000	1156.97			486	-17384200	-18243400	-34626100	0.0292216	17384200	18243400	34626100	1163.5
487	-17891500	-18256800	-34214300	0.0278284	17891500	18256800	34214300	1097.25			487	-17758000	-18268600	-34432300	0.0278284	17758000	18268600	34432300	1105.38
488	-17889400	-18257200	-34219400	0.0272443	17889400	18257200	34219400	1074.42			488	-17752100	-18268900	-34439700	0.0272443	17752100	18268900	34439700	1082.42
489	-17887300	-18257600	-34224100	0.0273937	17887300	18257600	34224100	1080.5			489	-17746100	-18269100	-34447200	0.0273937	17746100	18269100	34447200	1088.61
490	-17884700	-18257800	-34228400	0.0273857	17884700	18257800	34228400	1080.34			490	-17739000	-18269000	-34453600	0.0273857	17739000	18269000	34453600	1088.47
491	-17881600	-18257900	-34232100	0.0235643	17881600	18257900	34232100	929.695			491	-17730200	-18268400	-34458200	0.0235643	17730200	18268400	34458200	936.638
492	-17893300	-18259600	-34232400	0.0277968	17893300	18259600	34232400	1096.92			492	-17754700	-18273000	-34466700	0.0277968	17754700	18273000	34466700	1105.75
493	-17880100	-18258600	-34238600	0.0271509	17880100	18258600	34238600	1071.48			493	-17725400	-18269700	-34472200	0.0271509	17725400	18269700	34472200	1079.78
494	-17321700	-18225000	-34556900	0.0303135	17321700	18225000	34556900	1202.02			494	-16144800	-18049900	-34483200	0.0303135	16144800	18049900	34483200	1176.08
495	-17358500	-18230400	-34558300	0.0281784	17358500	18230400	34558300	1118.1			495	-16227500	-18070200	-34545400	0.0281784	16227500	18070200	34545400	1097.73
496	-17394600	-18235000	-34555500	0.0249944	17394600	18235000	34555500	992.226			496	-16304500	-18086800	-34587100	0.0249944	16304500	18086800	34587100	976.688
497	-17371700	-18225700	-34511800	0.0293921	17371700	18225700	34511800	1164.09			497	-16308100	-18073200	-34486200	0.0293921	16308100	18073200	34486200	1143.31
498	-17422500	-18230900	-34498000	0.030144	17422500	18230900	34498000	1194.14			498	-16422600	-18095700	-34532600	0.030144	16422600	18095700	34532600	1177.1
499	-17335800	-18219800	-34505400	0.0281842	17335800	18219800	34505400	1115.28			499	-16225400	-18052500	-34421000	0.0281842	16225400	18052500	34421000	1091.69
500	-17295300	-18213700	-34502500	0.0261517	17295300	18213700	34502500	1034.03			500	-16146800	-18033700	-34365200	0.0261517	16146800	18033700	34365200	1009.17
501	-17256000	-18207300	-34496400	0.0220541	17256000	18207300	34496400	871.21			501	-16070800	-18013900	-34299900	0.0220541	16070800	18013900	34299900	847.515
502	-17168500	-18198400	-34520000	0.025174	17168500	18198400	34520000	994.093			502	-15850900	-17971400	-34216500	0.025174	15850900	17971400	34216500	960.512
503	-17118900	-18198600	-34571000	0.0378444	17118900	18198600	34571000	1496.66			503	-15723400	-17952900	-34211600	0.0378444	15723400	17952900	34211600	1440.89
504	-17055000	-18188100	-34559700	0.0322778	17055000	18188100	34559700	1274.56			504	-15603000	-17919300	-34091800	0.0322778	15603000	17919300	34091800	1219.95
505	-16996400	-18178700	-34551200	0.0298495	16996400	18178700	34551200	1177.11			505	-15490900	-17887300	-33975600	0.0298495	15490900	17887300	33975600	1120.21
506	-16934400	-18168800	-34542700	0.0273733	16934400	18168800	34542700	1077.98			506	-15379900	-17856300	-33865300	0.0273733	15379900	17856300	33865300	1020.32
507	-16874400	-18158700	-34531000	0.0221798	16874400	18158700	34531000	872.166			507	-15274100	-17826600	-33758600	0.0221798	15274100	17826600	33758600	821.317
508	-16821500	-18157100	-34571900	0.0269755	16821500	18157100	34571900	1061.82			508	-15170500	-17808900	-33735700	0.0269755	15170500	17808900	33735700	996.318
509	-16876600	-18170600	-34613300	0.0260372	16876600	18170600	34613300	1027.7			509	-15195500	-17837000	-33911600	0.0260372	15195500	17837000	33911600	970.034
510	-16954300	-18185000	-34638300	0.0272019	16954300	18185000	34638300	1076.2			510	-15341700	-17876100	-34044800	0.0272019	15341700	17876100	34044800	1021.94
511	-16401800	-18080100	-34441700	0.0282315	16401800	18080100	34441700	1097.51			511	-14474900	-17580200	-32797800	0.0282315	14474900	17580200	32797800	986.838
512	-16301700	-18057100	-34377300	0.0278592	16301700	18057100	34377300	1078.19			512	-14335000	-17524600	-32540500	0.0278592	14335000	17524600	32540500	959.719
513	-16201900	-18034900	-34319000	0.02796	16201900	18034900	34319000	1077.56			513	-14195000	-17468900	-32282700	0.02796	14195000	17468900	32282700	949.127
514	-16094500	-18009800	-34247200	0.0277451	16094500	18009800	34247200	1064.01			514	-14048100	-17409800	-32007700	0.0277451	14048100	17409800	32007700	927.103
515	-15981900	-17983900	-34174400	0.0286543	15981900	17983900	34174400	1093.32			515	-13900500	-17349300	-31723100	0.0286543	13900500	17349300	31723100	941.945
516	-15516400	-17829900	-33540000	0.0248338	15516400	17829900	33540000	913.451			516	-13367900	-17057700	-30172800	0.0248338	13367900	17057700	30172800	748.267
517	-15408200	-17780800	-33297400	0.0223119	15408200	17780800	33297400	810.004			517	-13263200	-16978600	-29712700	0.0223119	13263200	16978600	29712700	655.258
518	-15003600	-17709800	-33194700	0.0189223	15003600	17709800	33194700	679.458			518	-12736900	-16824700	-29139600	0.0189223	12736900	16824700	29139600	534.644
519	-14990300	-17751800	-33508600	0.0169653	14990300	17751800	33508600	618.264			519	-12649800	-16871100	-29557900	0.0169653	12649800	16871100	29557900	489.521
520	-15272200	-17792400	-33516700	0.0208261	15272200	17792400	33516700	762.398			520	-13020300	-16964600	-29855200	0.0208261	13020300	16964600	29855200	613.888
521	-15389900	-17841400	-33748700	0.0230727	15389900	17841400	33748700	855.437			521	-13132000	-17042700	-30301700	0.0230727	13132000	17042700	30301700	697.364
522	-14793900	-17620400	-32766100	0.0256085	14793900	17620400	32766100	897.973			522	-12480900	-16685400	-28400600	0.0256085	12480900	16685400	28400600	692.438
523	-14788600	-17551200	-32277200	0.0154303	14788600	17551200	32277200	528.334			523	-12523400	-16613100	-27841600	0.0154303	12523400	16613100	27841600	404.942
524	-14764400	-17673700	-33176500	0.0272694	14764400	17673700	33176500	974.908			524	-12371100	-16745300	-28938400	0.0272694	12371100	16745300	28938400	757.898
525	-18392000	-18479700	-34591600	0.0313659	18392000	18479700	34591600	1270.4			525	-18664400	-19676200	-35340900	0.0313659	18664400	19676200	35340900	1340.11
526	-18285900	-18322900	-34292200	0.0261489	18285900	18322900	34292200	1041.75			526	-18497400	-19163500	-34660400	0.0261489	18497400	19163500	34660400	1075.35
527	-18292900	-18325700	-34304800	0.0281838	18292900	18325700	34304800	1123.58			527	-18505300	-19193900	-34686900	0.0281838	18505300	19193900	34686900	1161
528	-18298400	-18328100	-34316300	0.0284177	18298400	18328100	34316300	1133.59			528	-18511100	-19211300	-34710500	0.0284177	18511100	19211300	34710500	1172.19
529	-18301700	-18329100	-34320400	0.0326767	18301700	18329100	34320400	1303.79			529	-18514800	-19230500	-34718200	0.0326767	18514800	19230500	34718200	1348.78
530	-18286900	-18322900	-34291300	0.0213923	18286900	18322900	34291300	852.233			530	-18498700	-19174600	-34659300	0.0213923	18498700	19174600	34659300	879.878
531	-18293900	-18325800	-34304600	0.0228812	18293900	18325800	34304600	912.194			531	-18506500	-19202300	-34687300	0.0228812	18506500	19202300	34687300	942.723
532	-18241700	-18303300	-34195900	0.0191617	18241700	18303300	34195900	759.567			532	-18448100	-19002100	-34470100	0.0191617	18448100	19002100	34470100	779.292
533	-18130200	-18250900	-33933600	0.0203836	18130200	18250900	33933600	797.118			533	-18333500	-18632800	-34020800	0.0203836	18333500	18632800	34020800	807.501
534	-18125100	-18249600	-33929200	0.018959	18125100	18249600	33929200	741.197			534	-18330900	-18623000	-34012300	0.018959	18330900	18623000	34012300	750.651
535	-18135200	-18252700	-33940800	0.024433	18135200	18252700	33940800	955.865			535	-18336300	-18642500	-34031300	0.024433	18336300	18642500	34031300	968.535
536	-18132800	-18252200	-33939800	0.0261044	18132800	18252200	33939800	1021.16			536	-18335400	-18639100	-34028300	0.0261044	18335400	18639100	34028300	1034.59
537	-18128200	-18250800	-33934800	0.0230274	18128200	18250800	33934800	900.522			537	-18333100	-18630200	-34020400	0.0230274	18333100	18630200	34020400	912.176
538	-18123800	-18249300	-33928500	0.0198038	18123800	18249300	33928500	774.182			538	-18330300	-18620500	-34010300	0.0198038	18330300	18620500	34010300	783.995
539	-18121200	-18248100	-33922700	0.0196391	18121200	18248100	33922700	767.51			539	-18328300	-18612500	-34003800	0.0196391	18328300	18612500	34003800	777.14
540	-18124500	-18248900	-33925000	0.0260595	18124500	18248900	33925000	1018.59			540	-18330000	-18620100	-34008200	0.0260595	18330000	18620100	34008200	1031.54
541	-18119800	-18247400	-33918800	0.0292492	18119800	18247400	33918800	1142.85			541	-18326900	-18608300	-33998200	0.0292492	18326900	18608300	33998200	1157.05
542	-18116800	-18246100	-33912600	0.0344812	18116800	18246100	33912600	1346.84			542	-18324600	-18602200	-33987600	0.0344812	18324600	18602200	33987600	1363.23
543	-18131300	-18251100	-33933800	0.0255334	18131300	18251100	33933800	998.535			543	-18333800	-18633400	-34022500	0.0255334	18333800	18633400	34022500	1011.6
544	-18186300	-18275400	-34052300	0.0278041	18186300	18275400	34052300	1094.12			544	-18383000	-18794000	-34213000	0.0278041	18383000	18794000	34213000	1114.01
545	-18182900	-18273700	-34043500	0.0274016	18182900	18273700	34043500	1077.8			545	-18379600	-18784800	-34198400	0.0274016	18379600	18784800	34198400	1097.01
546	-18252100	-18308000	-34219500	0.0299037	18252100	18308000	34219500	1186.83			546	-18460200	-19040300	-34518200	0.0299037	18460200	19040300	34518200	1219.53
547	-18248400	-18306100	-34209200	0.0270888	18248400	18306100	34209200	1074.55			547	-18455200	-19024900	-34498300	0.0270888	18455200	19024900	34498300	1103.48
548	-18249700	-18305400	-34203200	0.0252056	18249700	18305400	34203200	999.609			548	-18453400	-19023000	-34486700	0.0252056	18453400	19023000	34486700	1026.22
549	-18245000	-18304300	-34200300	0.0241952	18245000	18304300	34200300	959.335			549	-18450500	-19008200	-34480800	0.0241952	18450500	19008200	34480800	984.565
550	-18238900	-18302200	-34191000	0.0183923	18238900	18302200	34191000	728.875			550	-18445800	-18990800	-34465100	0.0183923	18445800	18990800	34465100	747.685
551	-18234500	-18301000	-34186600	0.0190884	18234500	18301000	34186600	756.256			551	-18442700	-18980300	-34453500	0.0190884	18442700	18980300	34453500	775.446
552	-18228300	-18296300	-34159900	0.0377254	18228300	18296300	34159900	1492.7			552	-18432300	-18953000	-34406500	0.0377254	18432300	18953000	34406500	1528.69
553	-18224600	-18294500	-34150100	0.0330454	18224600	18294500	34150100	1306.88			553	-18427500	-18937300	-34387700	0.0330454	18427500	18937300	34387700	1337.58
554	-18221100	-18292600	-34140200	0.0376369	18221100	18292600	34140200	1487.72			554	-18423100	-18923900	-34369800	0.0376369	18423100	18923900	34369800	1521.87
555	-18212300	-18287900	-34115500	0.0156893	18212300	18287900	34115500	619.4			555	-18411600	-18888000	-34323600	0.0156893	18411600	18888000	34323600	632.726
556	-18207100	-18286300	-34109100	0.0251044	18207100	18286300	34109100	990.729			556	-18407000	-18868200	-34310100	0.0251044	18407000	18868200	34310100	1011.47
557	-18210100	-18286300	-34106100	0.0310299	18210100	18286300	34106100	1224.48			557	-18408100	-18877800	-34308800	0.0310299	18408100	18877800	34308800	1250.35
558	-18204900	-18284300	-34097200	0.0336808	18204900	18284300	34097200	1328.44			558	-18403400	-18859500	-34293100	0.0336808	18403400	18859500	34293100	1355.8
559	-18201800	-18282600	-34088500	0.0293182	18201800	18282600	34088500	1155.86			559	-18399400	-18847200	-34277000	0.0293182	18399400	18847200	34277000	1179.09
560	-18198500	-18281200	-34081200	0.0270591	18198500	18281200	34081200	1066.39			560	-18396000	-18836100	-34263700	0.0270591	18396000	18836100	34263700	1087.39
561	-18194800	-18279600	-34073500	0.024461	18194800	18279600	34073500	963.612			561	-18392700	-18824600	-34251800	0.024461	18392700	18824600	34251800	982.27
562	-18192600	-18278300	-34066900	0.0212592	18192600	18278300	34066900	837.203			562	-18389800	-18815500	-34240500	0.0212592	18389800	18815500	34240500	853.136
563	-18195900	-18279400	-34070900	0.0156846	18195900	18279400	34070900	617.817			563	-18391500	-18822600	-34245400	0.0156846	18391500	18822600	34245400	629.642
564	-18179700	-18272300	-34036800	0.0291344	18179700	18272300	34036800	1145.55			564	-18376700	-18775200	-34186800	0.0291344	18376700	18775200	34186800	1165.59
565	-18177100	-18270900	-34029000	0.0301607	18177100	18270900	34029000	1185.44			565	-18373500	-18764800	-34174500	0.0301607	18373500	18764800	34174500	1205.77
566	-18174200	-18269400	-34021700	0.0294171	18174200	18269400	34021700	1155.78			566	-18370400	-18755400	-34161900	0.0294171	18370400	18755400	34161900	1175.19
567	-18169100	-18267700	-34014800	0.0266004	18169100	18267700	34014800	1044.7			567	-18367300	-18745000	-34149900	0.0266004	18367300	18745000	34149900	1061.91
568	-18165100	-18266400	-34008900	0.0209553	18165100	18266400	34008900	822.722			568	-18364100	-18733900	-34138300	0.0209553	18364100	18733900	34138300	835.962
569	-18168500	-18266900	-34009600	0.0214051	18168500	18266900	34009600	840.458			569	-18365500	-18740300	-34141500	0.0214051	18365500	18740300	34141500	854.126
570	-18162700	-18265400	-34004200	0.0245298	18162700	18265400	34004200	962.819			570	-18361600	-18724700	-34129600	0.0245298	18361600	18724700	34129600	978.023
571	-18164700	-18264900	-33998900	0.0295312	18164700	18264900	33998900	1158.9			571	-18361500	-18728300	-34125100	0.0295312	18361500	18728300	34125100	1177.28
572	-18158800	-18263100	-33992200	0.0305146	18158800	18263100	33992200	1197.01			572	-18358100	-18714900	-34114100	0.0305146	18358100	18714900	34114100	1215.6
573	-18155500	-18261700	-33985200	0.0267276	18155500	18261700	33985200	1048.07			573	-18354700	-18703400	-34101700	0.0267276	18354700	18703400	34101700	1063.94
574	-18155100	-18260700	-33978300	0.0242877	18155100	18260700	33978300	952.096			574	-18352700	-18697800	-34092600	0.0242877	18352700	18697800	34092600	966.334
575	-18149700	-18259100	-33972400	0.0186677	18149700	18259100	33972400	731.526			575	-18349600	-18686200	-34082200	0.0186677	18349600	18686200	34082200	742.237
576	-18152700	-18260400	-33978700	0.0233454	18152700	18260400	33978700	915.134			576	-18351700	-18692900	-34090800	0.0233454	18351700	18692900	34090800	928.686
577	-18149200	-18259000	-33972300	0.0176906	18149200	18259000	33972300	693.227			577	-18349000	-18683000	-34081400	0.0176906	18349000	18683000	34081400	703.321
578	-18145900	-18257800	-33966600	0.0186405	18145900	18257800	33966600	730.224			578	-18346800	-18674600	-34074100	0.0186405	18346800	18674600	34074100	740.735
579	-18150500	-18259000	-33970700	0.0250382	18150500	18259000	33970700	981.106			579	-18349200	-18686600	-34079000	0.0250382	18349200	18686600	34079000	995.399
580	-18144600	-18257000	-33962300	0.0293747	18144600	18257000	33962300	1150.48			580	-18345500	-18672000	-34067000	0.0293747	18345500	18672000	34067000	1166.87
581	-18136200	-18253400	-33945300	0.0270556	18136200	18253400	33945300	1058.69			581	-18338200	-18648800	-34038500	0.0270556	18338200	18648800	34038500	1072.96
582	-18140400	-18255000	-33952400	0.0301522	18140400	18255000	33952400	1180.33			582	-18341400	-18659200	-34050900	0.0301522	18341400	18659200	34050900	1196.64
583	-18144900	-18256600	-33959200	0.0310735	18144900	18256600	33959200	1216.85			583	-18344900	-18673100	-34062100	0.0310735	18344900	18673100	34062100	1234.12
584	-17850600	-18264400	-34309500	0.0256119	17850600	18264400	34309500	1013.41			584	-17615800	-18271100	-34592000	0.0256119	17615800	18271100	34592000	1022.13
585	-17918500	-18253100	-34160800	0.0248909	17918500	18253100	34160800	979.561			585	-17828700	-18267000	-34350200	0.0248909	17828700	18267000	34350200	986.291
586	-17922000	-18252900	-34155800	0.0257403	17922000	18252900	34155800	1012.83			586	-17837400	-18267100	-34342100	0.0257403	17837400	18267100	34342100	1019.73
587	-17911600	-18251800	-34158100	0.0255959	17911600	18251800	34158100	1007.06			587	-17815300	-18264100	-34342500	0.0255959	17815300	18264100	34342500	1013.65
588	-17908400	-18252000	-34163300	0.024436	17908400	18252000	34163300	961.596			588	-17807900	-18264000	-34349000	0.024436	17807900	18264000	34349000	967.871
589	-17905300	-18252200	-34167700	0.0211169	17905300	18252200	34167700	831.101			589	-17799700	-18263800	-34355700	0.0211169	17799700	18263800	34355700	836.538
590	-17893800	-18256500	-34209500	0.0285332	17893800	18256500	34209500	1124.85			590	-17764100	-18268500	-34424900	0.0285332	17764100	18268500	34424900	1133.12
591	-17896400	-18256200	-34204900	0.0290576	17896400	18256200	34204900	1145.34			591	-17771400	-18268400	-34417200	0.0290576	17771400	18268400	34417200	1153.69
592	-17899400	-18255900	-34199700	0.029698	17899400	18255900	34199700	1170.37			592	-17779400	-18268400	-34409400	0.029698	17779400	18268400	34409400	1178.87
593	-17902800	-18255500	-34193800	0.0327387	17902800	18255500	34193800	1289.94			593	-17788700	-18268400	-34400000	0.0327387	17788700	18268400	34400000	1299.24
594	-17906700	-18255200	-34187500	0.0353716	17906700	18255200	34187500	1393.38			594	-17798300	-18268500	-34391000	0.0353716	17798300	18268500	34391000	1403.39
595	-17909500	-18254800	-34181800	0.0398154	17909500	18254800	34181800	1568.12			595	-17806000	-18268300	-34381800	0.0398154	17806000	18268300	34381800	1579.27
596	-17918700	-18247400	-34119800	0.0291675	17918700	18247400	34119800	1145.78			596	-17838100	-18258900	-34282400	0.0291675	17838100	18258900	34282400	1152.47
597	-17916100	-18247800	-34125100	0.0271626	17916100	18247800	34125100	1067.23			597	-17831000	-18258900	-34289500	0.0271626	17831000	18258900	34289500	1073.46
598	-17927700	-18248300	-34117100	0.0318468	17927700	18248300	34117100	1251.08			598	-17857300	-18261300	-34280400	0.0318468	17857300	18261300	34280400	1258.64
599	-14629800	-17515300	-32179500	0.0196847	14629800	17515300	32179500	669.162			599	-12307700	-16547000	-27585300	0.0196847	12307700	16547000	27585300	507.494
600	-14533200	-17589300	-32804400	0.0250888	14533200	17589300	32804400	878.008			600	-12132100	-16614000	-28239200	0.0250888	12132100	16614000	28239200	668.709
601	-18083400	-18234300	-33861400	0.00913922	18083400	18234300	33861400	355.958			601	-18303600	-18526800	-33913200	0.00913922	18303600	18526800	33913200	359.651
602	-18097300	-18238800	-33879800	0.0104156	18097300	18238800	33879800	406.103			602	-18311500	-18557500	-33939200	0.0104156	18311500	18557500	33939200	410.578
603	-18099800	-18239700	-33883600	0.0244049	18099800	18239700	33883600	951.747			603	-18313100	-18561700	-33946100	0.0244049	18313100	18561700	33946100	962.395
604	-18102900	-18241100	-33890600	0.0307827	18102900	18241100	33890600	1200.91			604	-18315600	-18570700	-33955200	0.0307827	18315600	18570700	33955200	1214.58
605	-18061100	-18227200	-33832900	0.0338595	18061100	18227200	33832900	1316.58			605	-18291900	-18483000	-33873700	0.0338595	18291900	18483000	33873700	1329.08
606	-18062900	-18228200	-33838700	0.0258807	18062900	18228200	33838700	1006.63			606	-18294000	-18488200	-33882900	0.0258807	18294000	18488200	33882900	1016.4
607	-18086900	-18235300	-33865300	0.0239753	18086900	18235300	33865300	934.019			607	-18304900	-18533000	-33916500	0.0239753	18304900	18533000	33916500	943.731
608	-18083400	-18233900	-33858500	0.0220329	18083400	18233900	33858500	858.036			608	-18302600	-18526000	-33906900	0.0220329	18302600	18526000	33906900	866.797
609	-13150800	-18375700	-39804300	0.0254827	13150800	18375700	39804300	1215.87			609	-9123250	-17173400	-35244200	0.0254827	9123250	17173400	35244200	955.677
610	-13808500	-18455600	-39717500	0.0229557	13808500	18455600	39717500	1096.93			610	-9606840	-17328800	-35870200	0.0229557	9606840	17328800	35870200	890.402
611	-16035200	-18721200	-39387800	0.0309622	16035200	18721200	39387800	1490.58			611	-11465800	-17920100	-38235000	0.0309622	11465800	17920100	38235000	1359.74
612	-17637000	-18817500	-38474000	0.031269	17637000	18817500	38474000	1476.64			612	-13454200	-18398800	-39666200	0.031269	13454200	18398800	39666200	1486.44
613	-17308800	-18821200	-38828100	0.029575	17308800	18821200	38828100	1411.59			613	-12869400	-18284600	-39435200	0.029575	12869400	18284600	39435200	1385.24
614	-16469900	-18728000	-39001700	0.02988	16469900	18728000	39001700	1422			614	-12062900	-18058300	-38624800	0.02988	12062900	18058300	38624800	1341.37
615	-16870800	-18733700	-38641400	0.0312413	16870800	18733700	38641400	1471.24			615	-12653400	-18186400	-38949700	0.0312413	12653400	18186400	38949700	1429.46
616	-17216800	-18733000	-38290100	0.0328743	17216800	18733000	38290100	1531.89			616	-13217900	-18296700	-39172700	0.0328743	13217900	18296700	39172700	1526.02
617	-11495900	-17991500	-38714900	0.0288702	11495900	17991500	38714900	1296.47			617	-8206500	-16748800	-33127700	0.0288702	8206500	16748800	33127700	966.32
618	-12264100	-18148200	-39065800	0.0285906	12264100	18148200	39065800	1311.31			618	-8750430	-16953300	-34044900	0.0285906	8750430	16953300	34044900	1006.7
619	-14278400	-16641500	-26289800	0.0261845	14278400	16641500	26289800	653.585			619	-11277500	-15688100	-22480000	0.0261845	11277500	15688100	22480000	490.956
620	-14024300	-16277000	-23939700	0.0305569	14024300	16277000	23939700	666.914			620	-10507600	-15357200	-20886500	0.0305569	10507600	15357200	20886500	509.206
621	-14725400	-16568400	-25320400	0.024434	14725400	16568400	25320400	585.124			621	-11525400	-15640000	-21888700	0.024434	11525400	15640000	21888700	444.347
622	-12410300	-18258600	-39708500	0.0263146	12410300	18258600	39708500	1243.51			622	-8642350	-16992100	-34429800	0.0263146	8642350	16992100	34429800	944.673
623	-11709000	-18134100	-39520000	0.0281481	11709000	18134100	39520000	1312.93			623	-8219440	-16809800	-33550800	0.0281481	8219440	16809800	33550800	963.514
624	-10936500	-17987600	-39246300	0.017249	10936500	17987600	39246300	791.077			624	-7690250	-16648500	-32927500	0.017249	7690250	16648500	32927500	569.991
625	-10438200	-17885300	-39013800	0.0126268	10438200	17885300	39013800	571.48			625	-7356050	-16486100	-32102100	0.0126268	7356050	16486100	32102100	398.515
626	-18435500	-18602100	-34780200	0.0247188	18435500	18602100	34780200	1011.59			626	-18738400	-19684000	-35861700	0.0247188	18738400	19684000	35861700	1079.56
627	-18428300	-18582100	-34748900	0.0269115	18428300	18582100	34748900	1099.44			627	-18730000	-19713800	-35772000	0.0269115	18730000	19713800	35772000	1171.54
628	-18420800	-18561800	-34715600	0.027124	18420800	18561800	34715600	1106.13			628	-18715900	-19703400	-35681900	0.027124	18715900	19703400	35681900	1176.13
629	-18413700	-18541300	-34685500	0.0277399	18413700	18541300	34685500	1129.36			629	-18702100	-19686700	-35599500	0.0277399	18702100	19686700	35599500	1198.34
630	-18406700	-18520000	-34656700	0.0280242	18406700	18520000	34656700	1139.08			630	-18688000	-19665200	-35520400	0.0280242	18688000	19665200	35520400	1206.15
631	-18387600	-18463600	-34576100	0.0276664	18387600	18463600	34576100	1119.49			631	-18647400	-19582200	-35313800	0.0276664	18647400	19582200	35313800	1178.7
632	-18382100	-18447300	-34553500	0.0255948	18382100	18447300	34553500	1034.34			632	-18634500	-19550500	-35252900	0.0255948	18634500	19550500	35252900	1087.02
633	-18381300	-18447400	-34547400	0.0233365	18381300	18447400	34547400	942.833			633	-18641100	-19632700	-35218200	0.0233365	18641100	19632700	35218200	991.138
634	-18367800	-18404200	-34494200	0.0303474	18367800	18404200	34494200	1222.31			634	-18605200	-19494300	-35100300	0.0303474	18605200	19494300	35100300	1279.28
635	-18320000	-18336400	-34354100	0.0291176	18320000	18336400	34354100	1163.88			635	-18531400	-19280400	-34787000	0.0291176	18531400	19280400	34787000	1206.51
636	-18326200	-18339300	-34368900	0.0379414	18326200	18339300	34368900	1517.73			636	-18538800	-19303100	-34817000	0.0379414	18538800	19303100	34817000	1574.79
637	-18336600	-18343100	-34385400	0.033011	18336600	18343100	34385400	1321.7			637	-18549600	-19346000	-34851300	0.033011	18549600	19346000	34851300	1373.23
638	-18334800	-18343300	-34388800	0.0310845	18334800	18343300	34388800	1244.71			638	-18547900	-19324900	-34860000	0.0310845	18547900	19324900	34860000	1293.07
639	-18348100	-18350400	-34407600	0.0286144	18348100	18350400	34407600	1147.06			639	-18561700	-19384300	-34899200	0.0286144	18561700	19384300	34899200	1193.6
640	-18349400	-18351600	-34415300	0.0328301	18349400	18351600	34415300	1316.53			640	-18561900	-19369900	-34914800	0.0328301	18561900	19369900	34914800	1370
641	-18337000	-18344800	-34397400	0.0224021	18337000	18344800	34397400	897.418			641	-18549700	-19318000	-34879700	0.0224021	18549700	19318000	34879700	932.561
642	-18358100	-18377800	-34451800	0.0184732	18358100	18377800	34451800	742.326			642	-18587100	-19464000	-35001000	0.0184732	18587100	19464000	35001000	775.037
643	-17740500	-18257600	-34371200	0.0291577	17740500	18257600	34371200	1154.7			643	-17303700	-18233900	-34638300	0.0291577	17303700	18233900	34638300	1160.06
644	-17731200	-18257100	-34376800	0.0289216	17731200	18257100	34376800	1145.45			644	-17275000	-18230300	-34641500	0.0289216	17275000	18230300	34641500	1150.3
645	-17721000	-18256400	-34381900	0.0285346	17721000	18256400	34381900	1130.19			645	-17243900	-18226300	-34644100	0.0285346	17243900	18226300	34644100	1134.47
646	-17711100	-18255700	-34386600	0.0280399	17711100	18255700	34386600	1110.64			646	-17212100	-18222000	-34645100	0.0280399	17212100	18222000	34645100	1114.28
647	-17699100	-18254600	-34390800	0.0276632	17699100	18254600	34390800	1095.7			647	-17178900	-18217000	-34642200	0.0276632	17178900	18217000	34642200	1098.58
648	-17685100	-18253000	-34393500	0.0253162	17685100	18253000	34393500	1002.62			648	-17142000	-18211000	-34636700	0.0253162	17142000	18211000	34636700	1004.53
649	-17670100	-18251200	-34395800	0.0210049	17670100	18251200	34395800	831.749			649	-17106000	-18204700	-34627800	0.0210049	17106000	18204700	34627800	832.643
650	-17648100	-18250400	-34411700	0.0215703	17648100	18250400	34411700	854.426			650	-17030500	-18194900	-34632800	0.0215703	17030500	18194900	34632800	854.217
651	-17642100	-18253000	-34436600	0.0379123	17642100	18253000	34436600	1503.26			651	-16994800	-18196500	-34680000	0.0379123	16994800	18196500	34680000	1503.72
652	-17626700	-18251600	-34442000	0.0347097	17626700	18251600	34442000	1376.25			652	-16950200	-18188600	-34668500	0.0347097	16950200	18188600	34668500	1375.01
653	-15148500	-17670700	-32771000	0.0258249	15148500	17670700	32771000	910.659			653	-12930900	-16799800	-28767300	0.0258249	12930900	16799800	28767300	717.494
654	-15018900	-17615600	-32506800	0.0259391	15018900	17615600	32506800	901.311			654	-12800800	-16725400	-28366200	0.0259391	12800800	16725400	28366200	703.745
655	-14993900	-17563900	-32162500	0.0161197	14993900	17563900	32162500	550.628			655	-12810400	-16657100	-27869000	0.0161197	12810400	16657100	27869000	425.752
656	-14939900	-17507300	-31812000	0.016324	14939900	17507300	31812000	547.684			656	-12720000	-16579400	-27404500	0.016324	12720000	16579400	27404500	419.646
657	-14758300	-17441300	-31522000	0.0219983	14758300	17441300	31522000	725.492			657	-12480100	-16494600	-27038700	0.0219983	12480100	16494600	27038700	551.816
658	-18026200	-18214600	-33778000	0.0308359	18026200	18214600	33778000	1195.34			658	-18273100	-18416300	-33805700	0.0308359	18273100	18416300	33805700	1205.31
659	-17877600	-18224800	-33999300	0.0390906	17877600	18224800	33999300	1526.29			659	-17797100	-18227100	-34096800	0.0390906	17797100	18227100	34096800	1530.78
660	-17862000	-18218600	-33970700	0.0428628	17862000	18218600	33970700	1670.99			660	-17783400	-18219400	-34055100	0.0428628	17783400	18219400	34055100	1674.98
661	-17852200	-18213900	-33947000	0.0314507	17852200	18213900	33947000	1224.59			661	-17768500	-18212400	-34020200	0.0314507	17768500	18212400	34020200	1226.8
662	-17574800	-18246500	-34457100	0.0299918	17574800	18246500	34457100	1188.95			662	-16816100	-18166000	-34641300	0.0299918	16816100	18166000	34641300	1184.15
663	-17549200	-18242500	-34454500	0.0309828	17549200	18242500	34454500	1227.57			663	-16750700	-18152500	-34609900	0.0309828	16750700	18152500	34609900	1220.3
664	-17527100	-18240400	-34461100	0.0355586	17527100	18240400	34461100	1408.76			664	-16689800	-18140900	-34588100	0.0355586	16689800	18140900	34588100	1397.81
665	-17486000	-18236600	-34475400	0.0249347	17486000	18236600	34475400	987.815			665	-16606900	-18129400	-34589000	0.0249347	16606900	18129400	34589000	978.961
666	-17454400	-18234200	-34489900	0.0294117	17454400	18234200	34489900	1165.32			666	-16506300	-18110700	-34555900	0.0294117	16506300	18110700	34555900	1151.21
667	-18655100	-18807400	-36143200	0.0202474	18655100	18807400	36143200	881.56			667	-17686800	-18889500	-38938400	0.0202474	17686800	18889500	38938400	975.62
668	-18640800	-18835800	-36012400	0.0240298	18640800	18835800	36012400	1040.94			668	-17947100	-18896500	-38727700	0.0240298	17947100	18896500	38727700	1151.69
669	-18681500	-18831500	-36307900	0.0246414	18681500	18831500	36307900	1080.82			669	-17532900	-18908800	-39229800	0.0246414	17532900	18908800	39229800	1199.52
670	-17911500	-18257300	-34198000	0.0289453	17911500	18257300	34198000	1140.86			670	-17805100	-18272400	-34411900	0.0289453	17805100	18272400	34411900	1149.62
671	-17907000	-18258100	-34207900	0.0279688	17907000	18258100	34207900	1102.77			671	-17792200	-18272900	-34428600	0.0279688	17792200	18272900	34428600	1111.42
672	-17908900	-18257700	-34203400	0.0285087	17908900	18257700	34203400	1123.87			672	-17798100	-18272600	-34420700	0.0285087	17798100	18272600	34420700	1132.59
673	-17845900	-18260800	-34288600	0.0282256	17845900	18260800	34288600	1115.71			673	-17621600	-18265800	-34548500	0.0282256	17621600	18265800	34548500	1124.37
674	-17852400	-18260900	-34282400	0.0325927	17852400	18260900	34282400	1288.12			674	-17640100	-18267100	-34539600	0.0325927	17640100	18267100	34539600	1298.22
675	-17858800	-18261200	-34278100	0.0332379	17858800	18261200	34278100	1313.51			675	-17657500	-18268900	-34534800	0.0332379	17657500	18268900	34534800	1324.02
676	-17864000	-18261100	-34272300	0.0350449	17864000	18261100	34272300	1384.69			676	-17672300	-18269800	-34526600	0.0350449	17672300	18269800	34526600	1395.84
677	-17754300	-18262100	-34389300	0.0289987	17754300	18262100	34389300	1149.6			677	-17315200	-18242000	-34684700	0.0289987	17315200	18242000	34684700	1156.35
678	-17744800	-18261700	-34395900	0.0287337	17744800	18261700	34395900	1139.24			678	-17283900	-18238300	-34690000	0.0287337	17283900	18238300	34690000	1145.47
679	-17723700	-18260600	-34408800	0.0289579	17723700	18260600	34408800	1148.38			679	-17217300	-18229700	-34695100	0.0289579	17217300	18229700	34695100	1153.43
680	-17734800	-18261200	-34402400	0.0286799	17734800	18261200	34402400	1137.24			680	-17251600	-18234200	-34692900	0.0286799	17251600	18234200	34692900	1142.88
681	-17543300	-18248500	-34503100	0.0331687	17543300	18248500	34503100	1316.89			681	-16697000	-18156700	-34693700	0.0331687	16697000	18156700	34693700	1310.25
682	-17573100	-18250500	-34487200	0.030666	17573100	18250500	34487200	1217.27			682	-16778100	-18168100	-34693800	0.030666	16778100	18168100	34693800	1212.93
683	-16688900	-18138800	-34574200	0.0348484	16688900	18138800	34574200	1369.01			683	-14898800	-17738200	-33503000	0.0348484	14898800	17738200	33503000	1267.96
684	-16769700	-18149900	-34572300	0.0368704	16769700	18149900	34572300	1450.15			684	-15040100	-17775700	-33629200	0.0368704	15040100	17775700	33629200	1352.37
685	-16292200	-18080000	-34550900	0.0262522	16292200	18080000	34550900	1023.95			685	-14226200	-17542900	-32780400	0.0262522	14226200	17542900	32780400	913.619
686	-16181600	-18058600	-34508200	0.027874	16181600	18058600	34508200	1083.28			686	-14065300	-17485800	-32533600	0.027874	14065300	17485800	32533600	956.202
687	-16061200	-18035400	-34463100	0.0284763	16061200	18035400	34463100	1102.4			687	-13898000	-17426300	-32275900	0.0284763	13898000	17426300	32275900	962.216
688	-15933100	-18008500	-34398900	0.0287497	15933100	18008500	34398900	1107.59			688	-13726500	-17361000	-31980500	0.0287497	13726500	17361000	31980500	954.937
689	-13942600	-16978700	-29034200	0.0356702	13942600	16978700	29034200	1022.67			689	-11357300	-15965600	-24382900	0.0356702	11357300	15965600	24382900	751.84
690	-14053000	-17129700	-30002000	0.0379856	14053000	17129700	30002000	1147.14			690	-11570400	-16107600	-25183700	0.0379856	11570400	16107600	25183700	842.912
691	-13996100	-17227900	-30760400	0.0308372	13996100	17227900	30760400	967.093			691	-11511000	-16200200	-25904500	0.0308372	11511000	16200200	25904500	712.925
692	-13918100	-16835800	-28037500	0.0383521	13918100	16835800	28037500	1042.99			692	-11210400	-15833700	-23587800	0.0383521	11210400	15833700	23587800	768.342
693	-13776300	-16706300	-27254400	0.0315636	13776300	16706300	27254400	820.999			693	-10983300	-15715900	-22973300	0.0315636	10983300	15715900	22973300	606.18
694	-8705440	-17231500	-36076500	0.022677	8705440	17231500	36076500	884.972			694	-6394920	-15920300	-29021800	0.022677	6394920	15920300	29021800	598.528
695	-18375400	-18429700	-34523000	0.0206603	18375400	18429700	34523000	833.562			695	-18629100	-19603000	-35162300	0.0206603	18629100	19603000	35162300	874.938
696	-18371000	-18416100	-34505400	0.0186688	18371000	18416100	34505400	752.453			696	-18618200	-19562600	-35124400	0.0186688	18618200	19562600	35124400	788.758
697	-18365600	-18401900	-34481000	0.0288367	18365600	18401900	34481000	1160.75			697	-18603900	-19520300	-35064400	0.0288367	18603900	19520300	35064400	1214.33
698	-18362200	-18392200	-34466600	0.0186874	18362200	18392200	34466600	751.61			698	-18597800	-19508900	-35032800	0.0186874	18597800	19508900	35032800	785.723
699	-17838900	-18264400	-34320800	0.0252474	17838900	18264400	34320800	999.29			699	-17581400	-18268100	-34605400	0.0252474	17581400	18268100	34605400	1007.6
700	-17828000	-18263600	-34326600	0.033756	17828000	18263600	34326600	1336.15			700	-17553400	-18264800	-34609500	0.033756	17553400	18264800	34609500	1346.8
701	-17808600	-18262400	-34336900	0.036206	17808600	18262400	34336900	1433.31			701	-17497800	-18258100	-34617100	0.036206	17497800	18258100	34617100	1443.71
702	-17816700	-18262600	-34330600	0.0389964	17816700	18262600	34330600	1543.56			702	-17522900	-18260700	-34610800	0.0389964	17522900	18260700	34610800	1555.18
703	-17915100	-18251500	-34152700	0.0264516	17915100	18251500	34152700	1040.55			703	-17823800	-18264300	-34335200	0.0264516	17823800	18264300	34335200	1047.35
704	-17924900	-18252700	-34151700	0.023221	17924900	18252700	34151700	913.576			704	-17844400	-18267200	-34335800	0.023221	17844400	18267200	34335800	919.783
705	-17922500	-18249900	-34133700	0.0344957	17922500	18249900	34133700	1356.01			705	-17842700	-18262900	-34306300	0.0344957	17842700	18262900	34306300	1364.55
706	-17922500	-18250500	-34138500	0.0347768	17922500	18250500	34138500	1367.35			706	-17841600	-18263800	-34314000	0.0347768	17841600	18263800	34314000	1376.11
707	-17921600	-18251100	-34143300	0.0366212	17921600	18251100	34143300	1440.16			707	-17838600	-18264400	-34321400	0.0366212	17838600	18264400	34321400	1449.49
708	-17925300	-18252000	-34146400	0.0280372	17925300	18252000	34146400	1102.81			708	-17845200	-18266100	-34326800	0.0280372	17845200	18266100	34326800	1110.13
709	-17920600	-18246800	-34113900	0.0308946	17920600	18246800	34113900	1213.35			709	-17842600	-18258300	-34273700	0.0308946	17842600	18258300	34273700	1220.33
710	-17921900	-18246200	-34108200	0.0327968	17921900	18246200	34108200	1287.76			710	-17847000	-18257700	-34264900	0.0327968	17847000	18257700	34264900	1295.06
711	-17923500	-18245700	-34102600	0.03474	17923500	18245700	34102600	1363.76			711	-17851100	-18257000	-34256300	0.03474	17851100	18257000	34256300	1371.36
712	-17924600	-18245000	-34096600	0.0368804	17924600	18245000	34096600	1447.42			712	-17854400	-18256300	-34247700	0.0368804	17854400	18256300	34247700	1455.39
713	-18172900	-18268400	-34015600	0.0277898	18172900	18268400	34015600	1091.52			713	-18368800	-18752600	-34153100	0.0277898	18368800	18752600	34153100	1109.7
714	-18651600	-18656000	-36271500	0.0287577	18651600	18656000	36271500	1255.82			714	-17169400	-18821700	-38971700	0.0287577	17169400	18821700	38971700	1378.49
715	-18628000	-18656800	-36100700	0.0271446	18628000	18656800	36100700	1176.81			715	-17423200	-18821600	-38716500	0.0271446	17423200	18821600	38716500	1291.41
716	-18628900	-18860900	-35902400	0.0209979	18628900	18860900	35902400	905.735			716	-18206500	-18908000	-38550300	0.0209979	18206500	18908000	38550300	1002.5
717	-18619000	-18898200	-35794800	0.0205532	18619000	18898200	35794800	883.058			717	-18478200	-18920100	-38365400	0.0205532	18478200	18920100	38365400	977.478
718	-18611100	-18681300	-35954900	0.0268318	18611100	18681300	35954900	1156.51			718	-17696800	-18830500	-38506400	0.0268318	17696800	18830500	38506400	1269.84
719	-18599700	-18726600	-35828500	0.0282185	18599700	18726600	35828500	1210.65			719	-18001700	-18847500	-38323300	0.0282185	18001700	18847500	38323300	1330.74
720	-18622200	-18976800	-35738900	0.0215446	18622200	18976800	35738900	924.686			720	-18835900	-18963100	-38315000	0.0215446	18835900	18963100	38315000	1027.79
721	-18595900	-18897600	-35630300	0.0387915	18595900	18897600	35630300	1655.01			721	-18772800	-18916900	-38048000	0.0387915	18772800	18916900	38048000	1828.52
722	-18592100	-18790500	-35710400	0.0347159	18592100	18790500	35710400	1483.5			722	-18373000	-18874100	-38142300	0.0347159	18373000	18874100	38142300	1633.31
723	-18538800	-18805300	-35314800	0.0451818	18538800	18805300	35314800	1898.81			723	-18869000	-19170400	-37308500	0.0451818	18869000	19170400	37308500	2077.96
724	-18519400	-18729400	-35251900	0.0344106	18519400	18729400	35251900	1440.36			724	-18836100	-19086600	-37156800	0.0344106	18836100	19086600	37156800	1570.54
725	-18516100	-18778600	-35179300	0.0448325	18516100	18778600	35179300	1872.34			725	-18847600	-19360700	-36964900	0.0448325	18847600	19360700	36964900	2038.89
726	-18502800	-18752200	-35110800	0.0417093	18502800	18752200	35110800	1735.99			726	-18836600	-19461800	-36785400	0.0417093	18836600	19461800	36785400	1885.89
727	-18488500	-18721100	-35039700	0.0395297	18488500	18721100	35039700	1639.36			727	-18817400	-19517200	-36592800	0.0395297	18817400	19517200	36592800	1774.72
728	-18475500	-18692000	-34976100	0.036608	18475500	18692000	34976100	1513.26			728	-18797900	-19550100	-36420800	0.036608	18797900	19550100	36420800	1632.74
729	-18464100	-18664300	-34921800	0.0344146	18464100	18664300	34921800	1418.58			729	-18781100	-19581200	-36269800	0.0344146	18781100	19581200	36269800	1526.09
730	-18454000	-18640700	-34873500	0.034392	18454000	18640700	34873500	1414.1			730	-18765300	-19604400	-36133700	0.034392	18765300	19604400	36133700	1517.07
731	-18444600	-18619600	-34827800	0.0364218	18444600	18619600	34827800	1494.05			731	-18749500	-19620500	-36004700	0.0364218	18749500	19620500	36004700	1598.42
732	-18434900	-18583300	-34794900	0.0252168	18434900	18583300	34794900	1032.28			732	-18729900	-19566100	-35919000	0.0252168	18729900	19566100	35919000	1101.67
733	-18427000	-18562300	-34759100	0.0219229	18427000	18562300	34759100	895.722			733	-18713900	-19545900	-35824600	0.0219229	18713900	19545900	35824600	953.653
734	-18420900	-18549600	-34728100	0.0279845	18420900	18549600	34728100	1141.59			734	-18704500	-19568100	-35735300	0.0279845	18704500	19568100	35735300	1213.26
735	-18414300	-18533600	-34697400	0.0288255	18414300	18533600	34697400	1174			735	-18693100	-19571400	-35651000	0.0288255	18693100	19571400	35651000	1245.38
736	-18407600	-18516100	-34666900	0.0285168	18407600	18516100	34666900	1159.54			736	-18680500	-19563100	-35569000	0.0285168	18680500	19563100	35569000	1227.62
737	-18400900	-18494800	-34640200	0.0280185	18400900	18494800	34640200	1137.53			737	-18667600	-19548100	-35492100	0.0280185	18667600	19548100	35492100	1201.96
738	-18394900	-18478300	-34613900	0.0283775	18394900	18478300	34613900	1150.45			738	-18655500	-19532900	-35420900	0.0283775	18655500	19532900	35420900	1213.39
739	-18389000	-18462800	-34587200	0.0279178	18389000	18462800	34587200	1130.19			739	-18643100	-19512900	-35352400	0.0279178	18643100	19512900	35352400	1189.86
740	-18383400	-18448100	-34562100	0.0277837	18383400	18448100	34562100	1123.24			740	-18631500	-19493300	-35289000	0.0277837	18631500	19493300	35289000	1180.57
741	-18377900	-18432600	-34538200	0.027032	18377900	18432600	34538200	1091.41			741	-18620400	-19471600	-35231600	0.027032	18620400	19471600	35231600	1145.4
742	-18372700	-18416200	-34517800	0.0269241	18372700	18416200	34517800	1085.78			742	-18609900	-19453500	-35174400	0.0269241	18609900	19453500	35174400	1137.7
743	-18368200	-18403300	-34498400	0.0283445	18368200	18403300	34498400	1141.83			743	-18600600	-19439700	-35121500	0.0283445	18600600	19439700	35121500	1194.74
744	-18364600	-18395300	-34480700	0.0310388	18364600	18395300	34480700	1249.22			744	-18593600	-19432600	-35078800	0.0310388	18593600	19432600	35078800	1305.78
745	-18360500	-18381800	-34464300	0.0280019	18360500	18381800	34464300	1125.92			745	-18584200	-19407700	-35036700	0.0280019	18584200	19407700	35036700	1175.39
746	-18355800	-18367000	-34445800	0.0269083	18355800	18367000	34445800	1080.79			746	-18573300	-19372700	-34993900	0.0269083	18573300	19372700	34993900	1126.72
747	-18346100	-18348300	-34412500	0.0320049	18346100	18348300	34412500	1283.16			747	-18556900	-19333200	-34915900	0.0320049	18556900	19333200	34915900	1334.73
748	-18334500	-18344200	-34395300	0.0237351	18334500	18344200	34395300	950.689			748	-18545900	-19293400	-34877100	0.0237351	18545900	19293400	34877100	987.5
749	-18325700	-18341100	-34381900	0.018837	18325700	18341100	34381900	753.94			749	-18538600	-19269100	-34849200	0.018837	18538600	19269100	34849200	782.437
750	-18324500	-18339500	-34372200	0.0310225	18324500	18339500	34372200	1241.1			750	-18536400	-19273200	-34830000	0.0310225	18536400	19273200	34830000	1287.63
751	-18319800	-18336900	-34357800	0.0374812	18319800	18336900	34357800	1498.42			751	-18530800	-19263800	-34799000	0.0374812	18530800	19263800	34799000	1553.39
752	-18311800	-18334000	-34345500	0.0308559	18311800	18334000	34345500	1232.72			752	-18523100	-19236200	-34771500	0.0308559	18523100	19236200	34771500	1276.66
753	-18304500	-18331200	-34332900	0.0290793	18304500	18331200	34332900	1160.95			753	-18516600	-19216800	-34744900	0.0290793	18516600	19216800	34744900	1201.36
754	-18296800	-18328600	-34321400	0.0264765	18296800	18328600	34321400	1056.36			754	-18511000	-19198900	-34722200	0.0264765	18511000	19198900	34722200	1092.42
755	-18289000	-18325200	-34305200	0.0355255	18289000	18325200	34305200	1416.19			755	-18502100	-19169700	-34687900	0.0355255	18502100	19169700	34687900	1462.85
756	-18282400	-18322000	-34288800	0.0283742	18282400	18322000	34288800	1130.17			756	-18493900	-19144100	-34654800	0.0283742	18493900	19144100	34654800	1166.18
757	-18275600	-18319400	-34277200	0.0241161	18275600	18319400	34277200	959.958			757	-18487100	-19119400	-34631300	0.0241161	18487100	19119400	34631300	989.723
758	-18268700	-18316800	-34265600	0.0211366	18268700	18316800	34265600	840.826			758	-18480800	-19097800	-34607700	0.0211366	18480800	19097800	34607700	866.225
759	-18257900	-18312500	-34245700	0.0234496	18257900	18312500	34245700	931.844			759	-18469800	-19061000	-34566200	0.0234496	18469800	19061000	34566200	958.661
760	-18255400	-18310800	-34235800	0.0252458	18255400	18310800	34235800	1002.74			760	-18465100	-19047200	-34546700	0.0252458	18465100	19047200	34546700	1030.97
761	-18251300	-18308800	-34225800	0.0301135	18251300	18308800	34225800	1195.47			761	-18461000	-19036000	-34528000	0.0301135	18461000	19036000	34528000	1228.51
762	-18247900	-18306900	-34215900	0.0308442	18247900	18306900	34215900	1223.87			762	-18456400	-19022600	-34508800	0.0308442	18456400	19022600	34508800	1256.97
763	-18242800	-18304900	-34206400	0.027349	18242800	18304900	34206400	1084.63			763	-18451200	-19004700	-34489900	0.027349	18451200	19004700	34489900	1113.27
764	-18238100	-18302900	-34196900	0.0251434	18238100	18302900	34196900	996.661			764	-18446500	-18988900	-34471800	0.0251434	18446500	18988900	34471800	1022.39
765	-18234100	-18300900	-34186900	0.0238485	18234100	18300900	34186900	944.848			765	-18441900	-18973700	-34454200	0.0238485	18441900	18973700	34454200	968.733
766	-18230100	-18299300	-34179000	0.0243614	18230100	18299300	34179000	964.766			766	-18438100	-18962100	-34438900	0.0243614	18438100	18962100	34438900	988.705
767	-18226500	-18297800	-34172000	0.0272189	18226500	18297800	34172000	1077.53			767	-18435100	-18953600	-34425600	0.0272189	18435100	18953600	34425600	1103.87
768	-18226200	-18297000	-34166400	0.0355572	18226200	18297000	34166400	1407.27			768	-18432600	-18947200	-34414100	0.0355572	18432600	18947200	34414100	1441.15
769	-18224200	-18295200	-34155900	0.0384243	18224200	18295200	34155900	1519.98			769	-18428500	-18936600	-34395300	0.0384243	18428500	18936600	34395300	1555.79
770	-18219400	-18293200	-34146100	0.0351227	18219400	18293200	34146100	1388.66			770	-18423700	-18920200	-34377400	0.0351227	18423700	18920200	34377400	1420.58
771	-18215100	-18291200	-34136200	0.0342089	18215100	18291200	34136200	1351.84			771	-18418900	-18904600	-34358900	0.0342089	18418900	18904600	34358900	1382.12
772	-18210200	-18289100	-34126500	0.0275155	18210200	18289100	34126500	1086.77			772	-18414100	-18887500	-34342000	0.0275155	18414100	18887500	34342000	1110.53
773	-18205500	-18286900	-34115400	0.0220415	18205500	18286900	34115400	870.069			773	-18409200	-18870700	-34323900	0.0220415	18409200	18870700	34323900	888.63
774	-18202700	-18285500	-34108200	0.0223822	18202700	18285500	34108200	883.194			774	-18405400	-18857700	-34309700	0.0223822	18405400	18857700	34309700	901.597
775	-18201500	-18284700	-34103300	0.0288717	18201500	18284700	34103300	1139			775	-18403200	-18851800	-34299500	0.0288717	18403200	18851800	34299500	1162.37
776	-18200300	-18283200	-34094000	0.0330935	18200300	18283200	34094000	1304.99			776	-18400400	-18846100	-34285200	0.0330935	18400400	18846100	34285200	1331.37
777	-18196500	-18281500	-34085800	0.0297318	18196500	18281500	34085800	1171.92			777	-18396600	-18833100	-34270800	0.0297318	18396600	18833100	34270800	1195.1
778	-18194200	-18280200	-34078300	0.0280158	18194200	18280200	34078300	1103.87			778	-18393200	-18822700	-34257300	0.0280158	18393200	18822700	34257300	1125.25
779	-18190500	-18278700	-34071500	0.0260454	18190500	18278700	34071500	1025.86			779	-18389800	-18811900	-34244000	0.0260454	18389800	18811900	34244000	1045.3
780	-18187600	-18277100	-34063300	0.0267881	18187600	18277100	34063300	1054.67			780	-18386900	-18803200	-34232000	0.0267881	18386900	18803200	34232000	1074.37
781	-18184000	-18275700	-34056400	0.0296875	18184000	18275700	34056400	1168.4			781	-18383500	-18793100	-34217300	0.0296875	18383500	18793100	34217300	1189.68
782	-18182000	-18274400	-34049000	0.0300579	18182000	18274400	34049000	1182.55			782	-18380000	-18782200	-34203200	0.0300579	18380000	18782200	34203200	1203.54
783	-18177900	-18272800	-34041900	0.0278943	18177900	18272800	34041900	1097			783	-18376900	-18771700	-34191500	0.0278943	18376900	18771700	34191500	1116.13
784	-18175500	-18271300	-34033800	0.0286618	18175500	18271300	34033800	1126.73			784	-18373900	-18762500	-34179500	0.0286618	18373900	18762500	34179500	1146.05
785	-18172400	-18269900	-34026600	0.0289221	18172400	18269900	34026600	1136.54			785	-18370900	-18752900	-34167600	0.0289221	18370900	18752900	34167600	1155.65
786	-18168100	-18268300	-34019900	0.028329	18168100	18268300	34019900	1112.82			786	-18367900	-18743700	-34155900	0.028329	18367900	18743700	34155900	1131.19
787	-18164700	-18267000	-34013500	0.0268844	18164700	18267000	34013500	1055.71			787	-18364900	-18733900	-34144300	0.0268844	18364900	18733900	34144300	1072.77
788	-18160900	-18265300	-34005300	0.0266256	18160900	18265300	34005300	1045.1			788	-18361900	-18724300	-34132200	0.0266256	18361900	18724300	34132200	1061.7
789	-18158500	-18264000	-33998500	0.0312202	18158500	18264000	33998500	1225.02			789	-18359400	-18716800	-34121500	0.0312202	18359400	18716800	34121500	1244.16
790	-18156000	-18262500	-33990800	0.0324213	18156000	18262500	33990800	1271.66			790	-18356300	-18707600	-34108800	0.0324213	18356300	18707600	34108800	1291.09
791	-18152300	-18261000	-33983500	0.0278493	18152300	18261000	33983500	1091.91			791	-18353100	-18695700	-34098000	0.0278493	18353100	18695700	34098000	1108.26
792	-18149000	-18259600	-33976800	0.025088	18149000	18259600	33976800	983.295			792	-18350200	-18685600	-34087200	0.025088	18350200	18685600	34087200	997.717
793	-18146900	-18258400	-33969800	0.0236346	18146900	18258400	33969800	926.011			793	-18347200	-18676200	-34075100	0.0236346	18347200	18676200	34075100	939.26
794	-18142500	-18256900	-33963900	0.0253233	18142500	18256900	33963900	991.837			794	-18344500	-18667100	-34065200	0.0253233	18344500	18667100	34065200	1005.77
795	-18139900	-18255700	-33958200	0.0317209	18139900	18255700	33958200	1242.04			795	-18342700	-18661400	-34057900	0.0317209	18342700	18661400	34057900	1259.33
796	-18138400	-18254500	-33950800	0.0343292	18138400	18254500	33950800	1343.69			796	-18340000	-18654100	-34046100	0.0343292	18340000	18654100	34046100	1361.99
797	-18137900	-18253800	-33946400	0.0256752	18137900	18253800	33946400	1004.76			797	-18339200	-18652700	-34041400	0.0256752	18339200	18652700	34041400	1018.42
798	-18133100	-18252800	-33944000	0.0296612	18133100	18252800	33944000	1160.52			798	-18336800	-18642700	-34034400	0.0296612	18336800	18642700	34034400	1175.95
799	-18129300	-18251500	-33938400	0.0270515	18129300	18251500	33938400	1058.08			799	-18334100	-18633600	-34024300	0.0270515	18334100	18633600	34024300	1071.83
800	-18124700	-18249900	-33932000	0.0252172	18124700	18249900	33932000	985.974			800	-18331400	-18624000	-34014600	0.0252172	18331400	18624000	34014600	998.553
801	-18122500	-18248700	-33925700	0.0240453	18122500	18248700	33925700	939.854			801	-18328700	-18615400	-34003800	0.0240453	18328700	18615400	34003800	951.549
802	-18119400	-18247500	-33919700	0.0253099	18119400	18247500	33919700	988.967			802	-18326400	-18607100	-33996000	0.0253099	18326400	18607100	33996000	1001.1
803	-18116500	-18246300	-33914000	0.0281609	18116500	18246300	33914000	1100.03			803	-18324200	-18600300	-33986900	0.0281609	18324200	18600300	33986900	1113.28
804	-18105400	-18242000	-33894300	0.0319305	18105400	18242000	33894300	1245.95			804	-18316800	-18575000	-33959300	0.0319305	18316800	18575000	33959300	1260.2
805	-18101200	-18240300	-33886800	0.0324728	18101200	18240300	33886800	1266.59			805	-18313900	-18566200	-33947200	0.0324728	18313900	18566200	33947200	1280.72
806	-18096100	-18238700	-33880000	0.0288075	18096100	18238700	33880000	1123.19			806	-18310500	-18552200	-33937400	0.0288075	18310500	18552200	33937400	1135.38
807	-17911600	-18237600	-34057200	0.0301913	17911600	18237600	34057200	1182.56			807	-17838800	-18245400	-34185500	0.0301913	17838800	18245400	34185500	1187.81
808	-17910800	-18236700	-34051400	0.0315061	17910800	18236700	34051400	1233.72			808	-17838600	-18244100	-34176600	0.0315061	17838600	18244100	34176600	1239.05
809	-17909600	-18235700	-34045600	0.0340464	17909600	18235700	34045600	1332.83			809	-17838000	-18242900	-34168200	0.0340464	17838000	18242900	34168200	1338.44
810	-17907200	-18234600	-34040000	0.0352993	17907200	18234600	34040000	1381.47			810	-17836000	-18241400	-34159800	0.0352993	17836000	18241400	34159800	1387.12
811	-17904100	-18233400	-34034100	0.0354555	17904100	18233400	34034100	1387.15			811	-17833000	-18239800	-34151500	0.0354555	17833000	18239800	34151500	1392.68
812	-17900700	-18232200	-34029100	0.0351266	17900700	18232200	34029100	1373.89			812	-17829000	-18238100	-34143000	0.0351266	17829000	18238100	34143000	1379.14
813	-17896600	-18231000	-34024800	0.0291056	17896600	18231000	34024800	1138.1			813	-17822800	-18236200	-34136000	0.0291056	17822800	18236200	34136000	1142.26
814	-17886700	-18228200	-34015000	0.0351556	17886700	18228200	34015000	1373.83			814	-17808100	-18232000	-34120200	0.0351556	17808100	18232000	34120200	1378.38
815	-17888900	-18229400	-34021300	0.0315132	17888900	18229400	34021300	1231.88			815	-17808800	-18233400	-34129500	0.0315132	17808800	18233400	34129500	1236.1
816	-17891500	-18230600	-34027100	0.0340533	17891500	18230600	34027100	1331.58			816	-17811400	-18234900	-34138200	0.0340533	17811400	18234900	34138200	1336.31
817	-17894400	-18231900	-34033600	0.033487	17894400	18231900	34033600	1309.88			817	-17814800	-18236800	-34148000	0.033487	17814800	18236800	34148000	1314.74
818	-17897200	-18233100	-34039100	0.0339363	17897200	18233100	34039100	1327.85			818	-17817800	-18238400	-34156400	0.0339363	17817800	18238400	34156400	1332.94
819	-17899800	-18234200	-34044400	0.033504	17899800	18234200	34044400	1311.3			819	-17820100	-18239800	-34164600	0.033504	17820100	18239800	34164600	1316.49
820	-17901700	-18235200	-34049700	0.0326831	17901700	18235200	34049700	1279.51			820	-17821500	-18241200	-34172800	0.0326831	17821500	18241200	34172800	1284.74
821	-17903200	-18236100	-34054800	0.0310762	17903200	18236100	34054800	1216.91			821	-17822800	-18242500	-34180900	0.0310762	17822800	18242500	34180900	1222.04
822	-17904300	-18237000	-34060200	0.0304169	17904300	18237000	34060200	1191.4			822	-17823300	-18243700	-34188900	0.0304169	17823300	18243700	34188900	1196.55
823	-17905800	-18238000	-34065900	0.0286957	17905800	18238000	34065900	1124.3			823	-17823600	-18244900	-34197000	0.0286957	17823600	18244900	34197000	1129.25
824	-17907300	-18239700	-34076400	0.0255547	17907300	18239700	34076400	1001.73			824	-17823700	-18247000	-34212000	0.0255547	17823700	18247000	34212000	1006.32
825	-17908000	-18241200	-34086000	0.0245898	17908000	18241200	34086000	964.329			825	-17823300	-18249000	-34226500	0.0245898	17823300	18249000	34226500	968.938
826	-17908900	-18241800	-34089900	0.0259954	17908900	18241800	34089900	1019.64			826	-17824300	-18250100	-34233300	0.0259954	17824300	18250100	34233300	1024.65
827	-17911400	-18242700	-34093400	0.0335745	17911400	18242700	34093400	1317.19			827	-17828900	-18251600	-34239500	0.0335745	17828900	18251600	34239500	1323.86
828	-17914900	-18243700	-34097100	0.0378009	17914900	18243700	34097100	1483.33			828	-17834300	-18253000	-34244600	0.0378009	17834300	18253000	34244600	1490.99
829	-17914100	-18244300	-34102500	0.0344301	17914100	18244300	34102500	1351.36			829	-17832100	-18253800	-34252400	0.0344301	17832100	18253800	34252400	1358.45
830	-17913500	-18245000	-34107600	0.0336005	17913500	18245000	34107600	1319.09			830	-17829800	-18254600	-34260300	0.0336005	17829800	18254600	34260300	1326.13
831	-17912200	-18245500	-34112700	0.0322237	17912200	18245500	34112700	1265.3			831	-17826800	-18255300	-34268400	0.0322237	17826800	18255300	34268400	1272.18
832	-17911600	-18246200	-34118100	0.0308978	17911600	18246200	34118100	1213.51			832	-17823100	-18255900	-34276300	0.0308978	17823100	18255900	34276300	1220.19
833	-17909600	-18246700	-34123800	0.0284204	17909600	18246700	34123800	1116.45			833	-17818600	-18256400	-34284000	0.0284204	17818600	18256400	34284000	1122.65
834	-17907600	-18247000	-34128400	0.0219216	17907600	18247000	34128400	861.303			834	-17813500	-18256600	-34290600	0.0219216	17813500	18256600	34290600	866.115
835	-17907400	-18247600	-34132300	0.0248035	17907400	18247600	34132300	974.7			835	-17812200	-18257500	-34298500	0.0248035	17812200	18257500	34298500	980.3
836	-17910800	-18248400	-34135200	0.0346507	17910800	18248400	34135200	1361.92			836	-17818800	-18259100	-34303200	0.0346507	17818800	18259100	34303200	1369.93
837	-17910900	-18249100	-34139500	0.0341604	17910900	18249100	34139500	1342.91			837	-17817600	-18259800	-34309800	0.0341604	17817600	18259800	34309800	1350.91
838	-17910700	-18249700	-34144100	0.0339669	17910700	18249700	34144100	1335.57			838	-17815700	-18260600	-34317100	0.0339669	17815700	18260600	34317100	1343.65
839	-17909700	-18250200	-34149300	0.0372691	17909700	18250200	34149300	1465.72			839	-17813200	-18261500	-34325800	0.0372691	17813200	18261500	34325800	1474.78
840	-17907000	-18250400	-34153300	0.0341871	17907000	18250400	34153300	1344.69			840	-17805800	-18261300	-34331700	0.0341871	17805800	18261300	34331700	1353.01
841	-17902200	-18250700	-34160000	0.0278198	17902200	18250700	34160000	1094.48			841	-17795100	-18261100	-34341300	0.0278198	17795100	18261100	34341300	1101.28
842	-17898500	-18250900	-34165300	0.0253425	17898500	18250900	34165300	997.185			842	-17786900	-18261000	-34348400	0.0253425	17786900	18261000	34348400	1003.39
843	-17895700	-18251200	-34169800	0.022761	17895700	18251200	34169800	895.743			843	-17779700	-18260800	-34354900	0.022761	17779700	18260800	34354900	901.327
844	-17893800	-18251500	-34174300	0.0210973	17893800	18251500	34174300	830.407			844	-17774700	-18261100	-34361400	0.0210973	17774700	18261100	34361400	835.616
845	-17893000	-18252000	-34178600	0.0235965	17893000	18252000	34178600	928.942			845	-17772700	-18261800	-34368700	0.0235965	17772700	18261800	34368700	934.874
846	-17894700	-18252800	-34182100	0.0298499	17894700	18252800	34182100	1175.34			846	-17774700	-18263100	-34376200	0.0298499	17774700	18263100	34376200	1183.06
847	-17894800	-18253300	-34186200	0.0330193	17894800	18253300	34186200	1300.38			847	-17774200	-18264100	-34383400	0.0330193	17774200	18264100	34383400	1309.09
848	-17893800	-18253800	-34190600	0.0328491	17893800	18253800	34190600	1293.9			848	-17770700	-18264500	-34390100	0.0328491	17770700	18264500	34390100	1302.65
849	-17890500	-18254200	-34196300	0.0326797	17890500	18254200	34196300	1287.48			849	-17762700	-18264600	-34398500	0.0326797	17762700	18264600	34398500	1296.24
850	-17887400	-18254400	-34201300	0.0308673	17887400	18254400	34201300	1216.28			850	-17753800	-18264400	-34406000	0.0308673	17753800	18264400	34406000	1224.57
851	-17883900	-18254700	-34206600	0.0293664	17883900	18254700	34206600	1157.35			851	-17745100	-18264200	-34413700	0.0293664	17745100	18264200	34413700	1165.25
852	-17881000	-18254900	-34211300	0.0283871	17881000	18254900	34211300	1118.93			852	-17736900	-18264100	-34420700	0.0283871	17736900	18264100	34420700	1126.59
853	-17878200	-18255100	-34215600	0.0282002	17878200	18255100	34215600	1111.72			853	-17730200	-18264100	-34427700	0.0282002	17730200	18264100	34427700	1119.39
854	-17875600	-18255400	-34220300	0.0278585	17875600	18255400	34220300	1098.43			854	-17723200	-18264100	-34434600	0.0278585	17723200	18264100	34434600	1106.03
855	-17873300	-18255700	-34224800	0.02789	17873300	18255700	34224800	1099.84			855	-17716400	-18264100	-34441100	0.02789	17716400	18264100	34441100	1107.48
856	-17870800	-18256000	-34229000	0.0268591	17870800	18256000	34229000	1059.34			856	-17709600	-18264000	-34447200	0.0268591	17709600	18264000	34447200	1066.71
857	-17868300	-18256300	-34233600	0.0277476	17868300	18256300	34233600	1094.56			857	-17702500	-18264000	-34455000	0.0277476	17702500	18264000	34455000	1102.24
858	-17866800	-18256800	-34238700	0.0296854	17866800	18256800	34238700	1171.24			858	-17697100	-18264400	-34463200	0.0296854	17697100	18264400	34463200	1179.54
859	-17865200	-18257300	-34243900	0.0315522	17865200	18257300	34243900	1245.15			859	-17691500	-18264900	-34471800	0.0315522	17691500	18264900	34471800	1254.08
860	-17863400	-18257600	-34248200	0.0321892	17863400	18257600	34248200	1270.48			860	-17685000	-18264900	-34478500	0.0321892	17685000	18264900	34478500	1279.64
861	-17856400	-18257800	-34256700	0.0326843	17856400	18257800	34256700	1290.36			861	-17665900	-18264200	-34492600	0.0326843	17665900	18264200	34492600	1299.72
862	-17853000	-18258000	-34261400	0.0328655	17853000	18258000	34261400	1297.71			862	-17655000	-18263600	-34499200	0.0328655	17655000	18263600	34499200	1307.07
863	-17849100	-18258100	-34266100	0.0329788	17849100	18258100	34266100	1302.36			863	-17644700	-18263100	-34506000	0.0329788	17644700	18263100	34506000	1311.74
864	-17845200	-18258200	-34270700	0.0333282	17845200	18258200	34270700	1316.34			864	-17633200	-18262400	-34512700	0.0333282	17633200	18262400	34512700	1325.78
865	-17840100	-18258200	-34275500	0.032927	17840100	18258200	34275500	1300.66			865	-17619600	-18261500	-34519500	0.032927	17619600	18261500	34519500	1309.92
866	-17835000	-18258200	-34280800	0.0321497	17835000	18258200	34280800	1270.14			866	-17604600	-18260300	-34526100	0.0321497	17604600	18260300	34526100	1279.05
867	-17831100	-18258300	-34285600	0.0344276	17831100	18258300	34285600	1360.33			867	-17592800	-18259500	-34532400	0.0344276	17592800	18259500	34532400	1369.79
868	-17823100	-18257900	-34290100	0.0302969	17823100	18257900	34290100	1197.19			868	-17571500	-18257300	-34537800	0.0302969	17571500	18257300	34537800	1205.3
869	-17811900	-18256600	-34292400	0.0214919	17811900	18256600	34292400	849.182			869	-17545100	-18253400	-34536200	0.0214919	17545100	18253400	34536200	854.574
870	-17805900	-18256300	-34296500	0.0200091	17805900	18256300	34296500	790.656			870	-17529500	-18251600	-34538800	0.0200091	17529500	18251600	34538800	795.5
871	-17804000	-18256700	-34301100	0.0246879	17804000	18256700	34301100	975.706			871	-17522700	-18251600	-34545600	0.0246879	17522700	18251600	34545600	981.701
872	-17799200	-18256400	-34303800	0.0252373	17799200	18256400	34303800	997.457			872	-17508700	-18250000	-34548500	0.0252373	17508700	18250000	34548500	1003.44
873	-17795500	-18256600	-34308700	0.025666	17795500	18256600	34308700	1014.56			873	-17494500	-18249000	-34555400	0.025666	17494500	18249000	34555400	1020.56
874	-17794800	-18258000	-34319300	0.0326961	17794800	18258000	34319300	1293.04			874	-17487600	-18250900	-34576200	0.0326961	17487600	18250900	34576200	1301.16
875	-17794800	-18258500	-34323300	0.0373086	17794800	18258500	34323300	1475.72			875	-17480100	-18250600	-34581400	0.0373086	17480100	18250600	34581400	1484.88
876	-17786200	-18258100	-34328500	0.0345099	17786200	18258100	34328500	1365.13			876	-17455200	-18247900	-34586900	0.0345099	17455200	18247900	34586900	1373.26
877	-17777500	-18257500	-34332900	0.0334884	17777500	18257500	34332900	1324.79			877	-17428800	-18244500	-34589200	0.0334884	17428800	18244500	34589200	1332.17
878	-17766500	-18256500	-34337000	0.0315603	17766500	18256500	34337000	1248.5			878	-17400900	-18240600	-34589200	0.0315603	17400900	18240600	34589200	1254.89
879	-17756100	-18255600	-34341100	0.0305214	17756100	18255600	34341100	1207.41			879	-17373900	-18236700	-34588200	0.0305214	17373900	18236700	34588200	1212.99
880	-17746500	-18254900	-34345700	0.0299904	17746500	18254900	34345700	1186.45			880	-17347100	-18233200	-34589800	0.0299904	17347100	18233200	34589800	1191.45
881	-18274900	-18317600	-34265100	0.0243062	18274900	18317600	34265100	966.999			881	-18485700	-19132800	-34607700	0.0243062	18485700	19132800	34607700	996.759
882	-18435200	-18609900	-34770400	0.0285816	18435200	18609900	34770400	1169.33			882	-18753600	-19846600	-35807700	0.0285816	18753600	19846600	35807700	1249.04
883	-18427200	-18586300	-34736900	0.0272323	18427200	18586300	34736900	1112.05			883	-18738700	-19830600	-35717000	0.0272323	18738700	19830600	35717000	1185.25
884	-17919600	-18238300	-34054200	0.0298262	17919600	18238300	34054200	1168.27			884	-17854900	-18247200	-34182200	0.0298262	17854900	18247200	34182200	1173.6
885	-17918300	-18237400	-34048500	0.0303807	17918300	18237400	34048500	1189.66			885	-17854100	-18245900	-34173400	0.0303807	17854100	18245900	34173400	1194.94
886	-17917700	-18236300	-34041500	0.0362373	17917700	18236300	34041500	1418.54			886	-17855000	-18244600	-34163400	0.0362373	17855000	18244600	34163400	1424.68
887	-17898700	-18259600	-34227400	0.027407	17898700	18259600	34227400	1081.4			887	-17768200	-18273900	-34459800	0.027407	17768200	18273900	34459800	1090.16
888	-17901800	-18259300	-34222100	0.02627	17901800	18259300	34222100	1036.35			888	-17776700	-18273900	-34451300	0.02627	17776700	18273900	34451300	1044.69
889	-17905100	-18261500	-34234400	0.0349556	17905100	18261500	34234400	1379.82			889	-17779600	-18278000	-34477700	0.0349556	17779600	18278000	34477700	1391.79
890	-17860100	-18263300	-34292300	0.0308591	17860100	18263300	34292300	1220.3			890	-17649800	-18271800	-34563200	0.0308591	17649800	18271800	34563200	1230.66
891	-17868200	-18263600	-34286300	0.0315032	17868200	18263600	34286300	1245.61			891	-17671300	-18273900	-34556400	0.0315032	17671300	18273900	34556400	1256.42
892	-17877300	-18263800	-34278500	0.0361176	17877300	18263800	34278500	1427.8			892	-17695300	-18275700	-34545500	0.0361176	17695300	18275700	34545500	1440.33
893	-17668400	-18255900	-34430600	0.0310506	17668400	18255900	34430600	1231.41			893	-17059000	-18206200	-34685400	0.0310506	17059000	18206200	34685400	1233.12
894	-17679300	-18261400	-34459500	0.0327795	17679300	18261400	34459500	1301.88			894	-17052700	-18214300	-34749100	0.0327795	17052700	18214300	34749100	1305.38
895	-17729200	-18253600	-34353600	0.0286988	17729200	18253600	34353600	1135.42			895	-17293800	-18226300	-34593700	0.0286988	17293800	18226300	34593700	1139.35
896	-17718800	-18252900	-34359100	0.0289155	17718800	18252900	34359100	1144.07			896	-17267400	-18223100	-34597400	0.0289155	17267400	18223100	34597400	1147.65
897	-17709700	-18252100	-34362500	0.0287367	17709700	18252100	34362500	1136.99			897	-17237600	-18218800	-34596700	0.0287367	17237600	18218800	34596700	1139.97
898	-17698500	-18251100	-34366800	0.028683	17698500	18251100	34366800	1134.87			898	-17207400	-18214500	-34596100	0.028683	17207400	18214500	34596100	1137.25
899	-17687900	-18250100	-34370200	0.0281032	17687900	18250100	34370200	1111.9			899	-17175200	-18209600	-34593200	0.0281032	17175200	18209600	34593200	1113.54
900	-17675500	-18248900	-34373800	0.0267981	17675500	18248900	34373800	1060.21			900	-17141900	-18204400	-34589500	0.0267981	17141900	18204400	34589500	1061.08
901	-17662500	-18247300	-34375700	0.0247338	17662500	18247300	34375700	978.405			901	-17107300	-18198600	-34582700	0.0247338	17107300	18198600	34582700	978.496
902	-17649100	-18245600	-34376600	0.0213458	17649100	18245600	34376600	844.227			902	-17072300	-18192500	-34574400	0.0213458	17072300	18192500	34574400	843.673
903	-17635900	-18244900	-34384500	0.0213028	17635900	18244900	34384500	842.636			903	-17039700	-18188300	-34576600	0.0213028	17039700	18188300	34576600	841.618
904	-17626300	-18243900	-34386900	0.0235349	17626300	18243900	34386900	930.876			904	-17005000	-18182500	-34569700	0.0235349	17005000	18182500	34569700	928.998
905	-17618200	-18245100	-34404000	0.0287617	17618200	18245100	34404000	1138.32			905	-16979000	-18182800	-34597900	0.0287617	16979000	18182800	34597900	1136.29
906	-17614700	-18245300	-34408900	0.0379455	17614700	18245300	34408900	1502.03			906	-16953900	-18178600	-34593100	0.0379455	16953900	18178600	34593100	1498.19
907	-17594700	-18243400	-34415600	0.0353157	17594700	18243400	34415600	1397.88			907	-16902500	-18170900	-34589700	0.0353157	16902500	18170900	34589700	1393.01
908	-17575800	-18242000	-34424400	0.0367619	17575800	18242000	34424400	1455.23			908	-16850400	-18162700	-34583100	0.0367619	16850400	18162700	34583100	1448.43
909	-17181400	-18207800	-34574000	0.0314711	17181400	18207800	34574000	1246.03			909	-15832400	-17980500	-34299500	0.0314711	15832400	17980500	34299500	1205.07
910	-17391100	-18241800	-34607400	0.0282862	17391100	18241800	34607400	1125.44			910	-16249900	-18090600	-34668900	0.0282862	16249900	18090600	34668900	1108.54
911	-17553200	-18238300	-34420200	0.0360974	17553200	18238300	34420200	1428.12			911	-16791200	-18149800	-34550500	0.0360974	16791200	18149800	34550500	1418.83
912	-17527700	-18235600	-34426300	0.0316231	17527700	18235600	34426300	1250.91			912	-16729500	-18138600	-34532200	0.0316231	16729500	18138600	34532200	1240.73
913	-17502900	-18232000	-34425600	0.0295575	17502900	18232000	34425600	1168.68			913	-16672900	-18126500	-34501900	0.0295575	16672900	18126500	34501900	1157.07
914	-17475500	-18228500	-34427700	0.0224492	17475500	18228500	34427700	887.304			914	-16611500	-18115000	-34481600	0.0224492	16611500	18115000	34481600	877.152
915	-17457900	-18227700	-34439700	0.0243833	17457900	18227700	34439700	963.983			915	-16569300	-18109600	-34484800	0.0243833	16569300	18109600	34484800	952.237
916	-17446500	-18227400	-34449100	0.0310231	17446500	18227400	34449100	1226.77			916	-16523800	-18102000	-34476300	0.0310231	16523800	18102000	34476300	1210.22
917	-17421100	-18224300	-34452300	0.0304459	17421100	18224300	34452300	1203.61			917	-16462100	-18089500	-34448900	0.0304459	16462100	18089500	34448900	1185.08
918	-17390900	-18221100	-34460000	0.034049	17390900	18221100	34460000	1345.84			918	-16390200	-18074700	-34414700	0.034049	16390200	18074700	34414700	1321.8
919	-17429300	-18246100	-34600200	0.0247644	17429300	18246100	34600200	985.62			919	-16335900	-18107800	-34705700	0.0247644	16335900	18107800	34705700	973.41
920	-17015600	-18194100	-34642100	0.0290885	17015600	18194100	34642100	1152.16			920	-15461700	-17908300	-34154600	0.0290885	15461700	17908300	34154600	1100.36
921	-17079000	-18203000	-34642800	0.0297228	17079000	18203000	34642800	1178.51			921	-15585000	-17939900	-34257000	0.0297228	15585000	17939900	34257000	1131.76
922	-17144500	-18212300	-34643200	0.0348187	17144500	18212300	34643200	1382.04			922	-15704300	-17972800	-34372800	0.0348187	15704300	17972800	34372800	1335.27
923	-17352400	-18215200	-34456100	0.033389	17352400	18215200	34456100	1318.68			923	-16302600	-18054800	-34360500	0.033389	16302600	18054800	34360500	1291.23
924	-17312200	-18209300	-34454300	0.028668	17312200	18209300	34454300	1131.39			924	-16221700	-18035500	-34303600	0.028668	16221700	18035500	34303600	1104.4
925	-17273700	-18203000	-34448000	0.0258564	17273700	18203000	34448000	1019.49			925	-16144400	-18015700	-34238800	0.0258564	16144400	18015700	34238800	991.95
926	-17237200	-18196900	-34440800	0.0233541	17237200	18196900	34440800	919.984			926	-16069400	-17996200	-34174800	0.0233541	16069400	17996200	34174800	892.292
927	-17201700	-18191000	-34434100	0.0211964	17201700	18191000	34434100	834.251			927	-15992500	-17976200	-34108800	0.0211964	15992500	17976200	34108800	806.443
928	-17165600	-18187500	-34444800	0.022898	17165600	18187500	34444800	901.126			928	-15910900	-17959000	-34068000	0.022898	15910900	17959000	34068000	868.461
929	-17131400	-18187000	-34475800	0.030789	17131400	18187000	34475800	1212.68			929	-15828400	-17947500	-34067900	0.030789	15828400	17947500	34067900	1166.29
930	-17091800	-18181500	-34476200	0.0359124	17091800	18181500	34476200	1413.6			930	-15728800	-17923800	-33998300	0.0359124	15728800	17923800	33998300	1353.94
931	-17033400	-18173300	-34475700	0.032168	17033400	18173300	34475700	1264.99			931	-15621900	-17896600	-33911100	0.032168	15621900	17896600	33911100	1205.92
932	-16976200	-18163100	-34459900	0.0299243	16976200	18163100	34459900	1174.84			932	-15515300	-17865100	-33792400	0.0299243	15515300	17865100	33792400	1113.82
933	-15119800	-17800000	-33723300	0.0184416	15119800	17800000	33723300	680.226			933	-12746300	-16937100	-29932800	0.0184416	12746300	16937100	29932800	543.584
934	-15236000	-17846200	-33937000	0.0204104	15236000	17846200	33937000	761.758			934	-12865300	-17011800	-30347300	0.0204104	12865300	17011800	30347300	615.939
935	-15373300	-17892200	-34128300	0.0239144	15373300	17892200	34128300	902.371			935	-12991800	-17089500	-30776100	0.0239144	12991800	17089500	30776100	739.316
936	-16916600	-18152400	-34443200	0.0279886	16916600	18152400	34443200	1096.97			936	-15409700	-17833400	-33671500	0.0279886	15409700	17833400	33671500	1034.23
937	-16738500	-18125700	-34431000	0.0316254	16738500	18125700	34431000	1235.32			937	-15080100	-17741000	-33341200	0.0316254	15080100	17741000	33341200	1144.86
938	-16667200	-18114200	-34419900	0.033959	16667200	18114200	34419900	1324.31			938	-14950800	-17704400	-33209400	0.033959	14950800	17704400	33209400	1219.3
939	-16589700	-18099100	-34389500	0.0339933	16589700	18099100	34389500	1322.21			939	-14822600	-17661500	-33030800	0.0339933	14822600	17661500	33030800	1207.83
940	-16503600	-18080600	-34343700	0.0320882	16503600	18080600	34343700	1243.83			940	-14696500	-17613800	-32816300	0.0320882	14696500	17613800	32816300	1126.3
941	-16414100	-18058700	-34276600	0.0302223	16414100	18058700	34276600	1166.29			941	-14576200	-17561700	-32564600	0.0302223	14576200	17561700	32564600	1046.05
942	-16326100	-18036100	-34203000	0.0288223	16326100	18036100	34203000	1107.01			942	-14457400	-17507400	-32295600	0.0288223	14457400	17507400	32295600	982.814
943	-16234100	-18011900	-34122100	0.0286156	16234100	18011900	34122100	1093.43			943	-14330900	-17451500	-32022500	0.0286156	14330900	17451500	32022500	960.913
944	-16139700	-17987600	-34042900	0.0278658	16139700	17987600	34042900	1059.35			944	-14207400	-17396200	-31751400	0.0278658	14207400	17396200	31751400	921.526
945	-16040100	-17959400	-33941400	0.0282846	16040100	17959400	33941400	1068.59			945	-14071400	-17335400	-31452600	0.0282846	14071400	17335400	31452600	919.627
946	-15938300	-17929800	-33832000	0.0290908	15938300	17929800	33832000	1091.77			946	-13940800	-17272800	-31136100	0.0290908	13940800	17272800	31136100	929.04
947	-15830000	-17894200	-33685600	0.0281315	15830000	17894200	33685600	1046.84			947	-13811200	-17204600	-30779200	0.0281315	13811200	17204600	30779200	880.52
948	-15727000	-17855100	-33509400	0.0258386	15727000	17855100	33509400	952.104			948	-13694600	-17134400	-30393900	0.0258386	13694600	17134400	30393900	791.523
949	-15636600	-17812700	-33297300	0.0251533	15636600	17812700	33297300	916.365			949	-13593200	-17060700	-29969200	0.0251533	13593200	17060700	29969200	752.608
950	-15540500	-17763600	-33042400	0.0243807	15540500	17763600	33042400	876.261			950	-13490700	-16981600	-29506300	0.0243807	13490700	16981600	29506300	710.928
951	-15439300	-17711200	-32769000	0.0248634	15439300	17711200	32769000	880.658			951	-13374400	-16899900	-29039500	0.0248634	13374400	16899900	29039500	706.052
952	-14800700	-17747600	-33668000	0.0248866	14800700	17747600	33668000	911.386			952	-12341100	-16825200	-29539200	0.0248866	12341100	16825200	29539200	714.106
953	-13348700	-16278300	-24624800	0.0184774	13348700	16278300	24624800	412.123			953	-10100900	-15337800	-21154800	0.0184774	10100900	15337800	21154800	310.404
954	-14203300	-18584100	-40240300	0.0310971	14203300	18584100	40240300	1525.28			954	-9705150	-17433800	-36521800	0.0310971	9705150	17433800	36521800	1246.04
955	-13507200	-18512300	-40423800	0.0269037	13507200	18512300	40423800	1322.6			955	-9150060	-17244200	-35723000	0.0269037	9150060	17244200	35723000	1033.59
956	-12722800	-18405400	-40444200	0.0253181	12722800	18405400	40444200	1238.64			956	-8626310	-17056300	-34904500	0.0253181	8626310	17056300	34904500	931.186
957	-11928200	-18279000	-40335800	0.0219766	11928200	18279000	40335800	1064.56			957	-8145820	-16876100	-34097600	0.0219766	8145820	16876100	34097600	773.863
958	-11258600	-18145700	-40053200	0.0176819	11258600	18145700	40053200	842.56			958	-7698760	-16694000	-33244300	0.0176819	7698760	16694000	33244300	594.285
959	-16921700	-18819900	-39206100	0.0272647	16921700	18819900	39206100	1315.9			959	-12289400	-18160100	-39125300	0.0272647	12289400	18160100	39125300	1254.09
960	-18662100	-18680400	-36468800	0.0312478	18662100	18680400	36468800	1376.19			960	-16921100	-18826200	-39251400	0.0312478	16921100	18826200	39251400	1511.02
961	-18657900	-18710400	-36687400	0.0334462	18657900	18710400	36687400	1486.61			961	-16596500	-18812600	-39479100	0.0334462	16596500	18812600	39479100	1626.71
962	-18609400	-18739200	-36942200	0.0346892	18609400	18739200	36942200	1557.36			962	-16189800	-18787900	-39709700	0.0346892	16189800	18787900	39709700	1695.91
963	-18522400	-18765000	-37213400	0.0361083	18522400	18765000	37213400	1637.52			963	-15717500	-18742500	-39857400	0.0361083	15717500	18742500	39857400	1767.45
964	-18368500	-18785700	-37515200	0.0354393	18368500	18785700	37515200	1623.97			964	-15176100	-18680000	-39952700	0.0354393	15176100	18680000	39952700	1732.29
965	-17787900	-18916700	-39031500	0.0289296	17787900	18916700	39031500	1401.25			965	-13113900	-18389300	-39938200	0.0289296	13113900	18389300	39938200	1388.12
966	-18712900	-18902800	-36460800	0.0340819	18712900	18902800	36460800	1506.34			966	-17368700	-18915400	-39441200	0.0340819	17368700	18915400	39441200	1670.34
967	-18744700	-18893300	-36697800	0.0326741	18744700	18893300	36697800	1458.39			967	-17006100	-18910100	-39765700	0.0326741	17006100	18910100	39765700	1616.12
968	-18787100	-18911700	-36982000	0.03767	18787100	18911700	36982000	1702.07			968	-16653000	-18897500	-40028900	0.03767	16653000	18897500	40028900	1876.21
969	-18642500	-19012500	-35848000	0.0211163	18642500	19012500	35848000	911.064			969	-18736300	-18983300	-38558800	0.0211163	18736300	18983300	38558800	1016.07
970	-18462700	-18683000	-34893700	0.0343215	18462700	18683000	34893700	1413.48			970	-18797800	-19803400	-36166400	0.0343215	18797800	19803400	36166400	1521.26
971	-18473900	-18712400	-34943800	0.0338229	18473900	18712400	34943800	1396.69			971	-18816600	-19798600	-36305700	0.0338229	18816600	19798600	36305700	1507.72
972	-18485800	-18743600	-34998100	0.0352492	18485800	18743600	34998100	1459.79			972	-18836200	-19782900	-36461400	0.0352492	18836200	19782900	36461400	1581.05
973	-18499800	-18779100	-35062300	0.0375237	18499800	18779100	35062300	1559.26			973	-18858600	-19763500	-36641000	0.0375237	18858600	19763500	36641000	1695.06
974	-18517700	-18824000	-35145500	0.0464531	18517700	18824000	35145500	1938.74			974	-18891100	-19768000	-36868300	0.0464531	18891100	19768000	36868300	2118.37
975	-18535100	-18867400	-35226200	0.056157	18535100	18867400	35226200	2353.64			975	-18910700	-19684800	-37091600	0.056157	18910700	19684800	37091600	2580.99
976	-18552000	-18890100	-35324000	0.0490215	18552000	18890100	35324000	2064.02			976	-18925600	-19525600	-37357000	0.0490215	18925600	19525600	37357000	2271.91
977	-18346800	-18348300	-34403300	0.0214008	18346800	18348300	34403300	857.694			977	-18561100	-19391700	-34887600	0.0214008	18561100	19391700	34887600	892.375
978	-18309800	-18332400	-34335900	0.03338	18309800	18332400	34335900	1332.95			978	-18524200	-19266600	-34749300	0.03338	18524200	19266600	34749300	1380.55
979	-18252800	-18307100	-34212100	0.0277383	18252800	18307100	34212100	1100.54			979	-18458400	-19041100	-34504900	0.0277383	18458400	19041100	34504900	1130.59
980	-18256500	-18309000	-34221800	0.0264425	18256500	18309000	34221800	1049.65			980	-18463500	-19058400	-34523800	0.0264425	18463500	19058400	34523800	1079
981	-18234600	-18298600	-34169600	0.030772	18234600	18298600	34169600	1218.23			981	-18438500	-18977300	-34426300	0.030772	18438500	18977300	34426300	1248.55
982	-18214800	-18288500	-34117300	0.0248881	18214800	18288500	34117300	982.682			982	-18413300	-18895300	-34328100	0.0248881	18413300	18895300	34328100	1004.03
983	-18231200	-18295800	-34153300	0.032531	18231200	18295800	34153300	1286.87			983	-18431400	-18955100	-34397500	0.032531	18431400	18955100	34397500	1317.74
984	-18234300	-18297600	-34163100	0.0338289	18234300	18297600	34163100	1338.86			984	-18435900	-18969300	-34415500	0.0338289	18435900	18969300	34415500	1371.74
985	-18206400	-18283500	-34090400	0.0282468	18206400	18283500	34090400	1113.81			985	-18401600	-18857700	-34282500	0.0282468	18401600	18857700	34282500	1136.49
986	-18209300	-18285100	-34098400	0.0292019	18209300	18285100	34098400	1151.94			986	-18405500	-18871300	-34296800	0.0292019	18405500	18871300	34296800	1175.94
987	-18213500	-18287000	-34107700	0.0323193	18213500	18287000	34107700	1275.53			987	-18410300	-18887600	-34314800	0.0323193	18410300	18887600	34314800	1302.88
988	-18197800	-18279500	-34070300	0.0230607	18197800	18279500	34070300	908.368			988	-18392400	-18826400	-34248100	0.0230607	18392400	18826400	34248100	925.92
989	-18186500	-18273300	-34036900	0.0283672	18186500	18273300	34036900	1115.52			989	-18379200	-18787600	-34192600	0.0283672	18379200	18787600	34192600	1135.44
990	-18158000	-18262000	-33984700	0.0264525	18158000	18262000	33984700	1037.3			990	-18355700	-18708400	-34103600	0.0264525	18355700	18708400	34103600	1053.17
991	-18161400	-18263400	-33991400	0.0263955	18161400	18263400	33991400	1035.44			991	-18358800	-18720000	-34114200	0.0263955	18358800	18720000	34114200	1051.61
992	-18166000	-18264900	-33997600	0.0220178	18166000	18264900	33997600	864.019			992	-18361800	-18730400	-34125500	0.0220178	18361800	18730400	34125500	877.802
993	-18170300	-18267000	-34008200	0.0299219	18170300	18267000	34008200	1174.83			993	-18366000	-18742500	-34143200	0.0299219	18366000	18742500	34143200	1194.11
994	-18155700	-18260700	-33977900	0.029481	18155700	18260700	33977900	1155.67			994	-18353000	-18699700	-34093200	0.029481	18353000	18699700	34093200	1173.03
995	-18136600	-18252900	-33941000	0.0265396	18136600	18252900	33941000	1038.31			995	-18337200	-18645800	-34034200	0.0265396	18337200	18645800	34034200	1052.24
996	-18150300	-18258400	-33966800	0.0266951	18150300	18258400	33966800	1045.85			996	-18348400	-18685200	-34074800	0.0266951	18348400	18685200	34074800	1061.05
997	-17869800	-18266400	-34304600	0.0288632	17869800	18266400	34304600	1142.19			997	-17659000	-18276700	-34588900	0.0288632	17659000	18276700	34588900	1152.55
998	-17808300	-18264900	-34355400	0.0303114	17808300	18264900	34355400	1200.93			998	-17478500	-18260500	-34653500	0.0303114	17478500	18260500	34653500	1210.24
999	-17821300	-18265900	-34349200	0.0359768	17821300	18265900	34349200	1425.32			999	-17512500	-18264700	-34649800	0.0359768	17512500	18264700	34649800	1437
1000	-17927600	-18254200	-34159900	0.0255232	17927600	18254200	34159900	1004.56			1000	-17848000	-18270000	-34352200	0.0255232	17848000	18270000	34352200	1011.77
1001	-17931800	-18254000	-34153700	0.0281769	17931800	18254000	34153700	1108.79			1001	-17858500	-18270300	-34343500	0.0281769	17858500	18270300	34343500	1116.74
1002	-17929600	-18247700	-34111400	0.031086	17929600	18247700	34111400	1220.92			1002	-17861800	-18260700	-34271800	0.031086	17861800	18260700	34271800	1228.19
1003	-17931300	-18247100	-34104800	0.0318479	17931300	18247100	34104800	1250.52			1003	-17866200	-18260000	-34262500	0.0318479	17866200	18260000	34262500	1257.87
1004	-17933900	-18246400	-34097400	0.0371546	17933900	18246400	34097400	1458.47			1004	-17872600	-18259400	-34251500	0.0371546	17872600	18259400	34251500	1466.91
1005	-17864200	-18219100	-33972200	0.0350062	17864200	18219100	33972200	1364.85			1005	-17790900	-18220800	-34057500	0.0350062	17790900	18220800	34057500	1368.29
1006	-17936000	-18249600	-34118500	0.0321884	17936000	18249600	34118500	1264.76			1006	-17873600	-18264300	-34286000	0.0321884	17873600	18264300	34286000	1272.81
1007	-17937100	-18249100	-34113300	0.0332812	17937100	18249100	34113300	1307.42			1007	-17877400	-18263800	-34278600	0.0332812	17877400	18263800	34278600	1315.67
1008	-17922800	-18256100	-34178300	0.0450981	17922800	18256100	34178300	1776.31			1008	-17834300	-18272400	-34382900	0.0450981	17834300	18272400	34382900	1789.76
1009	-17926500	-18255700	-34171600	0.0379946	17926500	18255700	34171600	1496.17			1009	-17844000	-18272400	-34372800	0.0379946	17844000	18272400	34372800	1507.43
1010	-17811900	-18268300	-34376000	0.0284012	17811900	18268300	34376000	1126.35			1010	-17464900	-18264500	-34696100	0.0284012	17464900	18264500	34696100	1135.87
1011	-14320500	-17553300	-32760400	0.0251134	14320500	17553300	32760400	874.303			1011	-11863700	-16542500	-27997400	0.0251134	11863700	16542500	27997400	657.723
1012	-12475300	-15772200	-21883600	0.0344229	12475300	15772200	21883600	641.102			1012	-8797940	-14978700	-19893000	0.0344229	8797940	14978700	19893000	517.073
1013	-8637460	-16539100	-31199000	0.0415692	8637460	16539100	31199000	1256.43			1013	-6505610	-15453900	-25579000	0.0415692	6505610	15453900	25579000	887.627
1014	-8572860	-16305500	-29595000	0.0393614	8572860	16305500	29595000	1086.85			1014	-6428590	-15273500	-24368000	0.0393614	6428590	15273500	24368000	776.354
1015	-8552580	-16051900	-27803900	0.0439513	8552580	16051900	27803900	1093.25			1015	-6392060	-15083100	-23044300	0.0439513	6392060	15083100	23044300	792.971
1016	-18302900	-18329100	-34319000	0.0320455	18302900	18329100	34319000	1278.55			1016	-18516300	-19243300	-34716200	0.0320455	18516300	19243300	34716200	1322.92
1017	-18124900	-18249000	-33925400	0.0317716	18124900	18249000	33925400	1241.89			1017	-18330100	-18620900	-34008700	0.0317716	18330100	18620900	34008700	1257.7
1018	-18074000	-18231600	-33852000	0.0271303	18074000	18231600	33852000	1056.06			1018	-18299400	-18509200	-33900600	0.0271303	18299400	18509200	33900600	1066.71
1019	-18079400	-18233100	-33857100	0.0271481	18079400	18233100	33857100	1057.1			1019	-18302000	-18520100	-33908400	0.0271481	18302000	18520100	33908400	1067.99
1020	-18056500	-18225700	-33827100	0.033289	18056500	18225700	33827100	1293.96			1020	-18290000	-18475200	-33867800	0.033289	18290000	18475200	33867800	1306.16
1021	-18058100	-18227000	-33834700	0.0195031	18058100	18227000	33834700	758.371			1021	-18291900	-18479400	-33877300	0.0195031	18291900	18479400	33877300	765.621
1022	-18041400	-18220400	-33804600	0.0358832	18041400	18220400	33804600	1393.02			1022	-18281600	-18443900	-33839000	0.0358832	18281600	18443900	33839000	1405.36
1023	-18016000	-18213100	-33777900	0.0324782	18016000	18213100	33777900	1258.77			1023	-18271200	-18401600	-33806700	0.0324782	18271200	18401600	33806700	1269.21
1024	-18080200	-18232600	-33852400	0.0216403	18080200	18232600	33852400	842.47			1024	-18300600	-18518300	-33900000	0.0216403	18300600	18518300	33900000	850.974
1025	-18067700	-18228400	-33835100	0.0299183	18067700	18228400	33835100	1163.58			1025	-18293600	-18492900	-33875800	0.0299183	18293600	18492900	33875800	1174.7
1026	-18062200	-18226600	-33827900	0.0359871	18062200	18226600	33827900	1399.03			1026	-18290700	-18482500	-33865500	0.0359871	18290700	18482500	33865500	1412.07
1027	-18047300	-18221000	-33802800	0.0344875	18047300	18221000	33802800	1338.88			1027	-18282200	-18451700	-33835100	0.0344875	18282200	18451700	33835100	1350.66
1028	-18042500	-18219300	-33795600	0.0319168	18042500	18219300	33795600	1238.57			1028	-18279700	-18443500	-33826100	0.0319168	18279700	18443500	33826100	1249.3
1029	-18040000	-18218000	-33788900	0.0260836	18040000	18218000	33788900	1011.86			1029	-18277800	-18438300	-33817600	0.0260836	18277800	18438300	33817600	1020.49
1030	-18029400	-18214000	-33770500	0.0297017	18029400	18214000	33770500	1151.06			1030	-18272000	-18418200	-33796100	0.0297017	18272000	18418200	33796100	1160.52
1031	-18004400	-18207400	-33748300	0.0532236	18004400	18207400	33748300	2059.67			1031	-18262900	-18377500	-33772000	0.0532236	18262900	18377500	33772000	2075.83
1032	-17510500	-18731200	-37984000	0.0341278	17510500	18731200	37984000	1575.88			1032	-13771400	-18397900	-39342500	0.0341278	13771400	18397900	39342500	1603.59
1033	-17790600	-18728500	-37684200	0.0351541	17790600	18728500	37684200	1608.95			1033	-14322200	-18490000	-39449200	0.0351541	14322200	18490000	39449200	1667.73
1034	-18020700	-18720900	-37400300	0.0346205	18020700	18720900	37400300	1570.71			1034	-14866000	-18573100	-39499200	0.0346205	14866000	18573100	39499200	1654.48
1035	-18197800	-18708500	-37134500	0.034053	18197800	18708500	37134500	1531.63			1035	-15373500	-18639500	-39466100	0.034053	15373500	18639500	39466100	1633.31
1036	-18324000	-18691100	-36884100	0.0331766	18324000	18691100	36884100	1479.26			1036	-15826800	-18688000	-39358900	0.0331766	15826800	18688000	39358900	1591.58
1037	-18408400	-18670900	-36655300	0.0317521	18408400	18670900	36655300	1403.87			1037	-16232000	-18722900	-39203200	0.0317521	16232000	18722900	39203200	1519.95
1038	-18453600	-18647500	-36442800	0.0301177	18453600	18647500	36442800	1320.56			1038	-16576700	-18741300	-38989800	0.0301177	16576700	18741300	38989800	1434.39
1039	-18462800	-18620300	-36239400	0.0326441	18462800	18620300	36239400	1419.17			1039	-16859600	-18749300	-38764200	0.0326441	16859600	18749300	38764200	1545.14
1040	-12915700	-18258800	-39204500	0.0286064	12915700	18258800	39204500	1326.62			1040	-9206240	-17126900	-34828900	0.0286064	9206240	17126900	34828900	1050.99
1041	-13567300	-18354400	-39235800	0.0240784	13567300	18354400	39235800	1124.1			1041	-9678370	-17280900	-35456700	0.0240784	9678370	17280900	35456700	915.328
1042	-14235200	-18471800	-39406400	0.026798	14235200	18471800	39406400	1267.93			1042	-10107000	-17439900	-36163700	0.026798	10107000	17439900	36163700	1057.48
1043	-15600200	-18620500	-39103700	0.0360325	15600200	18620500	39103700	1705.53			1043	-11296600	-17819800	-37687700	0.0360325	11296600	17819800	37687700	1540.86
1044	-16080500	-18639500	-38759000	0.0316563	16080500	18639500	38759000	1484.2			1044	-11882600	-17964900	-38138400	0.0316563	11882600	17964900	38138400	1387.96
1045	-16498200	-18653900	-38443900	0.0311275	16498200	18653900	38443900	1446.89			1045	-12461500	-18092600	-38471700	0.0311275	12461500	18092600	38471700	1391.7
1046	-16824400	-18653000	-38111100	0.0360921	16824400	18653000	38111100	1660.58			1046	-13019200	-18208600	-38742500	0.0360921	13019200	18208600	38742500	1640.76
1047	-8751280	-16759800	-32661500	0.0422481	8751280	16759800	32661500	1383.27			1047	-6582500	-15625700	-26730000	0.0422481	6582500	15625700	26730000	970.721
1048	-9046300	-16938100	-33640100	0.0353	9046300	16938100	33640100	1218.98			1048	-6759110	-15783100	-27677100	0.0353	6759110	15783100	27677100	860.642
1049	-9552270	-17157700	-34702900	0.0305264	9552270	17157700	34702900	1116.51			1049	-7176440	-15988400	-28726200	0.0305264	7176440	15988400	28726200	794.344
1050	-9986100	-17369700	-35783200	0.0268989	9986100	17369700	35783200	1041.07			1050	-7456770	-16180600	-29819100	0.0268989	7456770	16180600	29819100	747.138
1051	-10417200	-17563000	-36733100	0.0263692	10417200	17563000	36733100	1071.68			1051	-7727720	-16366700	-30877600	0.0263692	7727720	16366700	30877600	778.873
1052	-10945100	-17746900	-37518200	0.0269051	10945100	17746900	37518200	1138.84			1052	-8039600	-16552900	-31895100	0.0269051	8039600	16552900	31895100	842.032
1053	-11549900	-17907900	-38063600	0.0273742	11549900	17907900	38063600	1193.32			1053	-8426080	-16738500	-32834700	0.0273742	8426080	16738500	32834700	903.018
1054	-12218400	-18054800	-38444200	0.0309383	12218400	18054800	38444200	1379			1054	-8927940	-16935800	-33742400	0.0309383	8927940	16935800	33742400	1073.37
1055	-12226200	-15822800	-22493600	0.0261474	12226200	15822800	22493600	501.791			1055	-8727060	-15020900	-20265400	0.0261474	8727060	15020900	20265400	402.347
1056	-11628300	-15826000	-23114600	0.0296167	11628300	15826000	23114600	581.735			1056	-8354600	-15019300	-20626000	0.0296167	8354600	15019300	20626000	463.929
1057	-9429260	-16164500	-27731500	0.0469164	9429260	16164500	27731500	1172.08			1057	-7128220	-15227700	-23341100	0.0469164	7128220	15227700	23341100	869.267
1058	-9413940	-16383500	-29311000	0.0400165	9413940	16383500	29311000	1094.88			1058	-7146470	-15396400	-24527900	0.0400165	7146470	15396400	24527900	801.998
1059	-9601010	-16623200	-30836100	0.044475	9601010	16623200	30836100	1327.12			1059	-7321850	-15588500	-25724800	0.044475	7321850	15588500	25724800	963.941
1060	-14785500	-16467000	-24535800	0.0289057	14785500	16467000	24535800	664.715			1060	-11393900	-15553100	-21399900	0.0289057	11393900	15553100	21399900	508.39
1061	-14719000	-16315900	-23523000	0.0429595	14719000	16315900	23523000	933.64			1061	-11071700	-15429700	-20840300	0.0429595	11071700	15429700	20840300	723.692
1062	-14065800	-15886100	-21106100	0.0370486	14065800	15886100	21106100	690.889			1062	-9803620	-15076100	-19582700	0.0370486	9803620	15076100	19582700	557.357
1063	-15340700	-17655900	-32473000	0.0248848	15340700	17655900	32473000	867.652			1063	-13255400	-16818000	-28573000	0.0248848	13255400	16818000	28573000	687.971
1064	-15265700	-17601400	-32158900	0.0236843	15265700	17601400	32158900	812.409			1064	-13161300	-16739900	-28109200	0.0236843	13161300	16739900	28109200	637.648
1065	-15197400	-17541900	-31801800	0.0229898	15197400	17541900	31801800	774.185			1065	-13077100	-16660300	-27624900	0.0229898	13077100	16660300	27624900	602.026
1066	-15103600	-17473700	-31408300	0.0230045	15103600	17473700	31408300	758.748			1066	-12948800	-16573500	-27133700	0.0230045	12948800	16573500	27133700	585.066
1067	-15024600	-17405200	-30998000	0.0244154	15024600	17405200	30998000	788.125			1067	-12813000	-16482500	-26619200	0.0244154	12813000	16482500	26619200	602
1068	-14875100	-17324600	-30571900	0.028369	14875100	17324600	30571900	894.265			1068	-12592800	-16382000	-26121500	0.028369	12592800	16382000	26121500	677.406
1069	-14701300	-17229200	-30064100	0.0357244	14701300	17229200	30064100	1094.45			1069	-12310100	-16259300	-25527600	0.0357244	12310100	16259300	25527600	820.227
1070	-14518800	-17114600	-29428500	0.0391295	14518800	17114600	29428500	1156.88			1070	-12069000	-16142400	-24934100	0.0391295	12069000	16142400	24934100	864.029
1071	-14516300	-16989900	-28540100	0.0353268	14516300	16989900	28540100	997.734			1071	-11950800	-16018500	-24167000	0.0353268	11950800	16018500	24167000	744.008
1072	-14541200	-16850400	-27518900	0.0385065	14541200	16850400	27518900	1031.7			1072	-11819200	-15893400	-23404900	0.0385065	11819200	15893400	23404900	772.912
1073	-14916000	-16765200	-26535500	0.035405	14916000	16765200	26535500	908.31			1073	-12026800	-15824500	-22705700	0.035405	12026800	15824500	22705700	684.794
1074	-15324200	-16627500	-25143700	0.0338068	15324200	16627500	25143700	814.247			1074	-12107700	-15720900	-21884400	0.0338068	12107700	15720900	21884400	623.642
1075	-17855400	-18214900	-33951300	0.0331786	17855400	18214900	33951300	1292.19			1075	-17768600	-18213200	-34025800	0.0331786	17768600	18213200	34025800	1294.52
1076	-17857400	-18216800	-33962300	0.0421976	17857400	18216800	33962300	1644.31			1076	-17772300	-18216000	-34042000	0.0421976	17772300	18216000	34042000	1647.71
1077	-17861700	-18218400	-33969700	0.0453616	17861700	18218400	33969700	1768.32			1077	-17778200	-18218400	-34053300	0.0453616	17778200	18218400	34053300	1772.33
1078	-17866300	-18220600	-33980500	0.0379172	17866300	18220600	33980500	1478.95			1078	-17782600	-18221200	-34068900	0.0379172	17782600	18221200	34068900	1482.61
1079	-17870400	-18222400	-33989900	0.0351227	17870400	18222400	33989900	1370.62			1079	-17786400	-18223600	-34082400	0.0351227	17786400	18223600	34082400	1374.26
1080	-17874000	-18224200	-33998700	0.0334984	17874000	18224200	33998700	1307.83			1080	-17788500	-18225800	-34095500	0.0334984	17788500	18225800	34095500	1311.52
1081	-17847700	-18212500	-33941700	0.0272253	17847700	18212500	33941700	1059.73			1081	-17767100	-18211200	-34012700	0.0272253	17767100	18211200	34012700	1061.6
1082	-17850100	-18212100	-33936400	0.0302612	17850100	18212100	33936400	1177.68			1082	-17764900	-18209800	-34004700	0.0302612	17764900	18209800	34004700	1179.51
1083	-17854300	-18213400	-33941300	0.0315757	17854300	18213400	33941300	1229.19			1083	-17766200	-18210800	-34011200	0.0315757	17766200	18210800	34011200	1231.13
1084	-17841900	-18211100	-33937300	0.0212173	17841900	18211100	33937300	825.629			1084	-17764300	-18209900	-34006500	0.0212173	17764300	18209900	34006500	827.056
1085	-17843600	-18212100	-33942600	0.0215596	17843600	18212100	33942600	839.172			1085	-17768400	-18211500	-34014100	0.0215596	17768400	18211500	34014100	840.743
1086	-17901000	-18231000	-34020500	0.0326181	17901000	18231000	34020500	1275.3			1086	-17834400	-18237100	-34130700	0.0326181	17834400	18237100	34130700	1280.07
1087	-17907400	-18232500	-34024400	0.0347077	17907400	18232500	34024400	1357.38			1087	-17844000	-18239400	-34137300	0.0347077	17844000	18239400	34137300	1362.7
1088	-17911400	-18233800	-34030000	0.0363409	17911400	18233800	34030000	1421.71			1088	-17848800	-18241200	-34145700	0.0363409	17848800	18241200	34145700	1427.48
1089	-17915000	-18235100	-34036000	0.0396241	17915000	18235100	34036000	1550.66			1089	-17853900	-18243200	-34155000	0.0396241	17853900	18243200	34155000	1557.22
1090	-17923300	-18258800	-34196500	0.0276683	17923300	18258800	34196500	1090.68			1090	-17830500	-18276400	-34415400	0.0276683	17830500	18276400	34415400	1099.55
1091	-17921900	-18259300	-34201500	0.0275885	17921900	18259300	34201500	1087.75			1091	-17826100	-18276900	-34423400	0.0275885	17826100	18276900	34423400	1096.69
1092	-17911700	-18261400	-34226800	0.0299459	17911700	18261400	34226800	1181.81			1092	-17795500	-18278700	-34466600	0.0299459	17795500	18278700	34466600	1192.06
1093	-17915200	-18261200	-34221600	0.0286424	17915200	18261200	34221600	1130.18			1093	-17805400	-18278800	-34457800	0.0286424	17805400	18278800	34457800	1139.91
1094	-17917800	-18260800	-34216400	0.0279056	17917800	18260800	34216400	1100.9			1094	-17812000	-18278500	-34448800	0.0279056	17812000	18278500	34448800	1110.27
1095	-17893800	-18263100	-34257100	0.0331167	17893800	18263100	34257100	1308.3			1095	-17743900	-18277900	-34512600	0.0331167	17743900	18277900	34512600	1319.81
1096	-17891600	-18263600	-34262500	0.0321802	17891600	18263600	34262500	1271.56			1096	-17736600	-18278100	-34521500	0.0321802	17736600	18278100	34521500	1282.84
1097	-17883900	-18264200	-34275000	0.0379272	17883900	18264200	34275000	1499.27			1097	-17714600	-18278000	-34542800	0.0379272	17714600	18278000	34542800	1512.81
1098	-17887800	-18263800	-34268100	0.0336789	17887800	18263800	34268100	1331.02			1098	-17726400	-18278100	-34531200	0.0336789	17726400	18278100	34531200	1342.93
1099	-17876500	-18266200	-34296500	0.0320829	17876500	18266200	34296500	1269.29			1099	-17682500	-18278600	-34579000	0.0320829	17682500	18278600	34579000	1281.06
1100	-17884200	-18266300	-34289300	0.0300565	17884200	18266300	34289300	1188.9			1100	-17702700	-18280100	-34569700	0.0300565	17702700	18280100	34569700	1200.06
1101	-17891600	-18266600	-34284200	0.0274056	17891600	18266600	34284200	1083.94			1101	-17724500	-18282600	-34565400	0.0274056	17724500	18282600	34565400	1094.41
1102	-17780100	-18267600	-34403000	0.0295426	17780100	18267600	34403000	1172.38			1102	-17359200	-18254000	-34726500	0.0295426	17359200	18254000	34726500	1181.08
1103	-17770500	-18267400	-34410800	0.0288978	17770500	18267400	34410800	1147.01			1103	-17328100	-18250700	-34734100	0.0288978	17328100	18250700	34734100	1155.11
1104	-17750000	-18266500	-34425200	0.0297186	17750000	18266500	34425200	1179.93			1104	-17261400	-18243000	-34746000	0.0297186	17261400	18243000	34746000	1187.27
1105	-17760000	-18267000	-34418500	0.0289241	17760000	18267000	34418500	1148.24			1105	-17295700	-18247200	-34741600	0.0289241	17295700	18247200	34741600	1155.94
1106	-17697100	-18263100	-34453600	0.0294381	17697100	18263100	34453600	1169.22			1106	-17102700	-18222100	-34755100	0.0294381	17102700	18222100	34755100	1173.56
1107	-17713800	-18264800	-34449300	0.0275395	17713800	18264800	34449300	1093.91			1107	-17148400	-18229300	-34760600	0.0275395	17148400	18229300	34760600	1098.94
1108	-17602200	-18258500	-34515400	0.0307108	17602200	18258500	34515400	1221.17			1108	-16815200	-18184200	-34771900	0.0307108	16815200	18184200	34771900	1219.69
1109	-17575400	-18256500	-34528000	0.0296014	17575400	18256500	34528000	1177.19			1109	-16739300	-18173300	-34770200	0.0296014	16739300	18173300	34770200	1174.15
1110	-17486500	-18251700	-34582400	0.0249982	17486500	18251700	34582400	995.074			1110	-16480600	-18134400	-34750900	0.0249982	16480600	18134400	34750900	986.779
1111	-17457700	-18248800	-34590900	0.0224796	17457700	18248800	34590900	894.732			1111	-16407700	-18121200	-34729500	0.0224796	16407700	18121200	34729500	885.518
1112	-17167900	-18226100	-34718300	0.027038	17167900	18226100	34718300	1077.22			1112	-15694300	-17988900	-34497600	0.027038	15694300	17988900	34497600	1042.75
1113	-17100400	-18217200	-34722700	0.0266999	17100400	18217200	34722700	1062.81			1113	-15559500	-17958300	-34414000	0.0266999	15559500	17958300	34414000	1023.73
1114	-17040800	-18209900	-34730200	0.0272103	17040800	18209900	34730200	1082.47			1114	-15437200	-17929800	-34332800	0.0272103	15437200	17929800	34332800	1037.55
1115	-16725700	-18163200	-34711200	0.035505	16725700	18163200	34711200	1404.28			1115	-14866500	-17770600	-33766600	0.035505	14866500	17770600	33766600	1307.58
1116	-16810300	-18175300	-34713300	0.0376959	16810300	18175300	34713300	1493.04			1116	-15026100	-17816500	-33934300	0.0376959	15026100	17816500	33934300	1402.51
1117	-16288400	-18105100	-34733600	0.0287768	16288400	18105100	34733600	1131.76			1117	-14110100	-17564000	-33047100	0.0287768	14110100	17564000	33047100	1012.98
1118	-16171900	-18086000	-34713900	0.0292349	16171900	18086000	34713900	1146.75			1118	-13938800	-17508400	-32821200	0.0292349	13938800	17508400	32821200	1015.39
1119	-16042800	-18062900	-34677800	0.0290419	16042800	18062900	34677800	1135.13			1119	-13753600	-17445000	-32553700	0.0290419	13753600	17445000	32553700	992.945
1120	-15905200	-18037500	-34633900	0.0288606	15905200	18037500	34633900	1123.5			1120	-13567200	-17377900	-32260500	0.0288606	13567200	17377900	32260500	969.983
1121	-15415500	-17932000	-34370500	0.0261189	15415500	17932000	34370500	997.374			1121	-12909800	-17142100	-31233700	0.0261189	12909800	17142100	31233700	825.833
1122	-14906600	-17802800	-33956000	0.0241703	14906600	17802800	33956000	898.69			1122	-12394900	-16902600	-30038200	0.0241703	12394900	16902600	30038200	712.812
1123	-15082800	-17856300	-34162300	0.025065	15082800	17856300	34162300	943.4			1123	-12557500	-16984300	-30458900	0.025065	12557500	16984300	30458900	757.524
1124	-15257500	-17908800	-34362200	0.022495	15257500	17908800	34362200	856.745			1124	-12725600	-17067800	-30887500	0.022495	12725600	17067800	30887500	696.866
1125	-13632200	-17336800	-31902000	0.0205841	13632200	17336800	31902000	680.119			1125	-11062400	-16255200	-26745900	0.0205841	11062400	16255200	26745900	496.007
1126	-13568000	-17240900	-31281300	0.0277175	13568000	17240900	31281300	886.739			1126	-11036500	-16162700	-26111500	0.0277175	11036500	16162700	26111500	643.432
1127	-13456200	-17117600	-30512700	0.0320358	13456200	17117600	30512700	983.728			1127	-10911600	-16044900	-25394500	0.0320358	10911600	16044900	25394500	711.423
1128	-13351500	-16984300	-29664900	0.0343565	13351500	16984300	29664900	1007.88			1128	-10760900	-15920400	-24655900	0.0343565	10760900	15920400	24655900	728.049
1129	-13220700	-16840300	-28767400	0.0336984	13220700	16840300	28767400	940.782			1129	-10557100	-15788500	-23917600	0.0336984	10557100	15788500	23917600	680.215
1130	-8132290	-17202300	-36441100	0.0304086	8132290	17202300	36441100	1205.99			1130	-5858580	-15812100	-28785300	0.0304086	5858580	15812100	28785300	790.165
1131	-11232800	-18246900	-40801900	0.0226655	11232800	18246900	40801900	1116.51			1131	-7532900	-16695900	-33423800	0.0226655	7532900	16695900	33423800	768.646
1132	-12140200	-18415800	-41100900	0.0242003	12140200	18415800	41100900	1213.92			1132	-8039520	-16897500	-34356700	0.0242003	8039520	16897500	34356700	863.358
1133	-14731400	-18738000	-40811700	0.0312101	14731400	18738000	40811700	1576.02			1133	-9815330	-17512400	-36973400	0.0312101	9815330	17512400	36973400	1278.98
1134	-13903400	-18660500	-41086100	0.0284161	13903400	18660500	41086100	1441.86			1134	-9172510	-17308300	-36158200	0.0284161	9172510	17308300	36158200	1115.62
1135	-13035400	-18550900	-41170900	0.025944	13035400	18550900	41170900	1312.84			1135	-8582280	-17102100	-35275500	0.025944	8582280	17102100	35275500	972.16
1136	-17427100	-18922300	-39432300	0.0267305	17427100	18922300	39432300	1310.51			1136	-12505400	-18259500	-39619500	0.0267305	12505400	18259500	39619500	1259
1137	-18813700	-19140100	-36943800	0.0286109	18813700	19140100	36943800	1295.39			1137	-17095600	-19001800	-40331800	0.0286109	17095600	19001800	40331800	1450.37
1138	-18777600	-19114700	-36710800	0.0288277	18777600	19114700	36710800	1292.02			1138	-17458200	-19010900	-40034000	0.0288277	17458200	19010900	40034000	1449.64
1139	-18744000	-19107800	-36477600	0.0333843	18744000	19107800	36477600	1481.51			1139	-17819500	-19015800	-39707800	0.0333843	17819500	19015800	39707800	1663.7
1140	-18659400	-19125400	-35856200	0.0265923	18659400	19125400	35856200	1149.93			1140	-19044600	-19071400	-38661300	0.0265923	19044600	19071400	38661300	1291.21
1141	-18592400	-18975300	-35527500	0.0393042	18592400	18975300	35527500	1671.77			1141	-18971100	-19333700	-37874500	0.0393042	18971100	19333700	37874500	1855.14
1142	-18572300	-18932900	-35426600	0.0424274	18572300	18932900	35426600	1795.55			1142	-18950500	-19439300	-37621400	0.0424274	18950500	19439300	37621400	1985.09
1143	-18441900	-18633800	-34794200	0.0308455	18441900	18633800	34794200	1263.78			1143	-18778700	-19977900	-35855900	0.0308455	18778700	19977900	35855900	1353.85
1144	-18433800	-18607600	-34762100	0.029002	18433800	18607600	34762100	1186.06			1144	-18762900	-19962200	-35758800	0.029002	18762900	19962200	35758800	1267.46
1145	-18411400	-18537000	-34672800	0.0277225	18411400	18537000	34672800	1127.94			1145	-18715100	-19857200	-35521800	0.0277225	18715100	19857200	35521800	1197.37
1146	-18377800	-18434700	-34535200	0.0264717	18377800	18434700	34535200	1068.69			1146	-18638600	-19650600	-35182300	0.0264717	18638600	19650600	35182300	1122.96
1147	-18372500	-18420500	-34512000	0.0284216	18372500	18420500	34512000	1145.96			1147	-18625000	-19606700	-35128700	0.0284216	18625000	19606700	35128700	1202
1148	-18368200	-18406100	-34495700	0.0310401	18368200	18406100	34495700	1250.33			1148	-18614000	-19568000	-35089100	0.0310401	18614000	19568000	35089100	1309.62
1149	-18363800	-18393200	-34477100	0.0279998	18363800	18393200	34477100	1126.69			1149	-18604600	-19540900	-35049300	0.0279998	18604600	19540900	35049300	1178.78
1150	-18350900	-18357500	-34420400	0.0216069	18350900	18357500	34420400	866.749			1150	-18572600	-19439600	-34921600	0.0216069	18572600	19439600	34921600	903.061
1151	-18347900	-18349300	-34408300	0.0210662	18347900	18349300	34408300	844.487			1151	-18565500	-19413500	-34897500	0.0210662	18565500	19413500	34897500	879.142
1152	-18283500	-18321200	-34281900	0.027483	18283500	18321200	34281900	1094.36			1152	-18496000	-19172300	-34642000	0.027483	18496000	19172300	34642000	1129.51
1153	-18277900	-18318700	-34270000	0.0301442	18277900	18318700	34270000	1199.58			1153	-18489700	-19149300	-34619900	0.0301442	18489700	19149300	34619900	1237.19
1154	-18272700	-18316400	-34258600	0.0289546	18272700	18316400	34258600	1151.56			1154	-18483800	-19129100	-34598200	0.0289546	18483800	19129100	34598200	1186.82
1155	-18256100	-18308100	-34215900	0.0295919	18256100	18308100	34215900	1174.35			1155	-18461600	-19055000	-34513400	0.0295919	18461600	19055000	34513400	1206.89
1156	-18260500	-18310200	-34227000	0.0277942	18260500	18310200	34227000	1103.63			1156	-18467000	-19073400	-34533600	0.0277942	18467000	19073400	34533600	1134.94
1157	-18264900	-18312200	-34236800	0.0265514	18264900	18312200	34236800	1054.82			1157	-18472400	-19091500	-34554200	0.0265514	18472400	19091500	34554200	1085.51
1158	-18243400	-18301200	-34179300	0.0269496	18243400	18301200	34179300	1067.53			1158	-18444400	-18999400	-34446100	0.0269496	18444400	18999400	34446100	1094.83
1159	-18237900	-18299400	-34172300	0.0255338	18237900	18299400	34172300	1011.04			1159	-18440800	-18986800	-34433200	0.0255338	18440800	18986800	34433200	1036.5
1160	-18216000	-18287200	-34106900	0.0265376	18216000	18287200	34106900	1047.35			1160	-18411500	-18894200	-34316500	0.0265376	18411500	18894200	34316500	1070.01
1161	-18212300	-18285700	-34099600	0.0259787	18212300	18285700	34099600	1024.9			1161	-18407200	-18878800	-34301000	0.0259787	18407200	18878800	34301000	1046.48
1162	-18196700	-18278100	-34061300	0.0315034	18196700	18278100	34061300	1240.41			1162	-18390300	-18824000	-34235100	0.0315034	18390300	18824000	34235100	1264.14
1163	-18172400	-18266500	-34002700	0.0260045	18172400	18266500	34002700	1020.81			1163	-18365500	-18745900	-34136600	0.0260045	18365500	18745900	34136600	1037.54
1164	-18161000	-18262300	-33984400	0.0307819	18161000	18262300	33984400	1207.12			1164	-18356600	-18713300	-34105300	0.0307819	18356600	18713300	34105300	1225.74
1165	-18164600	-18263900	-33991600	0.0274925	18164600	18263900	33991600	1078.54			1165	-18360100	-18725100	-34118200	0.0274925	18360100	18725100	34118200	1095.61
1166	-18169100	-18265400	-33998100	0.0215846	18169100	18265400	33998100	847.085			1166	-18362900	-18735800	-34128100	0.0215846	18362900	18735800	34128100	860.714
1167	-18139600	-18254200	-33947500	0.0268963	18139600	18254200	33947500	1052.63			1167	-18340200	-18656900	-34044300	0.0268963	18340200	18656900	34044300	1067.07
1168	-18149800	-18257700	-33962400	0.0289318	18149800	18257700	33962400	1133.24			1168	-18347400	-18682200	-34070900	0.0289318	18347400	18682200	34070900	1149.69
1169	-17855700	-18267400	-34325700	0.0298858	17855700	18267400	34325700	1183.48			1169	-17614500	-18275600	-34625300	0.0298858	17614500	18275600	34625300	1194.43
1170	-17848200	-18267200	-34331900	0.0324768	17848200	18267200	34331900	1286.27			1170	-17592700	-18273600	-34632700	0.0324768	17592700	18273600	34632700	1297.94
1171	-17833300	-18266900	-34344600	0.0395701	17833300	18266900	34344600	1567.68			1171	-17545900	-18269100	-34647900	0.0395701	17545900	18269100	34647900	1581.27
1172	-17841000	-18267100	-34338400	0.035695	17841000	18267100	34338400	1413.96			1172	-17569900	-18271400	-34639900	0.035695	17569900	18271400	34639900	1426.47
1173	-17934700	-18251500	-34133000	0.0342589	17934700	18251500	34133000	1346.95			1173	-17868100	-18266900	-34309600	0.0342589	17868100	18266900	34309600	1355.97
1174	-17935200	-18252100	-34137200	0.0329978	17935200	18252100	34137200	1297.62			1174	-17868100	-18267900	-34316800	0.0329978	17868100	18267900	34316800	1306.47
1175	-17935700	-18253700	-34148000	0.031921	17935700	18253700	34148000	1255.89			1175	-17867000	-18270200	-34334100	0.031921	17867000	18270200	34334100	1264.79
1176	-17935500	-18252900	-34142100	0.0317964	17935500	18252900	34142100	1250.66			1176	-17867600	-18268900	-34324500	0.0317964	17867600	18268900	34324500	1259.33
1177	-17935300	-18243600	-34076200	0.0289747	17935300	18243600	34076200	1136.34			1177	-17880000	-18255900	-34219300	0.0289747	17880000	18255900	34219300	1142.47
1178	-17935800	-18244300	-34080500	0.0296832	17935800	18244300	34080500	1164.36			1178	-17880500	-18257000	-34226800	0.0296832	17880500	18257000	34226800	1170.81
1179	-17935500	-18245900	-34092100	0.038844	17935500	18245900	34092100	1524.48			1179	-17876800	-18258900	-34243900	0.038844	17876800	18258900	34243900	1533.21
1180	-17935800	-18245000	-34085300	0.0314888	17935800	18245000	34085300	1235.45			1180	-17879400	-18257800	-34233500	0.0314888	17879400	18257800	34233500	1242.37
1181	-17845600	-18211000	-33932900	0.0299778	17845600	18211000	33932900	1166.37			1181	-17763300	-18208900	-34000100	0.0299778	17763300	18208900	34000100	1168.19
1182	-17840700	-18209800	-33929000	0.0270786	17840700	18209800	33929000	1053.3			1182	-17761100	-18207800	-33994700	0.0270786	17761100	18207800	33994700	1054.92
1183	-17858700	-18217100	-33963100	0.0261251	17858700	18217100	33963100	1018.08			1183	-17785300	-18218100	-34044100	0.0261251	17785300	18218100	34044100	1020.44
1184	-17852600	-18215300	-33956400	0.0196573	17852600	18215300	33956400	765.719			1184	-17780700	-18216200	-34034700	0.0196573	17780700	18216200	34034700	767.43
1185	-17845300	-18213000	-33947200	0.0186174	17845300	18213000	33947200	724.822			1185	-17772700	-18213200	-34021400	0.0186174	17772700	18213200	34021400	726.3
1186	-17866400	-18219200	-33970700	0.0302521	17866400	18219200	33970700	1179.46			1186	-17798400	-18221600	-34055800	0.0302521	17798400	18221600	34055800	1182.53
1187	-17882200	-18224300	-33991400	0.0390068	17882200	18224300	33991400	1522.61			1187	-17816000	-18228400	-34087000	0.0390068	17816000	18228400	34087000	1527.33
1188	-17927700	-18239000	-34050900	0.0288802	17927700	18239000	34050900	1131.21			1188	-17871500	-18249100	-34179100	0.0288802	17871500	18249100	34179100	1136.55
1189	-17926000	-18238000	-34045200	0.029644	17926000	18238000	34045200	1160.8			1189	-17870500	-18247700	-34170400	0.029644	17870500	18247700	34170400	1166.14
1190	-17924400	-18237000	-34039800	0.0272542	17924400	18237000	34039800	1066.93			1190	-17869000	-18246400	-34162300	0.0272542	17869000	18246400	34162300	1071.72
1191	-17938900	-18248500	-34107400	0.0301463	17938900	18248500	34107400	1184			1191	-17881800	-18263200	-34269300	0.0301463	17881800	18263200	34269300	1191.35
1192	-17940500	-18247800	-34101300	0.0304976	17940500	18247800	34101300	1197.5			1192	-17885300	-18262400	-34260100	0.0304976	17885300	18262400	34260100	1204.81
1193	-17941900	-18247300	-34095600	0.0279414	17941900	18247300	34095600	1096.88			1193	-17889400	-18261700	-34251500	0.0279414	17889400	18261700	34251500	1103.48
1194	-17932400	-18255600	-34165000	0.0287723	17932400	18255600	34165000	1132.79			1194	-17857700	-18273000	-34363700	0.0287723	17857700	18273000	34363700	1141.34
1195	-17936400	-18255300	-34158700	0.0257254	17936400	18255300	34158700	1012.62			1195	-17867300	-18273000	-34353900	0.0257254	17867300	18273000	34353900	1020.2
1196	-17940100	-18255000	-34152700	0.0230572	17940100	18255000	34152700	907.413			1196	-17876000	-18273000	-34345100	0.0230572	17876000	18273000	34345100	914.168
1197	-17820200	-18268500	-34369200	0.0287661	17820200	18268500	34369200	1140.64			1197	-17489800	-18266900	-34688000	0.0287661	17489800	18266900	34688000	1150.52
1198	-17828300	-18269000	-34364800	0.0276427	17828300	18269000	34364800	1096.03			1198	-17515000	-18269900	-34684500	0.0276427	17515000	18269900	34684500	1105.87
1199	-17839900	-18269900	-34359400	0.0270882	17839900	18269900	34359400	1074			1199	-17547000	-18273900	-34681000	0.0270882	17547000	18273900	34681000	1084.09
1200	-17643500	-18260100	-34485600	0.0272295	17643500	18260100	34485600	1082.06			1200	-16930600	-18198700	-34760200	0.0272295	16930600	18198700	34760200	1082.81
1201	-17215300	-18223500	-34652600	0.0339691	17215300	18223500	34652600	1350.42			1201	-15835500	-18004800	-34470200	0.0339691	15835500	18004800	34470200	1311.09
1202	-17265800	-18230300	-34650700	0.0289909	17265800	18230300	34650700	1153.36			1202	-15950900	-18033100	-34557000	0.0289909	15950900	18033100	34557000	1125.34
1203	-12580500	-16241800	-25132600	0.0197854	12580500	16241800	25132600	446.562			1203	-9500420	-15276400	-21316400	0.0197854	9500420	15276400	21316400	331.718
1204	-12694200	-16374200	-25964200	0.0248947	12694200	16374200	25964200	590.374			1204	-9693370	-15381500	-21874500	0.0248947	9693370	15381500	21874500	434.539
1205	-13120900	-15766800	-21199100	0.0372482	13120900	15766800	21199100	678.428			1205	-9123470	-14947500	-19344500	0.0372482	9123470	14947500	19344500	542.656
1206	-7635900	-16217400	-29903000	0.0356826	7635900	16217400	29903000	996.828			1206	-5691800	-15139800	-24149300	0.0356826	5691800	15139800	24149300	690.667
1207	-7655040	-15997000	-28309300	0.0337173	7655040	15997000	28309300	858.33			1207	-5691720	-14978100	-22994600	0.0337173	5691720	14978100	22994600	603.343
1208	-7484150	-15774500	-26890600	0.0250601	7484150	15774500	26890600	584.83			1208	-5579230	-14813100	-21928400	0.0250601	5579230	14813100	21928400	415.956
1209	-18822800	-18862000	-37286600	0.0384951	18822800	18862000	37286600	1760.3			1209	-16121400	-18862800	-40313000	0.0384951	16121400	18862800	40313000	1929.1
1210	-18735100	-18851200	-37616700	0.0335735	18735100	18851200	37616700	1553.54			1210	-15535500	-18794400	-40410200	0.0335735	15535500	18794400	40410200	1679.3
1211	-18565800	-18874400	-37951500	0.0322506	18565800	18874400	37951500	1509.5			1211	-14939600	-18712500	-40420900	0.0322506	14939600	18712500	40420900	1604.69
1212	-18471400	-18719300	-34919100	0.0335797	18471400	18719300	34919100	1385.33			1212	-18830800	-20001900	-36204100	0.0335797	18830800	20001900	36204100	1495.9
1213	-18482700	-18752400	-34967200	0.0330671	18482700	18752400	34967200	1367.81			1213	-18851900	-20013200	-36343500	0.0330671	18851900	20013200	36343500	1481.85
1214	-18495100	-18787900	-35020100	0.0332866	18495100	18787900	35020100	1380.89			1214	-18873700	-20013000	-36498900	0.0332866	18873700	20013000	36498900	1501.27
1215	-18508900	-18824800	-35081800	0.0343996	18508900	18824800	35081800	1431.78			1215	-18897800	-20005700	-36678500	0.0343996	18897800	20005700	36678500	1562.78
1216	-18526700	-18879300	-35154000	0.0316657	18526700	18879300	35154000	1323.34			1216	-18927000	-20024000	-36869100	0.0316657	18927000	20024000	36869100	1450.32
1217	-18218400	-18289100	-34118100	0.032984	18218400	18289100	34118100	1302.47			1217	-18415700	-18905900	-34335000	0.032984	18415700	18905900	34335000	1331.29
1218	-18223000	-18291300	-34129300	0.0312223	18223000	18291300	34129300	1233.61			1218	-18420600	-18920800	-34355200	0.0312223	18420600	18920800	34355200	1261.63
1219	-18202800	-18280900	-34074700	0.0282601	18202800	18280900	34074700	1113.49			1219	-18396000	-18842400	-34257500	0.0282601	18396000	18842400	34257500	1135.48
1220	-18112700	-18244700	-33906300	0.0293661	18112700	18244700	33906300	1146.64			1220	-18322100	-18591600	-33980400	0.0293661	18322100	18591600	33980400	1160.41
1221	-18094800	-18238500	-33880100	0.0288712	18094800	18238500	33880100	1125.65			1221	-18311400	-18552600	-33943100	0.0288712	18311400	18552600	33943100	1138.18
1222	-18099700	-18240200	-33887400	0.0269789	18099700	18240200	33887400	1052.3			1222	-18314100	-18562500	-33952900	0.0269789	18314100	18562500	33952900	1064.23
1223	-18075600	-18232400	-33855600	0.0297488	18075600	18232400	33855600	1158.21			1223	-18300800	-18512700	-33907600	0.0297488	18300800	18512700	33907600	1170.1
1224	-18080600	-18233900	-33861300	0.029511	18080600	18233900	33861300	1149.34			1224	-18303600	-18523400	-33916200	0.029511	18303600	18523400	33916200	1161.41
1225	-18055500	-18226500	-33833900	0.0205339	18055500	18226500	33833900	798.388			1225	-18291400	-18474400	-33878500	0.0205339	18291400	18474400	33878500	806.055
1226	-18012600	-18213600	-33784300	0.0316483	18012600	18213600	33784300	1226.88			1226	-18271900	-18398000	-33815800	0.0316483	18271900	18398000	33815800	1237.19
1227	-18035100	-18219800	-33806700	0.0359373	18035100	18219800	33806700	1395.1			1227	-18281100	-18436400	-33843000	0.0359373	18281100	18436400	33843000	1407.53
1228	-18041100	-18221800	-33814500	0.034873	18041100	18221800	33814500	1354.4			1228	-18284000	-18446900	-33852900	0.034873	18284000	18446900	33852900	1366.71
1229	-18176300	-18268800	-34014900	0.0316875	18176300	18268800	34014900	1244.66			1229	-18369800	-18757500	-34155600	0.0316875	18369800	18757500	34155600	1265.6
1230	-18180100	-18270500	-34023300	0.0319555	18180100	18270500	34023300	1255.73			1230	-18373600	-18769800	-34170300	0.0319555	18373600	18769800	34170300	1277.41
1231	-18185600	-18271800	-34027300	0.0250996	18185600	18271800	34027300	986.592			1231	-18376900	-18783900	-34179600	0.0250996	18376900	18783900	34179600	1004.01
1232	-18155600	-18260100	-33973700	0.0298911	18155600	18260100	33973700	1171.53			1232	-18352300	-18699600	-34088000	0.0298911	18352300	18699600	34088000	1189.08
1233	-18489100	-18598300	-36056100	0.0323286	18489100	18598300	36056100	1395.08			1233	-17157800	-18751800	-38483700	0.0323286	17157800	18751800	38483700	1517.76
1234	-18538800	-18583300	-35899100	0.030864	18538800	18583300	35899100	1324.03			1234	-17469700	-18767500	-38283800	0.030864	17469700	18767500	38283800	1442.63
1235	-18573100	-18600200	-35764700	0.0326919	18573100	18600200	35764700	1395.81			1235	-17798700	-18788100	-38102200	0.0326919	17798700	18788100	38102200	1523.15
1236	-18564100	-18664700	-35635800	0.0405886	18564100	18664700	35635800	1725.28			1236	-18139900	-18811300	-37926800	0.0405886	18139900	18811300	37926800	1886.14
1237	-18554700	-18714500	-35519000	0.0440823	18554700	18714500	35519000	1865.99			1237	-18456200	-18824900	-37707500	0.0440823	18456200	18824900	37707500	2039.06
1238	-18538100	-18701800	-35413000	0.041253	18538100	18701800	35413000	1737.94			1238	-18622900	-18817400	-37487300	0.041253	18622900	18817400	37487300	1895.37
1239	-18523400	-18681300	-35328400	0.0362333	18523400	18681300	35328400	1520.39			1239	-18742600	-18807400	-37296100	0.0362333	18742600	18807400	37296100	1654.47
1240	-18510200	-18656800	-35258900	0.0264218	18510200	18656800	35258900	1104.92			1240	-18792000	-18798900	-37130200	0.0264218	18792000	18798900	37130200	1199.15
1241	-18500100	-18648000	-35195500	0.0271758	18500100	18648000	35195500	1133.18			1241	-18784500	-18894600	-36980300	0.0271758	18784500	18894600	36980300	1227.48
1242	-18494300	-18663700	-35138800	0.0351268	18494300	18663700	35138800	1461.54			1242	-18787300	-19051300	-36843500	0.0351268	18787300	19051300	36843500	1581.49
1243	-18485900	-18663300	-35079200	0.038576	18485900	18663300	35079200	1600.92			1243	-18782900	-19172100	-36691400	0.038576	18782900	19172100	36691400	1729.14
1244	-18475100	-18648800	-35016400	0.037892	18475100	18648800	35016400	1567.89			1244	-18772400	-19256800	-36531800	0.037892	18772400	19256800	36531800	1689.53
1245	-18464400	-18631000	-34957300	0.0366397	18464400	18631000	34957300	1511.74			1245	-18759100	-19316900	-36376800	0.0366397	18759100	19316900	36376800	1624.75
1246	-18454000	-18609700	-34904400	0.0350093	18454000	18609700	34904400	1440.63			1246	-18745500	-19360100	-36236400	0.0350093	18745500	19360100	36236400	1544.48
1247	-18445200	-18592800	-34858500	0.033758	18445200	18592800	34858500	1385.97			1247	-18732700	-19395800	-36109100	0.033758	18732700	19395800	36109100	1482.25
1248	-18436400	-18571100	-34817400	0.0314512	18436400	18571100	34817400	1288.48			1248	-18719000	-19409400	-35997600	0.0314512	18719000	19409400	35997600	1374.84
1249	-18428700	-18552800	-34780900	0.0287056	18428700	18552800	34780900	1173.76			1249	-18704900	-19411600	-35894800	0.0287056	18704900	19411600	35894800	1249.46
1250	-18420400	-18531900	-34742600	0.0278212	18420400	18531900	34742600	1135.29			1250	-18691700	-19417700	-35794700	0.0278212	18691700	19417700	35794700	1206.01
1251	-18413900	-18516400	-34711800	0.0275239	18413900	18516400	34711800	1121.36			1251	-18680400	-19424100	-35707500	0.0275239	18680400	19424100	35707500	1188.89
1252	-18407700	-18501800	-34681700	0.0283996	18407700	18501800	34681700	1155.23			1252	-18670000	-19434300	-35622900	0.0283996	18670000	19434300	35622900	1222.57
1253	-18401500	-18487200	-34652100	0.0288872	18401500	18487200	34652100	1173.25			1253	-18659300	-19437500	-35543200	0.0288872	18659300	19437500	35543200	1239.46
1254	-18395100	-18468400	-34625100	0.0288334	18395100	18468400	34625100	1169.3			1254	-18647800	-19431200	-35467300	0.0288334	18647800	19431200	35467300	1233.06
1255	-18389400	-18454500	-34598300	0.0286927	18389400	18454500	34598300	1161.95			1255	-18636800	-19424600	-35395600	0.0286927	18636800	19424600	35395600	1223.19
1256	-18383900	-18440700	-34573100	0.0283158	18383900	18440700	34573100	1145.15			1256	-18626200	-19412900	-35331200	0.0283158	18626200	19412900	35331200	1203.59
1257	-18378800	-18428200	-34549000	0.0282041	18378800	18428200	34549000	1139.19			1257	-18615700	-19400500	-35268900	0.0282041	18615700	19400500	35268900	1195.42
1258	-18373600	-18413800	-34526200	0.028061	18373600	18413800	34526200	1131.99			1258	-18606100	-19387900	-35212500	0.028061	18606100	19387900	35212500	1186.26
1259	-18369000	-18400200	-34507300	0.0280275	18369000	18400200	34507300	1129.44			1259	-18597100	-19378300	-35158300	0.0280275	18597100	19378300	35158300	1181.92
1260	-18365100	-18389900	-34489700	0.0289044	18365100	18389900	34489700	1163.67			1260	-18588400	-19367800	-35106600	0.0289044	18588400	19367800	35106600	1216
1261	-18361000	-18379000	-34471200	0.0291252	18361000	18379000	34471200	1171.38			1261	-18580200	-19354800	-35060800	0.0291252	18580200	19354800	35060800	1222.62
1262	-18357300	-18368500	-34454900	0.0282522	18357300	18368500	34454900	1135.25			1262	-18572800	-19340100	-35023000	0.0282522	18572800	19340100	35023000	1183.75
1263	-18353200	-18358400	-34435900	0.03066	18353200	18358400	34435900	1230.76			1263	-18564000	-19323000	-34977000	0.03066	18564000	19323000	34977000	1281.73
1264	-18347800	-18349400	-34419100	0.0299325	18347800	18349400	34419100	1200.45			1264	-18555500	-19300500	-34938500	0.0299325	18555500	19300500	34938500	1248.77
1265	-18336500	-18345700	-34403900	0.0293016	18336500	18345700	34403900	1174.13			1265	-18547000	-19276200	-34902600	0.0293016	18547000	19276200	34902600	1220.04
1266	-18327100	-18342000	-34386900	0.0277586	18327100	18342000	34386900	1111.29			1266	-18538200	-19251100	-34864500	0.0277586	18538200	19251100	34864500	1153.39
1267	-18318400	-18338800	-34372700	0.0260729	18318400	18338800	34372700	1043			1267	-18530800	-19229900	-34833100	0.0260729	18530800	19229900	34833100	1081.48
1268	-18313500	-18336400	-34360600	0.0282522	18313500	18336400	34360600	1129.48			1268	-18525200	-19216600	-34806000	0.0282522	18525200	19216600	34806000	1170.24
1269	-18308300	-18333900	-34348200	0.0316843	18308300	18333900	34348200	1265.88			1269	-18520200	-19207100	-34779800	0.0316843	18520200	19207100	34779800	1310.71
1270	-18302300	-18331200	-34335100	0.0317823	18302300	18331200	34335100	1268.93			1270	-18514100	-19190300	-34753000	0.0317823	18514100	19190300	34753000	1312.86
1271	-18295200	-18328500	-34322400	0.031034	18295200	18328500	34322400	1238.21			1271	-18507800	-19172100	-34726100	0.031034	18507800	19172100	34726100	1280.05
1272	-18289800	-18326100	-34311100	0.0355959	18289800	18326100	34311100	1419.39			1272	-18502500	-19158400	-34702400	0.0355959	18502500	19158400	34702400	1466.35
1273	-18283800	-18323400	-34297300	0.0388981	18283800	18323400	34297300	1549.96			1273	-18496100	-19141800	-34673500	0.0388981	18496100	19141800	34673500	1599.92
1274	-18275200	-18320400	-34284700	0.0315129	18275200	18320400	34284700	1254.8			1274	-18488500	-19113800	-34646600	0.0315129	18488500	19113800	34646600	1294
1275	-18269900	-18317900	-34272400	0.0282552	18269900	18317900	34272400	1124.37			1275	-18481900	-19092200	-34621200	0.0282552	18481900	19092200	34621200	1158.51
1276	-18262200	-18315300	-34261400	0.0264751	18262200	18315300	34261400	1052.88			1276	-18475900	-19071400	-34599300	0.0264751	18475900	19071400	34599300	1084.1
1277	-18258500	-18313200	-34249800	0.0264392	18258500	18313200	34249800	1050.85			1277	-18470200	-19053500	-34576400	0.0264392	18470200	19053500	34576400	1081.21
1278	-18252200	-18310800	-34239300	0.0259125	18252200	18310800	34239300	1029.32			1278	-18464700	-19035900	-34554800	0.0259125	18464700	19035900	34554800	1058.35
1279	-18249100	-18308900	-34228900	0.0266174	18249100	18308900	34228900	1056.78			1279	-18459900	-19021500	-34535200	0.0266174	18459900	19021500	34535200	1085.93
1280	-18245100	-18307000	-34219200	0.0277808	18245100	18307000	34219200	1102.42			1280	-18455600	-19009600	-34516400	0.0277808	18455600	19009600	34516400	1132.23
1281	-18240800	-18305200	-34210600	0.0282048	18240800	18305200	34210600	1118.74			1281	-18451200	-18996100	-34498200	0.0282048	18451200	18996100	34498200	1148.33
1282	-18237300	-18303600	-34202500	0.0278981	18237300	18303600	34202500	1106.11			1282	-18446600	-18981700	-34479700	0.0278981	18446600	18981700	34479700	1134.64
1283	-18231600	-18301400	-34193000	0.027127	18231600	18301400	34193000	1074.98			1283	-18442000	-18966900	-34461600	0.027127	18442000	18966900	34461600	1102.12
1284	-18228200	-18299600	-34182900	0.0266152	18228200	18299600	34182900	1054.17			1284	-18437500	-18952700	-34444000	0.0266152	18437500	18952700	34444000	1080.23
1285	-18224200	-18297700	-34174000	0.0272147	18224200	18297700	34174000	1077.41			1285	-18433500	-18940600	-34427300	0.0272147	18433500	18940600	34427300	1103.52
1286	-18220400	-18296100	-34166000	0.0289976	18220400	18296100	34166000	1147.51			1286	-18430100	-18931100	-34412600	0.0289976	18430100	18931100	34412600	1174.86
1287	-18219300	-18295000	-34159000	0.0317764	18219300	18295000	34159000	1257.07			1287	-18426900	-18922600	-34398100	0.0317764	18426900	18922600	34398100	1286.44
1288	-18217100	-18293500	-34150800	0.033446	18217100	18293500	34150800	1322.59			1288	-18423500	-18913000	-34383400	0.033446	18423500	18913000	34383400	1352.94
1289	-18212600	-18291500	-34141000	0.0334539	18212600	18291500	34141000	1322.22			1289	-18419300	-18899900	-34366200	0.0334539	18419300	18899900	34366200	1351.93
1290	-18208600	-18289700	-34131800	0.0309188	18208600	18289700	34131800	1221.44			1290	-18415100	-18885800	-34350500	0.0309188	18415100	18885800	34350500	1248.31
1291	-18204400	-18287800	-34122500	0.0286185	18204400	18287800	34122500	1130.02			1291	-18410700	-18870900	-34333800	0.0286185	18410700	18870900	34333800	1154.29
1292	-18201600	-18286200	-34114100	0.0265645	18201600	18286200	34114100	1048.48			1292	-18406200	-18856500	-34316600	0.0265645	18406200	18856500	34316600	1070.36
1293	-18198500	-18284500	-34105300	0.0267267	18198500	18284500	34105300	1054.41			1293	-18402500	-18844400	-34302200	0.0267267	18402500	18844400	34302200	1075.99
1294	-18196400	-18283100	-34097200	0.0280029	18196400	18283100	34097200	1104.33			1294	-18399400	-18835500	-34289100	0.0280029	18399400	18835500	34289100	1126.55
1295	-18193800	-18281800	-34090500	0.0295694	18193800	18281800	34090500	1165.7			1295	-18396500	-18827000	-34276500	0.0295694	18396500	18827000	34276500	1188.73
1296	-18190600	-18280300	-34082800	0.0299585	18190600	18280300	34082800	1180.58			1296	-18393400	-18818300	-34262800	0.0299585	18393400	18818300	34262800	1203.47
1297	-18187700	-18278700	-34074400	0.0287942	18187700	18278700	34074400	1134.21			1297	-18390000	-18807900	-34249300	0.0287942	18390000	18807900	34249300	1155.8
1298	-18185000	-18277400	-34067900	0.0292281	18185000	18277400	34067900	1150.92			1298	-18386900	-18798600	-34236200	0.0292281	18386900	18798600	34236200	1172.35
1299	-18181900	-18275800	-34059400	0.0303803	18181900	18275800	34059400	1195.78			1299	-18383800	-18789400	-34223200	0.0303803	18383800	18789400	34223200	1217.67
1300	-18178700	-18274300	-34052000	0.0294999	18178700	18274300	34052000	1160.68			1300	-18380400	-18778400	-34210400	0.0294999	18380400	18778400	34210400	1181.49
1301	-18176900	-18273100	-34045000	0.0300617	18176900	18273100	34045000	1182.38			1301	-18377300	-18769500	-34197300	0.0300617	18377300	18769500	34197300	1203.11
1302	-18172600	-18271500	-34038200	0.0297891	18172600	18271500	34038200	1171.21			1302	-18374100	-18759200	-34184300	0.0297891	18374100	18759200	34184300	1191.3
1303	-18170100	-18270200	-34031300	0.0291559	18170100	18270200	34031300	1145.92			1303	-18371000	-18749400	-34172300	0.0291559	18371000	18749400	34172300	1165.16
1304	-18166400	-18268700	-34024400	0.0286942	18166400	18268700	34024400	1127.35			1304	-18368200	-18740200	-34161100	0.0286942	18368200	18740200	34161100	1145.96
1305	-18164300	-18267400	-34017500	0.0283616	18164300	18267400	34017500	1113.91			1305	-18365300	-18731200	-34149400	0.0283616	18365300	18731200	34149400	1131.91
1306	-18160600	-18266000	-34010900	0.0281685	18160600	18266000	34010900	1105.93			1306	-18362400	-18722200	-34138000	0.0281685	18362400	18722200	34138000	1123.46
1307	-18157800	-18264300	-34001700	0.0289237	18157800	18264300	34001700	1135.06			1307	-18359700	-18714500	-34126400	0.0289237	18359700	18714500	34126400	1152.83
1308	-18153500	-18262600	-33993900	0.0294885	18153500	18262600	33993900	1156.73			1308	-18356900	-18705600	-34115100	0.0294885	18356900	18705600	34115100	1174.58
1309	-18151300	-18261500	-33987800	0.0296567	18151300	18261500	33987800	1162.97			1309	-18354100	-18696400	-34104100	0.0296567	18354100	18696400	34104100	1180.51
1310	-18148600	-18260100	-33980600	0.0287236	18148600	18260100	33980600	1125.97			1310	-18351100	-18686800	-34092500	0.0287236	18351100	18686800	34092500	1142.59
1311	-18145000	-18258700	-33974200	0.0272625	18145000	18258700	33974200	1068.32			1311	-18348200	-18677000	-34081500	0.0272625	18348200	18677000	34081500	1083.75
1312	-18142800	-18257400	-33967100	0.0268334	18142800	18257400	33967100	1051.14			1312	-18345200	-18667100	-34070000	0.0268334	18345200	18667100	34070000	1065.97
1313	-18139000	-18256100	-33961400	0.0280263	18139000	18256100	33961400	1097.52			1313	-18342500	-18658100	-34059900	0.0280263	18342500	18658100	34059900	1112.68
1314	-18136300	-18254900	-33955900	0.0296011	18136300	18254900	33955900	1158.85			1314	-18340300	-18651600	-34050300	0.0296011	18340300	18651600	34050300	1174.57
1315	-18134400	-18253600	-33948700	0.030486	18134400	18253600	33948700	1193.07			1315	-18337800	-18644300	-34040300	0.030486	18337800	18644300	34040300	1208.99
1316	-18130000	-18252100	-33942000	0.0295381	18130000	18252100	33942000	1155.54			1316	-18335100	-18635600	-34029800	0.0295381	18335100	18635600	34029800	1170.68
1317	-18125800	-18250700	-33936100	0.0278034	18125800	18250700	33936100	1087.31			1317	-18332400	-18626600	-34019100	0.0278034	18332400	18626600	34019100	1101.23
1318	-18122400	-18249300	-33929600	0.02677	18122400	18249300	33929600	1046.53			1318	-18329700	-18617500	-34008800	0.02677	18329700	18617500	34008800	1059.65
1319	-18119900	-18248100	-33923600	0.0265277	18119900	18248100	33923600	1036.74			1319	-18327200	-18609300	-33999100	0.0265277	18327200	18609300	33999100	1049.45
1320	-18116800	-18246600	-33916300	0.0269687	18116800	18246600	33916300	1053.57			1320	-18324700	-18599900	-33990500	0.0269687	18324700	18599900	33990500	1066.31
1321	-18113300	-18245200	-33909900	0.0287633	18113300	18245200	33909900	1123.29			1321	-18322300	-18593100	-33980700	0.0287633	18322300	18593100	33980700	1136.64
1322	-18110400	-18244100	-33904200	0.0304267	18110400	18244100	33904200	1187.9			1322	-18319900	-18585000	-33971700	0.0304267	18319900	18585000	33971700	1201.72
1323	-18106800	-18242700	-33898300	0.0315797	18106800	18242700	33898300	1232.51			1323	-18317400	-18577800	-33961000	0.0315797	18317400	18577800	33961000	1246.51
1324	-18104000	-18241300	-33891000	0.0320973	18104000	18241300	33891000	1252.24			1324	-18314900	-18569500	-33951200	0.0320973	18314900	18569500	33951200	1266.2
1325	-18100000	-18239800	-33884300	0.0321939	18100000	18239800	33884300	1255.55			1325	-18312300	-18559800	-33942000	0.0321939	18312300	18559800	33942000	1269.28
1326	-18095600	-18238000	-33876200	0.0357799	18095600	18238000	33876200	1394.79			1326	-18309400	-18550100	-33931000	0.0357799	18309400	18550100	33931000	1409.73
1327	-18091800	-18236600	-33869800	0.0330627	18091800	18236600	33869800	1288.41			1327	-18306900	-18541400	-33922400	0.0330627	18306900	18541400	33922400	1301.97
1328	-17154500	-18655500	-37798800	0.0383061	17154500	18655500	37798800	1746.49			1328	-13575800	-18299700	-38836300	0.0383061	13575800	18299700	38836300	1756.95
1329	-17460800	-18659700	-37522500	0.0356547	17460800	18659700	37522500	1613.18			1329	-14109500	-18398500	-39008200	0.0356547	14109500	18398500	39008200	1655.77
1330	-17711500	-18660300	-37276400	0.0342228	17711500	18660300	37276400	1537.6			1330	-14625900	-18481200	-39082800	0.0342228	14625900	18481200	39082800	1602.31
1331	-17905500	-18654100	-37038400	0.0333206	17905500	18654100	37038400	1486.1			1331	-15098100	-18547900	-39087000	0.0333206	15098100	18547900	39087000	1567.73
1332	-18055000	-18643900	-36815400	0.0323836	18055000	18643900	36815400	1433.8			1332	-15531200	-18599600	-39022800	0.0323836	15531200	18599600	39022800	1526.33
1333	-18167900	-18630300	-36605600	0.0312527	18167900	18630300	36605600	1373.74			1333	-15924200	-18638400	-38907400	0.0312527	15924200	18638400	38907400	1472.05
1334	-18255800	-18615800	-36414300	0.0287652	18255800	18615800	36414300	1255.8			1334	-16300000	-18671700	-38769000	0.0287652	16300000	18671700	38769000	1352.68
1335	-18314600	-18596300	-36216400	0.0243752	18314600	18596300	36216400	1056.14			1335	-16613600	-18679900	-38514000	0.0243752	16613600	18679900	38514000	1138.04
1336	-12894600	-18173400	-38615100	0.0325785	12894600	18173400	38615100	1471.06			1336	-9396950	-17104700	-34479500	0.0325785	9396950	17104700	34479500	1177.06
1337	-13529300	-18282400	-38759000	0.0307075	13529300	18282400	38759000	1403.01			1337	-9852700	-17287200	-35327000	0.0307075	9852700	17287200	35327000	1160.97
1338	-14152700	-18397400	-38957400	0.0362177	14152700	18397400	38957400	1678.81			1338	-10301100	-17470400	-36187800	0.0362177	10301100	17470400	36187800	1432.52
1339	-14744600	-18473000	-38905500	0.0366805	14744600	18473000	38905500	1706.07			1339	-10709000	-17606200	-36749600	0.0366805	10709000	17606200	36749600	1494.6
1340	-15272700	-18518100	-38699300	0.0348006	15272700	18518100	38699300	1612.87			1340	-11249200	-17753400	-37260600	0.0348006	11249200	17753400	37260600	1458.1
1341	-15768300	-18557200	-38482800	0.0316763	15768300	18557200	38482800	1462.25			1341	-11801500	-17892100	-37699400	0.0316763	11801500	17892100	37699400	1360.05
1342	-16184500	-18580600	-38234300	0.0299586	16184500	18580600	38234300	1374.79			1342	-12328300	-18016400	-38060300	0.0299586	12328300	18016400	38060300	1313.12
1343	-16526900	-18588800	-37950000	0.0268837	16526900	18588800	37950000	1223.72			1343	-12822200	-18103900	-38191200	0.0268837	12822200	18103900	38191200	1190.08
1344	-9659510	-16796100	-32012800	0.0417129	9659510	16796100	32012800	1327.22			1344	-7363960	-15740400	-26767700	0.0417129	7363960	15740400	26767700	965.283
1345	-9819070	-16988800	-33229400	0.0336033	9819070	16988800	33229400	1141.42			1345	-7479370	-15900900	-27798700	0.0336033	7479370	15900900	27798700	828.742
1346	-10053200	-17170900	-34295900	0.0318013	10053200	17170900	34295900	1142.96			1346	-7653160	-16062900	-28782100	0.0318013	7653160	16062900	28782100	832.491
1347	-10351100	-17354700	-35310700	0.0284493	10351100	17354700	35310700	1078.08			1347	-7838830	-16229500	-29786300	0.0284493	7838830	16229500	29786300	790.35
1348	-10720000	-17533700	-36220800	0.0267332	10720000	17533700	36220800	1061.9			1348	-8067610	-16398000	-30761200	0.0267332	8067610	16398000	30761200	785.899
1349	-11149100	-17693500	-36933200	0.0262063	11149100	17693500	36933200	1080.35			1349	-8329740	-16565100	-31692600	0.0262063	8329740	16565100	31692600	812.358
1350	-11641200	-17841900	-37500600	0.0255155	11641200	17841900	37500600	1084.16			1350	-8650970	-16734400	-32580500	0.0255155	8650970	16734400	32580500	831.344
1351	-12169000	-17953500	-37770100	0.02371	12169000	17953500	37770100	1024.16			1351	-8978860	-16882400	-33309700	0.02371	8978860	16882400	33309700	804.43
1352	-13176000	-16004000	-22838300	0.0300629	13176000	16004000	22838300	603.124			1352	-9528260	-15195900	-20714000	0.0300629	9528260	15195900	20714000	484.619
1353	-12630800	-16034500	-23601600	0.0366413	12630800	16034500	23601600	757.973			1353	-9244900	-15213200	-21120800	0.0366413	9244900	15213200	21120800	603.375
1354	-11932100	-16062700	-24501700	0.0370213	11932100	16062700	24501700	794.885			1354	-8827230	-15226000	-21630100	0.0370213	8827230	15226000	21630100	625.855
1355	-11358800	-16125100	-25520200	0.0402169	11358800	16125100	25520200	906.728			1355	-8497840	-15262300	-22218200	0.0402169	8497840	15262300	22218200	703.267
1356	-10823700	-16208400	-26650600	0.0406294	10823700	16208400	26650600	970.109			1356	-8172980	-15317500	-22937900	0.0406294	8172980	15317500	22937900	741.767
1357	-10464800	-16329400	-27873600	0.0395426	10464800	16329400	27873600	1008.29			1357	-7972610	-15404400	-23758800	0.0395426	7972610	15404400	23758800	760.035
1358	-10265100	-16480600	-29153300	0.0371136	10265100	16480600	29153300	1015.23			1358	-7880270	-15523600	-24702300	0.0371136	7880270	15523600	24702300	757.493
1359	-10210700	-16633900	-30302900	0.0325607	10210700	16633900	30302900	948.865			1359	-7849250	-15662700	-25727300	0.0325607	7849250	15662700	25727300	709.003
1360	-15713900	-16540400	-24131700	0.0366465	15713900	16540400	24131700	845.993			1360	-12196500	-15651500	-21300100	0.0366465	12196500	15651500	21300100	654.135
1361	-15725100	-16415400	-23228000	0.0397335	15725100	16415400	23228000	875.217			1361	-11908300	-15545700	-20832100	0.0397335	11908300	15545700	20832100	683.929
1362	-15808300	-16306400	-22366200	0.0389217	15808300	16306400	22366200	821.634			1362	-11660800	-15453000	-20417600	0.0389217	11660800	15453000	20417600	648.603
1363	-15791400	-16211700	-21706300	0.037743	15791400	16211700	21706300	769.266			1363	-11384600	-15374300	-20131600	0.037743	11384600	15374300	20131600	613.119
1364	-15620900	-16133900	-21321600	0.0369956	15620900	16133900	21321600	734.695			1364	-11091300	-15310100	-19966400	0.0369956	11091300	15310100	19966400	589.963
1365	-15272200	-16072500	-21231600	0.0365303	15272200	16072500	21231600	713.524			1365	-10770500	-15259200	-19923500	0.0365303	10770500	15259200	19923500	575.962
1366	-14782000	-16027000	-21396800	0.0359648	14782000	16027000	21396800	697.405			1366	-10432300	-15220300	-19984400	0.0359648	10432300	15220300	19984400	564.318
1367	-17881700	-18227800	-34016700	0.0398415	17881700	18227800	34016700	1556.93			1367	-17795400	-18230400	-34121500	0.0398415	17795400	18230400	34121500	1561.85
1368	-17884100	-18229200	-34024100	0.0344744	17884100	18229200	34024100	1347.69			1368	-17797400	-18232200	-34133000	0.0344744	17797400	18232200	34133000	1352.19
1369	-17886200	-18230400	-34030800	0.0327301	17886200	18230400	34030800	1279.93			1369	-17799100	-18233900	-34143100	0.0327301	17799100	18233900	34143100	1284.39
1370	-17888800	-18231600	-34036800	0.0331004	17888800	18231600	34036800	1294.82			1370	-17801600	-18235500	-34152100	0.0331004	17801600	18235500	34152100	1299.5
1371	-17891100	-18232700	-34042700	0.033191	17891100	18232700	34042700	1298.75			1371	-17803200	-18237000	-34161200	0.033191	17803200	18237000	34161200	1303.62
1372	-17892900	-18233800	-34048600	0.0330641	17892900	18233800	34048600	1294.17			1372	-17804700	-18238400	-34169400	0.0330641	17804700	18238400	34169400	1299.14
1373	-17894800	-18234800	-34054000	0.0320857	17894800	18234800	34054000	1256.21			1373	-17806000	-18239700	-34177200	0.0320857	17806000	18239700	34177200	1261.16
1374	-17896300	-18235800	-34059200	0.0308931	17896300	18235800	34059200	1209.83			1374	-17807300	-18240900	-34185100	0.0308931	17807300	18240900	34185100	1214.74
1375	-17897800	-18236700	-34064500	0.029911	17897800	18236700	34064500	1171.68			1375	-17808200	-18242100	-34192700	0.029911	17808200	18242100	34192700	1176.54
1376	-17898700	-18237600	-34069700	0.0286062	17898700	18237600	34069700	1120.84			1376	-17808300	-18243200	-34200600	0.0286062	17808300	18243200	34200600	1125.61
1377	-17899400	-18238300	-34074400	0.0278702	17899400	18238300	34074400	1092.25			1377	-17808700	-18244400	-34208200	0.0278702	17808700	18244400	34208200	1097.03
1378	-17899700	-18239100	-34079800	0.0272184	17899700	18239100	34079800	1066.96			1378	-17808300	-18245400	-34216000	0.0272184	17808300	18245400	34216000	1071.74
1379	-17900500	-18239900	-34084700	0.0266264	17900500	18239900	34084700	1044			1379	-17808500	-18246400	-34223000	0.0266264	17808500	18246400	34223000	1048.76
1380	-17900500	-18240600	-34089700	0.0264452	17900500	18240600	34089700	1037.12			1380	-17807900	-18247400	-34230700	0.0264452	17807900	18247400	34230700	1041.97
1381	-17901200	-18241400	-34094700	0.027686	17901200	18241400	34094700	1086.04			1381	-17808400	-18248400	-34237600	0.027686	17808400	18248400	34237600	1091.2
1382	-17902600	-18242300	-34099300	0.0299273	17902600	18242300	34099300	1174.23			1382	-17810000	-18249600	-34244400	0.0299273	17810000	18249600	34244400	1179.92
1383	-17903600	-18243000	-34103200	0.0327258	17903600	18243000	34103200	1284.28			1383	-17811000	-18250600	-34250700	0.0327258	17811000	18250600	34250700	1290.64
1384	-17904000	-18243600	-34107700	0.0339299	17904000	18243600	34107700	1331.8			1384	-17810600	-18251500	-34257100	0.0339299	17810600	18251500	34257100	1338.5
1385	-17903400	-18244300	-34112900	0.0326453	17903400	18244300	34112900	1281.66			1385	-17809100	-18252300	-34264300	0.0326453	17809100	18252300	34264300	1288.2
1386	-17902500	-18244800	-34117700	0.0318903	17902500	18244800	34117700	1252.27			1386	-17806300	-18252900	-34271700	0.0318903	17806300	18252900	34271700	1258.76
1387	-17902100	-18245400	-34122400	0.0302938	17902100	18245400	34122400	1189.82			1387	-17803200	-18253500	-34279000	0.0302938	17803200	18253500	34279000	1196.07
1388	-17900500	-18245900	-34127400	0.028281	17900500	18245900	34127400	1110.98			1388	-17799200	-18254000	-34286300	0.028281	17799200	18254000	34286300	1116.89
1389	-17899300	-18246400	-34132200	0.0272297	17899300	18246400	34132200	1069.89			1389	-17795800	-18254500	-34293200	0.0272297	17795800	18254500	34293200	1075.63
1390	-17898800	-18247000	-34136800	0.0282747	17898800	18247000	34136800	1111.16			1390	-17794000	-18255300	-34300700	0.0282747	17794000	18255300	34300700	1117.25
1391	-17899300	-18247600	-34140500	0.0305094	17899300	18247600	34140500	1199.19			1391	-17793200	-18256100	-34307300	0.0305094	17793200	18256100	34307300	1205.89
1392	-17899500	-18248100	-34144100	0.0328879	17899500	18248100	34144100	1292.89			1392	-17792600	-18256900	-34313500	0.0328879	17792600	18256900	34313500	1300.25
1393	-17898500	-18248600	-34148600	0.0334289	17898500	18248600	34148600	1314.4			1393	-17790300	-18257500	-34320500	0.0334289	17790300	18257500	34320500	1321.99
1394	-17897400	-18249100	-34153100	0.033884	17897400	18249100	34153100	1332.53			1394	-17787200	-18258000	-34326800	0.033884	17787200	18258000	34326800	1340.3
1395	-17895500	-18249500	-34158000	0.0318348	17895500	18249500	34158000	1252.18			1395	-17781500	-18258200	-34334200	0.0318348	17781500	18258200	34334200	1259.53
1396	-17892500	-18249700	-34162700	0.0296366	17892500	18249700	34162700	1165.89			1396	-17774000	-18258100	-34341100	0.0296366	17774000	18258100	34341100	1172.77
1397	-17888700	-18250000	-34168200	0.0271282	17888700	18250000	34168200	1067.41			1397	-17766100	-18258000	-34348500	0.0271282	17766100	18258000	34348500	1073.71
1398	-17885900	-18250200	-34172700	0.0256643	17885900	18250200	34172700	1009.96			1398	-17759400	-18258000	-34355000	0.0256643	17759400	18258000	34355000	1015.95
1399	-17884500	-18250600	-34176800	0.0256252	17884500	18250600	34176800	1008.58			1399	-17754200	-18258300	-34362100	0.0256252	17754200	18258300	34362100	1014.63
1400	-17883200	-18251000	-34181300	0.0273226	17883200	18251000	34181300	1075.58			1400	-17751500	-18258800	-34368600	0.0273226	17751500	18258800	34368600	1082.1
1401	-17882800	-18251600	-34185700	0.0291992	17882800	18251600	34185700	1149.67			1401	-17749100	-18259500	-34375800	0.0291992	17749100	18259500	34375800	1156.75
1402	-17881900	-18252000	-34189800	0.03112	17881900	18252000	34189800	1225.5			1402	-17746300	-18260000	-34382600	0.03112	17746300	18260000	34382600	1233.16
1403	-17880500	-18252400	-34194000	0.0310322	17880500	18252400	34194000	1222.24			1403	-17742200	-18260400	-34389500	0.0310322	17742200	18260400	34389500	1229.97
1404	-17878200	-18252700	-34198500	0.0318755	17878200	18252700	34198500	1255.65			1404	-17736200	-18260500	-34395700	0.0318755	17736200	18260500	34395700	1263.61
1405	-17875100	-18253000	-34203500	0.0305755	17875100	18253000	34203500	1204.65			1405	-17727800	-18260300	-34403000	0.0305755	17727800	18260300	34403000	1212.3
1406	-17871800	-18253200	-34208200	0.0297312	17871800	18253200	34208200	1171.56			1406	-17719200	-18260000	-34409500	0.0297312	17719200	18260000	34409500	1178.99
1407	-17868400	-18253400	-34212700	0.0288678	17868400	18253400	34212700	1137.7			1407	-17710800	-18259800	-34416200	0.0288678	17710800	18259800	34416200	1144.93
1408	-17865400	-18253500	-34216800	0.0284858	17865400	18253500	34216800	1122.79			1408	-17703200	-18259600	-34422600	0.0284858	17703200	18259600	34422600	1129.95
1409	-17862400	-18253700	-34221200	0.0284807	17862400	18253700	34221200	1122.75			1409	-17695600	-18259400	-34429000	0.0284807	17695600	18259400	34429000	1129.93
1410	-17859900	-18253900	-34225300	0.0283743	17859900	18253900	34225300	1118.71			1410	-17688200	-18259300	-34435200	0.0283743	17688200	18259300	34435200	1125.88
1411	-17856900	-18254200	-34230100	0.0281713	17856900	18254200	34230100	1110.88			1411	-17680700	-18259100	-34441600	0.0281713	17680700	18259100	34441600	1118
1412	-17854700	-18254400	-34233900	0.0297558	17854700	18254400	34233900	1173.52			1412	-17674000	-18259100	-34448000	0.0297558	17674000	18259100	34448000	1181.08
1413	-17852100	-18254600	-34238300	0.0300932	17852100	18254600	34238300	1187			1413	-17666500	-18259000	-34454900	0.0300932	17666500	18259000	34454900	1194.69
1414	-17849400	-18254900	-34242900	0.0307198	17849400	18254900	34242900	1211.91			1414	-17658700	-18258900	-34461900	0.0307198	17658700	18258900	34461900	1219.78
1415	-17846400	-18255100	-34247100	0.0312755	17846400	18255100	34247100	1234			1415	-17650300	-18258600	-34468600	0.0312755	17650300	18258600	34468600	1242.04
1416	-17842900	-18255200	-34251300	0.032115	17842900	18255200	34251300	1267.28			1416	-17640400	-18258100	-34474700	0.032115	17640400	18258100	34474700	1275.52
1417	-17838800	-18255200	-34255600	0.0319473	17838800	18255200	34255600	1260.82			1417	-17629500	-18257400	-34480300	0.0319473	17629500	18257400	34480300	1268.94
1418	-17834800	-18255300	-34260200	0.0317897	17834800	18255300	34260200	1254.77			1418	-17618200	-18256600	-34486200	0.0317897	17618200	18256600	34486200	1262.77
1419	-17830900	-18255400	-34264800	0.031591	17830900	18255400	34264800	1247.09			1419	-17607500	-18255900	-34492200	0.031591	17607500	18255900	34492200	1254.99
1420	-17826800	-18255400	-34269200	0.0322677	17826800	18255400	34269200	1273.97			1420	-17596000	-18255200	-34497900	0.0322677	17596000	18255200	34497900	1281.95
1421	-17822300	-18255400	-34273300	0.0319906	17822300	18255400	34273300	1263.16			1421	-17583700	-18254200	-34503500	0.0319906	17583700	18254200	34503500	1271
1422	-17817700	-18255300	-34277300	0.0323712	17817700	18255300	34277300	1278.31			1422	-17570200	-18253100	-34508900	0.0323712	17570200	18253100	34508900	1286.14
1423	-17812000	-18255100	-34281600	0.0308631	17812000	18255100	34281600	1218.87			1423	-17554900	-18251600	-34513600	0.0308631	17554900	18251600	34513600	1226.16
1424	-17804900	-18254600	-34285100	0.0285983	17804900	18254600	34285100	1129.47			1424	-17536600	-18249400	-34516500	0.0285983	17536600	18249400	34516500	1135.98
1425	-17798100	-18254100	-34288100	0.0259538	17798100	18254100	34288100	1025.04			1425	-17517400	-18246900	-34517500	0.0259538	17517400	18246900	34517500	1030.66
1426	-17791200	-18253600	-34291700	0.0249782	17791200	18253600	34291700	986.551			1426	-17500100	-18244700	-34519100	0.0249782	17500100	18244700	34519100	991.701
1427	-17785700	-18253500	-34296400	0.0254856	17785700	18253500	34296400	1006.71			1427	-17486200	-18243500	-34524500	0.0254856	17486200	18243500	34524500	1011.86
1428	-17782000	-18253600	-34300600	0.0269672	17782000	18253600	34300600	1065.36			1428	-17473200	-18242400	-34529700	0.0269672	17473200	18242400	34529700	1070.7
1429	-17778600	-18253800	-34305400	0.0284429	17778600	18253800	34305400	1123.84			1429	-17459700	-18241600	-34537600	0.0284429	17459700	18241600	34537600	1129.43
1430	-17775300	-18254100	-34311000	0.0306059	17775300	18254100	34311000	1209.53			1430	-17449000	-18241400	-34546400	0.0306059	17449000	18241400	34546400	1215.59
1431	-17770800	-18254200	-34316600	0.0330236	17770800	18254200	34316600	1305.3			1431	-17433100	-18240000	-34552500	0.0330236	17433100	18240000	34552500	1311.62
1432	-17764100	-18253800	-34320200	0.0328601	17764100	18253800	34320200	1298.9			1432	-17413600	-18237600	-34554800	0.0328601	17413600	18237600	34554800	1304.85
1433	-17755800	-18253000	-34323100	0.0324593	17755800	18253000	34323100	1283.04			1433	-17388500	-18234200	-34555500	0.0324593	17388500	18234200	34555500	1288.44
1434	-17746100	-18252300	-34327200	0.0314711	17746100	18252300	34327200	1244			1434	-17362400	-18230400	-34555000	0.0314711	17362400	18230400	34555000	1248.65
1435	-17735500	-18251200	-34330100	0.0302989	17735500	18251200	34330100	1197.6			1435	-17336200	-18226500	-34552900	0.0302989	17336200	18226500	34552900	1201.51
1436	-17725700	-18250300	-34333300	0.0298298	17725700	18250300	34333300	1179.03			1436	-17310500	-18222800	-34552500	0.0298298	17310500	18222800	34552500	1182.39
1437	-17717100	-18249500	-34336600	0.0288708	17717100	18249500	34336600	1141.13			1437	-17285500	-18219200	-34552000	0.0288708	17285500	18219200	34552000	1143.89
1438	-17708900	-18249000	-34341300	0.0292225	17708900	18249000	34341300	1155.11			1438	-17258900	-18215900	-34555000	0.0292225	17258900	18215900	34555000	1157.47
1439	-17698400	-18248000	-34344600	0.0296198	17698400	18248000	34344600	1170.78			1439	-17232100	-18211800	-34552200	0.0296198	17232100	18211800	34552200	1172.55
1440	-17688500	-18247200	-34348600	0.0288314	17688500	18247200	34348600	1139.62			1440	-17202900	-18207500	-34550600	0.0288314	17202900	18207500	34550600	1140.72
1441	-17676700	-18245900	-34351000	0.0284554	17676700	18245900	34351000	1124.66			1441	-17172300	-18202700	-34547200	0.0284554	17172300	18202700	34547200	1125.11
1442	-17665500	-18244700	-34354100	0.0277951	17665500	18244700	34354100	1098.5			1442	-17140300	-18197600	-34542700	0.0277951	17140300	18197600	34542700	1098.21
1443	-17653300	-18243200	-34355500	0.0269967	17653300	18243200	34355500	1066.79			1443	-17107800	-18192000	-34535300	0.0269967	17107800	18192000	34535300	1065.76
1444	-17639900	-18241600	-34357500	0.0257516	17639900	18241600	34357500	1017.45			1444	-17072200	-18185900	-34527100	0.0257516	17072200	18185900	34527100	1015.65
1445	-17628100	-18240600	-34361900	0.0256191	17628100	18240600	34361900	1012.21			1445	-17038600	-18180700	-34523400	0.0256191	17038600	18180700	34523400	1009.71
1446	-17614400	-18239100	-34364500	0.0264547	17614400	18239100	34364500	1045.11			1446	-17002300	-18174300	-34514000	0.0264547	17002300	18174300	34514000	1041.59
1447	-17602600	-18238200	-34370400	0.0268846	17602600	18238200	34370400	1062.16			1447	-16968100	-18169400	-34513200	0.0268846	16968100	18169400	34513200	1057.9
1448	-17591900	-18237700	-34377100	0.0296108	17591900	18237700	34377100	1170.01			1448	-16935700	-18165000	-34514200	0.0296108	16935700	18165000	34514200	1164.62
1449	-17580100	-18237100	-34385200	0.0328861	17580100	18237100	34385200	1299.63			1449	-16900300	-18160200	-34515700	0.0328861	16900300	18160200	34515700	1292.8
1450	-17564400	-18235400	-34388300	0.0343061	17564400	18235400	34388300	1355.58			1450	-16856800	-18152500	-34504200	0.0343061	16856800	18152500	34504200	1346.99
1451	-17545400	-18233000	-34390100	0.0338311	17545400	18233000	34390100	1336.49			1451	-16806500	-18143000	-34486700	0.0338311	16806500	18143000	34486700	1326.24
1452	-17526200	-18230500	-34391700	0.0325196	17526200	18230500	34391700	1284.36			1452	-16756600	-18133300	-34466900	0.0325196	16756600	18133300	34466900	1272.68
1453	-17501900	-18227000	-34391200	0.031365	17501900	18227000	34391200	1238.23			1453	-16701600	-18121500	-34437900	0.031365	16701600	18121500	34437900	1224.82
1454	-17477600	-18223500	-34390500	0.028707	17477600	18223500	34390500	1132.8			1454	-16646400	-18109900	-34409900	0.028707	16646400	18109900	34409900	1118.62
1455	-17453900	-18220400	-34391500	0.0274487	17453900	18220400	34391500	1082.77			1455	-16592700	-18098800	-34384300	0.0274487	16592700	18098800	34384300	1067.45
1456	-17431400	-18217900	-34396400	0.0280206	17431400	18217900	34396400	1105.15			1456	-16538700	-18088400	-34363900	0.0280206	16538700	18088400	34363900	1087.76
1457	-17410800	-18216200	-34405100	0.0301466	17410800	18216200	34405100	1189.06			1457	-16485000	-18079300	-34352800	0.0301466	16485000	18079300	34352800	1168.72
1458	-17387700	-18213600	-34409300	0.0323976	17387700	18213600	34409300	1277.6			1458	-16425900	-18067400	-34327200	0.0323976	16425900	18067400	34327200	1253.36
1459	-17356700	-18209000	-34407900	0.03262	17356700	18209000	34407900	1285.63			1459	-16356000	-18051600	-34284100	0.03262	16356000	18051600	34284100	1258.12
1460	-17326500	-18204500	-34405800	0.0310243	17326500	18204500	34405800	1222.01			1460	-16287100	-18034900	-34233900	0.0310243	16287100	18034900	34233900	1192.55
1461	-17288800	-18198300	-34399000	0.0294277	17288800	18198300	34399000	1158.05			1461	-16213800	-18016000	-34172000	0.0294277	16213800	18016000	34172000	1126.69
1462	-17253500	-18192400	-34392100	0.0274162	17253500	18192400	34392100	1077.93			1462	-16138600	-17996400	-34107200	0.0274162	16138600	17996400	34107200	1045.34
1463	-17216800	-18186100	-34383600	0.025719	17216800	18186100	34383600	1010.21			1463	-16062700	-17976100	-34037800	0.025719	16062700	17976100	34037800	976.348
1464	-17180200	-18180700	-34382000	0.0253712	17180200	18180700	34382000	995.878			1464	-15989200	-17957700	-33980200	0.0253712	15989200	17957700	33980200	959.497
1465	-17142300	-18175300	-34381200	0.0276153	17142300	18175300	34381200	1083.25			1465	-15904800	-17937400	-33919300	0.0276153	15904800	17937400	33919300	1040.07
1466	-17102400	-18170500	-34386700	0.0296111	17102400	18170500	34386700	1161.08			1466	-15820600	-17917800	-33863500	0.0296111	15820600	17917800	33863500	1110.92
1467	-17060200	-18165100	-34390800	0.0316535	17060200	18165100	34390800	1240.54			1467	-15734000	-17897300	-33804100	0.0316535	15734000	17897300	33804100	1182.7
1468	-17010800	-18156800	-34380500	0.0322492	17010800	18156800	34380500	1262.29			1468	-15634900	-17870300	-33710400	0.0322492	15634900	17870300	33710400	1197.89
1469	-16958000	-18147100	-34363900	0.0304739	16958000	18147100	34363900	1190.89			1469	-15540300	-17841100	-33596100	0.0304739	15540300	17841100	33596100	1124.28
1470	-16903400	-18136200	-34340500	0.0294063	16903400	18136200	34340500	1146.95			1470	-15441500	-17808900	-33465200	0.0294063	15441500	17808900	33465200	1076.61
1471	-16845800	-18125100	-34319300	0.0295864	16845800	18125100	34319300	1151.8			1471	-15342900	-17776600	-33333100	0.0295864	15342900	17776600	33333100	1074.85
1472	-16786900	-18114200	-34300100	0.0300412	16786900	18114200	34300100	1167.39			1472	-15239400	-17744200	-33205000	0.0300412	15239400	17744200	33205000	1083.05
1473	-16725000	-18103200	-34283800	0.0312019	16725000	18103200	34283800	1210.4			1473	-15130800	-17710800	-33074800	0.0312019	15130800	17710800	33074800	1116.1
1474	-16659800	-18090600	-34258700	0.0323832	16659800	18090600	34258700	1253.49			1474	-15022300	-17674500	-32924100	0.0323832	15022300	17674500	32924100	1148.14
1475	-16588900	-18075400	-34221100	0.0324775	16588900	18075400	34221100	1253.58			1475	-14905600	-17633400	-32747500	0.0324775	14905600	17633400	32747500	1139.72
1476	-16512900	-18057700	-34170400	0.0315698	16512900	18057700	34170400	1214.27			1476	-14796000	-17589100	-32540400	0.0315698	14796000	17589100	32540400	1095
1477	-16436100	-18037200	-34101300	0.0305983	16436100	18037200	34101300	1171.76			1477	-14688700	-17540600	-32301400	0.0305983	14688700	17540600	32301400	1047.32
1478	-16355800	-18014200	-34016700	0.0296522	16355800	18014200	34016700	1129.7			1478	-14581800	-17489000	-32039700	0.0296522	14581800	17489000	32039700	1000.37
1479	-16274500	-17989800	-33923800	0.0290137	16274500	17989800	33923800	1099.25			1479	-14473300	-17434900	-31761400	0.0290137	14473300	17434900	31761400	963.88
1480	-16191200	-17963800	-33821500	0.0286897	16191200	17963800	33821500	1080.43			1480	-14359800	-17378600	-31473300	0.0286897	14359800	17378600	31473300	937.927
1481	-16107400	-17937100	-33714400	0.0283697	16107400	17937100	33714400	1061.69			1481	-14250900	-17322300	-31179800	0.0283697	14250900	17322300	31179800	912.402
1482	-16015200	-17905500	-33581100	0.0288504	16015200	17905500	33581100	1071.46			1482	-14129000	-17259900	-30856000	0.0288504	14129000	17259900	30856000	911.099
1483	-15926800	-17871400	-33426200	0.0279611	15926800	17871400	33426200	1029.51			1483	-14021500	-17195700	-30505000	0.0279611	14021500	17195700	30505000	865.937
1484	-15843400	-17835200	-33250600	0.0275356	15843400	17835200	33250600	1004.21			1484	-13923600	-17129500	-30129900	0.0275356	13923600	17129500	30129900	835.229
1485	-15753400	-17792100	-33033300	0.026849	15753400	17792100	33033300	967.807			1485	-13813200	-17057600	-29726700	0.026849	13813200	17057600	29726700	796.191
1486	-15676800	-17746400	-32783100	0.0256241	15676800	17746400	32783100	911.657			1486	-13726500	-16983400	-29283300	0.0256241	13726500	16983400	29283300	741.459
1487	-15602300	-17694900	-32489800	0.0252271	15602300	17694900	32489800	884.019			1487	-13636400	-16905200	-28814900	0.0252271	13636400	16905200	28814900	711.138
1488	-15536500	-17641000	-32170900	0.0249399	15536500	17641000	32170900	859.777			1488	-13552100	-16826800	-28339200	0.0249399	13552100	16826800	28339200	684.528
1489	-15477500	-17583500	-31818800	0.024711	15477500	17583500	31818800	836.729			1489	-13469800	-16747000	-27851700	0.024711	13469800	16747000	27851700	659.811
1490	-15423600	-17521700	-31431300	0.0246269	15423600	17521700	31431300	817.605			1490	-13386600	-16665100	-27350100	0.0246269	13386600	16665100	27350100	639.014
1491	-15369100	-17455100	-31010000	0.0254341	15369100	17455100	31010000	826.422			1491	-13286200	-16579100	-26836300	0.0254341	13286200	16579100	26836300	640.504
1492	-15303600	-17380300	-30541500	0.027313	15303600	17380300	30541500	866.233			1492	-13160300	-16486500	-26300600	0.027313	13160300	16486500	26300600	666.17
1493	-15231300	-17298500	-30029600	0.0299981	15231300	17298500	30029600	926.3			1493	-13003600	-16386000	-25739400	0.0299981	13003600	16386000	25739400	706.892
1494	-15135900	-17207300	-29473600	0.0333488	15135900	17207300	29473600	999.686			1494	-12822400	-16281900	-25177000	0.0333488	12822400	16281900	25177000	758.447
1495	-15087600	-17108700	-28817600	0.036092	15087600	17108700	28817600	1045.62			1495	-12658300	-16175100	-24578000	0.036092	12658300	16175100	24578000	790.45
1496	-15123300	-17006800	-28053600	0.036555	15123300	17006800	28053600	1019.28			1496	-12579300	-16074700	-23939700	0.036555	12579300	16074700	23939700	770.268
1497	-15285000	-16907900	-27185700	0.03498	15285000	16907900	27185700	936.086			1497	-12586800	-15984000	-23284800	0.03498	12586800	15984000	23284800	709.619
1498	-15475000	-16801000	-26231900	0.0321209	15475000	16801000	26231900	821.902			1498	-12583700	-15892000	-22630400	0.0321209	12583700	15892000	22630400	627.029
1499	-15958800	-16737600	-25295300	0.0281948	15958800	16737600	25295300	695.958			1499	-12851700	-15844000	-22019600	0.0281948	12851700	15844000	22019600	534.72
1500	-17859800	-18212300	-33928000	0.0222543	17859800	18212300	33928000	865.895			1500	-17766700	-18208100	-33991300	0.0222543	17766700	18208100	33991300	866.927
1501	-17858300	-18213300	-33936500	0.0267414	17858300	18213300	33936500	1040.85			1501	-17766000	-18209700	-34003600	0.0267414	17766000	18209700	34003600	1042.28
1502	-17857800	-18214400	-33945400	0.0303607	17857800	18214400	33945400	1182.18			1502	-17766300	-18211600	-34016500	0.0303607	17766300	18211600	34016500	1184.04
1503	-17858400	-18215800	-33954600	0.0334356	17858400	18215800	33954600	1302.46			1503	-17767700	-18213700	-34030100	0.0334356	17767700	18213700	34030100	1304.78
1504	-17860000	-18217300	-33963800	0.0357838	17860000	18217300	33963800	1394.54			1504	-17769900	-18215900	-34043600	0.0357838	17769900	18215900	34043600	1397.31
1505	-17862600	-18218900	-33972700	0.0367814	17862600	18218900	33972700	1434.05			1505	-17773200	-18218200	-34056800	0.0367814	17773200	18218200	34056800	1437.19
1506	-17865500	-18220500	-33981200	0.0369883	17865500	18220500	33981200	1442.74			1506	-17776300	-18220400	-34069400	0.0369883	17776300	18220400	34069400	1446.16
1507	-17868200	-18222100	-33989600	0.0331265	17868200	18222100	33989600	1292.65			1507	-17779300	-18222500	-34081600	0.0331265	17779300	18222500	34081600	1295.95
1508	-17871300	-18223600	-33997500	0.0287167	17871300	18223600	33997500	1121.03			1508	-17780900	-18224300	-34092800	0.0287167	17780900	18224300	34092800	1124.02
1509	-17873200	-18225000	-34005500	0.0219683	17873200	18225000	34005500	857.922			1509	-17780600	-18225800	-34103700	0.0219683	17780600	18225800	34103700	860.291
1510	-17849900	-18210700	-33926200	0.0322524	17849900	18210700	33926200	1254.59			1510	-17763400	-18207400	-33989600	0.0322524	17763400	18207400	33989600	1256.24
1511	-17827400	-18207800	-33928600	0.0093073	17827400	18207800	33928600	361.942			1511	-17753400	-18206800	-33994800	0.0093073	17753400	18206800	33994800	362.543
1512	-18080100	-18232100	-33849200	0.025339	18080100	18232100	33849200	986.321			1512	-18299400	-18516100	-33893900	0.025339	18299400	18516100	33893900	996.113
1513	-18077200	-18230800	-33842800	0.0262429	18077200	18230800	33842800	1021.16			1513	-18297300	-18509600	-33885400	0.0262429	18297300	18509600	33885400	1031.14
1514	-18072800	-18229400	-33837400	0.0284474	18072800	18229400	33837400	1106.59			1514	-18294900	-18500700	-33877200	0.0284474	18294900	18500700	33877200	1117.17
1515	-18067900	-18227800	-33830900	0.0309823	18067900	18227800	33830900	1204.74			1515	-18292600	-18492600	-33868700	0.0309823	18292600	18492600	33868700	1216.09
1516	-18064400	-18226400	-33824000	0.0328514	18064400	18226400	33824000	1276.95			1516	-18290100	-18483800	-33860000	0.0328514	18290100	18483800	33860000	1288.75
1517	-18059800	-18224700	-33816800	0.0350776	18059800	18224700	33816800	1362.94			1517	-18287500	-18474300	-33850800	0.0350776	18287500	18474300	33850800	1375.29
1518	-18056200	-18223100	-33808900	0.03422	18056200	18223100	33808900	1329.06			1518	-18285000	-18465900	-33841400	0.03422	18285000	18465900	33841400	1340.9
1519	-18051300	-18221300	-33800900	0.0323778	18051300	18221300	33800900	1256.96			1519	-18282600	-18458000	-33832000	0.0323778	18282600	18458000	33832000	1268.01
1520	-18047600	-18219800	-33793700	0.0295965	18047600	18219800	33793700	1148.54			1520	-18280200	-18450000	-33822800	0.0295965	18280200	18450000	33822800	1158.45
1521	-18045200	-18218400	-33786400	0.026522	18045200	18218400	33786400	1028.85			1521	-18278100	-18444200	-33813800	0.026522	18278100	18444200	33813800	1037.58
1522	-18042700	-18217100	-33779300	0.0235988	18042700	18217100	33779300	915.124			1522	-18276100	-18438200	-33805300	0.0235988	18276100	18438200	33805300	922.778
1523	-18038500	-18215500	-33772200	0.0258292	18038500	18215500	33772200	1001.22			1523	-18273700	-18430500	-33796200	0.0258292	18273700	18430500	33796200	1009.44
1524	-18033300	-18213900	-33765700	0.0287314	18033300	18213900	33765700	1113.3			1524	-18271500	-18421500	-33789000	0.0287314	18271500	18421500	33789000	1122.33
1525	-18027500	-18212100	-33758800	0.0339939	18027500	18212100	33758800	1316.67			1525	-18269100	-18411900	-33781800	0.0339939	18269100	18411900	33781800	1327.24
1526	-18020900	-18210000	-33750900	0.0420943	18020900	18210000	33750900	1629.65			1526	-18266300	-18400900	-33773000	0.0420943	18266300	18400900	33773000	1642.54
1527	-18014100	-18207800	-33741900	0.0475013	18014100	18207800	33741900	1838.02			1527	-18263400	-18389300	-33763600	0.0475013	18263400	18389300	33763600	1852.36
1528	-17994500	-18204600	-33738100	0.0583144	17994500	18204600	33738100	2255.25			1528	-18259100	-18361500	-33761000	0.0583144	18259100	18361500	33761000	2272.61
1529	-17986900	-18202000	-33727300	0.0552353	17986900	18202000	33727300	2134.85			1529	-18255700	-18347700	-33749800	0.0552353	18255700	18347700	33749800	2151.01
1530	-18008200	-18205700	-33732400	0.0532203	18008200	18205700	33732400	2058.22			1530	-18260600	-18379000	-33753600	0.0532203	18260600	18379000	33753600	2074.07
1531	-17847400	-18213800	-33950800	0.0131205	17847400	18213800	33950800	510.915			1531	-17777500	-18214600	-34026500	0.0131205	17777500	18214600	34026500	512.015
1532	-17852700	-18215400	-33957400	0.0175224	17852700	18215400	33957400	682.589			1532	-17784200	-18216800	-34035800	0.0175224	17784200	18216800	34035800	684.157
1533	-17859800	-18217200	-33963300	0.0251105	17859800	18217200	33963300	978.563			1533	-17791300	-18219000	-34044700	0.0251105	17791300	18219000	34044700	980.942
1534	-17880400	-18222700	-33981600	0.0330532	17880400	18222700	33981600	1289.61			1534	-17817700	-18226800	-34073500	0.0330532	17817700	18226800	34073500	1293.48
1535	-17894500	-18226800	-33997300	0.0348249	17894500	18226800	33997300	1360.02			1535	-17834900	-18232500	-34097000	0.0348249	17834900	18232500	34097000	1364.64
1536	-17908400	-18231200	-34014800	0.0431275	17908400	18231200	34014800	1685.98			1536	-17849900	-18238200	-34123200	0.0431275	17849900	18238200	34123200	1692.39
1537	-17914400	-18232800	-34019900	0.0359921	17914400	18232800	34019900	1407.51			1537	-17858500	-18240600	-34131800	0.0359921	17858500	18240600	34131800	1413.14
1538	-17919300	-18234200	-34024900	0.0364791	17919300	18234200	34024900	1426.99			1538	-17865200	-18242700	-34139800	0.0364791	17865200	18242700	34139800	1432.94
1539	-17922800	-18235400	-34030000	0.0391532	17922800	18235400	34030000	1532.04			1539	-17870500	-18244500	-34147400	0.0391532	17870500	18244500	34147400	1538.64
1540	-17928900	-18236700	-34033300	0.0275767	17928900	18236700	34033300	1079.33			1540	-17880900	-18246700	-34152700	0.0275767	17880900	18246700	34152700	1084.16
1541	-17936200	-18239600	-34046600	0.0303181	17936200	18239600	34046600	1187.48			1541	-17889500	-18250900	-34174100	0.0303181	17889500	18250900	34174100	1193.25
1542	-17934500	-18238600	-34041300	0.0298769	17934500	18238600	34041300	1169.89			1542	-17887800	-18249600	-34166500	0.0298769	17887800	18249600	34166500	1175.45
1543	-17932400	-18237700	-34037000	0.0229789	17932400	18237700	34037000	899.58			1543	-17885500	-18248300	-34159400	0.0229789	17885500	18248300	34159400	903.741
1544	-17941000	-18242300	-34061000	0.0316487	17941000	18242300	34061000	1240.49			1544	-17894300	-18254900	-34197500	0.0316487	17894300	18254900	34197500	1247.01
1545	-17943000	-18243200	-34065500	0.0315619	17943000	18243200	34065500	1237.38			1545	-17896900	-18256200	-34204700	0.0315619	17896900	18256200	34204700	1244.05
1546	-17944400	-18244000	-34070100	0.0311678	17944400	18244000	34070100	1222.21			1546	-17899300	-18257600	-34212400	0.0311678	17899300	18257600	34212400	1228.98
1547	-17945500	-18244900	-34075300	0.0309853	17945500	18244900	34075300	1215.36			1547	-17900900	-18259000	-34220300	0.0309853	17900900	18259000	34220300	1222.25
1548	-17946000	-18245800	-34080900	0.0325929	17946000	18245800	34080900	1278.74			1548	-17900700	-18260100	-34228700	0.0325929	17900700	18260100	34228700	1286.14
1549	-17946000	-18246300	-34084900	0.0358765	17946000	18246300	34084900	1407.82			1549	-17899400	-18260900	-34235900	0.0358765	17899400	18260900	34235900	1416.13
1550	-17950000	-18247300	-34088200	0.0272889	17950000	18247300	34088200	1071.07			1550	-17907300	-18262800	-34241000	0.0272889	17907300	18262800	34241000	1077.55
1551	-17949500	-18249300	-34102300	0.0299499	17949500	18249300	34102300	1176.24			1551	-17904200	-18265600	-34264500	0.0299499	17904200	18265600	34264500	1183.79
1552	-17950500	-18248700	-34097100	0.0298863	17950500	18248700	34097100	1173.49			1552	-17906600	-18264800	-34256400	0.0298863	17906600	18264800	34256400	1180.9
1553	-17951500	-18248100	-34092300	0.0241861	17951500	18248100	34092300	949.484			1553	-17909100	-18264100	-34249000	0.0241861	17909100	18264100	34249000	955.397
1554	-17947800	-18251200	-34117600	0.031912	17947800	18251200	34117600	1254.11			1554	-17898400	-18268200	-34288900	0.031912	17898400	18268200	34288900	1262.58
1555	-17947600	-18251800	-34122400	0.0326056	17947600	18251800	34122400	1281.63			1555	-17896700	-18269100	-34296900	0.0326056	17896700	18269100	34296900	1290.44
1556	-17947300	-18252400	-34127200	0.0332826	17947300	18252400	34127200	1308.52			1556	-17895800	-18270000	-34304300	0.0332826	17895800	18270000	34304300	1317.65
1557	-17947400	-18253200	-34132700	0.0324334	17947400	18253200	34132700	1275.44			1557	-17894500	-18271000	-34312600	0.0324334	17894500	18271000	34312600	1284.47
1558	-17946900	-18253900	-34138400	0.0325931	17946900	18253900	34138400	1282.04			1558	-17893000	-18272000	-34321600	0.0325931	17893000	18272000	34321600	1291.28
1559	-17945700	-18254400	-34143100	0.0353649	17945700	18254400	34143100	1391.32			1559	-17889300	-18272800	-34330800	0.0353649	17889300	18272800	34330800	1401.57
1560	-17949500	-18255400	-34146000	0.0253777	17949500	18255400	34146000	998.604			1560	-17897300	-18274800	-34336600	0.0253777	17897300	18274800	34336600	1006.16
1561	-17944100	-18256800	-34161600	0.0303872	17944100	18256800	34161600	1196.44			1561	-17883200	-18276400	-34362600	0.0303872	17883200	18276400	34362600	1205.87
1562	-17947100	-18256400	-34155600	0.0286819	17947100	18256400	34155600	1129.06			1562	-17890500	-18276200	-34353900	0.0286819	17890500	18276200	34353900	1137.9
1563	-17949900	-18256100	-34150600	0.02181	17949900	18256100	34150600	858.397			1563	-17897400	-18276000	-34345700	0.02181	17897400	18276000	34345700	865.059
1564	-17941100	-18258600	-34177300	0.0291646	17941100	18258600	34177300	1149.04			1564	-17873600	-18278500	-34387000	0.0291646	17873600	18278500	34387000	1158.41
1565	-17941000	-18259500	-34184000	0.0255918	17941000	18259500	34184000	1008.58			1565	-17871500	-18279900	-34399500	0.0255918	17871500	18279900	34399500	1017.03
1566	-17938200	-18259700	-34188300	0.0307108	17938200	18259700	34188300	1210.49			1566	-17864300	-18280000	-34407000	0.0307108	17864300	18280000	34407000	1220.71
1567	-17937100	-18260200	-34193000	0.0292406	17937100	18260200	34193000	1152.76			1567	-17860400	-18280600	-34415400	0.0292406	17860400	18280600	34415400	1162.63
1568	-17936100	-18260800	-34198100	0.0286693	17936100	18260800	34198100	1130.47			1568	-17857300	-18281400	-34424400	0.0286693	17857300	18281400	34424400	1140.31
1569	-17926400	-18263400	-34226700	0.0315297	17926400	18263400	34226700	1244.63			1569	-17826400	-18283800	-34472100	0.0315297	17826400	18283800	34472100	1256.07
1570	-17929500	-18262900	-34220000	0.0298103	17929500	18262900	34220000	1176.47			1570	-17836200	-18283800	-34462200	0.0298103	17836200	18283800	34462200	1187.25
1571	-17932200	-18262500	-34214100	0.0286926	17932200	18262500	34214100	1132.12			1571	-17843300	-18283400	-34452100	0.0286926	17843300	18283400	34452100	1142.36
1572	-17917100	-18264600	-34244000	0.0338252	17917100	18264600	34244000	1336.05			1572	-17798700	-18283900	-34500600	0.0338252	17798700	18283900	34500600	1348.58
1573	-17915400	-18265100	-34249500	0.0330591	17915400	18265100	34249500	1306.07			1573	-17792400	-18284400	-34510700	0.0330591	17792400	18284400	34510700	1318.49
1574	-17913000	-18265600	-34255600	0.0331441	17913000	18265600	34255600	1309.73			1574	-17785200	-18284800	-34520600	0.0331441	17785200	18284800	34520600	1322.3
1575	-17910900	-18266200	-34261700	0.0328577	17910900	18266200	34261700	1298.71			1575	-17777400	-18285100	-34530800	0.0328577	17777400	18285100	34530800	1311.29
1576	-17907400	-18266600	-34268100	0.0335325	17907400	18266600	34268100	1325.68			1576	-17768100	-18285300	-34541300	0.0335325	17768100	18285300	34541300	1338.63
1577	-17903800	-18266900	-34273800	0.0361045	17903800	18266900	34273800	1427.63			1577	-17757000	-18285200	-34551300	0.0361045	17757000	18285200	34551300	1441.68
1578	-17908300	-18268100	-34277900	0.0269803	17908300	18268100	34277900	1067.12			1578	-17763400	-18287100	-34558600	0.0269803	17763400	18287100	34558600	1077.81
1579	-17896200	-18269100	-34297100	0.0314494	17896200	18269100	34297100	1244.68			1579	-17722300	-18285900	-34591500	0.0314494	17722300	18285900	34591500	1257.3
1580	-17902200	-18269100	-34291600	0.0288849	17902200	18269100	34291600	1143.03			1580	-17740400	-18287300	-34583200	0.0288849	17740400	18287300	34583200	1154.7
1581	-17907900	-18269200	-34286100	0.0228191	17907900	18269200	34286100	902.863			1581	-17757700	-18288600	-34575300	0.0228191	17757700	18288600	34575300	912.161
1582	-17886300	-18270400	-34316800	0.0283363	17886300	18270400	34316800	1122.26			1582	-17686800	-18285400	-34623400	0.0283363	17686800	18285400	34623400	1133.77
1583	-17882200	-18270800	-34323200	0.028064	17882200	18270800	34323200	1111.72			1583	-17673900	-18285200	-34634500	0.028064	17673900	18285200	34634500	1123.19
1584	-17876600	-18270900	-34329600	0.0303061	17876600	18270900	34329600	1200.76			1584	-17657000	-18284200	-34644400	0.0303061	17657000	18284200	34644400	1213.11
1585	-17870500	-18271000	-34336600	0.0323332	17870500	18271000	34336600	1281.34			1585	-17638500	-18283000	-34654500	0.0323332	17638500	18283000	34654500	1294.44
1586	-17864900	-18271300	-34344300	0.034177	17864900	18271300	34344300	1354.74			1586	-17617800	-18281600	-34665300	0.034177	17617800	18281600	34665300	1368.44
1587	-17858000	-18271200	-34350600	0.0376676	17858000	18271200	34350600	1493.34			1587	-17594500	-18279800	-34675200	0.0376676	17594500	18279800	34675200	1508.28
1588	-17862000	-18272300	-34354700	0.0281786	17862000	18272300	34354700	1117.43			1588	-17596700	-18281000	-34681700	0.0281786	17596700	18281000	34681700	1128.69
1589	-17844600	-18273200	-34378000	0.0284533	17844600	18273200	34378000	1129.15			1589	-17536400	-18277900	-34719700	0.0284533	17536400	18277900	34719700	1140.48
1590	-17852700	-18273300	-34370500	0.0267648	17852700	18273300	34370500	1061.94			1590	-17561700	-18280000	-34710000	0.0267648	17561700	18280000	34710000	1072.79
1591	-17859900	-18273800	-34367100	0.0233473	17859900	18273800	34367100	926.316			1591	-17583800	-18282600	-34706400	0.0233473	17583800	18282600	34706400	935.998
1592	-17823100	-18273100	-34399400	0.0294306	17823100	18273100	34399400	1168.61			1592	-17463300	-18271500	-34747100	0.0294306	17463300	18271500	34747100	1179.68
1593	-17815200	-18273000	-34405900	0.0291417	17815200	18273000	34405900	1157.32			1593	-17436100	-18269100	-34757500	0.0291417	17436100	18269100	34757500	1168.12
1594	-17807300	-18273100	-34414700	0.0300708	17807300	18273100	34414700	1194.52			1594	-17408000	-18266700	-34768200	0.0300708	17408000	18266700	34768200	1205.39
1595	-17797800	-18272900	-34422600	0.029522	17797800	18272900	34422600	1172.94			1595	-17377600	-18263800	-34777900	0.029522	17377600	18263800	34777900	1183.31
1596	-17788700	-18272700	-34430600	0.0293065	17788700	18272700	34430600	1164.61			1596	-17347000	-18260600	-34786000	0.0293065	17347000	18260600	34786000	1174.52
1597	-17779900	-18272800	-34440300	0.0296582	17779900	18272800	34440300	1178.92			1597	-17313300	-18257200	-34795100	0.0296582	17313300	18257200	34795100	1188.45
1598	-17769300	-18272500	-34448800	0.030721	17769300	18272500	34448800	1221.4			1598	-17277600	-18253300	-34803500	0.030721	17277600	18253300	34803500	1230.79
1599	-17730700	-18270600	-34473300	0.0307797	17730700	18270600	34473300	1224.27			1599	-17159900	-18239300	-34820800	0.0307797	17159900	18239300	34820800	1231.78
1600	-17746100	-18271600	-34465500	0.0297425	17746100	18271600	34465500	1182.91			1600	-17204100	-18245300	-34819700	0.0297425	17204100	18245300	34819700	1191.05
1601	-17758400	-18272200	-34457400	0.0305838	17758400	18272200	34457400	1216.19			1601	-17241600	-18249600	-34812900	0.0305838	17241600	18249600	34812900	1225.1
1602	-17675600	-18268600	-34514700	0.0306259	17675600	18268600	34514700	1219.26			1602	-16978700	-18217400	-34845700	0.0306259	16978700	18217400	34845700	1223.48
1603	-17658100	-18268200	-34529000	0.0304704	17658100	18268200	34529000	1213.48			1603	-16924400	-18211100	-34854700	0.0304704	16924400	18211100	34854700	1216.73
1604	-17637600	-18267200	-34542400	0.0318144	17637600	18267200	34542400	1267.33			1604	-16864600	-18203000	-34857000	0.0318144	16864600	18203000	34857000	1269.34
1605	-17615500	-18265600	-34553000	0.030666	17615500	18265600	34553000	1221.7			1605	-16800900	-18193500	-34852600	0.030666	16800900	18193500	34852600	1222.07
1606	-17592900	-18264500	-34567600	0.031923	17592900	18264500	34567600	1272.13			1606	-16733900	-18184400	-34854800	0.031923	16733900	18184400	34854800	1270.98
1607	-17574700	-18263800	-34580700	0.0286961	17574700	18263800	34580700	1143.86			1607	-16675000	-18176000	-34853700	0.0286961	16675000	18176000	34853700	1141.41
1608	-17553500	-18263600	-34600600	0.0274621	17553500	18263600	34600600	1095.25			1608	-16611100	-18167800	-34859100	0.0274621	16611100	18167800	34859100	1091.53
1609	-17528300	-18261900	-34613900	0.0272442	17528300	18261900	34613900	1086.75			1609	-16537000	-18156700	-34853900	0.0272442	16537000	18156700	34853900	1081.4
1610	-17500200	-18259800	-34627100	0.0260546	17500200	18259800	34627100	1039.43			1610	-16462200	-18144400	-34840800	0.0260546	16462200	18144400	34840800	1032.39
1611	-17398000	-18251200	-34668000	0.0300779	17398000	18251200	34668000	1200.1			1611	-16198800	-18098400	-34775800	0.0300779	16198800	18098400	34775800	1183.62
1612	-17357600	-18247800	-34683800	0.0305794	17357600	18247800	34683800	1220.17			1612	-16100000	-18080200	-34744200	0.0305794	16100000	18080200	34744200	1199.87
1613	-17311700	-18244000	-34702800	0.031115	17311700	18244000	34702800	1241.67			1613	-15990000	-18060200	-34711300	0.031115	15990000	18060200	34711300	1217.08
1614	-17261800	-18239600	-34721100	0.0345388	17261800	18239600	34721100	1378.31			1614	-15876000	-18038300	-34669000	0.0345388	15876000	18038300	34669000	1346.14
1615	-17234300	-18237600	-34734100	0.0267329	17234300	18237600	34734100	1066.96			1615	-15783400	-18018400	-34619800	0.0267329	15783400	18018400	34619800	1038.15
1616	-17195200	-18239200	-34785100	0.0233032	17195200	18239200	34785100	931.609			1616	-15683500	-18008900	-34651200	0.0233032	15683500	18008900	34651200	904.976
1617	-17138100	-18232000	-34790400	0.0265122	17138100	18232000	34790400	1059.18			1617	-15555000	-17980700	-34578600	0.0265122	15555000	17980700	34578600	1024.26
1618	-17085900	-18227300	-34809400	0.0268976	17085900	18227300	34809400	1074.6			1618	-15437400	-17954800	-34511100	0.0268976	15437400	17954800	34511100	1034.18
1619	-17017800	-18220500	-34828500	0.0299081	17017800	18220500	34828500	1194.62			1619	-15303700	-17925400	-34434800	0.0299081	15303700	17925400	34434800	1143.69
1620	-16782200	-18190900	-34852400	0.0350953	16782200	18190900	34852400	1398.17			1620	-14858300	-17812200	-34071900	0.0350953	14858300	17812200	34071900	1311.2
1621	-16865000	-18201300	-34844400	0.0335932	16865000	18201300	34844400	1339.56			1621	-15015500	-17852500	-34202500	0.0335932	15015500	17852500	34202500	1265.59
1622	-16943400	-18211000	-34835100	0.0313123	16943400	18211000	34835100	1249.62			1622	-15162600	-17889500	-34319400	0.0313123	15162600	17889500	34319400	1188.59
1623	-16528200	-18165000	-34921700	0.0273088	16528200	18165000	34921700	1087.15			1623	-14361700	-17692100	-33710800	0.0273088	14361700	17692100	33710800	996.106
1624	-16424300	-18151900	-34931900	0.0268272	16424300	18151900	34931900	1066.8			1624	-14191700	-17644600	-33540800	0.0268272	14191700	17644600	33540800	968.344
1625	-16309600	-18134700	-34924000	0.0283405	16309600	18134700	34924000	1124.65			1625	-14013300	-17591300	-33338900	0.0283405	14013300	17591300	33338900	1010.59
1626	-16185500	-18116000	-34914300	0.0287227	16185500	18116000	34914300	1137.23			1626	-13827100	-17533700	-33113500	0.0287227	13827100	17533700	33113500	1010.5
1627	-16052600	-18095700	-34902300	0.0293656	16052600	18095700	34902300	1159.8			1627	-13635700	-17471800	-32863100	0.0293656	13635700	17471800	32863100	1017.89
1628	-15904900	-18071100	-34874600	0.0296356	15904900	18071100	34874600	1166.48			1628	-13426600	-17402400	-32576000	0.0296356	13426600	17402400	32576000	1009.93
1629	-15746200	-18043700	-34837200	0.0301247	15746200	18043700	34837200	1181.02			1629	-13219600	-17329600	-32263400	0.0301247	13219600	17329600	32263400	1007.91
1630	-15573500	-18013200	-34791800	0.0292348	15573500	18013200	34791800	1140.94			1630	-12999100	-17253100	-31937100	0.0292348	12999100	17253100	31937100	959.351
1631	-15407100	-17984400	-34753100	0.0282626	15407100	17984400	34753100	1098.47			1631	-12777500	-17176900	-31614400	0.0282626	12777500	17176900	31614400	909.655
1632	-14784900	-17833700	-34298700	0.0284987	14784900	17833700	34298700	1075.15			1632	-12110600	-16889700	-30230300	0.0284987	12110600	16889700	30230300	845.784
1633	-14999000	-17894400	-34518100	0.0267477	14999000	17894400	34518100	1022.52			1633	-12310000	-16990700	-30752100	0.0267477	12310000	16990700	30752100	818.182
1634	-15197600	-17943700	-34671800	0.0268093	15197600	17943700	34671800	1035.06			1634	-12526900	-17086000	-31216200	0.0268093	12526900	17086000	31216200	842.57
1635	-13932800	-17576200	-33311400	0.0270475	13932800	17576200	33311400	962.164			1635	-11297000	-16502300	-28276600	0.0270475	11297000	16502300	28276600	713.533
1636	-13651000	-17493600	-33003500	0.0253813	13651000	17493600	33003500	886.074			1636	-11006400	-16385200	-27731000	0.0253813	11006400	16385200	27731000	646.63
1637	-13386600	-17389700	-32525400	0.025525	13386600	17389700	32525400	867.197			1637	-10749900	-16260200	-27094200	0.025525	10749900	16260200	27094200	624.686
1638	-13145100	-17267700	-31895800	0.0275577	13145100	17267700	31895800	904.171			1638	-10532400	-16134200	-26412000	0.0275577	10532400	16134200	26412000	646.071
1639	-12949700	-17141600	-31190000	0.0299375	12949700	17141600	31190000	944.961			1639	-10358000	-16010300	-25701600	0.0299375	10358000	16010300	25701600	671.134
1640	-12745300	-16999300	-30378100	0.0320255	12745300	16999300	30378100	966.345			1640	-10141400	-15876800	-24964200	0.0320255	10141400	15876800	24964200	684.375
1641	-12518300	-16843300	-29490800	0.0318255	12518300	16843300	29490800	913.224			1641	-9886440	-15736900	-24220300	0.0318255	9886440	15736900	24220300	647.037
1642	-11883200	-16331000	-26466800	0.026745	11883200	16331000	26466800	642.809			1642	-9021220	-15305100	-22000700	0.026745	9021220	15305100	22000700	464.944
1643	-11777200	-16152300	-25296400	0.0268069	11777200	16152300	25296400	601.111			1643	-8793720	-15168600	-21253700	0.0268069	8793720	15168600	21253700	441.636
1644	-11821300	-15999100	-24157800	0.0253723	11821300	15999100	24157800	532.623			1644	-8657840	-15060200	-20614800	0.0253723	8657840	15060200	20614800	399.322
1645	-11969300	-15663600	-21613400	0.0366621	11969300	15663600	21613400	662.945			1645	-8354830	-14826100	-19246200	0.0366621	8354830	14826100	19246200	521.805
1646	-11716200	-15542700	-21003200	0.0363192	11716200	15542700	21003200	628.494			1646	-8058700	-14736200	-18900100	0.0363192	8058700	14736200	18900100	501.445
1647	-11371900	-15438900	-20605900	0.0366271	11371900	15438900	20605900	612.742			1647	-7750540	-14657800	-18647700	0.0366271	7750540	14657800	18647700	493.651
1648	-10914800	-15355300	-20466200	0.0359674	10914800	15355300	20466200	589.344			1648	-7420680	-14593900	-18521100	0.0359674	7420680	14593900	18521100	477.366
1649	-10428600	-15310100	-20629600	0.0368045	10428600	15310100	20629600	602.114			1649	-7125770	-14557400	-18555500	0.0368045	7125770	14557400	18555500	487.161
1650	-9780820	-15293800	-21160400	0.0429764	9780820	15293800	21160400	717.285			1650	-6756460	-14542900	-18821300	0.0429764	6756460	14542900	18821300	576.659
1651	-7924440	-15411200	-23855200	0.0390391	7924440	15411200	23855200	754.674			1651	-5749740	-14584100	-20122700	0.0390391	5749740	14584100	20122700	569.591
1652	-7378790	-15455100	-24714900	0.0332566	7378790	15455100	24714900	676.034			1652	-5409340	-14589900	-20504200	0.0332566	5409340	14589900	20504200	497.59
1653	-6882250	-15519400	-25670800	0.0241787	6882250	15519400	25670800	520.57			1653	-5102060	-14601700	-20895500	0.0241787	5102060	14601700	20895500	371.507
1654	-6628110	-15646200	-26830600	0.0234505	6628110	15646200	26830600	542.334			1654	-4913840	-14665500	-21539600	0.0234505	4913840	14665500	21539600	377.177
1655	-6606820	-15857500	-28360900	0.0315896	6606820	15857500	28360900	802.158			1655	-4908640	-14808400	-22565600	0.0315896	4908640	14808400	22565600	546.578
1656	-6617930	-16085000	-29975000	0.0339452	6617930	16085000	29975000	948.066			1656	-4889270	-14957200	-23647700	0.0339452	4889270	14957200	23647700	633.107
1657	-6724010	-16329800	-31617400	0.0352434	6724010	16329800	31617400	1080.81			1657	-4919090	-15121800	-24794000	0.0352434	4919090	15121800	24794000	710.271
1658	-6852060	-16583600	-33302300	0.0356592	6852060	16583600	33302300	1199.26			1658	-4960280	-15292300	-25970500	0.0356592	4960280	15292300	25970500	776.36
1659	-7119860	-16865900	-35050800	0.0348224	7119860	16865900	35050800	1284.29			1659	-5092420	-15480600	-27183500	0.0348224	5092420	15480600	27183500	819.132
1660	-7530270	-17182900	-36904900	0.033792	7530270	17182900	36904900	1369.22			1660	-5354200	-15704000	-28517300	0.033792	5354200	15704000	28517300	863.233
1661	-8344300	-17524400	-38529700	0.0348871	8344300	17524400	38529700	1531.72			1661	-5828960	-15954200	-29829500	0.0348871	5828960	15954200	29829500	964.243
1662	-9085870	-17793900	-39713400	0.0311848	9085870	17793900	39713400	1449.87			1662	-6231150	-16179100	-31033900	0.0311848	6231150	16179100	31033900	924.448
1663	-10008300	-18096100	-40949800	0.0262423	10008300	18096100	40949800	1294.3			1663	-6710110	-16418200	-32262700	0.0262423	6710110	16418200	32262700	833.951
1664	-11130300	-18347800	-41625700	0.0245651	11130300	18347800	41625700	1254.05			1664	-7273880	-16652100	-33369800	0.0245651	7273880	16652100	33369800	830.019
1665	-12240500	-18547400	-41940700	0.0253096	12240500	18547400	41940700	1317.3			1665	-7862090	-16886900	-34458300	0.0253096	7862090	16886900	34458300	907.133
1666	-13325800	-18707300	-41997700	0.027088	13325800	18707300	41997700	1422.88			1666	-8488120	-17119000	-35490300	0.027088	8488120	17119000	35490300	1025.71
1667	-14339700	-18821600	-41800200	0.0291045	14339700	18821600	41800200	1527.42			1667	-9149260	-17348800	-36470400	0.0291045	9149260	17348800	36470400	1160.23
1668	-15240800	-18898700	-41449800	0.0323022	15240800	18898700	41449800	1683.26			1668	-9841110	-17573200	-37381900	0.0323022	9841110	17573200	37381900	1350.15
1669	-16002600	-18938800	-40974300	0.0351105	16002600	18938800	40974300	1806.67			1669	-10567200	-17779300	-38128100	0.0351105	10567200	17779300	38128100	1526.02
1670	-16719800	-18978900	-40544100	0.034326	16719800	18978900	40544100	1748.08			1670	-11211300	-17959000	-38767200	0.034326	11211300	17959000	38767200	1542.48
1671	-17420900	-19022300	-40152800	0.0294132	17420900	19022300	40152800	1485.7			1671	-11942700	-18174500	-39575000	0.0294132	11942700	18174500	39575000	1377.36
1672	-17928800	-19031700	-39712200	0.0274146	17928800	19031700	39712200	1368.34			1672	-12669700	-18350200	-40103200	0.0274146	12669700	18350200	40103200	1320.75
1673	-18950500	-18976300	-38084600	0.0314929	18950500	18976300	38084600	1491.24			1673	-15300300	-18834000	-40928100	0.0314929	15300300	18834000	40928100	1606.43
1674	-18918400	-19098500	-37733000	0.0331564	18918400	19098500	37733000	1550.23			1674	-15914900	-18915200	-40893700	0.0331564	15914900	18915200	40893700	1698.9
1675	-18886100	-19185000	-37415400	0.0364762	18886100	19185000	37415400	1685.43			1675	-16527700	-18987000	-40793700	0.0364762	16527700	18987000	40793700	1873.02
1676	-18866600	-19343600	-37117700	0.0278372	18866600	19343600	37117700	1273.68			1676	-17152700	-19041500	-40558100	0.0278372	17152700	19041500	40558100	1425.34
1677	-18844100	-19369800	-36931100	0.0217287	18844100	19369800	36931100	986.936			1677	-17594100	-19108000	-40591300	0.0217287	17594100	19108000	40591300	1119.8
1678	-18812200	-19355400	-36717700	0.027114	18812200	19355400	36717700	1220.37			1678	-17968000	-19113200	-40255000	0.027114	17968000	19113200	40255000	1384.49
1679	-18782500	-19334400	-36526500	0.0295855	18782500	19334400	36526500	1320.57			1679	-18303300	-19123200	-39991200	0.0295855	18303300	19123200	39991200	1500.85
1680	-18755700	-19321700	-36347200	0.029126	18755700	19321700	36347200	1290.07			1680	-18640300	-19130300	-39704900	0.029126	18640300	19130300	39704900	1466.89
1681	-18731000	-19311200	-36182000	0.0285267	18731000	19311200	36182000	1254.58			1681	-18969800	-19135600	-39412700	0.0285267	18969800	19135600	39412700	1426.15
1682	-18705600	-19280100	-36031500	0.0271659	18705600	19280100	36031500	1186.58			1682	-19131500	-19238700	-39114900	0.0271659	19131500	19238700	39114900	1346.92
1683	-18680300	-19239800	-35891100	0.0285154	18680300	19239800	35891100	1237.32			1683	-19118500	-19448200	-38812800	0.0285154	19118500	19448200	38812800	1400.9
1684	-18656000	-19192400	-35764900	0.0288888	18656000	19192400	35764900	1245.85			1684	-19098100	-19607200	-38507900	0.0288888	19098100	19607200	38507900	1405.15
1685	-18633200	-19139100	-35654800	0.0320913	18633200	19139100	35654800	1376.26			1685	-19073700	-19708300	-38232600	0.0320913	19073700	19708300	38232600	1545.97
1686	-18611000	-19085300	-35550400	0.0352019	18611000	19085300	35550400	1501.59			1686	-19047100	-19788800	-37962300	0.0352019	19047100	19788800	37962300	1679.41
1687	-18590100	-19035300	-35451100	0.0390999	18590100	19035300	35451100	1659.4			1687	-19019800	-19857300	-37698200	0.0390999	19019800	19857300	37698200	1847.45
1688	-18543500	-18942700	-35211000	0.0279925	18543500	18942700	35211000	1173.99			1688	-18972500	-20209600	-37008600	0.0279925	18972500	20209600	37008600	1293.5
1689	-18532000	-18907900	-35163300	0.0236031	18532000	18907900	35163300	987.283			1689	-18962100	-20268800	-36875000	0.0236031	18962100	20268800	36875000	1085.85
1690	-18517800	-18864700	-35105600	0.0301058	18517800	18864700	35105600	1255.22			1690	-18936600	-20254000	-36707500	0.0301058	18936600	20254000	36707500	1375.21
1691	-18504200	-18824700	-35048200	0.0319435	18504200	18824700	35048200	1327.63			1691	-18911700	-20242200	-36541500	0.0319435	18911700	20242200	36541500	1448.98
1692	-18491600	-18786000	-34996600	0.032501	18491600	18786000	34996600	1346.89			1692	-18888400	-20228200	-36388900	0.032501	18888400	20228200	36388900	1464.72
1693	-18479700	-18749600	-34948100	0.0324246	18479700	18749600	34948100	1340.07			1693	-18865400	-20203200	-36249800	0.0324246	18865400	20203200	36249800	1452.31
1694	-18468600	-18715300	-34903100	0.0321541	18468600	18715300	34903100	1325.51			1694	-18843900	-20175800	-36123300	0.0321541	18843900	20175800	36123300	1432.02
1695	-18458400	-18682700	-34863100	0.0315967	18458400	18682700	34863100	1299.54			1695	-18824000	-20149900	-36007200	0.0315967	18824000	20149900	36007200	1399.83
1696	-18449000	-18654800	-34824100	0.0303416	18449000	18654800	34824100	1245.21			1696	-18805400	-20123000	-35901000	0.0303416	18805400	20123000	35901000	1337.7
1697	-18440700	-18627500	-34791800	0.029521	18440700	18627500	34791800	1209.26			1697	-18788000	-20093000	-35806900	0.029521	18788000	20093000	35806900	1295.76
1698	-18432200	-18601000	-34757800	0.028704	18432200	18601000	34757800	1173.51			1698	-18770000	-20054600	-35717100	0.028704	18770000	20054600	35717100	1254.35
1699	-18424500	-18578100	-34725500	0.0284335	18424500	18578100	34725500	1160.36			1699	-18752800	-20014600	-35633700	0.0284335	18752800	20014600	35633700	1237.34
1700	-18416800	-18553600	-34695000	0.0285857	18416800	18553600	34695000	1164.53			1700	-18735200	-19965500	-35557600	0.0285857	18735200	19965500	35557600	1238.93
1701	-18409400	-18529100	-34667000	0.0310777	18409400	18529100	34667000	1263.96			1701	-18718100	-19910600	-35489900	0.0310777	18718100	19910600	35489900	1341.8
1702	-18391300	-18472100	-34594600	0.0269419	18391300	18472100	34594600	1091.21			1702	-18676600	-19795200	-35309400	0.0269419	18676600	19795200	35309400	1152.06
1703	-18386000	-18455800	-34573000	0.027304	18386000	18455800	34573000	1104.52			1703	-18663600	-19754300	-35257300	0.027304	18663600	19754300	35257300	1164.13
1704	-18380600	-18439100	-34550600	0.0294846	18380600	18439100	34550600	1191.22			1704	-18649500	-19705200	-35205200	0.0294846	18649500	19705200	35205200	1253.23
1705	-18375400	-18423800	-34528900	0.0296271	18375400	18423800	34528900	1195.52			1705	-18636500	-19661300	-35156500	0.0296271	18636500	19661300	35156500	1255.7
1706	-18370500	-18409700	-34508200	0.0303848	18370500	18409700	34508200	1224.68			1706	-18624700	-19622500	-35111200	0.0303848	18624700	19622500	35111200	1284.45
1707	-18365800	-18396500	-34487600	0.0332281	18365800	18396500	34487600	1337.77			1707	-18612900	-19582800	-35066400	0.0332281	18612900	19582800	35066400	1400.97
1708	-18360900	-18382400	-34467000	0.0375239	18360900	18382400	34467000	1508.98			1708	-18599600	-19533600	-35020700	0.0375239	18599600	19533600	35020700	1577.62
1709	-18356800	-18371900	-34448500	0.0353008	18356800	18371900	34448500	1418.17			1709	-18589300	-19500400	-34980500	0.0353008	18589300	19500400	34980500	1480.73
1710	-18353800	-18361900	-34436700	0.0292694	18353800	18361900	34436700	1175.05			1710	-18582400	-19477700	-34954000	0.0292694	18582400	19477700	34954000	1225.85
1711	-18350300	-18353100	-34420800	0.0280885	18350300	18353100	34420800	1126.69			1711	-18573700	-19447400	-34921600	0.0280885	18573700	19447400	34921600	1174.13
1712	-18344300	-18347000	-34405000	0.0292274	18344300	18347000	34405000	1171.38			1712	-18564300	-19413500	-34888900	0.0292274	18564300	19413500	34888900	1219.28
1713	-18336100	-18343600	-34389600	0.030375	18336100	18343600	34389600	1216.37			1713	-18555400	-19381200	-34857400	0.030375	18555400	19381200	34857400	1264.72
1714	-18328700	-18340700	-34376200	0.03103	18328700	18340700	34376200	1241.71			1714	-18547600	-19353000	-34829500	0.03103	18547600	19353000	34829500	1289.79
1715	-18320900	-18337500	-34361100	0.0326573	18320900	18337500	34361100	1305.79			1715	-18539300	-19324200	-34799600	0.0326573	18539300	19324200	34799600	1354.99
1716	-18304000	-18329900	-34324200	0.0252177	18304000	18329900	34324200	1006.39			1716	-18520000	-19258800	-34727200	0.0252177	18520000	19258800	34727200	1041.84
1717	-18298000	-18327600	-34313200	0.0237168	18298000	18327600	34313200	945.932			1717	-18514000	-19237600	-34704900	0.0237168	18514000	19237600	34704900	978.518
1718	-18293200	-18325100	-34300500	0.0248715	18293200	18325100	34300500	991.349			1718	-18507200	-19213700	-34680300	0.0248715	18507200	19213700	34680300	1024.63
1719	-18286600	-18322500	-34288400	0.0268538	18286600	18322500	34288400	1069.67			1719	-18500500	-19190100	-34656500	0.0268538	18500500	19190100	34656500	1104.69
1720	-18281900	-18320300	-34277000	0.0281404	18281900	18320300	34277000	1120.26			1720	-18494300	-19168700	-34633400	0.0281404	18494300	19168700	34633400	1156.02
1721	-18276600	-18317900	-34265300	0.0282947	18276600	18317900	34265300	1125.72			1721	-18488200	-19147200	-34611600	0.0282947	18488200	19147200	34611600	1160.82
1722	-18272400	-18315700	-34253700	0.028128	18272400	18315700	34253700	1118.44			1722	-18482200	-19126200	-34589700	0.028128	18482200	19126200	34589700	1152.45
1723	-18268300	-18313400	-34242100	0.0275218	18268300	18313400	34242100	1093.69			1723	-18476500	-19106900	-34567900	0.0275218	18476500	19106900	34567900	1126.17
1724	-18263900	-18311200	-34230700	0.0289521	18263900	18311200	34230700	1149.87			1724	-18470900	-19088400	-34546800	0.0289521	18470900	19088400	34546800	1183.22
1725	-18260100	-18309100	-34219400	0.0318037	18260100	18309100	34219400	1262.41			1725	-18465300	-19070000	-34524900	0.0318037	18465300	19070000	34524900	1298.1
1726	-18254600	-18306900	-34208700	0.0375598	18254600	18306900	34208700	1490.05			1726	-18459000	-19048100	-34502200	0.0375598	18459000	19048100	34502200	1530.93
1727	-18249900	-18304600	-34197400	0.0361262	18249900	18304600	34197400	1432.34			1727	-18453400	-19029600	-34480200	0.0361262	18453400	19029600	34480200	1470.61
1728	-18248500	-18303100	-34188000	0.0317618	18248500	18303100	34188000	1258.75			1728	-18449500	-19017100	-34464800	0.0317618	18449500	19017100	34464800	1291.79
1729	-18243700	-18301100	-34178200	0.0309078	18243700	18301100	34178200	1224.27			1729	-18444700	-19001600	-34446200	0.0309078	18444700	19001600	34446200	1255.69
1730	-18234000	-18295600	-34148800	0.0313231	18234000	18295600	34148800	1238.9			1730	-18431900	-18959600	-34396500	0.0313231	18431900	18959600	34396500	1268.86
1731	-18231000	-18294000	-34140800	0.0314236	18231000	18294000	34140800	1242.37			1731	-18427800	-18946300	-34381000	0.0314236	18427800	18946300	34381000	1271.77
1732	-18227300	-18292300	-34131900	0.0318242	18227300	18292300	34131900	1257.64			1732	-18423700	-18933300	-34364400	0.0318242	18423700	18933300	34364400	1286.76
1733	-18223500	-18290400	-34122500	0.0350699	18223500	18290400	34122500	1385.23			1733	-18419200	-18918300	-34347300	0.0350699	18419200	18918300	34347300	1416.55
1734	-18222600	-18289000	-34112800	0.0271595	18222600	18289000	34112800	1072.3			1734	-18415800	-18911100	-34330300	0.0271595	18415800	18911100	34330300	1096.08
1735	-18219200	-18287800	-34107800	0.0235716	18219200	18287800	34107800	930.384			1735	-18413100	-18900400	-34321600	0.0235716	18413100	18900400	34321600	950.741
1736	-18216900	-18286300	-34099700	0.0271548	18216900	18286300	34099700	1071.39			1736	-18409100	-18887400	-34306100	0.0271548	18409100	18887400	34306100	1094.27
1737	-18205900	-18281400	-34075200	0.0335797	18205900	18281400	34075200	1323.19			1737	-18397700	-18849200	-34263100	0.0335797	18397700	18849200	34263100	1349.71
1738	-18202200	-18279600	-34066200	0.0344588	18202200	18279600	34066200	1357.2			1738	-18393600	-18836200	-34246700	0.0344588	18393600	18836200	34246700	1383.74
1739	-18198300	-18277800	-34057300	0.0308746	18198300	18277800	34057300	1215.47			1739	-18389900	-18825200	-34231200	0.0308746	18389900	18825200	34231200	1238.72
1740	-18124600	-18248400	-33920900	0.0269953	18124600	18248400	33920900	1054.98			1740	-18329400	-18617800	-34006400	0.0269953	18329400	18617800	34006400	1068.46
1741	-18119200	-18246900	-33915700	0.0282062	18119200	18246900	33915700	1101.94			1741	-18326500	-18607400	-33996500	0.0282062	18326500	18607400	33996500	1115.69
1742	-18115500	-18245600	-33910400	0.0284925	18115500	18245600	33910400	1112.79			1742	-18323900	-18597400	-33987300	0.0284925	18323900	18597400	33987300	1126.35
1743	-18110400	-18243900	-33903500	0.0279345	18110400	18243900	33903500	1090.56			1743	-18321200	-18586700	-33978900	0.0279345	18321200	18586700	33978900	1103.67
1744	-18106300	-18242300	-33896000	0.0278779	18106300	18242300	33896000	1087.91			1744	-18318400	-18575900	-33969700	0.0278779	18318400	18575900	33969700	1100.77
1745	-18101300	-18240700	-33889700	0.0281414	18101300	18240700	33889700	1097.79			1745	-18315500	-18565300	-33959700	0.0281414	18315500	18565300	33959700	1110.48
1746	-18095900	-18239200	-33883800	0.030087	18095900	18239200	33883800	1173.27			1746	-18312900	-18555500	-33951100	0.030087	18312900	18555500	33951100	1186.59
1747	-18090900	-18237600	-33877400	0.0309326	18090900	18237600	33877400	1205.79			1747	-18310100	-18544800	-33941600	0.0309326	18310100	18544800	33941600	1219.19
1748	-18085600	-18236000	-33871700	0.0316951	18085600	18236000	33871700	1235.08			1748	-18307500	-18535300	-33932700	0.0316951	18307500	18535300	33932700	1248.54
1749	-18081400	-18234600	-33865500	0.0307568	18081400	18234600	33865500	1198.1			1749	-18304800	-18524600	-33924000	0.0307568	18304800	18524600	33924000	1210.88
1750	-18075800	-18233000	-33859800	0.0304134	18075800	18233000	33859800	1184.31			1750	-18302000	-18513000	-33915900	0.0304134	18302000	18513000	33915900	1196.68
1751	-18069700	-18231300	-33853800	0.0296789	18069700	18231300	33853800	1155.27			1751	-18299400	-18502900	-33907400	0.0296789	18299400	18502900	33907400	1167.13
1752	-18063800	-18229700	-33848600	0.0279921	18063800	18229700	33848600	1089.25			1752	-18296900	-18492700	-33899500	0.0279921	18296900	18492700	33899500	1100.21
1753	-18058100	-18228200	-33843200	0.0260877	18058100	18228200	33843200	1014.79			1753	-18294400	-18481900	-33892000	0.0260877	18294400	18481900	33892000	1024.82
1754	-18053400	-18226600	-33836700	0.0257152	18053400	18226600	33836700	999.931			1754	-18291700	-18471100	-33883600	0.0257152	18291700	18471100	33883600	1009.61
1755	-18047100	-18224900	-33830800	0.027987	18047100	18224900	33830800	1087.86			1755	-18289100	-18461300	-33874900	0.027987	18289100	18461300	33874900	1098.19
1756	-18041600	-18223200	-33824100	0.0310517	18041600	18223200	33824100	1206.51			1756	-18286300	-18450300	-33866500	0.0310517	18286300	18450300	33866500	1217.75
1757	-18036200	-18221400	-33817000	0.0333018	18036200	18221400	33817000	1293.4			1757	-18283700	-18440000	-33857800	0.0333018	18283700	18440000	33857800	1305.25
1758	-18029900	-18219600	-33810200	0.0342553	18029900	18219600	33810200	1329.88			1758	-18280900	-18429100	-33848800	0.0342553	18280900	18429100	33848800	1341.82
1759	-18023000	-18217700	-33803300	0.0351748	18023000	18217700	33803300	1365			1759	-18278000	-18417200	-33839900	0.0351748	18278000	18417200	33839900	1377
1760	-18015300	-18215600	-33796400	0.0336961	18015300	18215600	33796400	1307.03			1760	-18275200	-18405200	-33832200	0.0336961	18275200	18405200	33832200	1318.37
1761	-18007400	-18213600	-33789700	0.0317816	18007400	18213600	33789700	1232.23			1761	-18272200	-18391900	-33823700	0.0317816	18272200	18391900	33823700	1242.7
1762	-18000500	-18211700	-33782800	0.0306254	18000500	18211700	33782800	1186.89			1762	-18269300	-18379200	-33815700	0.0306254	18269300	18379200	33815700	1196.79
1763	-17980000	-18203400	-33744200	0.0533971	17980000	18203400	33744200	2065.1			1763	-18257500	-18341900	-33769200	0.0533971	18257500	18341900	33769200	2080.98
1764	-17972700	-18200700	-33732600	0.0473724	17972700	18200700	33732600	1830.91			1764	-18254000	-18329000	-33756900	0.0473724	18254000	18329000	33756900	1844.75
1765	-18190000	-18273300	-34033900	0.0229566	18190000	18273300	34033900	902.69			1765	-18380700	-18796100	-34194900	0.0229566	18380700	18796100	34194900	919.103
1766	-18187400	-18272300	-34029000	0.0230547	18187400	18272300	34029000	906.31			1766	-18377900	-18786000	-34184500	0.0230547	18377900	18786000	34184500	922.444
1767	-18182100	-18270600	-34021900	0.0303428	18182100	18270600	34021900	1192.33			1767	-18374400	-18773900	-34172100	0.0303428	18374400	18773900	34172100	1213.12
1768	-18179200	-18269200	-34015000	0.0333579	18179200	18269200	34015000	1310.34			1768	-18370900	-18762500	-34158300	0.0333579	18370900	18762500	34158300	1332.59
1769	-18175300	-18267600	-34007300	0.0325477	18175300	18267600	34007300	1277.99			1769	-18367900	-18752900	-34146700	0.0325477	18367900	18752900	34146700	1299.34
1770	-18172100	-18266300	-34001100	0.0283538	18172100	18266300	34001100	1112.95			1770	-18365100	-18743400	-34135700	0.0283538	18365100	18743400	34135700	1131.18
1771	-18168800	-18264800	-33993800	0.0287988	18168800	18264800	33993800	1129.98			1771	-18361700	-18732300	-34123000	0.0287988	18361700	18732300	34123000	1148.06
1772	-18164300	-18263100	-33986100	0.0331821	18164300	18263100	33986100	1301.43			1772	-18358300	-18720100	-34110400	0.0331821	18358300	18720100	34110400	1321.78
1773	-18160700	-18261500	-33978700	0.031524	18160700	18261500	33978700	1235.91			1773	-18355300	-18711200	-34097800	0.031524	18355300	18711200	34097800	1254.84
1774	-18151000	-18257800	-33962000	0.0301663	18151000	18257800	33962000	1181.6			1774	-18347300	-18683300	-34069100	0.0301663	18347300	18683300	34069100	1198.68
1775	-18142200	-18254700	-33948600	0.0306598	18142200	18254700	33948600	1200.03			1775	-18341300	-18661300	-34048000	0.0306598	18341300	18661300	34048000	1216.67
1776	-18146400	-18256200	-33955300	0.0335282	18146400	18256200	33955300	1312.79			1776	-18344400	-18672000	-34059300	0.0335282	18344400	18672000	34059300	1331.42
1777	-18086800	-18234800	-33861500	0.0290043	18086800	18234800	33861500	1129.74			1777	-18303400	-18530600	-33907800	0.0290043	18303400	18530600	33907800	1141.2
1778	-18091400	-18236300	-33868100	0.0311743	18091400	18236300	33868100	1214.72			1778	-18305800	-18538700	-33917400	0.0311743	18305800	18538700	33917400	1227.28
1779	-18094400	-18237600	-33874300	0.031832	18094400	18237600	33874300	1240.76			1779	-18308300	-18546900	-33926700	0.031832	18308300	18546900	33926700	1253.87
1780	-18098500	-18239100	-33880700	0.0324515	18098500	18239100	33880700	1265.36			1780	-18310600	-18554300	-33936100	0.0324515	18310600	18554300	33936100	1278.97
1781	-18102500	-18240600	-33887400	0.031522	18102500	18240600	33887400	1229.57			1781	-18313400	-18563800	-33946300	0.031522	18313400	18563800	33946300	1243.11
1782	-18104300	-18241900	-33894700	0.0309166	18104300	18241900	33894700	1206.38			1782	-18315700	-18571200	-33955300	0.0309166	18315700	18571200	33955300	1219.88
1783	-18107700	-18243200	-33900500	0.0301108	18107700	18243200	33900500	1175.31			1783	-18318200	-18579400	-33964800	0.0301108	18318200	18579400	33964800	1188.76
1784	-18110900	-18244500	-33906700	0.0291804	18110900	18244500	33906700	1139.37			1784	-18320600	-18587000	-33974400	0.0291804	18320600	18587000	33974400	1152.68
1785	-18114600	-18245900	-33913000	0.0284218	18114600	18245900	33913000	1110.14			1785	-18322800	-18593100	-33984200	0.0284218	18322800	18593100	33984200	1123.32
1786	-18116200	-18247000	-33919600	0.027872	18116200	18247000	33919600	1089.01			1786	-18325400	-18602400	-33993000	0.027872	18325400	18602400	33993000	1102.2
1787	-18119800	-18248500	-33926800	0.0281352	18119800	18248500	33926800	1099.72			1787	-18328000	-18610000	-34004100	0.0281352	18328000	18610000	34004100	1113.3
1788	-18122800	-18249900	-33933700	0.0289306	18122800	18249900	33933700	1131.21			1788	-18330500	-18618600	-34013300	0.0289306	18330500	18618600	34013300	1145.42
1789	-18126700	-18251200	-33939300	0.0295237	18126700	18251200	33939300	1154.77			1789	-18333200	-18628000	-34023300	0.0295237	18333200	18628000	34023300	1169.61
1790	-18129600	-18252600	-33946200	0.0295864	18129600	18252600	33946200	1157.64			1790	-18335700	-18635500	-34033900	0.0295864	18335700	18635500	34033900	1172.8
1791	-18132600	-18253900	-33952700	0.0293908	18132600	18253900	33952700	1150.37			1791	-18338200	-18642500	-34044500	0.0293908	18338200	18642500	34044500	1165.74
1792	-18136100	-18255200	-33958200	0.028923	18136100	18255200	33958200	1132.41			1792	-18340700	-18649700	-34055000	0.028923	18340700	18649700	34055000	1147.86
1793	-18138800	-18256500	-33965000	0.0282463	18138800	18256500	33965000	1106.3			1793	-18343200	-18657400	-34065400	0.0282463	18343200	18657400	34065400	1121.67
1794	-18140900	-18257900	-33972600	0.0282996	18140900	18257900	33972600	1108.8			1794	-18346100	-18667300	-34076000	0.0282996	18346100	18667300	34076000	1124.51
1795	-18144200	-18259200	-33978500	0.0288339	18144200	18259200	33978500	1130.1			1795	-18348900	-18677100	-34086400	0.0288339	18348900	18677100	34086400	1146.47
1796	-18147300	-18260700	-33986500	0.0291094	18147300	18260700	33986500	1141.36			1796	-18351600	-18684800	-34098300	0.0291094	18351600	18684800	34098300	1158.19
1797	-18149100	-18261900	-33993300	0.0293628	18149100	18261900	33993300	1151.68			1797	-18354500	-18694000	-34109600	0.0293628	18354500	18694000	34109600	1169.04
1798	-18152500	-18263300	-34000000	0.0293724	18152500	18263300	34000000	1152.47			1798	-18357400	-18702900	-34121100	0.0293724	18357400	18702900	34121100	1170.2
1799	-18155900	-18264800	-34006600	0.0289329	18155900	18264800	34006600	1135.63			1799	-18360000	-18711000	-34132200	0.0289329	18360000	18711000	34132200	1153.42
1800	-18159700	-18266300	-34013900	0.028897	18159700	18266300	34013900	1134.66			1800	-18362700	-18718700	-34143300	0.028897	18362700	18718700	34143300	1152.71
1801	-18162700	-18267800	-34021800	0.0294372	18162700	18267800	34021800	1156.34			1801	-18365600	-18727700	-34155200	0.0294372	18365600	18727700	34155200	1175.06
1802	-18164900	-18269000	-34028100	0.0297864	18164900	18269000	34028100	1170.43			1802	-18368300	-18735900	-34166200	0.0297864	18368300	18735900	34166200	1189.75
1803	-18167300	-18270400	-34035600	0.0301306	18167300	18270400	34035600	1184.39			1803	-18371300	-18745300	-34178000	0.0301306	18371300	18745300	34178000	1204.32
1804	-18170800	-18272000	-34043600	0.0306474	18170800	18272000	34043600	1205.21			1804	-18374400	-18754800	-34190700	0.0306474	18374400	18754800	34190700	1225.87
1805	-18173000	-18273200	-34049700	0.0306299	18173000	18273200	34049700	1204.89			1805	-18377400	-18763400	-34203500	0.0306299	18377400	18763400	34203500	1226.04
1806	-18177100	-18274700	-34056800	0.0301316	18177100	18274700	34056800	1185.75			1806	-18380600	-18773600	-34216500	0.0301316	18380600	18773600	34216500	1207
1807	-18179900	-18276300	-34065200	0.0299682	18179900	18276300	34065200	1179.82			1807	-18383500	-18782300	-34228600	0.0299682	18383500	18782300	34228600	1201.28
1808	-18182100	-18277700	-34072700	0.0297431	18182100	18277700	34072700	1171.39			1808	-18386600	-18791500	-34241700	0.0297431	18386600	18791500	34241700	1193.13
1809	-18184000	-18279000	-34080200	0.0296866	18184000	18279000	34080200	1169.59			1809	-18389800	-18801100	-34254500	0.0296866	18389800	18801100	34254500	1191.74
1810	-18187300	-18280500	-34088000	0.0296333	18187300	18280500	34088000	1167.96			1810	-18392900	-18809500	-34268300	0.0296333	18392900	18809500	34268300	1190.5
1811	-18190700	-18282000	-34095000	0.0286737	18190700	18282000	34095000	1130.55			1811	-18396000	-18818300	-34281400	0.0286737	18396000	18818300	34281400	1152.78
1812	-18193300	-18283400	-34102300	0.0282656	18193300	18283400	34102300	1114.87			1812	-18399300	-18828200	-34295200	0.0282656	18399300	18828200	34295200	1137.26
1813	-18196100	-18284800	-34109900	0.0285095	18196100	18284800	34109900	1124.93			1813	-18402900	-18839400	-34309800	0.0285095	18402900	18839400	34309800	1148.04
1814	-18199100	-18286500	-34118900	0.0292714	18199100	18286500	34118900	1155.51			1814	-18406700	-18851500	-34324900	0.0292714	18406700	18851500	34324900	1179.75
1815	-18201900	-18288100	-34127700	0.0304081	18201900	18288100	34127700	1200.91			1815	-18410700	-18864100	-34340700	0.0304081	18410700	18864100	34340700	1226.69
1816	-18206100	-18290000	-34136700	0.0315981	18206100	18290000	34136700	1248.49			1816	-18414600	-18877000	-34356000	0.0315981	18414600	18877000	34356000	1275.84
1817	-18209400	-18291700	-34145900	0.0318898	18209400	18291700	34145900	1260.6			1817	-18418300	-18887900	-34371600	0.0318898	18418300	18887900	34371600	1288.74
1818	-18212500	-18293300	-34154300	0.0314733	18212500	18293300	34154300	1244.67			1818	-18421900	-18898400	-34386500	0.0314733	18421900	18898400	34386500	1272.97
1819	-18214300	-18294600	-34161700	0.0296781	18214300	18294600	34161700	1174.09			1819	-18425200	-18907200	-34401400	0.0296781	18425200	18907200	34401400	1201.33
1820	-18217300	-18296200	-34169600	0.028251	18217300	18296200	34169600	1118.09			1820	-18428900	-18917700	-34417300	0.028251	18428900	18917700	34417300	1144.57
1821	-18220300	-18297900	-34179200	0.0278997	18220300	18297900	34179200	1104.71			1821	-18432900	-18929200	-34434200	0.0278997	18432900	18929200	34434200	1131.4
1822	-18224500	-18299700	-34187700	0.0279161	18224500	18299700	34187700	1105.85			1822	-18437200	-18942900	-34451600	0.0279161	18437200	18942900	34451600	1133.2
1823	-18230200	-18301700	-34196300	0.0281758	18230200	18301700	34196300	1116.68			1823	-18441500	-18955500	-34469400	0.0281758	18441500	18955500	34469400	1144.88
1824	-18233800	-18303400	-34205100	0.0283045	18233800	18303400	34205100	1122.28			1824	-18445900	-18969000	-34487700	0.0283045	18445900	18969000	34487700	1151.3
1825	-18237800	-18305400	-34214700	0.0280936	18237800	18305400	34214700	1114.47			1825	-18450300	-18981700	-34506000	0.0280936	18450300	18981700	34506000	1143.89
1826	-18242100	-18307200	-34223900	0.0275677	18242100	18307200	34223900	1094.13			1826	-18454700	-18994200	-34524800	0.0275677	18454700	18994200	34524800	1123.64
1827	-18245400	-18309100	-34233500	0.0274451	18245400	18309100	34233500	1089.79			1827	-18459500	-19008300	-34545100	0.0274451	18459500	19008300	34545100	1119.91
1828	-18251300	-18311400	-34244100	0.0282171	18251300	18311400	34244100	1121.09			1828	-18464500	-19023100	-34566200	0.0282171	18464500	19023100	34566200	1152.77
1829	-18255500	-18313500	-34254900	0.0289788	18255500	18313500	34254900	1151.98			1829	-18469700	-19039800	-34587000	0.0289788	18469700	19039800	34587000	1185.31
1830	-18261700	-18315900	-34266100	0.0302497	18261700	18315900	34266100	1203.23			1830	-18475500	-19057800	-34609900	0.0302497	18475500	19057800	34609900	1238.91
1831	-18266900	-18318200	-34277000	0.0324866	18266900	18318200	34277000	1292.94			1831	-18481600	-19077200	-34634400	0.0324866	18481600	19077200	34634400	1332.4
1832	-18273000	-18320700	-34289200	0.033815	18273000	18320700	34289200	1346.68			1832	-18487700	-19095400	-34659500	0.033815	18487700	19095400	34659500	1388.84
1833	-18279400	-18323300	-34301100	0.0335638	18279400	18323300	34301100	1337.52			1833	-18493100	-19109900	-34683900	0.0335638	18493100	19109900	34683900	1380.33
1834	-18285300	-18325800	-34313100	0.0323739	18285300	18325800	34313100	1290.92			1834	-18498900	-19125300	-34710000	0.0323739	18498900	19125300	34710000	1333.26
1835	-18290800	-18328300	-34325300	0.0314752	18290800	18328300	34325300	1255.88			1835	-18504500	-19139000	-34735900	0.0314752	18504500	19139000	34735900	1298.01
1836	-18296400	-18330800	-34337900	0.0304344	18296400	18330800	34337900	1215.14			1836	-18510100	-19152600	-34762100	0.0304344	18510100	19152600	34762100	1256.81
1837	-18302400	-18333500	-34350900	0.0294352	18302400	18333500	34350900	1176.04			1837	-18515600	-19164300	-34789900	0.0294352	18515600	19164300	34789900	1217.25
1838	-18308400	-18336300	-34365400	0.0287914	18308400	18336300	34365400	1151.17			1838	-18521900	-19179000	-34820600	0.0287914	18521900	19179000	34820600	1192.5
1839	-18315600	-18339400	-34380100	0.0287871	18315600	18339400	34380100	1151.89			1839	-18529000	-19196400	-34853900	0.0287871	18529000	19196400	34853900	1194.4
1840	-18325200	-18342700	-34393800	0.0295125	18325200	18342700	34393800	1181.83			1840	-18536600	-19216900	-34887400	0.0295125	18536600	19216900	34887400	1226.71
1841	-18334700	-18346200	-34409800	0.0309162	18334700	18346200	34409800	1239.11			1841	-18544500	-19236100	-34924700	0.0309162	18544500	19236100	34924700	1287.54
1842	-18344700	-18350200	-34428200	0.0307496	18344700	18350200	34428200	1233.65			1842	-18552900	-19255400	-34965000	0.0307496	18552900	19255400	34965000	1283.26
1843	-18352900	-18353800	-34444800	0.0298966	18352900	18353800	34444800	1200.47			1843	-18560000	-19267300	-35004200	0.0298966	18560000	19267300	35004200	1250.01
1844	-18357500	-18362800	-34462500	0.0290969	18357500	18362800	34462500	1169.47			1844	-18567500	-19276600	-35048500	0.0290969	18567500	19276600	35048500	1219.07
1845	-18361200	-18372200	-34479000	0.0289141	18361200	18372200	34479000	1163.15			1845	-18575400	-19288200	-35093400	0.0289141	18575400	19288200	35093400	1213.98
1846	-18365000	-18382400	-34496600	0.0285607	18365000	18382400	34496600	1150.02			1846	-18583000	-19294200	-35141400	0.0285607	18583000	19294200	35141400	1201.72
1847	-18369200	-18392700	-34516000	0.0283794	18369200	18392700	34516000	1143.9			1847	-18591100	-19300500	-35193100	0.0283794	18591100	19300500	35193100	1196.85
1848	-18374200	-18405500	-34538700	0.0286122	18374200	18405500	34538700	1154.69			1848	-18599900	-19305600	-35251000	0.0286122	18599900	19305600	35251000	1209.75
1849	-18378800	-18416300	-34560900	0.0285408	18378800	18416300	34560900	1153.14			1849	-18609000	-19309800	-35311900	0.0285408	18609000	19309800	35311900	1209.94
1850	-18384100	-18429700	-34585300	0.0286504	18384100	18429700	34585300	1159.08			1850	-18618600	-19314900	-35375100	0.0286504	18618600	19314900	35375100	1217.96
1851	-18389500	-18441800	-34612000	0.0287998	18389500	18441800	34612000	1166.73			1851	-18628400	-19314500	-35445200	0.0287998	18628400	19314500	35445200	1227.94
1852	-18395200	-18456000	-34638000	0.0289063	18395200	18456000	34638000	1172.66			1852	-18638100	-19310300	-35519200	0.0289063	18638100	19310300	35519200	1236.25
1853	-18400900	-18468000	-34666900	0.0287195	18400900	18468000	34666900	1166.79			1853	-18647600	-19300200	-35597300	0.0287195	18647600	19300200	35597300	1232.11
1854	-18407000	-18481200	-34697300	0.0291025	18407000	18481200	34697300	1184.19			1854	-18657300	-19286000	-35680500	0.0291025	18657300	19286000	35680500	1252.62
1855	-18413200	-18493500	-34729300	0.0293829	18413200	18493500	34729300	1197.53			1855	-18667300	-19266500	-35771500	0.0293829	18667300	19266500	35771500	1269.13
1856	-18420000	-18507500	-34764200	0.0298455	18420000	18507500	34764200	1218.52			1856	-18677400	-19242700	-35867100	0.0298455	18677400	19242700	35867100	1293.79
1857	-18427600	-18523000	-34803000	0.031381	18427600	18523000	34803000	1283.72			1857	-18688500	-19219600	-35969700	0.031381	18688500	19219600	35969700	1365.72
1858	-18435400	-18537900	-34843600	0.0326027	18435400	18537900	34843600	1336.4			1858	-18699400	-19186500	-36080500	0.0326027	18699400	19186500	36080500	1424.73
1859	-18443600	-18551100	-34889100	0.0341789	18443600	18551100	34889100	1404.1			1859	-18709900	-19142400	-36200100	0.0341789	18709900	19142400	36200100	1500.03
1860	-18452200	-18561300	-34940000	0.0354231	18452200	18561300	34940000	1458.68			1860	-18719700	-19081200	-36331100	0.0354231	18719700	19081200	36331100	1561.65
1861	-18460600	-18568300	-34993500	0.0364676	18460600	18568300	34993500	1505.35			1861	-18728100	-19002600	-36469400	0.0364676	18728100	19002600	36469400	1614.99
1862	-18469400	-18573800	-35050300	0.0344719	18469400	18573800	35050300	1426.61			1862	-18733600	-18902900	-36608400	0.0344719	18733600	18902900	36608400	1533.09
1863	-18477000	-18569900	-35108700	0.0319413	18477000	18569900	35108700	1325.13			1863	-18737400	-18788600	-36749900	0.0319413	18737400	18788600	36749900	1426.42
1864	-18485000	-18565200	-35170700	0.0305589	18485000	18565200	35170700	1271.08			1864	-18659800	-18738800	-36888600	0.0305589	18659800	18738800	36888600	1369.91
1865	-18494400	-18561200	-35242100	0.0301496	18494400	18561200	35242100	1257.84			1865	-18529800	-18743100	-37049700	0.0301496	18529800	18743100	37049700	1358.04
1866	-18505500	-18564000	-35318400	0.0321003	18505500	18564000	35318400	1343.7			1866	-18404900	-18748400	-37212100	0.0321003	18404900	18748400	37212100	1453.08
1867	-18517200	-18562300	-35403500	0.0350585	18517200	18562300	35403500	1472.87			1867	-18263300	-18753400	-37389400	0.0350585	18263300	18753400	37389400	1595.53
1868	-18528700	-18551200	-35497000	0.0372151	18528700	18551200	35497000	1569.49			1868	-18082200	-18753500	-37571200	0.0372151	18082200	18753500	37571200	1702.22
1869	-18518000	-18538600	-35600800	0.0369004	18518000	18538600	35600800	1562.31			1869	-17845600	-18744700	-37744900	0.0369004	17845600	18744700	37744900	1694.54
1870	-18459900	-18546500	-35715100	0.0346876	18459900	18546500	35715100	1474.44			1870	-17554400	-18726600	-37906700	0.0346876	17554400	18726600	37906700	1597.43
1871	-18395600	-18555700	-35845100	0.0325703	18395600	18555700	35845100	1390.73			1871	-17251200	-18708200	-38079100	0.0325703	17251200	18708200	38079100	1504.82
1872	-18329900	-18565700	-35982400	0.0340533	18329900	18565700	35982400	1461.1			1872	-16939400	-18686400	-38234600	0.0340533	16939400	18686400	38234600	1577.41
1873	-18211200	-18568200	-36118600	0.025503	18211200	18568200	36118600	1098.58			1873	-16601800	-18660200	-38385200	0.025503	16601800	18660200	38385200	1183.97
1874	-18124300	-18572100	-36233700	0.0229825	18124300	18572100	36233700	993.552			1874	-16337400	-18625200	-38399700	0.0229825	16337400	18625200	38399700	1064.18
1875	-18050900	-18579700	-36361400	0.0302845	18050900	18579700	36361400	1314.93			1875	-16018900	-18594600	-38499300	0.0302845	16018900	18594600	38499300	1403.05
1876	-17943100	-18589600	-36540100	0.030844	17943100	18589600	36540100	1347.32			1876	-15675400	-18562700	-38615200	0.030844	15675400	18562700	38615200	1430.55
1877	-17807700	-18597200	-36729400	0.0321596	17807700	18597200	36729400	1413.39			1877	-15294100	-18519300	-38686400	0.0321596	15294100	18519300	38686400	1489.97
1878	-17643300	-18601900	-36927700	0.0333858	17643300	18601900	36927700	1476.27			1878	-14886900	-18466500	-38716700	0.0333858	14886900	18466500	38716700	1542.23
1879	-17438600	-18602400	-37136000	0.0343537	17438600	18602400	37136000	1528.25			1879	-14447800	-18402200	-38696300	0.0343537	14447800	18402200	38696300	1578.57
1880	-17190100	-18597100	-37346500	0.0348768	17190100	18597100	37346500	1560.24			1880	-13980700	-18323100	-38598300	0.0348768	13980700	18323100	38598300	1588.55
1881	-16887400	-18583000	-37548200	0.037841	16887400	18583000	37548200	1700.69			1881	-13472100	-18230900	-38448400	0.037841	13472100	18230900	38448400	1704.16
1882	-16537100	-18561900	-37748000	0.0265009	16537100	18561900	37748000	1195.93			1882	-13094900	-18149000	-38241000	0.0265009	13094900	18149000	38241000	1178.47
1883	-16249800	-18531800	-37820100	0.0232186	16249800	18531800	37820100	1047.31			1883	-12712200	-18039200	-37839200	0.0232186	12712200	18039200	37839200	1010.49
1884	-15908100	-18506500	-37981100	0.0310766	15908100	18506500	37981100	1405.81			1884	-12246000	-17944600	-37629700	0.0310766	12246000	17944600	37629700	1334.44
1885	-15522400	-18478800	-38168800	0.0325904	15522400	18478800	38168800	1479.82			1885	-11796000	-17837300	-37313300	0.0325904	11796000	17837300	37313300	1374.21
1886	-15087600	-18437900	-38311800	0.0338843	15087600	18437900	38311800	1540.87			1886	-11337300	-17715300	-36900500	0.0338843	11337300	17715300	36900500	1396.53
1887	-14596000	-18381600	-38400800	0.0345997	14596000	18381600	38400800	1571.52			1887	-10896100	-17584600	-36408100	0.0345997	10896100	17584600	36408100	1388.53
1888	-14089000	-18310000	-38396900	0.0343697	14089000	18310000	38396900	1553.03			1888	-10463800	-17442100	-35822400	0.0343697	10463800	17442100	35822400	1336.71
1889	-13551700	-18221800	-38304100	0.0333516	13551700	18221800	38304100	1493.31			1889	-10065600	-17290400	-35137600	0.0333516	10065600	17290400	35137600	1250.7
1890	-12953900	-18107400	-38084400	0.0345239	12953900	18107400	38084400	1522.53			1890	-9640190	-17131400	-34427300	0.0345239	9640190	17131400	34427300	1245.82
1891	-12649700	-18030500	-37839900	0.0248843	12649700	18030500	37839900	1082.46			1891	-9502250	-17004600	-33659300	0.0248843	9502250	17004600	33659300	862.506
1892	-12257800	-17896400	-37273400	0.0218325	12257800	17896400	37273400	922.166			1892	-9200810	-16869100	-32993100	0.0218325	9200810	16869100	32993100	729.462
1893	-11829600	-17789800	-36940500	0.0288322	11829600	17789800	36940500	1194.9			1893	-8946900	-16743000	-32345700	0.0288322	8946900	16743000	32345700	929.29
1894	-11438800	-17662200	-36419800	0.030398	11438800	17662200	36419800	1225.32			1894	-8688270	-16597100	-31562800	0.030398	8688270	16597100	31562800	937.608
1895	-11092800	-17520500	-35753900	0.0315348	11092800	17520500	35753900	1227.71			1895	-8471670	-16448600	-30718000	0.0315348	8471670	16448600	30718000	927.073
1896	-10818200	-17370900	-34959600	0.0320367	10818200	17370900	34959600	1196.99			1896	-8308840	-16302200	-29835200	0.0320367	8308840	16302200	29835200	895.137
1897	-10626100	-17213600	-34028300	0.032646	10626100	17213600	34028300	1162.34			1897	-8196200	-16159300	-28927000	0.032646	8196200	16159300	28927000	864.998
1898	-10491800	-17053000	-33015700	0.0339019	10491800	17053000	33015700	1144.75			1898	-8110840	-16018400	-28006200	0.0339019	8110840	16018400	28006200	850.362
1899	-10483500	-16911200	-32010900	0.0379183	10483500	16911200	32010900	1214.68			1899	-8143720	-15900100	-27128600	0.0379183	8143720	15900100	27128600	902.536
1900	-10771900	-16792800	-30876900	0.0287708	10771900	16792800	30876900	869.968			1900	-8334790	-15807000	-26272200	0.0287708	8334790	15807000	26272200	651.053
1901	-10916800	-16686700	-29974000	0.0242791	10916800	16686700	29974000	700.175			1901	-8470190	-15743300	-25681600	0.0242791	8470190	15743300	25681600	530.44
1902	-11098900	-16583800	-29057100	0.0330135	11098900	16583800	29057100	907.216			1902	-8602840	-15658400	-24942800	0.0330135	8602840	15658400	24942800	689.718
1903	-11362300	-16477100	-28031200	0.0365627	11362300	16477100	28031200	952.249			1903	-8762530	-15572800	-24171600	0.0365627	8762530	15572800	24171600	728.904
1904	-11725100	-16379900	-26974300	0.0378885	11725100	16379900	26974300	934.811			1904	-8975710	-15499300	-23433900	0.0378885	8975710	15499300	23433900	722.635
1905	-12194300	-16299700	-25932000	0.036917	12194300	16299700	25932000	865.494			1905	-9255660	-15441800	-22742800	0.036917	9255660	15441800	22742800	676.363
1906	-12761500	-16242800	-24958700	0.0361385	12761500	16242800	24958700	810.703			1906	-9596490	-15404500	-22135500	0.0361385	9596490	15404500	22135500	640.395
1907	-13405000	-16204100	-24038200	0.0360725	13405000	16204100	24038200	779.45			1907	-9974140	-15381000	-21590300	0.0360725	9974140	15381000	21590300	621.644
1908	-14034500	-16185600	-23277100	0.0329779	14034500	16185600	23277100	693.926			1908	-10329300	-15372900	-21177300	0.0329779	10329300	15372900	21177300	557.628
1909	-14660400	-16179200	-22605500	0.0330211	14660400	16179200	22605500	681.509			1909	-10682600	-15371500	-20814200	0.0330211	10682600	15371500	20814200	550.023
1910	-15255000	-16184400	-22047600	0.034492	15255000	16184400	22047600	703.411			1910	-11011800	-15378500	-20534300	0.034492	11011800	15378500	20534300	569.039
1911	-15841300	-16203700	-21599700	0.0357949	15841300	16203700	21599700	726.719			1911	-11349500	-15396800	-20327700	0.0357949	11349500	15396800	20327700	588.112
1912	-16237400	-16356500	-21324800	0.0363766	16237400	16356500	21324800	741.16			1912	-11678600	-15426100	-20208000	0.0363766	11678600	15426100	20208000	598.652
1913	-16284600	-16715500	-21302900	0.0367357	16284600	16715500	21302900	757.23			1913	-11982400	-15466200	-20190500	0.0367357	11982400	15466200	20190500	609.196
1914	-16345800	-16865500	-21590400	0.0369886	16345800	16865500	21590400	777.65			1914	-12259000	-15517800	-20282200	0.0369886	12259000	15517800	20282200	621.861
1915	-16420000	-16828600	-22156900	0.0371734	16420000	16828600	22156900	803			1915	-12499200	-15580400	-20489100	0.0371734	12499200	15580400	20489100	637.346
1916	-16507000	-16691700	-22915500	0.0367578	16507000	16691700	22915500	821.176			1916	-12713000	-15655000	-20808600	0.0367578	12713000	15655000	20808600	646.444
1917	-16486100	-16599800	-23783600	0.0383623	16486100	16599800	23783600	889.79			1917	-12877100	-15738000	-21237000	0.0383623	12877100	15738000	21237000	695.314
1918	-16499800	-16687800	-24398900	0.0265096	16499800	16687800	24398900	634.615			1918	-13101200	-15816700	-21575400	0.0265096	13101200	15816700	21575400	493.28
1919	-16450300	-16792200	-25194100	0.0241792	16450300	16792200	25194100	601.736			1919	-13371400	-15916900	-22021000	0.0241792	13371400	15916900	22021000	465.245
1920	-16154500	-16861300	-25983400	0.0311284	16154500	16861300	25983400	799.927			1920	-13289300	-15979400	-22549400	0.0311284	13289300	15979400	22549400	616.054
1921	-15909700	-16942500	-26808300	0.0337329	15909700	16942500	26808300	898.43			1921	-13241500	-16051800	-23114400	0.0337329	13241500	16051800	23114400	688.742
1922	-15743300	-17031900	-27613500	0.0343878	15743300	17031900	27613500	950.342			1922	-13243400	-16136400	-23716500	0.0343878	13243400	16136400	23716500	726.727
1923	-15645700	-17120800	-28345400	0.0339094	15645700	17120800	28345400	970.316			1923	-13278900	-16224900	-24313200	0.0339094	13278900	16224900	24313200	741.936
1924	-15611500	-17207500	-28999300	0.032584	15611500	17207500	28999300	962.804			1924	-13357600	-16316900	-24891800	0.032584	13357600	16316900	24891800	737.881
1925	-15615600	-17290700	-29589100	0.0310335	15615600	17290700	29589100	944.418			1925	-13464600	-16411000	-25456500	0.0310335	13464600	16411000	25456500	726.986
1926	-15631200	-17368500	-30129900	0.0294882	15631200	17368500	30129900	921.997			1926	-13561800	-16502900	-26015800	0.0294882	13561800	16502900	26015800	713.948
1927	-15649500	-17440400	-30624700	0.0278575	15649500	17440400	30624700	892.743			1927	-13646300	-16590500	-26557300	0.0278575	13646300	16590500	26557300	695.964
1928	-15672600	-17506600	-31074700	0.0269739	15672600	17506600	31074700	883.983			1928	-13719000	-16674100	-27081500	0.0269739	13719000	16674100	27081500	694.324
1929	-15697500	-17567200	-31482800	0.0270304	15697500	17567200	31482800	903.931			1929	-13784500	-16754600	-27591200	0.0270304	13784500	16754600	27591200	716.005
1930	-15734300	-17624400	-31853900	0.0277251	15734300	17624400	31853900	944.494			1930	-13846500	-16832000	-28081800	0.0277251	13846500	16832000	28081800	754.733
1931	-15777300	-17677500	-32190300	0.0281782	15777300	17677500	32190300	976.237			1931	-13912400	-16908200	-28560700	0.0281782	13912400	16908200	28560700	787.666
1932	-15831500	-17726600	-32486900	0.0286501	15831500	17726600	32486900	1007.62			1932	-13982000	-16981600	-29015400	0.0286501	13982000	16981600	29015400	821.178
1933	-15896600	-17772000	-32746100	0.0282344	15896600	17772000	32746100	1006.36			1933	-14064200	-17052600	-29440200	0.0282344	14064200	17052600	29440200	828.509
1934	-15959500	-17812200	-32970500	0.0283797	15959500	17812200	32970500	1023.35			1934	-14144800	-17120400	-29843800	0.0283797	14144800	17120400	29843800	851.447
1935	-16031200	-17849800	-33167200	0.0286855	16031200	17849800	33167200	1045.19			1935	-14233200	-17185400	-30219900	0.0286855	14233200	17185400	30219900	878.636
1936	-16106300	-17883300	-33331800	0.0290542	16106300	17883300	33331800	1068.1			1936	-14329500	-17247300	-30565900	0.0290542	14329500	17247300	30565900	907.138
1937	-16179100	-17913500	-33474100	0.0289387	16179100	17913500	33474100	1072.18			1937	-14424900	-17305900	-30888500	0.0289387	14424900	17305900	30888500	919.772
1938	-16254700	-17942200	-33603600	0.0292542	16254700	17942200	33603600	1091.73			1938	-14523500	-17362600	-31195200	0.0292542	14523500	17362600	31195200	945.683
1939	-16325100	-17968300	-33720000	0.0293326	16325100	17968300	33720000	1101.81			1939	-14617600	-17416900	-31489000	0.0293326	14617600	17416900	31489000	963.613
1940	-16395600	-17993000	-33825800	0.0297476	16395600	17993000	33825800	1124.13			1940	-14713300	-17469200	-31766700	0.0297476	14713300	17469200	31766700	992.243
1941	-16465900	-18015700	-33918000	0.0304653	16465900	18015700	33918000	1157.44			1941	-14806800	-17519000	-32028800	0.0304653	14806800	17519000	32028800	1030.85
1942	-16533200	-18035700	-33993200	0.0310333	16533200	18035700	33993200	1184.37			1942	-14901900	-17565300	-32264200	0.0310333	14901900	17565300	32264200	1063.78
1943	-16601100	-18053700	-34053900	0.0317685	16601100	18053700	34053900	1217.12			1943	-15002800	-17608500	-32471900	0.0317685	15002800	17608500	32471900	1101.73
1944	-16664300	-18068900	-34099400	0.0315997	16664300	18068900	34099400	1214.4			1944	-15102200	-17647700	-32652900	0.0315997	15102200	17647700	32652900	1107.19
1945	-16726700	-18083000	-34137500	0.0312735	16726700	18083000	34137500	1205.16			1945	-15201600	-17684400	-32815200	0.0312735	15201600	17684400	32815200	1106.04
1946	-16785200	-18095900	-34171300	0.0306032	16785200	18095900	34171300	1182.25			1946	-15297800	-17719100	-32967200	0.0306032	15297800	17719100	32967200	1091.85
1947	-16841500	-18108000	-34201600	0.0302764	16841500	18108000	34201600	1172.3			1947	-15392800	-17752600	-33111200	0.0302764	15392800	17752600	33111200	1089.22
1948	-16895000	-18119800	-34232300	0.0302733	16895000	18119800	34232300	1174.83			1948	-15481600	-17785000	-33254100	0.0302733	15481600	17785000	33254100	1098.01
1949	-16944500	-18130900	-34261700	0.0309524	16944500	18130900	34261700	1203.75			1949	-15572100	-17816500	-33388600	0.0309524	15572100	17816500	33388600	1131.37
1950	-16994600	-18140800	-34282400	0.0312835	16994600	18140800	34282400	1218.76			1950	-15658700	-17845100	-33506200	0.0312835	15658700	17845100	33506200	1151.35
1951	-17040100	-18148900	-34295000	0.0308348	17040100	18148900	34295000	1202.85			1951	-15744500	-17870600	-33602600	0.0308348	15744500	17870600	33602600	1141.49
1952	-17082000	-18155900	-34303100	0.0299406	17082000	18155900	34303100	1169.19			1952	-15830100	-17894100	-33684500	0.0299406	15830100	17894100	33684500	1114.11
1953	-17122300	-18162600	-34310500	0.0286344	17122300	18162600	34310500	1119.3			1953	-15911100	-17915800	-33758900	0.0286344	15911100	17915800	33758900	1070.54
1954	-17160200	-18168600	-34315500	0.0279299	17160200	18168600	34315500	1092.68			1954	-15986400	-17936100	-33828400	0.0279299	15986400	17936100	33828400	1048.8
1955	-17198200	-18174900	-34322200	0.0276671	17198200	18174900	34322200	1083.4			1955	-16062700	-17956500	-33898200	0.0276671	16062700	17956500	33898200	1043.54
1956	-17233900	-18181100	-34330900	0.0281704	17233900	18181100	34330900	1104.19			1956	-16133800	-17976100	-33967000	0.0281704	16133800	17976100	33967000	1067.08
1957	-17267000	-18187100	-34340900	0.0295234	17267000	18187100	34340900	1158.37			1957	-16203600	-17995500	-34035900	0.0295234	16203600	17995500	34035900	1123.11
1958	-17300000	-18192900	-34349000	0.0306704	17300000	18192900	34349000	1204.47			1958	-16270200	-18013500	-34097400	0.0306704	16270200	18013500	34097400	1171.27
1959	-17330100	-18197800	-34354200	0.0312212	17330100	18197800	34354200	1227			1959	-16335900	-18030100	-34150700	0.0312212	16335900	18030100	34150700	1196.45
1960	-17358200	-18202200	-34357300	0.0310982	17358200	18202200	34357300	1222.91			1960	-16397400	-18044900	-34194600	0.0310982	16397400	18044900	34194600	1195.28
1961	-17383800	-18205600	-34356500	0.030472	17383800	18205600	34356500	1198.75			1961	-16456200	-18057700	-34227100	0.030472	16456200	18057700	34227100	1174.04
1962	-17407200	-18208700	-34354700	0.0294934	17407200	18208700	34354700	1160.61			1962	-16514200	-18069900	-34256300	0.0294934	16514200	18069900	34256300	1138.89
1963	-17430000	-18211600	-34352700	0.0289993	17430000	18211600	34352700	1141.5			1963	-16568300	-18081100	-34282500	0.0289993	16568300	18081100	34282500	1122.1
1964	-17453000	-18214900	-34353300	0.0297627	17453000	18214900	34353300	1172.03			1964	-16620000	-18092400	-34311300	0.0297627	16620000	18092400	34311300	1154.09
1965	-17475600	-18218400	-34356200	0.030937	17475600	18218400	34356200	1218.89			1965	-16673400	-18104200	-34342200	0.030937	16673400	18104200	34342200	1202.33
1966	-17498100	-18221700	-34356800	0.0318177	17498100	18221700	34356800	1254.09			1966	-16723000	-18115100	-34370300	0.0318177	16723000	18115100	34370300	1239.11
1967	-17518000	-18224600	-34357600	0.0322854	17518000	18224600	34357600	1273			1967	-16772100	-18125500	-34395900	0.0322854	16772100	18125500	34395900	1259.76
1968	-17536600	-18227000	-34356500	0.0318731	17536600	18227000	34356500	1257.07			1968	-16817400	-18134700	-34416300	0.0318731	16817400	18134700	34416300	1245.72
1969	-17552400	-18229000	-34354700	0.0312037	17552400	18229000	34354700	1230.9			1969	-16858800	-18142600	-34430900	0.0312037	16858800	18142600	34430900	1221.17
1970	-17567100	-18230400	-34350200	0.0297987	17567100	18230400	34350200	1175.53			1970	-16897400	-18149100	-34439200	0.0297987	16897400	18149100	34439200	1167.34
1971	-17579700	-18231700	-34346900	0.0285373	17579700	18231700	34346900	1125.84			1971	-16933400	-18155300	-34447100	0.0285373	16933400	18155300	34447100	1118.97
1972	-17592400	-18233000	-34343500	0.0275736	17592400	18233000	34343500	1087.89			1972	-16970400	-18161300	-34453000	0.0275736	16970400	18161300	34453000	1082.11
1973	-17606300	-18234300	-34339000	0.02742	17606300	18234300	34339000	1081.86			1973	-17004500	-18167200	-34460900	0.02742	17004500	18167200	34460900	1077.06
1974	-17619300	-18236000	-34337700	0.0273632	17619300	18236000	34337700	1079.8			1974	-17039500	-18173400	-34470400	0.0273632	17039500	18173400	34470400	1075.89
1975	-17632600	-18237700	-34336600	0.0276759	17632600	18237700	34336600	1092.33			1975	-17074300	-18179500	-34479400	0.0276759	17074300	18179500	34479400	1089.24
1976	-17644900	-18239200	-34334900	0.0282267	17644900	18239200	34334900	1114.22			1976	-17107500	-18185600	-34489700	0.0282267	17107500	18185600	34489700	1112.03
1977	-17656000	-18240600	-34333900	0.0287471	17656000	18240600	34333900	1134.92			1977	-17138200	-18191000	-34497800	0.0287471	17138200	18191000	34497800	1133.5
1978	-17668100	-18242200	-34333100	0.0291323	17668100	18242200	34333100	1150.33			1978	-17170000	-18196300	-34503500	0.0291323	17170000	18196300	34503500	1149.58
1979	-17678600	-18243200	-34330000	0.0292973	17678600	18243200	34330000	1156.89			1979	-17197700	-18200700	-34507600	0.0292973	17197700	18200700	34507600	1156.82
1980	-17688600	-18244100	-34326500	0.0299551	17688600	18244100	34326500	1182.88			1980	-17224000	-18204800	-34510000	0.0299551	17224000	18204800	34510000	1183.43
1981	-17697200	-18245000	-34324400	0.0295107	17697200	18245000	34324400	1165.39			1981	-17250700	-18208900	-34512600	0.0295107	17250700	18208900	34512600	1166.52
1982	-17706200	-18245800	-34320800	0.0300155	17706200	18245800	34320800	1185.32			1982	-17275300	-18212400	-34513100	0.0300155	17275300	18212400	34513100	1186.97
1983	-17715600	-18246800	-34318600	0.0303068	17715600	18246800	34318600	1196.9			1983	-17299300	-18216100	-34516000	0.0303068	17299300	18216100	34516000	1199.12
1984	-17725600	-18247800	-34315700	0.0310729	17725600	18247800	34315700	1227.2			1984	-17324700	-18220000	-34518300	0.0310729	17324700	18220000	34518300	1230.07
1985	-17734600	-18248700	-34313400	0.0318104	17734600	18248700	34313400	1256.39			1985	-17349100	-18223800	-34520500	0.0318104	17349100	18223800	34520500	1259.89
1986	-17742800	-18249600	-34311400	0.0320346	17742800	18249600	34311400	1265.31			1986	-17372200	-18227200	-34522000	0.0320346	17372200	18227200	34522000	1269.34
1987	-17749600	-18250000	-34307700	0.0321953	17749600	18250000	34307700	1271.6			1987	-17391600	-18229600	-34520100	0.0321953	17391600	18229600	34520100	1276
1988	-17755600	-18250400	-34304000	0.0312708	17755600	18250400	34304000	1235.01			1988	-17410000	-18231800	-34517000	0.0312708	17410000	18231800	34517000	1239.57
1989	-17760500	-18250400	-34299700	0.0293869	17760500	18250400	34299700	1160.48			1989	-17425000	-18233400	-34513500	0.0293869	17425000	18233400	34513500	1165
1990	-17764900	-18250300	-34294700	0.0277549	17764900	18250300	34294700	1095.87			1990	-17439100	-18234500	-34507100	0.0277549	17439100	18234500	34507100	1100.24
1991	-17769600	-18250400	-34290700	0.0269645	17769600	18250400	34290700	1064.56			1991	-17453600	-18235800	-34502500	0.0269645	17453600	18235800	34502500	1068.94
1992	-17775600	-18250800	-34287100	0.0269756	17775600	18250800	34287100	1064.94			1992	-17468900	-18237600	-34499400	0.0269756	17468900	18237600	34499400	1069.51
1993	-17782200	-18251200	-34283700	0.0278346	17782200	18251200	34283700	1098.81			1993	-17485800	-18239700	-34497800	0.0278346	17485800	18239700	34497800	1103.8
1994	-17788300	-18251600	-34280400	0.0291002	17788300	18251600	34280400	1148.72			1994	-17503200	-18241900	-34496100	0.0291002	17503200	18241900	34496100	1154.23
1995	-17794700	-18252100	-34277100	0.0302218	17794700	18252100	34277100	1192.95			1995	-17519700	-18244000	-34494200	0.0302218	17519700	18244000	34494200	1198.95
1996	-17800500	-18252400	-34273600	0.031344	17800500	18252400	34273600	1237.18			1996	-17535000	-18245700	-34491200	0.031344	17535000	18245700	34491200	1243.62
1997	-17805300	-18252500	-34270000	0.0315183	17805300	18252500	34270000	1243.96			1997	-17548800	-18247000	-34486600	0.0315183	17548800	18247000	34486600	1250.56
1998	-17810000	-18252700	-34266200	0.0316059	17810000	18252700	34266200	1247.31			1998	-17561400	-18248100	-34481800	0.0316059	17561400	18248100	34481800	1254.03
[truncated: 6,066 more rows]
