# Supplementary material for: Energy release induced rockbursts based on butterfly-shaped plastic zones in roadways of coal reservoirs
Source: PLoS One. 2021 Jul 28;16(7):e0255044. doi: 10.1371/journal.pone.0255044 (PMC8318283; doi:10.1371/journal.pone.0255044)
Supplement: S1 Data — (ZIP) [file pone.0255044.s001.zip › Qianqiu coal/1/energy3.xlsx]

## Sheet: s1
	弹性								0.21			塑性								0.21
									4280000000											4280000000
1	61811.6	-7830920	-9186120	0.0176548	61811.6	7830920	9186120	237.303	2.87835e+07		1	-709545	-6456130	-7372730	0.0176548	709545	6456130	7372730	149.384	2.80364e+07	747038
2	112492	-6726710	-8791380	0.0240503	112492	6726710	8791380	272.473			2	-662737	-5284650	-6952640	0.0240503	662737	5284650	6952640	162.587
3	-175666	-7471350	-9423000	0.0473839	175666	7471350	9423000	630.103			3	-780379	-5912400	-7389840	0.0473839	780379	5912400	7389840	373.451
4	-20929.2	-6210750	-8786330	0.0766998	20929.2	6210750	8786330	830.816			4	-413686	-4489760	-6885060	0.0766998	413686	4489760	6885060	472.865
5	-109388	-6339610	-9004980	0.0915219	109388	6339610	9004980	1032.94			5	-325489	-4603320	-7045930	0.0915219	325489	4603320	7045930	595.818
6	-87249.6	-6259080	-9022150	0.0852119	87249.6	6259080	9022150	958.687			6	10758.3	-4627850	-6968740	0.0852119	10758.3	4627850	6968740	561.273
7	-64208.8	-6247720	-9041510	0.0788978	64208.8	6247720	9041510	890.821			7	197272	-4603510	-6928330	0.0788978	197272	4603510	6928330	505.847
8	-18341900	-18679600	-35643600	0.0271589	18341900	18679600	35643600	3990.38			8	-18052300	-19092400	-37900800	0.0271589	18052300	19092400	37900800	4412.8
9	-18400700	-18675600	-35565900	0.0317556	18400700	18675600	35565900	4652.54			9	-18043900	-19053000	-37721100	0.0317556	18043900	19053000	37721100	5117.13
10	-18334000	-18657700	-35547100	0.0204396	18334000	18657700	35547100	2989.28			10	-18143900	-19063000	-37668800	0.0204396	18143900	19063000	37668800	3289.49
11	-18304900	-18663000	-35601600	0.0166607	18304900	18663000	35601600	2441.88			11	-18133900	-19084200	-37780000	0.0166607	18133900	19084200	37780000	2694.64
12	-18266700	-18684300	-35741400	0.0303825	18266700	18684300	35741400	4479.97			12	-18077100	-19138800	-38097000	0.0303825	18077100	19138800	38097000	4982.11
13	-18255500	-18669700	-35682900	0.0224803	18255500	18669700	35682900	3305.22			13	-18142500	-19123300	-37957600	0.0224803	18142500	19123300	37957600	3665.69
14	-41225.3	-6289460	-9074420	0.0725876	41225.3	6289460	9074420	828.205			14	241191	-4535520	-6878060	0.0725876	241191	4535520	6878060	455.186
15	-18141000	-18676800	-35831300	0.0343964	18141000	18676800	35831300	5084.81			15	-18171600	-19191700	-38254500	0.0343964	18171600	19191700	38254500	5686.46
16	-18148100	-18661200	-35749700	0.0307225	18148100	18661200	35749700	4524.78			16	-18225000	-19163000	-38064000	0.0307225	18225000	19163000	38064000	5038.49
17	-18029600	-18633700	-35737100	0.0346853	18029600	18633700	35737100	5097.52			17	-18368300	-19172200	-37965100	0.0346853	18368300	19172200	37965100	5672.07
18	-18009500	-18648600	-35828600	0.0369035	18009500	18648600	35828600	5445.47			18	-18336200	-19210500	-38179700	0.0369035	18336200	19210500	38179700	6091.34
19	-20538.6	-6376950	-9125020	0.0662743	20538.6	6376950	9125020	769.266			19	31652.9	-4520530	-6819930	0.0662743	31652.9	4520530	6819930	416.912
20	-17996800	-18667700	-35932100	0.0361433	17996800	18667700	35932100	5358.41			20	-18282100	-19251300	-38428100	0.0361433	18282100	19251300	38428100	6029.36
21	-18131000	-18695100	-35928400	0.0344868	18131000	18695100	35928400	5120.74			21	-18100200	-19224700	-38483200	0.0344868	18100200	19224700	38483200	5756.13
22	-18147300	-18646900	-35682600	0.0228905	18147300	18646900	35682600	3360.66			22	-18265100	-19138600	-37908200	0.0228905	18265100	19138600	37908200	3729.31
23	-3568.26	-6508390	-9196660	0.0599627	3568.26	6508390	9196660	712.932			23	-188927	-4581140	-6696660	0.0599627	188927	4581140	6696660	364.876
24	-18039600	-18253100	-33913400	0.0840182	18039600	18253100	33913400	11321.7			24	-18148400	-18292200	-33990800	0.0840182	18148400	18292200	33990800	11382.5
25	-18045400	-18251300	-33898900	0.0950666	18045400	18251300	33898900	12802.7			25	-18158900	-18289700	-33968700	0.0950666	18158900	18289700	33968700	12867.7
26	-18039800	-18251600	-33906000	0.0906396	18039800	18251600	33906000	12209.6			26	-18146900	-18289400	-33979200	0.0906396	18146900	18289400	33979200	12272.5
27	-18061600	-18337000	-33802400	0.106707	18061600	18337000	33802400	14325.9			27	-18163000	-18417100	-33842300	0.106707	18163000	18417100	33842300	14384.9
28	-18123100	-18249400	-33801800	0.122843	18123100	18249400	33801800	16485.8			28	-18257700	-18293200	-33838500	0.122843	18257700	18293200	33838500	16550.6
29	-18071500	-18303600	-33798300	0.129027	18071500	18303600	33798300	17313.8			29	-18178600	-18377800	-33835400	0.129027	18178600	18377800	33835400	17382.9
30	-14714000	-19357400	-42501700	0.0467242	14714000	19357400	42501700	9114.38			30	-10072100	-16672500	-34343600	0.0467242	10072100	16672500	34343600	6018.47
31	-13907300	-19112300	-42140400	0.0578243	13907300	19112300	42140400	11068.1			31	-8971860	-15864000	-31591100	0.0578243	8971860	15864000	31591100	6355.62
32	-14714300	-19114200	-41342400	0.0556474	14714300	19114200	41342400	10307.4			32	-10579100	-17037700	-35579600	0.0556474	10579100	17037700	35579600	7669.18
33	-13171500	-19328800	-43907800	0.0521178	13171500	19328800	43907800	10768.8			33	-7185010	-14575300	-27179500	0.0521178	7185010	14575300	27179500	4325.31
34	-18004900	-18235900	-33866000	0.0582196	18004900	18235900	33866000	7823.26			34	-18069600	-18260500	-33918900	0.0582196	18069600	18260500	33918900	7850.86
35	-17993200	-18234100	-33869500	0.0455294	17993200	18234100	33869500	6117.97			35	-18048100	-18257000	-33923400	0.0455294	18048100	18257000	33923400	6138.96
36	-17998000	-18235800	-33872600	0.0507081	17998000	18235800	33872600	6815.37			36	-18057100	-18259900	-33928100	0.0507081	18057100	18259900	33928100	6839.7
37	-14734400	-18180300	-36871800	0.142517	14734400	18180300	36871800	21393			37	-13889200	-19435000	-43696200	0.142517	13889200	19435000	43696200	29219.9
38	-14598900	-18323000	-37687500	0.127781	14598900	18323000	37687500	19939.6			38	-13449500	-19104000	-42558700	0.127781	13449500	19104000	42558700	24888.9
39	-14959500	-18391400	-37652500	0.118853	14959500	18391400	37652500	18560.7			39	-14604300	-19946600	-45419500	0.118853	14604300	19946600	45419500	26278.7
40	-18113800	-18352500	-34313100	0.200986	18113800	18352500	34313100	27639.3			40	-18467800	-18509400	-34706800	0.200986	18467800	18509400	34706800	28308
41	-18116300	-18353500	-34315200	0.213597	18116300	18353500	34315200	29377.5			41	-18456800	-18509100	-34716000	0.213597	18456800	18509100	34716000	30092.5
42	-18116700	-18345600	-34277200	0.193529	18116700	18345600	34277200	26569.2			42	-18436400	-18489200	-34641900	0.193529	18436400	18489200	34641900	27161.7
43	-17890300	-18415700	-34837700	0.195763	17890300	18415700	34837700	27518.2			43	-18460100	-18715500	-35696500	0.195763	18460100	18715500	35696500	28880.1
44	-17953800	-18406000	-34727800	0.147493	17953800	18406000	34727800	20642.4			44	-18494400	-18677800	-35482400	0.147493	18494400	18677800	35482400	21552.9
45	-17954700	-18412900	-34760000	0.196116	17954700	18412900	34760000	27490			45	-18502100	-18693200	-35548400	0.196116	18502100	18693200	35548400	28749.6
46	-18239800	-18487300	-34829200	0.039845	18239800	18487300	34829200	5626.08			46	-18501500	-18776900	-35947700	0.039845	18501500	18776900	35947700	5950.57
47	-18260500	-18491100	-34826900	0.0372075	18260500	18491100	34826900	5254.63			47	-18486700	-18775400	-35955500	0.0372075	18486700	18775400	35955500	5557.59
48	-18250100	-18495700	-34859000	0.0339487	18250100	18495700	34859000	4801			48	-18498500	-18791900	-36022100	0.0339487	18498500	18791900	36022100	5087.32
49	-18071500	-18310500	-34154900	0.0296091	18071500	18310500	34154900	4038.5			49	-18232700	-18398000	-34411100	0.0296091	18232700	18398000	34411100	4098.04
50	-18071700	-18311800	-34161300	0.0265002	18071700	18311800	34161300	3615.58			50	-18230900	-18400200	-34423000	0.0265002	18230900	18400200	34423000	3669.74
51	-17578600	-18646900	-36251300	0.0253457	17578600	18646900	36251300	3794.89			51	-18547500	-19453000	-39123700	0.0253457	18547500	19453000	39123700	4373.71
52	-17710900	-18672100	-36238700	0.0365209	17710900	18672100	36238700	5473.5			52	-18422700	-19422900	-39105200	0.0365209	18422700	19422900	39105200	6288.73
53	-18194300	-18461600	-34752200	0.0540705	18194300	18461600	34752200	7601.93			53	-18522200	-18735300	-35728900	0.0540705	18522200	18735300	35728900	7995.6
54	-18177100	-18450200	-34715100	0.0654664	18177100	18450200	34715100	9185.64			54	-18521700	-18716500	-35639700	0.0654664	18521700	18716500	35639700	9640.58
55	-18164700	-18427300	-34618300	0.0993889	18164700	18427300	34618300	13878.8			55	-18507900	-18664100	-35403800	0.0993889	18507900	18664100	35403800	14473
56	-18170300	-18419700	-34576800	0.0903142	18170300	18419700	34576800	12587.7			56	-18491200	-18642300	-35316500	0.0903142	18491200	18642300	35316500	13094.9
57	-18116100	-18716200	-36043900	0.0348871	18116100	18716200	36043900	5207.23			57	-18007700	-19263400	-38760100	0.0348871	18007700	19263400	38760100	5890.31
58	-17985500	-18689300	-36046400	0.0328286	17985500	18689300	36046400	4892.44			58	-18211000	-19296200	-38713000	0.0328286	18211000	19296200	38713000	5542.68
59	-18054700	-18250100	-33884000	0.0576698	18054700	18250100	33884000	7761.91			59	-18178500	-18289200	-33946700	0.0576698	18178500	18289200	33946700	7799.92
60	-18050500	-18250700	-33891100	0.0783285	18050500	18250700	33891100	10545.4			60	-18169400	-18289500	-33957200	0.0783285	18169400	18289500	33957200	10597.9
61	-18038600	-18235200	-33828900	0.043157	18038600	18235200	33828900	5791.77			61	-18127700	-18262100	-33868300	0.043157	18127700	18262100	33868300	5810.59
62	-18045000	-18236300	-33827900	0.0425398	18045000	18236300	33827900	5709.21			62	-18138800	-18264200	-33867200	0.0425398	18138800	18264200	33867200	5728.15
63	-18106300	-18320000	-34165500	0.191003	18106300	18320000	34165500	26078.3			63	-18402900	-18437700	-34430000	0.191003	18402900	18437700	34430000	26526.1
64	-18101700	-18314400	-34143700	0.174577	18101700	18314400	34143700	23809			64	-18382400	-18424900	-34389200	0.174577	18382400	18424900	34389200	24190.5
65	-18247900	-18629700	-35500000	0.0166198	18247900	18629700	35500000	2422.45			65	-18276700	-19060600	-37524400	0.0166198	18276700	19060600	37524400	2661.24
66	-18200700	-18631100	-35553600	0.0248043	18200700	18631100	35553600	3622.21			66	-18288300	-19083800	-37623800	0.0248043	18288300	19083800	37623800	3990.32
67	-18105900	-18361600	-34364200	0.182167	18105900	18361600	34364200	25109.8			67	-18494100	-18534700	-34800800	0.182167	18494100	18534700	34800800	25781.5
68	-18109400	-18353900	-34324000	0.166001	18109400	18353900	34324000	22838.6			68	-18478700	-18515500	-34724700	0.166001	18478700	18515500	34724700	23404.1
69	-17968900	-18222000	-33835800	0.0457028	17968900	18222000	33835800	6129.05			69	-18006300	-18238300	-33876200	0.0457028	18006300	18238300	33876200	6144.47
70	-17964000	-18220000	-33831300	0.0384688	17964000	18220000	33831300	5157.42			70	-17998300	-18235300	-33869800	0.0384688	17998300	18235300	33869800	5169.69
71	-17973900	-18550800	-35397900	0.0798904	17973900	18550800	35397900	11546.3			71	-18545400	-19027200	-37096900	0.0798904	18545400	19027200	37096900	12585.9
72	-18038800	-18575500	-35450600	0.0625508	18038800	18575500	35450600	9070.59			72	-18508900	-19052200	-37252300	0.0625508	18508900	19052200	37252300	9919.8
73	-18061700	-18592600	-35509300	0.043135	18061700	18592600	35509300	6274.33			73	-18454600	-19078500	-37432200	0.043135	18454600	19078500	37432200	6892.42
74	-18097500	-18311900	-34135600	0.104417	18097500	18311900	34135600	14234.1			74	-18343300	-18413700	-34375200	0.104417	18343300	18413700	34375200	14450.7
75	-18097400	-18313700	-34144700	0.124849	18097400	18313700	34144700	17026.8			75	-18334000	-18415400	-34392700	0.124849	18334000	18415400	34392700	17290.3
76	-18093500	-18309300	-34127100	0.118013	18093500	18309300	34127100	16080			76	-18322600	-18406100	-34359700	0.118013	18322600	18406100	34359700	16315.2
77	-18094800	-18307500	-34117700	0.110389	18094800	18307500	34117700	15034.6			77	-18334800	-18405000	-34342000	0.110389	18334800	18405000	34342000	15251.1
78	-18101400	-18314900	-34146400	0.099584	18101400	18314900	34146400	13583.1			78	-18365500	-18422400	-34394600	0.099584	18365500	18422400	34394600	13799.1
79	-18098800	-18310700	-34128500	0.116953	18098800	18310700	34128500	15937.9			79	-18355500	-18413400	-34361300	0.116953	18355500	18413400	34361300	16177.8
80	-12334700	-19200000	-44131000	0.0379598	12334700	19200000	44131000	7912.87			80	-6109110	-13791400	-24526100	0.0379598	6109110	13791400	24526100	2610.5
81	-11056700	-19442800	-46566000	0.0318771	11056700	19442800	46566000	7380.43			81	-4376280	-12556800	-20258200	0.0318771	4376280	12556800	20258200	1564.31
82	-11510200	-19490600	-46340100	0.0341513	11510200	19490600	46340100	7828.41			82	-4640440	-12760800	-20904900	0.0341513	4640440	12760800	20904900	1770.33
83	-18042400	-18265400	-33969500	0.0618927	18042400	18265400	33969500	8363.16			83	-18164200	-18313800	-34078300	0.0618927	18164200	18313800	34078300	8422.35
84	-18042000	-18267000	-33977200	0.0597408	18042000	18267000	33977200	8075.35			84	-18164500	-18316600	-34091100	0.0597408	18164500	18316600	34091100	8134.55
85	-18037600	-18266600	-33979700	0.0438117	18037600	18266600	33979700	5922.49			85	-18152500	-18314800	-34094600	0.0438117	18152500	18314800	34094600	5965.52
86	-18037400	-18265200	-33973400	0.0431618	18037400	18265200	33973400	5832.84			86	-18150900	-18312200	-34083800	0.0431618	18150900	18312200	34083800	5873.84
87	-18043800	-18262800	-33955300	0.0685057	18043800	18262800	33955300	9250.6			87	-18167000	-18309700	-34055700	0.0685057	18167000	18309700	34055700	9312.53
88	-18046700	-18264900	-33962300	0.0874915	18046700	18264900	33962300	11818.8			88	-18175000	-18313700	-34067000	0.0874915	18175000	18313700	34067000	11901.3
89	-18026100	-18254300	-33932500	0.0369867	18026100	18254300	33932500	4987.66			89	-18118500	-18291900	-34019400	0.0369867	18118500	18291900	34019400	5015.5
90	-18026400	-18253000	-33926400	0.0479671	18026400	18253000	33926400	6466.48			90	-18119500	-18290000	-34009600	0.0479671	18119500	18290000	34009600	6501.49
91	-18033100	-18254100	-33924600	0.0471869	18033100	18254100	33924600	6361.39			91	-18133800	-18292600	-34007600	0.0471869	18133800	18292600	34007600	6396.5
92	-18031200	-18255200	-33931800	0.0479112	18031200	18255200	33931800	6461.1			92	-18130300	-18294200	-34018500	0.0479112	18130300	18294200	34018500	6497.75
93	-18024200	-18255200	-33938700	0.0270673	18024200	18255200	33938700	3651.01			93	-18115200	-18293100	-34028400	0.0270673	18115200	18293100	34028400	3671.81
94	-18130200	-18364500	-34353600	0.0592315	18130200	18364500	34353600	8163.19			94	-18379600	-18514900	-34821200	0.0592315	18379600	18514900	34821200	8377
95	-18133000	-18367100	-34363300	0.0442305	18133000	18367100	34363300	6098.85			95	-18394000	-18522000	-34840500	0.0442305	18394000	18522000	34840500	6262.44
96	-18136600	-18370300	-34374700	0.0414396	18136600	18370300	34374700	5717.44			96	-18389200	-18526900	-34868600	0.0414396	18389200	18526900	34868600	5874.68
97	-18132300	-18367700	-34366700	0.0496744	18132300	18367700	34366700	6850.55			97	-18370100	-18519200	-34851200	0.0496744	18370100	18519200	34851200	7034.36
98	-18127900	-18361700	-34342700	0.0620845	18127900	18361700	34342700	8551.63			98	-18364500	-18506900	-34798200	0.0620845	18364500	18506900	34798200	8769.04
99	-18228600	-18494300	-34873900	0.0511081	18228600	18494300	34873900	7230.58			99	-18511800	-18798800	-36041900	0.0511081	18511800	18798800	36041900	7667.1
100	-18158600	-18395000	-34470500	0.0746935	18158600	18395000	34470500	10356.1			100	-18437600	-18581200	-35079200	0.0746935	18437600	18581200	35079200	10701.9
101	-18159300	-18400300	-34495400	0.088558	18159300	18400300	34495400	12293.1			101	-18453300	-18596700	-35137200	0.088558	18453300	18596700	35137200	12725.9
102	-18034300	-18272100	-34009200	0.0472026	18034300	18272100	34009200	6389.64			102	-18142800	-18323100	-34143700	0.0472026	18142800	18323100	34143700	6441.47
103	-18030300	-18273300	-34018900	0.0421512	18030300	18273300	34018900	5708.18			103	-18132800	-18324200	-34159100	0.0421512	18132800	18324200	34159100	5755.53
104	-18028400	-18271500	-34012300	0.0351009	18028400	18271500	34012300	4751.77			104	-18127900	-18320700	-34147500	0.0351009	18127900	18320700	34147500	4789.83
105	-18032400	-18270900	-34005300	0.0360428	18032400	18270900	34005300	4877.93			105	-18138300	-18320600	-34136300	0.0360428	18138300	18320600	34136300	4916.48
106	-18040000	-18271900	-34002600	0.0543898	18040000	18271900	34002600	7360.82			106	-18159300	-18324300	-34133000	0.0543898	18159300	18324300	34133000	7420.27
107	-18037900	-18270700	-33999100	0.0453767	18037900	18270700	33999100	6139.81			107	-18153100	-18321700	-34127000	0.0453767	18153100	18321700	34127000	6188.28
108	-18006700	-18237500	-33872200	0.0496676	18006700	18237500	33872200	6676.26			108	-18073400	-18263200	-33927700	0.0496676	18073400	18263200	33927700	6700.86
109	-18013600	-18238000	-33867200	0.0506791	18013600	18238000	33867200	6811.29			109	-18085900	-18264400	-33921000	0.0506791	18085900	18264400	33921000	6836.4
110	-18015400	-18239400	-33872300	0.0501387	18015400	18239400	33872300	6740.5			110	-18089500	-18266700	-33928500	0.0501387	18089500	18266700	33928500	6766.31
111	-18008500	-18239000	-33877200	0.0469687	18008500	18239000	33877200	6315.18			111	-18076900	-18265500	-33935100	0.0469687	18076900	18265500	33935100	6339.34
112	-18000000	-18237200	-33877400	0.0461635	18000000	18237200	33877400	6206.18			112	-18061000	-18262100	-33935000	0.0461635	18061000	18262100	33935000	6229.14
113	-18082700	-18310700	-34145000	0.126436	18082700	18310700	34145000	17239.7			113	-18274400	-18402800	-34392300	0.126436	18274400	18402800	34392300	17494.4
114	-18084800	-18308000	-34130000	0.106688	18084800	18308000	34130000	14537			114	-18285100	-18399300	-34364700	0.106688	18285100	18399300	34364700	14744.8
115	-18090800	-18312200	-34143700	0.126992	18090800	18312200	34143700	17316.5			115	-18303700	-18408700	-34390700	0.126992	18303700	18408700	34390700	17577.6
116	-18089300	-18315300	-34160100	0.125456	18089300	18315300	34160100	17120.2			116	-18294000	-18413200	-34422000	0.125456	18294000	18413200	34422000	17388.4
117	-18074600	-18307700	-34138500	0.0626727	18074600	18307700	34138500	8541.83			117	-18249100	-18394900	-34379600	0.0626727	18249100	18394900	34379600	8663.26
118	-18080600	-18312500	-34155400	0.081874	18080600	18312500	34155400	11168.9			118	-18263600	-18404900	-34412900	0.081874	18263600	18404900	34412900	11337.9
119	-18037600	-18273900	-34014500	0.0482111	18037600	18273900	34014500	6528.14			119	-18150900	-18326700	-34153100	0.0482111	18150900	18326700	34153100	6582.84
120	-18040400	-18275200	-34018200	0.0465365	18040400	18275200	34018200	6302.77			120	-18158200	-18329700	-34160100	0.0465365	18158200	18329700	34160100	6357.01
121	-18047700	-18242200	-33853300	0.0928123	18047700	18242200	33853300	12472			121	-18149700	-18273900	-33902600	0.0928123	18149700	18273900	33902600	12520.9
122	-18048900	-18240600	-33844600	0.0748292	18048900	18240600	33844600	10051.4			122	-18149700	-18271400	-33890300	0.0748292	18149700	18271400	33890300	10088.9
123	-18043500	-18240700	-33850600	0.0784992	18043500	18240700	33850600	10546.6			123	-18141000	-18271300	-33898700	0.0784992	18141000	18271300	33898700	10586.6
124	-18013300	-18476700	-35005200	0.159595	18013300	18476700	35005200	22652.1			124	-18551900	-18836800	-36182700	0.159595	18551900	18836800	36182700	24111.3
125	-18008600	-18489700	-35071800	0.140157	18008600	18489700	35071800	19954.9			125	-18563500	-18871500	-36336400	0.140157	18563500	18871500	36336400	21328.6
126	-18054000	-18466600	-34916400	0.140865	18054000	18466600	34916400	19920.6			126	-18554000	-18797300	-35992300	0.140865	18554000	18797300	35992300	21095.6
127	-18059500	-18240500	-33833200	0.0493089	18059500	18240500	33833200	6620.82			127	-18167100	-18271800	-33875000	0.0493089	18167100	18271800	33875000	6644.99
128	-18054800	-18240200	-33836900	0.0623346	18054800	18240200	33836900	8370.71			128	-18159000	-18271100	-33879700	0.0623346	18159000	18271100	33879700	8401.23
129	-18049300	-18239500	-33839000	0.0614206	18049300	18239500	33839000	8248.13			129	-18149300	-18269600	-33882300	0.0614206	18149300	18269600	33882300	8277.86
130	-18037500	-18236200	-33835100	0.0472509	18037500	18236200	33835100	6342.97			130	-18126500	-18263600	-33876500	0.0472509	18126500	18263600	33876500	6364.19
131	-18037000	-18236900	-33838800	0.0501168	18037000	18236900	33838800	6728.84			131	-18126000	-18264500	-33881500	0.0501168	18126000	18264500	33881500	6751.77
132	-18029400	-18235700	-33840800	0.0486657	18029400	18235700	33840800	6533.89			132	-18112400	-18262200	-33884100	0.0486657	18112400	18262200	33884100	6555.75
133	-18030000	-18235000	-33836900	0.0464192	18030000	18235000	33836900	6231.16			133	-18113300	-18261300	-33878700	0.0464192	18113300	18261300	33878700	6251.58
134	-18038000	-18235600	-33831800	0.0451606	18038000	18235600	33831800	6061.44			134	-18126900	-18262700	-33872100	0.0451606	18126900	18262700	33872100	6081.39
135	-16795700	-18500100	-36334200	0.0739653	16795700	18500100	36334200	11020.4			135	-18696400	-19556500	-39468100	0.0739653	18696400	19556500	39468100	12979.1
136	-17081500	-18538900	-36233600	0.0518499	17081500	18538900	36233600	7712.46			136	-18781900	-19486300	-39048200	0.0518499	18781900	19486300	39048200	8939.95
137	-16995700	-18506700	-36165900	0.0714811	16995700	18506700	36165900	10588.1			137	-18677800	-19421200	-38841900	0.0714811	18677800	19421200	38841900	12199
138	-16300500	-18426100	-36476900	0.118056	16300500	18426100	36476900	17620.4			138	-18269900	-19691500	-40537900	0.118056	18269900	19691500	40537900	21617.5
139	-16611700	-18449000	-36274800	0.108504	16611700	18449000	36274800	16089.2			139	-18454500	-19504200	-39460800	0.108504	18454500	19504200	39460800	18986.3
140	-12259400	-16392900	-30828500	0.0738628	12259400	16392900	30828500	7886.93			140	-7308260	-13925400	-24020500	0.0738628	7308260	13925400	24020500	4895.57
141	-11714500	-16253300	-30708500	0.0524974	11714500	16253300	30708500	5542.44			141	-6723360	-13681700	-23443900	0.0524974	6723360	13681700	23443900	3326.82
142	-11594600	-16510300	-32053100	0.0544434	11594600	16510300	32053100	6205.46			142	-6681200	-13805400	-24075700	0.0544434	6681200	13805400	24075700	3618.78
143	-12178100	-16678900	-32272600	0.0717909	12178100	16678900	32272600	8316.01			143	-7315810	-14136100	-25017100	0.0717909	7315810	14136100	25017100	5119.06
144	-12861200	-16499500	-30734800	0.0869893	12861200	16499500	30734800	9289.77			144	-8002760	-14159300	-24440800	0.0869893	8002760	14159300	24440800	5963.18
145	-12259300	-19652600	-46363100	0.028389	12259300	19652600	46363100	6511.75			145	-5614560	-13471500	-23288500	0.028389	5614560	13471500	23288500	1780.64
146	-18069400	-18247600	-33857200	0.141268	18069400	18247600	33857200	18993.2			146	-18225500	-18290700	-33906800	0.141268	18225500	18290700	33906800	19083.7
147	-18067700	-18249300	-33867100	0.143113	18067700	18249300	33867100	19250			147	-18224200	-18293400	-33921000	0.143113	18224200	18293400	33921000	19345.7
148	-18066500	-18249800	-33870900	0.14344	18066500	18249800	33870900	19297.1			148	-18227400	-18295300	-33926600	0.14344	18227400	18295300	33926600	19396.1
149	-10104600	-18686600	-43914200	0.0605285	10104600	18686600	43914200	12511.7			149	-3518370	-11900000	-18125900	0.0605285	3518370	11900000	18125900	2457.73
150	-9816290	-18961200	-45511100	0.0532452	9816290	18961200	45511100	11811.6			150	-3484570	-11861300	-18046100	0.0532452	3484570	11861300	18046100	2144.88
151	-10725600	-18642200	-43081500	0.0667974	10725600	18642200	43081500	13291			151	-4080740	-12302900	-19513900	0.0667974	4080740	12302900	19513900	3070.2
152	-9883030	-20414000	-52368100	0.0439244	9883030	20414000	52368100	12857.7			152	-3817130	-11453000	-18838900	0.0439244	3817130	11453000	18838900	1854.79
153	-12798400	-20442700	-49589300	0.0425433	12798400	20442700	49589300	11125.8			153	-4465970	-12672100	-20471700	0.0425433	4465970	12672100	20471700	2129.62
154	-14455600	-21206100	-51570300	0.0422575	14455600	21206100	51570300	11931.8			154	-5444390	-13112500	-22781800	0.0422575	5444390	13112500	22781800	2532.72
155	-8245320	-17088500	-38157600	0.060379	8245320	17088500	38157600	9528.19			155	-3358320	-11769700	-17710900	0.060379	3358320	11769700	17710900	2358.36
156	-8799840	-17676800	-40406700	0.0604206	8799840	17676800	40406700	10643.8			156	-3359180	-11390100	-17694700	0.0604206	3359180	11390100	17694700	2318.27
157	-9271140	-17235000	-37829900	0.0643486	9271140	17235000	37829900	9966.86			157	-3487470	-11864900	-18020200	0.0643486	3487470	11864900	18020200	2586.67
158	-18065300	-18254100	-33892400	0.0971673	18065300	18254100	33892400	13085.4			158	-18235400	-18303800	-33959000	0.0971673	18235400	18303800	33959000	13161.1
159	-18064100	-18252000	-33883600	0.095638	18064100	18252000	33883600	12873.7			159	-18234100	-18300700	-33945200	0.095638	18234100	18300700	33945200	12945.2
160	-18064000	-18254200	-33894000	0.0998934	18064000	18254200	33894000	13453.3			160	-18237300	-18304700	-33961200	0.0998934	18237300	18304700	33961200	13532.2
161	-18057800	-18391600	-34555200	0.119061	18057800	18391600	34555200	16550.5			161	-18525200	-18616200	-35158200	0.119061	18525200	18616200	35158200	17143.6
162	-18068200	-18392800	-34550500	0.134969	18068200	18392800	34550500	18760.4			162	-18527200	-18615700	-35153800	0.134969	18527200	18615700	35153800	19430.7
163	-18071800	-18384600	-34508000	0.127091	18071800	18384600	34508000	17630.4			163	-18520200	-18597000	-35071800	0.127091	18520200	18597000	35071800	18224.5
164	-17134100	-18362300	-35339300	0.140217	17134100	18362300	35339300	19994.4			164	-17767600	-18805300	-36817100	0.140217	17767600	18805300	36817100	21605.2
165	-17226500	-18369000	-35279100	0.127065	17226500	18369000	35279100	18086.9			165	-17785400	-18786500	-36709700	0.127065	17785400	18786500	36709700	19485.1
166	-17102700	-18350400	-35313900	0.0861081	17102700	18350400	35313900	12259			166	-17583500	-18771500	-36840000	0.0861081	17583500	18771500	36840000	13254.1
167	-17015700	-18350500	-35401600	0.104662	17015700	18350500	35401600	14948			167	-17536200	-18799900	-37022700	0.104662	17536200	18799900	37022700	16239.2
168	-18095100	-18305900	-34109700	0.120747	18095100	18305900	34109700	16439.1			168	-18343100	-18403500	-34326800	0.120747	18343100	18403500	34326800	16672.1
169	-18106800	-18336100	-34241600	0.0900404	18106800	18336100	34241600	12338.6			169	-18450200	-18477500	-34570500	0.0900404	18450200	18477500	34570500	12597.1
170	-18108000	-18334800	-34234500	0.0814549	18108000	18334800	34234500	11158.5			170	-18443400	-18473000	-34557700	0.0814549	18443400	18473000	34557700	11387.9
171	-18105500	-18331200	-34219500	0.0981852	18105500	18331200	34219500	13440.2			171	-18437500	-18466200	-34530000	0.0981852	18437500	18466200	34530000	13707.7
172	-18076300	-18305800	-34127800	0.105663	18076300	18305800	34127800	14394			172	-18256400	-18392100	-34359100	0.105663	18256400	18392100	34359100	14593.1
173	-18078400	-18303200	-34113500	0.117066	18078400	18303200	34113500	15937			173	-18266700	-18388800	-34333100	0.117066	18266700	18388800	34333100	16150.4
174	-18087200	-18318300	-34176700	0.106083	18087200	18318300	34176700	14487.6			174	-18281600	-18417300	-34453900	0.106083	18281600	18417300	34453900	14722.9
175	-18082700	-18315800	-34169400	0.0744603	18082700	18315800	34169400	10164.7			175	-18265300	-18410900	-34439800	0.0744603	18265300	18410900	34439800	10324.7
176	-17918300	-18574000	-35564000	0.0581239	17918300	18574000	35564000	8460.52			176	-18542700	-19101600	-37453700	0.0581239	18542700	19101600	37453700	9306.31
177	-17990000	-18599100	-35612100	0.0418224	17990000	18599100	35612100	6107.2			177	-18480000	-19123100	-37619000	0.0418224	18480000	19123100	37619000	6741.61
178	-17486400	-19132800	-38659000	0.0246297	17486400	19132800	38659000	4118.17			178	-15169300	-19799800	-44155000	0.0246297	15169300	19799800	44155000	5170.95
179	-17633700	-19218500	-38920000	0.022297	17633700	19218500	38920000	3777.8			179	-14588000	-19570000	-43640900	0.022297	14588000	19570000	43640900	4569.66
180	-17752600	-19161800	-38530800	0.0228722	17752600	19161800	38530800	3812.11			180	-14927900	-19543900	-43176500	0.0228722	14927900	19543900	43176500	4599.46
181	-18155000	-18389500	-34448000	0.0324218	18155000	18389500	34448000	4490.15			181	-18392100	-18563300	-35039000	0.0324218	18392100	18563300	35039000	4633.56
182	-18158500	-18392700	-34459900	0.0378687	18158500	18392700	34459900	5247.75			182	-18409200	-18571800	-35062600	0.0378687	18409200	18571800	35062600	5419.33
183	-18161000	-18393800	-34462700	0.0305493	18161000	18393800	34462700	4234.16			183	-18400000	-18572100	-35073200	0.0305493	18400000	18572100	35073200	4373.48
184	-18135100	-18370700	-34378400	0.0300184	18135100	18370700	34378400	4142.29			184	-18358100	-18522600	-34879300	0.0300184	18358100	18522600	34879300	4255.81
185	-18137500	-18371800	-34381100	0.0321137	18137500	18371800	34381100	4432.15			185	-18372400	-18526800	-34884800	0.0321137	18372400	18526800	34884800	4554.98
186	-18140600	-18374800	-34392200	0.0301902	18140600	18374800	34392200	4169.09			186	-18367700	-18531200	-34910700	0.0301902	18367700	18531200	34910700	4287.1
187	-17984200	-18233400	-33874900	0.024156	17984200	18233400	33874900	3246.36			187	-18032100	-18255300	-33931400	0.024156	18032100	18255300	33931400	3257.55
188	-17979600	-18233500	-33879900	0.0222404	17979600	18233500	33879900	2989.43			188	-18023700	-18255000	-33938600	0.0222404	18023700	18255000	33938600	2999.89
189	-17978500	-18232400	-33875800	0.0220735	17978500	18232400	33875800	2966.36			189	-18021800	-18253400	-33932500	0.0220735	18021800	18253400	33932500	2976.42
190	-14127100	-16208400	-28081600	0.0942088	14127100	16208400	28081600	8770.53			190	-9103480	-14044800	-22794400	0.0942088	9103480	14044800	22794400	5771.4
191	-14597100	-16070500	-26954600	0.0869506	14597100	16070500	26954600	7640.44			191	-9432590	-13954700	-22036000	0.0869506	9432590	13954700	22036000	5054.07
192	-14762400	-15985200	-26382400	0.0605635	14762400	15985200	26382400	5162.56			192	-9301550	-13813900	-21496000	0.0605635	9301550	13813900	21496000	3373.17
193	-14188900	-16008100	-27065200	0.0645996	14188900	16008100	27065200	5670.96			193	-8765280	-13790700	-21921700	0.0645996	8765280	13790700	21921700	3691.31
194	-10067300	-18270600	-41969300	0.037653	10067300	18270600	41969300	7125.12			194	-3560340	-11937000	-18235600	0.037653	3560340	11937000	18235600	1544.66
195	-9119130	-18255900	-42847200	0.0317056	9119130	18255900	42847200	6258.75			195	-2945070	-11491000	-16717600	0.0317056	2945070	11491000	16717600	1128.29
196	-8997480	-18452500	-43906000	0.0293377	8997480	18452500	43906000	6077.51			196	-2854280	-11481600	-16495800	0.0293377	2854280	11481600	16495800	1024.76
197	-17924800	-18212000	-33829800	0.0355234	17924800	18212000	33829800	4759.44			197	-17935800	-18221800	-33865800	0.0355234	17935800	18221800	33865800	4768.52
198	-17914700	-18209900	-33826700	0.0236604	17914700	18209900	33826700	3169.11			198	-17920400	-18218300	-33861000	0.0236604	17920400	18218300	33861000	3174.65
199	-17917400	-18210100	-33818500	0.0302298	17917400	18210100	33818500	4047.65			199	-17925700	-18218400	-33850000	0.0302298	17925700	18218400	33850000	4054.32
200	-17929600	-18211500	-33817700	0.0315309	17929600	18211500	33817700	4222.41			200	-17943900	-18221200	-33849500	0.0315309	17943900	18221200	33849500	4229.82
201	-15762500	-16774000	-23480500	0.0778661	15762500	16774000	23480500	5905.82			201	-13113400	-13669800	-17079100	0.0778661	13113400	13669800	17079100	3484.97
202	-15819000	-16346400	-24135400	0.105315	15819000	16346400	24135400	8185.31			202	-12274100	-13732600	-18162500	0.105315	12274100	13732600	18162500	4920.47
203	-15172000	-16375200	-24318000	0.10026	15172000	16375200	24318000	7767.17			203	-12446600	-13554000	-17747000	0.10026	12446600	13554000	17747000	4555.37
204	-15281400	-16787900	-23775700	0.0822638	15281400	16787900	23775700	6272.17			204	-13178200	-13658900	-16897100	0.0822638	13178200	13658900	16897100	3648.88
205	-18051400	-18237400	-33826600	0.0444613	18051400	18237400	33826600	5967.29			205	-18149900	-18266300	-33865800	0.0444613	18149900	18266300	33865800	5987.5
206	-18045500	-18236000	-33825700	0.0424884	18045500	18236000	33825700	5701.75			206	-18139400	-18263900	-33864600	0.0424884	18139400	18263900	33864600	5720.57
207	-18091600	-18308800	-34126800	0.0976576	18091600	18308800	34126800	13305.9			207	-18311700	-18403800	-34359400	0.0976576	18311700	18403800	34359400	13498.7
208	-18277100	-18594200	-35301500	0.0356017	18277100	18594200	35301500	5143.03			208	-18357800	-18984000	-37078600	0.0356017	18357800	18984000	37078600	5591.16
209	-18277600	-18607200	-35363000	0.0320643	18277600	18607200	35363000	4645.47			209	-18321300	-19006700	-37223200	0.0320643	18321300	19006700	37223200	5066.83
210	-18085900	-18305500	-34116900	0.0832221	18085900	18305500	34116900	11332.7			210	-18292700	-18395800	-34340500	0.0832221	18292700	18395800	34340500	11489.8
211	-18101200	-18315800	-34150700	0.0831915	18101200	18315800	34150700	11349.5			211	-18356000	-18422400	-34404000	0.0831915	18356000	18422400	34404000	11531.1
212	-18189200	-18431100	-34612100	0.0403563	18189200	18431100	34612100	5635.71			212	-18484700	-18661500	-35414500	0.0403563	18484700	18661500	35414500	5877.72
213	-18180400	-18426500	-34599200	0.0509876	18180400	18426500	34599200	7115.08			213	-18489900	-18654700	-35377100	0.0509876	18489900	18654700	35377100	7413.67
214	-18188900	-18426500	-34590600	0.0277844	18188900	18426500	34590600	3876.07			214	-18471900	-18648600	-35366200	0.0277844	18471900	18648600	35366200	4036.82
215	-17987700	-18231700	-33863600	0.0423762	17987700	18231700	33863600	5692.17			215	-18038700	-18253300	-33915200	0.0423762	18038700	18253300	33915200	5710.74
216	-17979400	-18230400	-33865400	0.0379296	17979400	18230400	33865400	5094.7			216	-18023900	-18250600	-33917500	0.0379296	18023900	18250600	33917500	5110.93
217	-17996400	-18233300	-33862600	0.0547234	17996400	18233300	33862600	7351.31			217	-18054200	-18256300	-33913900	0.0547234	18054200	18256300	33913900	7375.93
218	-18094700	-18319200	-34173200	0.109921	18094700	18319200	34173200	15010.9			218	-18313600	-18422500	-34446900	0.109921	18313600	18422500	34446900	15257.7
219	-18095800	-18316400	-34159100	0.127945	18095800	18316400	34159100	17460.7			219	-18322600	-18418800	-34420100	0.127945	18322600	18418800	34420100	17739.2
220	-18128700	-18362900	-34347800	0.0734757	18128700	18362900	34347800	10123.3			220	-18416700	-18518400	-34800500	0.0734757	18416700	18518400	34800500	10386.9
221	-18127100	-18359000	-34330700	0.0660125	18127100	18359000	34330700	9087.35			221	-18403400	-18508300	-34766000	0.0660125	18403400	18508300	34766000	9314.89
222	-18126000	-18358900	-34331200	0.0568842	18126000	18358900	34331200	7830.8			222	-18378100	-18504200	-34771400	0.0568842	18378100	18504200	34771400	8025.93
223	-18128800	-18361600	-34341400	0.0589492	18128800	18361600	34341400	8119.37			223	-18392800	-18511500	-34791600	0.0589492	18392800	18511500	34791600	8327
224	-17988400	-18234700	-33877000	0.0309538	17988400	18234700	33877000	4160.6			224	-18039300	-18257400	-33934200	0.0309538	18039300	18257400	33934200	4175.28
225	-17986500	-18232800	-33869700	0.0352951	17986500	18232800	33869700	4742.32			225	-18036400	-18254600	-33924000	0.0352951	18036400	18254600	33924000	4758.32
226	-18036700	-18235600	-33823500	0.031057	18036700	18235600	33823500	4166.82			226	-18124100	-18262900	-33862000	0.031057	18124100	18262900	33862000	4180.12
227	-18039700	-18234700	-33824100	0.0428786	18039700	18234700	33824100	5753.19			227	-18129200	-18261700	-33862600	0.0428786	18129200	18261700	33862600	5771.69
228	-18045500	-18236000	-33823800	0.044755	18045500	18236000	33823800	6005.4			228	-18139300	-18264100	-33862500	0.044755	18139300	18264100	33862500	6025.18
229	-18241600	-18741500	-36038900	0.035118	18241600	18741500	36038900	5248.93			229	-17809800	-19224700	-38773700	0.035118	17809800	19224700	38773700	5921.12
230	-18257400	-18719800	-35920000	0.0342554	18257400	18719800	35920000	5092.74			230	-17912800	-19190700	-38508500	0.0342554	17912800	19190700	38508500	5712.89
231	-18079900	-18837300	-36657100	0.0418853	18079900	18837300	36657100	6429.84			231	-17326500	-19414800	-40162900	0.0418853	17326500	19414800	40162900	7482.34
232	-18180100	-18819600	-36472500	0.0322582	18180100	18819600	36472500	4915.83			232	-17386400	-19342000	-39755700	0.0322582	17386400	19342000	39755700	5661.79
233	-17968600	-18719200	-36205700	0.037722	17968600	18719200	36205700	5662.58			233	-18078900	-19351700	-39109700	0.037722	18078900	19351700	39109700	6474.11
234	-17847000	-18697500	-36224000	0.0377049	17847000	18697500	36224000	5656.38			234	-18251400	-19390600	-39122500	0.0377049	18251400	19390600	39122500	6486.15
235	-15827400	-17234800	-23167000	0.0596934	15827400	17234800	23167000	4518.75			235	-13017400	-13719100	-17334600	0.0596934	13017400	13719100	17334600	2709.16
236	-15881600	-17758200	-22893900	0.0328438	15881600	17758200	22893900	2493.2			236	-13107700	-13771400	-17487900	0.0328438	13107700	13771400	17487900	1511.93
237	-15580600	-20556300	-47346800	0.0339963	15580600	20556300	47346800	8157.18			237	-9064290	-14781000	-26340400	0.0339963	9064290	14781000	26340400	2678.34
238	-16079200	-20320600	-45718800	0.0216964	16079200	20320600	45718800	4880.42			238	-9346550	-15127000	-27703500	0.0216964	9346550	15127000	27703500	1874.42
239	-18255200	-18565400	-35186000	0.0389153	18255200	18565400	35186000	5589.52			239	-18440400	-18938800	-36780700	0.0389153	18440400	18938800	36780700	6034.76
240	-18216100	-18547100	-35137900	0.0543367	18216100	18547100	35137900	7782.62			240	-18466800	-18919400	-36661400	0.0543367	18466800	18919400	36661400	8382.96
241	-18029000	-18260000	-33956800	0.0377222	18029000	18260000	33956800	5093.03			241	-18129800	-18302300	-34057700	0.0377222	18129800	18302300	34057700	5125.52
242	-18032700	-18260800	-33957300	0.0324121	18032700	18260800	33957300	4376.43			242	-18139600	-18304400	-34057700	0.0324121	18139600	18304400	34057700	4404.66
243	-18114700	-18346000	-34281200	0.0567798	18114700	18346000	34281200	7796.44			243	-18350300	-18476200	-34665900	0.0567798	18350300	18476200	34665900	7968.06
244	-18118400	-18350200	-34297300	0.039356	18118400	18350200	34297300	5408.44			244	-18360200	-18485200	-34698700	0.039356	18360200	18485200	34698700	5532.32
245	-17856900	-18639100	-35935600	0.0399151	17856900	18639100	35935600	5908.13			245	-18442600	-19272400	-38367800	0.0399151	18442600	19272400	38367800	6652.22
246	-17854500	-18664500	-36059300	0.0353622	17854500	18664500	36059300	5264.59			246	-18376700	-19324600	-38682800	0.0353622	18376700	19324600	38682800	5972.85
247	-18165500	-18612900	-35502300	0.0287759	18165500	18612900	35502300	4190.09			247	-18364500	-19070500	-37484100	0.0287759	18364500	19070500	37484100	4603.99
248	-18068200	-18306200	-34137800	0.0394219	18068200	18306200	34137800	5372.23			248	-18226700	-18390000	-34378500	0.0394219	18226700	18390000	34378500	5447.22
249	-18069500	-18304800	-34129700	0.0548632	18069500	18304800	34129700	7473.73			249	-18233400	-18388100	-34363200	0.0548632	18233400	18388100	34363200	7576.06
250	-18066100	-18307300	-34145500	0.0381464	18066100	18307300	34145500	5200.17			250	-18218600	-18391200	-34392800	0.0381464	18218600	18391200	34392800	5273.94
251	-18068800	-18309000	-34150600	0.0148287	18068800	18309000	34150600	2022.04			251	-18228600	-18395400	-34402700	0.0148287	18228600	18395400	34402700	2051.42
252	-18205000	-18569500	-35255800	0.051621	18205000	18569500	35255800	7433.78			252	-18433000	-18968800	-36930600	0.051621	18433000	18968800	36930600	8059.58
253	-18201500	-18584100	-35329000	0.0469305	18201500	18584100	35329000	6781.36			253	-18412000	-18999300	-37097300	0.0469305	18412000	18999300	37097300	7381.48
254	-18143000	-18376900	-34400200	0.0468928	18143000	18376900	34400200	6478.31			254	-18400800	-18541200	-34925200	0.0468928	18400800	18541200	34925200	6666.64
255	-18144900	-18379800	-34411900	0.0616242	18144900	18379800	34411900	8518.48			255	-18417900	-18549600	-34948000	0.0616242	18417900	18549600	34948000	8772.55
256	-18063600	-18300700	-34116300	0.0635936	18063600	18300700	34116300	8656.68			256	-18217100	-18379300	-34337400	0.0635936	18217100	18379300	34337400	8768.73
257	-18064000	-18302700	-34125300	0.0469352	18064000	18302700	34125300	6391.86			257	-18215800	-18382500	-34353800	0.0469352	18215800	18382500	34353800	6476.7
258	-18233300	-18462500	-34717700	0.0317823	18233300	18462500	34717700	4463.53			258	-18485800	-18718500	-35685000	0.0317823	18485800	18718500	35685000	4687.85
259	-18226700	-18456600	-34696100	0.0344581	18226700	18456600	34696100	4833.9			259	-18485700	-18707200	-35631500	0.0344581	18485700	18707200	35631500	5069.85
260	-18240000	-18469000	-34742200	0.0332377	18240000	18469000	34742200	4673.81			260	-18487300	-18731500	-35745700	0.0332377	18487300	18731500	35745700	4916.49
261	-18019900	-18236100	-33852400	0.0484527	18019900	18236100	33852400	6508.01			261	-18096600	-18262300	-33900400	0.0484527	18096600	18262300	33900400	6530.63
262	-18020600	-18235300	-33847600	0.0515149	18020600	18235300	33847600	6917.79			262	-18097100	-18261000	-33893400	0.0515149	18097100	18261000	33893400	6941.08
263	-18028300	-18236400	-33845100	0.0506675	18028300	18236400	33845100	6803.96			263	-18111100	-18263200	-33890100	0.0506675	18111100	18263200	33890100	6827.25
264	-18027000	-18237100	-33849700	0.046935	18027000	18237100	33849700	6304.01			264	-18109400	-18264200	-33896600	0.046935	18109400	18264200	33896600	6326.13
265	-18012600	-18236600	-33861600	0.0527204	18012600	18236600	33861600	7083.62			265	-18083600	-18262300	-33913100	0.0527204	18083600	18262300	33913100	7108.81
266	-18019600	-18237200	-33857800	0.0482118	18019600	18237200	33857800	6477.32			266	-18096400	-18263900	-33908000	0.0482118	18096400	18263900	33908000	6500.52
267	-18158300	-18501700	-34979600	0.0737553	18158300	18501700	34979600	10476.7			267	-18534100	-18844100	-36235600	0.0737553	18534100	18844100	36235600	11167.4
268	-18166200	-18515400	-35036800	0.0628726	18166200	18515400	35036800	8956.06			268	-18525000	-18871400	-36374500	0.0628726	18525000	18871400	36374500	9579.74
269	-18171600	-18529200	-35097400	0.0559829	18171600	18529200	35097400	7998.14			269	-18511600	-18899900	-36523800	0.0559829	18511600	18899900	36523800	8587.34
270	-16648200	-18902200	-38398000	0.0532073	16648200	18902200	38398000	8723.05			270	-17084000	-20768500	-46856500	0.0532073	17084000	20768500	46856500	12585.6
271	-17032100	-18944600	-38216200	0.04638	17032100	18944600	38216200	7566.51			271	-16826400	-20315800	-44956600	0.04638	16826400	20315800	44956600	10143.3
272	-17182900	-19153000	-39058900	0.0351261	17182900	19153000	39058900	5963.98			272	-15205500	-20073100	-45421100	0.0351261	15205500	20073100	45421100	7780.33
273	-16855900	-19176900	-39499600	0.028829	16855900	19176900	39499600	4979.58			273	-14715600	-20032400	-45716900	0.028829	14715600	20032400	45716900	6455.78
274	-17041900	-19034400	-38634800	0.0438569	17041900	19034400	38634800	7294.52			274	-16022800	-20275500	-45568400	0.0438569	16022800	20275500	45568400	9802
275	-18220500	-18451600	-34678400	0.0294714	18220500	18451600	34678400	4130.51			275	-18477700	-18696100	-35586700	0.0294714	18477700	18696100	35586700	4326.63
276	-18110400	-18336500	-34240100	0.139513	18110400	18336500	34240100	19117.6			276	-18440000	-18474700	-34569000	0.139513	18440000	18474700	34569000	19514.2
277	-18112900	-18344600	-34276000	0.187738	18112900	18344600	34276000	25771.2			277	-18450700	-18491000	-34636400	0.187738	18450700	18491000	34636400	26347.6
278	-18113500	-18338800	-34248000	0.197658	18113500	18338800	34248000	27096.8			278	-18434200	-18477000	-34585800	0.197658	18434200	18477000	34585800	27666.8
279	-18110400	-18331600	-34216900	0.1656	18110400	18331600	34216900	22667.1			279	-18424700	-18462500	-34526300	0.1656	18424700	18462500	34526300	23111
280	-18108800	-18331000	-34215300	0.111725	18108800	18331000	34215300	15291.3			280	-18432500	-18463200	-34521600	0.111725	18432500	18463200	34521600	15590.6
281	-17990400	-18224000	-33821200	0.0485208	17990400	18224000	33821200	6504.51			281	-18042800	-18242700	-33857000	0.0485208	18042800	18242700	33857000	6520.92
282	-17997700	-18225600	-33819400	0.0382728	17997700	18225600	33819400	5130.85			282	-18055400	-18245300	-33854900	0.0382728	18055400	18245300	33854900	5144.12
283	-18098600	-18370500	-34413900	0.1768	18098600	18370500	34413900	24425.5			283	-18506700	-18556900	-34894000	0.1768	18506700	18556900	34894000	25136.7
284	-18087800	-18378500	-34463100	0.182263	18087800	18378500	34463100	25235.6			284	-18518000	-18579000	-34987900	0.182263	18518000	18579000	34987900	26032.4
285	-14722800	-16172100	-27313200	0.109445	14722800	16172100	27313200	9843.59			285	-9849090	-14091600	-22271700	0.109445	9849090	14091600	22271700	6512.63
286	-15777900	-17219500	-23223800	0.0622608	15777900	17219500	23223800	4719.26			286	-13692000	-14168200	-16284300	0.0622608	13692000	14168200	16284300	2773.83
287	-15845700	-17511300	-22997600	0.0487619	15845700	17511300	22997600	3690.67			287	-13745300	-13852400	-16644300	0.0487619	13745300	13852400	16644300	2192.92
288	10009	-6683700	-9293890	0.0536532	10009	6683700	9293890	657.451			288	-126243	-4628360	-6626220	0.0536532	126243	4628360	6626220	325.097
289	-18178000	-18432700	-34630800	0.0592574	18178000	18432700	34630800	8281.27			289	-18503100	-18671600	-35444400	0.0592574	18503100	18671600	35444400	8644.86
290	-18189500	-18436700	-34638600	0.0461975	18189500	18436700	34638600	6459.6			290	-18496400	-18676200	-35473100	0.0461975	18496400	18676200	35473100	6748.01
291	-18140800	-18560300	-35276500	0.0694005	18140800	18560300	35276500	9995.16			291	-18479300	-18978600	-36931100	0.0694005	18479300	18978600	36931100	10841.9
292	-18124000	-18573800	-35357300	0.0573192	18124000	18573800	35357300	8284.86			292	-18460300	-19014100	-37119600	0.0573192	18460300	19014100	37119600	9029.96
293	-18199900	-18456700	-34723300	0.0226029	18199900	18456700	34723300	3173.7			293	-18512000	-18721500	-35673100	0.0226029	18512000	18721500	35673100	3333.24
294	-18212900	-18462700	-34738900	0.0230066	18212900	18462700	34738900	3233.38			294	-18506700	-18729300	-35715700	0.0230066	18506700	18729300	35715700	3399.26
295	-18209100	-18456900	-34715000	0.0191193	18209100	18456900	34715000	2683.86			295	-18504500	-18717500	-35661900	0.0191193	18504500	18717500	35661900	2817.75
296	-18131500	-18365000	-34354600	0.0582076	18131500	18365000	34354600	8022.61			296	-18407400	-18520300	-34818900	0.0582076	18407400	18520300	34818900	8234.6
297	-18109800	-18340500	-34259800	0.127436	18109800	18340500	34259800	17479.1			297	-18454300	-18485000	-34603900	0.127436	18454300	18485000	34603900	17858.2
298	-18110300	-18346900	-34289900	0.148764	18110300	18346900	34289900	20434			298	-18465900	-18499300	-34660700	0.148764	18465900	18499300	34660700	20906.6
299	-18063600	-18304200	-34132900	0.0362722	18063600	18304200	34132900	4941.5			299	-18212200	-18384800	-34368200	0.0362722	18212200	18384800	34368200	5008.47
300	-18062300	-18305500	-34140200	0.0337782	18062300	18305500	34140200	4603.26			300	-18206200	-18386300	-34381900	0.0337782	18206200	18386300	34381900	4666.73
301	-18058000	-18303000	-34133000	0.0200631	18058000	18303000	34133000	2733.06			301	-18196600	-18381400	-34367900	0.0200631	18196600	18381400	34367900	2769.64
302	-18033600	-18275200	-34024900	0.0354832	18033600	18275200	34024900	4806.81			302	-18142400	-18328400	-34169700	0.0354832	18142400	18328400	34169700	4848.2
303	-18032100	-18276300	-34031500	0.0271895	18032100	18276300	34031500	3684.38			303	-18136200	-18329500	-34181100	0.0271895	18136200	18329500	34181100	3716.69
304	-18030500	-18274500	-34024400	0.0337055	18030500	18274500	34024400	4565.67			304	-18134100	-18326500	-34169000	0.0337055	18134100	18326500	34169000	4604.58
305	-17920700	-18605800	-35713200	0.042682	17920700	18605800	35713200	6256.9			305	-18483300	-19169200	-37835700	0.042682	18483300	19169200	37835700	6948.22
306	-17879700	-18620100	-35822400	0.0427781	17879700	18620100	35822400	6300.05			306	-18476900	-19220600	-38086700	0.0427781	18476900	19220600	38086700	7042.6
307	-18068200	-18241300	-33828500	0.021731	18068200	18241300	33828500	2917.59			307	-18181700	-18273500	-33868700	0.021731	18181700	18273500	33868700	2928.28
308	-18067800	-18241700	-33830700	0.0337939	18067800	18241700	33830700	4537.61			308	-18181600	-18274100	-33871700	0.0337939	18181600	18274100	33871700	4554.42
309	-18064200	-18240600	-33829500	0.0311784	18064200	18240600	33829500	4185.94			309	-18175100	-18272400	-33870000	0.0311784	18175100	18272400	33870000	4201.17
310	-17952000	-18216700	-33827100	0.0123846	17952000	18216700	33827100	1659.74			310	-17978800	-18230000	-33863600	0.0123846	17978800	18230000	33863600	1663.34
311	-17957400	-18217900	-33827700	0.0183033	17957400	18217900	33827700	2453.21			311	-17987300	-18231900	-33864500	0.0183033	17987300	18231900	33864500	2458.68
312	-17951200	-18217500	-33832100	0.0152426	17951200	18217500	33832100	2043.23			312	-17977100	-18231000	-33870400	0.0152426	17977100	18231000	33870400	2047.81
313	-18036500	-18257800	-33939100	0.015703	18036500	18257800	33939100	2118.55			313	-18144100	-18299300	-34029200	0.015703	18144100	18299300	34029200	2131.19
314	-18037800	-18259100	-33943700	0.0401569	18037800	18259100	33943700	5419.03			314	-18149400	-18302000	-34036900	0.0401569	18149400	18302000	34036900	5452.48
315	-18039100	-18257000	-33932400	0.0519882	18039100	18257000	33932400	7011.94			315	-18150100	-18298600	-34019800	0.0519882	18150100	18298600	34019800	7053.21
316	-18035100	-18256000	-33932000	0.050292	18035100	18256000	33932000	6782.62			316	-18139800	-18296200	-34018700	0.050292	18139800	18296200	34018700	6821.67
317	-18033400	-18257200	-33939200	0.0384974	18033400	18257200	33939200	5193.62			317	-18137600	-18298100	-34029700	0.0384974	18137600	18298100	34029700	5224.43
318	-18036400	-18260000	-33949300	0.042573	18036400	18260000	33949300	5746.51			318	-18147500	-18303400	-34045300	0.042573	18147500	18303400	34045300	5782.71
319	-18033400	-18258500	-33945600	0.0253236	18033400	18258500	33945600	3417.42			319	-18138900	-18300400	-34039700	0.0253236	18138900	18300400	34039700	3438.35
320	-18033000	-18259500	-33950600	0.0259131	18033000	18259500	33950600	3497.79			320	-18137900	-18301900	-34047700	0.0259131	18137900	18301900	34047700	3519.69
321	-18025100	-18248400	-33905500	0.0315513	18025100	18248400	33905500	4249.09			321	-18113300	-18282100	-33978000	0.0315513	18113300	18282100	33978000	4269.59
322	-18020600	-18247500	-33905800	0.0209171	18020600	18247500	33905800	2816.81			322	-18104500	-18280300	-33978200	0.0209171	18104500	18280300	33978200	2830.2
323	-18027300	-18247500	-33899100	0.0398209	18027300	18247500	33899100	5361.29			323	-18117000	-18280800	-33968200	0.0398209	18117000	18280800	33968200	5386.41
324	-18023200	-18246500	-33898600	0.0333537	18023200	18246500	33898600	4490.19			324	-18108400	-18278900	-33967500	0.0333537	18108400	18278900	33967500	4510.89
325	-18037700	-18254700	-33923100	0.0611573	18037700	18254700	33923100	8244.74			325	-18144700	-18294400	-34005200	0.0611573	18144700	18294400	34005200	8290.68
326	-18029600	-18252800	-33921800	0.0252227	18029600	18252800	33921800	3399.7			326	-18125800	-18290000	-34003300	0.0252227	18125800	18290000	34003300	3417.99
327	-18033300	-18252600	-33917300	0.0557907	18033300	18252600	33917300	7518.67			327	-18133900	-18290300	-33996600	0.0557907	18133900	18290300	33996600	7558.81
328	-18041900	-18255700	-33923500	0.0699223	18041900	18255700	33923500	9427.15			328	-18156000	-18297000	-34006500	0.0699223	18156000	18297000	34006500	9481.09
329	-18036900	-18262000	-33958700	0.0421044	18036900	18262000	33958700	5685.87			329	-18149500	-18306900	-34060100	0.0421044	18149500	18306900	34060100	5723.3
330	-18039800	-18263400	-33962500	0.0511475	18039800	18263400	33962500	6908.64			330	-18157800	-18310100	-34066700	0.0511475	18157800	18310100	34066700	6955.61
331	-18035600	-18263700	-33967900	0.0430917	18035600	18263700	33967900	5821.67			331	-18147100	-18309600	-34075200	0.0430917	18147100	18309600	34075200	5861.54
332	-18033500	-18262500	-33964300	0.0261539	18033500	18262500	33964300	3532.66			332	-18140100	-18306800	-34069100	0.0261539	18140100	18306800	34069100	3556.17
333	-18040300	-18261200	-33951200	0.0607156	18040300	18261200	33951200	8196.63			333	-18157300	-18306200	-34048900	0.0607156	18157300	18306200	34048900	8249.66
334	-18041800	-18258400	-33936600	0.0659412	18041800	18258400	33936600	8896.01			334	-18158200	-18301700	-34026300	0.0659412	18158200	18301700	34026300	8950.09
335	-18192000	-18449600	-34697600	0.0349122	18192000	18449600	34697600	4895.52			335	-18510800	-18708000	-35610300	0.0349122	18510800	18708000	35610300	5133.36
336	-18202300	-18451200	-34694900	0.0260728	18202300	18451200	34694900	3656.1			336	-18500800	-18706400	-35612600	0.0260728	18500800	18706400	35612600	3833.53
337	-18189000	-18442900	-34668400	0.0453776	18189000	18442900	34668400	6353.92			337	-18504700	-18692200	-35541100	0.0453776	18504700	18692200	35541100	6650.09
338	-17651400	-18699900	-36430800	0.0360872	17651400	18699900	36430800	5453.63			338	-18348200	-19518100	-39633400	0.0360872	18348200	19518100	39633400	6356.09
339	-17800200	-18730000	-36425500	0.0389523	17800200	18730000	36425500	5895.56			339	-18118000	-19471000	-39639000	0.0389523	18118000	19471000	39639000	6847.01
340	-17548100	-18719500	-36627500	0.0384698	17548100	18719500	36627500	5860.52			340	-18312000	-19631800	-40211600	0.0384698	18312000	19631800	40211600	6947.45
341	-17727500	-18759700	-36640000	0.0409853	17727500	18759700	36640000	6260.36			341	-18020200	-19570700	-40211800	0.0409853	18020200	19570700	40211800	7381.84
342	-17525500	-18670200	-36415500	0.0274553	17525500	18670200	36415500	4140.06			342	-18530400	-19546500	-39586300	0.0274553	18530400	19546500	39586300	4834.55
343	-17382800	-18677300	-36592100	0.0403291	17382800	18677300	36592100	6122.06			343	-18555400	-19662800	-40115700	0.0403291	18555400	19662800	40115700	7269.78
344	-17710300	-18639200	-36082800	0.0397156	17710300	18639200	36082800	5908.76			344	-18511600	-19354800	-38691600	0.0397156	18511600	19354800	38691600	6720.56
345	-18056900	-18622800	-35657800	0.0279781	18056900	18622800	35657800	4097.94			345	-18383600	-19138200	-37787500	0.0279781	18383600	19138200	37787500	4539.43
346	-18105600	-18615800	-35575900	0.0322226	18105600	18615800	35575900	4704.49			346	-18383700	-19102400	-37616800	0.0322226	18383700	19102400	37616800	5187.79
347	-18161800	-18638300	-35627100	0.0238487	18161800	18638300	35627100	3492.89			347	-18294800	-19117600	-37777900	0.0238487	18294800	19117600	37777900	3863.83
348	-18134000	-18594300	-35445200	0.0361031	18134000	18594300	35445200	5240.68			348	-18418100	-19048500	-37325800	0.0361031	18418100	19048500	37325800	5738.44
349	-18220900	-18601400	-35392000	0.0354262	18220900	18601400	35392000	5135.58			349	-18373700	-19023800	-37252100	0.0354262	18373700	19023800	37252100	5608.99
350	-18227100	-18614400	-35447500	0.0260371	18227100	18614400	35447500	3784.67			350	-18325400	-19043500	-37394500	0.0260371	18325400	19043500	37394500	4146.92
351	-18033300	-18251300	-33911100	0.0622298	18033300	18251300	33911100	8383.93			351	-18133000	-18288200	-33987100	0.0622298	18133000	18288200	33987100	8427.26
352	-18032100	-18249900	-33905900	0.0747858	18032100	18249900	33905900	10072.8			352	-18128500	-18285500	-33978900	0.0747858	18128500	18285500	33978900	10122.9
353	-18029600	-18248600	-33901800	0.0577027	18029600	18248600	33901800	7770.09			353	-18122300	-18282800	-33972300	0.0577027	18122300	18282800	33972300	7807.37
354	-18030100	-18261500	-33962800	0.0229729	18030100	18261500	33962800	3102.61			354	-18133200	-18304900	-34066800	0.0229729	18133200	18304900	34066800	3122.98
355	-18029700	-18262400	-33967800	0.0232123	18029700	18262400	33967800	3135.68			355	-18131500	-18306200	-34074600	0.0232123	18131500	18306200	34074600	3156.63
356	-18031000	-18263700	-33972600	0.0320832	18031000	18263700	33972600	4335.11			356	-18134800	-18308500	-34082300	0.0320832	18134800	18308500	34082300	4364.8
357	-18032300	-18265000	-33977300	0.034346	18032300	18265000	33977300	4642.01			357	-18138400	-18310900	-34090000	0.034346	18138400	18310900	34090000	4674.63
358	-18032800	-18266100	-33982300	0.0343892	18032800	18266100	33982300	4649			358	-18140300	-18313100	-34098800	0.0343892	18140300	18313100	34098800	4682.62
359	-18037000	-18268000	-33987300	0.0379229	18037000	18268000	33987300	5128.27			359	-18150600	-18317000	-34107200	0.0379229	18150600	18317000	34107200	5166.66
360	-18033300	-18267500	-33988500	0.0298648	18033300	18267500	33988500	4038.59			360	-18139900	-18315100	-34108400	0.0298648	18139900	18315100	34108400	4068.4
361	-18176800	-18441200	-34672700	0.063115	18176800	18441200	34672700	8837.83			361	-18514700	-18693700	-35538300	0.063115	18514700	18693700	35538300	9249.58
362	-18211100	-18468000	-34766300	0.0404264	18211100	18468000	34766300	5688.83			362	-18513800	-18744600	-35781600	0.0404264	18513800	18744600	35781600	5991.99
363	-18072700	-18308800	-34145800	0.0419037	18072700	18308800	34145800	5713.01			363	-18240300	-18396000	-34394000	0.0419037	18240300	18396000	34394000	5795.58
364	-18076300	-18311700	-34155800	0.0410572	18076300	18311700	34155800	5600.59			364	-18248600	-18401900	-34413600	0.0410572	18248600	18401900	34413600	5684.51
365	-18111000	-18341900	-34265200	0.0630932	18111000	18341900	34265200	8656.22			365	-18341900	-18467400	-34632300	0.0630932	18341900	18467400	34632300	8838.86
366	-18106700	-18337300	-34247500	0.0588483	18106700	18337300	34247500	8066.48			366	-18332500	-18457900	-34596400	0.0588483	18332500	18457900	34596400	8229.03
367	-18102500	-18333200	-34232200	0.0555835	18102500	18333200	34232200	7612.91			367	-18319700	-18448600	-34565100	0.0555835	18319700	18448600	34565100	7759.49
368	-18097600	-18329300	-34218700	0.0533137	18097600	18329300	34218700	7296.77			368	-18304800	-18439700	-34537800	0.0533137	18304800	18439700	34537800	7431.36
369	-18093000	-18323900	-34197600	0.0657528	18093000	18323900	34197600	8989.53			369	-18296100	-18429100	-34495500	0.0657528	18296100	18429100	34495500	9145.66
370	-18092500	-18326300	-34209500	0.0478361	18092500	18326300	34209500	6543.7			370	-18288400	-18432400	-34519300	0.0478361	18288400	18432400	34519300	6660.38
371	-17400200	-18738100	-36864200	0.045303	17400200	18738100	36864200	6966.84			371	-18277300	-19776100	-40933900	0.045303	18277300	19776100	40933900	8439.82
372	-17617000	-18785500	-36873400	0.0419492	17617000	18785500	36873400	6469.52			372	-17908400	-19685000	-40868700	0.0419492	17908400	19685000	40868700	7768.02
373	-17959900	-18762000	-36418400	0.0435866	17959900	18762000	36418400	6607.53			373	-17884300	-19422400	-39641100	0.0435866	17884300	19422400	39641100	7645.35
374	-18139300	-18372900	-34384600	0.0325535	18139300	18372900	34384600	4493.72			374	-18402900	-18534000	-34888600	0.0325535	18402900	18534000	34888600	4620.21
375	-18139300	-18373900	-34389600	0.0435035	18139300	18373900	34389600	6006.71			375	-18414500	-18538400	-34898200	0.0435035	18414500	18538400	34898200	6178.13
376	-18122900	-18353600	-34308900	0.0405337	18122900	18353600	34308900	5573.75			376	-18373800	-18493200	-34723200	0.0405337	18373800	18493200	34723200	5705.61
377	-18119900	-18350200	-34295700	0.043297	18119900	18350200	34295700	5949.7			377	-18373100	-18487000	-34694800	0.043297	18373100	18487000	34694800	6086.32
378	-18098400	-18327600	-34209600	0.0744072	18098400	18327600	34209600	10179.4			378	-18314300	-18437800	-34518900	0.0744072	18314300	18437800	34518900	10363.7
379	-18030300	-18258400	-33948300	0.0273301	18030300	18258400	33948300	3688.5			379	-18130800	-18299600	-34044000	0.0273301	18130800	18299600	34044000	3711.1
380	-18029400	-18257400	-33944200	0.040855	18029400	18257400	33944200	5512.68			380	-18128100	-18297600	-34037100	0.040855	18128100	18297600	34037100	5545.56
381	-18027400	-18256100	-33940200	0.0397525	18027400	18256100	33940200	5362.72			381	-18122400	-18295200	-34031000	0.0397525	18122400	18295200	34031000	5393.87
382	-18026700	-18251300	-33917900	0.053483	18026700	18251300	33917900	7207.16			382	-18118500	-18287100	-33996700	0.053483	18118500	18287100	33996700	7244.52
383	-18025000	-18250200	-33914100	0.0540343	18025000	18250200	33914100	7279.94			383	-18113700	-18284900	-33990800	0.0540343	18113700	18284900	33990800	7316.6
384	-18021900	-18249000	-33911700	0.0378488	18021900	18249000	33911700	5098.47			384	-18106400	-18282600	-33987200	0.0378488	18106400	18282600	33987200	5123.53
385	-18018700	-18248000	-33910200	0.0211502	18018700	18248000	33910200	2848.72			385	-18100000	-18280700	-33984700	0.0211502	18100000	18280700	33984700	2862.45
386	-18017100	-18246900	-33906400	0.0221325	18017100	18246900	33906400	2980.41			386	-18097300	-18279100	-33979600	0.0221325	18097300	18279100	33979600	2994.53
387	-18018100	-18246200	-33901900	0.0321778	18018100	18246200	33901900	4332.25			387	-18098200	-18277800	-33972600	0.0321778	18098200	18277800	33972600	4352.26
388	-18025400	-18245800	-33893000	0.0446696	18025400	18245800	33893000	6012.15			388	-18112800	-18278100	-33959500	0.0446696	18112800	18278100	33959500	6039.36
389	-18018800	-18245300	-33897000	0.0377882	18018800	18245300	33897000	5086.46			389	-18099100	-18276400	-33965200	0.0377882	18099100	18276400	33965200	5109.35
390	-18026500	-18244800	-33887100	0.0584155	18026500	18244800	33887100	7860.13			390	-18113800	-18276500	-33950800	0.0584155	18113800	18276500	33950800	7894.63
391	-18019100	-18244300	-33891800	0.0487627	18019100	18244300	33891800	6562.06			391	-18099300	-18274900	-33957700	0.0487627	18099300	18274900	33957700	6590.85
392	-18026900	-18243700	-33881500	0.0612019	18026900	18243700	33881500	8232.87			392	-18113300	-18274800	-33942900	0.0612019	18113300	18274800	33942900	8268
393	-18019000	-18243100	-33886600	0.0504852	18019000	18243100	33886600	6792.13			393	-18098400	-18273100	-33949900	0.0504852	18098400	18273100	33949900	6821.01
394	-18025600	-18242400	-33876500	0.0565544	18025600	18242400	33876500	7605.71			394	-18110300	-18272600	-33935700	0.0565544	18110300	18272600	33935700	7637.16
395	-18018200	-18242000	-33881800	0.0513205	18018200	18242000	33881800	6902.83			395	-18096400	-18271100	-33942600	0.0513205	18096400	18271100	33942600	6931.22
396	-18024000	-18241200	-33872200	0.0516619	18024000	18241200	33872200	6946.14			396	-18106300	-18270400	-33929000	0.0516619	18106300	18270400	33929000	6973.8
397	-18016900	-18240700	-33877200	0.0505948	18016900	18240700	33877200	6803.58			397	-18093100	-18269000	-33935500	0.0505948	18093100	18269000	33935500	6830.54
398	-18022100	-18239800	-33867700	0.0495615	18022100	18239800	33867700	6662.09			398	-18102100	-18268100	-33922500	0.0495615	18102100	18268100	33922500	6687.75
399	-18020500	-18238500	-33863100	0.047488	18020500	18238500	33863100	6381.79			399	-18098500	-18265900	-33915500	0.047488	18098500	18265900	33915500	6405.45
400	-18029000	-18240400	-33863300	0.0490993	18029000	18240400	33863300	6599.24			400	-18115100	-18269600	-33916400	0.0490993	18115100	18269600	33916400	6624.73
401	-18030600	-18241500	-33867000	0.0563373	18030600	18241500	33867000	7573.61			401	-18118700	-18271500	-33921900	0.0563373	18118700	18271500	33921900	7603.75
402	-18031800	-18246600	-33890100	0.0650029	18031800	18246600	33890100	8748.46			402	-18125500	-18279900	-33955100	0.0650029	18125500	18279900	33955100	8788.26
403	-18219300	-18534500	-35074800	0.0542963	18219300	18534500	35074800	7754.02			403	-18492300	-18891600	-36503600	0.0542963	18492300	18891600	36503600	8318.83
404	-18176300	-18549700	-35190500	0.0589543	18176300	18549700	35190500	8460.36			404	-18497600	-18940600	-36732000	0.0589543	18497600	18940600	36732000	9128.43
405	-17912700	-18795800	-36626500	0.0444726	17912700	18795800	36626500	6803.63			405	-17672300	-19482200	-40138300	0.0444726	17672300	19482200	40138300	7959.31
406	-17499800	-18815500	-37133200	0.0420631	17499800	18815500	37133200	6557.5			406	-17768400	-19814300	-41624700	0.0420631	17768400	19814300	41624700	8039.33
407	-17414200	-18849700	-37382200	0.0363542	17414200	18849700	37382200	5728.19			407	-17557500	-19921500	-42346700	0.0363542	17557500	19921500	42346700	7155.68
408	-17242700	-18759600	-37124100	0.0489097	17242700	18759600	37124100	7600.57			408	-18223000	-19953900	-41835600	0.0489097	18223000	19953900	41835600	9467.27
409	-17113800	-18800700	-37448900	0.0534835	17113800	18800700	37448900	8427.09			409	-17954800	-20126200	-42925000	0.0534835	17954800	20126200	42925000	10819.7
410	-17061300	-18864800	-37806600	0.0560495	17061300	18864800	37806600	8974.89			410	-17558400	-20275900	-44034700	0.0560495	17558400	20275900	44034700	11846.4
411	-17378300	-18911000	-37710200	0.0353446	17378300	18911000	37710200	5652.25			411	-17094700	-19982200	-43098600	0.0353446	17094700	19982200	43098600	7161.39
412	-17714400	-18612100	-35949700	0.0458263	17714400	18612100	35949700	6775.58			412	-18578600	-19293200	-38331000	0.0458263	18578600	19293200	38331000	7636.36
413	-18108800	-18341700	-34266700	0.0518697	18108800	18341700	34266700	7116.67			413	-18327800	-18465300	-34636500	0.0518697	18327800	18465300	34636500	7266.49
414	-18104700	-18337700	-34251300	0.0498789	18104700	18337700	34251300	6838.07			414	-18318600	-18456700	-34604800	0.0498789	18318600	18456700	34604800	6976.16
415	-18100900	-18334100	-34238300	0.0465597	18100900	18334100	34238300	6378.69			415	-18308500	-18448900	-34577700	0.0465597	18308500	18448900	34577700	6502.6
416	-18096600	-18331100	-34228100	0.035497	18096600	18331100	34228100	4860.41			416	-18296200	-18441800	-34556200	0.035497	18296200	18441800	34556200	4951.61
417	-18092400	-18328800	-34221200	0.0319108	18092400	18328800	34221200	4367.66			417	-18282600	-18436000	-34542100	0.0319108	18282600	18436000	34542100	4447.49
418	-18123000	-18355700	-34319200	0.0528137	18123000	18355700	34319200	7265.95			418	-18362600	-18495800	-34746900	0.0528137	18362600	18495800	34746900	7441.31
419	-18118500	-18351900	-34305300	0.0487496	18118500	18351900	34305300	6701.92			419	-18350400	-18486900	-34717000	0.0487496	18350400	18486900	34717000	6857.75
420	-18114400	-18348000	-34291100	0.0506471	18114400	18348000	34291100	6957.63			420	-18339300	-18478400	-34687200	0.0506471	18339300	18478400	34687200	7113.49
421	-18111200	-18344900	-34279500	0.0350242	18111200	18344900	34279500	4808.54			421	-18327700	-18470600	-34662000	0.0350242	18327700	18470600	34662000	4912.52
422	-17185700	-18682000	-36811300	0.0562212	17185700	18682000	36811300	8604.27			422	-18590400	-19829900	-40877200	0.0562212	18590400	19829900	40877200	10477.9
423	-18210900	-18474900	-34799300	0.047166	18210900	18474900	34799300	6647.62			423	-18517100	-18761200	-35857200	0.047166	18517100	18761200	35857200	7015.85
424	-18212800	-18483100	-34836300	0.0493722	18212800	18483100	34836300	6970.99			424	-18516500	-18779900	-35947000	0.0493722	18516500	18779900	35947000	7374.63
425	-18040500	-18269000	-33988200	0.0487764	18040500	18269000	33988200	6596.61			425	-18159700	-18319300	-34108800	0.0487764	18159700	18319300	34108800	6646.76
426	-18034800	-18269400	-33995700	0.0327203	18034800	18269400	33995700	4426.38			426	-18145300	-18318800	-34120700	0.0327203	18145300	18318800	34120700	4460.39
427	-18032400	-18268600	-33994500	0.0210412	18032400	18268600	33994500	2846.17			427	-18138500	-18316900	-34118800	0.0210412	18138500	18316900	34118800	2867.76
428	-18200500	-18445000	-34666900	0.037579	18200500	18445000	34666900	5262.42			428	-18494300	-18691400	-35547400	0.037579	18494300	18691400	35547400	5508.04
429	-18224800	-18465900	-34742500	0.030903	18224800	18465900	34742500	4344.63			429	-18498100	-18731900	-35736700	0.030903	18498100	18731900	35736700	4569.9
430	-18219800	-18459600	-34717200	0.0228407	18219800	18459600	34717200	3207.07			430	-18494900	-18718400	-35675500	0.0228407	18494900	18718400	35675500	3367.9
431	-18212000	-18453700	-34697300	0.018987	18212000	18453700	34697300	2663.15			431	-18490800	-18707000	-35625500	0.018987	18490800	18707000	35625500	2792.99
432	-18181300	-18421700	-34575100	0.0408141	18181300	18421700	34575100	5688.96			432	-18472300	-18640500	-35326800	0.0408141	18472300	18640500	35326800	5919.02
433	-18173400	-18415400	-34553100	0.0597513	18173400	18415400	34553100	8318.88			433	-18470600	-18628600	-35272100	0.0597513	18470600	18628600	35272100	8642.97
434	-18166800	-18408300	-34525900	0.072663	18166800	18408300	34525900	10102.4			434	-18466200	-18614000	-35206900	0.072663	18466200	18614000	35206900	10477.9
435	-18150500	-18385100	-34431400	0.0626556	18150500	18385100	34431400	8669.84			435	-18418300	-18559200	-34993300	0.0626556	18418300	18559200	34993300	8938.49
436	-18124900	-18356100	-34319000	0.0581795	18124900	18356100	34319000	8004.31			436	-18387700	-18500100	-34742500	0.0581795	18387700	18500100	34742500	8198.61
437	-18093600	-18321600	-34186000	0.090271	18093600	18321600	34186000	12334.8			437	-18304100	-18425900	-34472200	0.090271	18304100	18425900	34472200	12543.5
438	-18026900	-18239100	-33859200	0.0449329	18026900	18239100	33859200	6037.87			438	-18110300	-18267300	-33910500	0.0449329	18110300	18267300	33910500	6060.42
439	-18033300	-18239600	-33855400	0.039685	18033300	18239600	33855400	5332.21			439	-18121900	-18268500	-33904800	0.039685	18121900	18268500	33904800	5352.06
440	-18036100	-18240700	-33857800	0.0595517	18036100	18240700	33857800	8002.83			440	-18127600	-18270500	-33908400	0.0595517	18127600	18270500	33908400	8033.44
441	-17570700	-18620100	-36131500	0.0391708	17570700	18620100	36131500	5831.27			441	-18630200	-19395400	-38766800	0.0391708	18630200	19395400	38766800	6659.19
442	-17440200	-18637700	-36345700	0.0375997	17440200	18637700	36345700	5645.57			442	-18663800	-19527600	-39363000	0.0375997	18663800	19527600	39363000	6565.19
443	-17225000	-18626000	-36505200	0.0537773	17225000	18626000	36505200	8115.81			443	-18740000	-19647800	-39859700	0.0537773	18740000	19647800	39859700	9604.04
444	-18043500	-18270300	-33991300	0.0677681	18043500	18270300	33991300	9166.86			444	-18168900	-18322500	-34114800	0.0677681	18168900	18322500	34114800	9238.69
445	-18032200	-18238600	-33852000	0.0370928	18032200	18238600	33852000	4983.01			445	-18119300	-18267000	-33899900	0.0370928	18119300	18267000	33899900	5001.09
446	-18038000	-18239600	-33850700	0.0426085	18038000	18239600	33850700	5724.13			446	-18130300	-18269000	-33898300	0.0426085	18130300	18269000	33898300	5745.27
447	-18044600	-18254200	-33913700	0.0941014	18044600	18254200	33913700	12681.6			447	-18160700	-18294800	-33991100	0.0941014	18160700	18294800	33991100	12751.1
448	-16654300	-18784900	-37833300	0.0710114	16654300	18784900	37833300	11340.8			448	-17905300	-20578800	-45131100	0.0710114	17905300	20578800	45131100	15734.3
449	-18045600	-18257200	-33926900	0.077369	18045600	18257200	33926900	10433.4			449	-18166600	-18300200	-34010900	0.077369	18166600	18300200	34010900	10494.7
450	-18044700	-18260000	-33941300	0.0830235	18044700	18260000	33941300	11203.6			450	-18167000	-18305100	-34033700	0.0830235	18167000	18305100	34033700	11274.1
451	-18247800	-18648300	-35588500	0.0170483	18247800	18648300	35588500	2495.24			451	-18217500	-19092400	-37735100	0.0170483	18217500	19092400	37735100	2754.29
452	-18237300	-18656100	-35636200	0.0161556	18237300	18656100	35636200	2369.55			452	-18191000	-19110800	-37849700	0.0161556	18191000	19110800	37849700	2622.91
453	-18135700	-18370000	-34374300	0.0301185	18135700	18370000	34374300	4155.33			453	-18407600	-18529700	-34863700	0.0301185	18407600	18529700	34863700	4269.88
454	-18116000	-18346000	-34279700	0.0598847	18116000	18346000	34279700	8222.34			454	-18365400	-18478400	-34661200	0.0598847	18365400	18478400	34661200	8403.76
455	-18112600	-18341500	-34261800	0.0674812	18112600	18341500	34261800	9256.95			455	-18357000	-18468900	-34624500	0.0674812	18357000	18468900	34624500	9452.17
456	-18103700	-18331900	-34225000	0.0723973	18103700	18331900	34225000	9912.53			456	-18331800	-18448000	-34550000	0.0723973	18331800	18448000	34550000	10101.3
457	-18108600	-18336700	-34243100	0.0698501	18108600	18336700	34243100	9572.76			457	-18345600	-18458500	-34586300	0.0698501	18345600	18458500	34586300	9764.64
458	-18212900	-18519700	-35010500	0.0603268	18212900	18519700	35010500	8588.31			458	-18505800	-18862400	-36351100	0.0603268	18505800	18862400	36351100	9179.63
459	-18209100	-18506700	-34952500	0.07434	18209100	18506700	34952500	10553.7			459	-18514900	-18834500	-36208900	0.07434	18514900	18834500	36208900	11239.3
460	-18197500	-18494000	-34903600	0.0782518	18197500	18494000	34903600	11081.5			460	-18522300	-18810900	-36089200	0.0782518	18522300	18810900	36089200	11766.5
461	-18183600	-18468600	-34796300	0.0715936	18183600	18468600	34796300	10085.1			461	-18527600	-18757500	-35829300	0.0715936	18527600	18757500	35829300	10637.1
462	-18185900	-18479700	-34847100	0.0694136	18185900	18479700	34847100	9801.97			462	-18528000	-18782800	-35949500	0.0694136	18528000	18782800	35949500	10371
463	-18026300	-18237900	-33854300	0.0436607	18026300	18237900	33854300	5865.47			463	-18108600	-18265500	-33903500	0.0436607	18108600	18265500	33903500	5886.69
464	-18033000	-18242800	-33871000	0.0664848	18033000	18242800	33871000	8939.81			464	-18124100	-18273900	-33928000	0.0664848	18124100	18273900	33928000	8976.7
465	-18034500	-18244200	-33876300	0.0700604	18034500	18244200	33876300	9423.22			465	-18128100	-18276200	-33935300	0.0700604	18128100	18276200	33935300	9463.36
466	-18034800	-18245800	-33883400	0.0800735	18034800	18245800	33883400	10773.7			466	-18130200	-18278800	-33945500	0.0800735	18130200	18278800	33945500	10821.5
467	-18036600	-18248100	-33892900	0.0806353	18036600	18248100	33892900	10854.6			467	-18135900	-18283000	-33959500	0.0806353	18135900	18283000	33959500	10905.7
468	-18038500	-18249700	-33898300	0.0787489	18038500	18249700	33898300	10603.7			468	-18141900	-18285900	-33967500	0.0787489	18141900	18285900	33967500	10655.7
469	-18096400	-18742300	-36188000	0.0375643	18096400	18742300	36188000	5643.27			469	-17892400	-19309700	-39095900	0.0375643	17892400	19309700	39095900	6431.19
470	-18091000	-18774200	-36345300	0.0327948	18091000	18774200	36345300	4962.65			470	-17689100	-19342400	-39455200	0.0327948	17689100	19342400	39455200	5694.6
471	-17828000	-18830200	-36875300	0.0406969	17828000	18830200	36875300	6292.13			471	-17507000	-19580200	-40770700	0.0406969	17507000	19580200	40770700	7478.95
472	-17576400	-18915900	-37535100	0.0134211	17576400	18915900	37535100	2133.41			472	-16826400	-19776300	-42385500	0.0134211	16826400	19776300	42385500	2633.11
473	-17658500	-18903100	-37392300	0.0322439	17658500	18903100	37392300	5096.29			473	-17076700	-19760400	-42059400	0.0322439	17076700	19760400	42059400	6247.74
474	-17743800	-18864500	-37122900	0.0374511	17743800	18864500	37122900	5851.53			474	-17307200	-19667700	-41387500	0.0374511	17307200	19667700	41387500	7059.67
475	-17738800	-18589700	-35818600	0.05347	17738800	18589700	35818600	7859.32			475	-18587000	-19225900	-38002000	0.05347	18587000	19225900	38002000	8780.39
476	-17816000	-18580600	-35697700	0.0572992	17816000	18580600	35697700	8382.32			476	-18570500	-19163100	-37719400	0.0572992	18570500	19163100	37719400	9288.33
477	-18095000	-18331500	-34231500	0.0312841	18095000	18331500	34231500	4284.16			477	-18286200	-18441300	-34564000	0.0312841	18286200	18441300	34564000	4364.92
478	-18098300	-18334400	-34242100	0.0403829	18098300	18334400	34242100	5533.27			478	-18294200	-18447700	-34586300	0.0403829	18294200	18447700	34586300	5641.06
479	-18102000	-18337700	-34254200	0.0429531	18102000	18337700	34254200	5889.17			479	-18302600	-18454600	-34610900	0.0429531	18302600	18454600	34610900	6007.84
480	-18104400	-18340700	-34266400	0.0421357	18104400	18340700	34266400	5780.68			480	-18309000	-18461200	-34635900	0.0421357	18309000	18461200	34635900	5901.06
481	-18107700	-18343700	-34277300	0.029852	18107700	18343700	34277300	4097.79			481	-18313800	-18466900	-34658300	0.029852	18313800	18466900	34658300	4185.48
482	-18110900	-18346700	-34288300	0.0302832	18110900	18346700	34288300	4159.37			482	-18318900	-18473000	-34682300	0.0302832	18318900	18473000	34682300	4251.09
483	-18114000	-18349800	-34299700	0.040909	18114000	18349800	34299700	5622.15			483	-18327700	-18480100	-34707300	0.040909	18327700	18480100	34707300	5750.26
484	-18118500	-18353700	-34314200	0.0529584	18118500	18353700	34314200	7283.63			484	-18337100	-18488500	-34737800	0.0529584	18337100	18488500	34737800	7455.73
485	-18122700	-18357700	-34328800	0.0622289	18122700	18357700	34328800	8565.17			485	-18348800	-18497500	-34769000	0.0622289	18348800	18497500	34769000	8775.31
486	-16968700	-18693500	-37083100	0.0653934	16968700	18693500	37083100	10113.7			486	-18569100	-20053700	-41964800	0.0653934	18569100	20053700	41964800	12764.5
487	-16751700	-18723000	-37440600	0.0767185	16751700	18723000	37440600	12040.1			487	-18458700	-20360100	-43535500	0.0767185	18458700	20360100	43535500	15979.6
488	-18229600	-18472700	-34770000	0.0347962	18229600	18472700	34770000	4898.7			488	-18500700	-18746300	-35802900	0.0347962	18500700	18746300	35802900	5161.67
489	-18233400	-18479500	-34798700	0.0404656	18233400	18479500	34798700	5704.92			489	-18502900	-18761400	-35872700	0.0404656	18502900	18761400	35872700	6022.36
490	-18025600	-18260600	-33963100	0.034561	18025600	18260600	33963100	4667.4			490	-18121700	-18302700	-34067500	0.034561	18121700	18302700	34067500	4697.64
491	-18025800	-18262200	-33970400	0.0320775	18025800	18262200	33970400	4333.55			491	-18121900	-18305100	-34079000	0.0320775	18121900	18305100	34079000	4362.5
492	-18026400	-18263500	-33976100	0.0315728	18026400	18263500	33976100	4266.58			492	-18123600	-18307400	-34088400	0.0315728	18123600	18307400	34088400	4295.9
493	-18027100	-18264700	-33981200	0.0322119	18027100	18264700	33981200	4354.06			493	-18125700	-18309600	-34096600	0.0322119	18125700	18309600	34096600	4384.73
494	-18027900	-18266000	-33986500	0.0302724	18027900	18266000	33986500	4092.99			494	-18127600	-18311800	-34105000	0.0302724	18127600	18311800	34105000	4122.5
495	-18028900	-18267200	-33991500	0.0277023	18028900	18267200	33991500	3746.46			495	-18128600	-18313700	-34113500	0.0277023	18128600	18313700	34113500	3774.1
496	-18029300	-18268300	-33996300	0.0197733	18029300	18268300	33996300	2674.77			496	-18130700	-18315900	-34121400	0.0197733	18130700	18315900	34121400	2694.98
497	-18029600	-18269100	-33999800	0.0224965	18029600	18269100	33999800	3043.67			497	-18131900	-18317400	-34127400	0.0224965	18131900	18317400	34127400	3067.07
498	-18043000	-18273500	-34007400	0.0632447	18043000	18273500	34007400	8561.56			498	-18167300	-18327900	-34142300	0.0632447	18167300	18327900	34142300	8633.2
499	-18210800	-18448800	-34675100	0.0215245	18210800	18448800	34675100	3015.83			499	-18488600	-18696000	-35575000	0.0215245	18488600	18696000	35575000	3158.71
500	-18071000	-18302100	-34115800	0.0897657	18071000	18302100	34115800	12220.4			500	-18239600	-18383900	-34336800	0.0897657	18239600	18383900	34336800	12381.3
501	-18153600	-18388800	-34446200	0.0542006	18153600	18388800	34446200	7505.53			501	-18414800	-18566200	-35030500	0.0542006	18414800	18566200	35030500	7745.46
502	-18159500	-18410200	-34542300	0.1115	18159500	18410200	34542300	15512.5			502	-18483800	-18623900	-35236300	0.1115	18483800	18623900	35236300	16104.3
503	-18201700	-18439800	-34641300	0.0404868	18201700	18439800	34641300	5662.81			503	-18487100	-18677600	-35489000	0.0404868	18487100	18677600	35489000	5917.49
504	-18197100	-18433700	-34616700	0.0343865	18197100	18433700	34616700	4803.63			504	-18475100	-18663400	-35433100	0.0343865	18475100	18663400	35433100	5011.93
505	-18195600	-18429100	-34596100	0.0253557	18195600	18429100	34596100	3538.52			505	-18466100	-18651200	-35384300	0.0253557	18466100	18651200	35384300	3686.78
506	-18189300	-18423700	-34576800	0.025537	18189300	18423700	34576800	3560.23			506	-18458200	-18639900	-35338100	0.025537	18458200	18639900	35338100	3704.71
507	-18183100	-18418700	-34559100	0.0370112	18183100	18418700	34559100	5155.08			507	-18455300	-18630200	-35294700	0.0370112	18455300	18630200	35294700	5358.17
508	-18176900	-18413200	-34539100	0.0483189	18176900	18413200	34539100	6723.05			508	-18453100	-18619600	-35246400	0.0483189	18453100	18619600	35246400	6979.16
509	-18170300	-18407400	-34518000	0.0545093	18170300	18407400	34518000	7576.03			509	-18446500	-18607700	-35196300	0.0545093	18446500	18607700	35196300	7854.08
510	-18150700	-18388700	-34448400	0.0908168	18150700	18388700	34448400	12576.8			510	-18439900	-18570900	-35027800	0.0908168	18439900	18570900	35027800	12981
511	-18144000	-18381600	-34421400	0.0699904	18144000	18381600	34421400	9679.23			511	-18433200	-18556500	-34965500	0.0699904	18433200	18556500	34965500	9973.93
512	-18139600	-18374900	-34393900	0.0608977	18139600	18374900	34393900	8410.16			512	-18427000	-18542000	-34902800	0.0608977	18427000	18542000	34902800	8651.8
513	-18026000	-18259000	-33955000	0.040846	18026000	18259000	33955000	5514.06			513	-18121200	-18299700	-34054200	0.040846	18121200	18299700	34054200	5548.32
514	-18024300	-18257800	-33951200	0.0369751	18024300	18257800	33951200	4990.46			514	-18116600	-18297500	-34048200	0.0369751	18116600	18297500	34048200	5020.73
515	-18023200	-18256800	-33947400	0.0337742	18023200	18256800	33947400	4557.53			515	-18112600	-18295500	-34042400	0.0337742	18112600	18295500	34042400	4584.54
516	-18021300	-18255700	-33944400	0.0268583	18021300	18255700	33944400	3623.66			516	-18107800	-18293300	-34037000	0.0268583	18107800	18293300	34037000	3644.56
517	-18020200	-18254600	-33940200	0.0265086	18020200	18254600	33940200	3575.7			517	-18105700	-18291600	-34030600	0.0265086	18105700	18291600	34030600	3595.89
518	-18020200	-18253600	-33935200	0.0353952	18020200	18253600	33935200	4773.24			518	-18106200	-18290100	-34023200	0.0353952	18106200	18290100	34023200	4799.68
519	-18021100	-18252600	-33929700	0.0457266	18021100	18252600	33929700	6164.93			519	-18107200	-18288600	-34014900	0.0457266	18107200	18288600	34014900	6198.26
520	-18020500	-18251500	-33925100	0.0487955	18020500	18251500	33925100	6577.17			520	-18105200	-18286600	-34007300	0.0487955	18105200	18286600	34007300	6611.64
521	-18019000	-18250300	-33920900	0.0420688	18019000	18250300	33920900	5669.2			521	-18101000	-18284300	-34000800	0.0420688	18101000	18284300	34000800	5698.05
522	-18016900	-18249300	-33918100	0.0355424	18016900	18249300	33918100	4788.9			522	-18095800	-18282300	-33996400	0.0355424	18095800	18282300	33996400	4812.68
523	-18014300	-18248100	-33914700	0.0317654	18014300	18248100	33914700	4279.13			523	-18091200	-18280300	-33991600	0.0317654	18091200	18280300	33991600	4299.96
524	-18012900	-18246900	-33910800	0.0315415	18012900	18246900	33910800	4248.08			524	-18087900	-18278400	-33985700	0.0315415	18087900	18278400	33985700	4268.23
525	-18012400	-18245900	-33906200	0.0325111	18012400	18245900	33906200	4377.66			525	-18086600	-18276700	-33978700	0.0325111	18086600	18276700	33978700	4397.87
526	-18012400	-18244900	-33901500	0.037357	18012400	18244900	33901500	5029.03			526	-18086100	-18275100	-33971900	0.037357	18086100	18275100	33971900	5051.69
527	-18012100	-18243800	-33896500	0.0455257	18012100	18243800	33896500	6127.2			527	-18085400	-18273500	-33964700	0.0455257	18085400	18273500	33964700	6154.13
528	-18011600	-18242700	-33891600	0.0458597	18011600	18242700	33891600	6170.65			528	-18084300	-18271600	-33957200	0.0458597	18084300	18271600	33957200	6196.93
529	-18011000	-18241600	-33887100	0.0469668	18011000	18241600	33887100	6318.18			529	-18082400	-18269700	-33949800	0.0469668	18082400	18269700	33949800	6344.09
530	-18010000	-18240300	-33882200	0.0469671	18010000	18240300	33882200	6316.63			530	-18079800	-18267700	-33942600	0.0469671	18079800	18267700	33942600	6341.69
531	-18068700	-18299000	-34103400	0.0970673	18068700	18299000	34103400	13206.1			531	-18234700	-18378000	-34313500	0.0970673	18234700	18378000	34313500	13372.5
532	-18064000	-18295200	-34089600	0.0840459	18064000	18295200	34089600	11426.1			532	-18221800	-18369800	-34287700	0.0840459	18221800	18369800	34287700	11562.1
533	-18062500	-18298200	-34105500	0.0674158	18062500	18298200	34105500	9172.07			533	-18214900	-18374600	-34317300	0.0674158	18214900	18374600	34317300	9286.53
534	-18058200	-18291600	-34078100	0.0757496	18058200	18291600	34078100	10291.7			534	-18206500	-18362200	-34266700	0.0757496	18206500	18362200	34266700	10408
535	-18059100	-18295400	-34095700	0.0653195	18059100	18295400	34095700	8882.22			535	-18206900	-18369000	-34298400	0.0653195	18206900	18369000	34298400	8988.59
536	-18053500	-18289300	-34072300	0.0687284	18053500	18289300	34072300	9334.47			536	-18191500	-18356700	-34255300	0.0687284	18191500	18356700	34255300	9436.06
537	-18055500	-18292800	-34086800	0.0588452	18055500	18292800	34086800	7997.99			537	-18196800	-18363400	-34282000	0.0588452	18196800	18363400	34282000	8090.1
538	-18051100	-18290700	-34081200	0.0369602	18051100	18290700	34081200	5021.79			538	-18183300	-18358300	-34271100	0.0369602	18183300	18358300	34271100	5077.67
539	-18053200	-18287000	-34061600	0.0845669	18053200	18287000	34061600	11479.6			539	-18192200	-18353000	-34237000	0.0845669	18192200	18353000	34237000	11600.6
540	-18049700	-18283900	-34050300	0.0756903	18049700	18283900	34050300	10268.6			540	-18184000	-18347000	-34216400	0.0756903	18184000	18347000	34216400	10371.4
541	-18044700	-18276800	-34021500	0.0530988	18044700	18276800	34021500	7193.15			541	-18169800	-18333600	-34167000	0.0530988	18169800	18333600	34167000	7257.09
542	-18046300	-18281100	-34040100	0.0773353	18046300	18281100	34040100	10486.1			542	-18173800	-18341000	-34198100	0.0773353	18173800	18341000	34198100	10585.9
543	-18042100	-18278500	-34032200	0.0575656	18042100	18278500	34032200	7801.98			543	-18162800	-18335700	-34184100	0.0575656	18162800	18335700	34184100	7873.21
544	-18038100	-18276800	-34027900	0.0431349	18038100	18276800	34027900	5844.6			544	-18152600	-18331800	-34175600	0.0431349	18152600	18331800	34175600	5896.24
545	-18088300	-18324500	-34204800	0.049219	18088300	18324500	34204800	6730.94			545	-18273800	-18427400	-34509900	0.049219	18273800	18427400	34509900	6848.4
546	-18087200	-18321300	-34190700	0.0703634	18087200	18321300	34190700	9615.88			546	-18275300	-18421800	-34481600	0.0703634	18275300	18421800	34481600	9777.5
547	-18076800	-18313900	-34166100	0.0435431	18076800	18313900	34166100	5942.67			547	-18246400	-18405500	-34432800	0.0435431	18246400	18405500	34432800	6034.02
548	-18166300	-18402000	-34496300	0.0563248	18166300	18402000	34496300	7819.81			548	-18438900	-18595500	-35145700	0.0563248	18438900	18595500	35145700	8095.53
549	-18161200	-18396700	-34476400	0.0537462	18161200	18396700	34476400	7454.17			549	-18424300	-18582900	-35100400	0.0537462	18424300	18582900	35100400	7706.88
550	-18146800	-18381400	-34417600	0.0570401	18146800	18381400	34417600	7887.17			550	-18397400	-18549200	-34966800	0.0570401	18397400	18549200	34966800	8124.79
551	-18121900	-18352000	-34302400	0.0623437	18121900	18352000	34302400	8570.03			551	-18389200	-18493000	-34707000	0.0623437	18389200	18493000	34707000	8770.87
552	-18099700	-18325900	-34200200	0.0912031	18099700	18325900	34200200	12471.8			552	-18325200	-18436200	-34500600	0.0912031	18325200	18436200	34500600	12694.1
553	-18161100	-18437600	-34671200	0.0900519	18161100	18437600	34671200	12606			553	-18521300	-18691700	-35522200	0.0900519	18521300	18691700	35522200	13188.5
554	-18162600	-18451700	-34736800	0.10074	18162600	18451700	34736800	14146.6			554	-18533900	-18725100	-35668500	0.10074	18533900	18725100	35668500	14857.4
555	-18038700	-18241900	-33860800	0.0756584	18038700	18241900	33860800	10169.2			555	-18133700	-18272800	-33913200	0.0756584	18133700	18272800	33913200	10209.5
556	-18119700	-18538900	-35195300	0.0449555	18119700	18538900	35195300	6447.91			556	-18520600	-18941500	-36712900	0.0449555	18520600	18941500	36712900	6956.8
557	-17410000	-18983500	-38024100	0.0398663	17410000	18983500	38024100	6470.33			557	-16470000	-19954600	-43591600	0.0398663	16470000	19954600	43591600	8218.99
558	-17531200	-18575900	-35960100	0.0676884	17531200	18575900	35960100	9990.56			558	-18689500	-19312000	-38309800	0.0676884	18689500	19312000	38309800	11282.9
559	-17367900	-18593500	-36207200	0.0519362	17367900	18593500	36207200	7740.84			559	-18722200	-19457800	-38972100	0.0519362	18722200	19457800	38972100	8918.99
560	-17135300	-18579600	-36373500	0.0561427	17135300	18579600	36373500	8411.73			560	-18809300	-19576100	-39448600	0.0561427	18809300	19576100	39448600	9854.95
561	-16974900	-18612500	-36691000	0.0677491	16974900	18612500	36691000	10286.6			561	-18773000	-19812700	-40612700	0.0677491	18773000	19812700	40612700	12504.9
562	-18089400	-18327700	-34219500	0.0463106	18089400	18327700	34219500	6337.77			562	-18269700	-18432700	-34539300	0.0463106	18269700	18432700	34539300	6452.36
563	-18140600	-18374500	-34390800	0.0416697	18140600	18374500	34390800	5753.95			563	-18386000	-18534000	-34905700	0.0416697	18386000	18534000	34905700	5917.38
564	-18155400	-18400400	-34499500	0.113404	18155400	18400400	34499500	15744.3			564	-18470900	-18600200	-35136300	0.113404	18470900	18600200	35136300	16299.7
565	-18046600	-18275500	-34013200	0.0609415	18046600	18275500	34013200	8252.52			565	-18175900	-18331900	-34152800	0.0609415	18175900	18331900	34152800	8324.05
566	-18048800	-18277900	-34022600	0.0717119	18048800	18277900	34022600	9715.73			566	-18182000	-18336500	-34168300	0.0717119	18182000	18336500	34168300	9803.37
567	-18051500	-18280500	-34032100	0.101725	18051500	18280500	34032100	13788.9			567	-18188800	-18341400	-34185000	0.101725	18188800	18341400	34185000	13918.8
568	-18282500	-18644200	-35534600	0.014056	18282500	18644200	35534600	2053.04			568	-18214800	-19066500	-37614600	0.014056	18214800	19066500	37614600	2258.37
569	-18295700	-18634800	-35476200	0.0177623	18295700	18634800	35476200	2587.76			569	-18234200	-19044600	-37490700	0.0177623	18234200	19044600	37490700	2838.42
570	-18289600	-18622300	-35423000	0.0256915	18289600	18622300	35423000	3733.3			570	-18278000	-19027600	-37366100	0.0256915	18278000	19027600	37366100	4084.3
571	-18277600	-18582400	-35244900	0.035801	18277600	18582400	35244900	5158.09			571	-18382300	-18962300	-36950700	0.035801	18382300	18962300	36950700	5591.27
572	-18287100	-18573200	-35191600	0.0274835	18287100	18573200	35191600	3950.32			572	-18403000	-18941000	-36828400	0.0274835	18403000	18941000	36828400	4269.35
573	-18283900	-18561300	-35138100	0.0270443	18283900	18561300	35138100	3877.23			573	-18422100	-18918100	-36700200	0.0270443	18422100	18918100	36700200	4177.44
574	-18272100	-18549600	-35094200	0.0397533	18272100	18549600	35094200	5686.53			574	-18445300	-18899800	-36589700	0.0397533	18445300	18899800	36589700	6111.2
575	-18258300	-18536800	-35046800	0.0474863	18258300	18536800	35046800	6776.21			575	-18466700	-18879500	-36471400	0.0474863	18466700	18879500	36471400	7262.29
576	-18125200	-18526700	-35131600	0.0479774	18125200	18526700	35131600	6861.14			576	-18529700	-18911000	-36558600	0.0479774	18529700	18911000	36558600	7372.85
577	-18046800	-18272200	-33997200	0.0725585	18046800	18272200	33997200	9818.12			577	-18178400	-18326500	-34124700	0.0725585	18178400	18326500	34124700	9897.85
578	-18034200	-18238100	-33847400	0.0469608	18034200	18238100	33847400	6307.46			578	-18122300	-18266300	-33893700	0.0469608	18122300	18266300	33893700	6329.96
579	-18041400	-18239300	-33846000	0.0542309	18041400	18239300	33846000	7284.22			579	-18135400	-18268700	-33891800	0.0542309	18135400	18268700	33891800	7310.69
580	-18046200	-18268500	-33980100	0.0889883	18046200	18268500	33980100	12031.3			580	-18175500	-18319900	-34096100	0.0889883	18175500	18319900	34096100	12121.9
581	-18048700	-18253100	-33904200	0.0967515	18048700	18253100	33904200	13033.5			581	-18168900	-18293600	-33976900	0.0967515	18168900	18293600	33976900	13102.9
582	-16274100	-18761200	-38100500	0.0664043	16274100	18761200	38100500	10702.3			582	-17846100	-21086400	-47609500	0.0664043	17846100	21086400	47609500	16238.3
583	-15829100	-18743400	-38460600	0.0444183	15829100	18743400	38460600	7254.39			583	-16378300	-21260900	-49908700	0.0444183	16378300	21260900	49908700	11809.9
584	-16230200	-18869400	-38659700	0.0531955	16230200	18869400	38659700	8796.55			584	-16418200	-21127000	-49230700	0.0531955	16418200	21127000	49230700	13780.9
585	-18049100	-18255800	-33917000	0.0873721	18049100	18255800	33917000	11777.4			585	-18173600	-18298500	-33995900	0.0873721	18173600	18298500	33995900	11844.3
586	-18047700	-18261700	-33946400	0.0873542	18047700	18261700	33946400	11791.4			586	-18176700	-18308800	-34042000	0.0873542	18176700	18308800	34042000	11868.7
587	-18048800	-18258700	-33931000	0.0854395	18048800	18258700	33931000	11524.6			587	-18176400	-18303700	-34017700	0.0854395	18176400	18303700	34017700	11594.9
588	-16628900	-19017600	-38967400	0.0486071	16628900	19017600	38967400	8179.31			588	-15934600	-20698300	-47671400	0.0486071	15934600	20698300	47671400	11827.6
589	-18252500	-18524800	-34995300	0.0489215	18252500	18524800	34995300	6963.47			589	-18483200	-18856100	-36343500	0.0489215	18483200	18856100	36343500	7439.36
590	-18244800	-18512200	-34942800	0.054144	18244800	18512200	34942800	7686.89			590	-18493000	-18832400	-36221000	0.054144	18493000	18832400	36221000	8188.1
591	-18254600	-18505400	-34900700	0.0406873	18254600	18505400	34900700	5765.72			591	-18496800	-18812200	-36120500	0.0406873	18496800	18812200	36120500	6124.84
592	-18134000	-18368800	-34370600	0.0519816	18134000	18368800	34370600	7170.24			592	-18417900	-18529600	-34852800	0.0519816	18417900	18529600	34852800	7366.71
593	-18001800	-18238700	-33882500	0.0446619	18001800	18238700	33882500	6005.95			593	-18064300	-18264300	-33942400	0.0446619	18064300	18264300	33942400	6028.97
594	-18003100	-18239900	-33887000	0.0430006	18003100	18239900	33887000	5783.92			594	-18067000	-18266500	-33949700	0.0430006	18067000	18266500	33949700	5806.99
595	-18004000	-18241100	-33891900	0.041211	18004000	18241100	33891900	5544.59			595	-18069000	-18268400	-33957000	0.041211	18069000	18268400	33957000	5567.44
596	-18004700	-18242300	-33896800	0.0399796	18004700	18242300	33896800	5380.24			596	-18070900	-18270300	-33964300	0.0399796	18070900	18270300	33964300	5403.13
597	-18005600	-18243500	-33901700	0.0380686	18005600	18243500	33901700	5124.35			597	-18072200	-18272100	-33971600	0.0380686	18072200	18272100	33971600	5146.77
598	-18006000	-18244600	-33906500	0.0353972	18006000	18244600	33906500	4765.89			598	-18073200	-18273900	-33978800	0.0353972	18073200	18273900	33978800	4787.34
599	-18006900	-18245700	-33911100	0.03438	18006900	18245700	33911100	4630.03			599	-18075100	-18275700	-33985700	0.03438	18075100	18275700	33985700	4651.45
600	-18007700	-18246900	-33915700	0.0333604	18007700	18246900	33915700	4493.77			600	-18077000	-18277500	-33992500	0.0333604	18077000	18277500	33992500	4515.11
601	-18008800	-18248000	-33919700	0.0344945	18008800	18248000	33919700	4647.51			601	-18079900	-18279500	-33998900	0.0344945	18079900	18279500	33998900	4670.24
602	-18010800	-18249200	-33923500	0.0366749	18010800	18249200	33923500	4942.34			602	-18083900	-18281500	-34004600	0.0366749	18083900	18281500	34004600	4967.11
603	-18012700	-18250300	-33927100	0.0394445	18012700	18250300	33927100	5316.64			603	-18087800	-18283500	-34010200	0.0394445	18087800	18283500	34010200	5343.96
604	-18014000	-18251400	-33931200	0.0401729	18014000	18251400	33931200	5415.99			604	-18090900	-18285400	-34016300	0.0401729	18090900	18285400	34016300	5444.49
605	-18014700	-18252500	-33935200	0.039059	18014700	18252500	33935200	5266.9			605	-18092700	-18287200	-34023000	0.039059	18092700	18287200	34023000	5295.38
606	-18015000	-18253400	-33939600	0.034978	18015000	18253400	33939600	4717.62			606	-18094200	-18289000	-34030100	0.034978	18094200	18289000	34030100	4743.83
607	-18015600	-18254600	-33944500	0.0332851	18015600	18254600	33944500	4490.39			607	-18095100	-18290800	-34037800	0.0332851	18095100	18290800	34037800	4515.97
608	-18016400	-18255800	-33949500	0.0327861	18016400	18255800	33949500	4424.19			608	-18097800	-18293000	-34045300	0.0327861	18097800	18293000	34045300	4450.05
609	-18018200	-18257000	-33953600	0.0344626	18018200	18257000	33953600	4651.47			609	-18101100	-18295000	-34051800	0.0344626	18101100	18295000	34051800	4679.29
610	-18019500	-18258200	-33957900	0.0375776	18019500	18258200	33957900	5073.05			610	-18105200	-18297300	-34058300	0.0375776	18105200	18297300	34058300	5104.15
611	-18020900	-18259500	-33962600	0.0431381	18020900	18259500	33962600	5825.18			611	-18109100	-18299700	-34065900	0.0431381	18109100	18299700	34065900	5861.92
612	-18022000	-18260800	-33967500	0.0413233	18022000	18260800	33967500	5581.53			612	-18111900	-18302000	-34074300	0.0413233	18111900	18302000	34074300	5617.81
613	-18021600	-18262100	-33974200	0.0341596	18021600	18262100	33974200	4615.39			613	-18111300	-18304100	-34084800	0.0341596	18111300	18304100	34084800	4646.22
614	-18021500	-18263400	-33980400	0.0326449	18021500	18263400	33980400	4412.05			614	-18112200	-18306400	-34095100	0.0326449	18112200	18306400	34095100	4442.45
615	-18022500	-18264700	-33986000	0.0323878	18022500	18264700	33986000	4378.54			615	-18113900	-18308700	-34104100	0.0323878	18113900	18308700	34104100	4409.49
616	-18023700	-18266100	-33991300	0.030833	18023700	18266100	33991300	4169.49			616	-18115900	-18310900	-34112700	0.030833	18115900	18310900	34112700	4199.67
617	-18024700	-18267400	-33996500	0.0287562	18024700	18267400	33996500	3889.68			617	-18118200	-18313200	-34121400	0.0287562	18118200	18313200	34121400	3918.56
618	-18025000	-18268500	-34001400	0.0293975	18025000	18268500	34001400	3977.38			618	-18120100	-18315300	-34129500	0.0293975	18120100	18315300	34129500	4007.62
619	-18026900	-18270000	-34006900	0.0330083	18026900	18270000	34006900	4467.22			619	-18124900	-18318300	-34138900	0.0330083	18124900	18318300	34138900	4502.22
620	-18035200	-18277900	-34035900	0.0413835	18035200	18277900	34035900	5609.22			620	-18143700	-18332900	-34189400	0.0413835	18143700	18332900	34189400	5659.84
621	-18038700	-18279800	-34041600	0.050716	18038700	18279800	34041600	6876.41			621	-18152500	-18336800	-34199500	0.050716	18152500	18336800	34199500	6940.46
622	-18041300	-18281700	-34048000	0.0574538	18041300	18281700	34048000	7792.67			622	-18160300	-18340900	-34211100	0.0574538	18160300	18340900	34211100	7867.81
623	-18044100	-18283900	-34055700	0.0636753	18044100	18283900	34055700	8640.07			623	-18167500	-18345400	-34225400	0.0636753	18167500	18345400	34225400	8726.69
624	-18046000	-18286100	-34064300	0.0610973	18046000	18286100	34064300	8293.93			624	-18171500	-18349400	-34240700	0.0610973	18171500	18349400	34240700	8380.01
625	-18046700	-18288000	-34072400	0.0464012	18046700	18288000	34072400	6301.47			625	-18172800	-18352800	-34255300	0.0464012	18172800	18352800	34255300	6368.89
626	-18046000	-18289400	-34080200	0.029608	18046000	18289400	34080200	4022.35			626	-18170200	-18355200	-34269500	0.029608	18170200	18355200	34269500	4066.51
627	-18048100	-18291400	-34087200	0.0320608	18048100	18291400	34087200	4357.18			627	-18174100	-18358700	-34282400	0.0320608	18174100	18358700	34282400	4406.36
628	-18050600	-18293200	-34093500	0.0451237	18050600	18293200	34093500	6134.56			628	-18181400	-18362800	-34294200	0.0451237	18181400	18362800	34294200	6205.88
629	-18054200	-18295400	-34100700	0.0496415	18054200	18295400	34100700	6751.44			629	-18191100	-18367500	-34307400	0.0496415	18191100	18367500	34307400	6832.49
630	-18056300	-18297600	-34109000	0.0495434	18056300	18297600	34109000	6741			630	-18196100	-18371800	-34322800	0.0495434	18196100	18371800	34322800	6824.51
631	-18058200	-18299800	-34117500	0.0427793	18058200	18299800	34117500	5823.21			631	-18198900	-18375800	-34338700	0.0427793	18198900	18375800	34338700	5897.5
632	-18058400	-18301600	-34125600	0.0243494	18058400	18301600	34125600	3315.79			632	-18197200	-18378600	-34354000	0.0243494	18197200	18378600	34354000	3359.15
633	-18151200	-18385500	-34432600	0.048776	18151200	18385500	34432600	6749.73			633	-18393100	-18555700	-35002100	0.048776	18393100	18555700	35002100	6958.8
634	-18164500	-18398100	-34479300	0.0392591	18164500	18398100	34479300	5445.94			634	-18409300	-18582000	-35111000	0.0392591	18409300	18582000	35111000	5631.13
635	-18168500	-18402500	-34496400	0.0438519	18168500	18402500	34496400	6088.37			635	-18419800	-18592500	-35150600	0.0438519	18419800	18592500	35150600	6302.56
636	-18174400	-18407400	-34513800	0.0443182	18174400	18407400	34513800	6158.74			636	-18429900	-18603200	-35191700	0.0443182	18429900	18603200	35191700	6382.8
637	-18180000	-18412400	-34532300	0.0400477	18180000	18412400	34532300	5570.65			637	-18435300	-18613600	-35235700	0.0400477	18435300	18613600	35235700	5780.12
638	-18185900	-18417700	-34551600	0.035478	18185900	18417700	34551600	4939.97			638	-18439900	-18624300	-35282300	0.035478	18439900	18624300	35282300	5132.11
639	-18192500	-18423300	-34571500	0.0320976	18192500	18423300	34571500	4473.95			639	-18445800	-18635600	-35330000	0.0320976	18445800	18635600	35330000	4653.9
640	-18198800	-18429100	-34593300	0.0323374	18198800	18429100	34593300	4512.46			640	-18453400	-18648200	-35382500	0.0323374	18453400	18648200	35382500	4700.71
641	-18204300	-18435000	-34615600	0.0348013	18204300	18435000	34615600	4861.83			641	-18463500	-18661400	-35435500	0.0348013	18463500	18661400	35435500	5072.14
642	-18207100	-18440400	-34638500	0.0409778	18207100	18440400	34638500	5731.17			642	-18469800	-18674500	-35491300	0.0409778	18469800	18674500	35491300	5988.47
643	-18216700	-18446500	-34657900	0.0321381	18216700	18446500	34657900	4499.62			643	-18477700	-18685600	-35536700	0.0321381	18477700	18685600	35536700	4707.12
644	-18245800	-18475900	-34769100	0.0342873	18245800	18475900	34769100	4827.96			644	-18487100	-18745500	-35812400	0.0342873	18487100	18745500	35812400	5087.5
645	-18252800	-18483300	-34797200	0.0365205	18252800	18483300	34797200	5149.79			645	-18487700	-18760100	-35881700	0.0365205	18487700	18760100	35881700	5436.38
646	-18270400	-18500100	-34860000	0.0366393	18270400	18500100	34860000	5183.24			646	-18484800	-18792500	-36038600	0.0366393	18484800	18792500	36038600	5493.72
647	-18275000	-18509600	-34900300	0.0388493	18275000	18509600	34900300	5506.74			647	-18477000	-18811900	-36138900	0.0388493	18477000	18811900	36138900	5851.62
648	-18280800	-18519200	-34940200	0.0427546	18280800	18519200	34940200	6072.26			648	-18471700	-18830900	-36234800	0.0427546	18471700	18830900	36234800	6468.04
649	-18286000	-18529200	-34983000	0.0443305	18286000	18529200	34983000	6309.29			649	-18461100	-18850300	-36338200	0.0443305	18461100	18850300	36338200	6737.63
650	-18296600	-18540800	-35027700	0.0405459	18296600	18540800	35027700	5783.71			650	-18445300	-18869900	-36447300	0.0405459	18445300	18869900	36447300	6192.28
651	-18306800	-18552500	-35073300	0.0350013	18306800	18552500	35073300	5004.27			651	-18424500	-18889500	-36561600	0.0350013	18424500	18889500	36561600	5372.31
652	-18318400	-18565500	-35123200	0.0323513	18318400	18565500	35123200	4637.05			652	-18401500	-18910200	-36683200	0.0323513	18401500	18910200	36683200	4992
653	-18321500	-18578000	-35180100	0.031344	18321500	18578000	35180100	4504.92			653	-18372100	-18932900	-36820700	0.031344	18372100	18932900	36820700	4865.46
654	-18328900	-18590900	-35233900	0.0325132	18328900	18590900	35233900	4685.3			654	-18343800	-18953600	-36947500	0.0325132	18343800	18953600	36947500	5074.67
655	-18333200	-18603600	-35290000	0.0327603	18333200	18603600	35290000	4733.66			655	-18310300	-18974600	-37080900	0.0327603	18310300	18974600	37080900	5142.53
656	-18339600	-18617500	-35350000	0.030515	18339600	18617500	35350000	4422.07			656	-18269300	-18995300	-37220900	0.030515	18269300	18995300	37220900	4818.53
657	-18345100	-18632000	-35413500	0.0274969	18345100	18632000	35413500	3996.9			657	-18224100	-19016500	-37367100	0.0274969	18224100	19016500	37367100	4368.76
658	-18345000	-18646800	-35484500	0.0263448	18345000	18646800	35484500	3842.2			658	-18176900	-19040200	-37527200	0.0263448	18176900	19040200	37527200	4214.14
659	-18118700	-18347300	-34283200	0.0712074	18118700	18347300	34283200	9779.01			659	-18383900	-18483500	-34666900	0.0712074	18383900	18483500	34666900	9998.09
660	-18113700	-18341700	-34261700	0.0796764	18113700	18341700	34261700	10930			660	-18372100	-18471800	-34623300	0.0796764	18372100	18471800	34623300	11162.2
661	-18104500	-18330800	-34218700	0.0902503	18104500	18330800	34218700	12353.4			661	-18343400	-18447500	-34536200	0.0902503	18343400	18447500	34536200	12586.1
662	-18110400	-18336100	-34238500	0.0843313	18110400	18336100	34238500	11555.1			662	-18360200	-18459300	-34575500	0.0843313	18360200	18459300	34575500	11785.5
663	-18154100	-18489300	-34924600	0.0824194	18154100	18489300	34924600	11676.2			663	-18537600	-18816900	-36102100	0.0824194	18537600	18816900	36102100	12403.1
664	-18156700	-18462900	-34795900	0.0991249	18156700	18462900	34795900	13957.8			664	-18537300	-18754200	-35804000	0.0991249	18537300	18754200	35804000	14712.2
665	-18153300	-18476900	-34866400	0.0844852	18153300	18476900	34866400	11935.7			665	-18538800	-18788400	-35965300	0.0844852	18538800	18788400	35965300	12633.9
666	-18040600	-18243100	-33864900	0.0767696	18040600	18243100	33864900	10320.9			666	-18138400	-18275000	-33919000	0.0767696	18138400	18275000	33919000	10363.1
667	-18041600	-18244500	-33870700	0.0796372	18041600	18244500	33870700	10709.6			667	-18141500	-18277400	-33927500	0.0796372	18141500	18277400	33927500	10755.1
668	-18041600	-18246000	-33877900	0.0916074	18041600	18246000	33877900	12323.6			668	-18143400	-18280000	-33937600	0.0916074	18143400	18280000	33937600	12378.1
669	-18042700	-18247600	-33884300	0.091432	18042700	18247600	33884300	12304			669	-18148000	-18282900	-33947100	0.091432	18148000	18282900	33947100	12360.8
670	-18044100	-18249500	-33891700	0.0860048	18044100	18249500	33891700	11578			670	-18153200	-18286300	-33957900	0.0860048	18153200	18286300	33957900	11634.1
671	-18083300	-18551900	-35293500	0.0708751	18083300	18551900	35293500	10207.8			671	-18527800	-18983900	-36907900	0.0708751	18527800	18983900	36907900	11067.2
672	-18270700	-18701600	-35819700	0.0351076	18270700	18701600	35819700	5195.96			672	-17998300	-19160100	-38277300	0.0351076	17998300	19160100	38277300	5799.26
673	-18230300	-18767000	-36171900	0.0348441	18230300	18767000	36171900	5239.59			673	-17676400	-19258600	-39068500	0.0348441	17676400	19258600	39068500	5945.73
674	-18228600	-18796300	-36313300	0.0283932	18228600	18796300	36313300	4297.61			674	-17498700	-19286100	-39377300	0.0283932	17498700	19286100	39377300	4904.54
675	-18018200	-18872100	-36884900	0.0374386	18018200	18872100	36884900	5803.85			675	-17110200	-19474800	-40665000	0.0374386	17110200	19474800	40665000	6826.73
676	-17730400	-18987300	-37721400	0.0345266	17730400	18987300	37721400	5544.73			676	-16371500	-19726800	-42604700	0.0345266	16371500	19726800	42604700	6819.6
677	-17869200	-18951500	-37412300	0.0311792	17869200	18951500	37412300	4944.04			677	-16584000	-19605600	-41814500	0.0311792	16584000	19605600	41814500	5958.06
678	-17951500	-18911700	-37140300	0.0344406	17951500	18911700	37140300	5398.23			678	-16863400	-19541300	-41228600	0.0344406	16863400	19541300	41228600	6426.42
679	-17581600	-18561500	-35841200	0.0818378	17581600	18561500	35841200	12018.5			679	-18654800	-19235500	-37980100	0.0818378	18654800	19235500	37980100	13436
680	-17714300	-18554300	-35674000	0.0741647	17714300	18554300	35674000	10823.5			680	-18621300	-19148500	-37598700	0.0741647	18621300	19148500	37598700	11964.1
681	-17847900	-18552200	-35530500	0.0739419	17847900	18552200	35530500	10736.1			681	-18585000	-19082200	-37319300	0.0739419	18585000	19082200	37319300	11772.9
682	-16829700	-18543200	-36505700	0.0798832	16829700	18543200	36505700	12004.2			682	-18818700	-19712400	-40088600	0.0798832	18818700	19712400	40088600	14420.6
683	-17342200	-18565600	-36099900	0.0738822	17342200	18565600	36099900	10952.7			683	-18744400	-19387500	-38615000	0.0738822	18744400	19387500	38615000	12491.6
684	-18091300	-18330700	-34231700	0.0434395	18091300	18330700	34231700	5948.5			684	-18271300	-18438200	-34563800	0.0434395	18271300	18438200	34563800	6059.54
685	-18065300	-18308800	-34153100	0.03275	18065300	18308800	34153100	4466.1			685	-18213200	-18393100	-34407100	0.03275	18213200	18393100	34407100	4530.59
686	-18066700	-18310500	-34160100	0.0211154	18066700	18310500	34160100	2880.52			686	-18216100	-18396500	-34420500	0.0211154	18216100	18396500	34420500	2923.07
687	-18069700	-18312700	-34167500	0.0287072	18069700	18312700	34167500	3917.75			687	-18223600	-18401100	-34434800	0.0287072	18223600	18401100	34434800	3977.18
688	-18074200	-18315100	-34174300	0.0419286	18074200	18315100	34174300	5724.36			688	-18235600	-18406500	-34448500	0.0419286	18235600	18406500	34448500	5813.72
689	-18078000	-18317600	-34182300	0.0595988	18078000	18317600	34182300	8140.4			689	-18247200	-18412300	-34464700	0.0595988	18247200	18412300	34464700	8271.61
690	-18083000	-18320600	-34191600	0.0621989	18083000	18320600	34191600	8499.96			690	-18258600	-18418500	-34483000	0.0621989	18258600	18418500	34483000	8641.44
691	-18083700	-18323300	-34204200	0.0478749	18083700	18323300	34204200	6546.49			691	-18257100	-18423400	-34507700	0.0478749	18257100	18423400	34507700	6659.06
692	-18085900	-18326300	-34215900	0.0387955	18085900	18326300	34215900	5308.12			692	-18257100	-18428500	-34531800	0.0387955	18257100	18428500	34531800	5402.38
693	-18094600	-18334200	-34244800	0.0402833	18094600	18334200	34244800	5520.04			693	-18278300	-18445400	-34591100	0.0402833	18278300	18445400	34591100	5627.14
694	-18098000	-18337200	-34255800	0.040213	18098000	18337200	34255800	5513.58			694	-18285500	-18451900	-34614900	0.040213	18285500	18451900	34614900	5624.26
695	-18101200	-18340200	-34266900	0.0382819	18101200	18340200	34266900	5251.85			695	-18292700	-18458300	-34638300	0.0382819	18292700	18458300	34638300	5360.69
696	-18104400	-18343300	-34278400	0.0357376	18104400	18343300	34278400	4905.74			696	-18298300	-18464500	-34662100	0.0357376	18298300	18464500	34662100	5010.47
697	-18108200	-18346700	-34290900	0.0351841	18108200	18346700	34290900	4832.92			697	-18305100	-18471400	-34688600	0.0351841	18305100	18471400	34688600	4939.56
698	-18112200	-18350200	-34303400	0.0381825	18112200	18350200	34303400	5248.23			698	-18312700	-18478700	-34715500	0.0381825	18312700	18478700	34715500	5367.94
699	-18131800	-18367100	-34364500	0.0439663	18131800	18367100	34364500	6062.66			699	-18356000	-18515700	-34848400	0.0439663	18356000	18515700	34848400	6223.96
700	-18144900	-18378300	-34404600	0.0480984	18144900	18378300	34404600	6646.46			700	-18382300	-18540100	-34938400	0.0480984	18382300	18540100	34938400	6840.49
701	-18126000	-18363400	-34352600	0.0501739	18126000	18363400	34352600	6914.13			701	-18345100	-18507900	-34822100	0.0501739	18345100	18507900	34822100	7092.78
702	-18115500	-18353700	-34317200	0.0470518	18115500	18353700	34317200	6471.91			702	-18320000	-18486500	-34745500	0.0470518	18320000	18486500	34745500	6624.95
703	-18150000	-18422300	-34609200	0.12902	18150000	18422300	34609200	18004.9			703	-18514200	-18658300	-35370000	0.12902	18514200	18658300	35370000	18759.8
704	-18153100	-18412000	-34557400	0.128901	18153100	18412000	34557400	17944.7			704	-18501000	-18631500	-35255500	0.128901	18501000	18631500	35255500	18638.9
705	-18149500	-18391500	-34462900	0.103449	18149500	18391500	34462900	14335.9			705	-18458800	-18580300	-35053600	0.103449	18458800	18580300	35053600	14808.6
706	-18142400	-18382300	-34426500	0.0855319	18142400	18382300	34426500	11831.1			706	-18446900	-18560600	-34971600	0.0855319	18446900	18560600	34971600	12194.6
707	-18054800	-18283700	-34044200	0.0905957	18054800	18283700	34044200	12288			707	-18198900	-18348100	-34206900	0.0905957	18198900	18348100	34206900	12410.9
708	-18058600	-18287100	-34056500	0.103963	18058600	18287100	34056500	14110.3			708	-18208900	-18354800	-34229100	0.103963	18208900	18354800	34229100	14259.4
709	-18062900	-18290500	-34068700	0.10878	18062900	18290500	34068700	14773.6			709	-18221300	-18362000	-34250500	0.10878	18221300	18362000	34250500	14938.1
710	-18067900	-18294400	-34082000	0.106741	18067900	18294400	34082000	14507.1			710	-18235900	-18370100	-34274500	0.106741	18235900	18370100	34274500	14678.1
711	-18073300	-18298800	-34097500	0.112184	18073300	18298800	34097500	15259.4			711	-18251200	-18379400	-34303500	0.112184	18251200	18379400	34303500	15451.5
712	-18136500	-18374400	-34394800	0.0701996	18136500	18374400	34394800	9694.76			712	-18438300	-18544000	-34901300	0.0701996	18438300	18544000	34901300	9974.24
713	-18125500	-18355300	-34314700	0.0925962	18125500	18355300	34314700	12736.8			713	-18410000	-18502100	-34729700	0.0925962	18410000	18502100	34729700	13044.9
714	-18100600	-18323900	-34190100	0.107644	18100600	18323900	34190100	14713.1			714	-18335300	-18434100	-34480200	0.107644	18335300	18434100	34480200	14970.1
715	-18105200	-18510200	-35073000	0.0703668	18105200	18510200	35073000	10032.3			715	-18541400	-18883300	-36414700	0.0703668	18541400	18883300	36414700	10743.8
716	-17482000	-19065000	-38340400	0.0397873	17482000	19065000	38340400	6556.45			716	-15861600	-19907400	-43975200	0.0397873	15861600	19907400	43975200	8312.82
717	-18144900	-18435400	-34676900	0.11615	18144900	18435400	34676900	16260			717	-18529100	-18692200	-35516600	0.11615	18529100	18692200	35516600	17008.1
718	-18136200	-18447300	-34742200	0.108589	18136200	18447300	34742200	15247			718	-18540200	-18724700	-35660100	0.108589	18540200	18724700	35660100	16010.1
719	-18147800	-18400000	-34505300	0.114435	18147800	18400000	34505300	15890.1			719	-18485600	-18604200	-35140600	0.114435	18485600	18604200	35140600	16454.6
720	-18050300	-18274500	-34005000	0.0760779	18050300	18274500	34005000	10298.7			720	-18187300	-18331300	-34138400	0.0760779	18187300	18331300	34138400	10386.1
721	-18053600	-18277300	-34014800	0.0848562	18053600	18277300	34014800	11493.1			721	-18195900	-18336700	-34155500	0.0848562	18195900	18336700	34155500	11595.5
722	-18056300	-18280200	-34025700	0.0956907	18056300	18280200	34025700	12967.8			722	-18204200	-18342400	-34174200	0.0956907	18204200	18342400	34174200	13089.4
723	-18072800	-18526800	-35184400	0.0654983	18072800	18526800	35184400	9383.49			723	-18543300	-18931500	-36642700	0.0654983	18543300	18931500	36642700	10106.1
724	-18004000	-18234500	-33860300	0.0590376	18004000	18234500	33860300	7930.89			724	-18067500	-18258400	-33910700	0.0590376	18067500	18258400	33910700	7957.78
725	-18012200	-18235300	-33856100	0.0517384	18012200	18235300	33856100	6949.78			725	-18082500	-18260400	-33905300	0.0517384	18082500	18260400	33905300	6973.66
726	-18035900	-18237500	-33842900	0.0524958	18035900	18237500	33842900	7049.53			726	-18124600	-18265500	-33887300	0.0524958	18124600	18265500	33887300	7074.1
727	-18042900	-18238600	-33841200	0.0560238	18042900	18238600	33841200	7523.47			727	-18137600	-18267800	-33885400	0.0560238	18137600	18267800	33885400	7550.31
728	-18050600	-18270900	-33987200	0.0852443	18050600	18270900	33987200	11529.8			728	-18187800	-18325100	-34108300	0.0852443	18187800	18325100	34108300	11620.8
729	-18052800	-18252100	-33895300	0.0801415	18052800	18252100	33895300	10792			729	-18177500	-18292600	-33963700	0.0801415	18177500	18292600	33963700	10847.9
730	-18049800	-18267000	-33969300	0.101052	18049800	18267000	33969300	13655.9			730	-18185500	-18318500	-34079200	0.101052	18185500	18318500	34079200	13756.1
731	-16706400	-18610700	-36951000	0.0780581	16706400	18610700	36951000	11965.4			731	-18740500	-20055700	-41803100	0.0780581	18740500	20055700	41803100	15155
732	-16434700	-18625700	-37294100	0.0933961	16434700	18625700	37294100	14512.7			732	-18521800	-20398400	-43655000	0.0933961	18521800	20398400	43655000	19558.9
733	-16064800	-18626300	-37666900	0.0837509	16064800	18626300	37666900	13201.7			733	-17988400	-20816800	-46182200	0.0837509	17988400	20816800	46182200	19369.9
734	-15673100	-18636400	-38106600	0.0555867	15673100	18636400	38106600	8917.77			734	-16801400	-21356100	-49939600	0.0555867	16801400	21356100	49939600	14814.2
735	-15386600	-18686800	-38633500	0.049069	15386600	18686800	38633500	8053.12			735	-15192300	-20391400	-46950900	0.049069	15192300	20391400	46950900	11574.8
736	-15762400	-18846800	-39019900	0.0513236	15762400	18846800	39019900	8599.4			736	-15588100	-20664400	-47856200	0.0513236	15588100	20664400	47856200	12568.7
737	-16163600	-18987500	-39289300	0.0463886	16163600	18987500	39289300	7893.05			737	-15518500	-20628400	-47754200	0.0463886	15518500	20628400	47754200	11312
738	-18052400	-18254500	-33907400	0.0912683	18052400	18254500	33907400	12297.5			738	-18180100	-18296900	-33981800	0.0912683	18180100	18296900	33981800	12365.3
739	-18051100	-18263700	-33952300	0.0918086	18051100	18263700	33952300	12396.8			739	-18186600	-18313000	-34051700	0.0918086	18186600	18313000	34051700	12481.6
740	-18052100	-18257300	-33920900	0.0904361	18052100	18257300	33920900	12193.2			740	-18184000	-18302100	-34002400	0.0904361	18184000	18302100	34002400	12265.4
741	-18051500	-18260400	-33936200	0.0931464	18051500	18260400	33936200	12567.8			741	-18185900	-18307500	-34026200	0.0931464	18185900	18307500	34026200	12647.8
742	-16581000	-19122000	-39512900	0.0340247	16581000	19122000	39512900	5867.58			742	-15062300	-20304200	-46665600	0.0340247	15062300	20304200	46665600	7930.6
743	-16568200	-19226500	-40023700	0.025828	16568200	19226500	40023700	4557.8			743	-14258400	-19720800	-44689100	0.025828	14258400	19720800	44689100	5532.08
744	-18122100	-18359700	-34339100	0.0524123	18122100	18359700	34339100	7217.51			744	-18335000	-18499600	-34792600	0.0524123	18335000	18499600	34792600	7397.8
745	-18118900	-18356700	-34327800	0.0353534	18118900	18356700	34327800	4865.53			745	-18320900	-18491300	-34767300	0.0353534	18320900	18491300	34767300	4983.02
746	-18132800	-18368500	-34370200	0.0738313	18132800	18368500	34370200	10183.8			746	-18430200	-18531100	-34847600	0.0738313	18430200	18531100	34847600	10462.5
747	-17991100	-18235900	-33880000	0.0388418	17991100	18235900	33880000	5221.82			747	-18044500	-18259400	-33938600	0.0388418	18044500	18259400	33938600	5240.8
748	-17993300	-18237200	-33883800	0.040565	17993300	18237200	33883800	5454.67			748	-18048500	-18261400	-33944200	0.040565	18048500	18261400	33944200	5475.11
749	-17994700	-18238400	-33888200	0.0409033	17994700	18238400	33888200	5501.44			749	-18051300	-18263400	-33950700	0.0409033	18051300	18263400	33950700	5522.73
750	-17996100	-18239600	-33892900	0.0406819	17996100	18239600	33892900	5473.02			750	-18053900	-18265400	-33957600	0.0406819	18053900	18265400	33957600	5494.88
751	-17997200	-18240900	-33897600	0.0398749	17997200	18240900	33897600	5365.76			751	-18056000	-18267300	-33964500	0.0398749	18056000	18267300	33964500	5387.84
752	-17998200	-18242000	-33902200	0.0386658	17998200	18242000	33902200	5204.29			752	-18058100	-18269100	-33971400	0.0386658	18058100	18269100	33971400	5226.36
753	-17999200	-18243200	-33906800	0.0371817	17999200	18243200	33906800	5005.72			753	-18059800	-18271000	-33978500	0.0371817	18059800	18271000	33978500	5027.61
754	-17999900	-18244400	-33911600	0.0352603	17999900	18244400	33911600	4748.2			754	-18061200	-18272800	-33985700	0.0352603	18061200	18272800	33985700	4769.56
755	-18000800	-18245500	-33916200	0.034722	18000800	18245500	33916200	4676.81			755	-18063100	-18274600	-33992600	0.034722	18063100	18274600	33992600	4698.44
756	-18001900	-18246700	-33920700	0.0345441	18001900	18246700	33920700	4653.94			756	-18065500	-18276600	-33999300	0.0345441	18065500	18276600	33999300	4676.05
757	-18003200	-18247900	-33924900	0.0347196	18003200	18247900	33924900	4678.62			757	-18068300	-18278500	-34006000	0.0347196	18068300	18278500	34006000	4701.51
758	-18004800	-18249000	-33928800	0.0357169	18004800	18249000	33928800	4814.03			758	-18071500	-18280600	-34012400	0.0357169	18071500	18280600	34012400	4838.28
759	-18006500	-18250200	-33932500	0.0366943	18006500	18250200	33932500	4946.78			759	-18074700	-18282600	-34018700	0.0366943	18074700	18282600	34018700	4972.43
760	-18007600	-18251300	-33936800	0.0369304	18007600	18251300	33936800	4979.72			760	-18077400	-18284400	-34025000	0.0369304	18077400	18284400	34025000	5006.14
761	-18008400	-18252400	-33941200	0.0363587	18008400	18252400	33941200	4903.74			761	-18079400	-18286300	-34031700	0.0363587	18079400	18286300	34031700	4930.38
762	-18009400	-18253500	-33945400	0.0349899	18009400	18253500	33945400	4720.15			762	-18081700	-18288200	-34038500	0.0349899	18081700	18288200	34038500	4746.48
763	-18010400	-18254600	-33949700	0.0358888	18010400	18254600	33949700	4842.49			763	-18083900	-18290200	-34045800	0.0358888	18083900	18290200	34045800	4870.29
764	-18011400	-18255900	-33954700	0.035476	18011400	18255900	33954700	4788.02			764	-18086400	-18292300	-34053400	0.035476	18086400	18292300	34053400	4816.21
765	-18012800	-18257100	-33959200	0.0365223	18012800	18257100	33959200	4930.41			765	-18089600	-18294500	-34060600	0.0365223	18089600	18294500	34060600	4960.21
766	-18014000	-18258300	-33963600	0.0381492	18014000	18258300	33963600	5151.22			766	-18092800	-18296700	-34067900	0.0381492	18092800	18296700	34067900	5183.23
767	-18015300	-18259600	-33968600	0.039223	18015300	18259600	33968600	5297.59			767	-18096100	-18299000	-34075600	0.039223	18096100	18299000	34075600	5331.36
768	-18016400	-18260900	-33973900	0.0384456	18016400	18260900	33973900	5194			768	-18098200	-18301200	-34083900	0.0384456	18098200	18301200	34083900	5227.94
769	-18016700	-18262100	-33979300	0.036591	18016700	18262100	33979300	4944.76			769	-18099500	-18303400	-34093100	0.036591	18099500	18303400	34093100	4978.04
770	-18017200	-18263400	-33985000	0.0346213	18017200	18263400	33985000	4679.9			770	-18100900	-18305700	-34102800	0.0346213	18100900	18305700	34102800	4712.37
771	-18017900	-18264800	-33991000	0.0333105	18017900	18264800	33991000	4504.06			771	-18102300	-18307900	-34112200	0.0333105	18102300	18307900	34112200	4536.09
772	-18019400	-18266400	-33997000	0.0324491	18019400	18266400	33997000	4388.96			772	-18104400	-18310300	-34121300	0.0324491	18104400	18310300	34121300	4420.86
773	-18020000	-18267600	-34002200	0.0324395	18020000	18267600	34002200	4388.8			773	-18106900	-18312700	-34130100	0.0324395	18106900	18312700	34130100	4421.59
774	-18021400	-18269000	-34007600	0.0326367	18021400	18269000	34007600	4416.72			774	-18110100	-18315300	-34139400	0.0326367	18110100	18315300	34139400	4450.66
775	-18022400	-18270400	-34012900	0.0335707	18022400	18270400	34012900	4544.35			775	-18112900	-18317900	-34148900	0.0335707	18112900	18317900	34148900	4580.31
776	-18024000	-18272000	-34019100	0.0355299	18024000	18272000	34019100	4811.11			776	-18116700	-18320800	-34159000	0.0355299	18116700	18320800	34159000	4850.25
777	-18025000	-18273300	-34024500	0.035639	18025000	18273300	34024500	4827.21			777	-18119700	-18323500	-34168600	0.035639	18119700	18323500	34168600	4867.6
778	-18027000	-18275000	-34030600	0.0347592	18027000	18275000	34030600	4709.57			778	-18123000	-18326400	-34179200	0.0347592	18123000	18326400	34179200	4750.08
779	-18028600	-18276700	-34037100	0.0356593	18028600	18276700	34037100	4833.15			779	-18126300	-18329500	-34190700	0.0356593	18126300	18329500	34190700	4876.01
780	-18030600	-18278300	-34042600	0.0379607	18030600	18278300	34042600	5146.59			780	-18132000	-18332800	-34201000	0.0379607	18132000	18332800	34201000	5193.7
781	-18033700	-18280100	-34047900	0.0444764	18033700	18280100	34047900	6031.79			781	-18138400	-18336300	-34211100	0.0444764	18138400	18336300	34211100	6088.69
782	-18036200	-18281900	-34054000	0.0490089	18036200	18281900	34054000	6648.68			782	-18145600	-18340200	-34222400	0.0490089	18145600	18340200	34222400	6713.53
783	-18038200	-18283800	-34061200	0.0502692	18038200	18283800	34061200	6822.22			783	-18149900	-18343700	-34234800	0.0502692	18149900	18343700	34234800	6890.7
784	-18039700	-18285700	-34068400	0.0478784	18039700	18285700	34068400	6500.16			784	-18153800	-18347200	-34247800	0.0478784	18153800	18347200	34247800	6567.44
785	-18040300	-18287300	-34075800	0.04105	18040300	18287300	34075800	5575.14			785	-18154800	-18350400	-34261800	0.04105	18154800	18350400	34261800	5634.66
786	-18041400	-18289100	-34083400	0.0357091	18041400	18289100	34083400	4851.62			786	-18156800	-18353700	-34275700	0.0357091	18156800	18353700	34275700	4904.96
787	-18043400	-18291200	-34091400	0.0395758	18043400	18291200	34091400	5379.2			787	-18160400	-18357400	-34289800	0.0395758	18160400	18357400	34289800	5440.04
788	-18046200	-18293400	-34098800	0.0405259	18046200	18293400	34098800	5510.54			788	-18167200	-18361700	-34303400	0.0405259	18167200	18361700	34303400	5574.83
789	-18048600	-18295400	-34106000	0.0437601	18048600	18295400	34106000	5952.58			789	-18173400	-18365800	-34316600	0.0437601	18173400	18365800	34316600	6024.08
790	-18050700	-18297400	-34113500	0.0424056	18050700	18297400	34113500	5770.59			790	-18178300	-18369700	-34330400	0.0424056	18178300	18369700	34330400	5841.89
791	-18051800	-18299100	-34120700	0.0379523	18051800	18299100	34120700	5166.45			791	-18180900	-18373200	-34344600	0.0379523	18180900	18373200	34344600	5232.14
792	-18053100	-18301000	-34128300	0.0352043	18053100	18301000	34128300	4794.21			792	-18182800	-18376800	-34359700	0.0352043	18182800	18376800	34359700	4856.94
793	-18055500	-18303400	-34137200	0.0351865	18055500	18303400	34137200	4794.01			793	-18187100	-18381000	-34375500	0.0351865	18187100	18381000	34375500	4858.46
794	-18058200	-18305900	-34146700	0.0394861	18058200	18305900	34146700	5382.48			794	-18193100	-18386000	-34393100	0.0394861	18193100	18386000	34393100	5457.21
795	-18061200	-18308100	-34154200	0.0366173	18061200	18308100	34154200	4993.44			795	-18200100	-18390600	-34408100	0.0366173	18200100	18390600	34408100	5064.86
796	-18063000	-18310400	-34163400	0.0317211	18063000	18310400	34163400	4327.78			796	-18202900	-18395000	-34426200	0.0317211	18202900	18395000	34426200	4391.6
797	-18066700	-18313100	-34172200	0.0350744	18066700	18313100	34172200	4787.57			797	-18210600	-18400300	-34444000	0.0350744	18210600	18400300	34444000	4860.51
798	-18070100	-18315500	-34180100	0.0396525	18070100	18315500	34180100	5414.8			798	-18219500	-18405600	-34460200	0.0396525	18219500	18405600	34460200	5499.9
799	-18072900	-18317700	-34188000	0.0451155	18072900	18317700	34188000	6163.4			799	-18228700	-18410900	-34476600	0.0451155	18228700	18410900	34476600	6263.36
800	-18076500	-18320300	-34196900	0.046128	18076500	18320300	34196900	6304.74			800	-18235200	-18416000	-34494200	0.046128	18235200	18416000	34494200	6409.91
801	-18079100	-18322800	-34206300	0.0417369	18079100	18322800	34206300	5707.36			801	-18239500	-18420900	-34513400	0.0417369	18239500	18420900	34513400	5805.39
802	-18080700	-18325200	-34215800	0.0308478	18080700	18325200	34215800	4220.35			802	-18240600	-18425200	-34532700	0.0308478	18240600	18425200	34532700	4294.79
803	-18083800	-18328000	-34226100	0.0344133	18083800	18328000	34226100	4710.69			803	-18246100	-18430800	-34553600	0.0344133	18246100	18430800	34553600	4796.35
804	-18087900	-18330800	-34235200	0.0443144	18087900	18330800	34235200	6069.03			804	-18256300	-18436900	-34572500	0.0443144	18256300	18436900	34572500	6182.79
805	-18090700	-18333800	-34246900	0.0403734	18090700	18333800	34246900	5532.62			805	-18262000	-18443000	-34595900	0.0403734	18262000	18443000	34595900	5639.68
806	-18093900	-18336800	-34258200	0.0391281	18093900	18336800	34258200	5365.13			806	-18268800	-18449400	-34619900	0.0391281	18268800	18449400	34619900	5472.5
807	-18097600	-18340000	-34269400	0.0380931	18097600	18340000	34269400	5226.3			807	-18275700	-18455900	-34643500	0.0380931	18275700	18455900	34643500	5334.26
808	-18101200	-18343200	-34281100	0.0371825	18101200	18343200	34281100	5104.5			808	-18282200	-18462400	-34668200	0.0371825	18282200	18462400	34668200	5213.34
809	-18104700	-18346500	-34293300	0.036916	18104700	18346500	34293300	5071.14			809	-18288600	-18469000	-34693500	0.036916	18288600	18469000	34693500	5182.67
810	-18108600	-18349800	-34305100	0.037562	18108600	18349800	34305100	5163.1			810	-18295200	-18475800	-34719000	0.037562	18295200	18475800	34719000	5280.26
811	-18111400	-18352600	-34315900	0.0344403	18111400	18352600	34315900	4736.64			811	-18300500	-18481900	-34742900	0.0344403	18300500	18481900	34742900	4847.28
812	-18114100	-18355300	-34326100	0.0259384	18114100	18355300	34326100	3569.24			812	-18303400	-18487200	-34765500	0.0259384	18303400	18487200	34765500	3654.75
813	-18117700	-18358400	-34337000	0.0262768	18117700	18358400	34337000	3617.89			813	-18309400	-18493500	-34789400	0.0262768	18309400	18493500	34789400	3706.95
814	-18121200	-18361200	-34346900	0.0374054	18121200	18361200	34346900	5152.82			814	-18317800	-18499600	-34810100	0.0374054	18317800	18499600	34810100	5282.7
815	-18125900	-18364400	-34357500	0.0423427	18125900	18364400	34357500	5836.32			815	-18330000	-18507300	-34834600	0.0423427	18330000	18507300	34834600	5987.97
816	-18130400	-18367900	-34369900	0.0397571	18130400	18367900	34369900	5483.54			816	-18337800	-18514800	-34862400	0.0397571	18337800	18514800	34862400	5630.36
817	-18135300	-18371900	-34384000	0.0376019	18135300	18371900	34384000	5190.16			817	-18345500	-18522800	-34893100	0.0376019	18345500	18522800	34893100	5333.46
818	-18140000	-18376100	-34399100	0.038507	18140000	18376100	34399100	5319.29			818	-18355200	-18532100	-34927400	0.038507	18355200	18532100	34927400	5471.46
819	-18144300	-18380300	-34414900	0.0468685	18144300	18380300	34414900	6479.63			819	-18366300	-18542100	-34963800	0.0468685	18366300	18542100	34963800	6672.05
820	-18149700	-18384200	-34428100	0.0461177	18149700	18384200	34428100	6380.36			820	-18376500	-18550700	-34995000	0.0461177	18376500	18550700	34995000	6575.79
821	-18155100	-18388900	-34445100	0.0357802	18155100	18388900	34445100	4954.58			821	-18378400	-18559200	-35033500	0.0357802	18378400	18559200	35033500	5111.2
822	-18160300	-18393800	-34463200	0.0352055	18160300	18393800	34463200	4879.59			822	-18383600	-18569200	-35076000	0.0352055	18383600	18569200	35076000	5039.56
823	-18165800	-18398400	-34479900	0.0370465	18165800	18398400	34479900	5139.26			823	-18393600	-18579600	-35115300	0.0370465	18393600	18579600	35115300	5313.67
824	-18170900	-18402900	-34496000	0.0386739	18170900	18402900	34496000	5369.54			824	-18402900	-18589500	-35153200	0.0386739	18402900	18589500	35153200	5557.71
825	-18176200	-18407500	-34512600	0.0398018	18176200	18407500	34512600	5530.94			825	-18410600	-18599300	-35192400	0.0398018	18410600	18599300	35192400	5730.97
826	-18182700	-18412500	-34529800	0.0388161	18182700	18412500	34529800	5398.9			826	-18418600	-18609600	-35233500	0.0388161	18418600	18609600	35233500	5600.47
827	-18188900	-18417700	-34548600	0.0364802	18188900	18417700	34548600	5079.01			827	-18424900	-18620400	-35278500	0.0364802	18424900	18620400	35278500	5275.04
828	-18195100	-18423300	-34569100	0.0347012	18195100	18423300	34569100	4836.48			828	-18431200	-18631900	-35327300	0.0347012	18431200	18631900	35327300	5029.73
829	-18202200	-18429300	-34590400	0.0344257	18202200	18429300	34590400	4803.44			829	-18438800	-18644300	-35378400	0.0344257	18438800	18644300	35378400	5002.3
830	-18207800	-18435000	-34612000	0.0364408	18207800	18435000	34612000	5090.25			830	-18446400	-18657000	-35431300	0.0364408	18446400	18657000	35431300	5308.8
831	-18215100	-18440900	-34632700	0.0365124	18215100	18440900	34632700	5105.82			831	-18454300	-18669200	-35481900	0.0365124	18454300	18669200	35481900	5332.41
832	-18221600	-18446600	-34653700	0.0368151	18221600	18446600	34653700	5153.77			832	-18459400	-18681100	-35533500	0.0368151	18459400	18681100	35533500	5389.98
833	-18230200	-18452900	-34675200	0.0350225	18230200	18452900	34675200	4908.44			833	-18465400	-18693300	-35585500	0.0350225	18465400	18693300	35585500	5140.42
834	-18236500	-18458700	-34696400	0.0338033	18236500	18458700	34696400	4742.78			834	-18467500	-18704800	-35638300	0.0338033	18467500	18704800	35638300	4973.85
835	-18244700	-18465000	-34718300	0.0340361	18244700	18465000	34718300	4780.97			835	-18470700	-18717100	-35693400	0.0340361	18470700	18717100	35693400	5021.21
836	-18252100	-18471700	-34742700	0.0348063	18252100	18471700	34742700	4895.35			836	-18471900	-18730000	-35753900	0.0348063	18471900	18730000	35753900	5149.41
837	-18260600	-18479000	-34769000	0.0352083	18260600	18479000	34769000	4958.67			837	-18473600	-18744000	-35819000	0.0352083	18473600	18744000	35819000	5224.81
838	-18268700	-18486500	-34796800	0.0354469	18268700	18486500	34796800	4999.44			838	-18472600	-18758600	-35889500	0.0354469	18472600	18758600	35889500	5277.41
839	-18278500	-18494900	-34826800	0.0363164	18278500	18494900	34826800	5130.08			839	-18471500	-18774100	-35964400	0.0363164	18471500	18774100	35964400	5425.63
840	-18288200	-18504000	-34860700	0.0372897	18288200	18504000	34860700	5276.76			840	-18466900	-18790800	-36048600	0.0372897	18466900	18790800	36048600	5592.5
841	-18297000	-18513600	-34897300	0.0383854	18297000	18513600	34897300	5441.91			841	-18460100	-18808400	-36139400	0.0383854	18460100	18808400	36139400	5780.59
842	-18305300	-18523300	-34935300	0.0393787	18305300	18523300	34935300	5593.44			842	-18451800	-18826700	-36234700	0.0393787	18451800	18826700	36234700	5955.75
843	-18315600	-18533800	-34975200	0.0390458	18315600	18533800	34975200	5557.43			843	-18439800	-18844900	-36333600	0.0390458	18439800	18844900	36333600	5931.54
844	-18326200	-18545000	-35017900	0.0380368	18326200	18545000	35017900	5425.55			844	-18423400	-18863500	-36438500	0.0380368	18423400	18863500	36438500	5805.1
845	-18338100	-18557000	-35063300	0.0362382	18338100	18557000	35063300	5180.95			845	-18402900	-18882500	-36549500	0.0362382	18402900	18882500	36549500	5557.54
846	-18347900	-18569600	-35113500	0.035741	18347900	18569600	35113500	5122.68			846	-18377300	-18903000	-36673100	0.035741	18377300	18903000	36673100	5510.82
847	-18359600	-18583100	-35166000	0.0334806	18359600	18583100	35166000	4811.37			847	-18346600	-18923200	-36799900	0.0334806	18346600	18923200	36799900	5190.52
848	-18368900	-18596900	-35222500	0.0326454	18368900	18596900	35222500	4704.45			848	-18310800	-18943900	-36934500	0.0326454	18310800	18943900	36934500	5090.21
849	-18378700	-18611300	-35281200	0.0319198	18378700	18611300	35281200	4613.22			849	-18270900	-18964600	-37072700	0.0319198	18270900	18964600	37072700	5006.34
850	-18388000	-18626300	-35343800	0.0311358	18388000	18626300	35343800	4513.73			850	-18224100	-18985600	-37219600	0.0311358	18224100	18985600	37219600	4913.64
851	-18397000	-18642500	-35411900	0.0296208	18397000	18642500	35411900	4308.38			851	-18171000	-19007200	-37375900	0.0296208	18171000	19007200	37375900	4705.2
852	-18399600	-18659000	-35487700	0.0295886	18399600	18659000	35487700	4319.16			852	-18111700	-19031400	-37550500	0.0295886	18111700	19031400	37550500	4734.54
853	-18378600	-18700700	-35707600	0.0355863	18378600	18700700	35707600	5246.84			853	-17952000	-19101100	-38042300	0.0355863	17952000	19101100	38042300	5813.11
854	-18369700	-18718600	-35801900	0.0353396	18369700	18718600	35801900	5232.82			854	-17862200	-19127100	-38255900	0.0353396	17862200	19127100	38255900	5823.6
855	-18366900	-18741000	-35911500	0.0351452	18366900	18741000	35911500	5230.48			855	-17756100	-19154800	-38494000	0.0351452	17756100	19154800	38494000	5848.1
856	-18358100	-18764700	-36032900	0.0341941	18358100	18764700	36032900	5117.17			856	-17632000	-19183400	-38754600	0.0341941	17632000	19183400	38754600	5750.31
857	-18351400	-18791300	-36166600	0.0332162	18351400	18791300	36166600	5001.36			857	-17483600	-19210700	-39032900	0.0332162	17483600	19210700	39032900	5648.57
858	-18339500	-18822000	-36324700	0.0335973	18339500	18822000	36324700	5095.18			858	-17308000	-19241600	-39356000	0.0335973	17308000	19241600	39356000	5788
859	-18301000	-18852700	-36509400	0.0330032	18301000	18852700	36509400	5045.57			859	-17122600	-19285400	-39749900	0.0330032	17122600	19285400	39749900	5778.04
860	-18253200	-18882100	-36697600	0.0353073	18253200	18882100	36697600	5441.71			860	-16942900	-19330100	-40142700	0.0353073	16942900	19330100	40142700	6282.05
861	-18194100	-18915200	-36914200	0.0361384	18194100	18915200	36914200	5621.66			861	-16730400	-19375300	-40570500	0.0361384	16730400	19375300	40570500	6543.34
862	-18132300	-18955600	-37168700	0.0347717	18132300	18955600	37168700	5468.73			862	-16455200	-19419200	-41055300	0.0347717	16455200	19419200	41055300	6420.65
863	-18050700	-19000700	-37465200	0.0345517	18050700	19000700	37465200	5503.36			863	-16158300	-19473800	-41611900	0.0345517	16158300	19473800	41611900	6526.76
864	-17908500	-19048600	-37835600	0.0393864	17908500	19048600	37835600	6370.55			864	-15882500	-19564900	-42322300	0.0393864	15882500	19564900	42322300	7663.85
865	-17791000	-19088700	-38144200	0.0351457	17791000	19088700	38144200	5758.02			865	-15423500	-19568000	-42795700	0.0351457	15423500	19568000	42795700	6965.75
866	-18120600	-18349600	-34292500	0.102857	18120600	18349600	34292500	14132.2			866	-18403200	-18491200	-34684500	0.102857	18403200	18491200	34684500	14458.1
867	-18116700	-18343300	-34266100	0.0913295	18116700	18343300	34266100	12531.8			867	-18388700	-18476500	-34629100	0.0913295	18388700	18476500	34629100	12801.3
868	-18106100	-18329900	-34213100	0.12552	18106100	18329900	34213100	17176.8			868	-18356200	-18447700	-34524100	0.12552	18356200	18447700	34524100	17498
869	-18111100	-18335300	-34233700	0.117931	18111100	18335300	34233700	16155.4			869	-18374800	-18460300	-34565600	0.117931	18374800	18460300	34565600	16476.9
870	-18098900	-18497300	-35017800	0.090475	18098900	18497300	35017800	12864.4			870	-18551100	-18855900	-36274400	0.090475	18551100	18855900	36274400	13726.6
871	-18095400	-18483500	-34955700	0.111543	18095400	18483500	34955700	15812.5			871	-18551200	-18825400	-36129500	0.111543	18551200	18825400	36129500	16810.1
872	-18125500	-18461000	-34818400	0.11531	18125500	18461000	34818400	16247			872	-18544900	-18760000	-35824100	0.11531	18544900	18760000	35824100	17132.2
873	-18107800	-18471900	-34887900	0.122917	18107800	18471900	34887900	17371.9			873	-18548400	-18792900	-35977000	0.122917	18548400	18792900	35977000	18393.3
874	-17397300	-19253500	-39323300	0.0277474	17397300	19253500	39323300	4776.98			874	-14332700	-19612200	-44097300	0.0277474	14332700	19612200	44097300	5795.47
875	-17141600	-19298700	-39794500	0.0288129	17141600	19298700	39794500	5055.33			875	-14134200	-19622500	-44344800	0.0288129	14134200	19622500	44344800	6079.26
876	-18012700	-18234200	-33850400	0.0524775	18012700	18234200	33850400	7047.17			876	-18083000	-18258800	-33897100	0.0524775	18083000	18258800	33897100	7070.54
877	-18004700	-18233200	-33853500	0.0507288	18004700	18233200	33853500	6812.54			877	-18068600	-18256600	-33901400	0.0507288	18068600	18256600	33901400	6834.86
878	-17996600	-18231900	-33855600	0.0498456	17996600	18231900	33855600	6693.8			878	-18054300	-18254200	-33904200	0.0498456	18054300	18254200	33904200	6715.33
879	-18143800	-18390700	-34465100	0.104414	18143800	18390700	34465100	14469.9			879	-18472800	-18582500	-35050100	0.104414	18472800	18582500	35050100	14947.3
880	-18139700	-18382200	-34428700	0.087274	18139700	18382200	34428700	12072.9			880	-18460000	-18563100	-34970500	0.087274	18460000	18563100	34970500	12444.6
881	-18059800	-18283200	-34036900	0.103647	18059800	18283200	34036900	14054.3			881	-18214300	-18348600	-34193800	0.103647	18214300	18348600	34193800	14193.2
882	-18063400	-18286500	-34048900	0.104635	18063400	18286500	34048900	14197.3			882	-18225500	-18355400	-34215300	0.104635	18225500	18355400	34215300	14345.6
883	-18068100	-18290100	-34061600	0.106041	18068100	18290100	34061600	14397.8			883	-18237500	-18362600	-34237500	0.106041	18237500	18362600	34237500	14556.4
884	-18072300	-18293700	-34074100	0.106791	18072300	18293700	34074100	14509.3			884	-18251100	-18370600	-34261700	0.106791	18251100	18370600	34261700	14679.3
885	-18076600	-18297600	-34088500	0.108806	18076600	18297600	34088500	14794.3			885	-18264500	-18378800	-34287800	0.108806	18264500	18378800	34287800	14977.9
886	-18126100	-18360800	-34340000	0.11329	18126100	18360800	34340000	15602.3			886	-18426700	-18516200	-34780100	0.11329	18426700	18516200	34780100	16002.2
887	-18133900	-18374700	-34398800	0.0743673	18133900	18374700	34398800	10271.9			887	-18449000	-18546800	-34903700	0.0743673	18449000	18546800	34903700	10569.2
888	-18033000	-18508900	-35139000	0.0945699	18033000	18508900	35139000	13511.9			888	-18560600	-18906300	-36505100	0.0945699	18560600	18906300	36505100	14503
889	-18047900	-18243300	-33858500	0.0863921	18047900	18243300	33858500	11612.2			889	-18152300	-18276000	-33909900	0.0863921	18152300	18276000	33909900	11659.4
890	-18048400	-18244700	-33864800	0.088486	18048400	18244700	33864800	11897.4			890	-18155000	-18278400	-33918900	0.088486	18155000	18278400	33918900	11947.6
891	-18048700	-18246200	-33871400	0.0869371	18048700	18246200	33871400	11692.9			891	-18157800	-18281000	-33928200	0.0869371	18157800	18281000	33928200	11744.2
892	-18049000	-18247600	-33877900	0.0837115	18049000	18247600	33877900	11262.6			892	-18160700	-18283600	-33937600	0.0837115	18160700	18283600	33937600	11314.1
893	-18049300	-18249100	-33884600	0.0825592	18049300	18249100	33884600	11111.3			893	-18164100	-18286400	-33947500	0.0825592	18164100	18286400	33947500	11164.2
894	-18053700	-18273300	-33995800	0.0877367	18053700	18273300	33995800	11872.3			894	-18197900	-18330400	-34123400	0.0877367	18197900	18330400	34123400	11971.1
895	-18057200	-18276200	-34006000	0.0936557	18057200	18276200	34006000	12680.2			895	-18207800	-18336000	-34140500	0.0936557	18207800	18336000	34140500	12791.1
896	-18060600	-18279200	-34017000	0.0990218	18060600	18279200	34017000	13414.5			896	-18217600	-18342000	-34159200	0.0990218	18217600	18342000	34159200	13538
897	-17988300	-18230600	-33857400	0.045953	17988300	18230600	33857400	6170.84			897	-18039600	-18251600	-33906500	0.045953	18039600	18251600	33906500	6190.23
898	-18056700	-18251200	-33887200	0.0575259	18056700	18251200	33887200	7743.97			898	-18184900	-18291600	-33951600	0.0575259	18184900	18291600	33951600	7783.04
899	-18139300	-18398700	-34507700	0.11225	18139300	18398700	34507700	15586.5			899	-18496900	-18605200	-35134300	0.11225	18496900	18605200	35134300	16138.2
900	-18138700	-18409500	-34559700	0.122635	18138700	18409500	34559700	17070.7			900	-18509700	-18631600	-35247200	0.122635	18509700	18631600	35247200	17728.1
901	-18134800	-18420600	-34616700	0.127702	18134800	18420600	34616700	17823.4			901	-18524700	-18660400	-35369400	0.127702	18524700	18660400	35369400	18570.4
902	-18124200	-18432100	-34681800	0.129367	18124200	18432100	34681800	18109.2			902	-18535300	-18691700	-35508000	0.129367	18535300	18691700	35508000	18937.5
903	-18108500	-18444200	-34755300	0.134789	18108500	18444200	34755300	18930.1			903	-18543800	-18725800	-35661800	0.134789	18543800	18725800	35661800	19875.5
904	-18001100	-18528800	-35265700	0.0963879	18001100	18528800	35265700	13848.7			904	-18557200	-18965300	-36789700	0.0963879	18557200	18965300	36789700	14975.4
905	-17903200	-18530200	-35370300	0.0976811	17903200	18530200	35370300	14085.9			905	-18578900	-19007400	-36969000	0.0976811	18578900	19007400	36969000	15305.4
906	-17770100	-18528600	-35495800	0.090442	17770100	18528600	35495800	13097.2			906	-18601000	-19057400	-37185000	0.090442	18601000	19057400	37185000	14315.2
907	-17615400	-18526900	-35642500	0.0900631	17615400	18526900	35642500	13107.8			907	-18630100	-19123700	-37471700	0.0900631	18630100	19123700	37471700	14447.1
908	-17446700	-18526700	-35810300	0.0998443	17446700	18526700	35810300	14617.3			908	-18677000	-19211800	-37844700	0.0998443	18677000	19211800	37844700	16297.1
909	-17227900	-18514000	-35968500	0.0967887	17227900	18514000	35968500	14240.1			909	-18698600	-19303200	-38258600	0.0967887	18698600	19303200	38258600	16098.4
910	-18053500	-18269400	-33977200	0.095523	18053500	18269400	33977200	12914.3			910	-18196400	-18323600	-34092500	0.095523	18196400	18323600	34092500	13013.9
911	-16499600	-18522100	-36735500	0.103911	16499600	18522100	36735500	15733.5			911	-18628200	-19908000	-41211500	0.103911	18628200	19908000	41211500	19652.7
912	-16139300	-18509100	-37033700	0.099709	16139300	18509100	37033700	15261.2			912	-18258400	-20239400	-43160500	0.099709	18258400	20239400	43160500	20416.6
913	-15749300	-18507300	-37415200	0.0951186	15749300	18507300	37415200	14775.8			913	-17351400	-20655300	-46049500	0.0951186	17351400	20655300	46049500	21809.1
914	-15372100	-18527800	-37890100	0.0834782	15372100	18527800	37890100	13225.3			914	-16048300	-20970300	-48853800	0.0834782	16048300	20970300	48853800	21289.7
915	-14992200	-18610100	-38662100	0.0697506	14992200	18610100	38662100	11432.6			915	-13913200	-19454100	-43763100	0.0697506	13913200	19454100	43763100	14343.4
916	-15225400	-18808000	-39372300	0.0557853	15225400	18808000	39372300	9467.03			916	-13884600	-19435700	-43703500	0.0557853	13884600	19435700	43703500	11441
917	-15610100	-18969700	-39757900	0.0515285	15610100	18969700	39757900	8923.71			917	-14091000	-19585700	-44212600	0.0515285	14091000	19585700	44212600	10809.2
918	-18056000	-18253300	-33898300	0.0880714	18056000	18253300	33898300	11862.1			918	-18187200	-18295500	-33967800	0.0880714	18187200	18295500	33967800	11925.4
919	-18101000	-18321600	-34178300	0.117161	18101000	18321600	34178300	16005			919	-18342900	-18430700	-34456700	0.117161	18342900	18430700	34456700	16277.2
920	-18053600	-18265700	-33959400	0.0984639	18053600	18265700	33959400	13300.6			920	-18195600	-18317300	-34063400	0.0984639	18195600	18317300	34063400	13395.7
921	-18055400	-18255800	-33910600	0.0958744	18055400	18255800	33910600	12920.7			921	-18190800	-18300200	-33986800	0.0958744	18190800	18300200	33986800	12994.6
922	-18054500	-18262200	-33942000	0.0994385	18054500	18262200	33942000	13421.1			922	-18195500	-18311500	-34035900	0.0994385	18195500	18311500	34035900	13510.4
923	-18054900	-18258900	-33926000	0.0989111	18054900	18258900	33926000	13339.7			923	-18193600	-18305700	-34010000	0.0989111	18193600	18305700	34010000	13421.7
924	-18043800	-18237900	-33836600	0.0504184	18043800	18237900	33836600	6769.31			924	-18138300	-18266600	-33878900	0.0504184	18138300	18266600	33878900	6792.82
925	-16091400	-19112000	-39955100	0.0398594	16091400	19112000	39955100	6987.93			925	-14396300	-19814400	-44997300	0.0398594	14396300	19814400	44997300	8652.99
926	-16109000	-19260000	-40642800	0.0349087	16109000	19260000	40642800	6313.86			926	-13416000	-19104600	-42594400	0.0349087	13416000	19104600	42594400	6809.75
927	-16765100	-19355500	-40441700	0.0316016	16765100	19355500	40441700	5690.57			927	-13616400	-19252200	-43098100	0.0316016	13616400	19252200	43098100	6307.17
928	-18080800	-18301500	-34103000	0.1028	18080800	18301500	34103000	13988.3			928	-18278200	-18387400	-34314600	0.1028	18278200	18387400	34314600	14172.2
929	-18129600	-18367700	-34369600	0.109398	18129600	18367700	34369600	15088.5			929	-18444800	-18533100	-34842600	0.109398	18444800	18533100	34842600	15502.2
930	-18133100	-18380000	-34424800	0.112853	18133100	18380000	34424800	15606.9			930	-18464600	-18560900	-34955400	0.112853	18464600	18560900	34955400	16081.6
931	-18136100	-18388300	-34461300	0.116326	18136100	18388300	34461300	16116			931	-18483600	-18581300	-35033700	0.116326	18483600	18581300	35033700	16642.2
932	-17979000	-18231500	-33871000	0.0334362	17979000	18231500	33871000	4492.34			932	-18023100	-18252100	-33925400	0.0334362	18023100	18252100	33925400	4507.12
933	-17982100	-18234700	-33883100	0.0284953	17982100	18234700	33883100	3830.92			933	-18028100	-18256900	-33943100	0.0284953	18028100	18256900	33943100	3844.67
934	-17984600	-18235900	-33886500	0.0329475	17984600	18235900	33886500	4430.37			934	-18032300	-18258800	-33948000	0.0329475	18032300	18258800	33948000	4446.7
935	-17986300	-18237100	-33890300	0.0350494	17986300	18237100	33890300	4713.99			935	-18035300	-18260600	-33953500	0.0350494	18035300	18260600	33953500	4731.85
936	-17987700	-18238200	-33894300	0.0372717	17987700	18238200	33894300	5013.95			936	-18038000	-18262400	-33959600	0.0372717	18038000	18262400	33959600	5033.55
937	-17989100	-18239400	-33898600	0.0382455	17989100	18239400	33898600	5146.13			937	-18040600	-18264300	-33965900	0.0382455	18040600	18264300	33965900	5166.84
938	-17990400	-18240600	-33903100	0.0379121	17990400	18240600	33903100	5102.48			938	-18042800	-18266200	-33972600	0.0379121	18042800	18266200	33972600	5123.62
939	-17991600	-18241800	-33907600	0.0372353	17991600	18241800	33907600	5012.57			939	-18045100	-18268100	-33979400	0.0372353	18045100	18268100	33979400	5033.98
940	-17992800	-18243000	-33912100	0.0362551	17992800	18243000	33912100	4881.76			940	-18047200	-18269900	-33986100	0.0362551	18047200	18269900	33986100	4903.19
941	-17993800	-18244100	-33916600	0.0355341	17993800	18244100	33916600	4785.79			941	-18049100	-18271800	-33993000	0.0355341	18049100	18271800	33993000	4807.42
942	-17994900	-18245300	-33921200	0.0348037	17994900	18245300	33921200	4688.53			942	-18051100	-18273700	-34000000	0.0348037	18051100	18273700	34000000	4710.33
943	-17996200	-18246500	-33925600	0.0347723	17996200	18246500	33925600	4685.39			943	-18053500	-18275600	-34006900	0.0347723	18053500	18275600	34006900	4707.81
944	-17997400	-18247700	-33929800	0.0351902	17997400	18247700	33929800	4742.75			944	-18056100	-18277600	-34013500	0.0351902	18056100	18277600	34013500	4766.1
945	-17998800	-18248900	-33934100	0.0357816	17998800	18248900	33934100	4823.56			945	-18058900	-18279500	-34020000	0.0357816	18058900	18279500	34020000	4847.91
946	-18000300	-18250100	-33938300	0.0361431	18000300	18250100	33938300	4873.39			946	-18061900	-18281500	-34026700	0.0361431	18061900	18281500	34026700	4898.69
947	-18001400	-18251200	-33942500	0.0363054	18001400	18251200	33942500	4896.35			947	-18064300	-18283500	-34033400	0.0363054	18064300	18283500	34033400	4922.45
948	-18002400	-18252400	-33947100	0.0360041	18002400	18252400	33947100	4856.86			948	-18066600	-18285400	-34040200	0.0360041	18066600	18285400	34040200	4883.37
949	-18003400	-18253500	-33951600	0.0362813	18003400	18253500	33951600	4895.39			949	-18069000	-18287300	-34047100	0.0362813	18069000	18287300	34047100	4922.77
950	-18005000	-18254800	-33956000	0.0367515	18005000	18254800	33956000	4960.01			950	-18071900	-18289500	-34054500	0.0367515	18071900	18289500	34054500	4988.56
951	-18006100	-18256000	-33960700	0.0363298	18006100	18256000	33960700	4904.29			951	-18074400	-18291600	-34062000	0.0363298	18074400	18291600	34062000	4933.29
952	-18007300	-18257200	-33965300	0.0369347	18007300	18257200	33965300	4987.14			952	-18077200	-18293700	-34069500	0.0369347	18077200	18293700	34069500	5017.44
953	-18008400	-18258400	-33970100	0.0380732	18008400	18258400	33970100	5142.14			953	-18079900	-18295900	-34077200	0.0380732	18079900	18295900	34077200	5174.23
954	-18009600	-18259700	-33975000	0.0385702	18009600	18259700	33975000	5210.59			954	-18082500	-18298100	-34085100	0.0385702	18082500	18298100	34085100	5243.96
955	-18010700	-18261000	-33979900	0.0383025	18010700	18261000	33979900	5175.73			955	-18084900	-18300400	-34093400	0.0383025	18084900	18300400	34093400	5209.83
956	-18011300	-18262200	-33985200	0.0364953	18011300	18262200	33985200	4932.83			956	-18086800	-18302600	-34102100	0.0364953	18086800	18302600	34102100	4966.24
957	-18012500	-18263600	-33990600	0.0352119	18012500	18263600	33990600	4760.69			957	-18088700	-18304900	-34111100	0.0352119	18088700	18304900	34111100	4793.8
958	-18013400	-18265000	-33996600	0.0340122	18013400	18265000	33996600	4599.88			958	-18090500	-18307200	-34120500	0.0340122	18090500	18307200	34120500	4632.69
959	-18014200	-18266400	-34002100	0.0333938	18014200	18266400	34002100	4517.5			959	-18092600	-18309700	-34130000	0.0333938	18092600	18309700	34130000	4550.68
960	-18015500	-18267800	-34007700	0.0332532	18015500	18267800	34007700	4499.78			960	-18095200	-18312200	-34139300	0.0332532	18095200	18312200	34139300	4533.72
961	-18016700	-18269200	-34013300	0.0334902	18016700	18269200	34013300	4533.15			961	-18098000	-18314800	-34148800	0.0334902	18098000	18314800	34148800	4568.31
962	-18017700	-18270600	-34018800	0.0344232	18017700	18270600	34018800	4660.75			962	-18101100	-18317400	-34158500	0.0344232	18101100	18317400	34158500	4697.97
963	-18019300	-18272300	-34025100	0.0348372	18019300	18272300	34025100	4718.35			963	-18104400	-18320200	-34168400	0.0348372	18104400	18320200	34168400	4756.97
964	-18020500	-18273800	-34031100	0.0350178	18020500	18273800	34031100	4744.27			964	-18107500	-18323000	-34178700	0.0350178	18107500	18323000	34178700	4784.21
965	-18022600	-18275400	-34036900	0.0352543	18022600	18275400	34036900	4777.79			965	-18110500	-18325800	-34189200	0.0352543	18110500	18325800	34189200	4819.16
966	-18024200	-18277000	-34042900	0.036775	18024200	18277000	34042900	4985.44			966	-18114300	-18328900	-34200200	0.036775	18114300	18328900	34200200	5029.97
967	-18026000	-18278700	-34048800	0.0389733	18026000	18278700	34048800	5285.1			967	-18119000	-18332200	-34210900	0.0389733	18119000	18332200	34210900	5333.76
968	-18028300	-18280300	-34054400	0.0415097	18028300	18280300	34054400	5630.76			968	-18124100	-18335500	-34221700	0.0415097	18124100	18335500	34221700	5684.25
969	-18030000	-18281900	-34060400	0.044511	18030000	18281900	34060400	6039.78			969	-18128900	-18338800	-34232700	0.044511	18128900	18338800	34232700	6098.89
970	-18032500	-18283900	-34067100	0.0441338	18032500	18283900	34067100	5990.76			970	-18133200	-18342200	-34244600	0.0441338	18133200	18342200	34244600	6051.04
971	-18033100	-18285400	-34073900	0.0436758	18033100	18285400	34073900	5930.58			971	-18136000	-18345500	-34257300	0.0436758	18136000	18345500	34257300	5992.14
972	-18035400	-18287400	-34081300	0.040266	18035400	18287400	34081300	5469.71			972	-18139600	-18349000	-34270400	0.040266	18139600	18349000	34270400	5528.09
973	-18036100	-18289200	-34089000	0.037207	18036100	18289200	34089000	5056.1			973	-18141600	-18352300	-34284200	0.037207	18141600	18352300	34284200	5111.65
974	-18038200	-18291200	-34096500	0.0395588	18038200	18291200	34096500	5377.8			974	-18146100	-18356200	-34298100	0.0395588	18146100	18356200	34298100	5438.73
975	-18040600	-18293200	-34103800	0.0394392	18040600	18293200	34103800	5363.61			975	-18151400	-18360100	-34311600	0.0394392	18151400	18360100	34311600	5426.21
976	-18042900	-18295200	-34110700	0.0396645	18042900	18295200	34110700	5396.23			976	-18156800	-18364100	-34325100	0.0396645	18156800	18364100	34325100	5461.17
977	-18044900	-18297200	-34118100	0.0384781	18044900	18297200	34118100	5236.85			977	-18161000	-18367800	-34338900	0.0384781	18161000	18367800	34338900	5301.64
978	-18046600	-18299100	-34125700	0.0368399	18046600	18299100	34125700	5015.84			978	-18164400	-18371600	-34353300	0.0368399	18164400	18371600	34353300	5079.68
979	-18048600	-18301200	-34133700	0.0367822	18048600	18301200	34133700	5010.06			979	-18168300	-18375600	-34368400	0.0367822	18168300	18375600	34368400	5075.67
980	-18050800	-18303400	-34142100	0.0370331	18050800	18303400	34142100	5046.44			980	-18172700	-18379900	-34384600	0.0370331	18172700	18379900	34384600	5114.58
981	-18053200	-18305700	-34150700	0.0367119	18053200	18305700	34150700	5004.91			981	-18178000	-18384500	-34401000	0.0367119	18178000	18384500	34401000	5074.59
982	-18055900	-18308000	-34159000	0.0367485	18055900	18308000	34159000	5012.1			982	-18183600	-18389000	-34417100	0.0367485	18183600	18389000	34417100	5083.97
983	-18058700	-18310400	-34167600	0.0369356	18058700	18310400	34167600	5039.91			983	-18189500	-18393800	-34433900	0.0369356	18189500	18393800	34433900	5114.4
984	-18061700	-18313000	-34177000	0.0365752	18061700	18313000	34177000	4993.21			984	-18195600	-18398800	-34451700	0.0365752	18195600	18398800	34451700	5069.25
985	-18065100	-18315500	-34185300	0.0386201	18065100	18315500	34185300	5274.75			985	-18203100	-18404000	-34468900	0.0386201	18203100	18404000	34468900	5357.65
986	-18068200	-18317900	-34193500	0.0401717	18068200	18317900	34193500	5489.08			986	-18210200	-18409000	-34485800	0.0401717	18210200	18409000	34485800	5577.96
987	-18071600	-18320400	-34202100	0.0401763	18071600	18320400	34202100	5492.25			987	-18216200	-18414000	-34503400	0.0401763	18216200	18414000	34503400	5583.77
988	-18073900	-18322700	-34211000	0.0378914	18073900	18322700	34211000	5182.28			988	-18221100	-18418800	-34521900	0.0378914	18221100	18418800	34521900	5271.23
989	-18076700	-18325400	-34220700	0.0364927	18076700	18325400	34220700	4993.52			989	-18225300	-18423900	-34541800	0.0364927	18225300	18423900	34541800	5081.78
990	-18079700	-18328200	-34231200	0.0366929	18079700	18328200	34231200	5023.66			990	-18231200	-18429600	-34563100	0.0366929	18231200	18429600	34563100	5115.28
991	-18083200	-18331000	-34241000	0.0382647	18083200	18331000	34241000	5241.59			991	-18238200	-18435300	-34583300	0.0382647	18238200	18435300	34583300	5340.07
992	-18086600	-18333900	-34251300	0.0392515	18086600	18333900	34251300	5379.7			992	-18245600	-18441300	-34604200	0.0392515	18245600	18441300	34604200	5483.82
993	-18089700	-18336700	-34262000	0.0385358	18089700	18336700	34262000	5284.55			993	-18251800	-18447300	-34626700	0.0385358	18251800	18447300	34626700	5390.08
994	-18093700	-18339900	-34273200	0.0380818	18093700	18339900	34273200	5225.4			994	-18258300	-18453600	-34650100	0.0380818	18258300	18453600	34650100	5333.01
995	-18097400	-18343000	-34284200	0.0373074	18097400	18343000	34284200	5122.12			995	-18265000	-18460000	-34674000	0.0373074	18265000	18460000	34674000	5231
996	-18100700	-18346100	-34295800	0.0367016	18100700	18346100	34295800	5041.99			996	-18271100	-18466500	-34698800	0.0367016	18271100	18466500	34698800	5152.57
997	-18104100	-18349200	-34307000	0.0355598	18104100	18349200	34307000	4888			997	-18277000	-18472900	-34723300	0.0355598	18277000	18472900	34723300	4998.51
998	-18107400	-18352200	-34317800	0.032783	18107400	18352200	34317800	4508.86			998	-18282400	-18479000	-34747300	0.032783	18282400	18479000	34747300	4613.79
999	-18110900	-18355300	-34329000	0.0310588	18110900	18355300	34329000	4274.23			999	-18287400	-18485300	-34772300	0.0310588	18287400	18485300	34772300	4376.63
1000	-18115100	-18358600	-34340800	0.0316519	18115100	18358600	34340800	4358.58			1000	-18294000	-18492200	-34798300	0.0316519	18294000	18492200	34798300	4466.13
1001	-18120100	-18362000	-34352200	0.0338863	18120100	18362000	34352200	4669.15			1001	-18303000	-18499300	-34823200	0.0338863	18303000	18499300	34823200	4787.66
1002	-18124000	-18365300	-34363600	0.0376724	18124000	18365300	34363600	5193.96			1002	-18311200	-18506300	-34848400	0.0376724	18311200	18506300	34848400	5329.56
1003	-18128700	-18368800	-34376000	0.0393067	18128700	18368800	34376000	5422.87			1003	-18320900	-18514100	-34876100	0.0393067	18320900	18514100	34876100	5568.83
1004	-18134100	-18372800	-34389400	0.0394242	18134100	18372800	34389400	5443			1004	-18329600	-18522400	-34906700	0.0394242	18329600	18522400	34906700	5594.26
1005	-18138300	-18376700	-34403700	0.0397875	18138300	18376700	34403700	5497.25			1005	-18339100	-18531200	-34939300	0.0397875	18339100	18531200	34939300	5655.28
1006	-18143400	-18380700	-34417800	0.0403529	18143400	18380700	34417800	5579.54			1006	-18348400	-18540000	-34971700	0.0403529	18348400	18540000	34971700	5745.19
1007	-18148700	-18384800	-34431900	0.0391188	18148700	18384800	34431900	5412.97			1007	-18356500	-18548500	-35004600	0.0391188	18356500	18548500	35004600	5578.78
1008	-18154600	-18389100	-34446700	0.0365931	18154600	18389100	34446700	5067.49			1008	-18363000	-18557100	-35039100	0.0365931	18363000	18557100	35039100	5227.56
1009	-18159700	-18393800	-34463800	0.0352216	18159700	18393800	34463800	4881.91			1009	-18367500	-18566500	-35078900	0.0352216	18367500	18566500	35078900	5041.41
1010	-18165300	-18398500	-34480400	0.0359134	18165300	18398500	34480400	4982.16			1010	-18376000	-18576400	-35117800	0.0359134	18376000	18576400	35117800	5150.47
1011	-18171300	-18403100	-34496600	0.0362678	18171300	18403100	34496600	5035.65			1011	-18384700	-18586200	-35155900	0.0362678	18384700	18586200	35155900	5211.27
1012	-18177200	-18407800	-34513000	0.036345	18177200	18407800	34513000	5050.75			1012	-18392700	-18596100	-35194900	0.036345	18392700	18596100	35194900	5232.54
1013	-18183300	-18412700	-34530100	0.0364126	18183300	18412700	34530100	5064.72			1013	-18400300	-18606300	-35235800	0.0364126	18400300	18606300	35235800	5252.91
1014	-18190200	-18418000	-34548700	0.0360818	18190200	18418000	34548700	5023.66			1014	-18408100	-18617100	-35279800	0.0360818	18408100	18617100	35279800	5216.52
1015	-18196900	-18423500	-34568100	0.0355678	18196900	18423500	34568100	4957.15			1015	-18415400	-18628500	-35326700	0.0355678	18415400	18628500	35326700	5154.06
1016	-18204800	-18429400	-34588500	0.0358714	18204800	18429400	34588500	5004.89			1016	-18422400	-18640400	-35376500	0.0358714	18422400	18640400	35376500	5210.71
1017	-18211300	-18435000	-34608800	0.0368436	18211300	18435000	34608800	5145.99			1017	-18430000	-18652600	-35427000	0.0368436	18430000	18652600	35427000	5365.18
1018	-18219400	-18441200	-34630000	0.0366174	18219400	18441200	34630000	5120.16			1018	-18437200	-18664900	-35478100	0.0366174	18437200	18664900	35478100	5345.54
1019	-18227300	-18447300	-34651500	0.0363199	18227300	18447300	34651500	5084.33			1019	-18443000	-18677000	-35530300	0.0363199	18443000	18677000	35530300	5315.49
1020	-18235400	-18453600	-34673100	0.0360619	18235400	18453600	34673100	5053.99			1020	-18447400	-18689200	-35583800	0.0360619	18447400	18689200	35583800	5291.26
1021	-18244500	-18460200	-34695700	0.035011	18244500	18460200	34695700	4912.62			1021	-18451300	-18701600	-35639300	0.035011	18451300	18701600	35639300	5150.66
1022	-18253300	-18466900	-34718600	0.0354429	18253300	18466900	34718600	4979.27			1022	-18453800	-18714400	-35697500	0.0354429	18453800	18714400	35697500	5228.55
1023	-18263200	-18474100	-34743000	0.035757	18263200	18474100	34743000	5029.93			1023	-18456400	-18727800	-35759000	0.035757	18456400	18727800	35759000	5290.21
1024	-18271800	-18481300	-34768700	0.0361964	18271800	18481300	34768700	5098.58			1024	-18457400	-18741700	-35824000	0.0361964	18457400	18741700	35824000	5371.52
1025	-18282300	-18489300	-34796400	0.0362354	18282300	18489300	34796400	5111.55			1025	-18457300	-18756200	-35893100	0.0362354	18457300	18756200	35893100	5394.61
1026	-18293200	-18497900	-34826400	0.0364863	18293200	18497900	34826400	5155.07			1026	-18454800	-18771400	-35968300	0.0364863	18454800	18771400	35968300	5450.79
1027	-18303400	-18506900	-34859200	0.0369245	18303400	18506900	34859200	5225.85			1027	-18450100	-18787500	-36049600	0.0369245	18450100	18787500	36049600	5536.76
1028	-18314600	-18516700	-34894500	0.0373255	18314600	18516700	34894500	5292.28			1028	-18443000	-18804300	-36136900	0.0373255	18443000	18804300	36136900	5619.06
1029	-18325600	-18526700	-34931500	0.0375457	18325600	18526700	34931500	5333.65			1029	-18433500	-18821700	-36229500	0.0375457	18433500	18821700	36229500	5675.8
1030	-18338100	-18537600	-34970500	0.0371385	18338100	18537600	34970500	5286.47			1030	-18420800	-18839400	-36326500	0.0371385	18420800	18839400	36326500	5638.56
1031	-18350600	-18549000	-35012500	0.0361491	18350600	18549000	35012500	5156.76			1031	-18403800	-18857400	-36429300	0.0361491	18403800	18857400	36429300	5513.28
1032	-18363000	-18561200	-35058300	0.0355115	18363000	18561200	35058300	5077.65			1032	-18381900	-18876200	-36540500	0.0355115	18381900	18876200	36540500	5442.39
1033	-18376500	-18574300	-35107100	0.0346461	18376500	18574300	35107100	4966.26			1033	-18355000	-18895300	-36658800	0.0346461	18355000	18895300	36658800	5336.99
1034	-18389600	-18587800	-35158600	0.0338835	18389600	18587800	35158600	4869.62			1034	-18323300	-18914800	-36783200	0.0338835	18323300	18914800	36783200	5247.44
1035	-18402700	-18602300	-35214500	0.033205	18402700	18602300	35214500	4785.55			1035	-18284900	-18934600	-36916000	0.033205	18284900	18934600	36916000	5171.44
1036	-18415200	-18617600	-35274800	0.0323542	18415200	18617600	35274800	4676.97			1036	-18240200	-18954700	-37056500	0.0323542	18240200	18954700	37056500	5068.83
1037	-18428400	-18634100	-35340400	0.0320113	18428400	18634100	35340400	4642.52			1037	-18187700	-18975200	-37206600	0.0320113	18187700	18975200	37206600	5046.63
1038	-18440000	-18651600	-35411900	0.0315513	18440000	18651600	35411900	4591.9			1038	-18126600	-18996700	-37370200	0.0315513	18126600	18996700	37370200	5007.98
1039	-18449700	-18670000	-35490200	0.0324984	18449700	18670000	35490200	4747.73			1039	-18055600	-19018500	-37545200	0.0324984	18055600	19018500	37545200	5195.59
1040	-18446900	-18689800	-35587100	0.0377838	18446900	18689800	35587100	5544.72			1040	-17979500	-19049600	-37769300	0.0377838	17979500	19049600	37769300	6097.59
1041	-18444100	-18708600	-35679800	0.0384926	18444100	18708600	35679800	5673.01			1041	-17879200	-19071300	-37972900	0.0384926	17879200	19071300	37972900	6263.14
1042	-18454200	-18734100	-35791000	0.03522	18454200	18734100	35791000	5218.38			1042	-17765000	-19097100	-38210200	0.03522	17765000	19097100	38210200	5786
1043	-18456400	-18758300	-35904400	0.0349203	18456400	18758300	35904400	5201.48			1043	-17639000	-19120900	-38449800	0.0349203	17639000	19120900	38449800	5792.21
1044	-18457900	-18784700	-36028400	0.0344173	18457900	18784700	36028400	5156.27			1044	-17492600	-19143500	-38703900	0.0344173	17492600	19143500	38703900	5766.78
1045	-18456600	-18813600	-36167600	0.0336539	18456600	18813600	36167600	5074.45			1045	-17323800	-19166100	-38980100	0.0336539	17323800	19166100	38980100	5700.91
1046	-18446500	-18845500	-36329600	0.0339913	18446500	18845500	36329600	5163.19			1046	-17128600	-19190200	-39290500	0.0339913	17128600	19190200	39290500	5829.38
1047	-18424300	-18879900	-36516000	0.0335258	18424300	18879900	36516000	5135.02			1047	-16906300	-19217500	-39642600	0.0335258	16906300	19217500	39642600	5830.81
1048	-18394400	-18916000	-36717900	0.0338602	18394400	18916000	36717900	5232.71			1048	-16671500	-19246100	-40013700	0.0338602	16671500	19246100	40013700	5977.21
1049	-18354900	-18954700	-36941500	0.0343519	18354900	18954700	36941500	5360.9			1049	-16407100	-19273000	-40406600	0.0343519	16407100	19273000	40406600	6160.09
1050	-18303100	-18997500	-37197400	0.0346278	18303100	18997500	37197400	5464.28			1050	-16103600	-19297500	-40826500	0.0346278	16103600	19297500	40826500	6314.62
1051	-18233600	-19045100	-37493600	0.0347605	18233600	19045100	37493600	5555.43			1051	-15763400	-19322000	-41283500	0.0347605	15763400	19322000	41283500	6456.19
1052	-18144200	-19093700	-37814800	0.0337843	18144200	19093700	37814800	5473.43			1052	-15380400	-19333900	-41723200	0.0337843	15380400	19333900	41723200	6385.73
1053	-18077700	-19151500	-38156600	0.0311105	18077700	19151500	38156600	5115.32			1053	-14982900	-19329900	-42101700	0.0311105	14982900	19329900	42101700	5968.79
1054	-17985200	-19213200	-38543300	0.0281282	17985200	19213200	38543300	4701.92			1054	-14521200	-19293900	-42391800	0.0281282	14521200	19293900	42391800	5456.25
1055	-17851600	-19282700	-39008100	0.0272573	17851600	19282700	39008100	4646.39			1055	-14078700	-19256900	-42658000	0.0272573	14078700	19256900	42658000	5342
1056	-17665200	-19347500	-39503500	0.0281275	17665200	19347500	39503500	4893.63			1056	-13734800	-19241600	-42929000	0.0281275	13734800	19241600	42929000	5573.63
1057	-17407000	-19412600	-40071800	0.0298757	17407000	19412600	40071800	5318.98			1057	-13399000	-19096200	-42572100	0.0298757	13399000	19096200	42572100	5821.9
1058	-18054500	-18248800	-33878100	0.0762237	18054500	18248800	33878100	10256.2			1058	-18175300	-18286800	-33938100	0.0762237	18175300	18286800	33938100	10304.6
1059	-18054700	-18247500	-33871600	0.0827405	18054700	18247500	33871600	11129.6			1059	-18173000	-18284300	-33928600	0.0827405	18173000	18284300	33928600	11180.1
1060	-18055000	-18246200	-33865400	0.0860671	18055000	18246200	33865400	11573.6			1060	-18170700	-18281800	-33919300	0.0860671	18170700	18281800	33919300	11624
1061	-18055000	-18244900	-33859000	0.0871789	18055000	18244900	33859000	11719.5			1061	-18168200	-18279500	-33910500	0.0871789	18168200	18279500	33910500	11768.7
1062	-18055000	-18243700	-33853200	0.0910285	18055000	18243700	33853200	12233.6			1062	-18165700	-18277200	-33902400	0.0910285	18165700	18277200	33902400	12283.1
1063	-18054600	-18242300	-33847100	0.100714	18054600	18242300	33847100	13531.2			1063	-18162700	-18274800	-33893800	0.100714	18162700	18274800	33893800	13583.8
1064	-18055100	-18241200	-33841500	0.0951538	18055100	18241200	33841500	12780.8			1064	-18161200	-18272900	-33886200	0.0951538	18161200	18272900	33886200	12828.9
1065	-18063800	-18282200	-34028100	0.103604	18063800	18282200	34028100	14043.4			1065	-18227800	-18348400	-34179400	0.103604	18227800	18348400	34179400	14180.4
1066	-18067000	-18285500	-34040200	0.106773	18067000	18285500	34040200	14482.1			1066	-18239200	-18355300	-34200800	0.106773	18239200	18355300	34200800	14631.6
1067	-18071600	-18289200	-34053300	0.107585	18071600	18289200	34053300	14602.4			1067	-18251100	-18362500	-34223400	0.107585	18251100	18362500	34223400	14761.4
1068	-18075500	-18292700	-34066400	0.108727	18075500	18292700	34066400	14767.6			1068	-18264200	-18370400	-34247700	0.108727	18264200	18370400	34247700	14938.3
1069	-18079700	-18296500	-34080200	0.104217	18079700	18296500	34080200	14165.3			1069	-18277500	-18378400	-34272700	0.104217	18277500	18378400	34272700	14338.6
1070	-18118300	-18344000	-34267800	0.0877911	18118300	18344000	34267800	12047.5			1070	-18403400	-18480100	-34631400	0.0877911	18403400	18480100	34631400	12309.4
1071	-18122400	-18351400	-34299300	0.117451	18122400	18351400	34299300	16143			1071	-18420000	-18496600	-34693300	0.117451	18420000	18496600	34693300	16520.4
1072	-18123800	-18358500	-34331400	0.147237	18123800	18358500	34331400	20268.5			1072	-18437100	-18513700	-34757700	0.147237	18437100	18513700	34757700	20778.4
1073	-17979500	-18229100	-33859300	0.0404663	17979500	18229100	33859300	5433.83			1073	-18024300	-18249000	-33909200	0.0404663	18024300	18249000	33909200	5450.6
1074	-18058400	-18250000	-33879700	0.0588359	18058400	18250000	33879700	7917.66			1074	-18187200	-18289800	-33940500	0.0588359	18187200	18289800	33940500	7956.32
1075	-18084300	-18454900	-34830300	0.137168	18084300	18454900	34830300	19326.6			1075	-18550000	-18759800	-35817700	0.137168	18550000	18759800	35817700	20375.1
1076	-17942900	-18507700	-35223300	0.10727	17942900	18507700	35223300	15369.3			1076	-18569100	-18936500	-36640900	0.10727	18569100	18936500	36640900	16555.3
1077	-17833900	-18507700	-35332300	0.110834	17833900	18507700	35332300	15939.3			1077	-18578400	-18977500	-36826700	0.110834	18578400	18977500	36826700	17253.6
1078	-17691900	-18505200	-35462700	0.105871	17691900	18505200	35462700	15292.1			1078	-18588600	-19029000	-37062200	0.105871	18588600	19029000	37062200	16661.3
1079	-17519400	-18498900	-35605100	0.103318	17519400	18498900	35605100	14992.2			1079	-18598400	-19089700	-37341800	0.103318	18598400	19089700	37341800	16469.7
1080	-17318200	-18487300	-35750800	0.102048	17318200	18487300	35750800	14874.7			1080	-18596000	-19158200	-37670400	0.102048	18596000	19158200	37670400	16510.6
1081	-17103200	-18474800	-35906300	0.0983861	17103200	18474800	35906300	14411.4			1081	-18571400	-19239200	-38080900	0.0983861	18571400	19239200	38080900	16210.6
1082	-16850400	-18452300	-36052100	0.096963	16850400	18452300	36052100	14261.7			1082	-18499200	-19331700	-38594300	0.096963	18499200	19331700	38594300	16334.5
1083	-18057200	-18272000	-33985900	0.097237	18057200	18272000	33985900	13152.3			1083	-18207500	-18329000	-34107200	0.097237	18207500	18329000	34107200	13258.9
1084	-18060400	-18274800	-33996000	0.100489	18060400	18274800	33996000	13599.4			1084	-18218400	-18334900	-34124400	0.100489	18218400	18334900	34124400	13715.9
1085	-18063700	-18277800	-34007100	0.10473	18063700	18277800	34007100	14181.7			1085	-18228700	-18341000	-34143300	0.10473	18228700	18341000	34143300	14309.9
1086	-18113000	-18337500	-34242500	0.120976	18113000	18337500	34242500	16580			1086	-18389300	-18466400	-34580300	0.120976	18389300	18466400	34580300	16917.8
1087	-14674300	-18751300	-39652900	0.0589887	14674300	18751300	39652900	10109.8			1087	-12142200	-18170400	-39415100	0.0589887	12142200	18170400	39415100	9900.44
1088	-14991200	-18953000	-40297500	0.0541977	14991200	18953000	40297500	9585.92			1088	-12285300	-18277800	-39783400	0.0541977	12285300	18277800	39783400	9261.32
1089	-18059100	-18251700	-33887500	0.0877434	18059100	18251700	33887500	11812.4			1089	-18192800	-18293300	-33951800	0.0877434	18192800	18293300	33951800	11872.9
1090	-18049800	-18238800	-33835000	0.0521562	18049800	18238800	33835000	7002.72			1090	-18148800	-18268300	-33876900	0.0521562	18148800	18268300	33876900	7027.38
1091	-18128400	-18396400	-34507400	0.136072	18128400	18396400	34507400	18891.1			1091	-18505800	-18604500	-35122100	0.136072	18505800	18604500	35122100	19554.4
1092	-18125900	-18407100	-34561000	0.12844	18125900	18407100	34561000	17876.6			1092	-18518500	-18631300	-35236700	0.12844	18518500	18631300	35236700	18560.5
1093	-18117500	-18418200	-34622300	0.128469	18117500	18418200	34622300	17930.9			1093	-18530600	-18660500	-35364100	0.128469	18530600	18660500	35364100	18678.9
1094	-18100900	-18428500	-34688100	0.138057	18100900	18428500	34688100	19325.1			1094	-18539500	-18690800	-35499600	0.138057	18539500	18690800	35499600	20202.9
1095	-18075600	-18438900	-34762900	0.141926	18075600	18438900	34762900	19930.5			1095	-18544300	-18723500	-35650500	0.141926	18544300	18723500	35650500	20917
1096	-18101200	-18318600	-34163800	0.109794	18101200	18318600	34163800	14988.2			1096	-18348700	-18426200	-34429300	0.109794	18348700	18426200	34429300	15235.2
1097	-18107200	-18327300	-34199500	0.148585	18107200	18327300	34199500	20320.2			1097	-18367300	-18444100	-34496100	0.148585	18367300	18444100	34496100	20689.1
1098	-18056900	-18268000	-33967100	0.104719	18056900	18268000	33967100	14151.4			1098	-18205900	-18322200	-34076400	0.104719	18205900	18322200	34076400	14257.8
1099	-18058400	-18254200	-33900000	0.100936	18058400	18254200	33900000	13596.4			1099	-18196400	-18298000	-33970500	0.100936	18196400	18298000	33970500	13671.1
1100	-18044200	-18237200	-33833100	0.0477025	18044200	18237200	33833100	6403.62			1100	-18138400	-18265600	-33874100	0.0477025	18138400	18265600	33874100	6425.43
1101	-17988300	-18229200	-33851000	0.0458484	17988300	18229200	33851000	6154.88			1101	-18039500	-18249800	-33897700	0.0458484	18039500	18249800	33897700	6173.52
1102	-17996900	-18230700	-33849300	0.0483393	17996900	18230700	33849300	6489.58			1102	-18054600	-18252500	-33895400	0.0483393	18054600	18252500	33895400	6509.67
1103	-18005100	-18232000	-33847300	0.048173	18005100	18232000	33847300	6467.42			1103	-18069100	-18255000	-33892900	0.048173	18069100	18255000	33892900	6487.9
1104	-18013100	-18233200	-33845200	0.0479625	18013100	18233200	33845200	6439.27			1104	-18083400	-18257400	-33890000	0.0479625	18083400	18257400	33890000	6460.04
1105	-18021600	-18234500	-33842800	0.0478485	18021600	18234500	33842800	6424.04			1105	-18098300	-18259800	-33886600	0.0478485	18098300	18259800	33886600	6445.07
1106	-18057200	-18264300	-33949200	0.104561	18057200	18264300	33949200	14118			1106	-18205200	-18315900	-34047100	0.104561	18205200	18315900	34047100	14216.1
1107	-18057300	-18260500	-33931300	0.107254	18057300	18260500	33931300	14469.1			1107	-18203200	-18309600	-34019300	0.107254	18203200	18309600	34019300	14562.3
1108	-15926800	-18405300	-36751600	0.112905	15926800	18405300	36751600	17015.4			1108	-17777000	-19966400	-42340900	0.112905	17777000	19966400	42340900	22253.3
1109	-15474000	-18398400	-37171700	0.122581	15474000	18398400	37171700	18777.9			1109	-16770400	-20531500	-46040400	0.122581	16770400	20531500	46040400	28018.7
1110	-14549100	-18538200	-38762700	0.0847601	14549100	18538200	38762700	13921.4			1110	-12506500	-18430600	-40292000	0.0847601	12506500	18430600	40292000	14844.9
1111	-18057900	-18257300	-33914900	0.115687	18057900	18257300	33914900	15594.6			1111	-18200600	-18303600	-33993000	0.115687	18200600	18303600	33993000	15686.9
1112	-15521100	-19128300	-40603100	0.0444749	15521100	19128300	40603100	8000.43			1112	-12934400	-18753300	-41401800	0.0444749	12934400	18753300	41401800	8210.23
1113	-15489100	-19275900	-41338000	0.0402577	15489100	19275900	41338000	7483.96			1113	-11817800	-17943200	-38656800	0.0402577	11817800	17943200	38656800	6507.6
1114	-17060200	-19483200	-40755200	0.0318219	17060200	19483200	40755200	5823.52			1114	-12959800	-18774600	-41478400	0.0318219	12959800	18774600	41478400	5895.47
1115	-16277800	-19404900	-41164500	0.0319835	16277800	19404900	41164500	5927.58			1115	-12710700	-18589300	-40844200	0.0319835	12710700	18589300	40844200	5751.04
1116	-16615100	-19560100	-41566800	0.0324475	16615100	19560100	41566800	6134.75			1116	-12218000	-18227800	-39614400	0.0324475	12218000	18227800	39614400	5499.16
1117	-18083600	-18300300	-34094500	0.0990078	18083600	18300300	34094500	13467.3			1117	-18290000	-18386600	-34299300	0.0990078	18290000	18386600	34299300	13641.8
1118	-18087600	-18304400	-34109900	0.0838421	18087600	18304400	34109900	11413.5			1118	-18302100	-18395100	-34327500	0.0838421	18302100	18395100	34327500	11569.8
1119	-18126300	-18367800	-34373500	0.161712	18126300	18367800	34373500	22306.8			1119	-18457700	-18535800	-34842500	0.161712	18457700	18535800	34842500	22919.5
1120	-18126500	-18376300	-34413600	0.170786	18126500	18376300	34413600	23603.8			1120	-18476300	-18557000	-34924800	0.170786	18476300	18557000	34924800	24306.2
1121	-18126800	-18386700	-34463100	0.145821	18126800	18386700	34463100	20201.3			1121	-18491400	-18581500	-35026600	0.145821	18491400	18581500	35026600	20857.3
1122	-17979500	-18227800	-33852900	0.0420342	17979500	18227800	33852900	5642.63			1122	-18024300	-18247100	-33900300	0.0420342	18024300	18247100	33900300	5659.35
1123	-18059100	-18248700	-33872800	0.0741579	18059100	18248700	33872800	9976.35			1123	-18186100	-18287400	-33930400	0.0741579	18186100	18287400	33930400	10023.3
1124	-18060000	-18247400	-33866000	0.0794362	18060000	18247400	33866000	10683.1			1124	-18184500	-18285100	-33920800	0.0794362	18184500	18285100	33920800	10731.5
1125	-18060600	-18246300	-33859900	0.0860331	18060600	18246300	33859900	11567			1125	-18182700	-18282800	-33911700	0.0860331	18182700	18282800	33911700	11617.3
1126	-18061100	-18245100	-33853900	0.0872859	18061100	18245100	33853900	11732.1			1126	-18180600	-18280500	-33903200	0.0872859	18180600	18280500	33903200	11781.2
1127	-18061700	-18244000	-33848000	0.0896653	18061700	18244000	33848000	12048.6			1127	-18178500	-18278400	-33895200	0.0896653	18178500	18278400	33895200	12097.4
1128	-18062100	-18243000	-33842900	0.0918922	18062100	18243000	33842900	12344.8			1128	-18176700	-18276500	-33888100	0.0918922	18176700	18276500	33888100	12393.2
1129	-18061700	-18241900	-33837900	0.10556	18061700	18241900	33837900	14177.5			1129	-18173900	-18274500	-33881200	0.10556	18173900	18274500	33881200	14231.2
1130	-18065400	-18241700	-33833100	0.0632484	18065400	18241700	33833100	8493.23			1130	-18178500	-18274200	-33875100	0.0632484	18178500	18274200	33875100	8525.02
1131	-15299200	-18251900	-36648400	0.14221	15299200	18251900	36648400	21208.4			1131	-16056000	-19869800	-43601400	0.14221	16056000	19869800	43601400	29269.3
1132	-17905000	-18490000	-35177200	0.14753	17905000	18490000	35177200	21080.6			1132	-18560400	-18904700	-36497800	0.14753	18560400	18904700	36497800	22617.1
1133	-17768100	-18487400	-35301800	0.12663	17768100	18487400	35301800	18168.9			1133	-18554500	-18949000	-36714700	0.12663	18554500	18949000	36714700	19605.8
1134	-17611300	-18481700	-35431000	0.117061	17611300	18481700	35431000	16865.6			1134	-18543400	-18997000	-36954800	0.117061	18543400	18997000	36954800	18322
1135	-17424300	-18470600	-35565000	0.115285	17424300	18470600	35565000	16677.2			1135	-18515400	-19047600	-37224000	0.115285	18515400	19047600	37224000	18260.7
1136	-17211100	-18454400	-35701500	0.109311	17211100	18454400	35701500	15875.5			1136	-18458900	-19102400	-37541700	0.109311	18458900	19102400	37541700	17554.5
1137	-16972100	-18429800	-35823000	0.105927	16972100	18429800	35823000	15430.9			1137	-18361600	-19158400	-37906000	0.105927	18361600	19158400	37906000	17274.7
1138	-16714300	-18403700	-35956300	0.105947	16714300	18403700	35956300	15488.4			1138	-18220800	-19231400	-38394400	0.105947	18220800	19231400	38394400	17635.5
1139	-15757400	-18308100	-36457600	0.121255	15757400	18308100	36457600	17987.9			1139	-17165600	-19648500	-41437300	0.121255	17165600	19648500	41437300	22882.8
1140	-18067200	-18281000	-34018800	0.108636	18067200	18281000	34018800	14719.6			1140	-18239300	-18347500	-34163700	0.108636	18239300	18347500	34163700	14860.5
1141	-18070200	-18284200	-34031000	0.111462	18070200	18284200	34031000	15112.1			1141	-18250700	-18354500	-34185600	0.111462	18250700	18354500	34185600	15265.6
1142	-18074100	-18287700	-34044000	0.112935	18074100	18287700	34044000	15322.3			1142	-18263000	-18361900	-34208500	0.112935	18263000	18361900	34208500	15487.2
1143	-18078000	-18291400	-34057500	0.111954	18078000	18291400	34057500	15199.9			1143	-18276000	-18369700	-34232800	0.111954	18276000	18369700	34232800	15373.5
1144	-18081700	-18295300	-34072300	0.10826	18081700	18295300	34072300	14709.7			1144	-18288700	-18377800	-34258800	0.10826	18288700	18377800	34258800	14887.5
1145	-18117000	-18342800	-34263400	0.124303	18117000	18342800	34263400	17054.1			1145	-18410500	-18479000	-34619200	0.124303	18410500	18479000	34619200	17420.5
1146	-18119200	-18349100	-34291200	0.160781	18119200	18349100	34291200	22088.9			1146	-18430000	-18494700	-34674200	0.160781	18430000	18494700	34674200	22598
1147	-18121600	-18356600	-34324700	0.182896	18121600	18356600	34324700	25168.4			1147	-18450400	-18512700	-34740000	0.182896	18450400	18512700	34740000	25794
1148	-14336800	-18900000	-40699000	0.0561801	14336800	18900000	40699000	10088.9			1148	-10473400	-16957200	-35300400	0.0561801	10473400	16957200	35300400	7626.81
1149	-18062000	-18250200	-33877300	0.0837914	18062000	18250200	33877300	11275.3			1149	-18196200	-18290900	-33936900	0.0837914	18196200	18290900	33936900	11330.6
1150	-18055400	-18239400	-33832500	0.0483414	18055400	18239400	33832500	6490.29			1150	-18158500	-18269700	-33873700	0.0483414	18158500	18269700	33873700	6513.34
1151	-18060600	-18240000	-33829800	0.0418531	18060600	18240000	33829800	5618.89			1151	-18167600	-18270900	-33870400	0.0418531	18167600	18270900	33870400	5639.02
1152	-18065200	-18240600	-33828100	0.0332092	18065200	18240600	33828100	4458.36			1152	-18175400	-18272100	-33868000	0.0332092	18175400	18272100	33868000	4474.41
1153	-18069000	-18241100	-33826800	0.030709	18069000	18241100	33826800	4122.69			1153	-18182300	-18273200	-33866400	0.030709	18182300	18273200	33866400	4137.66
1154	-18072200	-18241700	-33826600	0.0431406	18072200	18241700	33826600	5791.85			1154	-18188400	-18274400	-33866100	0.0431406	18188400	18274400	33866100	5813.12
1155	-17447100	-19607100	-40958500	0.0316397	17447100	19607100	40958500	5859.76			1155	-12298000	-18294400	-39851700	0.0316397	12298000	18294400	39851700	5424.37
1156	-17727100	-19512200	-40226400	0.0305356	17727100	19512200	40226400	5488.92			1156	-12764000	-18634400	-41006400	0.0305356	12764000	18634400	41006400	5532.88
1157	-17938900	-19426100	-39604500	0.0296287	17938900	19426100	39604500	5191.27			1157	-13165500	-18864200	-41700100	0.0296287	13165500	18864200	41700100	5547.79
1158	-18093900	-19345500	-39065300	0.0293218	18093900	19345500	39065300	5023.19			1158	-13642000	-18969800	-41726500	0.0293218	13642000	18969800	41726500	5504.15
1159	-18210200	-19270400	-38590700	0.0296956	18210200	19270400	38590700	4986.25			1159	-14126400	-19053500	-41641100	0.0296956	14126400	19053500	41641100	5561.8
1160	-18292500	-19201800	-38181700	0.0311959	18292500	19201800	38181700	5147.22			1160	-14596200	-19112700	-41453600	0.0311959	14596200	19112700	41453600	5804.36
1161	-18360300	-19140900	-37823400	0.0329533	18360300	19140900	37823400	5353.93			1161	-15038200	-19147700	-41178100	0.0329533	15038200	19147700	41178100	6068.03
1162	-18414700	-19085200	-37504000	0.0340853	18414700	19085200	37504000	5461.62			1162	-15455100	-19170600	-40870400	0.0340853	15455100	19170600	40870400	6203.65
1163	-18460400	-19033900	-37213500	0.0340077	18460400	19033900	37213500	5380.53			1163	-15833400	-19176400	-40519700	0.0340077	15833400	19176400	40519700	6106.08
1164	-18494500	-18986800	-36955000	0.03392	18494500	18986800	36955000	5305.87			1164	-16173400	-19174400	-40170000	0.03392	16173400	19174400	40170000	6008.32
1165	-18518800	-18943800	-36725900	0.0337844	18518800	18943800	36725900	5231.08			1165	-16475600	-19165800	-39826800	0.0337844	16475600	19165800	39826800	5904.94
1166	-18535000	-18904100	-36520500	0.033865	18535000	18904100	36520500	5195.4			1166	-16746300	-19153100	-39496000	0.033865	16746300	19153100	39496000	5843.26
1167	-18543700	-18867200	-36335800	0.0340904	18543700	18867200	36335800	5186.27			1167	-16991000	-19138700	-39182300	0.0340904	16991000	19138700	39182300	5810.85
1168	-18544300	-18833100	-36172700	0.0341177	18544300	18833100	36172700	5151.53			1168	-17207100	-19123400	-38893500	0.0341177	17207100	19123400	38893500	5750.67
1169	-18539400	-18801800	-36028500	0.0343726	18539400	18801800	36028500	5155.18			1169	-17393800	-19106400	-38625600	0.0343726	17393800	19106400	38625600	5733.41
1170	-18532000	-18773300	-35900000	0.0348782	18532000	18773300	35900000	5199.43			1170	-17556100	-19088500	-38378300	0.0348782	17556100	19088500	38378300	5761.67
1171	-18519900	-18746200	-35783300	0.0357843	18519900	18746200	35783300	5304.79			1171	-17698200	-19069600	-38146000	0.0357843	17698200	19069600	38146000	5857.49
1172	-18510400	-18722000	-35677400	0.035983	18510400	18722000	35677400	5307.34			1172	-17823200	-19050300	-37929100	0.035983	17823200	19050300	37929100	5839.62
1173	-18498300	-18699500	-35582300	0.0346965	18498300	18699500	35582300	5094.11			1173	-17925000	-19028800	-37724600	0.0346965	17925000	19028800	37724600	5584.6
1174	-18489000	-18679000	-35493500	0.0339062	18489000	18679000	35493500	4956.86			1174	-18018100	-19007200	-37528700	0.0339062	18018100	19007200	37528700	5414.28
1175	-18476700	-18659200	-35411700	0.0322131	18476700	18659200	35411700	4690.56			1175	-18095300	-18985100	-37346300	0.0322131	18095300	18985100	37346300	5105.59
1176	-18460900	-18640600	-35339000	0.0322235	18460900	18640600	35339000	4675.1			1176	-18161900	-18965000	-37183800	0.0322235	18161900	18965000	37183800	5073.24
1177	-18444700	-18623200	-35271900	0.0325139	18444700	18623200	35271900	4701.36			1177	-18218000	-18945000	-37032500	0.0325139	18218000	18945000	37032500	5086.89
1178	-18429400	-18607200	-35211100	0.0331473	18429400	18607200	35211100	4778.26			1178	-18265500	-18925800	-36893200	0.0331473	18265500	18925800	36893200	5155.83
1179	-18413500	-18592100	-35155300	0.033423	18413500	18592100	35155300	4804.31			1179	-18305300	-18906800	-36763200	0.033423	18305300	18906800	36763200	5170.21
1180	-18398400	-18578100	-35103400	0.033929	18398400	18578100	35103400	4864.12			1180	-18338200	-18887900	-36640300	0.033929	18338200	18887900	36640300	5220.98
1181	-18383100	-18564700	-35055000	0.0344468	18383100	18564700	35055000	4926.04			1181	-18365100	-18869500	-36525400	0.0344468	18365100	18869500	36525400	5274.42
1182	-18368000	-18552100	-35010000	0.0350545	18368000	18552100	35010000	5001.25			1182	-18387300	-18851400	-36417000	0.0350545	18387300	18851400	36417000	5342.17
1183	-18354200	-18540400	-34968200	0.0355986	18354200	18540400	34968200	5067.88			1183	-18404500	-18833700	-36315700	0.0355986	18404500	18833700	36315700	5400.93
1184	-18340600	-18529500	-34929600	0.0359323	18340600	18529500	34929600	5105.09			1184	-18417500	-18816500	-36220400	0.0359323	18417500	18816500	36220400	5428.49
1185	-18327400	-18519000	-34892800	0.0359889	18327400	18519000	34892800	5103.28			1185	-18427200	-18799600	-36130300	0.0359889	18427200	18799600	36130300	5415.07
1186	-18315100	-18509100	-34858100	0.036186	18315100	18509100	34858100	5121.91			1186	-18434100	-18783200	-36045400	0.036186	18434100	18783200	36045400	5423.82
1187	-18303000	-18499900	-34826200	0.0362411	18303000	18499900	34826200	5121.09			1187	-18438300	-18767600	-35966600	0.0362411	18438300	18767600	35966600	5412.54
1188	-18292100	-18491600	-34797400	0.0360221	18292100	18491600	34797400	5082.41			1188	-18440700	-18752700	-35893200	0.0360221	18440700	18752700	35893200	5361.69
1189	-18280200	-18483200	-34769600	0.036262	18280200	18483200	34769600	5108.65			1189	-18440700	-18738200	-35824400	0.036262	18440700	18738200	35824400	5380.14
1190	-18269900	-18475500	-34743200	0.035825	18269900	18475500	34743200	5040.03			1190	-18439300	-18724300	-35759300	0.035825	18439300	18724300	35759300	5299.12
1191	-18259500	-18468100	-34718100	0.0359422	18259500	18468100	34718100	5049.74			1191	-18437100	-18710800	-35697000	0.0359422	18437100	18710800	35697000	5300.88
1192	-18250300	-18461200	-34694700	0.0362553	18250300	18461200	34694700	5087.4			1192	-18433800	-18697600	-35637700	0.0362553	18433800	18697600	35637700	5332.04
1193	-18239700	-18454300	-34672100	0.0368753	18239700	18454300	34672100	5168.06			1193	-18429400	-18684900	-35581400	0.0368753	18429400	18684900	35581400	5408.67
1194	-18230300	-18447700	-34650200	0.0367442	18230300	18447700	34650200	5143.63			1194	-18424800	-18672600	-35527400	0.0367442	18424800	18672600	35527400	5375.51
1195	-18221500	-18441400	-34628700	0.0364069	18221500	18441400	34628700	5090.57			1195	-18418900	-18660500	-35475600	0.0364069	18418900	18660500	35475600	5312.85
1196	-18213400	-18435200	-34607700	0.0362391	18213400	18435200	34607700	5061.45			1196	-18412700	-18648500	-35424900	0.0362391	18412700	18648500	35424900	5275.37
1197	-18205700	-18429400	-34587500	0.0365863	18205700	18429400	34587500	5104.46			1197	-18405300	-18636700	-35375700	0.0365863	18405300	18636700	35375700	5313.11
1198	-18198100	-18423700	-34567900	0.035944	18198100	18423700	34567900	5009.62			1198	-18397800	-18625100	-35328100	0.035944	18397800	18625100	35328100	5207.65
1199	-18190700	-18418300	-34549400	0.0358004	18190700	18418300	34549400	4984.68			1199	-18390100	-18614000	-35282800	0.0358004	18390100	18614000	35282800	5175.27
1200	-18183700	-18413100	-34531700	0.0357805	18183700	18413100	34531700	4977.21			1200	-18382200	-18603300	-35239900	0.0357805	18382200	18603300	35239900	5161.41
1201	-18176600	-18407900	-34514200	0.0356949	18176600	18407900	34514200	4960.64			1201	-18374300	-18593000	-35198700	0.0356949	18374300	18593000	35198700	5138.53
1202	-18170600	-18403200	-34497700	0.0361166	18170600	18403200	34497700	5014.87			1202	-18366100	-18583000	-35159400	0.0361166	18366100	18583000	35159400	5189.04
1203	-18164400	-18398500	-34481500	0.0359998	18164400	18398500	34481500	4994.34			1203	-18357900	-18573300	-35121000	0.0359998	18357900	18573300	35121000	5162.33
1204	-18158400	-18393900	-34465500	0.0359001	18158400	18393900	34465500	4976.27			1204	-18350400	-18563800	-35083300	0.0359001	18350400	18563800	35083300	5138.35
1205	-18153200	-18389500	-34450000	0.0361222	18153200	18389500	34450000	5002.97			1205	-18344100	-18554800	-35046600	0.0361222	18344100	18554800	35046600	5160.74
1206	-18147200	-18385100	-34435100	0.0369085	18147200	18385100	34435100	5107.79			1206	-18337400	-18546100	-35011900	0.0369085	18337400	18546100	35011900	5263.96
1207	-18141200	-18380900	-34421000	0.0384633	18141200	18380900	34421000	5318.91			1207	-18329600	-18537600	-34979400	0.0384633	18329600	18537600	34979400	5476.69
1208	-18136300	-18377100	-34407400	0.0385978	18136300	18377100	34407400	5333.67			1208	-18320800	-18529200	-34948300	0.0385978	18320800	18529200	34948300	5487.09
1209	-18131900	-18373300	-34394000	0.0391179	18131900	18373300	34394000	5401.73			1209	-18311700	-18520900	-34917400	0.0391179	18311700	18520900	34917400	5552.2
1210	-18126400	-18369400	-34380800	0.0382804	18126400	18369400	34380800	5282.32			1210	-18302500	-18512700	-34887600	0.0382804	18302500	18512700	34887600	5424.96
1211	-18121200	-18365700	-34368300	0.0366785	18121200	18365700	34368300	5057.86			1211	-18293600	-18504900	-34859600	0.0366785	18293600	18504900	34859600	5190.4
1212	-18117200	-18362300	-34356500	0.0349322	18117200	18362300	34356500	4814.05			1212	-18285600	-18497600	-34832500	0.0349322	18285600	18497600	34832500	4936.38
1213	-18112000	-18358700	-34344300	0.0336875	18112000	18358700	34344300	4639.46			1213	-18277300	-18490200	-34805800	0.0336875	18277300	18490200	34805800	4753.91
1214	-18107800	-18355300	-34332400	0.0329389	18107800	18355300	34332400	4533.49			1214	-18270700	-18483300	-34779200	0.0329389	18270700	18483300	34779200	4641.97
1215	-18103900	-18352100	-34320800	0.0336097	18103900	18352100	34320800	4622.99			1215	-18264500	-18476600	-34753700	0.0336097	18264500	18476600	34753700	4730.36
1216	-18100000	-18348900	-34309500	0.0347528	18100000	18348900	34309500	4777.36			1216	-18259100	-18470300	-34729100	0.0347528	18259100	18470300	34729100	4885.16
1217	-18096700	-18345900	-34298500	0.0362044	18096700	18345900	34298500	4974.05			1217	-18253300	-18464000	-34704800	0.0362044	18253300	18464000	34704800	5082.92
1218	-18092800	-18342700	-34287300	0.0367561	18092800	18342700	34287300	5046.84			1218	-18246700	-18457600	-34681000	0.0367561	18246700	18457600	34681000	5154.05
1219	-18089300	-18339700	-34276500	0.0373559	18089300	18339700	34276500	5126.28			1219	-18240500	-18451400	-34657600	0.0373559	18240500	18451400	34657600	5231.87
1220	-18085700	-18336700	-34265800	0.0378909	18085700	18336700	34265800	5196.76			1220	-18234000	-18445200	-34634800	0.0378909	18234000	18445200	34634800	5300.55
1221	-18082100	-18333800	-34255600	0.0380014	18082100	18333800	34255600	5209.09			1221	-18227400	-18439300	-34612800	0.0380014	18227400	18439300	34612800	5309.95
1222	-18078300	-18330900	-34245400	0.0378723	18078300	18330900	34245400	5188.57			1222	-18220700	-18433500	-34592000	0.0378723	18220700	18433500	34592000	5286.16
1223	-18075300	-18328200	-34235700	0.0374686	18075300	18328200	34235700	5130.64			1223	-18214300	-18427800	-34571300	0.0374686	18214300	18427800	34571300	5224.18
1224	-18071700	-18325300	-34225600	0.0376368	18071700	18325300	34225600	5150.9			1224	-18208400	-18422200	-34550700	0.0376368	18208400	18422200	34550700	5242.03
1225	-18068900	-18322700	-34215800	0.0384688	18068900	18322700	34215800	5262.08			1225	-18203100	-18417000	-34530800	0.0384688	18203100	18417000	34530800	5352.43
1226	-18066000	-18320100	-34206500	0.0391223	18066000	18320100	34206500	5348.85			1226	-18197700	-18411900	-34512100	0.0391223	18197700	18411900	34512100	5438.08
1227	-18063200	-18317700	-34197800	0.0391172	18063200	18317700	34197800	5345.7			1227	-18192000	-18407000	-34494500	0.0391172	18192000	18407000	34494500	5432.36
1228	-18060100	-18315200	-34189100	0.0383437	18060100	18315200	34189100	5237.56			1228	-18185600	-18402000	-34477100	0.0383437	18185600	18402000	34477100	5320.03
1229	-18057000	-18312800	-34180600	0.03748	18057000	18312800	34180600	5117.27			1229	-18179500	-18397100	-34459900	0.03748	18179500	18397100	34459900	5195.46
1230	-18054000	-18310400	-34172200	0.0368785	18054000	18310400	34172200	5032.89			1230	-18173300	-18392200	-34442800	0.0368785	18173300	18392200	34442800	5107.45
1231	-18051200	-18308100	-34163900	0.0365534	18051200	18308100	34163900	4986.33			1231	-18167800	-18387600	-34426000	0.0365534	18167800	18387600	34426000	5057.97
1232	-18048200	-18305600	-34155200	0.0362488	18048200	18305600	34155200	4942.49			1232	-18162400	-18383000	-34409600	0.0362488	18162400	18383000	34409600	5011.5
1233	-18045600	-18303400	-34147200	0.0365408	18045600	18303400	34147200	4980.2			1233	-18157600	-18378600	-34393600	0.0365408	18157600	18378600	34393600	5047.65
1234	-18043500	-18301300	-34139300	0.036476	18043500	18301300	34139300	4969.32			1234	-18152700	-18374300	-34378100	0.036476	18152700	18374300	34378100	5034.6
1235	-18041300	-18299100	-34131200	0.0362775	18041300	18299100	34131200	4940.19			1235	-18149000	-18370300	-34362800	0.0362775	18149000	18370300	34362800	5003.27
1236	-18039600	-18297200	-34123500	0.0379586	18039600	18297200	34123500	5167.08			1236	-18144900	-18366400	-34348100	0.0379586	18144900	18366400	34348100	5231.13
1237	-18037400	-18295200	-34116200	0.0387553	18037400	18295200	34116200	5273.51			1237	-18140500	-18362600	-34334200	0.0387553	18140500	18362600	34334200	5337.04
1238	-18035600	-18293400	-34109500	0.039001	18035600	18293400	34109500	5305.09			1238	-18135600	-18358700	-34320600	0.039001	18135600	18358700	34320600	5366.99
1239	-18032800	-18291300	-34102200	0.038126	18032800	18291300	34102200	5184.03			1239	-18130700	-18354800	-34307200	0.038126	18130700	18354800	34307200	5242.84
1240	-18030900	-18289300	-34094600	0.0373414	18030900	18289300	34094600	5075.35			1240	-18127000	-18351100	-34293300	0.0373414	18127000	18351100	34293300	5131.25
1241	-18029500	-18287400	-34087000	0.0387496	18029500	18287400	34087000	5264.71			1241	-18123400	-18347500	-34279800	0.0387496	18123400	18347500	34279800	5321.03
1242	-18027800	-18285500	-34079900	0.0398785	18027800	18285500	34079900	5416.1			1242	-18120300	-18344300	-34267200	0.0398785	18120300	18344300	34267200	5472.5
1243	-18026100	-18283800	-34073200	0.0401693	18026100	18283800	34073200	5453.7			1243	-18116300	-18340800	-34254900	0.0401693	18116300	18340800	34254900	5508.83
1244	-18023800	-18282000	-34066800	0.0392109	18023800	18282000	34066800	5321.76			1244	-18113000	-18337700	-34243100	0.0392109	18113000	18337700	34243100	5374.1
1245	-18022300	-18280400	-34061000	0.0387387	18022300	18280400	34061000	5256.08			1245	-18109300	-18334500	-34231600	0.0387387	18109300	18334500	34231600	5306.16
1246	-18020700	-18278800	-34055100	0.0382928	18020700	18278800	34055100	5193.98			1246	-18105100	-18331300	-34220700	0.0382928	18105100	18331300	34220700	5242.02
1247	-18019100	-18277200	-34048700	0.0365531	18019100	18277200	34048700	4956.37			1247	-18101200	-18328200	-34209700	0.0365531	18101200	18328200	34209700	5000.94
1248	-18017700	-18275600	-34042400	0.0353983	18017700	18275600	34042400	4798.23			1248	-18097800	-18325200	-34198700	0.0353983	18097800	18325200	34198700	4840.15
1249	-18015500	-18273900	-34036500	0.0349175	18015500	18273900	34036500	4731.56			1249	-18094700	-18322300	-34187900	0.0349175	18094700	18322300	34187900	4771.72
1250	-18014500	-18272400	-34030600	0.0350209	18014500	18272400	34030600	4744.15			1250	-18091800	-18319500	-34177600	0.0350209	18091800	18319500	34177600	4783.28
1251	-18013100	-18270900	-34024700	0.0345014	18013100	18270900	34024700	4672.35			1251	-18088600	-18316700	-34167500	0.0345014	18088600	18316700	34167500	4709.81
1252	-18011800	-18269400	-34018800	0.0342082	18011800	18269400	34018800	4631.24			1252	-18085800	-18314100	-34157800	0.0342082	18085800	18314100	34157800	4667.42
1253	-18010700	-18267900	-34012800	0.0341365	18010700	18267900	34012800	4620.12			1253	-18082900	-18311500	-34148400	0.0341365	18082900	18311500	34148400	4655.34
1254	-18009300	-18266400	-34007400	0.0343851	18009300	18266400	34007400	4652.45			1254	-18080400	-18308900	-34138800	0.0343851	18080400	18308900	34138800	4686.9
1255	-18008300	-18265000	-34001600	0.0354627	18008300	18265000	34001600	4796.84			1255	-18078200	-18306500	-34129400	0.0354627	18078200	18306500	34129400	4831.44
1256	-18007300	-18263700	-33996100	0.0361519	18007300	18263700	33996100	4888.7			1256	-18075900	-18304100	-34120300	0.0361519	18075900	18304100	34120300	4923.02
1257	-18005900	-18262300	-33990900	0.0369735	18005900	18262300	33990900	4998.44			1257	-18073700	-18301800	-34111500	0.0369735	18073700	18301800	34111500	5032.61
1258	-18005100	-18261100	-33986000	0.0382511	18005100	18261100	33986000	5169.88			1258	-18071500	-18299600	-34102900	0.0382511	18071500	18299600	34102900	5204.19
1259	-18004100	-18259800	-33981100	0.0384738	18004100	18259800	33981100	5198.67			1259	-18069000	-18297300	-34094600	0.0384738	18069000	18297300	34094600	5232.2
1260	-18002700	-18258500	-33976000	0.0388403	18002700	18258500	33976000	5246.79			1260	-18066800	-18295100	-34086700	0.0388403	18066800	18295100	34086700	5279.86
1261	-18001600	-18257200	-33971200	0.0386962	18001600	18257200	33971200	5226.03			1261	-18064200	-18292900	-34078700	0.0386962	18064200	18292900	34078700	5258.05
1262	-18000500	-18256100	-33966600	0.0382473	18000500	18256100	33966600	5164.18			1262	-18061500	-18290800	-34071000	0.0382473	18061500	18290800	34071000	5194.92
1263	-17999100	-18254800	-33962100	0.0375206	17999100	18254800	33962100	5064.85			1263	-18058800	-18288600	-34063400	0.0375206	18058800	18288600	34063400	5094.15
1264	-17997800	-18253600	-33957400	0.036594	17997800	18253600	33957400	4938.56			1264	-18056400	-18286600	-34056200	0.036594	18056400	18286600	34056200	4966.45
1265	-17996400	-18252300	-33952900	0.0360378	17996400	18252300	33952900	4862.33			1265	-18053900	-18284500	-34048900	0.0360378	18053900	18284500	34048900	4889.06
1266	-17995600	-18251200	-33948400	0.0358196	17995600	18251200	33948400	4831.79			1266	-18051500	-18282500	-34041700	0.0358196	18051500	18282500	34041700	4857.6
1267	-17994300	-18250000	-33943900	0.0354849	17994300	18250000	33943900	4785.51			1267	-18049000	-18280500	-34034500	0.0354849	18049000	18280500	34034500	4810.37
1268	-17992800	-18248700	-33939500	0.0350695	17992800	18248700	33939500	4728.37			1268	-18046400	-18278500	-34027800	0.0350695	18046400	18278500	34027800	4752.33
1269	-17991600	-18247600	-33935200	0.0348052	17991600	18247600	33935200	4691.68			1269	-18043900	-18276600	-34021100	0.0348052	18043900	18276600	34021100	4714.82
1270	-17990300	-18246400	-33930700	0.0343667	17990300	18246400	33930700	4631.48			1270	-18041400	-18274600	-34014300	0.0343667	18041400	18274600	34014300	4653.72
1271	-17989100	-18245200	-33926200	0.0342468	17989100	18245200	33926200	4614.23			1271	-18039100	-18272700	-34007500	0.0342468	18039100	18272700	34007500	4635.81
1272	-17987600	-18243900	-33921900	0.034822	17987600	18243900	33921900	4690.65			1272	-18036800	-18270800	-34000700	0.034822	18036800	18270800	34000700	4711.97
1273	-17986500	-18242800	-33917400	0.0351792	17986500	18242800	33917400	4737.66			1273	-18034600	-18268900	-33993900	0.0351792	18034600	18268900	33993900	4758.58
1274	-17985200	-18241600	-33913200	0.0357017	17985200	18241600	33913200	4806.96			1274	-18032300	-18267100	-33987300	0.0357017	18032300	18267100	33987300	4827.56
1275	-17983700	-18240400	-33908900	0.0361608	17983700	18240400	33908900	4867.65			1275	-18029800	-18265100	-33980700	0.0361608	18029800	18265100	33980700	4887.9
1276	-17982300	-18239300	-33904700	0.0362515	17982300	18239300	33904700	4878.77			1276	-18027400	-18263300	-33974200	0.0362515	18027400	18263300	33974200	4898.45
1277	-17980800	-18238000	-33900300	0.0357428	17980800	18238000	33900300	4809.18			1277	-18024900	-18261400	-33967800	0.0357428	18024900	18261400	33967800	4828.04
1278	-17979100	-18236800	-33896100	0.0344178	17979100	18236800	33896100	4629.84			1278	-18022100	-18259500	-33961600	0.0344178	18022100	18259500	33961600	4647.48
1279	-17977600	-18235600	-33892100	0.0315113	17977600	18235600	33892100	4237.95			1279	-18019100	-18257700	-33955800	0.0315113	18019100	18257700	33955800	4253.64
1280	-17975600	-18234300	-33888000	0.029893	17975600	18234300	33888000	4019.39			1280	-18016100	-18255800	-33950000	0.029893	18016100	18255800	33950000	4033.87
1281	-17973900	-18233100	-33883600	0.0286473	17973900	18233100	33883600	3850.98			1281	-18013200	-18253900	-33943600	0.0286473	18013200	18253900	33943600	3864.42
1282	-17972300	-18231700	-33878800	0.0296198	17972300	18231700	33878800	3980.69			1282	-18010800	-18251900	-33936400	0.0296198	18010800	18251900	33936400	3994.07
1283	-17971400	-18230400	-33873500	0.0314111	17971400	18230400	33873500	4220.29			1283	-18009600	-18250000	-33928900	0.0314111	18009600	18250000	33928900	4234.01
1284	-17970900	-18229100	-33867900	0.034886	17970900	18229100	33867900	4685.86			1284	-18009100	-18248300	-33921000	0.034886	18009100	18248300	33921000	4700.57
1285	-17970700	-18227800	-33861900	0.0375077	17970700	18227800	33861900	5036.52			1285	-18009000	-18246500	-33912600	0.0375077	18009000	18246500	33912600	5051.77
1286	-17970400	-18226400	-33855700	0.0404089	17970400	18226400	33855700	5424.44			1286	-18008600	-18244600	-33903900	0.0404089	18008600	18244600	33903900	5440.2
1287	-18042000	-18448900	-34844400	0.146849	18042000	18448900	34844400	20692.3			1287	-18547000	-18758000	-35812500	0.146849	18547000	18758000	35812500	21807
1288	-18105500	-18323200	-34181400	0.142346	18105500	18323200	34181400	19449.6			1288	-18369000	-18437200	-34461500	0.142346	18369000	18437200	34461500	19788.4
1289	-18110700	-18332300	-34219700	0.158242	18110700	18332300	34219700	21663			1289	-18389300	-18457000	-34535500	0.158242	18389300	18457000	34535500	22082.2
1290	-18060000	-18270500	-33975800	0.105589	18060000	18270500	33975800	14275.7			1290	-18216200	-18327500	-34091300	0.105589	18216200	18327500	34091300	14388.7
1291	-18063200	-18273300	-33986000	0.107635	18063200	18273300	33986000	14560.1			1291	-18227200	-18333400	-34108400	0.107635	18227200	18333400	34108400	14682
1292	-18066200	-18276300	-33997100	0.110143	18066200	18276300	33997100	14908			1292	-18237900	-18339600	-34127400	0.110143	18237900	18339600	34127400	15040.2
1293	-18061400	-18252500	-33888600	0.117887	18061400	18252500	33888600	15871.8			1293	-18201300	-18295500	-33953600	0.117887	18201300	18295500	33953600	15955.2
1294	-18050300	-18238100	-33831500	0.0490252	18050300	18238100	33831500	6581.27			1294	-18149000	-18267400	-33872100	0.0490252	18149000	18267400	33872100	6604.02
1295	-18044600	-18236700	-33830200	0.0454601	18044600	18236700	33830200	6101.78			1295	-18138400	-18264800	-33870300	0.0454601	18138400	18264800	33870300	6122.26
1296	-18059800	-18266400	-33956800	0.107653	18059800	18266400	33956800	14541.3			1296	-18214900	-18320700	-34060300	0.107653	18214900	18320700	34060300	14647.9
1297	-18116200	-18395000	-34513300	0.12919	18116200	18395000	34513300	17937.6			1297	-18513800	-18606100	-35121300	0.12919	18513800	18606100	35121300	18566.9
1298	-18115100	-18406100	-34567200	0.10857	18115100	18406100	34567200	15113.2			1298	-18524800	-18632100	-35234300	0.10857	18524800	18632100	35234300	15688.8
1299	-18099200	-18414300	-34621900	0.140549	18099200	18414300	34621900	19611.4			1299	-18532900	-18657300	-35346200	0.140549	18532900	18657300	35346200	20418.8
1300	-18077000	-18423900	-34689900	0.142806	18077000	18423900	34689900	19984.8			1300	-18539500	-18687100	-35482000	0.142806	18539500	18687100	35482000	20880.7
1301	-18044900	-18433700	-34768700	0.14547	18044900	18433700	34768700	20425			1301	-18541000	-18719700	-35635700	0.14547	18541000	18719700	35635700	21423.6
1302	-18059800	-18262600	-33938700	0.111904	18059800	18262600	33938700	15102.4			1302	-18213100	-18314100	-34030800	0.111904	18213100	18314100	34030800	15204.4
1303	-14019700	-18437500	-38812000	0.086899	14019700	18437500	38812000	14265.4			1303	-10599900	-17047700	-35606900	0.086899	10599900	17047700	35606900	11994
1304	-14098100	-18679200	-39885600	0.0643184	14098100	18679200	39885600	11111.8			1304	-10311600	-16838500	-34898300	0.0643184	10311600	16838500	34898300	8542.35
1305	-14176700	-18063500	-36872700	0.12143	14176700	18063500	36872700	18158.1			1305	-12052400	-18094900	-39146800	0.12143	12052400	18094900	39146800	20113.8
1306	-13954800	-18207500	-37781000	0.104281	13954800	18207500	37781000	16282.8			1306	-11017500	-17341600	-36591400	0.104281	11017500	17341600	36591400	15166.6
1307	-18060400	-18259100	-33921200	0.122008	18060400	18259100	33921200	16452.2			1307	-18210300	-18307700	-34003100	0.122008	18210300	18307700	34003100	16554.5
1308	-18060700	-18255200	-33902500	0.123437	18060700	18255200	33902500	16630			1308	-18206200	-18300800	-33974400	0.123437	18206200	18300800	33974400	16724.2
1309	-17997200	-18229500	-33843200	0.0478282	17997200	18229500	33843200	6419.1			1309	-18054900	-18250800	-33887100	0.0478282	18054900	18250800	33887100	6438.29
1310	-18005700	-18230900	-33841700	0.0470241	18005700	18230900	33841700	6311.52			1310	-18069900	-18253600	-33885300	0.0470241	18069900	18253600	33885300	6330.93
1311	-18014100	-18232400	-33840200	0.0466621	18014100	18232400	33840200	6263.27			1311	-18084700	-18256200	-33883200	0.0466621	18084700	18256200	33883200	6282.95
1312	-18022200	-18233800	-33838700	0.0463827	18022200	18233800	33838700	6226.07			1312	-18099200	-18258800	-33880900	0.0463827	18099200	18258800	33880900	6246
1313	-15675500	-19468500	-42069600	0.0358828	15675500	19468500	42069600	6897.6			1313	-11313100	-17570300	-37383400	0.0358828	11313100	17570300	37383400	5437.9
1314	-16051700	-19648500	-42551100	0.0328173	16051700	19648500	42551100	6455.49			1314	-10994900	-17330200	-36558500	0.0328173	10994900	17330200	36558500	4764.64
1315	-17988300	-18227900	-33844600	0.0470142	17988300	18227900	33844600	6309.43			1315	-18039600	-18248000	-33889000	0.0470142	18039600	18248000	33889000	6327.84
1316	-17079100	-19713500	-41833800	0.0322517	17079100	19713500	41833800	6188.57			1316	-11708700	-17859900	-38370300	0.0322517	11708700	17859900	38370300	5139.2
1317	-16126700	-18345000	-36264300	0.11506	16126700	18345000	36264300	16968.9			1317	-17705500	-19461600	-40006700	0.11506	17705500	19461600	40006700	20478.8
1318	-16426000	-18374000	-36103200	0.110565	16426000	18374000	36103200	16228.4			1318	-18002500	-19328600	-39075900	0.110565	18002500	19328600	39075900	18932.9
1319	-18085700	-18299400	-34088000	0.106834	18085700	18299400	34088000	14527.8			1319	-18301500	-18386400	-34287000	0.106834	18301500	18386400	34287000	14714
1320	-18089800	-18304100	-34106400	0.110821	18089800	18304100	34106400	15084.2			1320	-18313400	-18396000	-34320700	0.110821	18313400	18396000	34320700	15290.4
1321	-18120900	-18365400	-34367300	0.182235	18120900	18365400	34367300	25128.4			1321	-18469200	-18534300	-34824000	0.182235	18469200	18534300	34824000	25810
1322	-18119800	-18375500	-34416400	0.176328	18119800	18375500	34416400	24370.7			1322	-18488200	-18558600	-34920900	0.176328	18488200	18558600	34920900	25094.6
1323	-18115800	-18385500	-34468200	0.183837	18115800	18385500	34468200	25470			1323	-18502900	-18584100	-35027400	0.183837	18502900	18584100	35027400	26300.2
1324	-14895600	-19529600	-43140700	0.0358957	14895600	19529600	43140700	7206.27			1324	-9510770	-16260200	-32932300	0.0358957	9510770	16260200	32932300	4268.82
1325	-18063000	-18248600	-33868500	0.0790017	18063000	18248600	33868500	10626.4			1325	-18195700	-18288100	-33924000	0.0790017	18195700	18288100	33924000	10676.2
1326	-18064500	-18247400	-33861700	0.0821118	18064500	18247400	33861700	11041.3			1326	-18194700	-18285800	-33914200	0.0821118	18194700	18285800	33914200	11091.1
1327	-18065500	-18246300	-33855000	0.0883459	18065500	18246300	33855000	11876			1327	-18193500	-18283600	-33904800	0.0883459	18193500	18283600	33904800	11927.6
1328	-18066800	-18245300	-33848900	0.0905387	18066800	18245300	33848900	12167.4			1328	-18192400	-18281500	-33896000	0.0905387	18192400	18281500	33896000	12218.2
1329	-18067900	-18244300	-33843400	0.0924189	18067900	18244300	33843400	12417			1329	-18191000	-18279600	-33888400	0.0924189	18191000	18279600	33888400	12467.1
1330	-18068800	-18243400	-33838200	0.0944935	18068800	18243400	33838200	12692.7			1330	-18189800	-18277900	-33881500	0.0944935	18189800	18277900	33881500	12742.5
1331	-18070100	-18242800	-33833900	0.0888901	18070100	18242800	33833900	11937.8			1331	-18189500	-18276600	-33875700	0.0888901	18189500	18276600	33875700	11983.5
1332	-18071900	-18242400	-33830300	0.0775826	18071900	18242400	33830300	10417.7			1332	-18190600	-18275800	-33870800	0.0775826	18190600	18275800	33870800	10456.8
1333	-18073400	-18242200	-33827700	0.0602244	18073400	18242200	33827700	8086.02			1333	-18191400	-18275300	-33867600	0.0602244	18191400	18275300	33867600	8116.09
1334	-18030900	-18234400	-33833300	0.0447413	18030900	18234400	33833300	6004.96			1334	-18114300	-18260500	-33873800	0.0447413	18114300	18260500	33873800	6024.28
1335	-18023200	-18233100	-33834600	0.0449122	18023200	18233100	33834600	6027.58			1335	-18100600	-18258000	-33875600	0.0449122	18100600	18258000	33875600	6046.56
1336	-18015100	-18231600	-33835700	0.046161	18015100	18231600	33835700	6194.75			1336	-18086200	-18255300	-33877100	0.046161	18086200	18255300	33877100	6213.79
1337	-18006700	-18230100	-33836600	0.0469483	18006700	18230100	33836600	6299.89			1337	-18071300	-18252400	-33878400	0.0469483	18071300	18252400	33878400	6318.75
1338	-17997900	-18228400	-33837400	0.0490051	17997900	18228400	33837400	6575.27			1338	-18055800	-18249300	-33879200	0.0490051	18055800	18249300	33879200	6594.29
1339	-17979200	-18226300	-33846300	0.0448336	17979200	18226300	33846300	6016.46			1339	-18024000	-18245100	-33891200	0.0448336	18024000	18245100	33891200	6033.57
1340	-17969900	-18225000	-33849100	0.0411352	17969900	18225000	33849100	5520.14			1340	-18008000	-18242500	-33894700	0.0411352	18008000	18242500	33894700	5535.47
1341	-17996300	-18458000	-34933000	0.155373	17996300	18458000	34933000	21972.1			1341	-18545400	-18794800	-35989000	0.155373	18545400	18794800	35989000	23262
1342	-17942800	-18468900	-35038600	0.176537	17942800	18468900	35038600	25072.5			1342	-18549400	-18838000	-36190900	0.176537	18549400	18838000	36190900	26680.1
1343	-17837400	-18468500	-35142100	0.176983	17837400	18468500	35142100	25224.2			1343	-18532900	-18875800	-36387700	0.176983	18532900	18875800	36387700	26985.6
1344	-17698200	-18467800	-35277900	0.155546	17698200	18467800	35277900	22272.1			1344	-18506800	-18921000	-36629200	0.155546	18506800	18921000	36629200	23974
1345	-17529700	-18458800	-35403500	0.138704	17529700	18458800	35403500	19937			1345	-18463200	-18961900	-36867800	0.138704	18463200	18961900	36867800	21601.7
1346	-17332900	-18443200	-35526400	0.132132	17332900	18443200	35526400	19057.6			1346	-18387300	-19000300	-37126800	0.132132	18387300	19000300	37126800	20804.2
1347	-17103100	-18420200	-35646300	0.12482	17103100	18420200	35646300	18057			1347	-18264100	-19038000	-37429400	0.12482	18264100	19038000	37429400	19897.4
1348	-16856700	-18390000	-35748600	0.113269	16856700	18390000	35748600	16420			1348	-18092000	-19073000	-37768500	0.113269	18092000	19073000	37768500	18301.6
1349	-16587500	-18353300	-35843000	0.113162	16587500	18353300	35843000	16430.2			1349	-17839200	-19105500	-38176000	0.113162	17839200	19105500	38176000	18575.9
1350	-18108900	-18327600	-34199400	0.157675	18108900	18327600	34199400	21563.8			1350	-18390000	-18448600	-34494900	0.157675	18390000	18448600	34494900	21960.9
1351	-18104200	-18319200	-34163900	0.110819	18104200	18319200	34163900	15128.9			1351	-18371700	-18430700	-34428000	0.110819	18371700	18430700	34428000	15381.7
1352	-18069700	-18279500	-34009300	0.112921	18069700	18279500	34009300	15293.8			1352	-18248800	-18346200	-34147900	0.112921	18248800	18346200	34147900	15437.2
1353	-18072900	-18282800	-34021700	0.115213	18072900	18282800	34021700	15614.3			1353	-18260400	-18353200	-34169700	0.115213	18260400	18353200	34169700	15769.7
1354	-18076200	-18286200	-34034800	0.116572	18076200	18286200	34034800	15809.2			1354	-18272700	-18360600	-34192700	0.116572	18272700	18360600	34192700	15976.2
1355	-18080000	-18290000	-34048800	0.116528	18080000	18290000	34048800	15814.8			1355	-18285500	-18368500	-34217300	0.116528	18285500	18368500	34217300	15992
1356	-18083800	-18294000	-34064000	0.115787	18083800	18294000	34064000	15726.6			1356	-18298400	-18376800	-34244300	0.115787	18298400	18376800	34244300	15913.9
1357	-18064600	-18250900	-33877800	0.0875441	18064600	18250900	33877800	11781			1357	-18207900	-18293500	-33937900	0.0875441	18207900	18293500	33937900	11840.7
1358	-18064400	-18249800	-33872800	0.0818469	18064400	18249800	33872800	11011.6			1358	-18203100	-18290900	-33930200	0.0818469	18203100	18290900	33930200	11065.2
1359	-18056100	-18239000	-33829800	0.0468526	18056100	18239000	33829800	6289.65			1359	-18159100	-18269000	-33869900	0.0468526	18159100	18269000	33869900	6311.65
1360	-18061900	-18239800	-33827600	0.0440481	18061900	18239800	33827600	5913.06			1360	-18169200	-18270600	-33867400	0.0440481	18169200	18270600	33867400	5934.04
1361	-18067600	-18240500	-33825600	0.041841	18067600	18240500	33825600	5616.71			1361	-18178900	-18272100	-33864800	0.041841	18178900	18272100	33864800	5636.83
1362	-18073100	-18241500	-33824500	0.0517865	18073100	18241500	33824500	6952			1362	-18188200	-18273800	-33863700	0.0517865	18188200	18273800	33863700	6977.31
1363	-18077900	-18242200	-33823200	0.0746084	18077900	18242200	33823200	10015.8			1363	-18197400	-18275400	-33861900	0.0746084	18197400	18275400	33861900	10052.7
1364	-18062400	-18268900	-33965900	0.112899	18062400	18268900	33965900	15257.2			1364	-18225100	-18325900	-34075000	0.112899	18225100	18325900	34075000	15374.9
1365	-18065400	-18271700	-33976200	0.115106	18065400	18271700	33976200	15563.9			1365	-18235500	-18331700	-34092000	0.115106	18235500	18331700	34092000	15690.7
1366	-18068300	-18274600	-33987300	0.118944	18068300	18274600	33987300	16092.2			1366	-18246000	-18337800	-34110700	0.118944	18246000	18337800	34110700	16230.9
1367	-18050700	-18237700	-33829000	0.0459915	18050700	18237700	33829000	6173.31			1367	-18149200	-18266700	-33868800	0.0459915	18149200	18266700	33868800	6194.39
1368	-18103300	-18400900	-34554200	0.153411	18103300	18400900	34554200	21338.3			1368	-18523800	-18624000	-35196800	0.153411	18523800	18624000	35196800	22129.2
1369	-18082600	-18409500	-34615700	0.148271	18082600	18409500	34615700	20677.9			1369	-18532800	-18651200	-35317400	0.148271	18532800	18651200	35317400	21511.6
1370	-18000700	-18441900	-34852300	0.151883	18000700	18441900	34852300	21397.4			1370	-18537500	-18753000	-35797800	0.151883	18537500	18753000	35797800	22536.3
1371	-18056800	-18419600	-34689600	0.149712	18056800	18419600	34689600	20945			1371	-18537400	-18682300	-35461100	0.149712	18537400	18682300	35461100	21868.5
1372	-18016400	-18428000	-34770400	0.157984	18016400	18428000	34770400	22175			1372	-18533600	-18713900	-35615600	0.157984	18533600	18713900	35615600	23242.4
1373	-18062400	-18264900	-33946900	0.114396	18062400	18264900	33946900	15445.4			1373	-18222800	-18319000	-34044400	0.114396	18222800	18319000	34044400	15555.4
1374	-18114500	-18338200	-34244000	0.1576	18114500	18338200	34244000	21601.5			1374	-18413600	-18471400	-34579900	0.1576	18413600	18471400	34579900	22046.9
1375	-13433900	-18602700	-40185200	0.0707976	13433900	18602700	40185200	12370.7			1375	-8578440	-15577200	-30618600	0.0707976	8578440	15577200	30618600	7335.96
1376	-13521000	-18361300	-38947600	0.0882447	13521000	18361300	38947600	14546.7			1376	-9253150	-16069200	-32289600	0.0882447	9253150	16069200	32289600	10108.9
1377	-13641600	-18846900	-41141200	0.0573631	13641600	18846900	41141200	10484.4			1377	-8710900	-15674300	-30947600	0.0573631	8710900	15674300	30947600	6064.76
1378	-15637200	-18210800	-36114100	0.123491	15637200	18210800	36114100	17995.3			1378	-16438100	-19243100	-40232700	0.123491	16438100	19243100	40232700	21977.2
1379	-15239000	-18143900	-36193900	0.128284	15239000	18143900	36193900	18700.6			1379	-15468000	-19231500	-41147900	0.128284	15468000	19231500	41147900	23643.2
1380	-14782700	-18051900	-36211500	0.132158	14782700	18051900	36211500	19209.5			1380	-14007000	-19039500	-41693800	0.132158	14007000	19039500	41693800	24800.8
1381	-14268900	-17916900	-36082000	0.129315	14268900	17916900	36082000	18602.6			1381	-12209300	-18208500	-39531300	0.129315	12209300	18208500	39531300	21828.5
1382	-13590200	-17930300	-36824400	0.109207	13590200	17930300	36824400	16232.8			1382	-9962950	-16578700	-34010000	0.109207	9962950	16578700	34010000	13807.7
1383	-13736100	-17760800	-35870700	0.135169	13736100	17760800	35870700	19167.6			1383	-10217600	-16755700	-34599400	0.135169	10217600	16755700	34599400	17660.3
1384	-13115200	-17619900	-35820300	0.115431	13115200	17619900	35820300	16264.3			1384	-8796250	-15717000	-31070600	0.115431	8796250	15717000	31070600	12295.9
1385	-13016800	-17366800	-34712700	0.11277	13016800	17366800	34712700	14993.4			1385	-8298170	-15369500	-29912600	0.11277	8298170	15369500	29912600	11183.9
1386	-12905300	-17124100	-33667500	0.0726601	12905300	17124100	33667500	9132.08			1386	-7695210	-14877300	-28170000	0.0726601	7695210	14877300	28170000	6442.23
1387	-12448900	-17054900	-33793900	0.0569286	12448900	17054900	33793900	7182.18			1387	-7148990	-14477200	-26809400	0.0569286	7148990	14477200	26809400	4605.25
1388	-12606400	-16862900	-32721600	0.0694609	12606400	16862900	32721600	8274.44			1388	-7505990	-14406600	-26115900	0.0694609	7505990	14406600	26115900	5356.94
1389	-11976700	-16906300	-33558000	0.0610594	11976700	16906300	33558000	7584.45			1389	-6527210	-14048000	-25386100	0.0610594	6527210	14048000	25386100	4469.01
1390	-12463100	-17270600	-34807800	0.069219	12463100	17270600	34807800	9219.2			1390	-7281870	-14628800	-27399100	0.069219	7281870	14628800	27399100	5829.1
1391	-12403400	-17472100	-35827500	0.0797993	12403400	17472100	35827500	11206.9			1391	-7051920	-14460800	-26828100	0.0797993	7051920	14460800	26828100	6463.74
1392	-12967800	-17804300	-36846400	0.0973044	12967800	17804300	36846400	14432.3			1392	-8237760	-15320800	-29740600	0.0973044	8237760	15320800	29740600	9546.42
1393	-18062200	-18261100	-33928900	0.11306	18062200	18261100	33928900	15251.7			1393	-18219900	-18312300	-34015300	0.11306	18219900	18312300	34015300	15351.6
1394	-18062900	-18257600	-33911800	0.092453	18062900	18257600	33911800	12461.7			1394	-18217400	-18306200	-33988600	0.092453	18217400	18306200	33988600	12537
1395	-18062300	-18255900	-33904300	0.0918935	18062300	18255900	33904300	12381.7			1395	-18213500	-18302800	-33976400	0.0918935	18213500	18302800	33976400	12453.1
1396	-18063200	-18253100	-33890000	0.106133	18063200	18253100	33890000	14290.6			1396	-18210300	-18297800	-33955700	0.106133	18210300	18297800	33955700	14367.8
1397	-16585600	-19835000	-42906100	0.0320094	16585600	19835000	42906100	6412.92			1397	-10838800	-17212800	-36156300	0.0320094	10838800	17212800	36156300	4549.74
1398	-13335600	-18097000	-37873700	0.0941281	13335600	18097000	37873700	14717.4			1398	-8989650	-15871400	-31611500	0.0941281	8989650	15871400	31611500	10358.5
1399	-17853400	-19712800	-41056100	0.0318271	17853400	19712800	41056100	5939.14			1399	-11725100	-17876700	-38434300	0.0318271	11725100	17876700	38434300	5087.77
1400	-18054400	-19596400	-40300200	0.0311127	18054400	19596400	40300200	5627.22			1400	-12230900	-18246000	-39688100	0.0311127	12230900	18246000	39688100	5291.73
1401	-18210600	-19493900	-39655900	0.0306264	18210600	19493900	39655900	5392.34			1401	-12764400	-18532500	-40519900	0.0306264	12764400	18532500	40519900	5424.99
1402	-18328900	-19402100	-39099700	0.0301376	18328900	19402100	39099700	5183.25			1402	-13308000	-18704000	-40794000	0.0301376	13308000	18704000	40794000	5415.17
1403	-18418200	-19320100	-38619800	0.0303407	18418200	19320100	38619800	5112.57			1403	-13841000	-18832000	-40871000	0.0303407	13841000	18832000	40871000	5480.9
1404	-18483700	-19246500	-38203600	0.031051	18483700	19246500	38203600	5139.29			1404	-14351400	-18924600	-40801800	0.031051	14351400	18924600	40801800	5602.88
1405	-18534700	-19180700	-37839100	0.0313455	18534700	19180700	37839100	5106.57			1405	-14825500	-18990000	-40639500	0.0313455	14825500	18990000	40639500	5626.65
1406	-18573600	-19120000	-37511000	0.0326111	18573600	19120000	37511000	5236.92			1406	-15259400	-19033400	-40412200	0.0326111	15259400	19033400	40412200	5806.85
1407	-18598200	-19064300	-37220800	0.033058	18598200	19064300	37220800	5240.79			1407	-15670300	-19067000	-40161400	0.033058	15670300	19067000	40161400	5833.87
1408	-18615200	-19013800	-36962800	0.033071	18615200	19013800	36962800	5182.7			1408	-16036300	-19084900	-39880700	0.033071	16036300	19084900	39880700	5776.02
1409	-18623800	-18967200	-36732600	0.0327638	18623800	18967200	36732600	5081.38			1409	-16363900	-19093800	-39595900	0.0327638	16363900	19093800	39595900	5662.04
1410	-18627500	-18924800	-36526600	0.0323172	18627500	18924800	36526600	4965.25			1410	-16654700	-19095100	-39311100	0.0323172	16654700	19095100	39311100	5525.42
1411	-18625000	-18885500	-36341700	0.0321459	18625000	18885500	36341700	4896.98			1411	-16912500	-19090900	-39033400	0.0321459	16912500	19090900	39033400	5438.72
1412	-18616500	-18849100	-36177100	0.0325845	18616500	18849100	36177100	4925.74			1412	-17140700	-19083500	-38769600	0.0325845	17140700	19083500	38769600	5458.04
1413	-18603500	-18815700	-36030700	0.032835	18603500	18815700	36030700	4929.3			1413	-17340500	-19073500	-38522500	0.032835	17340500	19073500	38522500	5448.47
1414	-18590100	-18785200	-35898900	0.0333249	18590100	18785200	35898900	4971.51			1414	-17512200	-19059900	-38285600	0.0333249	17512200	19059900	38285600	5479.45
1415	-18573900	-18757300	-35782000	0.0341087	18573900	18757300	35782000	5059.81			1415	-17662200	-19045300	-38066000	0.0341087	17662200	19045300	38066000	5560.78
1416	-18555900	-18731300	-35676300	0.0343563	18555900	18731300	35676300	5070.31			1416	-17791400	-19029400	-37861000	0.0343563	17791400	19029400	37861000	5556.42
1417	-18540000	-18707800	-35580100	0.0338781	18540000	18707800	35580100	4976.3			1417	-17902000	-19011600	-37665800	0.0338781	17902000	19011600	37665800	5436.84
1418	-18522100	-18685600	-35491900	0.0335091	18522100	18685600	35491900	4900.68			1418	-17997300	-18993000	-37481900	0.0335091	17997300	18993000	37481900	5338.16
1419	-18504500	-18665000	-35411600	0.0326869	18504500	18665000	35411600	4761.37			1419	-18079400	-18973900	-37309000	0.0326869	18079400	18973900	37309000	5170.88
1420	-18485800	-18645700	-35338500	0.032555	18485800	18645700	35338500	4724.73			1420	-18148100	-18954800	-37149200	0.032555	18148100	18954800	37149200	5116.46
1421	-18466400	-18627700	-35271700	0.0325532	18466400	18627700	35271700	4708.43			1421	-18206000	-18936000	-37001800	0.0325532	18206000	18936000	37001800	5085.12
1422	-18448200	-18611000	-35210500	0.0326442	18448200	18611000	35210500	4706.85			1422	-18254100	-18917200	-36864000	0.0326442	18254100	18917200	36864000	5070.05
1423	-18430300	-18595300	-35153700	0.0331304	18430300	18595300	35153700	4763.02			1423	-18294000	-18898800	-36736400	0.0331304	18294000	18898800	36736400	5117.92
1424	-18412800	-18580800	-35102100	0.033485	18412800	18580800	35102100	4801.15			1424	-18326600	-18880800	-36617900	0.033485	18326600	18880800	36617900	5146.59
1425	-18396800	-18567400	-35054200	0.0334972	18396800	18567400	35054200	4790.99			1425	-18353400	-18862800	-36505300	0.0334972	18353400	18862800	36505300	5123.51
1426	-18380200	-18554500	-35009400	0.0336994	18380200	18554500	35009400	4808.62			1426	-18374600	-18845200	-36400000	0.0336994	18374600	18845200	36400000	5130.8
1427	-18364700	-18542600	-34967900	0.0340049	18364700	18542600	34967900	4841.66			1427	-18391300	-18827800	-36300600	0.0340049	18391300	18827800	36300600	5154.66
1428	-18349600	-18531300	-34929100	0.0342733	18349600	18531300	34929100	4869.89			1428	-18403800	-18811000	-36207700	0.0342733	18403800	18811000	36207700	5173.89
1429	-18336000	-18520800	-34892800	0.0342657	18336000	18520800	34892800	4859.52			1429	-18413000	-18794500	-36120300	0.0342657	18413000	18794500	36120300	5152.44
1430	-18322100	-18510800	-34859000	0.0338403	18322100	18510800	34859000	4790.58			1430	-18418900	-18778500	-36038200	0.0338403	18418900	18778500	36038200	5069.52
1431	-18309600	-18501600	-34827500	0.0333966	18309600	18501600	34827500	4719.88			1431	-18422900	-18763100	-35960500	0.0333966	18422900	18763100	35960500	4985.29
1432	-18296800	-18492700	-34798200	0.0333115	18296800	18492700	34798200	4700.46			1432	-18424500	-18748200	-35888200	0.0333115	18424500	18748200	35888200	4956
1433	-18284600	-18484200	-34769800	0.0335188	18284600	18484200	34769800	4722.53			1433	-18424300	-18733900	-35820100	0.0335188	18424300	18733900	35820100	4971.05
1434	-18272900	-18476200	-34743400	0.0336895	18272900	18476200	34743400	4739.84			1434	-18422800	-18719900	-35754900	0.0336895	18422800	18719900	35754900	4981.11
1435	-18262500	-18468900	-34719000	0.0339675	18262500	18468900	34719000	4772.71			1435	-18419800	-18706300	-35693100	0.0339675	18419800	18706300	35693100	5007.56
1436	-18251800	-18461500	-34694600	0.0340745	18251800	18461500	34694600	4781.47			1436	-18415900	-18693100	-35634200	0.0340745	18415900	18693100	35634200	5009.28
1437	-18241600	-18454500	-34671300	0.0343747	18241600	18454500	34671300	4817.55			1437	-18411500	-18680300	-35577400	0.0343747	18411500	18680300	35577400	5039.72
1438	-18231500	-18447800	-34649200	0.0348063	18231500	18447800	34649200	4872.21			1438	-18406400	-18667900	-35523700	0.0348063	18406400	18667900	35523700	5089.84
1439	-18222200	-18441400	-34628100	0.0354516	18222200	18441400	34628100	4956.9			1439	-18400800	-18656000	-35472400	0.0354516	18400800	18656000	35472400	5171.38
1440	-18213400	-18435400	-34608200	0.0357115	18213400	18435400	34608200	4987.88			1440	-18393900	-18644300	-35423300	0.0357115	18393900	18644300	35423300	5196.83
1441	-18205200	-18429600	-34588700	0.0358557	18205200	18429600	34588700	5002.79			1441	-18386800	-18632700	-35375300	0.0358557	18386800	18632700	35375300	5205.58
1442	-18197500	-18423900	-34569700	0.0357961	18197500	18423900	34569700	4989.39			1442	-18379200	-18621400	-35329000	0.0357961	18379200	18621400	35329000	5185.1
1443	-18189500	-18418300	-34551000	0.0354632	18189500	18418300	34551000	4938.02			1443	-18371200	-18610400	-35284800	0.0354632	18371200	18610400	35284800	5125.66
1444	-18182400	-18413100	-34532900	0.0353073	18182400	18413100	34532900	4911.57			1444	-18363000	-18599800	-35242400	0.0353073	18363000	18599800	35242400	5092.39
1445	-18174900	-18407900	-34516100	0.0350823	18174900	18407900	34516100	4875.83			1445	-18354900	-18589600	-35201800	0.0350823	18354900	18589600	35201800	5049.71
1446	-18168500	-18403200	-34500000	0.0350779	18168500	18403200	34500000	4871.02			1446	-18346800	-18579700	-35162600	0.0350779	18346800	18579700	35162600	5039.21
1447	-18162100	-18398400	-34483600	0.0351646	18162100	18398400	34483600	4878.79			1447	-18339000	-18570000	-35124300	0.0351646	18339000	18570000	35124300	5042
1448	-18156200	-18393900	-34467700	0.035468	18156200	18393900	34467700	4916.73			1448	-18331600	-18560700	-35087400	0.035468	18331600	18560700	35087400	5076.14
1449	-18150800	-18389600	-34452600	0.0357935	18150800	18389600	34452600	4957.89			1449	-18324200	-18551800	-35052100	0.0357935	18324200	18551800	35052100	5113.68
1450	-18144800	-18385300	-34438100	0.0359341	18144800	18385300	34438100	4973.49			1450	-18316900	-18543200	-35018700	0.0359341	18316900	18543200	35018700	5125.15
1451	-18138600	-18381100	-34424300	0.0359293	18138600	18381100	34424300	4969.1			1451	-18309000	-18534900	-34986900	0.0359293	18309000	18534900	34986900	5116.2
1452	-18133200	-18377100	-34410800	0.0360106	18133200	18377100	34410800	4976.73			1452	-18301000	-18526600	-34955700	0.0360106	18301000	18526600	34955700	5119.64
1453	-18128300	-18373300	-34397600	0.0351038	18128300	18373300	34397600	4848.01			1453	-18292200	-18518400	-34925300	0.0351038	18292200	18518400	34925300	4982.93
1454	-18123000	-18369500	-34384600	0.0339155	18123000	18369500	34384600	4680.63			1454	-18283600	-18510400	-34895800	0.0339155	18283600	18510400	34895800	4806.95
1455	-18118200	-18365800	-34372000	0.0337846	18118200	18365800	34372000	4659.42			1455	-18275600	-18502700	-34867000	0.0337846	18275600	18502700	34867000	4781.34
1456	-18113100	-18362200	-34359800	0.0335863	18113100	18362200	34359800	4629.03			1456	-18267200	-18495100	-34839300	0.0335863	18267200	18495100	34839300	4746.47
1457	-18108500	-18358700	-34347700	0.0334664	18108500	18358700	34347700	4609.52			1457	-18260100	-18487900	-34812000	0.0334664	18260100	18487900	34812000	4722.93
1458	-18104100	-18355200	-34335700	0.0335915	18104100	18355200	34335700	4623.8			1458	-18252800	-18480900	-34785800	0.0335915	18252800	18480900	34785800	4734.21
1459	-18100000	-18351900	-34323900	0.0337174	18100000	18351900	34323900	4638.23			1459	-18246500	-18474100	-34759900	0.0337174	18246500	18474100	34759900	4745.69
1460	-18095700	-18348600	-34312600	0.0344844	18095700	18348600	34312600	4740.87			1460	-18240600	-18467600	-34734900	0.0344844	18240600	18467600	34734900	4847.48
1461	-18091600	-18345400	-34301400	0.0353459	18091600	18345400	34301400	4856.41			1461	-18234600	-18461400	-34711000	0.0353459	18234600	18461400	34711000	4962.52
1462	-18088100	-18342400	-34290700	0.0360179	18088100	18342400	34290700	4945.95			1462	-18228200	-18455100	-34687500	0.0360179	18228200	18455100	34687500	5050.76
1463	-18084600	-18339500	-34280300	0.0364786	18084600	18339500	34280300	5006.46			1463	-18221700	-18448900	-34664500	0.0364786	18221700	18448900	34664500	5109.3
1464	-18080900	-18336500	-34269800	0.0370259	18080900	18336500	34269800	5078.74			1464	-18215300	-18442900	-34642300	0.0370259	18215300	18442900	34642300	5180
1465	-18077000	-18333500	-34259400	0.0371599	18077000	18333500	34259400	5094.29			1465	-18208700	-18437000	-34620800	0.0371599	18208700	18437000	34620800	5192.94
1466	-18073100	-18330700	-34249600	0.0370944	18073100	18330700	34249600	5082.63			1466	-18202200	-18431200	-34599700	0.0370944	18202200	18431200	34599700	5178.1
1467	-18070200	-18328000	-34240000	0.036903	18070200	18328000	34240000	5053.86			1467	-18196000	-18425600	-34579100	0.036903	18196000	18425600	34579100	5145.87
1468	-18066600	-18325200	-34230200	0.0367668	18066600	18325200	34230200	5032.57			1468	-18190200	-18420200	-34559100	0.0367668	18190200	18420200	34559100	5121.57
1469	-18063700	-18322600	-34220700	0.0370652	18063700	18322600	34220700	5070.89			1469	-18184700	-18415000	-34539700	0.0370652	18184700	18415000	34539700	5157.95
1470	-18060800	-18320100	-34211600	0.037783	18060800	18320100	34211600	5166.61			1470	-18179300	-18409900	-34521000	0.037783	18179300	18409900	34521000	5252.74
1471	-18057400	-18317500	-34202500	0.0378703	18057400	18317500	34202500	5176.03			1471	-18173600	-18404900	-34502700	0.0378703	18173600	18404900	34502700	5259.85
1472	-18054500	-18315100	-34193900	0.0374037	18054500	18315100	34193900	5109.93			1472	-18168100	-18400000	-34485100	0.0374037	18168100	18400000	34485100	5190.27
1473	-18051500	-18312700	-34185400	0.0369643	18051500	18312700	34185400	5047.62			1473	-18162300	-18395200	-34468000	0.0369643	18162300	18395200	34468000	5124.68
1474	-18049100	-18310400	-34176900	0.0363	18049100	18310400	34176900	4954.7			1474	-18156800	-18390500	-34451100	0.0363	18156800	18390500	34451100	5028.12
1475	-18046100	-18308000	-34168500	0.0360782	18046100	18308000	34168500	4922.22			1475	-18151700	-18385900	-34434300	0.0360782	18151700	18385900	34434300	4993.02
1476	-18043300	-18305700	-34160600	0.0360681	18043300	18305700	34160600	4918.77			1476	-18146200	-18381400	-34418200	0.0360681	18146200	18381400	34418200	4987.39
1477	-18040500	-18303400	-34152300	0.0360689	18040500	18303400	34152300	4916.72			1477	-18141600	-18377100	-34402400	0.0360689	18141600	18377100	34402400	4983.4
1478	-18038700	-18301300	-34144200	0.0360794	18038700	18301300	34144200	4916.1			1478	-18137000	-18372900	-34387000	0.0360794	18137000	18372900	34387000	4980.85
1479	-18036000	-18299100	-34136100	0.0363572	18036000	18299100	34136100	4951.83			1479	-18132700	-18368800	-34371800	0.0363572	18132700	18368800	34371800	5015.23
1480	-18034200	-18297200	-34128900	0.0366839	18034200	18297200	34128900	4994.46			1480	-18128700	-18364900	-34357300	0.0366839	18128700	18364900	34357300	5056.49
1481	-18032000	-18295200	-34121600	0.0374759	18032000	18295200	34121600	5100.34			1481	-18124100	-18361100	-34343400	0.0374759	18124100	18361100	34343400	5161.89
1482	-18029600	-18293200	-34114400	0.0376667	18029600	18293200	34114400	5124.35			1482	-18119600	-18357200	-34329700	0.0376667	18119600	18357200	34329700	5184.42
1483	-18027800	-18291300	-34107200	0.0369243	18027800	18291300	34107200	5021.47			1483	-18116000	-18353600	-34316000	0.0369243	18116000	18353600	34316000	5078.64
1484	-18025400	-18289300	-34099900	0.0373715	18025400	18289300	34099900	5080.33			1484	-18111800	-18349900	-34302600	0.0373715	18111800	18349900	34302600	5136.53
1485	-18023700	-18287400	-34092800	0.0379402	18023700	18287400	34092800	5155.74			1485	-18108000	-18346400	-34289600	0.0379402	18108000	18346400	34289600	5211.16
1486	-18021900	-18285600	-34085900	0.0375809	18021900	18285600	34085900	5105.09			1486	-18104300	-18342900	-34276800	0.0375809	18104300	18342900	34276800	5158.36
1487	-18020200	-18283800	-34079200	0.0364962	18020200	18283800	34079200	4956.01			1487	-18101100	-18339700	-34264500	0.0364962	18101100	18339700	34264500	5006.29
1488	-18018500	-18282100	-34072900	0.0370219	18018500	18282100	34072900	5025.75			1488	-18098000	-18336500	-34252700	0.0370219	18098000	18336500	34252700	5075.3
1489	-18016600	-18280400	-34066600	0.0369067	18016600	18280400	34066600	5008.45			1489	-18094100	-18333300	-34241200	0.0369067	18094100	18333300	34241200	5056.43
1490	-18015100	-18278800	-34060400	0.0357647	18015100	18278800	34060400	4851.92			1490	-18090800	-18330200	-34229900	0.0357647	18090800	18330200	34229900	4897.07
1491	-18013900	-18277300	-34054500	0.0355753	18013900	18277300	34054500	4824.76			1491	-18087600	-18327200	-34218600	0.0355753	18087600	18327200	34218600	4868.27
1492	-18012300	-18275600	-34048100	0.0353309	18012300	18275600	34048100	4790.03			1492	-18084400	-18324300	-34207800	0.0353309	18084400	18324300	34207800	4832.09
1493	-18010600	-18273900	-34041800	0.0350212	18010600	18273900	34041800	4746.48			1493	-18081600	-18321400	-34197100	0.0350212	18081600	18321400	34197100	4787.08
1494	-18009200	-18272400	-34035800	0.0348865	18009200	18272400	34035800	4726.76			1494	-18078600	-18318600	-34186500	0.0348865	18078600	18318600	34186500	4766.03
1495	-18008100	-18271000	-34030400	0.0348026	18008100	18271000	34030400	4714.08			1495	-18075700	-18315900	-34176400	0.0348026	18075700	18315900	34176400	4752.06
1496	-18006900	-18269500	-34024400	0.034749	18006900	18269500	34024400	4705.38			1496	-18073000	-18313200	-34166600	0.034749	18073000	18313200	34166600	4742.32
1497	-18005400	-18267900	-34018300	0.03475	18005400	18267900	34018300	4704.03			1497	-18070200	-18310700	-34157100	0.03475	18070200	18310700	34157100	4740.1
1498	-18004100	-18266500	-34012700	0.0349633	18004100	18266500	34012700	4731.53			1498	-18067800	-18308200	-34147700	0.0349633	18067800	18308200	34147700	4766.87
1499	-18002800	-18265000	-34007200	0.0355857	18002800	18265000	34007200	4814.39			1499	-18065300	-18305700	-34138500	0.0355857	18065300	18305700	34138500	4849.4
1500	-18001600	-18263800	-34002200	0.0362191	18001600	18263800	34002200	4898.82			1500	-18062800	-18303300	-34129600	0.0362191	18062800	18303300	34129600	4933.42
1501	-18000400	-18262500	-33997200	0.0372757	18000400	18262500	33997200	5040.42			1501	-18060400	-18301000	-34121000	0.0372757	18060400	18301000	34121000	5075.06
1502	-17999300	-18261200	-33992400	0.0380411	17999300	18261200	33992400	5142.64			1502	-18057800	-18298700	-34112400	0.0380411	18057800	18298700	34112400	5176.94
1503	-17998400	-18260000	-33987300	0.0387549	17998400	18260000	33987300	5237.78			1503	-18055400	-18296400	-34104200	0.0387549	18055400	18296400	34104200	5271.8
1504	-17996800	-18258600	-33982500	0.0393168	17996800	18258600	33982500	5312.36			1504	-18052900	-18294200	-34096100	0.0393168	18052900	18294200	34096100	5345.96
1505	-17995500	-18257300	-33977700	0.0391559	17995500	18257300	33977700	5289.29			1505	-18050400	-18292000	-34088100	0.0391559	18050400	18292000	34088100	5321.83
1506	-17994400	-18256100	-33972900	0.0383527	17994400	18256100	33972900	5179.51			1506	-18048000	-18289900	-34080300	0.0383527	18048000	18289900	34080300	5210.53
1507	-17992900	-18254700	-33967900	0.0377046	17992900	18254700	33967900	5090.64			1507	-18045800	-18287800	-34072600	0.0377046	18045800	18287800	34072600	5120.41
1508	-17991900	-18253500	-33963100	0.0365048	17991900	18253500	33963100	4927.44			1508	-18043500	-18285700	-34064800	0.0365048	18043500	18285700	34064800	4955.45
1509	-17990600	-18252300	-33958400	0.0356814	17990600	18252300	33958400	4815.11			1509	-18041400	-18283600	-34057200	0.0356814	18041400	18283600	34057200	4841.75
1510	-17989700	-18251100	-33953700	0.0352782	17989700	18251100	33953700	4759.56			1510	-18039000	-18281600	-34049700	0.0352782	18039000	18281600	34049700	4785.14
1511	-17988200	-18249800	-33949200	0.0348349	17988200	18249800	33949200	4698.62			1511	-18036600	-18279600	-34042500	0.0348349	18036600	18279600	34042500	4723.21
1512	-17986800	-18248600	-33944800	0.0344931	17986800	18248600	33944800	4651.44			1512	-18034200	-18277600	-34035700	0.0344931	18034200	18277600	34035700	4675.16
1513	-17985700	-18247400	-33940300	0.0340347	17985700	18247400	33940300	4588.55			1513	-18031700	-18275700	-34028800	0.0340347	18031700	18275700	34028800	4611.33
1514	-17984400	-18246200	-33935900	0.0338095	17984400	18246200	33935900	4557.13			1514	-18029400	-18273700	-34021900	0.0338095	18029400	18273700	34021900	4579.13
1515	-17983200	-18245100	-33931800	0.0339548	17983200	18245100	33931800	4575.73			1515	-18027000	-18271800	-34015000	0.0339548	18027000	18271800	34015000	4597.12
1516	-17981600	-18243800	-33927200	0.0342346	17981600	18243800	33927200	4612.3			1516	-18024600	-18269800	-34008200	0.0342346	18024600	18269800	34008200	4633.32
1517	-17980200	-18242600	-33922800	0.0343697	17980200	18242600	33922800	4629.42			1517	-18022200	-18268000	-34001600	0.0343697	18022200	18268000	34001600	4649.96
1518	-17978700	-18241400	-33918600	0.0343426	17978700	18241400	33918600	4624.73			1518	-18019700	-18266100	-33995200	0.0343426	18019700	18266100	33995200	4644.69
1519	-17977100	-18240200	-33914400	0.0340721	17977100	18240200	33914400	4587.26			1519	-18017300	-18264200	-33988600	0.0340721	18017300	18264200	33988600	4606.47
1520	-17975600	-18238900	-33909900	0.0335123	17975600	18238900	33909900	4510.81			1520	-18014600	-18262200	-33981900	0.0335123	18014600	18262200	33981900	4529.14
1521	-17974100	-18237700	-33905600	0.0325364	17974100	18237700	33905600	4378.44			1521	-18012100	-18260300	-33975400	0.0325364	18012100	18260300	33975400	4395.71
1522	-17972500	-18236500	-33901400	0.0322627	17972500	18236500	33901400	4340.63			1522	-18009500	-18258400	-33969000	0.0322627	18009500	18258400	33969000	4357.22
1523	-17970700	-18235200	-33896800	0.0316195	17970700	18235200	33896800	4253.03			1523	-18006700	-18256500	-33962500	0.0316195	18006700	18256500	33962500	4268.83
1524	-17969000	-18233900	-33892300	0.030893	17969000	18233900	33892300	4154.31			1524	-18003800	-18254500	-33955800	0.030893	18003800	18254500	33955800	4169.22
1525	-17967200	-18232500	-33887600	0.0303365	17967200	18232500	33887600	4078.43			1525	-18001000	-18252400	-33948800	0.0303365	18001000	18252400	33948800	4092.57
1526	-17965500	-18231100	-33882600	0.0308907	17965500	18231100	33882600	4151.83			1526	-17998600	-18250400	-33941500	0.0308907	17998600	18250400	33941500	4165.71
1527	-17964000	-18229600	-33877100	0.0319703	17964000	18229600	33877100	4295.69			1527	-17996600	-18248400	-33933900	0.0319703	17996600	18248400	33933900	4309.59
1528	-17962900	-18228200	-33871400	0.0335714	17962900	18228200	33871400	4509.51			1528	-17995000	-18246300	-33925900	0.0335714	17995000	18246300	33925900	4523.56
1529	-17961900	-18226700	-33865500	0.0356715	17961900	18226700	33865500	4790.16			1529	-17993800	-18244300	-33917400	0.0356715	17993800	18244300	33917400	4804.48
1530	-17961000	-18225200	-33859200	0.0377762	17961000	18225200	33859200	5071.18			1530	-17992700	-18242200	-33908500	0.0377762	17992700	18242200	33908500	5085.69
1531	-17960100	-18223700	-33852600	0.0383222	17960100	18223700	33852600	5142.77			1531	-17991400	-18240000	-33899300	0.0383222	17991400	18240000	33899300	5156.8
1532	-15337900	-19741700	-43709100	0.0298535	15337900	19741700	43709100	6153.14			1532	-9412940	-16186400	-32677800	0.0298535	9412940	16186400	32677800	3498.39
1533	-17596200	-19852100	-41977200	0.0328011	17596200	19852100	41977200	6356.64			1533	-11183100	-17480000	-37085900	0.0328011	11183100	17480000	37085900	4894.93
1534	-17988500	-18226600	-33838200	0.0489064	17988500	18226600	33838200	6561.36			1534	-18039800	-18246200	-33880200	0.0489064	18039800	18246200	33880200	6579.75
1535	-15987600	-18266100	-36027600	0.117728	15987600	18266100	36027600	17140.4			1535	-17073100	-19196500	-39376000	0.117728	17073100	19196500	39376000	20258.4
1536	-16299200	-18311800	-35933600	0.115435	16299200	18311800	35933600	16782.6			1536	-17509600	-19145000	-38693800	0.115435	17509600	19145000	38693800	19336
1537	-17979100	-18224900	-33839700	0.0476848	17979100	18224900	33839700	6397.03			1537	-18023700	-18243100	-33881900	0.0476848	18023700	18243100	33881900	6414.37
1538	-17959400	-18222200	-33846200	0.0375189	17959400	18222200	33846200	5033.36			1538	-17990400	-18237900	-33890500	0.0375189	17990400	18237900	33890500	5046.48
1539	-17957700	-18220700	-33840800	0.035569	17957700	18220700	33840800	4770.4			1539	-17987600	-18235700	-33882600	0.035569	17987600	18235700	33882600	4782.18
1540	-17969500	-18223400	-33842200	0.0425221	17969500	18223400	33842200	5704.31			1540	-18007300	-18240400	-33885000	0.0425221	18007300	18240400	33885000	5719.36
1541	-18087900	-18298300	-34080500	0.118103	18087900	18298300	34080500	16054.9			1541	-18311600	-18385900	-34274100	0.118103	18311600	18385900	34274100	16258.5
1542	-18091500	-18302900	-34098700	0.118941	18091500	18302900	34098700	16183.8			1542	-18324600	-18395500	-34307300	0.118941	18324600	18395500	34307300	16403
1543	-18066500	-18248500	-33864700	0.0872301	18066500	18248500	33864700	11731.6			1543	-18204400	-18288700	-33918600	0.0872301	18204400	18288700	33918600	11786.7
1544	-18068000	-18247300	-33857200	0.0897317	18068000	18247300	33857200	12064			1544	-18204000	-18286400	-33907700	0.0897317	18204000	18286400	33907700	12118.3
1545	-18069700	-18246100	-33850200	0.0958493	18069700	18246100	33850200	12882.4			1545	-18203300	-18284200	-33898200	0.0958493	18203300	18284200	33898200	12938.4
1546	-18071600	-18245200	-33843900	0.0941739	18071600	18245200	33843900	12653.8			1546	-18202700	-18282200	-33889100	0.0941739	18202700	18282200	33889100	12706.6
1547	-18073300	-18244400	-33838200	0.094225	18073300	18244400	33838200	12657.5			1547	-18202300	-18280500	-33881400	0.094225	18202300	18280500	33881400	12708.7
1548	-18075100	-18243700	-33833200	0.0927878	18075100	18243700	33833200	12461.8			1548	-18202000	-18279000	-33874700	0.0927878	18202000	18279000	33874700	12510.8
1549	-18077100	-18243200	-33828900	0.0889694	18077100	18243200	33828900	11946.8			1549	-18202700	-18278000	-33869000	0.0889694	18202700	18278000	33869000	11992.8
1550	-18079200	-18242900	-33825300	0.0842142	18079200	18242900	33825300	11306.7			1550	-18203500	-18277200	-33864400	0.0842142	18203500	18277200	33864400	11349.4
1551	-18080900	-18242800	-33823100	0.0835904	18080900	18242800	33823100	11222			1551	-18203900	-18276700	-33861600	0.0835904	18203900	18276700	33861600	11263.9
1552	-18031800	-18234000	-33830000	0.0440476	18031800	18234000	33830000	5911			1552	-18115700	-18259900	-33869600	0.0440476	18115700	18259900	33869600	5929.8
1553	-18024500	-18232600	-33830800	0.045306	18024500	18232600	33830800	6079.43			1553	-18102500	-18257300	-33870600	0.045306	18102500	18257300	33870600	6098.28
1554	-18016500	-18231100	-33831500	0.0448309	18016500	18231100	33831500	6015.16			1554	-18088400	-18254600	-33871600	0.0448309	18088400	18254600	33871600	6033.34
1555	-18008000	-18229300	-33831700	0.0473171	18008000	18229300	33831700	6347.99			1555	-18073500	-18251500	-33871800	0.0473171	18073500	18251500	33871800	6366.57
1556	-17998900	-18227500	-33831900	0.050344	17998900	18227500	33831900	6753.23			1556	-18057700	-18248200	-33871900	0.050344	18057700	18248200	33871900	6772.26
1557	-12909200	-16765600	-31955200	0.10683	12909200	16765600	31955200	12226.7			1557	-8170050	-14572100	-26240900	0.10683	8170050	14572100	26240900	8324.66
1558	-13233000	-17091600	-33184600	0.106746	13233000	17091600	33184600	13103.9			1558	-8489250	-15102300	-28448300	0.106746	8489250	15102300	28448300	9648.63
1559	-13497600	-17410300	-34438900	0.130879	13497600	17410300	34438900	17209.7			1559	-9201400	-15879000	-31437400	0.130879	9201400	15879000	31437400	14259.1
1560	-13824500	-17600700	-35019600	0.142458	13824500	17600700	35019600	19352.8			1560	-10515400	-16883100	-34908800	0.142458	10515400	16883100	34908800	18938.3
1561	-14358800	-17805300	-35460300	0.129426	14358800	17805300	35460300	18056.6			1561	-12143900	-17888600	-38072200	0.129426	12143900	17888600	38072200	20343.8
1562	-14806100	-17943900	-35673600	0.129647	14806100	17943900	35673600	18349.5			1562	-13704700	-18486500	-39360700	0.129647	13704700	18486500	39360700	21813.7
1563	-15205500	-18047300	-35767000	0.121949	15205500	18047300	35767000	17400.6			1563	-14840700	-18745700	-39459900	0.121949	14840700	18745700	39459900	20732.1
1564	-15565000	-18129500	-35799000	0.121617	15565000	18129500	35799000	17438.1			1564	-15752400	-18877500	-39176200	0.121617	15752400	18877500	39176200	20524
1565	-17943200	-18449200	-34944400	0.158431	17943200	18449200	34944400	22400.4			1565	-18529800	-18788300	-35973800	0.158431	18529800	18788300	35973800	23698.2
1566	-17864000	-18452900	-35041400	0.162282	17864000	18452900	35041400	23026.4			1566	-18512200	-18822900	-36156400	0.162282	18512200	18822900	36156400	24474.6
1567	-17765400	-18454100	-35145800	0.164457	17765400	18454100	35145800	23420.7			1567	-18486900	-18858200	-36349700	0.164457	18486900	18858200	36349700	25016.9
1568	-17625300	-18448000	-35256600	0.160614	17625300	18448000	35256600	22952.8			1568	-18435300	-18891600	-36560400	0.160614	18435300	18891600	36560400	24654.5
1569	-17453600	-18437000	-35375900	0.149097	17453600	18437000	35375900	21382.1			1569	-18352500	-18923600	-36796100	0.149097	18352500	18923600	36796100	23112.3
1570	-17246300	-18416600	-35486100	0.141539	17246300	18416600	35486100	20353.6			1570	-18222200	-18949200	-37048200	0.141539	18222200	18949200	37048200	22161.3
1571	-17007300	-18388800	-35592400	0.13638	17007300	18388800	35592400	19656.1			1571	-18029600	-18970600	-37342600	0.13638	18029600	18970600	37342600	21595.5
1572	-16748900	-18350200	-35667000	0.118292	16748900	18350200	35667000	17060			1572	-17766700	-18977500	-37638700	0.118292	17766700	18977500	37638700	18932.3
1573	-16479100	-18305900	-35725400	0.119146	16479100	18305900	35725400	17180.6			1573	-17415100	-18972000	-37964100	0.119146	17415100	18972000	37964100	19285.2
1574	-18071600	-18277800	-33999300	0.121799	18071600	18277800	33999300	16488.7			1574	-18257000	-18344400	-34131400	0.121799	18257000	18344400	34131400	16639.7
1575	-18074400	-18281100	-34012200	0.120941	18074400	18281100	34012200	16383.5			1575	-18268500	-18351500	-34153300	0.120941	18268500	18351500	34153300	16542.7
1576	-18077700	-18284600	-34025600	0.121015	18077700	18284600	34025600	16404.9			1576	-18280500	-18358900	-34176700	0.121015	18280500	18358900	34176700	16574.3
1577	-18081600	-18288400	-34039800	0.120134	18081600	18288400	34039800	16297.5			1577	-18293300	-18366900	-34202200	0.120134	18293300	18366900	34202200	16476.9
1578	-18084700	-18292300	-34055300	0.118436	18084700	18292300	34055300	16079.9			1578	-18306100	-18375400	-34229800	0.118436	18306100	18375400	34229800	16268.6
1579	-17989500	-18225500	-33831800	0.0513101	17989500	18225500	33831800	6881.82			1579	-18041400	-18244700	-33871400	0.0513101	18041400	18244700	33871400	6900.37
1580	-18066800	-18249300	-33868400	0.0791562	18066800	18249300	33868400	10647.7			1580	-18211300	-18291300	-33923700	0.0791562	18211300	18291300	33923700	10699.5
1581	-18056900	-18238700	-33827500	0.0443569	18056900	18238700	33827500	5954.03			1581	-18159900	-18268600	-33866900	0.0443569	18159900	18268600	33866900	5974.66
1582	-18063200	-18239700	-33826100	0.0454526	18063200	18239700	33826100	6101.27			1582	-18170600	-18270500	-33865300	0.0454526	18170600	18270500	33865300	6122.77
1583	-18070100	-18240800	-33824600	0.049144	18070100	18240800	33824600	6596.99			1583	-18182300	-18272600	-33863700	0.049144	18182300	18272600	33863700	6620.69
1584	-18076500	-18241700	-33822400	0.0561867	18076500	18241700	33822400	7542.32			1584	-18193300	-18274300	-33861000	0.0561867	18193300	18274300	33861000	7569.77
1585	-18083900	-18242800	-33820000	0.0750789	18083900	18242800	33820000	10078.3			1585	-18206000	-18276400	-33858300	0.0750789	18206000	18276400	33858300	10115.7
1586	-17963300	-18434800	-34855900	0.164518	17963300	18434800	34855900	23169.4			1586	-18522500	-18745500	-35777200	0.164518	18522500	18745500	35777200	24382.7
1587	-18106000	-18321400	-34172400	0.162922	18106000	18321400	34172400	22251.6			1587	-18386400	-18437200	-34443800	0.162922	18386400	18437200	34443800	22635.6
1588	-18064300	-18267200	-33956000	0.118128	18064300	18267200	33956000	15956.7			1588	-18232600	-18324100	-34058900	0.118128	18232600	18324100	34058900	16076.4
1589	-18066900	-18269900	-33966200	0.122534	18066900	18269900	33966200	16560.7			1589	-18242500	-18329700	-34075600	0.122534	18242500	18329700	34075600	16691.8
1590	-18069700	-18272900	-33977500	0.123357	18069700	18272900	33977500	16681.7			1590	-18252800	-18335800	-34094400	0.123357	18252800	18335800	34094400	16821.7
1591	-18116300	-18363800	-34364500	0.191035	18116300	18363800	34364500	26336.5			1591	-18479100	-18533700	-34811200	0.191035	18479100	18533700	34811200	27043.9
1592	-18112400	-18373900	-34416600	0.188971	18112400	18373900	34416600	26115.5			1592	-18496600	-18558800	-34913400	0.188971	18496600	18558800	34913400	26887.7
1593	-18106800	-18385100	-34475400	0.203531	18106800	18385100	34475400	28204.6			1593	-18513500	-18586600	-35028900	0.203531	18513500	18586600	35028900	29124.2
1594	-18091700	-18394100	-34533100	0.188309	18091700	18394100	34533100	26161.6			1594	-18524000	-18612800	-35143300	0.188309	18524000	18612800	35143300	27095.2
1595	-18069900	-18405900	-34611200	0.159999	18069900	18405900	34611200	22304.7			1595	-18531700	-18645900	-35293500	0.159999	18531700	18645900	35293500	23186.8
1596	-18038100	-18415000	-34686500	0.158526	18038100	18415000	34686500	22168.9			1596	-18533400	-18676700	-35438200	0.158526	18533400	18676700	35438200	23129.9
1597	-17991000	-18422400	-34769000	0.166475	17991000	18422400	34769000	23357			1597	-18523200	-18707100	-35593300	0.166475	18523200	18707100	35593300	24462.7
1598	-11172700	-16130800	-30666200	0.0397426	11172700	16130800	30666200	4169.68			1598	-6226200	-13484600	-23002000	0.0397426	6226200	13484600	23002000	2432.87
1599	-10927200	-16335700	-31888200	0.0425192	10927200	16335700	31888200	4783.47			1599	-5867650	-13503300	-23449500	0.0425192	5867650	13503300	23449500	2695.15
1600	-15881000	-19963400	-44222600	0.0306442	15881000	19963400	44222600	6470.62			1600	-9600900	-16312200	-33086800	0.0306442	9600900	16312200	33086800	3677.03
1601	-17210100	-20010700	-43119000	0.0330757	17210100	20010700	43119000	6712.33			1601	-10595200	-17039700	-35575100	0.0330757	10595200	17039700	35575100	4557.43
1602	-12870900	-18802600	-41700900	0.0561366	12870900	18802600	41700900	10504.5			1602	-7098880	-14502400	-26972400	0.0561366	7098880	14502400	26972400	4592.42
1603	-13117300	-19037700	-42575100	0.0485726	13117300	19037700	42575100	9460.72			1603	-7343200	-14681000	-27575600	0.0485726	7343200	14681000	27575600	4139.51
1604	-12752300	-18536200	-40549700	0.075908	12752300	18536200	40549700	13464.3			1604	-7025230	-14448800	-26791700	0.075908	7025230	14448800	26791700	6133.36
1605	-11847800	-17126900	-34738300	0.0628993	11847800	17126900	34738300	8321.54			1605	-6294010	-13909800	-24960200	0.0628993	6294010	13909800	24960200	4464.2
1606	-11714900	-17355000	-35958200	0.0648101	11714900	17355000	35958200	9138.6			1606	-5957930	-13668300	-24145300	0.0648101	5957930	13668300	24145300	4331.39
1607	-12268900	-17698500	-37041000	0.0785044	12268900	17698500	37041000	11724.2			1607	-6766530	-14255700	-26135700	0.0785044	6766530	14255700	26135700	6060.35
1608	-12699800	-18001300	-38053200	0.0807195	12699800	18001300	38053200	12699			1608	-7445660	-14749300	-27807100	0.0807195	7445660	14749300	27807100	6986.35
1609	-12877000	-18273500	-39173400	0.0809537	12877000	18273500	39173400	13457.1			1609	-7638710	-14894100	-28299700	0.0809537	7638710	14894100	28299700	7239.03
1610	-18112000	-18332700	-34220500	0.173146	18112000	18332700	34220500	23704.7			1610	-18411200	-18461200	-34533800	0.173146	18411200	18461200	34533800	24167.9
1611	-18064200	-18259500	-33919500	0.114468	18064200	18259500	33919500	15435.1			1611	-18225100	-18310400	-34000900	0.114468	18225100	18310400	34000900	15533.3
1612	-18064100	-18263200	-33937000	0.120367	18064100	18263200	33937000	16244.2			1612	-18229600	-18317100	-34028400	0.120367	18229600	18317100	34028400	16356.4
1613	-18064200	-18256300	-33904300	0.0817087	18064200	18256300	33904300	11009.7			1613	-18221500	-18304700	-33977300	0.0817087	18221500	18304700	33977300	11074.7
1614	-18065500	-18251200	-33878600	0.111806	18065500	18251200	33878600	15046.7			1614	-18214500	-18295100	-33938600	0.111806	18214500	18295100	33938600	15124.3
1615	-10491200	-15965500	-30560100	0.0238296	10491200	15965500	30560100	2474.7			1615	-5663150	-13299000	-22680500	0.0238296	5663150	13299000	22680500	1422.75
1616	-10708600	-15810500	-29604000	0.0200523	10708600	15810500	29604000	1968.23			1616	-5674230	-13187700	-22138900	0.0200523	5674230	13187700	22138900	1146.52
1617	-11241300	-15889400	-29447100	0.0286657	11241300	15889400	29447100	2797.6			1617	-6193100	-13341200	-22351600	0.0286657	6193100	13341200	22351600	1667.21
1618	-11804000	-16009000	-29454300	0.0384738	11804000	16009000	29454300	3774.3			1618	-6702540	-13510600	-22649500	0.0384738	6702540	13510600	22649500	2292.89
1619	-12327700	-16118000	-29450100	0.0523422	12327700	16118000	29450100	5159.44			1619	-7195400	-13678000	-22954300	0.0523422	7195400	13678000	22954300	3199.17
1620	-12876400	-16193000	-29258900	0.0656047	12876400	16193000	29258900	6432.47			1620	-7821430	-13856600	-23179600	0.0656047	7821430	13856600	23179600	4091.94
1621	-13423300	-16207200	-28780000	0.0774868	13423300	16207200	28780000	7437.4			1621	-8400200	-13963700	-23111400	0.0774868	8400200	13963700	23111400	4827.88
1622	-11408200	-16741200	-33339700	0.0546809	11408200	16741200	33339700	6691.82			1622	-6013210	-13705800	-24269300	0.0546809	6013210	13705800	24269300	3688.37
1623	-13444100	-19425100	-44094300	0.0472306	13444100	19425100	44094300	9843.26			1623	-7465940	-14781700	-27855800	0.0472306	7465940	14781700	27855800	4102.6
1624	-13941300	-19609800	-44477500	0.0296476	13941300	19609800	44477500	6288.26			1624	-7714140	-14971300	-28493800	0.0296476	7714140	14971300	28493800	2686.13
1625	-14406100	-19803400	-44935000	0.022855	14406100	19803400	44935000	4948.58			1625	-7965630	-15157000	-29127100	0.022855	7965630	15157000	29127100	2157.33
1626	-18064500	-18253800	-33891900	0.105703	18064500	18253800	33891900	14234.3			1626	-18217200	-18299600	-33957600	0.105703	18217200	18299600	33957600	14312.3
1627	-18059200	-19948500	-41973300	0.0325313	18059200	19948500	41973300	6325.74			1627	-10799500	-17163500	-35961200	0.0325313	10799500	17163500	35961200	4576.53
1628	-18220300	-19791800	-41065600	0.0317697	18220300	19791800	41065600	5949.42			1628	-11366400	-17579800	-37378000	0.0317697	11366400	17579800	37378000	4813.76
1629	-18348900	-19660100	-40309200	0.031262	18348900	19660100	40309200	5671.84			1629	-11944500	-17956300	-38594000	0.031262	11944500	17956300	38594000	5039.31
1630	-18455300	-19547500	-39666400	0.0309545	18455300	19547500	39666400	5465.81			1630	-12567100	-18259600	-39416900	0.0309545	12567100	18259600	39416900	5201.23
1631	-18537900	-19448700	-39113100	0.0305487	18537900	19448700	39113100	5268.54			1631	-13153800	-18480900	-39884700	0.0305487	13153800	18480900	39884700	5257.96
1632	-18601600	-19361100	-38631800	0.0308858	18601600	19361100	38631800	5217.63			1632	-13719800	-18643900	-40095800	0.0308858	13719800	18643900	40095800	5379.96
1633	-18647800	-19282500	-38210800	0.0311893	18647800	19282500	38210800	5173.46			1633	-14256300	-18766500	-40143500	0.0311893	14256300	18766500	40143500	5457.34
1634	-18679600	-19211500	-37840900	0.0312254	18679600	19211500	37840900	5096.05			1634	-14752300	-18858500	-40085800	0.0312254	14752300	18858500	40085800	5462.35
1635	-18700200	-19146900	-37512300	0.0314976	18700200	19146900	37512300	5066.13			1635	-15208600	-18925200	-39947300	0.0314976	15208600	18925200	39947300	5488.8
1636	-18711300	-19088000	-37220700	0.0316942	18711300	19088000	37220700	5031.57			1636	-15622800	-18974200	-39766600	0.0316942	15622800	18974200	39766600	5491.45
1637	-18713800	-19034300	-36962200	0.0318968	18713800	19034300	36962200	5004.75			1637	-15999300	-19008700	-39554800	0.0318968	15999300	19008700	39554800	5487.18
1638	-18709000	-18985100	-36732300	0.0320457	18709000	18985100	36732300	4975.37			1638	-16335800	-19031100	-39325100	0.0320457	16335800	19031100	39325100	5468.71
1639	-18700600	-18940300	-36527300	0.0320901	18700600	18940300	36527300	4935.21			1639	-16635400	-19044200	-39087900	0.0320901	16635400	19044200	39087900	5430.1
1640	-18687500	-18899200	-36344900	0.0320576	18687500	18899200	36344900	4888.27			1640	-16900100	-19049800	-38849800	0.0320576	16900100	19049800	38849800	5377.91
1641	-18671000	-18861500	-36181200	0.0324015	18671000	18861500	36181200	4902.56			1641	-17132400	-19049200	-38614300	0.0324015	17132400	19049200	38614300	5388.61
1642	-18652300	-18826700	-36034200	0.0327975	18652300	18826700	36034200	4927.7			1642	-17334900	-19044300	-38388700	0.0327975	17334900	19044300	38388700	5408.79
1643	-18631700	-18794900	-35903200	0.0328271	18631700	18794900	35903200	4900.99			1643	-17511700	-19036300	-38173900	0.0328271	17511700	19036300	38173900	5370.07
1644	-18610400	-18765500	-35784600	0.0328495	18610400	18765500	35784600	4876.03			1644	-17662900	-19024600	-37967100	0.0328495	17662900	19024600	37967100	5331.35
1645	-18589200	-18738500	-35677300	0.0331622	18589200	18738500	35677300	4896.55			1645	-17792500	-19011000	-37772200	0.0331622	17792500	19011000	37772200	5341.6
1646	-18567000	-18713600	-35580700	0.0333277	18567000	18713600	35580700	4897.42			1646	-17904400	-18996300	-37590400	0.0333277	17904400	18996300	37590400	5330.21
1647	-18545000	-18690500	-35492600	0.032927	18545000	18690500	35492600	4817.24			1647	-17999600	-18980000	-37417500	0.032927	17999600	18980000	37417500	5230.09
1648	-18523700	-18669200	-35412400	0.0324366	18523700	18669200	35412400	4726.35			1648	-18080000	-18962600	-37254300	0.0324366	18080000	18962600	37254300	5118.45
1649	-18502000	-18649300	-35339300	0.0323556	18502000	18649300	35339300	4697.03			1649	-18148000	-18945100	-37102700	0.0323556	18148000	18945100	37102700	5074.26
1650	-18481200	-18630900	-35272200	0.0323742	18481200	18630900	35272200	4683.62			1650	-18204400	-18927100	-36960500	0.0323742	18204400	18927100	36960500	5047.47
1651	-18461000	-18613800	-35210900	0.0325916	18461000	18613800	35210900	4700.2			1651	-18251400	-18909100	-36828100	0.0325916	18251400	18909100	36828100	5053.36
1652	-18440300	-18597600	-35154500	0.0331212	18440300	18597600	35154500	4762.55			1652	-18289800	-18891200	-36704000	0.0331212	18289800	18891200	36704000	5108.6
1653	-18421400	-18582800	-35102800	0.0332753	18421400	18582800	35102800	4771.82			1653	-18321000	-18873400	-36588100	0.0332753	18321000	18873400	36588100	5106.98
1654	-18403800	-18569000	-35054500	0.0332881	18403800	18569000	35054500	4761.63			1654	-18346400	-18855900	-36479300	0.0332881	18346400	18855900	36479300	5084.96
1655	-18386700	-18556000	-35010000	0.0335018	18386700	18556000	35010000	4781			1655	-18366000	-18838600	-36377400	0.0335018	18366000	18838600	36377400	5094.82
1656	-18370300	-18543900	-34968400	0.0336558	18370300	18543900	34968400	4792.45			1656	-18381200	-18821700	-36281500	0.0336558	18381200	18821700	36281500	5096.57
1657	-18353800	-18532300	-34929700	0.0337161	18353800	18532300	34929700	4791.14			1657	-18392500	-18805100	-36191200	0.0337161	18392500	18805100	36191200	5085.13
1658	-18339000	-18521700	-34893900	0.0336632	18339000	18521700	34893900	4774.53			1658	-18400600	-18789000	-36106100	0.0336632	18400600	18789000	36106100	5057.69
1659	-18324500	-18511600	-34860300	0.0335332	18324500	18511600	34860300	4747.56			1659	-18405700	-18773200	-36025900	0.0335332	18405700	18773200	36025900	5019.77
1660	-18311000	-18502000	-34828200	0.0334124	18311000	18502000	34828200	4722.36			1660	-18408600	-18758000	-35950400	0.0334124	18408600	18758000	35950400	4984.37
1661	-18297700	-18492900	-34798200	0.0334347	18297700	18492900	34798200	4717.91			1661	-18409300	-18743200	-35879200	0.0334347	18409300	18743200	35879200	4971.25
1662	-18285100	-18484500	-34770500	0.0335734	18285100	18484500	34770500	4730.41			1662	-18408300	-18728800	-35811700	0.0335734	18408300	18728800	35811700	4976.13
1663	-18273200	-18476500	-34744500	0.033808	18273200	18476500	34744500	4756.78			1663	-18405900	-18714800	-35747600	0.033808	18405900	18714800	35747600	4995.79
1664	-18262300	-18468900	-34719300	0.0340329	18262300	18468900	34719300	4781.96			1664	-18402400	-18701300	-35686600	0.0340329	18402400	18701300	35686600	5014.5
1665	-18250600	-18461300	-34694900	0.0342266	18250600	18461300	34694900	4802.8			1665	-18398000	-18688100	-35628300	0.0342266	18398000	18688100	35628300	5029.03
1666	-18240800	-18454500	-34671900	0.0344692	18240800	18454500	34671900	4830.88			1666	-18392900	-18675400	-35572600	0.0344692	18392900	18675400	35572600	5051.16
1667	-18230300	-18447500	-34649100	0.0347907	18230300	18447500	34649100	4869.92			1667	-18387200	-18663100	-35519700	0.0347907	18387200	18663100	35519700	5085.27
1668	-18221100	-18441200	-34628400	0.0351241	18221100	18441200	34628400	4911.1			1668	-18381000	-18651200	-35469200	0.0351241	18381000	18651200	35469200	5121.45
1669	-18211700	-18435100	-34608600	0.0353516	18211700	18435100	34608600	4937.59			1669	-18374100	-18639600	-35420800	0.0353516	18374100	18639600	35420800	5142.45
1670	-18203400	-18429300	-34589400	0.0353719	18203400	18429300	34589400	4935.32			1670	-18366800	-18628300	-35374100	0.0353719	18366800	18628300	35374100	5133.63
1671	-18195300	-18423700	-34570600	0.035206	18195300	18423700	34570600	4907.2			1671	-18359200	-18617200	-35329000	0.035206	18359200	18617200	35329000	5098.21
1672	-18187200	-18418100	-34552300	0.0348554	18187200	18418100	34552300	4853.53			1672	-18351300	-18606500	-35285700	0.0348554	18351300	18606500	35285700	5036.64
1673	-18179400	-18412800	-34534700	0.0345591	18179400	18412800	34534700	4807.69			1673	-18343200	-18596000	-35244000	0.0345591	18343200	18596000	35244000	4983.48
1674	-18172300	-18407800	-34518000	0.0343378	18172300	18407800	34518000	4772.61			1674	-18335100	-18585900	-35203700	0.0343378	18335100	18585900	35203700	4941.63
1675	-18165000	-18402800	-34501500	0.0343719	18165000	18402800	34501500	4773.09			1675	-18327100	-18576000	-35164900	0.0343719	18327100	18576000	35164900	4936.96
1676	-18158700	-18398200	-34485700	0.0344825	18158700	18398200	34485700	4784.4			1676	-18319200	-18566500	-35127400	0.0344825	18319200	18566500	35127400	4943.55
1677	-18152600	-18393700	-34470300	0.0347304	18152600	18393700	34470300	4814.83			1677	-18311600	-18557300	-35091300	0.0347304	18311600	18557300	35091300	4970.09
1678	-18146300	-18389200	-34455200	0.0350589	18146300	18389200	34455200	4856.43			1678	-18304100	-18548500	-35056900	0.0350589	18304100	18548500	35056900	5008.44
1679	-18140800	-18385000	-34440800	0.0352613	18140800	18385000	34440800	4880.71			1679	-18296100	-18539900	-35023800	0.0352613	18296100	18539900	35023800	5028.92
1680	-18135200	-18380900	-34427000	0.0354589	18135200	18380900	34427000	4904.43			1680	-18288400	-18531600	-34991700	0.0354589	18288400	18531600	34991700	5048.9
1681	-18129300	-18376900	-34413500	0.0357894	18129300	18376900	34413500	4946.53			1681	-18280200	-18523300	-34960500	0.0357894	18280200	18523300	34960500	5087.86
1682	-18124000	-18373000	-34400300	0.0348734	18124000	18373000	34400300	4816.51			1682	-18272300	-18515300	-34930200	0.0348734	18272300	18515300	34930200	4949.98
1683	-18118400	-18369100	-34387400	0.0340761	18118400	18369100	34387400	4703.1			1683	-18264300	-18507400	-34900900	0.0340761	18264300	18507400	34900900	4829.56
1684	-18113600	-18365500	-34375000	0.0333412	18113600	18365500	34375000	4598.63			1684	-18256100	-18499700	-34872300	0.0333412	18256100	18499700	34872300	4718.46
1685	-18108600	-18361800	-34362500	0.0333464	18108600	18361800	34362500	4596.26			1685	-18248700	-18492300	-34844300	0.0333464	18248700	18492300	34844300	4712.45
1686	-18103900	-18358300	-34350700	0.0332532	18103900	18358300	34350700	4580.5			1686	-18241200	-18485100	-34817400	0.0332532	18241200	18485100	34817400	4692.79
1687	-18099500	-18355000	-34338900	0.0336634	18099500	18355000	34338900	4634.1			1687	-18234400	-18478100	-34791100	0.0336634	18234400	18478100	34791100	4744.29
1688	-18095200	-18351600	-34327300	0.0339317	18095200	18351600	34327300	4668.14			1688	-18227800	-18471400	-34765600	0.0339317	18227800	18471400	34765600	4775.87
1689	-18091000	-18348300	-34315900	0.0345124	18091000	18348300	34315900	4745.14			1689	-18221600	-18464900	-34741000	0.0345124	18221600	18464900	34741000	4851.5
1690	-18086500	-18345100	-34304800	0.0351635	18086500	18345100	34304800	4831.78			1690	-18215300	-18458600	-34717100	0.0351635	18215300	18458600	34717100	4936.98
1691	-18082800	-18342100	-34294300	0.0357639	18082800	18342100	34294300	4911.54			1691	-18208800	-18452400	-34694000	0.0357639	18208800	18452400	34694000	5015.3
1692	-18079100	-18339100	-34283800	0.0361858	18079100	18339100	34283800	4966.71			1692	-18202500	-18446300	-34671500	0.0361858	18202500	18446300	34671500	5068.57
1693	-18075700	-18336200	-34273600	0.0364008	18075700	18336200	34273600	4993.53			1693	-18195900	-18440400	-34649600	0.0364008	18195900	18440400	34649600	5092.9
1694	-18071700	-18333300	-34263700	0.0364358	18071700	18333300	34263700	4995.66			1694	-18189700	-18434600	-34628200	0.0364358	18189700	18434600	34628200	5092.16
1695	-18067700	-18330400	-34253700	0.0363806	18067700	18330400	34253700	4985.41			1695	-18183400	-18428800	-34607000	0.0363806	18183400	18428800	34607000	5078.85
1696	-18064700	-18327700	-34244000	0.0363545	18064700	18327700	34244000	4979.3			1696	-18177400	-18423300	-34586500	0.0363545	18177400	18423300	34586500	5069.82
1697	-18061500	-18325100	-34234700	0.036227	18061500	18325100	34234700	4959.39			1697	-18171700	-18417900	-34566800	0.036227	18171700	18417900	34566800	5046.88
1698	-18057900	-18322400	-34225500	0.0358004	18057900	18322400	34225500	4898.56			1698	-18165800	-18412700	-34547700	0.0358004	18165800	18412700	34547700	4982.49
1699	-18055100	-18320000	-34216700	0.035648	18055100	18320000	34216700	4875.45			1699	-18160800	-18407700	-34528900	0.035648	18160800	18407700	34528900	4956.47
1700	-18052000	-18317400	-34207600	0.0362473	18052000	18317400	34207600	4955.02			1700	-18155500	-18402700	-34510500	0.0362473	18155500	18402700	34510500	5034.99
1701	-18049000	-18314900	-34198800	0.0364824	18049000	18314900	34198800	4984.83			1701	-18150200	-18397900	-34492800	0.0364824	18150200	18397900	34492800	5062.98
1702	-18045700	-18312400	-34190000	0.0363046	18045700	18312400	34190000	4958.2			1702	-18144800	-18393100	-34475500	0.0363046	18144800	18393100	34475500	5033.75
1703	-18043500	-18310200	-34181500	0.0360595	18043500	18310200	34181500	4922.56			1703	-18139600	-18388500	-34458600	0.0360595	18139600	18388500	34458600	4995.36
1704	-18040700	-18307800	-34173200	0.0357839	18040700	18307800	34173200	4882.79			1704	-18134800	-18384100	-34442400	0.0357839	18134800	18384100	34442400	4953
1705	-18037800	-18305600	-34165400	0.0357485	18037800	18305600	34165400	4875.92			1705	-18129700	-18379700	-34426400	0.0357485	18129700	18379700	34426400	4943.95
1706	-18035200	-18303300	-34157300	0.0357773	18035200	18303300	34157300	4877.76			1706	-18125200	-18375400	-34410800	0.0357773	18125200	18375400	34410800	4943.92
1707	-18032600	-18301100	-34149300	0.0356566	18032600	18301100	34149300	4859.25			1707	-18120600	-18371200	-34395400	0.0356566	18120600	18371200	34395400	4923.28
1708	-18030600	-18299100	-34141600	0.0357569	18030600	18299100	34141600	4870.97			1708	-18116500	-18367200	-34380300	0.0357569	18116500	18367200	34380300	4933.27
1709	-18028000	-18297000	-34134100	0.035453	18028000	18297000	34134100	4827.65			1709	-18112000	-18363200	-34365800	0.035453	18112000	18363200	34365800	4887.63
1710	-18026300	-18295100	-34126800	0.0351463	18026300	18295100	34126800	4784.08			1710	-18107700	-18359400	-34352000	0.0351463	18107700	18359400	34352000	4841.84
1711	-18024100	-18293100	-34119300	0.0358957	18024100	18293100	34119300	4884.17			1711	-18104200	-18355800	-34338100	0.0358957	18104200	18355800	34338100	4941.54
1712	-18022200	-18291200	-34112200	0.035977	18022200	18291200	34112200	4893.42			1712	-18100200	-18352100	-34324500	0.035977	18100200	18352100	34324500	4949.22
1713	-18019800	-18289100	-34104900	0.0358115	18019800	18289100	34104900	4869.03			1713	-18096200	-18348500	-34311400	0.0358115	18096200	18348500	34311400	4923.07
1714	-18018100	-18287300	-34097900	0.0349671	18018100	18287300	34097900	4752.5			1714	-18092800	-18345000	-34298400	0.0349671	18092800	18345000	34298400	4803.76
1715	-18016400	-18285500	-34091300	0.0353821	18016400	18285500	34091300	4807.25			1715	-18089700	-18341700	-34285500	0.0353821	18089700	18341700	34285500	4857.55
1716	-18014400	-18283800	-34084900	0.035287	18014400	18283800	34084900	4792.72			1716	-18086200	-18338400	-34273200	0.035287	18086200	18338400	34273200	4841.39
1717	-18012800	-18282100	-34078300	0.0348772	18012800	18282100	34078300	4735.44			1717	-18082800	-18335200	-34261400	0.0348772	18082800	18335200	34261400	4782.22
1718	-18011300	-18280400	-34071800	0.0353121	18011300	18280400	34071800	4792.88			1718	-18079900	-18332100	-34249700	0.0353121	18079900	18332100	34249700	4838.92
1719	-18009600	-18278700	-34065500	0.035186	18009600	18278700	34065500	4774.19			1719	-18076400	-18329000	-34238400	0.035186	18076400	18329000	34238400	4818.78
1720	-18008000	-18277100	-34059300	0.035123	18008000	18277100	34059300	4764.11			1720	-18073400	-18326100	-34227300	0.035123	18073400	18326100	34227300	4807.39
1721	-18006600	-18275500	-34053000	0.0349604	18006600	18275500	34053000	4740.52			1721	-18070700	-18323200	-34216300	0.0349604	18070700	18323200	34216300	4782.41
1722	-18005200	-18274000	-34047300	0.0347992	18005200	18274000	34047300	4717.27			1722	-18067900	-18320400	-34205700	0.0347992	18067900	18320400	34205700	4757.74
1723	-18003800	-18272400	-34041200	0.034724	18003800	18272400	34041200	4705.59			1723	-18064900	-18317600	-34195300	0.034724	18064900	18317600	34195300	4744.88
1724	-18002500	-18270800	-34035000	0.0347104	18002500	18270800	34035000	4702.25			1724	-18062100	-18314800	-34185200	0.0347104	18062100	18314800	34185200	4740.52
1725	-18001400	-18269400	-34029200	0.0346611	18001400	18269400	34029200	4694.18			1725	-18059500	-18312300	-34175400	0.0346611	18059500	18312300	34175400	4731.39
1726	-17999700	-18267900	-34023800	0.0343807	17999700	18267900	34023800	4654.88			1726	-18056900	-18309700	-34165900	0.0343807	18056900	18309700	34165900	4690.79
1727	-17998500	-18266500	-34018500	0.0343058	17998500	18266500	34018500	4643.47			1727	-18054500	-18307200	-34156400	0.0343058	18054500	18307200	34156400	4678.27
1728	-17997200	-18265100	-34013200	0.0341736	17997200	18265100	34013200	4624.3			1728	-18051900	-18304700	-34147300	0.0341736	18051900	18304700	34147300	4658.02
1729	-17995900	-18263800	-34008000	0.0338425	17995900	18263800	34008000	4578.26			1729	-18049500	-18302400	-34138500	0.0338425	18049500	18302400	34138500	4610.78
1730	-17994900	-18262500	-34002900	0.0337472	17994900	18262500	34002900	4564.18			1730	-18047000	-18300000	-34129700	0.0337472	18047000	18300000	34129700	4595.68
1731	-17993600	-18261100	-33997700	0.0332992	17993600	18261100	33997700	4502.37			1731	-18044600	-18297700	-34121200	0.0332992	18044600	18297700	34121200	4532.65
1732	-17992600	-18259800	-33992500	0.0328419	17992600	18259800	33992500	4439.36			1732	-18042200	-18295500	-34112900	0.0328419	18042200	18295500	34112900	4468.47
1733	-17991100	-18258500	-33987800	0.0320167	17991100	18258500	33987800	4326.74			1733	-18039700	-18293200	-34104600	0.0320167	18039700	18293200	34104600	4354.29
1734	-17989900	-18257300	-33983000	0.0319638	17989900	18257300	33983000	4318.51			1734	-18037600	-18291100	-34096400	0.0319638	18037600	18291100	34096400	4345.25
1735	-17988800	-18256000	-33978100	0.0321303	17988800	18256000	33978100	4339.91			1735	-18035500	-18289000	-34088400	0.0321303	18035500	18289000	34088400	4366.06
1736	-17987600	-18254700	-33973200	0.0322601	17987600	18254700	33973200	4356.33			1736	-18033400	-18286900	-34080500	0.0322601	18033400	18286900	34080500	4381.9
1737	-17986400	-18253500	-33968400	0.0325274	17986400	18253500	33968400	4391.34			1737	-18031300	-18284700	-34072600	0.0325274	18031300	18284700	34072600	4416.38
1738	-17985400	-18252300	-33963700	0.0326467	17985400	18252300	33963700	4406.38			1738	-18029200	-18282700	-34064700	0.0326467	18029200	18282700	34064700	4430.76
1739	-17984200	-18251000	-33958900	0.0325258	17984200	18251000	33958900	4388.96			1739	-18027000	-18280700	-34057300	0.0325258	18027000	18280700	34057300	4412.64
1740	-17982700	-18249700	-33954300	0.0321317	17982700	18249700	33954300	4334.72			1740	-18024800	-18278700	-34050300	0.0321317	18024800	18278700	34050300	4357.56
1741	-17981300	-18248500	-33949800	0.0319816	17981300	18248500	33949800	4313.45			1741	-18022500	-18276700	-34043100	0.0319816	18022500	18276700	34043100	4335.55
1742	-17980100	-18247300	-33945400	0.0317863	17980100	18247300	33945400	4286.12			1742	-18020100	-18274800	-34036100	0.0317863	18020100	18274800	34036100	4307.47
1743	-17978800	-18246100	-33941100	0.0316944	17978800	18246100	33941100	4272.75			1743	-18017800	-18272800	-34029200	0.0316944	18017800	18272800	34029200	4293.44
1744	-17977300	-18244900	-33936700	0.0318168	17977300	18244900	33936700	4288.25			1744	-18015300	-18270800	-34022200	0.0318168	18015300	18270800	34022200	4308.41
1745	-17975800	-18243700	-33932200	0.0318599	17975800	18243700	33932200	4293.03			1745	-18012800	-18268900	-34015600	0.0318599	18012800	18268900	34015600	4312.71
1746	-17974400	-18242500	-33928000	0.0317685	17974400	18242500	33928000	4279.76			1746	-18010400	-18267000	-34009000	0.0317685	18010400	18267000	34009000	4298.82
1747	-17972700	-18241200	-33923700	0.0316632	17972700	18241200	33923700	4264.58			1747	-18007800	-18265100	-34002300	0.0316632	18007800	18265100	34002300	4283.02
1748	-17971000	-18240000	-33919400	0.0316196	17971000	18240000	33919400	4257.71			1748	-18005300	-18263100	-33995500	0.0316196	18005300	18263100	33995500	4275.56
1749	-17969500	-18238700	-33914900	0.0319377	17969500	18238700	33914900	4299.51			1749	-18002700	-18261200	-33988900	0.0319377	18002700	18261200	33988900	4317.03
1750	-17967800	-18237500	-33910700	0.0321267	17967800	18237500	33910700	4323.97			1750	-18000000	-18259300	-33982400	0.0321267	18000000	18259300	33982400	4341.05
1751	-17965900	-18236100	-33906200	0.0319406	17965900	18236100	33906200	4297.87			1751	-17997200	-18257300	-33975700	0.0319406	17997200	18257300	33975700	4314.33
1752	-17964100	-18234800	-33901600	0.0313465	17964100	18234800	33901600	4216.88			1752	-17994400	-18255300	-33968900	0.0313465	17994400	18255300	33968900	4232.51
1753	-17962300	-18233400	-33896700	0.0313219	17962300	18233400	33896700	4212.46			1753	-17991700	-18253200	-33961800	0.0313219	17991700	18253200	33961800	4227.57
1754	-17960400	-18231900	-33891800	0.0308489	17960400	18231900	33891800	4147.74			1754	-17988800	-18251100	-33954800	0.0308489	17988800	18251100	33954800	4162.14
1755	-17958500	-18230500	-33886700	0.0313697	17958500	18230500	33886700	4216.61			1755	-17986100	-18249000	-33947400	0.0313697	17986100	18249000	33947400	4230.73
1756	-17956500	-18228900	-33881300	0.032118	17956500	18228900	33881300	4315.93			1756	-17983500	-18246900	-33939800	0.032118	17983500	18246900	33939800	4329.89
1757	-17954900	-18227400	-33875700	0.0333258	17954900	18227400	33875700	4476.91			1757	-17981100	-18244600	-33931600	0.0333258	17981100	18244600	33931600	4490.78
1758	-17953300	-18225800	-33869800	0.0344844	17953300	18225800	33869800	4631.12			1758	-17978900	-18242400	-33923100	0.0344844	17978900	18242400	33923100	4644.85
1759	-17951700	-18224200	-33863500	0.0354653	17951700	18224200	33863500	4761.29			1759	-17976800	-18240100	-33914300	0.0354653	17976800	18240100	33914300	4774.79
1760	-17950300	-18222600	-33857300	0.0362518	17950300	18222600	33857300	4865.32			1760	-17974700	-18237800	-33905500	0.0362518	17974700	18237800	33905500	4878.45
1761	-17948600	-18220900	-33851200	0.0342763	17948600	18220900	33851200	4598.71			1761	-17972300	-18235500	-33896900	0.0342763	17972300	18235500	33896900	4610.52
1762	-17946500	-18219300	-33845300	0.0320208	17946500	18219300	33845300	4294.74			1762	-17969300	-18233200	-33888600	0.0320208	17969300	18233200	33888600	4305.21
1763	-17953700	-18218800	-33835900	0.0274375	17953700	18218800	33835900	3678.73			1763	-17981400	-18233000	-33875800	0.0274375	17981400	18233000	33875800	3687.37
1764	-17944300	-18217700	-33839700	0.0265628	17944300	18217700	33839700	3561.62			1764	-17965900	-18230800	-33880800	0.0265628	17965900	18230800	33880800	3569.85
1765	-17942800	-18216100	-33833500	0.022846	17942800	18216100	33833500	3062.27			1765	-17963800	-18228500	-33871900	0.022846	17963800	18228500	33871900	3068.92
1766	-15890100	-18195300	-35787500	0.121173	15890100	18195300	35787500	17419.3			1766	-16442800	-18928700	-38729700	0.121173	16442800	18928700	38729700	20137.4
1767	-16191500	-18253500	-35763500	0.120337	16191500	18253500	35763500	17331.7			1767	-16977400	-18955500	-38323300	0.120337	16977400	18955500	38323300	19719.1
1768	-18092100	-18301300	-34090600	0.119154	18092100	18301300	34090600	16206.6			1768	-18332500	-18394100	-34292500	0.119154	18332500	18394100	34292500	16422.7
1769	-18088700	-18296700	-34072300	0.120206	18088700	18296700	34072300	16334.5			1769	-18319800	-18384500	-34259300	0.120206	18319800	18384500	34259300	16538.3
1770	-17978800	-18223300	-33832300	0.0550348	17978800	18223300	33832300	7380.38			1770	-18023100	-18240900	-33871700	0.0550348	18023100	18240900	33871700	7399.36
1771	-10035600	-15788800	-30173300	0.0262337	10035600	15788800	30173300	2655.89			1771	-5164990	-13031700	-21906500	0.0262337	5164990	13031700	21906500	1473.21
1772	-18069000	-18248100	-33860300	0.105026	18069000	18248100	33860300	14122.6			1772	-18212800	-18289200	-33912100	0.105026	18212800	18289200	33912100	14188.7
1773	-18071100	-18247000	-33852900	0.106615	18071100	18247000	33852900	14331.6			1773	-18212400	-18286900	-33901600	0.106615	18212400	18286900	33901600	14396
1774	-18073000	-18245700	-33845000	0.0957293	18073000	18245700	33845000	12863.7			1774	-18211500	-18284400	-33890900	0.0957293	18211500	18284400	33890900	12919.3
1775	-18075500	-18244900	-33838700	0.0963699	18075500	18244900	33838700	12946.4			1775	-18211700	-18282700	-33882200	0.0963699	18211700	18282700	33882200	13000.4
1776	-18077900	-18244200	-33832900	0.0969762	18077900	18244200	33832900	13024.6			1776	-18212200	-18281100	-33874300	0.0969762	18212200	18281100	33874300	13077.3
1777	-18080500	-18243700	-33828000	0.0967421	18080500	18243700	33828000	12990.6			1777	-18212900	-18279900	-33867800	0.0967421	18212900	18279900	33867800	13041.8
1778	-18083200	-18243500	-33823900	0.0929003	18083200	18243500	33823900	12472.8			1778	-18213900	-18279000	-33862500	0.0929003	18213900	18279000	33862500	12520.9
1779	-18085900	-18243300	-33820600	0.0894006	18085900	18243300	33820600	12001.5			1779	-18214900	-18278400	-33858500	0.0894006	18214900	18278400	33858500	12047
1780	-18087600	-18243200	-33818300	0.0969279	18087600	18243200	33818300	13010.9			1780	-18215200	-18277900	-33855900	0.0969279	18215200	18277900	33855900	13059.8
1781	-18089800	-18243500	-33817400	0.084243	18089800	18243500	33817400	11308.1			1781	-18216000	-18277900	-33855200	0.084243	18216000	18277900	33855200	11350.4
1782	-13294600	-16437400	-30005600	0.0961885	13294600	16437400	30005600	9897.47			1782	-8510830	-14257200	-24399000	0.0961885	8510830	14257200	24399000	6593.1
1783	-13417900	-16737600	-31313100	0.120907	13417900	16737600	31313100	13415.3			1783	-8846790	-14697700	-26162400	0.120907	8846790	14697700	26162400	9399.05
1784	-13475200	-17015100	-32578300	0.129982	13475200	17015100	32578300	15472.5			1784	-9048730	-15234100	-28516700	0.129982	9048730	15234100	28516700	11820.3
1785	-13743400	-17318200	-33754200	0.123454	13743400	17318200	33754200	15688.9			1785	-9694340	-16015200	-31593500	0.123454	9694340	16015200	31593500	13589.5
1786	-14093400	-17538800	-34455400	0.125075	14093400	17538800	34455400	16537.9			1786	-10678200	-16805400	-34375500	0.125075	10678200	16805400	34375500	16159.7
1787	-14443700	-17708800	-34915500	0.124458	14443700	17708800	34915500	16900.5			1787	-11966800	-17538100	-36579000	0.124458	11966800	17538100	36579000	18136.2
1788	-14831100	-17854300	-35221300	0.122246	14831100	17854300	35221300	16916.6			1788	-13259300	-18059900	-37773100	0.122246	13259300	18059900	37773100	19012.9
1789	-15195400	-17971700	-35416500	0.120975	15195400	17971700	35416500	16961.3			1789	-14337100	-18389300	-38265000	0.120975	14337100	18389300	38265000	19379.2
1790	-15518700	-18055500	-35492600	0.119548	15518700	18055500	35492600	16876.2			1790	-15176200	-18557300	-38226500	0.119548	15176200	18557300	38226500	19218.1
1791	-17894700	-18439200	-34945100	0.165986	17894700	18439200	34945100	23453.8			1791	-18502500	-18776700	-35945900	0.165986	18502500	18776700	35945900	24787.1
1792	-17809200	-18441000	-35039300	0.163019	17809200	18441000	35039300	23111.7			1792	-18470600	-18807200	-36122900	0.163019	18470600	18807200	36122900	24534.2
1793	-17701100	-18438800	-35136900	0.161085	17701100	18438800	35136900	22911.4			1793	-18422200	-18836100	-36309300	0.161085	18422200	18836100	36309300	24437.8
1794	-17564200	-18431900	-35240800	0.15843	17564200	18431900	35240800	22605.8			1794	-18347700	-18863400	-36514000	0.15843	18347700	18863400	36514000	24240.4
1795	-17388900	-18417400	-35347000	0.154541	17388900	18417400	35347000	22114.3			1795	-18226900	-18885700	-36740800	0.154541	18226900	18885700	36740800	23858.4
1796	-17175400	-18393300	-35445700	0.148611	17175400	18393300	35445700	21310.8			1796	-18041100	-18898100	-36985700	0.148611	18041100	18898100	36985700	23151.9
1797	-16929900	-18360300	-35534000	0.149136	16929900	18360300	35534000	21414.9			1797	-17781200	-18901800	-37263100	0.149136	17781200	18901800	37263100	23463.1
1798	-16656900	-18314300	-35588000	0.125248	16656900	18314300	35588000	17975.6			1798	-17419500	-18881400	-37527900	0.125248	17419500	18881400	37527900	19869.7
1799	-16383400	-18260000	-35602400	0.122967	16383400	18260000	35602400	17607.6			1799	-16975800	-18834400	-37747500	0.122967	16975800	18834400	37747500	19619.7
1800	-18103900	-18315500	-34146600	0.145556	18103900	18315500	34146600	19854.5			1800	-18379500	-18425500	-34395100	0.145556	18379500	18425500	34395100	20174
1801	-18072500	-18275900	-33989400	0.125444	18072500	18275900	33989400	16974.3			1801	-18263400	-18342300	-34114900	0.125444	18263400	18342300	34114900	17125.8
1802	-18075300	-18279300	-34002500	0.125843	18075300	18279300	34002500	17039.8			1802	-18274700	-18349300	-34136900	0.125843	18274700	18349300	34136900	17201.3
1803	-18078400	-18282800	-34016200	0.125514	18078400	18282800	34016200	17007.2			1803	-18286500	-18356900	-34161000	0.125514	18286500	18356900	34161000	17179.2
1804	-18081900	-18286700	-34031300	0.126771	18081900	18286700	34031300	17190.9			1804	-18299100	-18364900	-34186800	0.126771	18299100	18364900	34186800	17375.9
1805	-18085100	-18290700	-34047000	0.129134	18085100	18290700	34047000	17525.5			1805	-18312100	-18373400	-34214300	0.129134	18312100	18373400	34214300	17726.5
1806	-17930800	-18427600	-34853700	0.167634	17930800	18427600	34853700	23595.2			1806	-18503400	-18736100	-35751600	0.167634	18503400	18736100	35751600	24808.5
1807	-18080500	-18242400	-33821400	0.0578995	18080500	18242400	33821400	7772.34			1807	-18198900	-18275400	-33860200	0.0578995	18198900	18275400	33860200	7800.9
1808	-18086600	-18243100	-33818800	0.0568138	18086600	18243100	33818800	7626.34			1808	-18209000	-18276800	-33857200	0.0568138	18209000	18276800	33857200	7654.69
1809	-18092600	-18244000	-33817100	0.057225	18092600	18244000	33817100	7681.6			1809	-18218500	-18278400	-33855300	0.057225	18218500	18278400	33855300	7710.5
1810	-17991300	-18224600	-33825800	0.0562154	17991300	18224600	33825800	7537.74			1810	-18044200	-18243600	-33863300	0.0562154	18044200	18243600	33863300	7557.42
1811	-18000600	-18226800	-33826700	0.0537177	18000600	18226800	33826700	7204.16			1811	-18060300	-18247300	-33864900	0.0537177	18060300	18247300	33864900	7223.94
1812	-18009900	-18228900	-33827600	0.0458033	18009900	18228900	33827600	6143.87			1812	-18076700	-18251000	-33866200	0.0458033	18076700	18251000	33866200	6161.52
1813	-18018000	-18230600	-33827600	0.0432312	18018000	18230600	33827600	5799.56			1813	-18090800	-18254000	-33866500	0.0432312	18090800	18254000	33866500	5816.83
1814	-18025600	-18232200	-33827600	0.043389	18025600	18232200	33827600	5821.4			1814	-18104300	-18256800	-33866400	0.043389	18104300	18256800	33866400	5839.23
1815	-18032800	-18233600	-33827000	0.0431306	18032800	18233600	33827000	5787.19			1815	-18117100	-18259400	-33865800	0.0431306	18117100	18259400	33865800	5805.41
1816	-18039300	-18234800	-33826300	0.0417873	18039300	18234800	33826300	5607.3			1816	-18128700	-18261700	-33865200	0.0417873	18128700	18261700	33865200	5625.42
1817	-18057500	-18238500	-33826000	0.0450567	18057500	18238500	33826000	6047.58			1817	-18160400	-18268300	-33865200	0.0450567	18160400	18268300	33865200	6068.47
1818	-18063700	-18239600	-33825100	0.0446853	18063700	18239600	33825100	5998.03			1818	-18171100	-18270400	-33864200	0.0446853	18171100	18270400	33864200	6019.14
1819	-18070300	-18240800	-33823900	0.0486373	18070300	18240800	33823900	6528.78			1819	-18182000	-18272400	-33862900	0.0486373	18182000	18272400	33862900	6552.15
1820	-18075400	-18241600	-33822700	0.0357107	18075400	18241600	33822700	4793.68			1820	-18190400	-18273900	-33861800	0.0357107	18190400	18273900	33861800	4811.11
1821	-10325900	-16151700	-31612800	0.035934	10325900	16151700	31612800	3968.15			1821	-5224180	-13124000	-22285600	0.035934	5224180	13124000	22285600	2080.67
1822	-16604900	-20197500	-44614500	0.0334643	16604900	20197500	44614500	7207.53			1822	-9707150	-16359600	-33208400	0.0334643	9707150	16359600	33208400	4043.86
1823	-12138300	-18955100	-43160400	0.0477225	12138300	18955100	43160400	9528.77			1823	-5788130	-13552000	-23737300	0.0477225	5788130	13552000	23737300	3093.37
1824	-11909000	-18733600	-42333800	0.0575582	11909000	18733600	42333800	11070.5			1824	-5561890	-13384400	-23182900	0.0575582	5561890	13384400	23182900	3575.74
1825	-11439600	-17539600	-37113300	0.0652577	11439600	17539600	37113300	9757.49			1825	-5456680	-13302800	-22904700	0.0652577	5456680	13302800	22904700	3967.39
1826	-11963000	-17876600	-38195600	0.0676887	11963000	17876600	38195600	10699.5			1826	-6010590	-13706000	-24270500	0.0676887	6010590	13706000	24270500	4566.26
1827	-12206600	-18180300	-39399300	0.0709565	12206600	18180300	39399300	11901.7			1827	-6203510	-13850300	-24759900	0.0709565	6203510	13850300	24759900	4963.12
1828	-18108500	-18325800	-34191100	0.199351	18108500	18325800	34191100	27252.4			1828	-18403500	-18447800	-34477300	0.199351	18403500	18447800	34477300	27748
1829	-18065300	-18261300	-33926700	0.127699	18065300	18261300	33926700	17225.5			1829	-18234200	-18314700	-34012100	0.127699	18234200	18314700	34012100	17340.4
1830	-18065900	-18265400	-33945900	0.125943	18065900	18265400	33945900	17004.5			1830	-18238700	-18322000	-34042500	0.125943	18238700	18322000	34042500	17128.1
1831	-18068100	-18268000	-33955800	0.130163	18068100	18268000	33955800	17583.2			1831	-18248100	-18327400	-34058900	0.130163	18248100	18327400	34058900	17718.4
1832	-18070300	-18270800	-33967300	0.132694	18070300	18270800	33967300	17935.7			1832	-18257800	-18333400	-34077800	0.132694	18257800	18333400	34077800	18081.9
1833	-18065400	-18257700	-33909500	0.11368	18065400	18257700	33909500	15321.7			1833	-18229200	-18308000	-33985400	0.11368	18229200	18308000	33985400	15415.8
1834	-18068100	-18249600	-33868300	0.117505	18068100	18249600	33868300	15806.5			1834	-18218200	-18292600	-33923300	0.117505	18218200	18292600	33923300	15884.4
1835	-18421400	-20009300	-41900900	0.0319815	18421400	20009300	41900900	6217.99			1835	-10879600	-17020400	-35198800	0.0319815	10879600	17020400	35198800	4321.92
1836	-18497100	-19839400	-41015600	0.0317494	18497100	19839400	41015600	5947.41			1836	-11464600	-17421700	-36526100	0.0317494	11464600	17421700	36526100	4606.92
1837	-18581800	-19702500	-40278200	0.0313774	18581800	19702500	40278200	5697.75			1837	-12057700	-17781000	-37645600	0.0313774	12057700	17781000	37645600	4827.25
1838	-18655800	-19584500	-39642100	0.0311643	18655800	19584500	39642100	5508.17			1838	-12639200	-18079200	-38485100	0.0311643	12639200	18079200	38485100	5006.72
1839	-18713100	-19482000	-39096500	0.0308036	18713100	19482000	39096500	5318.52			1839	-13228700	-18317500	-39031200	0.0308036	13228700	18317500	39031200	5092.13
1840	-18753100	-19390100	-38618300	0.0307376	18753100	19390100	38618300	5198.23			1840	-13794700	-18501500	-39342200	0.0307376	13794700	18501500	39342200	5169.23
1841	-18781900	-19307500	-38196100	0.0307604	18781900	19307500	38196100	5106.85			1841	-14328100	-18644800	-39491700	0.0307604	14328100	18644800	39491700	5222.84
1842	-18795800	-19233000	-37826800	0.0308016	18795800	19233000	37826800	5030.64			1842	-14825300	-18755300	-39521200	0.0308016	14825300	18755300	39521200	5251
1843	-18800800	-19165400	-37499800	0.0308574	18800800	19165400	37499800	4966.44			1843	-15281900	-18840400	-39469900	0.0308574	15281900	18840400	39469900	5262.29
1844	-18797900	-19104100	-37210500	0.0308961	18797900	19104100	37210500	4907.9			1844	-15695500	-18903200	-39355600	0.0308961	15695500	18903200	39355600	5255.36
1845	-18788200	-19048400	-36955000	0.0309431	18788200	19048400	36955000	4858.11			1845	-16067500	-18949300	-39203300	0.0309431	16067500	18949300	39203300	5240.44
1846	-18772600	-18997400	-36727100	0.0310045	18772600	18997400	36727100	4816.53			1846	-16400200	-18981700	-39025000	0.0310045	16400200	18981700	39025000	5221.32
1847	-18754000	-18950800	-36524000	0.0310645	18754000	18950800	36524000	4780.1			1847	-16695500	-19003000	-38831500	0.0310645	16695500	19003000	38831500	5197.76
1848	-18732600	-18908300	-36342800	0.0311207	18732600	18908300	36342800	4747.79			1848	-16955600	-19015500	-38630900	0.0311207	16955600	19015500	38630900	5171.2
1849	-18709200	-18869400	-36180700	0.0311749	18709200	18869400	36180700	4719.27			1849	-17183600	-19020900	-38428500	0.0311749	17183600	19020900	38428500	5143.15
1850	-18683800	-18833500	-36035000	0.0312254	18683800	18833500	36035000	4693.67			1850	-17381800	-19020500	-38228400	0.0312254	17381800	19020500	38228400	5114.21
1851	-18658500	-18800700	-35904200	0.0312745	18658500	18800700	35904200	4671.11			1851	-17552600	-19015600	-38034000	0.0312745	17552600	19015600	38034000	5085.53
1852	-18632400	-18770500	-35786000	0.0313194	18632400	18770500	35786000	4650.62			1852	-17699900	-19007200	-37846900	0.0313194	17699900	19007200	37846900	5057.07
1853	-18607400	-18742600	-35678300	0.0313624	18607400	18742600	35678300	4632.18			1853	-17826000	-18996100	-37668000	0.0313624	17826000	18996100	37668000	5029.44
1854	-18582000	-18716900	-35581200	0.0314036	18582000	18716900	35581200	4615.75			1854	-17932300	-18982800	-37498000	0.0314036	17932300	18982800	37498000	5002.79
1855	-18557700	-18693600	-35494200	0.0314445	18557700	18693600	35494200	4601.51			1855	-18022800	-18968000	-37337400	0.0314445	18022800	18968000	37337400	4977.6
1856	-18533100	-18671500	-35413800	0.0314839	18533100	18671500	35413800	4588.44			1856	-18098800	-18952200	-37185700	0.0314839	18098800	18952200	37185700	4953.57
1857	-18509700	-18651100	-35340000	0.0315218	18509700	18651100	35340000	4576.64			1857	-18162300	-18935500	-37043000	0.0315218	18162300	18935500	37043000	4930.78
1858	-18486900	-18632300	-35273000	0.0315591	18486900	18632300	35273000	4566.24			1858	-18214900	-18918400	-36908700	0.0315591	18214900	18918400	36908700	4909.29
1859	-18465400	-18615000	-35212100	0.0315929	18465400	18615000	35212100	4556.72			1859	-18258300	-18901100	-36782800	0.0315929	18258300	18901100	36782800	4888.71
1860	-18444000	-18598800	-35156300	0.0317996	18444000	18598800	35156300	4573.15			1860	-18293400	-18883500	-36664000	0.0317996	18293400	18883500	36664000	4895.93
1861	-18423700	-18583500	-35103900	0.0320894	18423700	18583500	35103900	4602.14			1861	-18321800	-18866000	-36551900	0.0320894	18321800	18866000	36551900	4916.8
1862	-18404800	-18569500	-35055600	0.0324759	18404800	18569500	35055600	4645.76			1862	-18344000	-18848800	-36447800	0.0324759	18344000	18848800	36447800	4953.53
1863	-18387000	-18556400	-35011200	0.0327148	18387000	18556400	35011200	4668.97			1863	-18361000	-18831800	-36349600	0.0327148	18361000	18831800	36349600	4968.43
1864	-18370000	-18544100	-34969800	0.0328367	18370000	18544100	34969800	4676.1			1864	-18373800	-18815100	-36257200	0.0328367	18373800	18815100	36257200	4966.47
1865	-18353900	-18532700	-34931400	0.0328787	18353900	18532700	34931400	4672.53			1865	-18383300	-18798800	-36170100	0.0328787	18383300	18798800	36170100	4953.4
1866	-18337500	-18521600	-34895100	0.0329169	18337500	18521600	34895100	4668.85			1866	-18389700	-18782800	-36087800	0.0329169	18389700	18782800	36087800	4940.66
1867	-18323000	-18511500	-34861000	0.0329417	18323000	18511500	34861000	4663.88			1867	-18393300	-18767300	-36010100	0.0329417	18393300	18767300	36010100	4926.81
1868	-18309000	-18501900	-34829600	0.0329572	18309000	18501900	34829600	4658.21			1868	-18394600	-18752100	-35936500	0.0329572	18394600	18752100	35936500	4912.37
1869	-18295700	-18492900	-34800100	0.0329863	18295700	18492900	34800100	4654.92			1869	-18394100	-18737400	-35866900	0.0329863	18394100	18737400	35866900	4900.77
1870	-18282500	-18484200	-34771600	0.0330619	18282500	18484200	34771600	4658.42			1870	-18392000	-18723100	-35800900	0.0330619	18392000	18723100	35800900	4896.79
1871	-18270500	-18476000	-34744800	0.0331831	18270500	18476000	34744800	4668.75			1871	-18388600	-18709200	-35738000	0.0331831	18388600	18709200	35738000	4900.12
1872	-18259400	-18468400	-34719500	0.0333657	18259400	18468400	34719500	4688.06			1872	-18384300	-18695700	-35678000	0.0333657	18384300	18695700	35678000	4913.02
1873	-18247400	-18460800	-34695300	0.0335567	18247400	18460800	34695300	4708.67			1873	-18379200	-18682700	-35620900	0.0335567	18379200	18682700	35620900	4927.64
1874	-18237700	-18454000	-34672600	0.0338135	18237700	18454000	34672600	4738.93			1874	-18373500	-18670100	-35566600	0.0338135	18373500	18670100	35566600	4952.37
1875	-18227000	-18447100	-34650600	0.0340853	18227000	18447100	34650600	4771.29			1875	-18367100	-18657800	-35514700	0.0340853	18367100	18657800	35514700	4979.63
1876	-18217200	-18440700	-34629800	0.0343569	18217200	18440700	34629800	4803.88			1876	-18360200	-18646000	-35464900	0.0343569	18360200	18646000	35464900	5007.15
1877	-18208200	-18434600	-34609600	0.0345287	18208200	18434600	34609600	4822.64			1877	-18353100	-18634500	-35417200	0.0345287	18353100	18634500	35417200	5020.46
1878	-18199400	-18428700	-34590400	0.034544	18199400	18428700	34590400	4819.75			1878	-18345600	-18623300	-35371300	0.034544	18345600	18623300	35371300	5011.36
1879	-18191100	-18423100	-34572000	0.0343838	18191100	18423100	34572000	4792.63			1879	-18337900	-18612400	-35327200	0.0343838	18337900	18612400	35327200	4977.27
1880	-18182800	-18417600	-34553800	0.034106	18182800	18417600	34553800	4749.22			1880	-18330100	-18601800	-35284800	0.034106	18330100	18601800	35284800	4926.69
1881	-18175200	-18412300	-34536300	0.0337001	18175200	18412300	34536300	4688.27			1881	-18322400	-18591600	-35243600	0.0337001	18322400	18591600	35243600	4858.12
1882	-18168400	-18407300	-34519600	0.0336593	18168400	18407300	34519600	4678.4			1882	-18314300	-18581600	-35204000	0.0336593	18314300	18581600	35204000	4842.65
1883	-18160900	-18402400	-34503300	0.033703	18160900	18402400	34503300	4680.33			1883	-18306300	-18571900	-35165900	0.033703	18306300	18571900	35165900	4839.71
1884	-18154000	-18397600	-34487400	0.0337748	18154000	18397600	34487400	4686.27			1884	-18298400	-18562500	-35129100	0.0337748	18298400	18562500	35129100	4841.08
1885	-18147900	-18393100	-34472200	0.0336963	18147900	18393100	34472200	4671.58			1885	-18290400	-18553400	-35093700	0.0336963	18290400	18553400	35093700	4821.23
1886	-18141500	-18388600	-34457200	0.0335196	18141500	18388600	34457200	4643.32			1886	-18282800	-18544700	-35059600	0.0335196	18282800	18544700	35059600	4787.72
1887	-18135400	-18384400	-34443100	0.0336987	18135400	18384400	34443100	4664.57			1887	-18275000	-18536100	-35026600	0.0336987	18275000	18536100	35026600	4805.28
1888	-18129900	-18380300	-34429300	0.0336383	18129900	18380300	34429300	4652.77			1888	-18267200	-18527800	-34994700	0.0336383	18267200	18527800	34994700	4788.92
1889	-18124400	-18376300	-34415700	0.0339025	18124400	18376300	34415700	4685.89			1889	-18259400	-18519600	-34963600	0.0339025	18259400	18519600	34963600	4818.91
1890	-18118900	-18372400	-34402600	0.0342646	18118900	18372400	34402600	4732.6			1890	-18251600	-18511700	-34933500	0.0342646	18251600	18511700	34933500	4862.91
1891	-18113200	-18368500	-34389900	0.0339571	18113200	18368500	34389900	4686.89			1891	-18243600	-18503900	-34904400	0.0339571	18243600	18503900	34904400	4812.09
1892	-18108000	-18364800	-34377400	0.0334416	18108000	18364800	34377400	4612.63			1892	-18236100	-18496400	-34876100	0.0334416	18236100	18496400	34876100	4732.19
1893	-18103500	-18361400	-34365300	0.0330216	18103500	18361400	34365300	4551.76			1893	-18228800	-18489100	-34848700	0.0330216	18228800	18489100	34848700	4666.21
1894	-18098600	-18357800	-34353300	0.0329645	18098600	18357800	34353300	4540.96			1894	-18221800	-18482000	-34822000	0.0329645	18221800	18482000	34822000	4651.78
1895	-18094300	-18354500	-34341700	0.0330589	18094300	18354500	34341700	4551.15			1895	-18214900	-18475100	-34795900	0.0330589	18214900	18475100	34795900	4658.87
1896	-18089700	-18351100	-34330400	0.0333733	18089700	18351100	34330400	4591.63			1896	-18208300	-18468400	-34770900	0.0333733	18208300	18468400	34770900	4697.15
1897	-18085000	-18347800	-34319200	0.0338273	18085000	18347800	34319200	4651.28			1897	-18201900	-18462000	-34746500	0.0338273	18201900	18462000	34746500	4755.11
1898	-18080900	-18344700	-34308400	0.0342307	18080900	18344700	34308400	4704.04			1898	-18195300	-18455600	-34722700	0.0342307	18195300	18455600	34722700	4805.92
1899	-18076800	-18341600	-34297800	0.0345537	18076800	18341600	34297800	4745.73			1899	-18189000	-18449400	-34699600	0.0345537	18189000	18449400	34699600	4845.5
1900	-18073200	-18338700	-34287600	0.0345629	18073200	18338700	34287600	4744.42			1900	-18182600	-18443400	-34677300	0.0345629	18182600	18443400	34677300	4841.21
1901	-18069800	-18335800	-34277500	0.0346394	18069800	18335800	34277500	4752.38			1901	-18176300	-18437500	-34655300	0.0346394	18176300	18437500	34655300	4846.42
1902	-18065500	-18332800	-34267500	0.0346036	18065500	18332800	34267500	4744.89			1902	-18170100	-18431700	-34634000	0.0346036	18170100	18431700	34634000	4836.07
1903	-18062200	-18330100	-34257800	0.0344707	18062200	18330100	34257800	4724.24			1903	-18164200	-18426100	-34613300	0.0344707	18164200	18426100	34613300	4812.34
1904	-18058900	-18327400	-34248300	0.0345064	18058900	18327400	34248300	4726.75			1904	-18158600	-18420700	-34593200	0.0345064	18158600	18420700	34593200	4812.32
1905	-18055700	-18324800	-34238900	0.0345803	18055700	18324800	34238900	4734.51			1905	-18153000	-18415400	-34573500	0.0345803	18153000	18415400	34573500	4817.72
1906	-18051900	-18322000	-34229400	0.0347665	18051900	18322000	34229400	4757.57			1906	-18147300	-18410200	-34554300	0.0347665	18147300	18410200	34554300	4838.83
1907	-18048800	-18319500	-34220400	0.0348696	18048800	18319500	34220400	4769.4			1907	-18142100	-18405200	-34535900	0.0348696	18142100	18405200	34535900	4848.55
1908	-18046100	-18317000	-34211500	0.0347044	18046100	18317000	34211500	4744.59			1908	-18136900	-18400300	-34517800	0.0347044	18136900	18400300	34517800	4821.05
1909	-18043300	-18314700	-34203100	0.0346223	18043300	18314700	34203100	4731.26			1909	-18131900	-18395600	-34500000	0.0346223	18131900	18395600	34500000	4805.22
1910	-18039900	-18312200	-34194500	0.0344228	18039900	18312200	34194500	4701.82			1910	-18127000	-18390900	-34482800	0.0344228	18127000	18390900	34482800	4773.27
1911	-18037400	-18309900	-34186100	0.0342332	18037400	18309900	34186100	4673.87			1911	-18122100	-18386400	-34465900	0.0342332	18122100	18386400	34465900	4742.81
1912	-18035100	-18307700	-34178000	0.0340586	18035100	18307700	34178000	4648.06			1912	-18117400	-18381900	-34449500	0.0340586	18117400	18381900	34449500	4714.6
1913	-18032000	-18305300	-34169600	0.0339923	18032000	18305300	34169600	4636.93			1913	-18112900	-18377700	-34433700	0.0339923	18112900	18377700	34433700	4701.57
1914	-18029700	-18303100	-34161300	0.0340148	18029700	18303100	34161300	4637.99			1914	-18108400	-18373400	-34418000	0.0340148	18108400	18373400	34418000	4700.84
1915	-18027000	-18300900	-34153900	0.0341934	18027000	18300900	34153900	4660.5			1915	-18104000	-18369300	-34402600	0.0341934	18104000	18369300	34402600	4721.74
1916	-18024700	-18298800	-34146200	0.0342224	18024700	18298800	34146200	4662.56			1916	-18099800	-18365300	-34387900	0.0342224	18099800	18365300	34387900	4722.13
1917	-18022300	-18296700	-34138600	0.0340935	18022300	18296700	34138600	4643.14			1917	-18095800	-18361500	-34373600	0.0340935	18095800	18361500	34373600	4700.86
1918	-18020600	-18294800	-34131200	0.0339979	18020600	18294800	34131200	4628.36			1918	-18091900	-18357700	-34359500	0.0339979	18091900	18357700	34359500	4684.25
1919	-18018700	-18292900	-34124000	0.0339994	18018700	18292900	34124000	4626.83			1919	-18088100	-18354000	-34345700	0.0339994	18088100	18354000	34345700	4681.1
1920	-18016500	-18291000	-34116900	0.0339382	18016500	18291000	34116900	4616.77			1920	-18084400	-18350400	-34332400	0.0339382	18084400	18350400	34332400	4669.44
1921	-18014500	-18289000	-34109700	0.0346698	18014500	18289000	34109700	4714.52			1921	-18081100	-18347000	-34319100	0.0346698	18081100	18347000	34319100	4766.84
1922	-18012400	-18287200	-34103100	0.034811	18012400	18287200	34103100	4732.07			1922	-18077600	-18343500	-34306000	0.034811	18077600	18343500	34306000	4783
1923	-18010500	-18285500	-34096700	0.0348919	18010500	18285500	34096700	4741.48			1923	-18074300	-18340200	-34293500	0.0348919	18074300	18340200	34293500	4791.01
1924	-18008600	-18283700	-34090000	0.0349168	18008600	18283700	34090000	4743.2			1924	-18071100	-18337000	-34281400	0.0349168	18071100	18337000	34281400	4791.43
1925	-18007000	-18282000	-34083600	0.0348831	18007000	18282000	34083600	4737.05			1925	-18068000	-18333800	-34269500	0.0348831	18068000	18333800	34269500	4783.85
1926	-18005500	-18280300	-34077200	0.0347996	18005500	18280300	34077200	4724.14			1926	-18065000	-18330700	-34257900	0.0347996	18065000	18330700	34257900	4769.53
1927	-18004100	-18278700	-34070700	0.0346745	18004100	18278700	34070700	4705.59			1927	-18061800	-18327600	-34246400	0.0346745	18061800	18327600	34246400	4749.54
1928	-18002500	-18277000	-34064400	0.0345839	18002500	18277000	34064400	4691.76			1928	-18059000	-18324700	-34235200	0.0345839	18059000	18324700	34235200	4734.39
1929	-18001200	-18275500	-34058300	0.0344885	18001200	18275500	34058300	4677.36			1929	-18056400	-18321900	-34224500	0.0344885	18056400	18321900	34224500	4718.73
1930	-17999600	-18273900	-34052300	0.0344148	17999600	18273900	34052300	4665.9			1930	-18053700	-18319100	-34213800	0.0344148	18053700	18319100	34213800	4706.04
1931	-17998100	-18272200	-34046000	0.0343774	17998100	18272200	34046000	4659.31			1931	-18050900	-18316300	-34203400	0.0343774	18050900	18316300	34203400	4698.38
1932	-17997000	-18270800	-34040100	0.0343748	17997000	18270800	34040100	4657.56			1932	-18048400	-18313700	-34193400	0.0343748	18048400	18313700	34193400	4695.6
1933	-17995900	-18269300	-34034300	0.0343929	17995900	18269300	34034300	4658.63			1933	-18045900	-18311100	-34183500	0.0343929	18045900	18311100	34183500	4695.67
1934	-17994200	-18267800	-34028800	0.0343647	17994200	18267800	34028800	4653.46			1934	-18043400	-18308600	-34173800	0.0343647	18043400	18308600	34173800	4689.46
1935	-17992800	-18266400	-34023700	0.0341623	17992800	18266400	34023700	4624.81			1935	-18040900	-18306000	-34164200	0.0341623	18040900	18306000	34164200	4659.51
1936	-17991600	-18265100	-34018300	0.0339893	17991600	18265100	34018300	4600.12			1936	-18038700	-18303600	-34155100	0.0339893	18038700	18303600	34155100	4633.74
1937	-17990300	-18263700	-34013000	0.0337203	17990300	18263700	34013000	4562.46			1937	-18036400	-18301300	-34146200	0.0337203	18036400	18301300	34146200	4594.95
1938	-17989200	-18262300	-34007800	0.0336171	17989200	18262300	34007800	4547.27			1938	-18034200	-18299000	-34137400	0.0336171	18034200	18299000	34137400	4578.8
1939	-17988200	-18261000	-34002500	0.0332543	17988200	18261000	34002500	4496.98			1939	-18031900	-18296700	-34128700	0.0332543	18031900	18296700	34128700	4527.33
1940	-17987300	-18259800	-33997500	0.033009	17987300	18259800	33997500	4462.68			1940	-18029800	-18294400	-34120100	0.033009	18029800	18294400	34120100	4491.94
1941	-17985800	-18258500	-33992600	0.032584	17985800	18258500	33992600	4404.08			1941	-18027700	-18292200	-34111700	0.032584	18027700	18292200	34111700	4432.17
1942	-17984600	-18257200	-33987700	0.0324418	17984600	18257200	33987700	4383.75			1942	-18025600	-18290100	-34103600	0.0324418	18025600	18290100	34103600	4410.98
1943	-17983500	-18255900	-33982600	0.0319142	17983500	18255900	33982600	4311.32			1943	-18023700	-18288000	-34095500	0.0319142	18023700	18288000	34095500	4337.43
1944	-17982300	-18254600	-33977700	0.0323696	17982300	18254600	33977700	4371.73			1944	-18021600	-18285900	-34087400	0.0323696	18021600	18285900	34087400	4397.47
1945	-17981100	-18253400	-33973200	0.0326142	17981100	18253400	33973200	4403.73			1945	-18019500	-18283800	-34079600	0.0326142	18019500	18283800	34079600	4428.9
1946	-17980200	-18252200	-33968400	0.0325986	17980200	18252200	33968400	4400.54			1946	-18017400	-18281800	-34072100	0.0325986	18017400	18281800	34072100	4425.04
1947	-17978700	-18250900	-33963700	0.0326323	17978700	18250900	33963700	4404			1947	-18015300	-18279800	-34064800	0.0326323	18015300	18279800	34064800	4427.92
1948	-17977400	-18249700	-33959200	0.0325052	17977400	18249700	33959200	4385.81			1948	-18013100	-18277800	-34057400	0.0325052	18013100	18277800	34057400	4408.96
1949	-17976100	-18248500	-33954800	0.0318203	17976100	18248500	33954800	4292.4			1949	-18010900	-18275800	-34050200	0.0318203	18010900	18275800	34050200	4314.42
1950	-17974800	-18247300	-33950400	0.0315872	17974800	18247300	33950400	4259.97			1950	-18008800	-18273900	-34043100	0.0315872	18008800	18273900	34043100	4281.22
1951	-17973400	-18246000	-33945900	0.031489	17973400	18246000	33945900	4245.71			1951	-18006400	-18271900	-34036100	0.031489	18006400	18271900	34036100	4266.32
1952	-17971900	-18244800	-33941500	0.0312387	17971900	18244800	33941500	4210.97			1952	-18004000	-18270000	-34029300	0.0312387	18004000	18270000	34029300	4230.87
1953	-17970500	-18243600	-33937200	0.031069	17970500	18243600	33937200	4187.14			1953	-18001500	-18268000	-34022500	0.031069	18001500	18268000	34022500	4206.35
1954	-17968800	-18242300	-33932800	0.0308866	17968800	18242300	33932800	4161.57			1954	-17999000	-18266100	-34015800	0.0308866	17999000	18266100	34015800	4180.15
1955	-17967000	-18241000	-33928500	0.0308596	17967000	18241000	33928500	4156.95			1955	-17996500	-18264100	-34009000	0.0308596	17996500	18264100	34009000	4174.97
1956	-17965300	-18239800	-33924200	0.0309775	17965300	18239800	33924200	4171.87			1956	-17993900	-18262200	-34002300	0.0309775	17993900	18262200	34002300	4189.41
1957	-17963600	-18238500	-33919900	0.0307835	17963600	18238500	33919900	4144.77			1957	-17991100	-18260200	-33995700	0.0307835	17991100	18260200	33995700	4161.67
1958	-17961800	-18237200	-33915600	0.0307776	17961800	18237200	33915600	4143			1958	-17988300	-18258200	-33989100	0.0307776	17988300	18258200	33989100	4159.37
1959	-17959800	-18235900	-33911000	0.0311368	17959800	18235900	33911000	4190.3			1959	-17985500	-18256200	-33982300	0.0311368	17985500	18256200	33982300	4206.36
1960	-17957900	-18234500	-33906300	0.0311194	17957900	18234500	33906300	4186.89			1960	-17982600	-18254200	-33975400	0.0311194	17982600	18254200	33975400	4202.44
1961	-17955900	-18233100	-33901500	0.0310749	17955900	18233100	33901500	4179.81			1961	-17979700	-18252100	-33968300	0.0310749	17979700	18252100	33968300	4194.81
1962	-17953700	-18231600	-33896600	0.0310341	17953700	18231600	33896600	4173.2			1962	-17976600	-18249900	-33961100	0.0310341	17976600	18249900	33961100	4187.65
1963	-17951500	-18230000	-33891400	0.0311999	17951500	18230000	33891400	4194.3			1963	-17973500	-18247700	-33953700	0.0311999	17973500	18247700	33953700	4208.32
1964	-17949200	-18228400	-33886100	0.0317954	17949200	18228400	33886100	4273.11			1964	-17970500	-18245500	-33946000	0.0317954	17970500	18245500	33946000	4286.86
1965	-17947100	-18226800	-33880400	0.0324642	17947100	18226800	33880400	4361.66			1965	-17967500	-18243100	-33938000	0.0324642	17967500	18243100	33938000	4375.14
1966	-17944900	-18225100	-33874500	0.0332625	17944900	18225100	33874500	4467.49			1966	-17964500	-18240800	-33929700	0.0332625	17964500	18240800	33929700	4480.74
1967	-17942700	-18223400	-33868600	0.0338394	17942700	18223400	33868600	4543.53			1967	-17961400	-18238300	-33921100	0.0338394	17961400	18238300	33921100	4556.34
1968	-17940300	-18221600	-33862500	0.0329097	17940300	18221600	33862500	4417.24			1968	-17958100	-18235800	-33912400	0.0329097	17958100	18235800	33912400	4429.08
1969	-17938300	-18219900	-33856200	0.0311297	17938300	18219900	33856200	4176.92			1969	-17955400	-18233300	-33903300	0.0311297	17955400	18233300	33903300	4187.51
1970	-17936100	-18218100	-33849800	0.0304991	17936100	18218100	33849800	4090.91			1970	-17952300	-18230800	-33894200	0.0304991	17952300	18230800	33894200	4100.69
1971	-17934100	-18216200	-33842900	0.0291674	17934100	18216200	33842900	3910.86			1971	-17949400	-18228200	-33884500	0.0291674	17949400	18228200	33884500	3919.64
1972	-17933600	-18214600	-33835500	0.0287482	17933600	18214600	33835500	3853.24			1972	-17949000	-18226000	-33874200	0.0287482	17949000	18226000	33874200	3861.36
1973	-17913600	-20173200	-43189800	0.0358855	17913600	20173200	43189800	7338.72			1973	-10134600	-16714500	-34486000	0.0358855	10134600	16714500	34486000	4658.98
1974	-18300700	-20199400	-42927900	0.0325394	18300700	20199400	42927900	6600.37			1974	-10321600	-16550400	-33516800	0.0325394	10321600	16550400	33516800	4005.85
1975	-10746500	-16559900	-33137200	0.046977	10746500	16559900	33137200	5669.11			1975	-5443670	-13287000	-22842800	0.046977	5443670	13287000	22842800	2842.17
1976	-14716000	-20055500	-45826400	0.0306501	14716000	20055500	45826400	6894.97			1976	-7450620	-14782000	-27854100	0.0306501	7450620	14782000	27854100	2662.26
1977	-13265500	-19758700	-45862700	0.024875	13265500	19758700	45862700	5589.78			1977	-6766500	-14296800	-26162400	0.024875	6766500	14296800	26162400	1925.42
1978	-12132400	-18485200	-40926700	0.0726632	12132400	18485200	40926700	13101.5			1978	-5936820	-13657400	-24103000	0.0726632	5936820	13657400	24103000	4841.21
1979	-11188500	-16957700	-34591400	0.0554129	11188500	16957700	34591400	7254.85			1979	-5708590	-13487200	-23531700	0.0554129	5708590	13487200	23531700	3535.67
1980	-10915900	-17177000	-35908800	0.06093	10915900	17177000	35908800	8550.19			1980	-5144300	-13078800	-22149300	0.06093	5144300	13078800	22149300	3490.15
1981	-13667100	-16008000	-27586400	0.0612439	13667100	16008000	27586400	5497.23			1981	-8289680	-13732200	-22118500	0.0612439	8289680	13732200	22118500	3535.34
1982	-13063800	-15955900	-27941800	0.0550483	13063800	15955900	27941800	5002.51			1982	-7688700	-13609400	-22134200	0.0550483	7688700	13609400	22134200	3165.99
1983	-12468600	-15886800	-28207600	0.0457001	12468600	15886800	28207600	4187.74			1983	-7129530	-13478100	-22067800	0.0457001	7129530	13478100	22067800	2605.96
1984	-11893300	-15797300	-28356300	0.0380277	11893300	15797300	28356300	3493.53			1984	-6609910	-13336600	-21913100	0.0380277	6609910	13336600	21913100	2137.45
1985	-11182800	-15675300	-28485500	0.0318385	11182800	15675300	28485500	2928.11			1985	-5995920	-13163500	-21702100	0.0318385	5995920	13163500	21702100	1757.16
1986	-10384100	-15583500	-28846800	0.029772	10384100	15583500	28846800	2783.24			1986	-5442060	-13030900	-21624100	0.029772	5442060	13030900	21624100	1632.81
1987	-9601120	-15580400	-29614700	0.0331495	9601120	15580400	29614700	3237.19			1987	-4771670	-12795300	-21171400	0.0331495	4771670	12795300	21171400	1753.78
1988	-18110700	-18362300	-34362900	0.192077	18110700	18362300	34362900	26476			1988	-18485400	-18533400	-34803500	0.192077	18485400	18533400	34803500	27184
1989	-18105600	-18372300	-34415600	0.189645	18105600	18372300	34415600	26204.8			1989	-18504000	-18558400	-34904100	0.189645	18504000	18558400	34904100	26974.7
1990	-18095400	-18382500	-34474500	0.200255	18095400	18382500	34474500	27744.9			1990	-18516900	-18584800	-35016700	0.200255	18516900	18584800	35016700	28640.4
1991	-18079300	-18391500	-34533400	0.188995	18079300	18391500	34533400	26252.6			1991	-18525100	-18610600	-35131800	0.188995	18525100	18610600	35131800	27179.6
1992	-18057300	-18402600	-34608100	0.163296	18057300	18402600	34608100	22756.8			1992	-18531500	-18642100	-35275300	0.163296	18531500	18642100	35275300	23644.4
1993	-18020700	-18410800	-34683900	0.160829	18020700	18410800	34683900	22482.7			1993	-18527500	-18671600	-35419800	0.160829	18527500	18671600	35419800	23443.8
1994	-17969700	-18417300	-34766100	0.174605	17969700	18417300	34766100	24487			1994	-18510700	-18699900	-35571500	0.174605	18510700	18699900	35571500	25626.8
1995	-18066000	-18251600	-33879900	0.117266	18066000	18251600	33879900	15782.7			1995	-18221000	-18296700	-33939900	0.117266	18221000	18296700	33939900	15865.4
1996	-18065300	-18254500	-33894300	0.106302	18065300	18254500	33894300	14316.8			1996	-18224200	-18302000	-33962000	0.106302	18224200	18302000	33962000	14398
1997	-17944900	-18215500	-33828300	0.0195522	17944900	18215500	33828300	2620.19			1997	-17967400	-18227900	-33864800	0.0195522	17967400	18227900	33864800	2625.71
1998	-15820700	-18133600	-35562700	0.12249	15820700	18133600	35562700	17403.1			1998	-15870400	-18685700	-38144300	0.12249	15870400	18685700	38144300	19716.5
[truncated: 1,728 more rows]
