# Supplementary material for: Energy release induced rockbursts based on butterfly-shaped plastic zones in roadways of coal reservoirs
Source: PLoS One. 2021 Jul 28;16(7):e0255044. doi: 10.1371/journal.pone.0255044 (PMC8318283; doi:10.1371/journal.pone.0255044)
Supplement: S1 Data — (ZIP) [file pone.0255044.s001.zip › Qianqiu coal/1/energy4.xlsx]

## Sheet: s1
	弹性								0.21			塑性								0.21
									4280000000											4280000000
1	-13845300	-16931600	-31809900	0.0369294	13845300	16931600	31809900	4230.48	2.7903e+07		1	-8457630	-14282800	-24574400	0.0369294	8457630	14282800	24574400	2562.56	2.71212e+07	781811
2	-14222800	-16826900	-30933400	0.0735411	14222800	16826900	30933400	8061.96			2	-9100520	-14355600	-24278600	0.0735411	9100520	14355600	24278600	5019.87
3	-14452400	-17045500	-31745800	0.0693742	14452400	17045500	31745800	7973.02			3	-9616510	-14790400	-25834800	0.0693742	9616510	14790400	25834800	5301.15
4	-14058100	-17043300	-32129300	0.0375955	14058100	17043300	32129300	4392.32			4	-8822580	-14612700	-25781900	0.0375955	8822580	14612700	25781900	2846.72
5	-13738000	-17034400	-32407400	0.0333589	13738000	17034400	32407400	3943.87			5	-8126390	-14382200	-25379300	0.0333589	8126390	14382200	25379300	2447.29
6	-14505400	-17183700	-32351200	0.0756143	14505400	17183700	32351200	8983.82			6	-9768970	-15161300	-27449500	0.0756143	9768970	15161300	27449500	6440.91
7	-14137100	-17210000	-32844800	0.0578459	14137100	17210000	32844800	7029.42			7	-8863280	-14933200	-27268300	0.0578459	8863280	14933200	27268300	4845.23
8	-13728500	-17164100	-33034900	0.0439074	13728500	17164100	33034900	5369.38			8	-7914280	-14611200	-26682900	0.0439074	7914280	14611200	26682900	3524.36
9	-18090800	-18268900	-33937500	0.0448636	18090800	18268900	33937500	6057.17			9	-18244100	-18328300	-34067500	0.0448636	18244100	18328300	34067500	6109.19
10	-18095100	-18270200	-33939300	0.0422338	18095100	18270200	33939300	5702.98			10	-18252800	-18329900	-34066200	0.0422338	18252800	18329900	34066200	5751.48
11	-18095800	-18271500	-33944900	0.039287	18095800	18271500	33944900	5306.55			11	-18255100	-18332400	-34076000	0.039287	18255100	18332400	34076000	5352.88
12	-18090900	-18270100	-33943000	0.0414481	18090900	18270100	33943000	5597.53			12	-18245300	-18330500	-34076700	0.0414481	18245300	18330500	34076700	5646.68
13	-18086100	-18266200	-33929500	0.0424565	18086100	18266200	33929500	5729.57			13	-18233300	-18324000	-34057800	0.0424565	18233300	18324000	34057800	5777.78
14	-18086200	-18267500	-33935300	0.049972	18086200	18267500	33935300	6745.7			14	-18233600	-18326200	-34067800	0.049972	18233600	18326200	34067800	6803.84
15	-18086300	-18265500	-33925900	0.025278	18086300	18265500	33925900	3410.72			15	-18232800	-18322400	-34050400	0.025278	18232800	18322400	34050400	3438.77
16	-18083800	-18263800	-33920300	0.0527345	18083800	18263800	33920300	7113.2			16	-18226700	-18319500	-34042700	0.0527345	18226700	18319500	34042700	7170.58
17	-18085800	-18263600	-33917100	0.0494373	18085800	18263600	33917100	6667.63			17	-18231000	-18318700	-34034600	0.0494373	18231000	18318700	34034600	6720.07
18	-18088100	-18265300	-33923000	0.0266085	18088100	18265300	33923000	3589.84			18	-18236100	-18321600	-34043100	0.0266085	18236100	18321600	34043100	3618.68
19	-18089100	-18266400	-33927100	0.0221929	18089100	18266400	33927100	2994.76			19	-18239600	-18323800	-34050500	0.0221929	18239600	18323800	34050500	3019.4
20	-18087900	-18263700	-33915800	0.0414988	18087900	18263700	33915800	5596.78			20	-18236100	-18318600	-34029200	0.0414988	18236100	18318600	34029200	5639.95
21	-18090200	-18265500	-33921800	0.0348008	18090200	18265500	33921800	4694.97			21	-18240800	-18321600	-34038600	0.0348008	18240800	18321600	34038600	4732.12
22	-18091500	-18266900	-33927600	0.0304185	18091500	18266900	33927600	4104.98			22	-18244200	-18324200	-34047900	0.0304185	18244200	18324200	34047900	4138.28
23	-18080400	-18294800	-34071200	0.0498537	18080400	18294800	34071200	6773.32			23	-18253000	-18381100	-34309900	0.0498537	18253000	18381100	34309900	6868.8
24	-18075500	-18297200	-34087600	0.0442129	18075500	18297200	34087600	6011.24			24	-18247500	-18386400	-34340900	0.0442129	18247500	18386400	34340900	6100.13
25	-18073900	-18294900	-34078500	0.0472738	18073900	18294900	34078500	6424.44			25	-18241900	-18382200	-34326200	0.0472738	18241900	18382200	34326200	6517.34
26	-18026200	-18278200	-34046500	0.120866	18026200	18278200	34046500	16388.6			26	-18120100	-18357000	-34327900	0.120866	18120100	18357000	34327900	16634.6
27	-18025000	-18276700	-34040700	0.132995	18025000	18276700	34040700	18027.9			27	-18112500	-18355000	-34325900	0.132995	18112500	18355000	34325900	18300.1
28	-18031000	-18273300	-34018300	0.129093	18031000	18273300	34018300	17481.6			28	-18121400	-18347500	-34281400	0.129093	18121400	18347500	34281400	17727.7
29	-18033500	-18275700	-34027400	0.123921	18033500	18275700	34027400	16789.2			29	-18131100	-18351400	-34290500	0.123921	18131100	18351400	34290500	17027.3
30	-18025100	-18282800	-34069600	0.0933019	18025100	18282800	34069600	12665			30	-18126900	-18365700	-34362800	0.0933019	18126900	18365700	34362800	12863.7
31	-18031100	-18280300	-34051600	0.103155	18031100	18280300	34051600	13991.6			31	-18135300	-18360300	-34328400	0.103155	18135300	18360300	34328400	14200.6
32	-18085000	-18293800	-34061800	0.0437791	18085000	18293800	34061800	5945.72			32	-18259000	-18378100	-34289700	0.0437791	18259000	18378100	34289700	6026.56
33	-18075100	-18292200	-34064400	0.0434445	18075100	18292200	34064400	5900.14			33	-18239900	-18376500	-34301300	0.0434445	18239900	18376500	34301300	5982.12
34	-18081000	-18291800	-34056600	0.0429266	18081000	18291800	34056600	5828.13			34	-18250000	-18375000	-34283900	0.0429266	18250000	18375000	34283900	5906.78
35	-18090800	-18293400	-34054400	0.0292977	18090800	18293400	34054400	3977.9			35	-18268700	-18376600	-34273100	0.0292977	18268700	18376600	34273100	4030.46
36	-18094200	-18295100	-34058800	0.0276705	18094200	18295100	34058800	3757.95			36	-18276300	-18379500	-34279200	0.0276705	18276300	18379500	34279200	3808.14
37	-18027400	-18296900	-34134300	0.0905162	18027400	18296900	34134300	12325.6			37	-18157200	-18391900	-34457200	0.0905162	18157200	18391900	34457200	12541.7
38	-18031900	-18298500	-34137500	0.0714283	18031900	18298500	34137500	9728.56			38	-18169700	-18394400	-34456800	0.0714283	18169700	18394400	34456800	9898.49
39	-18039200	-18301400	-34144000	0.054816	18039200	18301400	34144000	7469.1			39	-18186700	-18399000	-34461900	0.054816	18186700	18399000	34461900	7600.09
40	-17477300	-18394200	-35148000	0.022562	17477300	18394200	35148000	3201.44			40	-17751200	-18729600	-36472900	0.022562	17751200	18729600	36472900	3420.41
41	-17532000	-18402900	-35134700	0.0305632	17532000	18402900	35134700	4337.05			41	-17870400	-18744000	-36422300	0.0305632	17870400	18744000	36422300	4629.06
42	-17499800	-18407400	-35188400	0.0300009	17499800	18407400	35188400	4266.47			42	-17859700	-18767300	-36543700	0.0300009	17859700	18767300	36543700	4569.12
43	-17446600	-18396800	-35191200	0.0222042	17446600	18396800	35191200	3155.97			43	-17727700	-18745400	-36571300	0.0222042	17727700	18745400	36571300	3380.76
44	-17414700	-18384100	-35162600	0.0212738	17414700	18384100	35162600	3018.35			44	-17630500	-18714900	-36523400	0.0212738	17630500	18714900	36523400	3228.17
45	-18161800	-18273800	-33734900	0.0636361	18161800	18273800	33734900	8520.93			45	-18224200	-18320500	-33751800	0.0636361	18224200	18320500	33751800	8539.35
46	-18163000	-18256400	-33724900	0.0951541	18163000	18256400	33724900	12732.8			46	-18229200	-18296200	-33742300	0.0951541	18229200	18296200	33742300	12760.1
47	-18066500	-18367700	-33711500	0.0999235	18066500	18367700	33711500	13365.9			47	-18120400	-18418100	-33726100	0.0999235	18120400	18418100	33726100	13392.6
48	-18016700	-18453500	-33718100	0.0780951	18016700	18453500	33718100	10454.6			48	-18070600	-18509300	-33731200	0.0780951	18070600	18509300	33731200	10475.5
49	-18128800	-18235000	-33737900	0.107316	18128800	18235000	33737900	14358.5			49	-18214900	-18258100	-33762100	0.107316	18214900	18258100	33762100	14394.3
50	-18149000	-18238100	-33731100	0.103588	18149000	18238100	33731100	13859.5			50	-18232800	-18260900	-33752200	0.103588	18232800	18260900	33752200	13891.6
51	-18136800	-18235000	-33729300	0.11661	18136800	18235000	33729300	15597.5			51	-18220200	-18257500	-33752300	0.11661	18220200	18257500	33752300	15634.8
52	-18140600	-18238100	-33740300	0.076146	18140600	18238100	33740300	10191.1			52	-18226800	-18260900	-33761700	0.076146	18226800	18260900	33761700	10215.2
53	-17533900	-18346400	-34863700	0.0429384	17533900	18346400	34863700	6014.45			53	-17542700	-18568400	-35912700	0.0429384	17542700	18568400	35912700	6324.22
54	-17587200	-18352100	-34837400	0.0419344	17587200	18352100	34837400	5870.52			54	-17659000	-18578200	-35843200	0.0419344	17659000	18578200	35843200	6164.82
55	-17623000	-18363700	-34857000	0.0509013	17623000	18363700	34857000	7135.94			55	-17749100	-18601400	-35863700	0.0509013	17749100	18601400	35863700	7498.68
56	-18089700	-18267600	-33932400	0.0362436	18089700	18267600	33932400	4892.08			56	-18240700	-18325800	-34058600	0.0362436	18240700	18325800	34058600	4933.03
57	-18071400	-18240300	-33820900	0.0721532	18071400	18240300	33820900	9684.16			57	-18179300	-18277200	-33888500	0.0721532	18179300	18277200	33888500	9731.66
58	-18071600	-18238600	-33812300	0.105454	18071600	18238600	33812300	14147.9			58	-18175200	-18274000	-33877600	0.105454	18175200	18274000	33877600	14214.8
59	-18072100	-18238100	-33809300	0.0980343	18072100	18238100	33809300	13150.6			59	-18177400	-18273000	-33870300	0.0980343	18177400	18273000	33870300	13210.4
60	-18071400	-18239800	-33818400	0.0688697	18071400	18239800	33818400	9242.34			60	-18180000	-18276100	-33882700	0.0688697	18180000	18276100	33882700	9286.3
61	-18071200	-18241500	-33826500	0.0541159	18071200	18241500	33826500	7265.2			61	-18182500	-18279100	-33894600	0.0541159	18182500	18279100	33894600	7301.37
62	-18021600	-18294800	-34130300	0.0935601	18021600	18294800	34130300	12736.6			62	-18142200	-18388600	-34456500	0.0935601	18142200	18388600	34456500	12960.2
63	-18030500	-18291700	-34106300	0.0906073	18030500	18291700	34106300	12322			63	-18153600	-18381400	-34410700	0.0906073	18153600	18381400	34410700	12525.8
64	-18035400	-18293600	-34110700	0.0817351	18035400	18293600	34110700	11118.6			64	-18166000	-18384300	-34412500	0.0817351	18166000	18384300	34412500	11302.3
65	-10979400	-18936900	-44232200	0.0419289	10979400	18936900	44232200	8780.31			65	-4917880	-12917300	-21590800	0.0419289	4917880	12917300	21590800	2296.25
66	-11028400	-19263300	-45738700	0.0385432	11028400	19263300	45738700	8616.35			66	-4836910	-12868000	-21393100	0.0385432	4836910	12868000	21393100	2077.66
67	-11924700	-18935600	-43281100	0.0440946	11924700	18935600	43281100	8850.82			67	-6381730	-13982300	-25211100	0.0440946	6381730	13982300	25211100	3187.2
68	-14670200	-18085400	-36483800	0.0588652	14670200	18085400	36483800	8664.81			68	-12415300	-18376500	-40125600	0.0588652	12415300	18376500	40125600	10226.8
69	-14876900	-18097000	-36332200	0.0638028	14876900	18097000	36332200	9336.46			69	-12727800	-18468700	-40253000	0.0638028	12727800	18468700	40253000	11159.9
70	-17909600	-18308100	-34305700	0.0632977	17909600	18308100	34305700	8675.84			70	-17964300	-18427100	-34818100	0.0632977	17964300	18427100	34818100	8898.42
71	-17909800	-18311500	-34321400	0.0685589	17909800	18311500	34321400	9404.1			71	-17970600	-18433400	-34841600	0.0685589	17970600	18433400	34841600	9649.7
72	-18051600	-18286500	-34060600	0.0865995	18051600	18286500	34060600	11754.7			72	-18187900	-18368500	-34315100	0.0865995	18187900	18368500	34315100	11923.1
73	-18050900	-18289600	-34076000	0.0496556	18050900	18289600	34076000	6745.01			73	-18190300	-18374800	-34342700	0.0496556	18190300	18374800	34342700	6845.9
74	-18066100	-18233300	-33792600	0.0539045	18066100	18233300	33792600	7224.42			74	-18176500	-18264600	-33831400	0.0539045	18176500	18264600	33831400	7250.1
75	-18065500	-18234200	-33797500	0.0734375	18065500	18234200	33797500	9844.53			75	-18176900	-18266000	-33837800	0.0734375	18176900	18266000	33837800	9880.37
76	-18078900	-18251600	-33866900	0.0314177	18078900	18251600	33866900	4226.63			76	-18212400	-18296100	-33945700	0.0314177	18212400	18296100	33945700	4251.26
77	-18080400	-18252300	-33868600	0.0221507	18080400	18252300	33868600	2980.25			77	-18216000	-18297100	-33946700	0.0221507	18216000	18297100	33946700	2997.61
78	-18044900	-18229600	-33796400	0.0429991	18044900	18229600	33796400	5762.06			78	-18155600	-18260300	-33832000	0.0429991	18155600	18260300	33832000	5781.66
79	-18045200	-18230600	-33800500	0.0380235	18045200	18230600	33800500	5096.35			79	-18156900	-18261700	-33837300	0.0380235	18156900	18261700	33837300	5114.05
80	-18095000	-18269100	-33934300	0.0400653	18095000	18269100	33934300	5408.85			80	-18252300	-18327900	-34057300	0.0400653	18252300	18327900	34057300	5453.8
81	-18095000	-18267900	-33928500	0.0356997	18095000	18267900	33928500	4818.14			81	-18251100	-18325500	-34046900	0.0356997	18251100	18325500	34046900	4857.04
82	-9148300	-16248600	-33251900	0.0552852	9148300	16248600	33251900	6692.85			82	-3555840	-11896200	-18102200	0.0552852	3555840	11896200	18102200	2238.57
83	-10072200	-16282000	-32487100	0.0609678	10072200	16282000	32487100	7076.07			83	-4311120	-12454500	-20008000	0.0609678	4311120	12454500	20008000	2924.33
84	-16990200	-18323200	-35296900	0.0858738	16990200	18323200	35296900	12199			84	-16705400	-18616600	-36980000	0.0858738	16705400	18616600	36980000	13181.5
85	-16836900	-18305000	-35363500	0.0937503	16836900	18305000	35363500	13336.8			85	-16399000	-18594000	-37178500	0.0937503	16399000	18594000	37178500	14483.4
86	-16869000	-18288500	-35253000	0.112737	16869000	18288500	35253000	15958.1			86	-16326000	-18530100	-36946900	0.112737	16326000	18530100	36946900	17213.9
87	-17012200	-18309000	-35207100	0.0876202	17012200	18309000	35207100	12396.4			87	-16641800	-18564100	-36793200	0.0876202	16641800	18564100	36793200	13322.3
88	-17114700	-18348900	-35294900	0.0509936	17114700	18348900	35294900	7254.21			88	-17029700	-18671200	-36916100	0.0509936	17029700	18671200	36916100	7829.8
89	-17006800	-18343600	-35377600	0.0605966	17006800	18343600	35377600	8643.59			89	-16832000	-18675000	-37131800	0.0605966	16832000	18675000	37131800	9380.27
90	-17578700	-18361400	-34890400	0.0578588	17578700	18361400	34890400	8119.59			90	-17692200	-18605000	-35937900	0.0578588	17692200	18605000	35937900	8547.54
91	-18096600	-18286800	-34017100	0.043522	18096600	18286800	34017100	5899.12			91	-18272600	-18363100	-34204500	0.043522	18272600	18363100	34204500	5968.04
92	-18097200	-18285300	-34009300	0.044882	18097200	18285300	34009300	6081.23			92	-18271200	-18359900	-34190600	0.044882	18271200	18359900	34190600	6150.32
93	-17442600	-18371200	-35073500	0.0303449	17442600	18371200	35073500	4288.49			93	-17582100	-18666200	-36339400	0.0303449	17582100	18666200	36339400	4562.47
94	-17380000	-18363400	-35098600	0.0279141	17380000	18363400	35098600	3946.57			94	-17452500	-18654300	-36412400	0.0279141	17452500	18654300	36412400	4205.08
95	-17390400	-18358200	-35063400	0.0255633	17390400	18358200	35063400	3608.57			95	-17424300	-18633700	-36342500	0.0255633	17424300	18633700	36342500	3837.03
96	-17456800	-18366000	-35034200	0.0360376	17456800	18366000	35034200	5084.33			96	-17555800	-18644000	-36260100	0.0360376	17555800	18644000	36260100	5396.52
97	-17507900	-18381400	-35056600	0.0340194	17507900	18381400	35056600	4807.93			97	-17715500	-18681500	-36279100	0.0340194	17715500	18681500	36279100	5108.56
98	-14182400	-18826400	-40503000	0.0204939	14182400	18826400	40503000	3644.86			98	-11820500	-17947000	-38668800	0.0204939	11820500	17947000	38668800	3314.8
99	-14421900	-18925500	-40735400	0.0259261	14421900	18925500	40735400	4665.39			99	-12237700	-18250400	-39699000	0.0259261	12237700	18250400	39699000	4411.98
100	-14690300	-19038800	-41007200	0.0326618	14690300	19038800	41007200	5958.05			100	-12591500	-18505400	-40562800	0.0326618	12591500	18505400	40562800	5794.77
101	-12362800	-15927900	-28509200	0.0611123	12362800	15927900	28509200	5696.14			101	-6503810	-12836900	-19637600	0.0611123	6503810	12836900	19637600	2842.42
102	-12839200	-15681400	-26858300	0.0592956	12839200	15681400	26858300	5027.88			102	-6838410	-12843800	-19335700	0.0592956	6838410	12843800	19335700	2693.71
103	-13515000	-16065400	-28012400	0.0496613	13515000	16065400	28012400	4561.39			103	-7729520	-13206400	-20172700	0.0496613	7729520	13206400	20172700	2441.52
104	-12810200	-16145300	-29098100	0.0509174	12810200	16145300	29098100	4941.45			104	-7022200	-13121200	-20474200	0.0509174	7022200	13121200	20474200	2550.36
105	-10995600	-15985800	-30152400	0.0529934	10995600	15985800	30152400	5386.62			105	-5260480	-12562400	-19572800	0.0529934	5260480	12562400	19572800	2441.11
106	-11792800	-16177900	-30270800	0.0512993	11792800	16177900	30270800	5282			106	-5949320	-12869600	-20348000	0.0512993	5949320	12869600	20348000	2529.46
107	-17783600	-18330000	-34536100	0.0424376	17783600	18330000	34536100	5871.09			107	-17821600	-18488000	-35250900	0.0424376	17821600	18488000	35250900	6078.49
108	-17756700	-18327400	-34550400	0.0439622	17756700	18327400	34550400	6083.93			108	-17776200	-18485700	-35285500	0.0439622	17776200	18485700	35285500	6303.48
109	-17731700	-18326700	-34572000	0.0383942	17731700	18326700	34572000	5317.07			109	-17731600	-18486500	-35334000	0.0383942	17731600	18486500	35334000	5514.64
110	-17803200	-18316700	-34453200	0.078942	17803200	18316700	34453200	10880.8			110	-17802400	-18455400	-35115000	0.078942	17802400	18455400	35115000	11231.3
111	-17813400	-18312100	-34420900	0.0863586	17813400	18312100	34420900	11886.3			111	-17807100	-18444100	-35056200	0.0863586	17807100	18444100	35056200	12252.9
112	-17841900	-18316800	-34414800	0.0694767	17841900	18316800	34414800	9563.7			112	-17871700	-18451400	-35026600	0.0694767	17871700	18451400	35026600	9852.22
113	-17832500	-18319900	-34439000	0.0638158	17832500	18319900	34439000	8793.53			113	-17868100	-18459600	-35069200	0.0638158	17868100	18459600	35069200	9067.43
114	-18065800	-18238200	-33816400	0.0443946	18065800	18238200	33816400	5956.69			114	-18181800	-18273100	-33866400	0.0443946	18181800	18273100	33866400	5981.59
115	-18063800	-18237700	-33815700	0.02394	18063800	18237700	33815700	3211.97			115	-18180300	-18272300	-33864100	0.02394	18180300	18272300	33864100	3225.17
116	-18064100	-18238400	-33819100	0.023275	18064100	18238400	33819100	3123.28			116	-18181700	-18273500	-33868500	0.023275	18181700	18273500	33868500	3136.31
117	-18065800	-18239300	-33821300	0.0405978	18065800	18239300	33821300	5448.55			117	-18183400	-18274800	-33873200	0.0405978	18183400	18274800	33873200	5471.94
118	-18067300	-18237300	-33810600	0.0643292	18067300	18237300	33810600	8629.22			118	-18180900	-18271400	-33859500	0.0643292	18180900	18271400	33859500	8664.51
119	-18065500	-18237000	-33810900	0.0462375	18065500	18237000	33810900	6202.29			119	-18179900	-18271000	-33858300	0.0462375	18179900	18271000	33858300	6227.28
120	-18004400	-18304000	-34191200	0.0729946	18004400	18304000	34191200	9963.6			120	-18127800	-18408000	-34563700	0.0729946	18127800	18408000	34563700	10161.1
121	-18015200	-18303900	-34180000	0.0644844	18015200	18303900	34180000	8798.62			121	-18147900	-18407200	-34539500	0.0644844	18147900	18407200	34539500	8968.73
122	-17993900	-18305100	-34207000	0.0623789	17993900	18305100	34207000	8519.75			122	-18112000	-18411600	-34596600	0.0623789	18112000	18411600	34596600	8695.08
123	-18076000	-18267500	-33945400	0.0797915	18076000	18267500	33945400	10774.6			123	-18214400	-18328300	-34097000	0.0797915	18214400	18328300	34097000	10875.9
124	-18079200	-18269600	-33952500	0.0602647	18079200	18269600	33952500	8140.99			124	-18222100	-18331600	-34104800	0.0602647	18222100	18331600	34104800	8218.37
125	-18077100	-18270800	-33960300	0.0562228	18077100	18270800	33960300	7597.6			125	-18219700	-18334600	-34121500	0.0562228	18219700	18334600	34121500	7673.03
126	-18073900	-18269300	-33956200	0.0746292	18073900	18269300	33956200	10082.5			126	-18211700	-18332100	-34118000	0.0746292	18211700	18332100	34118000	10182.1
127	-18073200	-18263800	-33931000	0.0884206	18073200	18263800	33931000	11931			127	-18205000	-18321900	-34075700	0.0884206	18205000	18321900	34075700	12038.1
128	-18071900	-18265700	-33941200	0.0855461	18071900	18265700	33941200	11548.6			128	-18204000	-18325700	-34095100	0.0855461	18204000	18325700	34095100	11657.4
129	-16569000	-18342500	-35810000	0.0153901	16569000	18342500	35810000	2230.51			129	-16464900	-18828700	-38231100	0.0153901	16464900	18828700	38231100	2499.66
130	-16630100	-18380000	-35927900	0.0225581	16630100	18380000	35927900	3290.24			130	-16634600	-18923700	-38514500	0.0225581	16634600	18923700	38514500	3717.81
131	-18081300	-18254600	-33879100	0.0323857	18081300	18254600	33879100	4359.58			131	-18217600	-18301700	-33966900	0.0323857	18217600	18301700	33966900	4387.06
132	-18080000	-18253000	-33872700	0.0310347	18080000	18253000	33872700	4176.34			132	-18215000	-18298800	-33955900	0.0310347	18215000	18298800	33955900	4201.66
133	-18080000	-18253300	-33873800	0.0290055	18080000	18253300	33873800	3903.48			133	-18214100	-18299200	-33958700	0.0290055	18214100	18299200	33958700	3927.41
134	-16821400	-18349500	-35591200	0.0355218	16821400	18349500	35591200	5108.39			134	-16661300	-18749600	-37657900	0.0355218	16661300	18749600	37657900	5627.01
135	-16839400	-18329300	-35476600	0.0767058	16839400	18329300	35476600	10972.4			135	-16554200	-18676000	-37414200	0.0767058	16554200	18676000	37414200	12000.5
136	-18040000	-18308600	-34177600	0.0267271	18040000	18308600	34177600	3647.7			136	-18201900	-18413500	-34515600	0.0267271	18201900	18413500	34515600	3715.97
137	-18042100	-18306900	-34167400	0.0373335	18042100	18306900	34167400	5092.92			137	-18202600	-18409800	-34497000	0.0373335	18202600	18409800	34497000	5186.07
138	-18080100	-18232600	-33775300	0.0788996	18080100	18232600	33775300	10567.7			138	-18183700	-18261900	-33811500	0.0788996	18183700	18261900	33811500	10602.9
139	-18076400	-18233300	-33782200	0.0901879	18076400	18233300	33782200	12083			139	-18181800	-18263500	-33820900	0.0901879	18181800	18263500	33820900	12125
140	-18073900	-18232800	-33782500	0.0740564	18073900	18232800	33782500	9921.56			140	-18180800	-18263000	-33819500	0.0740564	18180800	18263000	33819500	9955.46
141	-16665500	-18362800	-35810400	0.0335293	16665500	18362800	35810400	4864.67			141	-16584000	-18850600	-38216300	0.0335293	16584000	18850600	38216300	5447.75
142	-18071900	-18245000	-33842600	0.115735	18071900	18245000	33842600	15550			142	-18187600	-18285600	-33920600	0.115735	18187600	18285600	33920600	15635.8
143	-18071500	-18242900	-33833000	0.0884756	18071500	18242900	33833000	11881.9			143	-18184800	-18281900	-33905400	0.0884756	18184800	18281900	33905400	11943.8
144	-18071700	-18243500	-33835700	0.0829007	18071700	18243500	33835700	11134.7			144	-18187900	-18282800	-33906400	0.0829007	18187900	18282800	33906400	11192.3
145	-18072600	-18245600	-33844700	0.106436	18072600	18245600	33844700	14302.2			145	-18192100	-18286500	-33919900	0.106436	18192100	18286500	33919900	14380
146	-18072000	-18246900	-33851500	0.127685	18072000	18246900	33851500	17162.9			146	-18190100	-18289300	-33935600	0.127685	18190100	18289300	33935600	17263.4
147	-18070600	-18243200	-33835400	0.112507	18070600	18243200	33835400	15110.7			147	-18181400	-18282800	-33913300	0.112507	18181400	18282800	33913300	15193
148	-18071000	-18241600	-33827100	0.0961343	18071000	18241600	33827100	12906.6			148	-18179900	-18279600	-33899300	0.0961343	18179900	18279600	33899300	12973
149	-18071100	-18241700	-33827500	0.0689556	18071100	18241700	33827500	9257.9			149	-18184700	-18279400	-33893600	0.0689556	18184700	18279400	33893600	9303.43
150	-18070900	-18239700	-33818200	0.0775434	18070900	18239700	33818200	10406.2			150	-18181500	-18275900	-33880000	0.0775434	18181500	18275900	33880000	10454.7
151	-18070800	-18239800	-33819000	0.0797541	18070800	18239800	33819000	10703.2			151	-18183300	-18275900	-33878600	0.0797541	18183300	18275900	33878600	10752.4
152	-18070700	-18241500	-33827300	0.0798254	18070700	18241500	33827300	10717.1			152	-18186200	-18279100	-33890800	0.0798254	18186200	18279100	33890800	10768.8
153	-13352700	-16924200	-32267200	0.0418892	13352700	16924200	32267200	4896.84			153	-7506200	-14044200	-24388800	0.0418892	7506200	14044200	24388800	2854.79
154	-13483300	-16737400	-31246300	0.0395063	13483300	16737400	31246300	4370.1			154	-7855040	-13865400	-23187700	0.0395063	7855040	13865400	23187700	2466.12
155	-13342100	-17101400	-33122600	0.0444682	13342100	17101400	33122600	5445.44			155	-7150760	-14255800	-25752800	0.0444682	7150760	14255800	25752800	3341.43
156	-13626100	-18668900	-40308400	0.0305811	13626100	18668900	40308400	5378.08			156	-10547400	-17016200	-35504800	0.0305811	10547400	17016200	35504800	4197.69
157	-13265700	-18692800	-40782800	0.0497144	13265700	18692800	40782800	8926.97			157	-9298530	-16107400	-32424100	0.0497144	9298530	16107400	32424100	5740.08
158	-12973300	-18375300	-39561900	0.0402154	12973300	18375300	39561900	6812.61			158	-9311450	-16116200	-32450900	0.0402154	9311450	16116200	32450900	4650.64
159	-13605000	-18528900	-39662200	0.0293313	13605000	18528900	39662200	5003.93			159	-10695200	-17124500	-35875300	0.0293313	10695200	17124500	35875300	4106.98
160	-14053700	-18696800	-40013800	0.0257515	14053700	18696800	40013800	4474.7			160	-11683600	-17844500	-38319400	0.0257515	11683600	17844500	38319400	4092.91
161	-15727100	-18550200	-37641800	0.0316151	15727100	18550200	37641800	4963.56			161	-16601700	-20090900	-44109700	0.0316151	16601700	20090900	44109700	6666.75
162	-15475500	-18521600	-37757100	0.0437908	15475500	18521600	37757100	6899.25			162	-15920900	-20096400	-44816400	0.0437908	15920900	20096400	44816400	9482.14
163	-18093900	-18279500	-33985100	0.0397806	18093900	18279500	33985100	5383.48			163	-18258800	-18348600	-34149500	0.0397806	18258800	18348600	34149500	5439.54
164	-18094100	-18277300	-33974300	0.0376338	18094100	18277300	33974300	5090.32			164	-18258900	-18344700	-34130600	0.0376338	18258900	18344700	34130600	5141.35
165	-18091400	-18277400	-33977600	0.0381121	18091400	18277400	33977600	5155.62			165	-18253400	-18345200	-34138600	0.0381121	18253400	18345200	34138600	5208.25
166	-18043000	-18228200	-33791500	0.0404393	18043000	18228200	33791500	5417.6			166	-18152700	-18258400	-33825600	0.0404393	18152700	18258400	33825600	5435.56
167	-17458900	-18358100	-34994400	0.0506477	17458900	18358100	34994400	7132.1			167	-17514800	-18620200	-36187800	0.0506477	17514800	18620200	36187800	7554.86
168	-15364300	-17088000	-31036500	0.11729	15364300	17088000	31036500	13127			168	-11499200	-15268900	-26232400	0.11729	11499200	15268900	26232400	9383.83
169	-15328100	-17221000	-31706200	0.130515	15328100	17221000	31706200	15132.5			169	-11547600	-15611000	-27814100	0.130515	11547600	15611000	27814100	11552.7
170	-14945300	-17223200	-32099800	0.0903903	14945300	17223200	32099800	10650.4			170	-10709500	-15422300	-27753100	0.0903903	10709500	15422300	27753100	7907.1
171	-14874200	-17033400	-31266000	0.0878805	14874200	17033400	31266000	9891.99			171	-10484100	-15009500	-26011400	0.0878805	10484100	15009500	26011400	6849.65
172	-14840700	-18727500	-39373100	0.0425478	14840700	18727500	39373100	7204.14			172	-14005100	-19530200	-44034200	0.0425478	14005100	19530200	44034200	8854.96
173	-15126700	-18629200	-38618900	0.0545972	15126700	18629200	38618900	8938.44			173	-15180300	-20394600	-46978300	0.0545972	15180300	20394600	46978300	12892.8
174	-14722200	-18556400	-38676300	0.0562216	14722200	18556400	38676300	9205.76			174	-13986300	-19521800	-44012800	0.0562216	13986300	19521800	44012800	11689.4
175	-16452700	-18511500	-36731700	0.0407698	16452700	18511500	36731700	6169.12			175	-17308100	-19519200	-40678700	0.0407698	17308100	19519200	40678700	7450.19
176	-16587600	-18489700	-36493200	0.0378168	16587600	18489700	36493200	5665.11			176	-17392400	-19387400	-39966200	0.0378168	17392400	19387400	39966200	6700.4
177	-16388900	-18457500	-36538100	0.0428572	16388900	18457500	36538100	6421.1			177	-16957100	-19334100	-40147600	0.0428572	16957100	19334100	40147600	7627.89
178	-17259700	-18396800	-35378300	0.0434506	17259700	18396800	35378300	6217.03			178	-17495400	-18793600	-37033700	0.0434506	17495400	18793600	37033700	6742.16
179	-17324100	-18389400	-35278300	0.0433625	17324100	18389400	35278300	6179.59			179	-17547700	-18755400	-36798900	0.0433625	17547700	18755400	36798900	6659.05
180	-17221400	-18374500	-35310100	0.0467816	17221400	18374500	35310100	6668.58			180	-17341600	-18731900	-36893400	0.0467816	17341600	18731900	36893400	7199.44
181	-17860300	-18347600	-34543000	0.0392	17860300	18347600	34543000	5430.78			181	-18009600	-18520600	-35218000	0.0392	18009600	18520600	35218000	5620.06
182	-17878700	-18344600	-34510300	0.0403764	17878700	18344600	34510300	5586.42			182	-18029400	-18511400	-35154600	0.0403764	18029400	18511400	35154600	5772.88
183	-17850200	-18341500	-34524400	0.0412311	17850200	18341500	34524400	5706.26			183	-17978300	-18507900	-35188900	0.0412311	17978300	18507900	35188900	5900.61
184	-18037500	-18318300	-34226200	0.0398855	18037500	18318300	34226200	5456.09			184	-18214000	-18433700	-34599600	0.0398855	18214000	18433700	34599600	5568.64
185	-18044000	-18315400	-34206200	0.0430939	18044000	18315400	34206200	5889.87			185	-18222600	-18427600	-34562000	0.0430939	18222600	18427600	34562000	6006.57
186	-18033200	-18315100	-34215200	0.042317	18033200	18315100	34215200	5785.28			186	-18202200	-18427700	-34582700	0.042317	18202200	18427700	34582700	5902.36
187	-18090400	-18295900	-34066400	0.0404055	18090400	18295900	34066400	5489.2			187	-18271100	-18381700	-34294600	0.0404055	18271100	18381700	34294600	5564.46
188	-18096600	-18267100	-33923100	0.0431237	18096600	18267100	33923100	5818.73			188	-18253500	-18323500	-34035100	0.0431237	18253500	18323500	34035100	5863.98
189	-18096700	-18265600	-33916000	0.0396468	18096700	18265600	33916000	5347.77			189	-18253700	-18320800	-34022000	0.0396468	18253700	18320800	34022000	5387.83
190	-18094000	-18265200	-33916900	0.0424127	18094000	18265200	33916900	5720.86			190	-18248000	-18320300	-34025500	0.0424127	18248000	18320300	34025500	5764.17
191	-18085800	-18255400	-33878100	0.0418297	18085800	18255400	33878100	5630.99			191	-18228800	-18301700	-33956000	0.0418297	18228800	18301700	33956000	5664.36
192	-18083900	-18253700	-33871800	0.0400662	18083900	18253700	33871800	5391.8			192	-18224700	-18298700	-33945700	0.0400662	18224700	18298700	33945700	5422.54
193	-18083800	-18254000	-33873300	0.0389758	18083800	18254000	33873300	5245.43			193	-18224500	-18299400	-33949200	0.0389758	18224500	18299400	33949200	5275.84
194	-18078100	-18250200	-33861200	0.0465766	18078100	18250200	33861200	6264.16			194	-18214200	-18292800	-33928100	0.0465766	18214200	18292800	33928100	6297.32
195	-18076300	-18248700	-33855900	0.0424593	18076300	18248700	33855900	5708.8			195	-18210700	-18290100	-33918900	0.0424593	18210700	18290100	33918900	5737.81
196	-18076300	-18248800	-33856400	0.0497625	18076300	18248800	33856400	6690.9			196	-18209600	-18290500	-33921600	0.0497625	18209600	18290500	33921600	6725.5
197	-18069700	-18245500	-33847300	0.0418513	18069700	18245500	33847300	5624.16			197	-18199500	-18284800	-33904800	0.0418513	18199500	18284800	33904800	5650.85
198	-18067500	-18244000	-33842000	0.0422425	18067500	18244000	33842000	5675.1			198	-18195500	-18282300	-33896500	0.0422425	18195500	18282300	33896500	5701.05
199	-18068600	-18244400	-33842900	0.0454868	18068600	18244400	33842900	6111.32			199	-18196600	-18283000	-33899200	0.0454868	18196600	18283000	33899200	6139.8
200	-18060100	-18240600	-33833300	0.041266	18060100	18240600	33833300	5540.96			200	-18183200	-18276800	-33882900	0.041266	18183200	18276800	33882900	5564.58
201	-18057400	-18238900	-33828200	0.041163	18057400	18238900	33828200	5525.54			201	-18178600	-18274300	-33875200	0.041163	18178600	18274300	33875200	5548.25
202	-18059700	-18239600	-33828900	0.0460657	18059700	18239600	33828900	6184.08			202	-18181300	-18275200	-33877200	0.0460657	18181300	18275200	33877200	6209.92
203	-15683000	-17006100	-30327400	0.111444	15683000	17006100	30327400	12062.5			203	-12012000	-15238100	-25572700	0.111444	12012000	15238100	25572700	8604.28
204	-15254100	-17395200	-32610500	0.122572	15254100	17395200	32610500	14893.4			204	-11464800	-16013000	-29813000	0.122572	11464800	16013000	29813000	12250.1
205	-18067900	-18234900	-33798700	0.139303	18067900	18234900	33798700	18675.7			205	-18155400	-18268500	-33871000	0.139303	18155400	18268500	33871000	18765.9
206	-18067600	-18232300	-33786200	0.150426	18067600	18232300	33786200	20154.7			206	-18150200	-18263800	-33853800	0.150426	18150200	18263800	33853800	20245.9
207	-18065500	-18236900	-33810200	0.124067	18065500	18236900	33810200	16641.8			207	-18156000	-18272400	-33888800	0.124067	18156000	18272400	33888800	16727.9
208	-16222200	-17873500	-24401000	0.117353	16222200	17873500	24401000	9690.2			208	-12849200	-14111400	-19366300	0.117353	12849200	14111400	19366300	6084.8
209	-16303600	-17317700	-25344700	0.134755	16303600	17317700	25344700	11517			209	-12402000	-14149800	-19996400	0.134755	12402000	14149800	19996400	7197.17
210	-17075400	-18092500	-34112100	0.169277	17075400	18092500	34112100	22720.6			210	-15796400	-17954000	-34731400	0.169277	15796400	17954000	34731400	23072
211	-17015700	-18058700	-34011000	0.139221	17015700	18058700	34011000	18578.8			211	-15594000	-17867500	-34521200	0.139221	15594000	17867500	34521200	18735.6
212	-17196700	-18132800	-34183100	0.152897	17196700	18132800	34183100	20627.2			212	-16097600	-18049300	-34884400	0.152897	16097600	18049300	34884400	21068
213	-18072300	-18232200	-33781100	0.1753	18072300	18232200	33781100	23483.3			213	-18156500	-18262900	-33843400	0.1753	18156500	18262900	33843400	23584.1
214	-18142000	-18242500	-33748600	0.0316468	18142000	18242500	33748600	4237.41			214	-18226300	-18268800	-33769200	0.0316468	18226300	18268800	33769200	4247.34
215	-18137100	-18239600	-33747000	0.0492864	18137100	18239600	33747000	6598.17			215	-18224200	-18264000	-33768500	0.0492864	18224200	18264000	33768500	6613.98
216	-18088200	-18283800	-34011400	0.0315284	18088200	18283800	34011400	4271.75			216	-18255500	-18358500	-34199800	0.0315284	18255500	18358500	34199800	4321.32
217	-18084600	-18283900	-34015200	0.0216114	18084600	18283900	34015200	2928.49			217	-18248100	-18358900	-34209200	0.0216114	18248100	18358900	34209200	2963.09
218	-18085100	-18282600	-34008500	0.0255705	18085100	18282600	34008500	3463.88			218	-18248300	-18356400	-34197200	0.0255705	18248300	18356400	34197200	3503.91
219	-17925000	-18303400	-34267600	0.0397345	17925000	18303400	34267600	5437.4			219	-17977400	-18416000	-34752000	0.0397345	17977400	18416000	34752000	5569.31
220	-17930400	-18305200	-34271100	0.0376744	17930400	18305200	34271100	5156.75			220	-17993200	-18419000	-34750700	0.0376744	17993200	18419000	34750700	5281.39
221	-17914900	-18305200	-34286600	0.0420511	17914900	18305200	34286600	5758.83			221	-17965900	-18420600	-34785300	0.0420511	17965900	18420600	34785300	5902.45
222	-18028900	-18284800	-34075500	0.0975379	18028900	18284800	34075500	13244.5			222	-18138800	-18368900	-34365900	0.0975379	18138800	18368900	34365900	13452.1
223	-18035400	-18282200	-34056500	0.097763	18035400	18282200	34056500	13264.2			223	-18147600	-18363000	-34329300	0.097763	18147600	18363000	34329300	13461.3
224	-18053100	-18293200	-34091000	0.0157244	18053100	18293200	34091000	2137.55			224	-18199900	-18381300	-34363900	0.0157244	18199900	18381300	34363900	2170.39
225	-18055800	-18292200	-34083500	0.0104983	18055800	18292200	34083500	1426.66			225	-18203700	-18379200	-34350100	0.0104983	18203700	18379200	34350100	1448.17
226	-18056900	-18293400	-34088000	0.0129841	18056900	18293400	34088000	1764.88			226	-18206900	-18381100	-34356300	0.0129841	18206900	18381100	34356300	1791.69
227	-14563500	-17972400	-36051800	0.0554509	14563500	17972400	36051800	7982.42			227	-11613500	-17791400	-38139300	0.0554509	11613500	17791400	38139300	8733.58
228	-14759800	-17969900	-35843500	0.0623823	14759800	17969900	35843500	8901.18			228	-11829300	-17888300	-38385200	0.0623823	11829300	17888300	38385200	9950.36
229	-18079000	-18251100	-33864600	0.0268393	18079000	18251100	33864600	3610.3			229	-18213500	-18295200	-33940300	0.0268393	18213500	18295200	33940300	3630.86
230	-18076800	-18249900	-33860900	0.0489288	18076800	18249900	33860900	6580.29			230	-18208100	-18293200	-33936300	0.0489288	18208100	18293200	33936300	6617.34
231	-18071800	-18231700	-33779000	0.0250985	18071800	18231700	33779000	3361.85			231	-18179700	-18261400	-33813000	0.0250985	18179700	18261400	33813000	3372.9
232	-18069300	-18231500	-33780600	0.0236273	18069300	18231500	33780600	3164.91			232	-18177900	-18261400	-33814500	0.0236273	18177900	18261400	33814500	3175.33
233	-18069900	-18232000	-33782700	0.0294187	18069900	18232000	33782700	3941.11			233	-18178400	-18262200	-33817900	0.0294187	18178400	18262200	33817900	3954.33
234	-18092900	-18275200	-33965300	0.0254522	18092900	18275200	33965300	3441.09			234	-18254300	-18340700	-34116200	0.0254522	18254300	18340700	34116200	3474.52
235	-18090400	-18273600	-33960400	0.0260643	18090400	18273600	33960400	3522.88			235	-18247800	-18337900	-34109600	0.0260643	18247800	18337900	34109600	3556.6
236	-18093200	-18274300	-33961100	0.0252605	18093200	18274300	33961100	3414.5			236	-18254100	-18338800	-34107200	0.0252605	18254100	18338800	34107200	3446.85
237	-18080500	-18289500	-34045900	0.0251885	18080500	18289500	34045900	3418.05			237	-18246500	-18370400	-34265800	0.0251885	18246500	18370400	34265800	3462.81
238	-18078100	-18287600	-34039500	0.0243043	18078100	18287600	34039500	3296.93			238	-18240100	-18367300	-34257100	0.0243043	18240100	18367300	34257100	3339.55
239	-18082400	-18288400	-34038800	0.0228998	18082400	18288400	34038800	3106.5			239	-18248100	-18367900	-34251900	0.0228998	18248100	18367900	34251900	3146.15
240	-17941300	-18329700	-34376900	0.0300627	17941300	18329700	34376900	4136.53			240	-18082200	-18469400	-34901400	0.0300627	18082200	18469400	34901400	4249.98
241	-17956800	-18332000	-34372100	0.0283729	17956800	18332000	34372100	3903.98			241	-18112900	-18472300	-34884700	0.0283729	18112900	18472300	34884700	4009.62
242	-17945900	-18333300	-34389200	0.0292889	17945900	18333300	34389200	4032.7			242	-18097800	-18476300	-34919000	0.0292889	18097800	18476300	34919000	4144.95
243	-17734500	-18341300	-34638800	0.0178035	17734500	18341300	34638800	2473.58			243	-17800400	-18523100	-35439200	0.0178035	17800400	18523100	35439200	2572.27
244	-17758900	-18345300	-34633600	0.0222314	17758900	18345300	34633600	3089.04			244	-17853400	-18529800	-35418200	0.0222314	17853400	18529800	35418200	3211.03
245	-17742500	-18345800	-34652500	0.0205295	17742500	18345800	34652500	2854.51			245	-17832800	-18533700	-35457700	0.0205295	17832800	18533700	35457700	2969.97
246	-18096300	-18293900	-34051000	0.025921	18096300	18293900	34051000	3519.14			246	-18278100	-18376700	-34263800	0.025921	18278100	18376700	34263800	3564.85
247	-18018400	-18319900	-34253000	0.0281751	18018400	18319900	34253000	3858.07			247	-18184900	-18439000	-34654100	0.0281751	18184900	18439000	34654100	3942.25
248	-18011200	-18317300	-34247600	0.0309398	18011200	18317300	34247600	4235.11			248	-18168200	-18434700	-34650500	0.0309398	18168200	18434700	34650500	4327.31
249	-18022800	-18318300	-34241200	0.0265011	18022800	18318300	34241200	3627.02			249	-18191200	-18435800	-34632300	0.0265011	18191200	18435800	34632300	3704.52
250	-18049100	-18235800	-33821400	0.0219122	18049100	18235800	33821400	2940.06			250	-18166500	-18269400	-33864300	0.0219122	18166500	18269400	33864300	2951.39
251	-18050100	-18235500	-33819200	0.0212656	18050100	18235500	33819200	2853.05			251	-18167000	-18269000	-33862000	0.0212656	18167000	18269000	33862000	2864
252	-18046400	-18234500	-33817900	0.0278795	18046400	18234500	33817900	3739.94			252	-18162000	-18267500	-33859800	0.0278795	18162000	18267500	33859800	3754.07
253	-14395200	-18748100	-39917100	0.0210128	14395200	18748100	39917100	3640.62			253	-12538600	-18468400	-40440100	0.0210128	12538600	18468400	40440100	3706.19
254	-14679000	-18824000	-39994900	0.025579	14679000	18824000	39994900	4454.14			254	-13264300	-18994800	-42223200	0.025579	13264300	18994800	42223200	4905.57
255	-15709500	-16013100	-25568600	0.0375914	15709500	16013100	25568600	3120.81			255	-9799000	-13546200	-19722700	0.0375914	9799000	13546200	19722700	1841.69
256	-15673000	-15848200	-24819100	0.0296446	15673000	15848200	24819100	2354.58			256	-9355190	-13359200	-19275200	0.0296446	9355190	13359200	19275200	1389.22
257	-15965700	-16288400	-24763900	0.0377096	15965700	16288400	24763900	3034.27			257	-10134700	-13550500	-19407600	0.0377096	10134700	13550500	19407600	1816.06
258	-18106200	-18233400	-33752800	0.0206285	18106200	18233400	33752800	2761.06			258	-18201100	-18258800	-33778900	0.0206285	18201100	18258800	33778900	2768.55
259	-18104700	-18233200	-33753500	0.019875	18104700	18233200	33753500	2660.23			259	-18199600	-18258800	-33780700	0.019875	18199600	18258800	33780700	2667.59
260	-18107900	-18233600	-33752200	0.0337229	18107900	18233600	33752200	4513.69			260	-18201700	-18258900	-33778900	0.0337229	18201700	18258900	33778900	4525.99
261	-18056700	-18305700	-34147200	0.0408061	18056700	18305700	34147200	5562.43			261	-18227500	-18406000	-34454000	0.0408061	18227500	18406000	34454000	5658.9
262	-18060500	-18304400	-34136800	0.0414489	18060500	18304400	34136800	5647.54			262	-18231200	-18402600	-34434400	0.0414489	18231200	18402600	34434400	5742.97
263	-18070000	-18306600	-34137900	0.040441	18070000	18306600	34137900	5511.28			263	-18250700	-18405900	-34430700	0.040441	18250700	18405900	34430700	5603.93
264	-18066900	-18308100	-34148300	0.040632	18066900	18308100	34148300	5539.82			264	-18248000	-18409500	-34450200	0.040632	18248000	18409500	34450200	5635.42
265	-18053700	-18307300	-34157600	0.040218	18053700	18307300	34157600	5484.76			265	-18224700	-18409300	-34472900	0.040218	18224700	18409300	34472900	5582.13
266	-17919100	-18314700	-34327400	0.045969	17919100	18314700	34327400	6308.14			266	-18003000	-18439200	-34836800	0.045969	18003000	18439200	34836800	6471.58
267	-17915200	-18313000	-34323300	0.056298	17915200	18313000	34323300	7723.59			267	-17987400	-18436000	-34837200	0.056298	17987400	18436000	34837200	7924.15
268	-17933900	-18309300	-34287200	0.0545692	17933900	18309300	34287200	7475.42			268	-18011700	-18427000	-34770100	0.0545692	18011700	18427000	34770100	7658.85
269	-17938800	-18311300	-34291900	0.0559479	17938800	18311300	34291900	7666.56			269	-18027300	-18430600	-34771500	0.0559479	18027300	18430600	34771500	7854.59
270	-18051400	-18309100	-34168800	0.0358265	18051400	18309100	34168800	4888.33			270	-18223300	-18413200	-34492900	0.0358265	18223300	18413200	34492900	4977.25
271	-17905300	-18330100	-34414900	0.0515069	17905300	18330100	34414900	7096.49			271	-18024200	-18474000	-34981700	0.0515069	18024200	18474000	34981700	7303.54
272	-17882000	-18327300	-34424500	0.0487586	17882000	18327300	34424500	6718.73			272	-17976200	-18470400	-35012400	0.0487586	17976200	18470400	35012400	6919.4
273	-17484600	-18308100	-34730400	0.0815404	17484600	18308100	34730400	11340.9			273	-17259400	-18471500	-35734500	0.0815404	17259400	18471500	35734500	11867.9
274	-17420600	-18305300	-34781100	0.077306	17420600	18305300	34781100	10769.3			274	-17151800	-18473400	-35850900	0.077306	17151800	18473400	35850900	11300
275	-17650100	-18336100	-34698500	0.0444865	17650100	18336100	34698500	6191.51			275	-17652500	-18521900	-35581400	0.0444865	17652500	18521900	35581400	6458.8
276	-17647600	-18329600	-34669800	0.0484868	17647600	18329600	34669800	6738.72			276	-17616700	-18505300	-35538400	0.0484868	17616700	18505300	35538400	7022.03
277	-17680300	-18334200	-34659400	0.0364916	17680300	18334200	34659400	5071.33			277	-17687700	-18512600	-35502000	0.0364916	17687700	18512600	35502000	5280.45
278	-17687400	-18340800	-34683600	0.0340716	17687400	18340800	34683600	4740.99			278	-17729600	-18528800	-35537500	0.0340716	17729600	18528800	35537500	4941.22
279	-17620700	-18339700	-34744900	0.0397168	17620700	18339700	34744900	5537.85			279	-17625900	-18535400	-35672700	0.0397168	17625900	18535400	35672700	5789.43
280	-17661200	-18343400	-34722400	0.0390545	17661200	18343400	34722400	5442.57			280	-17701500	-18539100	-35614400	0.0390545	17701500	18539100	35614400	5682.55
281	-17853000	-18334100	-34486200	0.0343522	17853000	18334100	34486200	4745.71			281	-17952400	-18489400	-35127000	0.0343522	17952400	18489400	35127000	4900.02
282	-17850900	-18330200	-34469700	0.0398288	17850900	18330200	34469700	5497.77			282	-17936300	-18481000	-35102700	0.0398288	17936300	18481000	35102700	5673.42
283	-10930400	-18636900	-42851900	0.0447689	10930400	18636900	42851900	8814.6			283	-5070010	-13022500	-21958800	0.0447689	5070010	13022500	21958800	2525.51
284	-10854400	-18352300	-41571500	0.0450623	10854400	18352300	41571500	8366			284	-5041170	-13002700	-21877900	0.0450623	5041170	13002700	21877900	2525.78
285	-18064400	-18303100	-34127000	0.0396644	18064400	18303100	34127000	5402.16			285	-18236200	-18399600	-34414900	0.0396644	18236200	18399600	34414900	5491.02
286	-18068400	-18301800	-34116900	0.0370706	18068400	18301800	34116900	5046.74			286	-18241800	-18396600	-34395200	0.0370706	18241800	18396600	34395200	5127.54
287	-18079600	-18277700	-33990700	0.0600725	18079600	18277700	33990700	8130.02			287	-18230600	-18347500	-34172500	0.0600725	18230600	18347500	34172500	8219.8
288	-18083400	-18276900	-33983200	0.0408458	18083400	18276900	33983200	5526.26			288	-18238800	-18345500	-34154800	0.0408458	18238800	18345500	34154800	5584.93
289	-18075800	-18278400	-33997900	0.0762639	18075800	18278400	33997900	10324.3			289	-18225200	-18349500	-34187000	0.0762639	18225200	18349500	34187000	10441.7
290	-18017100	-18299800	-34158400	0.0774497	18017100	18299800	34158400	10557			290	-18144900	-18398600	-34501700	0.0774497	18144900	18398600	34501700	10752.1
291	-18026200	-18301800	-34158900	0.0533037	18026200	18301800	34158900	7266.86			291	-18164400	-18401500	-34496000	0.0533037	18164400	18401500	34496000	7400.06
292	-17469300	-18350400	-34947700	0.0619939	17469300	18350400	34947700	8711.4			292	-17487000	-18594200	-36091400	0.0619939	17487000	18594200	36091400	9202.26
293	-17554900	-18365500	-34933800	0.052884	17554900	18365500	34933800	7434.62			293	-17685500	-18623000	-36030300	0.052884	17685500	18623000	36030300	7846.1
294	-18044200	-18305100	-34156800	0.0428153	18044200	18305100	34156800	5837.93			294	-18203800	-18406000	-34478100	0.0428153	18203800	18406000	34478100	5942.3
295	-18047200	-18303400	-34145800	0.0435704	18047200	18303400	34145800	5938.01			295	-18206300	-18402200	-34457500	0.0435704	18206300	18402200	34457500	6041.38
296	-11830500	-18625400	-41897000	0.0514145	11830500	18625400	41897000	9692.8			296	-6483160	-14054800	-25456200	0.0514145	6483160	14054800	25456200	3782.41
297	-12485100	-18598800	-41115400	0.0556295	12485100	18598800	41115400	10124.9			297	-8092160	-15228400	-29436700	0.0556295	8092160	15228400	29436700	5353.87
298	-12735000	-18971500	-42641700	0.0389252	12735000	18971500	42641700	7599.02			298	-7828540	-15039000	-28782500	0.0389252	7828540	15039000	28782500	3592.41
299	-13205000	-19005700	-42334900	0.0280875	13205000	19005700	42334900	5413.07			299	-8634360	-15629200	-30782200	0.0280875	8634360	15629200	30782200	2939.99
300	-17854100	-18327000	-34451100	0.0487351	17854100	18327000	34451100	6721.44			300	-17929400	-18472900	-35071300	0.0487351	17929400	18472900	35071300	6931.07
301	-17879600	-18330500	-34442500	0.049361	17879600	18330500	34442500	6807.39			301	-17983600	-18477900	-35041000	0.049361	17983600	18477900	35041000	7015.13
302	-15360500	-18628000	-38379000	0.046929	15360500	18628000	38379000	7608.7			302	-15987600	-20699300	-47623200	0.046929	15987600	20699300	47623200	11399.1
303	-15604800	-18634100	-38163800	0.0400918	15604800	18634100	38163800	6445.97			303	-16541400	-20537200	-46296600	0.0400918	16541400	20537200	46296600	9250.68
304	-15226700	-18494500	-37876800	0.0464917	15226700	18494500	37876800	7353.02			304	-15282700	-20139800	-45661600	0.0464917	15282700	20139800	45661600	10403.9
305	-14940100	-18461900	-38008100	0.0483891	14940100	18461900	38008100	7685.78			305	-14537500	-19926900	-45392100	0.0483891	14537500	19926900	45392100	10684.8
306	-18095200	-18232300	-33758600	0.028971	18095200	18232300	33758600	3878.11			306	-18193800	-18259100	-33787800	0.028971	18193800	18259100	33787800	3889.43
307	-18097400	-18232500	-33757300	0.0330315	18097400	18232500	33757300	4421.53			307	-18194900	-18259000	-33786100	0.0330315	18194900	18259000	33786100	4434.27
308	-14613300	-18286000	-37496500	0.0393182	14613300	18286000	37496500	6079.47			308	-13204400	-18954300	-42090100	0.0393182	13204400	18954300	42090100	7494.27
309	-14658200	-18417000	-38075800	0.047116	14658200	18417000	38075800	7493.97			309	-13643700	-19274300	-43176000	0.047116	13643700	19274300	43176000	9436.6
310	-18076600	-18275100	-33981100	0.0672352	18076600	18275100	33981100	9094.79			310	-18223000	-18342900	-34157700	0.0672352	18223000	18342900	34157700	9192.33
311	-18079900	-18273600	-33970900	0.0333421	18079900	18273600	33970900	4508.13			311	-18228000	-18339600	-34137300	0.0333421	18228000	18339600	34137300	4554.38
312	-18081600	-18275500	-33978300	0.0411436	18081600	18275500	33978300	5565.08			312	-18233100	-18343000	-34148500	0.0411436	18233100	18343000	34148500	5623.48
313	-18117400	-18302300	-33751200	0.0430697	18117400	18302300	33751200	5770.25			313	-18179800	-18350000	-33769900	0.0430697	18179800	18350000	33769900	5783.25
314	-18161100	-18253100	-33741300	0.0535859	18161100	18253100	33741300	7175.31			314	-18233900	-18289100	-33760000	0.0535859	18233900	18289100	33760000	7191.37
315	-15035200	-18077400	-36080500	0.0558925	15035200	18077400	36080500	8088.19			315	-12798700	-18324400	-39494000	0.0558925	12798700	18324400	39494000	9432.58
316	-15238400	-18099700	-35983500	0.0488331	15238400	18099700	35983500	7045.08			316	-13159600	-18324600	-39134100	0.0488331	13159600	18324600	39134100	8110.39
317	-15728200	-18170200	-35830000	0.0670815	15728200	18170200	35830000	9648.2			317	-14202500	-18434500	-38615200	0.0670815	14202500	18434500	38615200	10919.5
318	-15809500	-18138800	-35599100	0.0940697	15809500	18138800	35599100	13387.7			318	-14183200	-18303700	-38010900	0.0940697	14183200	18303700	38010900	14872.5
319	-15681300	-18198000	-36009300	0.0511252	15681300	18198000	36009300	7414.93			319	-14344500	-18559400	-39068500	0.0511252	14344500	18559400	39068500	8509.94
320	-17499700	-18317000	-34757900	0.0736134	17499700	18317000	34757900	10254			320	-17331700	-18493400	-35766300	0.0736134	17331700	18493400	35766300	10739.7
321	-17555800	-18320200	-34717100	0.0797752	17555800	18320200	34717100	11098.8			321	-17426700	-18492900	-35669300	0.0797752	17426700	18492900	35669300	11598.2
322	-18078700	-18252600	-33872000	0.0410646	18078700	18252600	33872000	5525.77			322	-18210200	-18298400	-33958900	0.0410646	18210200	18298400	33958900	5559.96
323	-18077000	-18252700	-33874300	0.0898324	18077000	18252700	33874300	12089.1			323	-18206000	-18299200	-33966900	0.0898324	18206000	18299200	33966900	12166.8
324	-18076400	-18251200	-33867800	0.0877491	18076400	18251200	33867800	11805			324	-18204400	-18296300	-33954600	0.0877491	18204400	18296300	33954600	11877.3
325	-18017000	-18307200	-34194000	0.0429629	18017000	18307200	34194000	5866.21			325	-18157700	-18413400	-34559500	0.0429629	18157700	18413400	34559500	5981.98
326	-18022900	-18304000	-34172900	0.0382297	18022900	18304000	34172900	5215.09			326	-18163900	-18406500	-34520200	0.0382297	18163900	18406500	34520200	5313.46
327	-18033300	-18305700	-34170700	0.0336478	18033300	18305700	34170700	4590.26			327	-18183700	-18408400	-34509300	0.0336478	18183700	18408400	34509300	4675.54
328	-18034100	-18303000	-34156700	0.0530706	18034100	18303000	34156700	7235.15			328	-18181900	-18403000	-34485800	0.0530706	18181900	18403000	34485800	7365.98
329	-17711100	-18333700	-34626100	0.0259323	17711100	18333700	34626100	3599.62			329	-17733000	-18507100	-35430400	0.0259323	17733000	18507100	35430400	3741.91
330	-17687200	-18329700	-34631000	0.0370471	17687200	18329700	34631000	5141.97			330	-17677000	-18500100	-35453200	0.0370471	17677000	18500100	35453200	5347.67
331	-17659100	-18325000	-34636500	0.0495155	17659100	18325000	34636500	6871.73			331	-17611100	-18491900	-35479800	0.0495155	17611100	18491900	35479800	7150.53
332	-18070200	-18292600	-34071000	0.041909	18070200	18292600	34071000	5693			332	-18232400	-18378200	-34316700	0.041909	18232400	18378200	34316700	5774.3
333	-17610700	-18332600	-34721100	0.0501091	17610700	18332600	34721100	6977.94			333	-17571200	-18517700	-35642900	0.0501091	17571200	18517700	35642900	7288.99
334	-18091700	-18271400	-33948600	0.0418168	18091700	18271400	33948600	5648.91			334	-18248700	-18333300	-34086500	0.0418168	18248700	18333300	34086500	5699.88
335	-16473400	-18403800	-36197600	0.0282088	16473400	18403800	36197600	4161.35			335	-16697700	-19084700	-39218700	0.0282088	16697700	19084700	39218700	4804.4
336	-16342200	-18372900	-36181800	0.0356356	16342200	18372900	36181800	5245.86			336	-16329100	-19009600	-39229000	0.0356356	16329100	19009600	39229000	6054.31
337	-17323200	-18354200	-35111400	0.0308688	17323200	18354200	35111400	4363.87			337	-17321800	-18636900	-36460400	0.0308688	17321800	18636900	36460400	4653.78
338	-17279900	-18344000	-35106400	0.0555218	17279900	18344000	35106400	7842.85			338	-17202900	-18615300	-36476200	0.0555218	17202900	18615300	36476200	8365.55
339	-18091900	-18283700	-34007200	0.0420022	18091900	18283700	34007200	5690			339	-18260900	-18357700	-34190700	0.0420022	18260900	18357700	34190700	5754.83
340	-18090600	-18286000	-34019200	0.0429997	18090600	18286000	34019200	5828.39			340	-18261100	-18362300	-34212400	0.0429997	18261100	18362300	34212400	5897.63
341	-16896500	-18380900	-35665500	0.031542	16896500	18380900	35665500	4556.27			341	-16975100	-18843500	-37791900	0.031542	16975100	18843500	37791900	5042.96
342	-16794900	-18360200	-35668700	0.024764	16794900	18360200	35668700	3573.59			342	-16721000	-18800700	-37842000	0.024764	16721000	18800700	37842000	3958.98
343	-16997400	-18399900	-35655400	0.0376589	16997400	18399900	35655400	5443.54			343	-17238200	-18886500	-37733600	0.0376589	17238200	18886500	37733600	6020.29
344	-18089300	-18232100	-33763800	0.0489169	18089300	18232100	33763800	6549.16			344	-18189100	-18259800	-33796000	0.0489169	18189100	18259800	33796000	6569.33
345	-18094200	-18232300	-33759600	0.0549001	18094200	18232300	33759600	7349.27			345	-18191800	-18259200	-33790500	0.0549001	18191800	18259200	33790500	7371.2
346	-18092500	-18232100	-33760400	0.0311838	18092500	18232100	33760400	4174.51			346	-18191700	-18259200	-33790500	0.0311838	18191700	18259200	33790500	4186.91
347	-18089000	-18232000	-33763600	0.0414056	18089000	18232000	33763600	5543.44			347	-18189700	-18259600	-33794600	0.0414056	18189700	18259600	33794600	5560.27
348	-18084500	-18232300	-33769700	0.0614576	18084500	18232300	33769700	8229.89			348	-18186000	-18260900	-33804100	0.0614576	18186000	18260900	33804100	8256.33
349	-18084200	-18232100	-33768900	0.048788	18084200	18232100	33768900	6533			349	-18186400	-18260500	-33802000	0.048788	18186400	18260500	33802000	6553.64
350	-17484900	-18385700	-35099900	0.0340242	17484900	18385700	35099900	4817.2			350	-17720200	-18701800	-36371000	0.0340242	17720200	18701800	36371000	5131.65
351	-17425100	-18378000	-35123200	0.0271382	17425100	18378000	35123200	3843.62			351	-17596300	-18690800	-36442800	0.0271382	17596300	18690800	36442800	4100.88
352	-18093600	-18263900	-33911100	0.0267586	18093600	18263900	33911100	3608.32			352	-18246400	-18317600	-34014300	0.0267586	18246400	18317600	34014300	3634.63
353	-18092100	-18263300	-33909500	0.033144	18092100	18263300	33909500	4468.93			353	-18242700	-18316700	-34013600	0.033144	18242700	18316700	34013600	4501.56
354	-18021600	-18281200	-34065500	0.0833636	18021600	18281200	34065500	11313.1			354	-18115900	-18363600	-34363900	0.0833636	18115900	18363600	34363900	11492.3
355	-13202000	-18821200	-41458700	0.0273898	13202000	18821200	41458700	5072.82			355	-9374630	-16165000	-32616500	0.0273898	9374630	16165000	32616500	3198.19
356	-10108300	-15802400	-30165900	0.0551542	10108300	15802400	30165900	5583.11			356	-4325760	-12223100	-18890700	0.0551542	4325760	12223100	18890700	2393.46
357	-13183000	-15553500	-25904600	0.0581535	13183000	15553500	25904600	4673.9			357	-7044620	-12766700	-18762100	0.0581535	7044620	12766700	18762100	2518.7
358	-11752500	-15279000	-26027200	0.0572195	11752500	15279000	26027200	4532.6			358	-5701870	-12410100	-18405700	0.0572195	5701870	12410100	18405700	2376.74
359	-10777300	-20499900	-51883100	0.0307271	10777300	20499900	51883100	8808.56			359	-3956110	-12281700	-19218000	0.0307271	3956110	12281700	19218000	1379.67
360	-12199400	-20381500	-49896400	0.0294657	12199400	20381500	49896400	7802.46			360	-5221810	-13159600	-22346600	0.0294657	5221810	13159600	22346600	1715.73
361	-18053200	-18291600	-34083200	0.010202	18053200	18291600	34083200	1386.33			361	-18198500	-18378300	-34351100	0.010202	18198500	18378300	34351100	1407.26
362	-18050100	-18292800	-34092100	0.0277305	18050100	18292800	34092100	3769.67			362	-18193600	-18380900	-34368700	0.0277305	18193600	18380900	34368700	3828.07
363	-18057400	-18294600	-34093200	0.0136013	18057400	18294600	34093200	1849.25			363	-18209600	-18383700	-34366000	0.0136013	18209600	18383700	34366000	1877.8
364	-18052700	-18294700	-34098700	0.0209842	18052700	18294700	34098700	2853.6			364	-18200900	-18384500	-34378400	0.0209842	18200900	18384500	34378400	2898.43
365	-14170800	-17333000	-33397400	0.0628964	14170800	17333000	33397400	7873.57			365	-8776170	-15220500	-28724900	0.0628964	8776170	15220500	28724900	5791.43
366	-13776700	-17318900	-33724500	0.0477804	13776700	17318900	33724500	6064.24			366	-7808960	-14907700	-28200900	0.0477804	7808960	14907700	28200900	4245.26
367	-18061600	-18233400	-33797800	0.0315563	18061600	18233400	33797800	4230.03			367	-18173900	-18265300	-33837200	0.0315563	18173900	18265300	33837200	4245.31
368	-18062000	-18232800	-33794400	0.0393653	18062000	18232800	33794400	5275.97			368	-18173300	-18264100	-33832400	0.0393653	18173300	18264100	33832400	5294.59
369	-18052800	-18236500	-33821100	0.020614	18052800	18236500	33821100	2765.99			369	-18171000	-18270500	-33865000	0.020614	18171000	18270500	33865000	2776.82
370	-18054400	-18237100	-33822600	0.0211034	18054400	18237100	33822600	2831.93			370	-18173300	-18271500	-33867600	0.0211034	18173300	18271500	33867600	2843.2
371	-18053800	-18236200	-33818900	0.0246058	18053800	18236200	33818900	3301.31			371	-18171600	-18270100	-33862500	0.0246058	18171600	18270100	33862500	3314.17
372	-17673900	-18350100	-34741500	0.0273953	17673900	18350100	34741500	3821.93			372	-17750000	-18554800	-35641000	0.0273953	17750000	18554800	35641000	3993.58
373	-17713400	-18354500	-34723100	0.027751	17713400	18354500	34723100	3870.2			373	-17824300	-18560100	-35591700	0.027751	17824300	18560100	35591700	4039.83
374	-17694400	-18356100	-34749500	0.0259551	17694400	18356100	34749500	3623.41			374	-17809100	-18567700	-35643100	0.0259551	17809100	18567700	35643100	3786.86
375	-18102200	-18232700	-33753800	0.0153096	18102200	18232700	33753800	2049.11			375	-18198200	-18258600	-33781000	0.0153096	18198200	18258600	33781000	2054.82
376	-18100000	-18232800	-33756200	0.0155428	18100000	18232800	33756200	2080.5			376	-18197300	-18258900	-33783500	0.0155428	18197300	18258900	33783500	2086.34
377	-18100300	-18232700	-33755300	0.0193928	18100300	18232700	33755300	2595.74			377	-18196700	-18258800	-33783300	0.0193928	18196700	18258800	33783300	2603.08
378	-15467700	-18189500	-36182300	0.0321607	15467700	18189500	36182300	4694.96			378	-14007300	-18604000	-39617900	0.0321607	14007300	18604000	39617900	5484.63
379	-15299600	-18160300	-36211300	0.0317032	15299600	18160300	36211300	4627.91			379	-13670500	-18563600	-39762400	0.0317032	13670500	18563600	39762400	5435.61
380	-16044600	-18213600	-35720100	0.0801803	16044600	18213600	35720100	11506.2			380	-14876800	-18497200	-38239700	0.0801803	14876800	18497200	38239700	12871.5
381	-15950900	-18227100	-35878100	0.0658558	15950900	18227100	35878100	9514.97			381	-14868900	-18582000	-38651500	0.0658558	14868900	18582000	38651500	10780.4
382	-15885800	-18250800	-36056100	0.0523436	15885800	18250800	36056100	7623.9			382	-14954500	-18697000	-39113900	0.0523436	14954500	18697000	39113900	8761.79
383	-17718400	-18322000	-34563000	0.0514268	17718400	18322000	34563000	7117.52			383	-17688600	-18477000	-35331500	0.0514268	17688600	18477000	35331500	7381.56
384	-17747400	-18322400	-34535700	0.0461853	17747400	18322400	34535700	6386.25			384	-17735500	-18474300	-35271800	0.0461853	17735500	18474300	35271800	6614.41
385	-15429900	-18218600	-36358900	0.0304609	15429900	18218600	36358900	4483.96			385	-14213500	-18750500	-40109900	0.0304609	14213500	18750500	40109900	5320.54
386	-16175000	-18197800	-35514600	0.12297	16175000	18197800	35514600	17493.7			386	-14991700	-18413800	-37727100	0.12297	14991700	18413800	37727100	19277.1
387	-16328300	-18256300	-35639900	0.0775325	16328300	18256300	35639900	11115.6			387	-15487900	-18567900	-37965600	0.0775325	15487900	18567900	37965600	12338.2
388	-16212400	-18261000	-35778500	0.0620524	16212400	18261000	35778500	8945.65			388	-15396800	-18623700	-38322600	0.0620524	15396800	18623700	38322600	10036.5
389	-15651500	-18229800	-36190300	0.0404912	15651500	18229800	36190300	5923.27			389	-14546500	-18702400	-39547600	0.0404912	14546500	18702400	39547600	6900.85
390	-15170800	-18165800	-36366300	0.0454766	15170800	18165800	36366300	6681.93			390	-13583800	-18652900	-40274300	0.0454766	13583800	18652900	40274300	7983.7
391	-15460600	-18141500	-35960700	0.0522444	15460600	18141500	35960700	7543.74			391	-13723600	-18415600	-39004100	0.0522444	13723600	18415600	39004100	8643.21
392	-14443600	-18089500	-36729700	0.0498184	14443600	18089500	36729700	7410.55			392	-12038200	-18101900	-39194000	0.0498184	12038200	18101900	39194000	8270.62
393	-14451400	-17851900	-35589600	0.0585271	14451400	17851900	35589600	8224.84			393	-10794700	-17194900	-36115200	0.0585271	10794700	17194900	36115200	8300.34
394	-14275600	-17872100	-35861800	0.0401663	14275600	17872100	35861800	5714.83			394	-10593800	-17051000	-35630500	0.0401663	10593800	17051000	35630500	5550.7
395	-14335600	-17978700	-36309600	0.0511383	14335600	17978700	36309600	7444.25			395	-11268600	-17542400	-37297800	0.0511383	11268600	17542400	37297800	7715.5
396	-17261200	-18312300	-34973900	0.0639324	17261200	18312300	34973900	8971.18			396	-16975600	-18520100	-36249900	0.0639324	16975600	18520100	36249900	9505.88
397	-17220500	-18315100	-35027900	0.0420232	17220500	18315100	35027900	5909.2			397	-16943900	-18539100	-36372200	0.0420232	16943900	18539100	36372200	6282.61
398	-17320700	-18312900	-34917200	0.0656515	17320700	18312900	34917200	9194.16			398	-17057000	-18510900	-36124800	0.0656515	17057000	18510900	36124800	9712.23
399	-17380500	-18313600	-34860700	0.0680376	17380500	18313600	34860700	9509.66			399	-17143900	-18502700	-35998600	0.0680376	17143900	18502700	35998600	10014.7
400	-17441600	-18315200	-34807300	0.070812	17441600	18315200	34807300	9879.81			400	-17238300	-18497200	-35878200	0.070812	17238300	18497200	35878200	10374.8
401	-17684900	-18322500	-34598700	0.0513273	17684900	18322500	34598700	7112.71			401	-17640400	-18482400	-35405600	0.0513273	17640400	18482400	35405600	7388.76
402	-17619000	-18317800	-34642400	0.0717927	17619000	18317800	34642400	9960.75			402	-17520400	-18479200	-35510200	0.0717927	17520400	18479200	35510200	10370.8
403	-17706400	-18327200	-34599800	0.0384057	17706400	18327200	34599800	5323.94			403	-17695500	-18491400	-35392900	0.0384057	17695500	18491400	35392900	5529.21
404	-17665500	-18318100	-34597400	0.0612376	17665500	18318100	34597400	8483.25			404	-17585500	-18473900	-35419600	0.0612376	17585500	18473900	35419600	8815.13
405	-17702700	-18317000	-34554900	0.0606092	17702700	18317000	34554900	8383.29			405	-17640700	-18466900	-35331300	0.0606092	17640700	18466900	35331300	8694.11
406	-17738000	-18317100	-34520200	0.0581928	17738000	18317100	34520200	8039.52			406	-17698100	-18463200	-35256000	0.0581928	17698100	18463200	35256000	8323.73
407	-17773000	-18323400	-34514900	0.0496494	17773000	18323400	34514900	6860.81			407	-17781900	-18473900	-35223300	0.0496494	17781900	18473900	35223300	7098.42
408	-17770500	-18318700	-34495300	0.0600614	17770500	18318700	34495300	8291.46			408	-17756600	-18463200	-35197900	0.0600614	17756600	18463200	35197900	8573.78
409	-17799600	-18320800	-34476300	0.0592418	17799600	18320800	34476300	8174.15			409	-17812800	-18464800	-35149100	0.0592418	17812800	18464800	35149100	8443.41
410	-17857700	-18314300	-34386900	0.0703265	17857700	18314300	34386900	9669.85			410	-17890600	-18444600	-34975100	0.0703265	17890600	18444600	34975100	9950.82
411	-17893400	-18314800	-34353900	0.0586479	17893400	18314800	34353900	8055.32			411	-17954700	-18442100	-34899200	0.0586479	17954700	18442100	34899200	8275.61
412	-17881400	-18311800	-34351500	0.0739809	17881400	18311800	34351500	10158.4			412	-17924900	-18436900	-34904300	0.0739809	17924900	18436900	34904300	10437.5
413	-15490000	-18097100	-35719500	0.070871	15490000	18097100	35719500	10114.9			413	-13495200	-18231800	-38356400	0.070871	13495200	18231800	38356400	11353.3
414	-16482000	-18266500	-35534900	0.0833631	16482000	18266500	35534900	11910.3			414	-15698100	-18552700	-37682500	0.0833631	15698100	18552700	37682500	13110.3
415	-16677700	-18287000	-35437100	0.0851589	16677700	18287000	35437100	12135.7			415	-16072900	-18571600	-37398100	0.0851589	16072900	18571600	37398100	13254.6
416	-17162900	-18310000	-35061200	0.0436102	17162900	18310000	35061200	6137.83			416	-16885400	-18540100	-36435600	0.0436102	16885400	18540100	36435600	6535.45
417	-17144800	-18324600	-35149200	0.0774692	17144800	18324600	35149200	10947.3			417	-16909500	-18583900	-36620200	0.0774692	16909500	18583900	36620200	11714.9
418	-16342100	-18302400	-35846100	0.0501993	16342100	18302400	35846100	7270.56			418	-15809400	-18732000	-38426000	0.0501993	15809400	18732000	38426000	8184.02
419	-16436500	-18293600	-35709500	0.0505406	16436500	18293600	35709500	7278.88			419	-15862000	-18670000	-38078000	0.0505406	15862000	18670000	38078000	8109.31
420	-17247600	-18324100	-35043800	0.0351953	17247600	18324100	35043800	4954.57			420	-17036000	-18559800	-36378600	0.0351953	17036000	18559800	36378600	5268.72
421	-14676400	-17849500	-35353200	0.0680369	14676400	17849500	35353200	9465.3			421	-11036700	-17320200	-36470600	0.0680369	11036700	17320200	36470600	9834
422	-16124200	-18275900	-35937300	0.0510395	16124200	18275900	35937300	7408.46			422	-15395300	-18708300	-38727000	0.0510395	15395300	18708300	38727000	8413.89
423	-16053700	-18296600	-36106800	0.0458356	16053700	18296600	36106800	6703.48			423	-15463100	-18814100	-39163400	0.0458356	15463100	18814100	39163400	7715.21
424	-14038700	-17863600	-36058100	0.0553842	14038700	17863600	36058100	7944.72			424	-10134600	-16717800	-34501800	0.0553842	10134600	16717800	34501800	7196.7
425	-14051700	-17727500	-35396700	0.0553282	14051700	17727500	35396700	7675.94			425	-9755300	-16435400	-33535000	0.0553282	9755300	16435400	33535000	6810.39
426	-14344400	-17728000	-35106300	0.0640283	14344400	17728000	35106300	8772.44			426	-9958280	-16584700	-34044000	0.0640283	9958280	16584700	34044000	8110.68
427	-17875500	-18317300	-34383300	0.0611008	17875500	18317300	34383300	8401.99			427	-17931600	-18449100	-34955400	0.0611008	17931600	18449100	34955400	8642.13
428	-17800700	-18325400	-34496900	0.0477428	17800700	18325400	34496900	6594.17			428	-17833700	-18475300	-35178200	0.0477428	17833700	18475300	35178200	6815.85
429	-17070400	-18302600	-35118700	0.0941004	17070400	18302600	35118700	13265.7			429	-16672600	-18530400	-36602000	0.0941004	16672600	18530400	36602000	14182.4
430	-17827900	-18323700	-34461700	0.0550391	17827900	18323700	34461700	7591.94			430	-17872600	-18468500	-35107000	0.0550391	17872600	18468500	35107000	7834.94
431	-17903100	-18317200	-34355400	0.0436913	17903100	18317200	34355400	6002.29			431	-17980000	-18445900	-34891900	0.0436913	17980000	18445900	34891900	6165.14
432	-17951300	-18307600	-34261600	0.0545098	17951300	18307600	34261600	7459.96			432	-18039300	-18421600	-34716600	0.0545098	18039300	18421600	34716600	7633.97
433	-17932200	-18307200	-34278900	0.0468452	17932200	18307200	34278900	6414.59			433	-18002000	-18423000	-34760500	0.0468452	18002000	18423000	34760500	6570.88
434	-17948400	-18305500	-34254400	0.051059	17948400	18305500	34254400	6984.99			434	-18026500	-18417500	-34710300	0.051059	18026500	18417500	34710300	7147.25
435	-15621400	-18266100	-36393400	0.0408653	15621400	18266100	36393400	6035.92			435	-14783400	-18870700	-40112900	0.0408653	14783400	18870700	40112900	7158.8
436	-15358700	-18240400	-36533700	0.0387517	15358700	18240400	36533700	5749.83			436	-14330000	-18888900	-40652900	0.0387517	14330000	18888900	40652900	6944.19
437	-14552700	-18175900	-37032500	0.031411	14552700	18175900	37032500	4746.17			437	-12674500	-18567000	-40774600	0.031411	12674500	18567000	40774600	5629.34
438	-15008000	-18178100	-36587700	0.0553418	15008000	18178100	36587700	8209.43			438	-13557300	-18814900	-41073200	0.0553418	13557300	18814900	41073200	10080.7
439	-14766200	-18204800	-36956700	0.0501474	14766200	18204800	36956700	7560.66			439	-13228100	-18971400	-42148300	0.0501474	13228100	18971400	42148300	9584.07
440	-15836900	-18279600	-36242600	0.0454387	15836900	18279600	36242600	6675.52			440	-15106200	-18831200	-39601800	0.0454387	15106200	18831200	39601800	7788.09
441	-14982500	-17994600	-35738600	0.0786117	14982500	17994600	35738600	11179.2			441	-12146400	-17968300	-38449400	0.0786117	12146400	17968300	38449400	12588.6
442	-18067600	-18240300	-33824400	0.0623583	18067600	18240300	33824400	8370.46			442	-18185700	-18276600	-33879300	0.0623583	18185700	18276600	33879300	8407.67
443	-18067300	-18238800	-33817400	0.059123	18067300	18238800	33817400	7933.46			443	-18183000	-18274000	-33869800	0.059123	18183000	18274000	33869800	7967.48
444	-18063700	-18236900	-33812100	0.0343667	18063700	18236900	33812100	4610.09			444	-18178800	-18270800	-33858500	0.0343667	18178800	18270800	33858500	4628.49
445	-18063000	-18236000	-33808500	0.0379038	18063000	18236000	33808500	5083.63			445	-18177300	-18269300	-33853100	0.0379038	18177300	18269300	33853100	5103.41
446	-18065400	-18235800	-33805300	0.0559861	18065400	18235800	33805300	7507.93			446	-18178500	-18268900	-33849700	0.0559861	18178500	18268900	33849700	7536.95
447	-18067900	-18241200	-33828500	0.0507037	18067900	18241200	33828500	6807.42			447	-18187600	-18278100	-33884300	0.0507037	18187600	18278100	33884300	6838.14
448	-18065700	-18239800	-33823800	0.0266083	18065700	18239800	33823800	3571.47			448	-18184700	-18275700	-33876100	0.0266083	18184700	18275700	33876100	3586.95
449	-18060700	-18236100	-33811300	0.0308912	18060700	18236100	33811300	4143.52			449	-18176000	-18269600	-33855900	0.0308912	18176000	18269600	33855900	4159.71
450	-18061600	-18235100	-33805900	0.0324456	18061600	18235100	33805900	4350.94			450	-18175300	-18268000	-33848600	0.0324456	18175300	18268000	33848600	4367.44
451	-18063400	-18234800	-33802600	0.0500758	18063400	18234800	33802600	6714.26			451	-18176100	-18267400	-33845100	0.0500758	18176100	18267400	33845100	6739.55
452	-18059500	-18235300	-33808500	0.0244124	18059500	18235300	33808500	3274			452	-18174200	-18268300	-33851400	0.0244124	18174200	18268300	33851400	3286.49
453	-18062600	-18237700	-33816900	0.0223957	18062600	18237700	33816900	3004.9			453	-18179600	-18272300	-33864800	0.0223957	18179600	18272300	33864800	3017.19
454	-18061700	-18236900	-33814200	0.0282279	18061700	18236900	33814200	3786.87			454	-18177900	-18271000	-33860600	0.0282279	18177900	18271000	33860600	3802.05
455	-18057800	-18235400	-33811100	0.018162	18057800	18235400	33811100	2435.99			455	-18173200	-18268700	-33854400	0.018162	18173200	18268700	33854400	2445.35
456	-18061100	-18234000	-33801000	0.0247309	18061100	18234000	33801000	3315.59			456	-18174000	-18266100	-33841000	0.0247309	18174000	18266100	33841000	3327.69
457	-18059500	-18234300	-33803800	0.028684	18059500	18234300	33803800	3846			457	-18173000	-18266700	-33844900	0.028684	18173000	18266700	33844900	3860.27
458	-18057600	-18234400	-33806400	0.0268177	18057600	18234400	33806400	3596.11			458	-18171600	-18267100	-33848000	0.0268177	18171600	18267100	33848000	3609.57
459	-18059100	-18233200	-33799000	0.0200957	18059100	18233200	33799000	2693.83			459	-18171800	-18265000	-33837800	0.0200957	18171800	18265000	33837800	2703.49
460	-18069400	-18241100	-33826300	0.0805621	18069400	18241100	33826300	10815.3			460	-18187300	-18277900	-33884100	0.0805621	18187300	18277900	33884100	10864.8
461	-18068900	-18239300	-33818300	0.0729966	18068900	18239300	33818300	9795.76			461	-18183700	-18274800	-33872800	0.0729966	18183700	18274800	33872800	9838.63
462	-18067400	-18235900	-33803800	0.0791337	18067400	18235900	33803800	10611.7			462	-18179100	-18268900	-33849300	0.0791337	18179100	18268900	33849300	10653
463	-18069000	-18237700	-33810600	0.07664	18069000	18237700	33810600	10280.9			463	-18181400	-18271900	-33861400	0.07664	18181400	18271900	33861400	10323.7
464	-18070100	-18242900	-33834400	0.0894864	18070100	18242900	33834400	12018.2			464	-18191000	-18281100	-33895600	0.0894864	18191000	18281100	33895600	12075.7
465	-18071000	-18243200	-33834900	0.0818092	18071000	18243200	33834900	10987.5			465	-18190700	-18281800	-33899300	0.0818092	18190700	18281800	33899300	11041.7
466	-18072200	-18245100	-33842900	0.0803629	18072200	18245100	33842900	10797.6			466	-18195000	-18285100	-33910500	0.0803629	18195000	18285100	33910500	10853
467	-18072700	-18245500	-33844100	0.0874097	18072700	18245500	33844100	11745.2			467	-18194200	-18285900	-33915400	0.0874097	18194200	18285900	33915400	11807.3
468	-18078100	-18251600	-33867800	0.0379965	18078100	18251600	33867800	5111.84			468	-18208700	-18296400	-33950800	0.0379965	18208700	18296400	33950800	5142.44
469	-18075600	-18249900	-33862100	0.0687484	18075600	18249900	33862100	9246.14			469	-18202600	-18293700	-33943800	0.0687484	18202600	18293700	33943800	9300.41
470	-18074200	-18247500	-33852100	0.0909256	18074200	18247500	33852100	12222.6			470	-18199000	-18289300	-33926500	0.0909256	18199000	18289300	33926500	12289.7
471	-18073500	-18247800	-33854200	0.102807	18073500	18247800	33854200	13821.1			471	-18196600	-18290300	-33933700	0.102807	18196600	18290300	33933700	13899.9
472	-18080300	-18256100	-33887000	0.0588741	18080300	18256100	33887000	7928.2			472	-18215100	-18305100	-33986000	0.0588741	18215100	18305100	33986000	7982.26
473	-18080100	-18253700	-33875900	0.0257272	18080100	18253700	33875900	3462.65			473	-18213900	-18300100	-33963000	0.0257272	18213900	18300100	33963000	3484.23
474	-18075500	-18249300	-33859700	0.0678933	18075500	18249300	33859700	9130.05			474	-18203600	-18292500	-33937300	0.0678933	18203600	18292500	33937300	9182
475	-18078100	-18251300	-33866400	0.0403366	18078100	18251300	33866400	5426.29			475	-18209700	-18295800	-33946700	0.0403366	18209700	18295800	33946700	5458.16
476	-18073800	-18247100	-33850500	0.0774195	18073800	18247100	33850500	10406.2			476	-18200300	-18288500	-33921300	0.0774195	18200300	18288500	33921300	10461.8
477	-18071400	-18244800	-33842200	0.0769883	18071400	18244800	33842200	10343.7			477	-18195400	-18284400	-33906800	0.0769883	18195400	18284400	33906800	10395.5
478	-18069100	-18242600	-33833800	0.0674084	18069100	18242600	33833800	9052.66			478	-18191400	-18280500	-33892200	0.0674084	18191400	18280500	33892200	9094.99
479	-18067100	-18241200	-33829400	0.0349711	18067100	18241200	33829400	4695.32			479	-18188100	-18278000	-33883700	0.0349711	18188100	18278000	33883700	4716.27
480	-18065000	-18240200	-33826600	0.0269081	18065000	18240200	33826600	3612.16			480	-18185200	-18276400	-33879000	0.0269081	18185200	18276400	33879000	3627.89
481	-18063700	-18238900	-33821900	0.027865	18063700	18238900	33821900	3739.69			481	-18182300	-18274300	-33871900	0.027865	18182300	18274300	33871900	3755.46
482	-18059400	-18236300	-33813600	0.0222227	18059400	18236300	33813600	2981.07			482	-18175500	-18270000	-33858200	0.0222227	18175500	18270000	33858200	2992.74
483	-18055300	-18290700	-34077100	0.0160085	18055300	18290700	34077100	2174.78			483	-18201700	-18376500	-34339400	0.0160085	18201700	18376500	34339400	2207.07
484	-18050900	-18290900	-34082200	0.0182997	18050900	18290900	34082200	2486.5			484	-18192700	-18377100	-34351400	0.0182997	18192700	18377100	34351400	2524.07
485	-18046800	-18292100	-34092200	0.0435596	18046800	18292100	34092200	5921.21			485	-18185200	-18379800	-34371700	0.0435596	18185200	18379800	34371700	6013.34
486	-18057000	-18289200	-34067900	0.0344611	18057000	18289200	34067900	4679.65			486	-18203200	-18373200	-34322200	0.0344611	18203200	18373200	34322200	4747.32
487	-18058500	-18291500	-34077700	0.0176557	18058500	18291500	34077700	2398.74			487	-18209000	-18377600	-34337200	0.0176557	18209000	18377600	34337200	2434.18
488	-18060100	-18287800	-34058300	0.0647683	18060100	18287800	34058300	8791.56			488	-18206800	-18370200	-34304200	0.0647683	18206800	18370200	34304200	8915.2
489	-18040400	-18294100	-34108100	0.0571	18040400	18294100	34108100	7767.02			489	-18178300	-18384900	-34402700	0.0571	18178300	18384900	34402700	7893.46
490	-18047500	-18294700	-34103900	0.0321758	18047500	18294700	34103900	4376.28			490	-18191400	-18385100	-34390700	0.0321758	18191400	18385100	34390700	4446.26
491	-18041300	-18297900	-34125000	0.0567268	18041300	18297900	34125000	7722.64			491	-18183900	-18392000	-34431200	0.0567268	18183900	18392000	34431200	7853.19
492	-18060400	-18292900	-34082200	0.017811	18060400	18292900	34082200	2420.44			492	-18214600	-18380000	-34343000	0.017811	18214600	18380000	34343000	2456.47
493	-18061800	-18290800	-34071000	0.0282989	18061800	18290800	34071000	3843.7			493	-18214400	-18375700	-34322900	0.0282989	18214400	18375700	34322900	3899.19
494	-18071900	-18281900	-34018500	0.0571769	18071900	18281900	34018500	7747.62			494	-18220400	-18356700	-34226300	0.0571769	18220400	18356700	34226300	7842.57
495	-18075000	-18283700	-34024000	0.0277791	18075000	18283700	34024000	3765.31			495	-18229000	-18359800	-34232400	0.0277791	18229000	18359800	34232400	3811.87
496	-18076500	-18281200	-34010500	0.0513033	18076500	18281200	34010500	6949.53			496	-18228700	-18354700	-34208700	0.0513033	18228700	18354700	34208700	7031.87
497	-18077600	-18283200	-34018900	0.0265896	18077600	18283200	34018900	3603.33			497	-18232400	-18358100	-34221000	0.0265896	18232400	18358100	34221000	3646.84
498	-18080000	-18272200	-33963900	0.0327668	18080000	18272200	33963900	4428.86			498	-18226900	-18336800	-34124800	0.0327668	18226900	18336800	34124800	4473.05
499	-18082800	-18273900	-33969200	0.0287631	18082800	18273900	33969200	3888.87			499	-18234000	-18339500	-34130800	0.0287631	18234000	18339500	34130800	3928.04
500	-18076200	-18272800	-33970700	0.0539951	18076200	18272800	33970700	7300.12			500	-18220100	-18338700	-34140800	0.0539951	18220100	18338700	34140800	7375.86
501	-18063000	-18285900	-34046600	0.0870252	18063000	18285900	34046600	11806.5			501	-18208900	-18366000	-34282400	0.0870252	18208900	18366000	34282400	11966.7
502	-18069500	-18284100	-34031200	0.053229	18069500	18284100	34031200	7216.82			502	-18220300	-18361700	-34250400	0.053229	18220300	18361700	34250400	7309.47
503	-18065300	-18283200	-34031200	0.0846919	18065300	18283200	34031200	11481.9			503	-18210100	-18360500	-34254600	0.0846919	18210100	18360500	34254600	11630.6
504	-18042700	-18290200	-34087100	0.0748687	18042700	18290200	34087100	10174.1			504	-18175600	-18376700	-34366600	0.0748687	18175600	18376700	34366600	10331.5
505	-18009600	-18308000	-34205200	0.0476372	18009600	18308000	34205200	6507.25			505	-18144900	-18416000	-34584300	0.0476372	18144900	18416000	34584300	6639.45
506	-17999400	-18308400	-34217200	0.0555395	17999400	18308400	34217200	7589.95			506	-18128500	-18417700	-34609200	0.0555395	18128500	18417700	34609200	7748.2
507	-18048200	-18297000	-34113800	0.0369019	18048200	18297000	34113800	5021.53			507	-18195700	-18389300	-34406400	0.0369019	18195700	18389300	34406400	5103.49
508	-17956900	-18310000	-34267500	0.0570059	17956900	18310000	34267500	7804.41			508	-18055400	-18425700	-34720300	0.0570059	18055400	18425700	34720300	7986.75
509	-17982900	-18306700	-34225700	0.0588045	17982900	18306700	34225700	8037.5			509	-18095600	-18416300	-34635000	0.0588045	18095600	18416300	34635000	8209.96
510	-17965600	-18305800	-34238700	0.0577604	17965600	18305800	34238700	7897.75			510	-18061100	-18416500	-34670600	0.0577604	18061100	18416500	34670600	8073.94
511	-17970800	-18308400	-34245600	0.0568889	17970800	18308400	34245600	7781.76			511	-18077200	-18420900	-34675700	0.0568889	18077200	18420900	34675700	7955.86
512	-17608000	-18325200	-34688500	0.067974	17608000	18325200	34688500	9450.52			512	-17530000	-18499100	-35595300	0.067974	17530000	18499100	35595300	9860.24
513	-18077400	-18265900	-33936800	0.0882954	18077400	18265900	33936800	11918.2			513	-18215400	-18325100	-34080600	0.0882954	18215400	18325100	34080600	12025.8
514	-18078100	-18263900	-33926500	0.0814248	18078100	18263900	33926500	10985.5			514	-18215100	-18321000	-34061500	0.0814248	18215100	18321000	34061500	11079.8
515	-18082000	-18265800	-33931600	0.0655359	18082000	18265800	33931600	8844.52			515	-18224500	-18323900	-34066100	0.0655359	18224500	18323900	34066100	8920.96
516	-18082300	-18264400	-33924800	0.0557448	18082300	18264400	33924800	7520.71			516	-18224300	-18321100	-34052900	0.0557448	18224300	18321100	34052900	7583.34
517	-18079000	-18262300	-33918000	0.0839712	18079000	18262300	33918000	11324.6			517	-18215500	-18317600	-34044700	0.0839712	18215500	18317600	34044700	11417.2
518	-18081100	-18261600	-33912600	0.0743847	18081100	18261600	33912600	10029.4			518	-18220100	-18315900	-34032400	0.0743847	18220100	18315900	34032400	10108.5
519	-18079300	-18259100	-33902600	0.0942622	18079300	18259100	33902600	12703			519	-18214700	-18311500	-34016600	0.0942622	18214700	18311500	34016600	12799
520	-18081200	-18257900	-33894500	0.0597128	18081200	18257900	33894500	8044.16			520	-18217200	-18308300	-33998900	0.0597128	18217200	18308300	33998900	8101.25
521	-18078500	-18256800	-33892300	0.0827862	18078500	18256800	33892300	11150.8			521	-18211100	-18307100	-33999100	0.0827862	18211100	18307100	33999100	11230.7
522	-18077600	-18254600	-33882600	0.0827906	18077600	18254600	33882600	11146.1			522	-18208000	-18302800	-33982100	0.0827906	18208000	18302800	33982100	11221.6
523	-18079600	-18254100	-33878400	0.0396755	18079600	18254100	33878400	5340.57			523	-18213500	-18301200	-33968600	0.0396755	18213500	18301200	33968600	5374.66
524	-18080000	-18255000	-33882100	0.0729345	18080000	18255000	33882100	9819.25			524	-18213500	-18302800	-33976300	0.0729345	18213500	18302800	33976300	9883.76
525	-15228700	-18040200	-35709700	0.0739015	15228700	18040200	35709700	10517.1			525	-12734800	-18074000	-38364700	0.0739015	12734800	18074000	38364700	11806.9
526	-16674200	-18264800	-35334700	0.125292	16674200	18264800	35334700	17765.5			526	-15917500	-18495800	-37192300	0.125292	15917500	18495800	37192300	19284.4
527	-16428200	-18240100	-35462700	0.128398	16428200	18240100	35462700	18269.3			527	-15425700	-18473000	-37575100	0.128398	15425700	18473000	37575100	20046.2
528	-17977900	-18304100	-34218100	0.061397	17977900	18304100	34218100	8388.18			528	-18079800	-18411600	-34628500	0.061397	18079800	18411600	34628500	8567.32
529	-17989100	-18302100	-34197700	0.0712826	17989100	18302100	34197700	9730.79			529	-18097000	-18406500	-34587300	0.0712826	18097000	18406500	34587300	9929.64
530	-18000500	-18300100	-34176400	0.0879454	18000500	18300100	34176400	11995.1			530	-18114300	-18401300	-34544800	0.0879454	18114300	18401300	34544800	12229
531	-18012200	-18298300	-34156200	0.0992695	18012200	18298300	34156200	13528.8			531	-18130100	-18396200	-34505000	0.0992695	18130100	18396200	34505000	13780.5
532	-17126800	-18337800	-35229900	0.0707264	17126800	18337800	35229900	10031.3			532	-16955200	-18628400	-36786500	0.0707264	16955200	18628400	36786500	10785
533	-18061600	-18238000	-33819600	0.0314906	18061600	18238000	33819600	4225.67			533	-18179900	-18272900	-33867500	0.0314906	18179900	18272900	33867500	4243.04
534	-18060000	-18237200	-33817200	0.0324223	18060000	18237200	33817200	4350.09			534	-18177100	-18271500	-33863400	0.0324223	18177100	18271500	33863400	4367.53
535	-16469400	-18331600	-35857700	0.035877	16469400	18331600	35857700	5206.15			535	-16182200	-18803900	-38395900	0.035877	16182200	18803900	38395900	5858.09
536	-16550600	-18296000	-35607100	0.054778	16550600	18296000	35607100	7859.75			536	-15997900	-18641200	-37804500	0.054778	15997900	18641200	37804500	8686.15
537	-17722600	-18331500	-34604100	0.0237333	17722600	18331500	34604100	3291.41			537	-17739500	-18499600	-35388300	0.0237333	17739500	18499600	35388300	3418.04
538	-18044800	-18300000	-34131600	0.0471171	18044800	18300000	34131600	6416.77			538	-18195000	-18395700	-34437500	0.0471171	18195000	18395700	34437500	6525.85
539	-14048700	-17982300	-36613900	0.055762	14048700	17982300	36613900	8225.13			539	-10904600	-17277400	-36398500	0.055762	10904600	17277400	36398500	8027.59
540	-14207600	-18113800	-37081700	0.0532659	14207600	18113800	37081700	8049.29			540	-11688700	-17847100	-38329500	0.0532659	11688700	17847100	38329500	8470.28
541	-17315700	-18326700	-34988000	0.0503349	17315700	18326700	34988000	7072.85			541	-17139700	-18554100	-36247900	0.0503349	17139700	18554100	36247900	7497.09
542	-17363400	-18325300	-34933700	0.0582461	17363400	18325300	34933700	8168.05			542	-17194200	-18540300	-36127400	0.0582461	17194200	18540300	36127400	8631.21
543	-17414600	-18325400	-34883100	0.0618682	17414600	18325400	34883100	8660.55			543	-17259000	-18530400	-36015600	0.0618682	17259000	18530400	36015600	9126.13
544	-17464200	-18325100	-34832100	0.0630496	17464200	18325100	34832100	8809.93			544	-17329400	-18521500	-35902600	0.0630496	17329400	18521500	35902600	9258.17
545	-18061100	-18294700	-34090400	0.0168927	18061100	18294700	34090400	2296.57			545	-18218000	-18383900	-34358300	0.0168927	18218000	18383900	34358300	2331.64
546	-18053500	-18296300	-34105600	0.0283965	18053500	18296300	34105600	3862.91			546	-18205600	-18387600	-34388500	0.0283965	18205600	18387600	34388500	3924.41
547	-17989400	-18309600	-34232900	0.0544892	17989400	18309600	34232900	7450.96			547	-18113600	-18421300	-34641100	0.0544892	18113600	18421300	34641100	7611.64
548	-17517200	-18326900	-34787600	0.0670615	17517200	18326900	34787600	9356.95			548	-17410900	-18517400	-35801600	0.0670615	17410900	18517400	35801600	9809.59
549	-18068100	-18280000	-34013200	0.0879136	18068100	18280000	34013200	11908.8			549	-18211700	-18353800	-34221200	0.0879136	18211700	18353800	34221200	12054
550	-18071200	-18277500	-33998000	0.0988377	18071200	18277500	33998000	13379.4			550	-18214300	-18348500	-34193500	0.0988377	18214300	18348500	34193500	13534.4
551	-18072400	-18274600	-33983000	0.0877385	18072400	18274600	33983000	11868.6			551	-18213100	-18342700	-34166700	0.0877385	18213100	18342700	34166700	11998.9
552	-18072900	-18271600	-33968400	0.0747243	18072900	18271600	33968400	10101.1			552	-18211600	-18336900	-34140900	0.0747243	18211600	18336900	34140900	10206.3
553	-18056100	-18284100	-34044600	0.0885197	18056100	18284100	34044600	12006.9			553	-18193700	-18363600	-34286000	0.0885197	18193700	18363600	34286000	12171.6
554	-18059900	-18281400	-34028200	0.0922176	18059900	18281400	34028200	12499.3			554	-18197200	-18357800	-34255000	0.0922176	18197200	18357800	34255000	12661.9
555	-18073900	-18248900	-33859300	0.112886	18073900	18248900	33859300	15179.9			555	-18196800	-18292500	-33944200	0.112886	18196800	18292500	33944200	15270.4
556	-14394000	-18225200	-37425900	0.039209	14394000	18225200	37425900	6033.08			556	-12511200	-18445300	-40358100	0.039209	12511200	18445300	40358100	6888.53
557	-18082800	-18257900	-33893300	0.0525553	18082800	18257900	33893300	7079.7			557	-18221700	-18308200	-33994100	0.0525553	18221700	18308200	33994100	7129.03
558	-14957300	-17895800	-35293000	0.112068	14957300	17895800	35293000	15581.8			558	-11590400	-17564100	-37079300	0.112068	11590400	17564100	37079300	16734
559	-15604900	-18078200	-35514800	0.101575	15604900	18078200	35514800	14366.8			559	-13495700	-18124300	-37843300	0.101575	13495700	18124300	37843300	15870.3
560	-16534200	-18323400	-35753800	0.0373516	16534200	18323400	35753800	5396.67			560	-16190700	-18750600	-38133200	0.0373516	16190700	18750600	38133200	6024.87
561	-16270000	-18316400	-35984900	0.0467342	16270000	18316400	35984900	6809.36			561	-15838100	-18812700	-38781600	0.0467342	15838100	18812700	38781600	7748.44
562	-16202400	-18336500	-36148100	0.0414864	16202400	18336500	36148100	6088.58			562	-15921400	-18919000	-39204900	0.0414864	15921400	18919000	39204900	7019
563	-18065100	-18292700	-34076900	0.0292039	18065100	18292700	34076900	3967.94			563	-18222500	-18378900	-34330200	0.0292039	18222500	18378900	34330200	4025.77
564	-13916800	-17628000	-35057100	0.0712648	13916800	17628000	35057100	9706.68			564	-9110900	-15966100	-31943300	0.0712648	9110900	15966100	31943300	7998.69
565	-14243200	-17596100	-34578800	0.0707476	14243200	17596100	34578800	9426.27			565	-9218710	-16033800	-32158000	0.0707476	9218710	16033800	32158000	8042.2
566	-18073400	-18285200	-34032400	0.0358273	18073400	18285200	34032400	4858.05			566	-18228600	-18363000	-34248200	0.0358273	18228600	18363000	34248200	4919.94
567	-18069300	-18287300	-34046600	0.0585826	18069300	18287300	34046600	7948.54			567	-18223200	-18367700	-34275800	0.0585826	18223200	18367700	34275800	8054.76
568	-17865300	-18320600	-34409500	0.055854	17865300	18320600	34409500	7689.07			568	-17924900	-18457500	-35002300	0.055854	17924900	18457500	35002300	7916.97
569	-17858700	-18323700	-34430800	0.0506591	17858700	18323700	34430800	6980.42			569	-17925300	-18464900	-35037100	0.0506591	17925300	18464900	35037100	7192.58
570	-17825600	-18327400	-34481600	0.0452487	17825600	18327400	34481600	6247.26			570	-17883800	-18477200	-35137300	0.0452487	17883800	18477200	35137300	6451.52
571	-17261300	-18331800	-35066600	0.0566452	17261300	18331800	35066600	7984.32			571	-17124300	-18585000	-36410700	0.0566452	17124300	18585000	36410700	8500.96
572	-16921800	-18276500	-35142900	0.116229	16921800	18276500	35142900	16375			572	-16326300	-18480700	-36711400	0.116229	16326300	18480700	36711400	17548.5
573	-17122100	-18294900	-35030100	0.0804919	17122100	18294900	35030100	11305.9			573	-16705200	-18497000	-36410000	0.0804919	16705200	18497000	36410000	12024.8
574	-17200900	-18298400	-34967800	0.0722042	17200900	18298400	34967800	10121.2			574	-16808000	-18490200	-36274800	0.0722042	16808000	18490200	36274800	10729
575	-17277800	-18300200	-34899900	0.0735141	17277800	18300200	34899900	10281			575	-16921900	-18481600	-36120100	0.0735141	16921900	18481600	36120100	10856.6
576	-17352300	-18302800	-34837600	0.074074	17352300	18302800	34837600	10338			576	-17040600	-18476900	-35979000	0.074074	17040600	18476900	35979000	10880.2
577	-17543700	-18310300	-34681800	0.0945042	17543700	18310300	34681800	13123.5			577	-17364100	-18470100	-35623000	0.0945042	17364100	18470100	35623000	13698.9
578	-17601700	-18313800	-34640700	0.0999141	17601700	18313800	34640700	13858			578	-17458700	-18470500	-35530200	0.0999141	17458700	18470500	35530200	14435.8
579	-17646700	-18311900	-34586700	0.0837788	17646700	18311900	34586700	11596.9			579	-17526200	-18460800	-35416900	0.0837788	17526200	18460800	35416900	12049.3
580	-17691000	-18312100	-34543400	0.0778705	17691000	18312100	34543400	10763.1			580	-17597400	-18456600	-35325600	0.0778705	17597400	18456600	35325600	11160.9
581	-17731400	-18312400	-34504400	0.0733824	17731400	18312400	34504400	10129.4			581	-17665100	-18453000	-35240600	0.0733824	17665100	18453000	35240600	10484.2
582	-17768500	-18313500	-34472400	0.0809788	17768500	18313500	34472400	11166.5			582	-17731300	-18451200	-35165600	0.0809788	17731300	18451200	35165600	11538.1
583	-17841800	-18311400	-34388800	0.0792013	17841800	18311400	34388800	10888.7			583	-17850000	-18439700	-34992200	0.0792013	17850000	18439700	34992200	11209.5
584	-17869500	-18310400	-34356600	0.0756789	17869500	18310400	34356600	10392.4			584	-17894500	-18435300	-34926700	0.0756789	17894500	18435300	34926700	10684
585	-17887000	-18307900	-34327400	0.0631466	17887000	18307900	34327400	8661.38			585	-17918900	-18428000	-34867700	0.0631466	17918900	18428000	34867700	8892.66
586	-17902000	-18305500	-34300900	0.0422917	17902000	18305500	34300900	5794.7			586	-17939200	-18422100	-34819100	0.0422917	17939200	18422100	34819100	5943.61
587	-17948400	-18313600	-34293100	0.0634099	17948400	18313600	34293100	8690.79			587	-18048600	-18433700	-34765100	0.0634099	18048600	18433700	34765100	8902.13
588	-17938900	-18316100	-34314300	0.0486938	17938900	18316100	34314300	6679.74			588	-18039500	-18440700	-34807700	0.0486938	18039500	18440700	34807700	6849.15
589	-17929600	-18318200	-34333800	0.0412968	17929600	18318200	34333800	5669.59			589	-18027600	-18445300	-34841400	0.0412968	18027600	18445300	34841400	5817.08
590	-17918000	-18319900	-34353200	0.0493648	17918000	18319900	34353200	6782.44			590	-18014200	-18450300	-34878500	0.0493648	18014200	18450300	34878500	6964.55
591	-17892200	-18320000	-34379800	0.0516574	17892200	18320000	34379800	7103.9			591	-17970800	-18453400	-34936700	0.0516574	17970800	18453400	34936700	7303.86
592	-18082600	-18259800	-33902200	0.0730673	18082600	18259800	33902200	9847.06			592	-18221600	-18311900	-34011800	0.0730673	18221600	18311900	34011800	9919.85
593	-18084000	-18261600	-33909800	0.0597018	18084000	18261600	33909800	8048.94			593	-18226000	-18315300	-34023700	0.0597018	18226000	18315300	34023700	8110.47
594	-18081600	-18267500	-33939900	0.0711121	18081600	18267500	33939900	9600.85			594	-18225600	-18327200	-34080700	0.0711121	18225600	18327200	34080700	9686.95
595	-18082600	-18269500	-33948500	0.0595484	18082600	18269500	33948500	8043.09			595	-18229700	-18331000	-34094800	0.0595484	18229700	18331000	34094800	8117.71
596	-18082000	-18271600	-33959200	0.0416897	18082000	18271600	33959200	5633.8			596	-18230200	-18335200	-34114100	0.0416897	18230200	18335200	34114100	5688.49
597	-18084900	-18273700	-33966200	0.0337266	18084900	18273700	33966200	4559.43			597	-18237600	-18338700	-34123500	0.0337266	18237600	18338700	34123500	4604.52
598	-18085000	-18275600	-33975100	0.0341947	18085000	18275600	33975100	4624.7			598	-18239800	-18342500	-34139400	0.0341947	18239800	18342500	34139400	4672.14
599	-18038700	-18288500	-34083000	0.0981892	18038700	18288500	34083000	13339.7			599	-18165100	-18374200	-34365100	0.0981892	18165100	18374200	34365100	13546.6
600	-18046000	-18285800	-34062900	0.0995559	18046000	18285800	34062900	13513.8			600	-18174500	-18368100	-34326600	0.0995559	18174500	18368100	34326600	13711.8
601	-18077900	-18284600	-34025300	0.0220015	18077900	18284600	34025300	2982.5			601	-18235800	-18361300	-34232700	0.0220015	18235800	18361300	34232700	3019.41
602	-18065400	-18289900	-34063000	0.0481263	18065400	18289900	34063000	6534.59			602	-18219400	-18373200	-34306000	0.0481263	18219400	18373200	34306000	6626.27
603	-18080700	-18253100	-33872300	0.0248318	18080700	18253100	33872300	3341.59			603	-18216600	-18298600	-33953500	0.0248318	18216600	18298600	33953500	3361.57
604	-17803700	-18329500	-34513600	0.0418623	17803700	18329500	34513600	5786.85			604	-17859100	-18485100	-35199500	0.0418623	17859100	18485100	35199500	5984.41
605	-18051700	-18299200	-34121100	0.0391626	18051700	18299200	34121100	5331.31			605	-18205300	-18393300	-34415700	0.0391626	18205300	18393300	34415700	5419.31
606	-17944000	-18303300	-34248100	0.0523766	17944000	18303300	34248100	7162.62			606	-18012700	-18413700	-34705500	0.0523766	18012700	18413700	34705500	7328.59
607	-15585500	-18304100	-36610500	0.0388616	15585500	18304100	36610500	5799.09			607	-15010500	-19052700	-40752900	0.0388616	15010500	19052700	40752900	7018.56
608	-15304000	-18274700	-36751900	0.0423076	15304000	18274700	36751900	6341.7			608	-14494200	-19074200	-41372100	0.0423076	14494200	19074200	41372100	7839.5
609	-15044000	-18264400	-36963100	0.0529167	15044000	18264400	36963100	7997.35			609	-13988400	-19178400	-42374100	0.0529167	13988400	19178400	42374100	10237.8
610	-15810800	-18318100	-36452200	0.0429778	15810800	18318100	36452200	6377.1			610	-15350700	-19003100	-40176600	0.0429778	15350700	19003100	40176600	7574.89
611	-17742300	-18331400	-34583900	0.0238582	17742300	18331400	34583900	3306.41			611	-17769700	-18496800	-35344700	0.0238582	17769700	18496800	35344700	3430.25
612	-13646200	-17790400	-36101800	0.0667807	13646200	17790400	36101800	9575.76			612	-9584930	-16317200	-33142300	0.0667807	9584930	16317200	33142300	8037.83
613	-13614100	-17633200	-35384700	0.0671019	13614100	17633200	35384700	9274.65			613	-8780840	-15730200	-31149200	0.0671019	8780840	15730200	31149200	7181.57
614	-14614700	-17738700	-34887000	0.0766238	14614700	17738700	34887000	10405.2			614	-10340200	-16819300	-34779900	0.0766238	10340200	16819300	34779900	10112.1
615	-18006700	-18311600	-34225100	0.0316582	18006700	18311600	34225100	4328.47			615	-18146500	-18423200	-34617300	0.0316582	18146500	18423200	34617300	4419.42
616	-18013200	-18310300	-34212300	0.0290091	18013200	18310300	34212300	3964.21			616	-18157200	-18419800	-34590100	0.0290091	18157200	18419800	34590100	4044.98
617	-18058100	-18232400	-33796200	0.0312784	18058100	18232400	33796200	4192.24			617	-18170100	-18263800	-33833700	0.0312784	18170100	18263800	33833700	4206.97
618	-18068500	-18234700	-33796800	0.0928751	18068500	18234700	33796800	12450.3			618	-18178600	-18266800	-33839600	0.0928751	18178600	18266800	33839600	12496.9
619	-18069700	-18236300	-33803200	0.0826975	18069700	18236300	33803200	11089.6			619	-18180200	-18269400	-33850700	0.0826975	18180200	18269400	33850700	11133.7
620	-16021700	-18149100	-35436000	0.163736	16021700	18149100	35436000	23166			620	-14455300	-18271900	-37587200	0.163736	14455300	18271900	37587200	25402.6
621	-17961200	-18303500	-34232000	0.0557674	17961200	18303500	34232000	7622.3			621	-18046500	-18412400	-34665700	0.0557674	18046500	18412400	34665700	7791.93
622	-16014400	-18327500	-36293100	0.0436037	16014400	18327500	36293100	6432.56			622	-15638300	-18954000	-39655000	0.0436037	15638300	18954000	39655000	7517.05
623	-18080600	-18281400	-34007200	0.034244	18080600	18281400	34007200	4638.23			623	-18237800	-18354500	-34198600	0.034244	18237800	18354500	34198600	4692.01
624	-18081200	-18283200	-34015600	0.0284245	18081200	18283200	34015600	3851.59			624	-18240000	-18358200	-34213700	0.0284245	18240000	18358200	34213700	3897.59
625	-18071600	-18243500	-33835800	0.0827115	18071600	18243500	33835800	11109.3			625	-18189800	-18282500	-33903400	0.0827115	18189800	18282500	33903400	11165.5
626	-18070100	-18241400	-33827100	0.0813244	18070100	18241400	33827100	10918.1			626	-18187100	-18278700	-33887900	0.0813244	18187100	18278700	33887900	10969.6
627	-18070000	-18239600	-33818700	0.079355	18070000	18239600	33818700	10649.4			627	-18183800	-18275400	-33875700	0.079355	18183800	18275400	33875700	10697.1
628	-18070300	-18237900	-33810500	0.0824242	18070300	18237900	33810500	11057			628	-18181500	-18272400	-33863600	0.0824242	18181500	18272400	33863600	11104
629	-18057200	-18233300	-33801500	0.0273557	18057200	18233300	33801500	3667.37			629	-18170400	-18265300	-33840900	0.0273557	18170400	18265300	33840900	3680.66
630	-18055400	-18233500	-33804300	0.027895	18055400	18233500	33804300	3740.07			630	-18169000	-18265800	-33844500	0.027895	18169000	18265800	33844500	3753.79
631	-18075600	-18248900	-33857500	0.0564943	18075600	18248900	33857500	7596.36			631	-18205300	-18291300	-33929900	0.0564943	18205300	18291300	33929900	7637.86
632	-18073600	-18246800	-33849600	0.0610039	18073600	18246800	33849600	8199.36			632	-18200900	-18287700	-33917000	0.0610039	18200900	18287700	33917000	8241.89
633	-18071900	-18245200	-33843500	0.0564677	18071900	18245200	33843500	7587.24			633	-18197800	-18284800	-33906200	0.0564677	18197800	18284800	33906200	7624.71
634	-18069900	-18244100	-33840000	0.0539199	18069900	18244100	33840000	7243.47			634	-18194100	-18282700	-33900200	0.0539199	18194100	18282700	33900200	7278.17
635	-18067700	-18242400	-33834300	0.0434372	18067700	18242400	33834300	5833.44			635	-18190700	-18280000	-33890500	0.0434372	18190700	18280000	33890500	5860.17
636	-18065500	-18241000	-33830000	0.0285438	18065500	18241000	33830000	3832.4			636	-18187100	-18277700	-33883100	0.0285438	18187100	18277700	33883100	3849.3
637	-18063200	-18239500	-33824800	0.035303	18063200	18239500	33824800	4738.56			637	-18183100	-18275200	-33875400	0.035303	18183100	18275200	33875400	4758.76
638	-18056000	-18234800	-33809700	0.0256969	18056000	18234800	33809700	3446.29			638	-18170800	-18267700	-33851700	0.0256969	18170800	18267700	33851700	3459.29
639	-16686200	-18310300	-35539600	0.0630511	16686200	18310300	35539600	9030.87			639	-16239400	-18649600	-37603500	0.0630511	16239400	18649600	37603500	9924.14
640	-18057600	-18236100	-33814600	0.0225546	18057600	18236100	33814600	3025.65			640	-18173900	-18269800	-33858700	0.0225546	18173900	18269800	33858700	3037.44
641	-14882700	-18334600	-37458800	0.0460426	14882700	18334600	37458800	7119.45			641	-13962700	-19508300	-43972000	0.0460426	13962700	19508300	43972000	9555.53
642	-18058400	-18295700	-34097800	0.0190755	18058400	18295700	34097800	2594.14			642	-18213700	-18385900	-34372100	0.0190755	18213700	18385900	34372100	2634.5
643	-17965100	-18312500	-34270900	0.0553962	17965100	18312500	34270900	7586.18			643	-18076700	-18430000	-34719200	0.0553962	18076700	18430000	34719200	7763.15
644	-17978400	-18311100	-34250900	0.0544869	17978400	18311100	34250900	7455.92			644	-18097200	-18425600	-34677800	0.0544869	18097200	18425600	34677800	7622.87
645	-17566900	-18329200	-34748900	0.0627074	17566900	18329200	34748900	8738.89			645	-17492700	-18515800	-35712300	0.0627074	17492700	18515800	35712300	9142.87
646	-18074500	-18262000	-33921000	0.0945643	18074500	18262000	33921000	12754.1			646	-18206000	-18318000	-34056300	0.0945643	18206000	18318000	34056300	12862.8
647	-18063300	-18278600	-34011500	0.0941736	18063300	18278600	34011500	12754.8			647	-18200200	-18351900	-34224000	0.0941736	18200200	18351900	34224000	12911.9
648	-18065800	-18275800	-33995500	0.0935914	18065800	18275800	33995500	12666.7			648	-18201700	-18346200	-34194800	0.0935914	18201700	18346200	34194800	12814.4
649	-18067700	-18273100	-33980800	0.0913232	18067700	18273100	33980800	12351.3			649	-18202300	-18340600	-34167900	0.0913232	18202300	18340600	34167900	12487.8
650	-18069000	-18270200	-33965700	0.0892517	18069000	18270200	33965700	12062.6			650	-18202400	-18334900	-34140700	0.0892517	18202400	18334900	34140700	12188.7
651	-18070400	-18267700	-33952400	0.0890663	18070400	18267700	33952400	12030.1			651	-18203100	-18330000	-34116400	0.0890663	18203100	18330000	34116400	12149.4
652	-18075700	-18260000	-33910400	0.111006	18075700	18260000	33910400	14964.3			652	-18207300	-18314000	-34035800	0.111006	18207300	18314000	34035800	15084.7
653	-18076200	-18258100	-33900700	0.118947	18076200	18258100	33900700	16027.4			653	-18206600	-18310100	-34017900	0.118947	18206600	18310100	34017900	16149.7
654	-18075800	-18255500	-33888500	0.104629	18075800	18255500	33888500	14089.8			654	-18203800	-18305000	-33996500	0.104629	18203800	18305000	33996500	14190.5
655	-18075100	-18253000	-33877700	0.100841	18075100	18253000	33877700	13572.4			655	-18201000	-18300400	-33977400	0.100841	18201000	18300400	33977400	13663.7
656	-18074500	-18250800	-33867700	0.102429	18074500	18250800	33867700	13779.4			656	-18198600	-18296200	-33959700	0.102429	18198600	18296200	33959700	13866.5
657	-18082700	-18256000	-33884100	0.0409669	18082700	18256000	33884100	5516.18			657	-18220600	-18304100	-33975600	0.0409669	18220600	18304100	33975600	5552.06
658	-18083400	-18257300	-33889400	0.0547541	18083400	18257300	33889400	7374.58			658	-18222200	-18306600	-33985600	0.0547541	18222200	18306600	33985600	7424.33
659	-15304700	-17995300	-35420000	0.112588	15304700	17995300	35420000	15804.2			659	-12551800	-17869700	-37574300	0.112588	12551800	17869700	37574300	17288.2
660	-16623600	-18326800	-35680700	0.0415596	16623600	18326800	35680700	5989.29			660	-16308100	-18733600	-37934900	0.0415596	16308100	18733600	37934900	6648.26
661	-16740000	-18340100	-35627700	0.0317513	16740000	18340100	35627700	4569.99			661	-16500000	-18741700	-37781400	0.0317513	16500000	18741700	37781400	5051.4
662	-16381300	-18348900	-36028400	0.0367381	16381300	18348900	36028400	5370.36			662	-16218100	-18904000	-38837000	0.0367381	16218100	18904000	38837000	6124.61
663	-16490600	-18359000	-35967000	0.0250431	16490600	18359000	35967000	3654.13			663	-16335600	-18889900	-38652200	0.0250431	16335600	18889900	38652200	4143.29
664	-18065500	-18294500	-34084900	0.0401057	18065500	18294500	34084900	5451.3			664	-18226100	-18382400	-34343400	0.0401057	18226100	18382400	34343400	5532.37
665	-16670200	-18240400	-35222300	0.123259	16670200	18240400	35222300	17381			665	-15787600	-18421300	-36967000	0.123259	15787600	18421300	36967000	18746.2
666	-16421900	-18198300	-35270100	0.128194	16421900	18198300	35270100	18068.1			666	-15275700	-18347200	-37125600	0.128194	15275700	18347200	37125600	19562.9
667	-14201600	-17472300	-34030400	0.0752033	14201600	17472300	34030400	9735.23			667	-8830050	-15582800	-30397600	0.0752033	8830050	15582800	30397600	7690.22
668	-13836900	-17465700	-34363800	0.0601724	13836900	17465700	34363800	7901.81			668	-8256520	-15346000	-29842400	0.0601724	8256520	15346000	29842400	5941.27
669	-18052100	-18302300	-34135500	0.042516	18052100	18302300	34135500	5791.86			669	-18212100	-18399300	-34437700	0.042516	18212100	18399300	34437700	5890.11
670	-18074500	-18287700	-34043400	0.0359406	18074500	18287700	34043400	4876.07			670	-18233600	-18368000	-34266800	0.0359406	18233600	18368000	34266800	4940.26
671	-13792900	-17992000	-36915700	0.0583103	13792900	17992000	36915700	8717.15			671	-10422900	-16926900	-35210100	0.0583103	10422900	16926900	35210100	7877.02
672	-13984800	-18183100	-37634800	0.0624368	13984800	18183100	37634800	9681.44			672	-11530200	-17727900	-37920100	0.0624368	11530200	17727900	37920100	9725.33
673	-17345900	-18337100	-35007700	0.0620779	17345900	18337100	35007700	8734.58			673	-17250500	-18580300	-36261900	0.0620779	17250500	18580300	36261900	9263.9
674	-17413000	-18340600	-34957200	0.0649676	17413000	18340600	34957200	9126.79			674	-17340900	-18574700	-36144700	0.0649676	17340900	18574700	36144700	9651.45
675	-17453200	-18336700	-34898200	0.0576396	17453200	18336700	34898200	8078.55			675	-17380100	-18556200	-36017600	0.0576396	17380100	18556200	36017600	8515.25
676	-17494900	-18336800	-34856900	0.04786	17494900	18336800	34856900	6698.19			676	-17430900	-18548200	-35928500	0.04786	17430900	18548200	35928500	7044.89
677	-16851000	-18260600	-35137700	0.123014	16851000	18260600	35137700	17311.8			677	-16096900	-18440700	-36750100	0.123014	16096900	18440700	36750100	18566.8
678	-17046200	-18281700	-35043300	0.0953999	17046200	18281700	35043300	13395.9			678	-16498500	-18469100	-36483800	0.0953999	16498500	18469100	36483800	14271.9
679	-17148700	-18283600	-34949400	0.0864848	17148700	18283600	34949400	12104.2			679	-16649600	-18455800	-36269300	0.0864848	16649600	18455800	36269300	12825.9
680	-17243900	-18288600	-34878600	0.0814264	17243900	18288600	34878600	11370.9			680	-16803600	-18453800	-36105700	0.0814264	16803600	18453800	36105700	12001.2
681	-17328600	-18292200	-34810700	0.0781932	17328600	18292200	34810700	10895.4			681	-16946400	-18451200	-35950700	0.0781932	16946400	18451200	35950700	11457.5
682	-17403500	-18295800	-34753000	0.0821828	17403500	18295800	34753000	11430.5			682	-17072100	-18450100	-35819900	0.0821828	17072100	18450100	35819900	11984
683	-17470800	-18299000	-34701200	0.0859536	17470800	18299000	34701200	11935.7			683	-17189500	-18450000	-35701700	0.0859536	17189500	18450000	35701700	12480.2
684	-17532700	-18302400	-34655200	0.0895359	17532700	18302400	34655200	12415.7			684	-17298500	-18450700	-35596200	0.0895359	17298500	18450700	35596200	12951.7
685	-17585500	-18304400	-34611900	0.0901168	17585500	18304400	34611900	12479.1			685	-17391000	-18449600	-35498600	0.0901168	17391000	18449600	35498600	12989.7
686	-17636000	-18305800	-34568000	0.0879594	17636000	18305800	34568000	12162.9			686	-17477700	-18447600	-35402100	0.0879594	17477700	18447600	35402100	12634
687	-17682700	-18306600	-34525200	0.084431	17682700	18306600	34525200	11658.3			687	-17557700	-18444600	-35307900	0.084431	17557700	18444600	35307900	12084.9
688	-17726000	-18307500	-34486300	0.0858074	17726000	18307500	34486300	11833.2			688	-17634400	-18442400	-35220900	0.0858074	17634400	18442400	35220900	12243
689	-17765100	-18308200	-34450600	0.0954284	17765100	18308200	34450600	13144.5			689	-17706100	-18440600	-35140600	0.0954284	17706100	18440600	35140600	13576.2
690	-17800300	-18309400	-34420900	0.0940745	17800300	18309400	34420900	12945.9			690	-17766300	-18439500	-35075200	0.0940745	17766300	18439500	35075200	13352.5
691	-17829700	-18307800	-34384300	0.0807778	17829700	18307800	34384300	11101.1			691	-17814500	-18433600	-34998900	0.0807778	17814500	18433600	34998900	11430.9
692	-17854900	-18307200	-34355800	0.0671599	17854900	18307200	34355800	9220.26			692	-17856500	-18429800	-34938800	0.0671599	17856500	18429800	34938800	9481.92
693	-17876300	-18306200	-34330000	0.0557863	17876300	18306200	34330000	7651.61			693	-17891700	-18426000	-34885300	0.0557863	17891700	18426000	34885300	7859.82
694	-17893600	-18304800	-34306100	0.0381854	17893600	18304800	34306100	5232.75			694	-17919200	-18421700	-34837100	0.0381854	17919200	18421700	34837100	5369.65
695	-17916100	-18302900	-34274300	0.0490841	17916100	18302900	34274300	6718.13			695	-17957000	-18415800	-34771200	0.0490841	17957000	18415800	34771200	6884.14
696	-17998800	-18312900	-34239100	0.0444598	17998800	18312900	34239100	6082.17			696	-18135300	-18426600	-34644700	0.0444598	18135300	18426600	34644700	6213.61
697	-17538400	-18336400	-34811700	0.0511239	17538400	18336400	34811700	7143.51			697	-17493700	-18540400	-35828800	0.0511239	17493700	18540400	35828800	7495.45
698	-17909900	-18322700	-34374700	0.0475059	17909900	18322700	34374700	6533.04			698	-18008800	-18457200	-34916800	0.0475059	18008800	18457200	34916800	6714.02
699	-18086500	-18268800	-33941300	0.0488897	18086500	18268800	33941300	6601.53			699	-18236200	-18329000	-34078600	0.0488897	18236200	18329000	34078600	6660.19
700	-18087300	-18270300	-33947900	0.049834	18087300	18270300	33947900	6731.26			700	-18239300	-18332000	-34089500	0.049834	18239300	18332000	34089500	6792.69
701	-18084900	-18271500	-33956100	0.0418435	18084900	18271500	33956100	5653.98			701	-18235500	-18334700	-34106200	0.0418435	18235500	18334700	34106200	5707.78
702	-18087500	-18273500	-33962900	0.0350909	18087500	18273500	33962900	4743.29			702	-18242400	-18338100	-34115800	0.0350909	18242400	18338100	34115800	4789.36
703	-18088200	-18275500	-33971800	0.0326638	18088200	18275500	33971800	4417.16			703	-18245800	-18342100	-34131200	0.0326638	18245800	18342100	34131200	4461.62
704	-18050600	-18282500	-34042700	0.0944561	18050600	18282500	34042700	12809.9			704	-18180000	-18361400	-34289000	0.0944561	18180000	18361400	34289000	12987.1
705	-18054800	-18279800	-34025500	0.0934689	18054800	18279800	34025500	12666.3			705	-18184600	-18355500	-34256500	0.0934689	18184600	18355500	34256500	12832.2
706	-14233700	-18290900	-37899300	0.0588891	14233700	18290900	37899300	9262.99			706	-12397600	-18359700	-40063700	0.0588891	12397600	18359700	40063700	10200.6
707	-18077800	-18286000	-34032100	0.028156	18077800	18286000	34032100	3818.04			707	-18238100	-18364300	-34244900	0.028156	18238100	18364300	34244900	3866.42
708	-18071600	-18290100	-34057700	0.048621	18071600	18290100	34057700	6600.69			708	-18230400	-18372900	-34293500	0.048621	18230400	18372900	34293500	6691.47
709	-18081600	-18254100	-33876300	0.00939356	18081600	18254100	33876300	1264.34			709	-18218900	-18300200	-33958800	0.00939356	18218900	18300200	33958800	1272.01
710	-17828700	-18331700	-34499100	0.0387961	17828700	18331700	34499100	5361.12			710	-17905700	-18486900	-35161500	0.0387961	17905700	18486900	35161500	5539.51
711	-18025400	-18307100	-34185100	0.0365077	18025400	18307100	34185100	4983.29			711	-18172900	-18412400	-34539200	0.0365077	18172900	18412400	34539200	5079.39
712	-18082100	-18280200	-34000200	0.040318	18082100	18280200	34000200	5459.21			712	-18239900	-18352200	-34185700	0.040318	18239900	18352200	34185700	5521.01
713	-18056500	-18298100	-34110900	0.030888	18056500	18298100	34110900	4203.1			713	-18214000	-18390800	-34395300	0.030888	18214000	18390800	34395300	4270.65
714	-17936700	-18301200	-34245800	0.0581179	17936700	18301200	34245800	7946.03			714	-17992500	-18410600	-34711300	0.0581179	17992500	18410600	34711300	8131.87
715	-15548000	-18339800	-36818100	0.038275	15548000	18339800	36818100	5767.5			715	-15209400	-19232000	-41408600	0.038275	15209400	19232000	41408600	7127.48
716	-15109500	-18373700	-37418400	0.0495788	15109500	18373700	37418400	7663.95			716	-14619100	-19637100	-43929800	0.0495788	14619100	19637100	43929800	10289.6
717	-15287900	-18327600	-37020000	0.0415948	15287900	18327600	37020000	6315.77			717	-14788000	-19329600	-42295500	0.0415948	14788000	19329600	42295500	8042.49
718	-15797900	-18361000	-36669600	0.0406877	15797900	18361000	36669600	6100.51			718	-15634800	-19193400	-40799500	0.0406877	15634800	19193400	40799500	7389.33
719	-17768600	-18334600	-34572700	0.0382113	17768600	18334600	34572700	5294.62			719	-17817500	-18500300	-35313700	0.0382113	17817500	18500300	35313700	5489.22
720	-17744000	-18335500	-34601800	0.0228805	17744000	18335500	34601800	3173.72			720	-17788800	-18506600	-35372400	0.0228805	17788800	18506600	35372400	3294.83
721	-18057000	-18301100	-34124800	0.0393411	18057000	18301100	34124800	5356.98			721	-18219500	-18396400	-34416600	0.0393411	18219500	18396400	34416600	5445.37
722	-18087800	-18277300	-33980700	0.0322847	18087800	18277300	33980700	4367.74			722	-18246700	-18345600	-34147000	0.0322847	18246700	18345600	34147000	4413.23
723	-13481200	-17446800	-34629200	0.0537309	13481200	17446800	34629200	7135.06			723	-7974820	-15143300	-29158200	0.0537309	7974820	15143300	29158200	5079.84
724	-14594400	-17621500	-34348700	0.084656	14594400	17621500	34348700	11181			724	-9887280	-16309200	-32802100	0.084656	9887280	16309200	32802100	9999.43
725	-18021800	-18309900	-34201900	0.029893	18021800	18309900	34201900	4083.47			725	-18172500	-18418200	-34567500	0.029893	18172500	18418200	34567500	4164.66
726	-18068400	-18233000	-33788900	0.0580808	18068400	18233000	33788900	7783.02			726	-18177800	-18263900	-33826900	0.0580808	18177800	18263900	33826900	7810.27
727	-18067500	-18232300	-33786300	0.0382007	18067500	18232300	33786300	5118.31			727	-18176900	-18262800	-33822500	0.0382007	18176900	18262800	33822500	5135.79
728	-18064700	-18232200	-33788700	0.040302	18064700	18232200	33788700	5400.25			728	-18174900	-18263000	-33825300	0.040302	18174900	18263000	33825300	5418.86
729	-18061500	-18232000	-33790800	0.0381761	18061500	18232000	33790800	5115.66			729	-18172300	-18262900	-33827400	0.0381761	18172300	18262900	33827400	5133.33
730	-18056900	-18231400	-33792700	0.0396401	18056900	18231400	33792700	5311.96			730	-18168100	-18262300	-33829000	0.0396401	18168100	18262300	33829000	5330.25
731	-18071800	-18232600	-33783400	0.046607	18071800	18232600	33783400	6244.16			731	-18179800	-18262800	-33819600	0.046607	18179800	18262800	33819600	6265.35
732	-18071000	-18233800	-33789800	0.0853924	18071000	18233800	33789800	11443.8			732	-18179500	-18264900	-33829700	0.0853924	18179500	18264900	33829700	11484.8
733	-18071200	-18235100	-33796100	0.0854481	18071200	18235100	33796100	11454.8			733	-18179800	-18267200	-33840600	0.0854481	18179800	18267200	33840600	11498.4
734	-17963200	-18316100	-34290100	0.049599	17963200	18316100	34290100	6798.38			734	-18082900	-18437500	-34748900	0.049599	18082900	18437500	34748900	6961.19
735	-17952000	-18317800	-34309600	0.0450243	17952000	18317800	34309600	6176.13			735	-18067600	-18442200	-34786600	0.0450243	18067600	18442200	34786600	6329.13
736	-17942800	-18320100	-34329500	0.0440679	17942800	18320100	34329500	6049.93			736	-18057700	-18448200	-34824900	0.0440679	18057700	18448200	34824900	6205.15
737	-17934200	-18322400	-34349100	0.0425492	17934200	18322400	34349100	5846.22			737	-18049000	-18453900	-34860800	0.0425492	18049000	18453900	34860800	6000.82
738	-15745500	-18067800	-35324300	0.136634	15745500	18067800	35324300	19170.7			738	-13625600	-18054200	-37379700	0.136634	13625600	18054200	37379700	20881
739	-16165800	-18151900	-35304800	0.165605	16165800	18151900	35304800	23315.2			739	-14609900	-18244400	-37301800	0.165605	14609900	18244400	37301800	25364.3
740	-17954900	-18301100	-34226700	0.0631191	17954900	18301100	34226700	8624.15			740	-18028400	-18408300	-34664300	0.0631191	18028400	18408300	34664300	8816.28
741	-17972900	-18301600	-34211200	0.0646172	17972900	18301600	34211200	8824.55			741	-18063500	-18407200	-34623900	0.0646172	18063500	18407200	34623900	9012.6
742	-17984300	-18299500	-34189700	0.0784856	17984300	18299500	34189700	10709.2			742	-18080900	-18402000	-34581800	0.0784856	18080900	18402000	34581800	10927.6
743	-17996300	-18297600	-34168600	0.0852006	17996300	18297600	34168600	11615.7			743	-18098600	-18396900	-34539500	0.0852006	18098600	18396900	34539500	11841.6
744	-18006700	-18295200	-34146900	0.0923656	18006700	18295200	34146900	12581.3			744	-18114200	-18391200	-34496800	0.0923656	18114200	18391200	34496800	12814.2
745	-18016700	-18292500	-34124300	0.0947276	18016700	18292500	34124300	12890.9			745	-18128300	-18384900	-34452900	0.0947276	18128300	18384900	34452900	13117
746	-18025800	-18289700	-34101400	0.0946579	18025800	18289700	34101400	12868.9			746	-18140800	-18378200	-34408400	0.0946579	18140800	18378200	34408400	13081.8
747	-18033500	-18286700	-34079900	0.0961173	18033500	18286700	34079900	13055.3			747	-18151800	-18371700	-34366700	0.0961173	18151800	18371700	34366700	13259.2
748	-18040000	-18284000	-34060100	0.0961966	18040000	18284000	34060100	13054.9			748	-18160300	-18365500	-34328500	0.0961966	18160300	18365500	34328500	13247.6
749	-16000300	-18365800	-36489900	0.0415914	16000300	18365800	36489900	6193.61			749	-15894100	-19119700	-40189000	0.0415914	15894100	19119700	40189000	7359.62
750	-16180900	-18370700	-36332800	0.0411849	16180900	18370700	36332800	6097.29			750	-16134700	-19064000	-39682700	0.0411849	16134700	19064000	39682700	7133.48
751	-17792100	-18333300	-34543100	0.0323308	17792100	18333300	34543100	4474.89			751	-17858500	-18495200	-35248300	0.0323308	17858500	18495200	35248300	4632.54
752	-17813800	-18334600	-34527900	0.0323653	17813800	18334600	34527900	4477.74			752	-17891800	-18495200	-35214800	0.0323653	17891800	18495200	35214800	4632.16
753	-18013600	-18313400	-34226900	0.0241302	18013600	18313400	34226900	3299.82			753	-18162300	-18425700	-34613500	0.0241302	18162300	18425700	34613500	3368.68
754	-18018500	-18312300	-34216900	0.0212295	18018500	18312300	34216900	2901.96			754	-18170500	-18423300	-34593700	0.0212295	18170500	18423300	34593700	2961.28
755	-18081800	-18285000	-34023300	0.0260681	18081800	18285000	34023300	3533.63			755	-18243300	-18361600	-34226700	0.0260681	18243300	18361600	34226700	3576.87
756	-18084800	-18259900	-33900900	0.0610892	18084800	18259900	33900900	8232.56			756	-18226600	-18311700	-34005900	0.0610892	18226600	18311700	34005900	8291.94
757	-18086800	-18262100	-33909100	0.0545266	18086800	18262100	33909100	7351.29			757	-18231700	-18315400	-34018400	0.0545266	18231700	18315400	34018400	7406.18
758	-18081600	-18253400	-33873000	0.0214754	18081600	18253400	33873000	2890.06			758	-18219100	-18299000	-33952900	0.0214754	18219100	18299000	33952900	2907.23
759	-18071100	-18238000	-33810100	0.0887178	18071100	18238000	33810100	11901.1			759	-18180700	-18272700	-33865700	0.0887178	18180700	18272700	33865700	11952.9
760	-18055200	-18232300	-33798700	0.0308078	18055200	18232300	33798700	4129.48			760	-18167600	-18263800	-33836600	0.0308078	18167600	18263800	33836600	4144.09
761	-18053000	-18232600	-33802200	0.0302884	18053000	18232600	33802200	4060.41			761	-18166100	-18264400	-33840900	0.0302884	18166100	18264400	33840900	4074.98
762	-14941800	-17786200	-34786400	0.118292	14941800	17786200	34786400	16029.1			762	-11110800	-17097000	-35332900	0.118292	11110800	17097000	35332900	16110.2
763	-18071400	-18236500	-33802600	0.0867384	18071400	18236500	33802600	11631.5			763	-18180300	-18269800	-33852200	0.0867384	18180300	18269800	33852200	11678.6
764	-17216100	-18344100	-35170700	0.0539369	17216100	18344100	35170700	7636.56			764	-17152100	-18635500	-36623400	0.0539369	17152100	18635500	36623400	8178.9
765	-18080600	-18252400	-33869200	0.0269727	18080600	18252400	33869200	3629.14			765	-18217700	-18297200	-33945600	0.0269727	18217700	18297200	33945600	3650.07
766	-18077800	-18250400	-33862500	0.0384559	18077800	18250400	33862500	5172.29			766	-18211500	-18293900	-33935900	0.0384559	18211500	18293900	33935900	5201.11
767	-18073500	-18246900	-33849900	0.0512665	18073500	18246900	33849900	6890.68			767	-18202200	-18287600	-33915300	0.0512665	18202200	18287600	33915300	6925.89
768	-18075500	-18248500	-33855700	0.0524959	18075500	18248500	33855700	7058.11			768	-18206100	-18290500	-33925200	0.0524959	18206100	18290500	33925200	7095.77
769	-18072900	-18246100	-33846700	0.031685	18072900	18246100	33846700	4258.05			769	-18200800	-18286000	-33908800	0.031685	18200800	18286000	33908800	4279.09
770	-18068400	-18243400	-33838500	0.0444494	18068400	18243400	33838500	5970.65			770	-18193400	-18281700	-33895800	0.0444494	18193400	18281700	33895800	5998.5
771	-18070500	-18245000	-33843900	0.0308944	18070500	18245000	33843900	4151.09			771	-18197200	-18284200	-33904000	0.0308944	18197200	18284200	33904000	4171.12
772	-18066000	-18241900	-33833900	0.0383425	18066000	18241900	33833900	5149.01			772	-18189600	-18279300	-33888200	0.0383425	18189600	18279300	33888200	5172.18
773	-18061200	-18238800	-33823900	0.0438638	18061200	18238800	33823900	5887.2			773	-18180900	-18274100	-33872400	0.0438638	18180900	18274100	33872400	5911.69
774	-18063400	-18240400	-33829200	0.0364089	18063400	18240400	33829200	4888.05			774	-18185000	-18276700	-33880700	0.0364089	18185000	18276700	33880700	4909.23
775	-18055300	-18235500	-33814000	0.0337122	18055300	18235500	33814000	4522.13			775	-18171500	-18268900	-33857000	0.0337122	18171500	18268900	33857000	4539.5
776	-18058700	-18237200	-33818800	0.0375356	18058700	18237200	33818800	5036.42			776	-18176500	-18271500	-33864300	0.0375356	18176500	18271500	33864300	5056.5
777	-18053900	-18234000	-33808200	0.0296928	18053900	18234000	33808200	3981.77			777	-18168400	-18266600	-33849100	0.0296928	18168400	18266600	33849100	3996.56
778	-13328100	-17801100	-36470900	0.0595622	13328100	17801100	36470900	8685			778	-9167810	-16012500	-32107200	0.0595622	9167810	16012500	32107200	6750.21
779	-13208200	-17597400	-35619900	0.0589655	13208200	17597400	35619900	8227.75			779	-8297690	-15378900	-29958100	0.0589655	8297690	15378900	29958100	5864.49
780	-17885400	-18323600	-34403700	0.0535662	17885400	18323600	34403700	7374.16			780	-17969700	-18461700	-34977600	0.0535662	17969700	18461700	34977600	7588.39
781	-16990400	-18262300	-35006800	0.104653	16990400	18262300	35006800	14659.1			781	-16315400	-18421700	-36441000	0.104653	16315400	18421700	36441000	15595.3
782	-17113000	-18269400	-34917600	0.0970512	17113000	18269400	34917600	13556.1			782	-16516000	-18420500	-36234900	0.0970512	16516000	18420500	36234900	14349
783	-17220600	-18276600	-34844500	0.0943485	17220600	18276600	34844500	13149.8			783	-16702000	-18423600	-36063500	0.0943485	16702000	18423600	36063500	13862.3
784	-17312300	-18282200	-34779500	0.0850874	17312300	18282200	34779500	11835.6			784	-16864200	-18426200	-35913600	0.0850874	16864200	18426200	35913600	12434
785	-17390900	-18286200	-34719800	0.0863446	17390900	18286200	34719800	11988.1			785	-17001200	-18426600	-35778500	0.0863446	17001200	18426600	35778500	12555.6
786	-17461600	-18290400	-34669400	0.0889219	17461600	18290400	34669400	12327.4			786	-17127700	-18428900	-35663200	0.0889219	17127700	18428900	35663200	12878
787	-17524500	-18294100	-34624100	0.0901702	17524500	18294100	34624100	12483.5			787	-17242600	-18431100	-35558700	0.0901702	17242600	18431100	35558700	13011.3
788	-17581000	-18297100	-34581600	0.0906533	17581000	18297100	34581600	12534.2			788	-17346400	-18432500	-35461400	0.0906533	17346400	18432500	35461400	13036.6
789	-17632900	-18299500	-34541200	0.0899442	17632900	18299500	34541200	12420.7			789	-17440900	-18433000	-35369800	0.0899442	17440900	18433000	35369800	12893.1
790	-17680600	-18301200	-34501800	0.0891462	17680600	18301200	34501800	12295.2			790	-17527900	-18432600	-35280600	0.0891462	17527900	18432600	35280600	12738.3
791	-17723800	-18302600	-34465300	0.0898702	17723800	18302600	34465300	12380.6			791	-17607300	-18431800	-35197300	0.0898702	17607300	18431800	35197300	12803.7
792	-17762300	-18303600	-34431700	0.0904842	17762300	18303600	34431700	12451.7			792	-17678100	-18430800	-35121900	0.0904842	17678100	18430800	35121900	12856.6
793	-17795000	-18304000	-34400400	0.0888896	17795000	18304000	34400400	12219.4			793	-17736700	-18428600	-35052800	0.0888896	17736700	18428600	35052800	12598.1
794	-17824700	-18303900	-34370600	0.0825921	17824700	18303900	34370600	11342.1			794	-17789300	-18425900	-34987500	0.0825921	17789300	18425900	34987500	11677.3
795	-17850600	-18303400	-34342200	0.0778419	17850600	18303400	34342200	10679.1			795	-17834900	-18422700	-34926200	0.0778419	17834900	18422700	34926200	10980.2
796	-17873200	-18302900	-34317400	0.0701703	17873200	18302900	34317400	9618.24			796	-17874300	-18419700	-34872600	0.0701703	17874300	18419700	34872600	9878.06
797	-17892400	-18302700	-34297100	0.053808	17892400	18302700	34297100	7370.28			797	-17908100	-18417400	-34828100	0.053808	17908100	18417400	34828100	7562.1
798	-17905800	-18302600	-34283200	0.0486559	17905800	18302600	34283200	6661.39			798	-17933900	-18415900	-34794800	0.0486559	17933900	18415900	34794800	6829.59
799	-17975900	-18314900	-34271800	0.0525121	17975900	18314900	34271800	7192.65			799	-18102000	-18433700	-34711500	0.0525121	18102000	18433700	34711500	7358.91
800	-17988900	-18313800	-34253600	0.0583581	17988900	18313800	34253600	7987.89			800	-18123200	-18430200	-34673900	0.0583581	18123200	18430200	34673900	8165.96
801	-17580400	-18337100	-34772900	0.0470048	17580400	18337100	34772900	6559.34			801	-17557600	-18535200	-35739600	0.0470048	17557600	18535200	35739600	6867.78
802	-17905300	-18326100	-34395600	0.0487089	17905300	18326100	34395600	6704.77			802	-18012100	-18465300	-34952200	0.0487089	18012100	18465300	34952200	6895.96
803	-18088700	-18272000	-33954700	0.0409734	18088700	18272000	33954700	5536.35			803	-18243600	-18335100	-34100400	0.0409734	18243600	18335100	34100400	5588.21
804	-18090300	-18275300	-33968600	0.0334155	18090300	18275300	33968600	4518.26			804	-18249600	-18341400	-34124000	0.0334155	18249600	18341400	34124000	4562.99
805	-18058300	-18277000	-34008700	0.0959757	18058300	18277000	34008700	12996.2			805	-18188100	-18349700	-34225100	0.0959757	18188100	18349700	34225100	13157.3
806	-18061200	-18274200	-33992400	0.0962886	18061200	18274200	33992400	13028.9			806	-18190400	-18343900	-34195400	0.0962886	18190400	18343900	34195400	13181.9
807	-18063500	-18271400	-33976900	0.094541	18063500	18271400	33976900	12783.3			807	-18191700	-18338200	-34166700	0.094541	18191700	18338200	34166700	12925.1
808	-18065000	-18268600	-33962100	0.0918108	18065000	18268600	33962100	12405.6			808	-18192300	-18332600	-34139800	0.0918108	18192300	18332600	34139800	12535.8
809	-18066700	-18266200	-33948700	0.0891877	18066700	18266200	33948700	12043.7			809	-18193000	-18327500	-34114800	0.0891877	18193000	18327500	34114800	12163.1
810	-18068200	-18264000	-33936900	0.0927761	18068200	18264000	33936900	12521.4			810	-18194200	-18323100	-34092600	0.0927761	18194200	18323100	34092600	12639.3
811	-18069700	-18262000	-33925900	0.0924318	18069700	18262000	33925900	12468.6			811	-18195600	-18319100	-34071900	0.0924318	18195600	18319100	34071900	12580.2
812	-18071000	-18260100	-33915400	0.100743	18071000	18260100	33915400	13583.1			812	-18196800	-18315100	-34051500	0.100743	18196800	18315100	34051500	13698.2
813	-18072200	-18258100	-33904700	0.106856	18072200	18258100	33904700	14400.1			813	-18197600	-18311000	-34031400	0.106856	18197600	18311000	34031400	14515.5
814	-18072700	-18256000	-33894200	0.112122	18072700	18256000	33894200	15102.3			814	-18197000	-18306800	-34011800	0.112122	18197000	18306800	34011800	15216.4
815	-18072900	-18253800	-33883300	0.113218	18072900	18253800	33883300	15241.9			815	-18195800	-18302300	-33992000	0.113218	18195800	18302300	33992000	15350.3
816	-18072600	-18251300	-33872100	0.111119	18072600	18251300	33872100	14951.2			816	-18193800	-18297800	-33972100	0.111119	18193800	18297800	33972100	15050.8
817	-18072400	-18249100	-33861700	0.112126	18072400	18249100	33861700	15079.1			817	-18192000	-18293500	-33953500	0.112126	18192000	18293500	33953500	15173.3
818	-18081900	-18286700	-34031300	0.0264286	18081900	18286700	34031300	3583.88			818	-18246100	-18364800	-34239100	0.0264286	18246100	18364800	34239100	3628.64
819	-18077100	-18289800	-34051000	0.0312748	18077100	18289800	34051000	4244.78			819	-18241100	-18371700	-34277100	0.0312748	18241100	18371700	34277100	4301.51
820	-18082700	-18254800	-33878400	0.0274807	18082700	18254800	33878400	3699.25			820	-18220800	-18301400	-33962600	0.0274807	18220800	18301400	33962600	3722.02
821	-18083700	-18255700	-33881800	0.0419625	18083700	18255700	33881800	5649.69			821	-18222800	-18303200	-33968900	0.0419625	18222800	18303200	33968900	5685.35
822	-18084600	-18257100	-33887400	0.0428388	18084600	18257100	33887400	5769.31			822	-18225400	-18305800	-33978900	0.0428388	18225400	18305800	33978900	5807.09
823	-18085800	-18258600	-33893600	0.0552681	18085800	18258600	33893600	7445.58			823	-18227900	-18308700	-33990000	0.0552681	18227900	18308700	33990000	7496.25
824	-18088900	-18262500	-33908800	0.0539445	18088900	18262500	33908800	7272.94			824	-18236700	-18315700	-34014900	0.0539445	18236700	18315700	34014900	7326.44
825	-18087000	-18260300	-33900300	0.0609378	18087000	18260300	33900300	8212.19			825	-18231600	-18311900	-34001700	0.0609378	18231600	18311900	34001700	8270.36
826	-13481200	-17994600	-37239900	0.0576153	13481200	17994600	37239900	8737.64			826	-9993590	-16612900	-34143100	0.0576153	9993590	16612900	34143100	7338.83
827	-13667000	-18182100	-37947500	0.0622069	13667000	18182100	37947500	9777.32			827	-10814000	-17208900	-36162500	0.0622069	10814000	17208900	36162500	8844.39
828	-15386900	-17941500	-35081200	0.129745	15386900	17941500	35081200	17920.8			828	-12503900	-17681800	-36726700	0.129745	12503900	17681800	36726700	19088.4
829	-17514200	-18350900	-34904700	0.0583522	17514200	18350900	34904700	8187.51			829	-17540600	-18586300	-36000300	0.0583522	17540600	18586300	36000300	8629.96
830	-18074000	-18232000	-33778300	0.0377344	18074000	18232000	33778300	5054.38			830	-18181000	-18261600	-33812600	0.0377344	18181000	18261600	33812600	5071
831	-18077100	-18232300	-33776900	0.0563901	18077100	18232300	33776900	7553.08			831	-18182900	-18261800	-33811700	0.0563901	18182900	18261800	33811700	7577.96
832	-18032600	-18307500	-34179500	0.0231187	18032600	18307500	34179500	3155.18			832	-18186700	-18412200	-34524500	0.0231187	18186700	18412200	34524500	3214.94
833	-18083600	-18279200	-33993600	0.0492972	18083600	18279200	33993600	6673.06			833	-18240700	-18349700	-34172600	0.0492972	18240700	18349700	34172600	6746.45
834	-18086300	-18278800	-33989400	0.0276659	18086300	18278800	33989400	3744.35			834	-18244800	-18348700	-34164000	0.0276659	18244800	18348700	34164000	3784.82
835	-18060900	-18296900	-34100700	0.0292407	18060900	18296900	34100700	3977.25			835	-18220700	-18387800	-34374100	0.0292407	18220700	18387800	34374100	4039.2
836	-16742400	-18363900	-35738800	0.029507	16742400	18363900	35738800	4269.95			836	-16673300	-18828600	-38022400	0.029507	16673300	18828600	38022400	4754.97
837	-16481200	-18188200	-35162600	0.0853829	16481200	18188200	35162600	11978.9			837	-15269100	-18299900	-36906800	0.0853829	15269100	18299900	36906800	12891.6
838	-16653200	-18217700	-35131100	0.112502	16653200	18217700	35131100	15790.6			838	-15617300	-18351100	-36803000	0.112502	15617300	18351100	36803000	16950.2
839	-16819000	-18234300	-35044300	0.118666	16819000	18234300	35044300	16617.8			839	-15923700	-18368600	-36580000	0.118666	15923700	18368600	36580000	17735.6
840	-17927500	-18300100	-34249800	0.0628984	17927500	18300100	34249800	8600.15			840	-17969700	-18409400	-34728100	0.0628984	17969700	18409400	34728100	8805.03
841	-15547600	-18385400	-37035700	0.0315774	15547600	18385400	37035700	4808.58			841	-15480400	-19439300	-42125800	0.0315774	15480400	19439300	42125800	6079
842	-15374200	-18415000	-37350500	0.0478861	15374200	18415000	37350500	7393.09			842	-15346500	-19676700	-43390700	0.0478861	15346500	19676700	43390700	9735.8
843	-15796900	-18406600	-36887700	0.0346269	15796900	18406600	36887700	5246.69			843	-15915900	-19392900	-41469000	0.0346269	15915900	19392900	41469000	6490.4
844	-16940900	-18343000	-35440500	0.0589827	16940900	18343000	35440500	8432.42			844	-16812600	-18704200	-37290200	0.0589827	16812600	18704200	37290200	9196.99
845	-17709600	-18338300	-34649300	0.0277241	17709600	18338300	34649300	3852.55			845	-17749800	-18518700	-35469000	0.0277241	17749800	18518700	35469000	4008.66
846	-17738200	-18338400	-34621500	0.0237418	17738200	18338400	34621500	3296.05			846	-17793200	-18515200	-35408700	0.0237418	17793200	18515200	35408700	3424.96
847	-17769800	-18339300	-34593800	0.0303876	17769800	18339300	34593800	4214.9			847	-17844000	-18512700	-35346200	0.0303876	17844000	18512700	35346200	4373.58
848	-18061500	-18299900	-34114700	0.0360376	18061500	18299900	34114700	4905.09			848	-18226300	-18393700	-34396700	0.0360376	18226300	18393700	34396700	4983.88
849	-18066700	-18296700	-34094200	0.0366269	18066700	18296700	34094200	4980.77			849	-18231300	-18386900	-34359300	0.0366269	18231300	18386900	34359300	5056.72
850	-18086200	-18281700	-34003100	0.0351311	18086200	18281700	34003100	4757.84			850	-18248800	-18354300	-34186600	0.0351311	18248800	18354300	34186600	4811.59
851	-18089700	-18278800	-33985600	0.0228424	18089700	18278800	33985600	3091.13			851	-18251100	-18348000	-34154000	0.0228424	18251100	18348000	34154000	3123.75
852	-13393000	-17272800	-33888400	0.0483898	13393000	17272800	33888400	6176			852	-7237270	-14605900	-27334500	0.0483898	7237270	14605900	27334500	4057.27
853	-14565900	-17486000	-33731600	0.0859428	14565900	17486000	33731600	10990.7			853	-9813780	-15913300	-30988600	0.0859428	9813780	15913300	30988600	9130.44
854	-18029700	-18309900	-34194200	0.0295754	18029700	18309900	34194200	4039.05			854	-18186200	-18417300	-34549400	0.0295754	18186200	18417300	34549400	4117.67
855	-17374300	-18349700	-35039100	0.0502506	17374300	18349700	35039100	7083.72			855	-17345400	-18609400	-36305700	0.0502506	17345400	18609400	36305700	7522.64
856	-18066800	-18231400	-33782800	0.0311795	18066800	18231400	33782800	4176.83			856	-18176100	-18261500	-33817200	0.0311795	18176100	18261500	33817200	4190.72
857	-18064000	-18231300	-33785100	0.0338649	18064000	18231300	33785100	4536.87			857	-18173900	-18261600	-33819900	0.0338649	18173900	18261600	33819900	4552.09
858	-18060700	-18231000	-33787200	0.0357268	18060700	18231000	33787200	4786.56			858	-18171000	-18261500	-33822100	0.0357268	18171000	18261500	33822100	4802.67
859	-18057400	-18230600	-33788600	0.0335836	18057400	18230600	33788600	4499.5			859	-18168000	-18261200	-33823700	0.0335836	18168000	18261200	33823700	4514.7
860	-18079900	-18232200	-33773800	0.060028	18079900	18232200	33773800	8039.48			860	-18184100	-18261300	-33808200	0.060028	18184100	18261300	33808200	8065.63
861	-18073300	-18234200	-33789500	0.0825156	18073300	18234200	33789500	11058.5			861	-18180300	-18265300	-33831000	0.0825156	18180300	18265300	33831000	11098.7
862	-17976900	-18319000	-34290300	0.0423833	17976900	18319000	34290300	5810.55			862	-18113300	-18441900	-34739700	0.0423833	18113300	18441900	34739700	5948.41
863	-17966600	-18320500	-34307400	0.0414872	17966600	18320500	34307400	5691.53			863	-18099200	-18446200	-34773900	0.0414872	18099200	18446200	34773900	5830.98
864	-17957400	-18322300	-34325600	0.0410588	17957400	18322300	34325600	5636.94			864	-18088300	-18451200	-34808800	0.0410588	18088300	18451200	34808800	5779.48
865	-17950700	-18324700	-34343800	0.0406616	17950700	18324700	34343800	5586.76			865	-18083900	-18457300	-34842300	0.0406616	18083900	18457300	34842300	5732.35
866	-17927300	-18324900	-34367800	0.0418161	17927300	18324900	34367800	5750.09			866	-18044800	-18460100	-34894800	0.0418161	18044800	18460100	34894800	5906.63
867	-16328500	-18151800	-35141700	0.0945801	16328500	18151800	35141700	13232.9			867	-14846600	-18210300	-36902600	0.0945801	14846600	18210300	36902600	14230.5
868	-16483800	-18165600	-35052000	0.0875882	16483800	18165600	35052000	12222.2			868	-15127200	-18223600	-36685300	0.0875882	15127200	18223600	36685300	13067.6
869	-17947800	-18298800	-34223200	0.0729829	17947800	18298800	34223200	9969.16			869	-18007600	-18404700	-34668100	0.0729829	18007600	18404700	34668100	10192.9
870	-17966500	-18299000	-34205400	0.0757361	17966500	18299000	34205400	10339.2			870	-18045300	-18403100	-34622500	0.0757361	18045300	18403100	34622500	10560
871	-17979300	-18297100	-34183600	0.0865242	17979300	18297100	34183600	11801.7			871	-18064300	-18398100	-34579700	0.0865242	18064300	18398100	34579700	12042.8
872	-17991300	-18295000	-34161300	0.0901456	17991300	18295000	34161300	12284.6			872	-18082800	-18392700	-34535400	0.0901456	18082800	18392700	34535400	12523.6
873	-18002400	-18292800	-34140100	0.0924218	18002400	18292800	34140100	12584			873	-18100000	-18387300	-34492600	0.0924218	18100000	18387300	34492600	12816.8
874	-18012300	-18290300	-34118100	0.09316	18012300	18290300	34118100	12672.9			874	-18114900	-18381300	-34449100	0.09316	18114900	18381300	34449100	12895.1
875	-18021400	-18287700	-34096300	0.0950136	18021400	18287700	34096300	12913.3			875	-18127900	-18375100	-34406500	0.0950136	18127900	18375100	34406500	13127.4
876	-16004200	-18411700	-36704600	0.0380724	16004200	18411700	36704600	5728.83			876	-16215500	-19314100	-40794000	0.0380724	16215500	19314100	40794000	6937.73
877	-16584000	-18386600	-36005100	0.0241534	16584000	18386600	36005100	3534.31			877	-16650800	-18966600	-38702300	0.0241534	16650800	18966600	38702300	4015.93
878	-16518900	-18390100	-36087000	0.0268524	16518900	18390100	36087000	3942.07			878	-16631900	-19009900	-38927600	0.0268524	16631900	19009900	38927600	4510.43
879	-16341500	-18408700	-36353200	0.0366296	16341500	18408700	36353200	5436.91			879	-16588500	-19156300	-39669000	0.0366296	16588500	19156300	39669000	6362.1
880	-17062400	-18359800	-35399200	0.0325858	17062400	18359800	35399200	4656.02			880	-17046700	-18723000	-37145700	0.0325858	17046700	18723000	37145700	5058.58
881	-17559400	-18343100	-34822400	0.0380612	17559400	18343100	34822400	5322.49			881	-17564900	-18555800	-35830800	0.0380612	17564900	18555800	35830800	5585.66
882	-17791400	-18337400	-34563300	0.039427	17791400	18337400	34563300	5462.32			882	-17873000	-18505900	-35284900	0.039427	17873000	18505900	35284900	5660.24
883	-17838300	-18336700	-34513100	0.0365337	17838300	18336700	34513100	5052.57			883	-17940400	-18497800	-35178700	0.0365337	17940400	18497800	35178700	5223.17
884	-18009400	-18314600	-34236700	0.0339726	18009400	18314600	34236700	4647.68			884	-18159800	-18429000	-34631700	0.0339726	18159800	18429000	34631700	4746.66
885	-18026400	-18312000	-34207500	0.0303146	18026400	18312000	34207500	4142.45			885	-18186000	-18422200	-34572900	0.0303146	18186000	18422200	34572900	4225.31
886	-18085000	-18285400	-34021800	0.026508	18085000	18285400	34021800	3593.18			886	-18250200	-18361700	-34220300	0.026508	18250200	18361700	34220300	3636.49
887	-18093900	-18268200	-33931100	0.0166826	18093900	18268200	33931100	2251.78			887	-18250200	-18326900	-34054500	0.0166826	18250200	18326900	34054500	2270.51
888	-18082400	-18253800	-33873800	0.0331375	18082400	18253800	33873800	4459.72			888	-18221800	-18299400	-33952000	0.0331375	18221800	18299400	33952000	4485.97
889	-18083400	-18254700	-33877100	0.0210483	18083400	18254700	33877100	2833.22			889	-18223000	-18301100	-33958800	0.0210483	18223000	18301100	33958800	2850.39
890	-18045600	-18281000	-34040600	0.0991286	18045600	18281000	34040600	13441.2			890	-18167500	-18359300	-34291400	0.0991286	18167500	18359300	34291400	13628.6
891	-18049900	-18278100	-34022400	0.10442	18049900	18278100	34022400	14147.2			891	-18172300	-18353100	-34257400	0.10442	18172300	18353100	34257400	14333.7
892	-18072100	-18238200	-33809700	0.0907982	18072100	18238200	33809700	12180.2			892	-18179800	-18272900	-33867800	0.0907982	18179800	18272900	33867800	12234.3
893	-18053200	-18231200	-33795700	0.0442173	18053200	18231200	33795700	5925.85			893	-18165000	-18262300	-33832000	0.0442173	18165000	18262300	33832000	5946.31
894	-18049300	-18231400	-33800400	0.0358443	18049300	18231400	33800400	4804.54			894	-18161400	-18262800	-33837900	0.0358443	18161400	18262800	33837900	4821.42
895	-14897800	-17662800	-34242100	0.102337	14897800	17662800	34242100	13481.3			895	-10740900	-16646800	-33557300	0.102337	10740900	16646800	33557300	12642.4
896	-15804600	-18022900	-35051400	0.137971	15804600	18022900	35051400	19109.3			896	-13570700	-17902200	-36709900	0.137971	13570700	17902200	36709900	20389.1
897	-16087500	-18102700	-35149000	0.138863	16087500	18102700	35149000	19384.3			897	-14243700	-18098500	-36972600	0.138863	14243700	18098500	36972600	20876.7
898	-18072700	-18236600	-33801600	0.0923339	18072700	18236600	33801600	12381.5			898	-18179700	-18269900	-33853500	0.0923339	18179700	18269900	33853500	12432.6
899	-18073100	-18235300	-33795200	0.0916397	18073100	18235300	33795200	12284.6			899	-18180100	-18267500	-33841500	0.0916397	18180100	18267500	33841500	12332.1
900	-13866600	-18387400	-38726500	0.0544915	13866600	18387400	38726500	8902.09			900	-11615200	-17795300	-38155900	0.0544915	11615200	17795300	38155900	8589.6
901	-14335300	-18471000	-38656100	0.0601226	14335300	18471000	38656100	9813			901	-12636100	-18536600	-40668200	0.0601226	12636100	18536600	40668200	10720.6
902	-16192800	-18414600	-36529800	0.0408269	16192800	18414600	36529800	6102.71			902	-16431800	-19235700	-40204000	0.0408269	16431800	19235700	40204000	7256.1
903	-17139900	-18367700	-35359500	0.0311291	17139900	18367700	35359500	4443.52			903	-17156200	-18723200	-37037000	0.0311291	17156200	18723200	37037000	4813.36
904	-17291800	-18359300	-35167500	0.037129	17291800	18359300	35167500	5260.99			904	-17320500	-18662800	-36584800	0.037129	17320500	18662800	36584800	5630.41
905	-17209200	-18361200	-35259100	0.0452369	17209200	18361200	35259100	6431.6			905	-17222200	-18687900	-36803100	0.0452369	17222200	18687900	36803100	6923.26
906	-17822400	-18338900	-34539700	0.0302718	17822400	18338900	34539700	4190.98			906	-17923300	-18504800	-35229200	0.0302718	17923300	18504800	35229200	4337.32
907	-18021300	-18313900	-34221600	0.024954	18021300	18313900	34221600	3411.99			907	-18180600	-18426500	-34598900	0.024954	18180600	18426500	34598900	3482.17
908	-18090900	-18264500	-33916300	0.0411175	18090900	18264500	33916300	5545.74			908	-18241900	-18319400	-34027000	0.0411175	18241900	18319400	34027000	5588.03
909	-18080700	-18252200	-33868100	0.0343188	18080700	18252200	33868100	4617.31			909	-18217900	-18296600	-33942600	0.0343188	18217900	18296600	33942600	4643.52
910	-18075600	-18248500	-33855700	0.048947	18075600	18248500	33855700	6580.96			910	-18207500	-18290400	-33923100	0.048947	18207500	18290400	33923100	6615.55
911	-18077500	-18250100	-33861300	0.0420237	18077500	18250100	33861300	5651.81			911	-18211300	-18293100	-33932400	0.0420237	18211300	18293100	33932400	5682.68
912	-18074300	-18247300	-33851100	0.0404906	18074300	18247300	33851100	5442.68			912	-18204700	-18288000	-33914900	0.0404906	18204700	18288000	33914900	5470.21
913	-18069000	-18244500	-33842900	0.0389679	18069000	18244500	33842900	5235.51			913	-18196100	-18283400	-33901100	0.0389679	18196100	18283400	33901100	5260.33
914	-18071900	-18246000	-33847500	0.0281718	18071900	18246000	33847500	3786.01			914	-18201000	-18286000	-33908600	0.0281718	18201000	18286000	33908600	3804.6
915	-18067200	-18243100	-33838200	0.0404159	18067200	18243100	33838200	5428.68			915	-18192800	-18281100	-33893700	0.0404159	18192800	18281100	33893700	5453.57
916	-18061400	-18239900	-33828700	0.0407009	18061400	18239900	33828700	5463.97			916	-18182800	-18275800	-33878400	0.0407009	18182800	18275800	33878400	5487.16
917	-18064300	-18241500	-33833500	0.0353802	18064300	18241500	33833500	4750.99			917	-18187900	-18278500	-33886100	0.0353802	18187900	18278500	33886100	4771.98
918	-18055500	-18236500	-33818700	0.0347294	18055500	18236500	33818700	4659.65			918	-18172900	-18270500	-33863200	0.0347294	18172900	18270500	33863200	4677.97
919	-18058900	-18238200	-33823400	0.0447969	18058900	18238200	33823400	6012.08			919	-18178400	-18273200	-33870500	0.0447969	18178400	18273200	33870500	6036.66
920	-18051000	-18233000	-33806400	0.0304648	18051000	18233000	33806400	4084.76			920	-18164900	-18265200	-33846000	0.0304648	18164900	18265200	33846000	4099.64
921	-18052300	-18234600	-33812600	0.036216	18052300	18234600	33812600	4857.44			921	-18167800	-18267600	-33854400	0.036216	18167800	18267600	33854400	4875.77
922	-15206800	-17842800	-34791000	0.12694	15206800	17842800	34791000	17248.7			922	-11779300	-17349200	-35866200	0.12694	11779300	17349200	35866200	17817.8
923	-12968600	-17793000	-36792000	0.054969	12968600	17793000	36792000	8130.81			923	-8551650	-15561600	-30574700	0.054969	8551650	15561600	30574700	5680.34
924	-12793600	-17554500	-35830300	0.051209	12793600	17554500	35830300	7206.48			924	-7803580	-15018000	-28732300	0.051209	7803580	15018000	28732300	4710.26
925	-13090100	-17399500	-34794900	0.04864	13090100	17399500	34794900	6497.92			925	-7532450	-14821200	-28065400	0.04864	7532450	14821200	28065400	4282.65
926	-13443600	-18351300	-38977300	0.0403609	13443600	18351300	38977300	6660.57			926	-10545800	-17013100	-35495600	0.0403609	10545800	17013100	35495600	5537.32
927	-14012100	-18556900	-39388900	0.0318963	14012100	18556900	39388900	5381.29			927	-11762800	-17901200	-38512900	0.0318963	11762800	17901200	38512900	5119.03
928	-16965800	-18245500	-34951200	0.11107	16965800	18245500	34951200	15511.2			928	-16181700	-18375900	-36356500	0.11107	16181700	18375900	36356500	16462.5
929	-17092900	-18254600	-34867100	0.105126	17092900	18254600	34867100	14644.3			929	-16405200	-18381400	-36159200	0.105126	16405200	18381400	36159200	15468.5
930	-17204700	-18263100	-34796000	0.108133	17204700	18263100	34796000	15032.5			930	-16609600	-18389300	-35992600	0.108133	16609600	18389300	35992600	15817.7
931	-17302300	-18271400	-34738100	0.101536	17302300	18271400	34738100	14093.5			931	-16788500	-18398300	-35856700	0.101536	16788500	18398300	35856700	14784.6
932	-17385600	-18277100	-34681900	0.0959218	17385600	18277100	34681900	13292.5			932	-16941400	-18403400	-35728100	0.0959218	16941400	18403400	35728100	13905
933	-17459800	-18282100	-34631600	0.0935496	17459800	18282100	34631600	12944.9			933	-17079800	-18408100	-35612100	0.0935496	17079800	18408100	35612100	13507.4
934	-17525600	-18286700	-34587500	0.093227	17525600	18286700	34587500	12884.1			934	-17205200	-18412800	-35509100	0.093227	17205200	18412800	35509100	13414.4
935	-17584200	-18290600	-34547400	0.0922731	17584200	18290600	34547400	12737.7			935	-17317600	-18416800	-35415600	0.0922731	17317600	18416800	35415600	13235.8
936	-17636600	-18293600	-34509400	0.0921206	17636600	18293600	34509400	12702.4			936	-17417400	-18419100	-35327000	0.0921206	17417400	18419100	35327000	13174.2
937	-17684200	-18296000	-34473200	0.0928218	17684200	18296000	34473200	12785.1			937	-17508200	-18420600	-35243000	0.0928218	17508200	18420600	35243000	13236.3
938	-17727400	-18298000	-34439500	0.0926734	17727400	18298000	34439500	12751.5			938	-17589800	-18421300	-35164900	0.0926734	17589800	18421300	35164900	13179.6
939	-17764700	-18299000	-34407200	0.0908446	17764700	18299000	34407200	12486.9			939	-17661200	-18420900	-35091600	0.0908446	17661200	18420900	35091600	12886.3
940	-17798300	-18299800	-34377200	0.088908	17798300	18299800	34377200	12208.8			940	-17723300	-18419600	-35023200	0.088908	17723300	18419600	35023200	12580.7
941	-17827800	-18299900	-34348400	0.086022	17827800	18299900	34348400	11801			941	-17778300	-18417700	-34959200	0.086022	17778300	18417700	34959200	12144
942	-17854900	-18299900	-34321300	0.0821892	17854900	18299900	34321300	11264.9			942	-17827600	-18415400	-34898800	0.0821892	17827600	18415400	34898800	11577.1
943	-17878300	-18299600	-34296500	0.0775317	17878300	18299600	34296500	10617.3			943	-17871200	-18412900	-34843400	0.0775317	17871200	18412900	34843400	10898.7
944	-17898900	-18299400	-34274900	0.0738147	17898900	18299400	34274900	10100.8			944	-17909700	-18410600	-34793800	0.0738147	17909700	18410600	34793800	10357.1
945	-17915700	-18299600	-34259000	0.0687862	17915700	18299600	34259000	9407.76			945	-17943400	-18409500	-34754900	0.0687862	17943400	18409500	34754900	9638.06
946	-15645600	-18456300	-37275900	0.0377864	15645600	18456300	37275900	5825.72			946	-15987200	-19705100	-42885600	0.0377864	15987200	19705100	42885600	7538.99
947	-15774000	-18446900	-37102500	0.0265511	15774000	18446900	37102500	4064.01			947	-16079000	-19574100	-42169600	0.0265511	16079000	19574100	42169600	5137.47
948	-16925800	-18365600	-35563400	0.0424866	16925800	18365600	35563400	6109.14			948	-16910900	-18781600	-37560900	0.0424866	16910900	18781600	37560900	6715.86
949	-17716100	-18343600	-34668000	0.0275343	17716100	18343600	34668000	3829.96			949	-17786000	-18531800	-35495400	0.0275343	17786000	18531800	35495400	3988.07
950	-17765800	-18342500	-34613200	0.0275757	17765800	18342500	34613200	3828.23			950	-17851800	-18521200	-35379100	0.0275757	17851800	18521200	35379100	3975.48
951	-18066300	-18299000	-34105500	0.0307094	18066300	18299000	34105500	4178.31			951	-18233000	-18391200	-34378400	0.0307094	18233000	18391200	34378400	4243.71
952	-18069100	-18298700	-34101100	0.0128661	18069100	18298700	34101100	1750.26			952	-18235600	-18389800	-34369100	0.0128661	18235600	18389800	34369100	1777.24
953	-18088600	-18281000	-33997600	0.036715	18088600	18281000	33997600	4971.21			953	-18251700	-18352600	-34175300	0.036715	18251700	18352600	34175300	5026.02
954	-18090300	-18280200	-33991600	0.0246254	18090300	18280200	33991600	3333.4			954	-18253900	-18350700	-34164100	0.0246254	18253900	18350700	34164100	3369.35
955	-13107400	-18005400	-37665400	0.0566502	13107400	18005400	37665400	8758.09			955	-9391180	-16171400	-32640500	0.0566502	9391180	16171400	32640500	6623.89
956	-13277800	-18189800	-38373400	0.0528909	13277800	18189800	38373400	8471.75			956	-9889020	-16536700	-33882900	0.0528909	9889020	16536700	33882900	6639.56
957	-14563000	-17348400	-33078600	0.0802006	14563000	17348400	33078600	9910.63			957	-9831370	-15530000	-29144200	0.0802006	9831370	15530000	29144200	7613.97
958	-18036100	-18309700	-34186500	0.025414	18036100	18309700	34186500	3469.78			958	-18197800	-18416200	-34532800	0.025414	18197800	18416200	34532800	3536.09
959	-15576800	-17942400	-34895700	0.110282	15576800	17942400	34895700	15120.3			959	-12843200	-17665900	-36311500	0.110282	12843200	17665900	36311500	15910.7
960	-18057300	-18229800	-33784700	0.0227445	18057300	18229800	33784700	3046.71			960	-18167600	-18260000	-33818200	0.0227445	18167600	18260000	33818200	3056.76
961	-18054400	-18229900	-33788100	0.0304628	18054400	18229900	33788100	4081.09			961	-18165300	-18260300	-33822200	0.0304628	18165300	18260300	33822200	4094.7
962	-18060700	-18230100	-33782800	0.029833	18060700	18230100	33782800	3996.08			962	-18170600	-18260200	-33816200	0.029833	18170600	18260200	33816200	4009.21
963	-18063900	-18230400	-33781200	0.0314588	18063900	18230400	33781200	4213.73			963	-18173400	-18260400	-33814400	0.0314588	18173400	18260400	33814400	4227.52
964	-18066900	-18230700	-33779200	0.0303618	18066900	18230700	33779200	4066.59			964	-18175900	-18260400	-33812100	0.0303618	18175900	18260400	33812100	4079.8
965	-18069900	-18230900	-33777200	0.0293896	18069900	18230900	33777200	3936.17			965	-18178300	-18260500	-33809900	0.0293896	18178300	18260500	33809900	3948.89
966	-18072900	-18231100	-33775500	0.0310458	18072900	18231100	33775500	4157.83			966	-18180500	-18260500	-33808000	0.0310458	18180500	18260500	33808000	4171.18
967	-18075600	-18231400	-33774200	0.0358746	18075600	18231400	33774200	4804.43			967	-18182200	-18260700	-33806800	0.0358746	18182200	18260700	33806800	4819.81
968	-18078300	-18231600	-33772500	0.0433982	18078300	18231600	33772500	5811.77			968	-18183800	-18260600	-33805200	0.0433982	18183800	18260600	33805200	5830.3
969	-18081400	-18231900	-33770600	0.0468222	18081400	18231900	33770600	6270.02			969	-18185500	-18260500	-33802900	0.0468222	18185500	18260500	33802900	6289.77
970	-18084800	-18231900	-33767300	0.0453187	18084800	18231900	33767300	6068.03			970	-18187400	-18260100	-33799100	0.0453187	18187400	18260100	33799100	6086.86
971	-17986700	-18317600	-34273900	0.046604	17986700	18317600	34273900	6385.05			971	-18127700	-18438100	-34707200	0.046604	18127700	18438100	34707200	6531.99
972	-17998100	-18316900	-34258900	0.050081	17998100	18316900	34258900	6857.61			972	-18144900	-18435100	-34675300	0.050081	18144900	18435100	34675300	7010.39
973	-17876600	-18336600	-34474600	0.0260458	17876600	18336600	34474600	3597.38			973	-18000400	-18492900	-35095600	0.0260458	18000400	18492900	35095600	3712.06
974	-17878900	-18334000	-34459600	0.038563	17878900	18334000	34459600	5322.56			974	-17994100	-18486200	-35069700	0.038563	17994100	18486200	35069700	5488.8
975	-17945000	-18327100	-34360600	0.0378251	17945000	18327100	34360600	5200.81			975	-18080300	-18462900	-34872700	0.0378251	18080300	18462900	34872700	5339.91
976	-17923400	-18328000	-34386800	0.0410674	17923400	18328000	34386800	5651.98			976	-18047600	-18467500	-34927300	0.0410674	18047600	18467500	34927300	5810.08
977	-17601500	-18345700	-34792800	0.0409872	17601500	18345700	34792800	5726.71			977	-17631500	-18555500	-35762600	0.0409872	17631500	18555500	35762600	6000.57
978	-16598000	-18430400	-36200100	0.0189277	16598000	18430400	36200100	2796.18			978	-17017100	-19143700	-39180200	0.0189277	17017100	19143700	39180200	3226.72
979	-16642600	-18421500	-36113000	0.0242387	16642600	18421500	36113000	3567.5			979	-16978700	-19086200	-38944600	0.0242387	16978700	19086200	38944600	4086.69
980	-16691900	-18410800	-36012600	0.0279886	16691900	18410800	36012600	4101.75			980	-16966000	-19027700	-38678400	0.0279886	16966000	19027700	38678400	4661.33
981	-16747100	-18401000	-35911000	0.0278154	16747100	18401000	35911000	4058.93			981	-16968000	-18972900	-38415500	0.0278154	16968000	18972900	38415500	4576.98
982	-16787200	-18392800	-35831800	0.0323408	16787200	18392800	35831800	4703.42			982	-16945100	-18925800	-38213700	0.0323408	16945100	18925800	38213700	5271.23
983	-16842900	-18387200	-35749300	0.0319493	16842900	18387200	35749300	4630.95			983	-16969500	-18886600	-38002500	0.0319493	16969500	18886600	38002500	5157.98
984	-16655700	-18191500	-35003600	0.123094	16655700	18191500	35003600	17170.3			984	-15484500	-18270300	-36550700	0.123094	15484500	18270300	36550700	18299.1
985	-16812500	-18211200	-34940700	0.128348	16812500	18211200	34940700	17881.6			985	-15793200	-18301500	-36390500	0.128348	15793200	18301500	36390500	18984.4
986	-17939900	-18296800	-34221600	0.0966846	17939900	18296800	34221600	13204.2			986	-17985100	-18402100	-34678100	0.0966846	17985100	18402100	34678100	13505.3
987	-16004800	-18464000	-36953200	0.0389285	16004800	18464000	36953200	5928.09			987	-16511200	-19531100	-41532400	0.0389285	16511200	19531100	41532400	7344
988	-16486700	-18437400	-36344900	0.0301799	16486700	18437400	36344900	4484.4			988	-16940000	-19213600	-39590700	0.0301799	16940000	19213600	39590700	5238.06
989	-17036100	-18370400	-35476100	0.0458653	17036100	18370400	35476100	6575.75			989	-17085000	-18766700	-37315600	0.0458653	17085000	18766700	37315600	7179.79
990	-17638700	-18347300	-34763000	0.0357263	17638700	18347300	34763000	4986.99			990	-17693000	-18553800	-35693200	0.0357263	17693000	18553800	35693200	5217.19
991	-17701500	-18347200	-34699800	0.0359329	17701500	18347200	34699800	5004.85			991	-17781900	-18543300	-35554000	0.0359329	17781900	18543300	35554000	5218.73
992	-17797200	-18343200	-34585100	0.0374714	17797200	18343200	34585100	5197.25			992	-17901200	-18518500	-35316400	0.0374714	17901200	18518500	35316400	5389.56
993	-17860300	-18338400	-34499200	0.0338829	17860300	18338400	34499200	4684.28			993	-17981200	-18499000	-35143500	0.0338829	17981200	18499000	35143500	4838.76
994	-17978200	-18322700	-34306300	0.0304752	17978200	18322700	34306300	4181.3			994	-18123900	-18449200	-34763700	0.0304752	18123900	18449200	34763700	4282.67
995	-17972500	-18324700	-34321800	0.0373815	17972500	18324700	34321800	5132.26			995	-18120100	-18454600	-34793300	0.0373815	18120100	18454600	34793300	5260.33
996	-17967900	-18327300	-34339000	0.0421558	17967900	18327300	34339000	5792.15			996	-18118700	-18460600	-34823400	0.0421558	18118700	18460600	34823400	5940.55
997	-17987000	-18321100	-34290200	0.0344488	17987000	18321100	34290200	4723.43			997	-18138500	-18445600	-34731900	0.0344488	18138500	18445600	34731900	4834.75
998	-18035700	-18312400	-34200100	0.0334337	18035700	18312400	34200100	4567.67			998	-18202000	-18422000	-34555800	0.0334337	18202000	18422000	34555800	4657.33
999	-18092100	-18272800	-33954900	0.0355224	18092100	18272800	33954900	4800.1			999	-18251600	-18336100	-34096800	0.0355224	18251600	18336100	34096800	4844.52
1000	-18084900	-18255200	-33878200	0.0292845	18084900	18255200	33878200	3942.15			1000	-18226300	-18301700	-33958300	0.0292845	18226300	18301700	33958300	3965.85
1001	-18053700	-18275300	-34005300	0.104374	18053700	18275300	34005300	14130.1			1001	-18176200	-18347200	-34225300	0.104374	18176200	18347200	34225300	14306.2
1002	-18056800	-18272400	-33988500	0.104847	18056800	18272400	33988500	14183.3			1002	-18179200	-18341300	-34194100	0.104847	18179200	18341300	34194100	14350.2
1003	-18059500	-18269700	-33972800	0.10295	18059500	18269700	33972800	13916.7			1003	-18181200	-18335600	-34164800	0.10295	18181200	18335600	34164800	14071.2
1004	-18061100	-18266900	-33957600	0.0962547	18061100	18266900	33957600	13002.5			1004	-18182300	-18330000	-34137200	0.0962547	18182300	18330000	34137200	13138.9
1005	-18062900	-18264400	-33944100	0.0955907	18062900	18264400	33944100	12904.7			1005	-18183200	-18324900	-34112100	0.0955907	18183200	18324900	34112100	13032.8
1006	-18064500	-18262200	-33931700	0.0974617	18064500	18262200	33931700	13149.7			1006	-18184300	-18320300	-34089000	0.0974617	18184300	18320300	34089000	13273.4
1007	-18066200	-18260200	-33920600	0.09927	18066200	18260200	33920600	13386.9			1007	-18186000	-18316100	-34067400	0.09927	18186000	18316100	34067400	13506
1008	-18067600	-18258200	-33909800	0.107593	18067600	18258200	33909800	14502			1008	-18187300	-18312100	-34046900	0.107593	18187300	18312100	34046900	14624.3
1009	-18068800	-18256200	-33899000	0.110229	18068800	18256200	33899000	14849.9			1009	-18188100	-18308000	-34026400	0.110229	18188100	18308000	34026400	14968
1010	-18069700	-18254100	-33888200	0.115123	18069700	18254100	33888200	15501.3			1010	-18188100	-18303700	-34006300	0.115123	18188100	18303700	34006300	15617.4
1011	-18070000	-18251900	-33877200	0.11708	18070000	18251900	33877200	15756.5			1011	-18187500	-18299400	-33986200	0.11708	18187500	18299400	33986200	15867.5
1012	-18070100	-18249600	-33866100	0.120226	18070100	18249600	33866100	16171.3			1012	-18186400	-18295000	-33966300	0.120226	18186400	18295000	33966300	16278
1013	-18070400	-18247400	-33855400	0.124545	18070400	18247400	33855400	16743.6			1013	-18185000	-18290700	-33947200	0.124545	18185000	18290700	33947200	16846.9
1014	-18070500	-18245200	-33845100	0.124587	18070500	18245200	33845100	16741			1014	-18183200	-18286600	-33929300	0.124587	18183200	18286600	33929300	16837.7
1015	-18040900	-18279400	-34037400	0.105229	18040900	18279400	34037400	14265.2			1015	-18154700	-18356800	-34292700	0.105229	18154700	18356800	34292700	14465.4
1016	-17960500	-18296700	-34200400	0.0893113	17960500	18296700	34200400	12188.4			1016	-18026500	-18399400	-34623600	0.0893113	18026500	18399400	34623600	12450.2
1017	-17974300	-18294700	-34177100	0.0949097	17974300	18294700	34177100	12940.5			1017	-18047400	-18394100	-34577500	0.0949097	18047400	18394100	34577500	13205.4
1018	-17987500	-18292700	-34154400	0.0947785	17987500	18292700	34154400	12911			1018	-18068600	-18388900	-34531400	0.0947785	18068600	18388900	34531400	13162.1
1019	-17998800	-18290600	-34132700	0.0928007	17998800	18290600	34132700	12630.4			1019	-18087100	-18383500	-34487500	0.0928007	18087100	18383500	34487500	12863.8
1020	-18008900	-18288300	-34112100	0.0907378	18008900	18288300	34112100	12339.2			1020	-18103100	-18378200	-34446200	0.0907378	18103100	18378200	34446200	12555.9
1021	-18017400	-18285600	-34090500	0.0936487	18017400	18285600	34090500	12723.5			1021	-18115800	-18371900	-34403400	0.0936487	18115800	18371900	34403400	12934.6
1022	-18045400	-18276400	-34018500	0.111326	18045400	18276400	34018500	15079			1022	-18160000	-18350500	-34257200	0.111326	18160000	18350500	34257200	15278.8
1023	-18049700	-18229900	-33792600	0.0468311	18049700	18229900	33792600	6274.87			1023	-18160700	-18260500	-33827800	0.0468311	18160700	18260500	33827800	6296.13
1024	-14888700	-17513200	-33538200	0.101993	14888700	17513200	33538200	12954.9			1024	-10638100	-16174500	-31409100	0.101993	10638100	16174500	31409100	11144.6
1025	-16289700	-18115200	-35006200	0.11628	16289700	18115200	35006200	16153.8			1025	-14625500	-18103600	-36615300	0.11628	14625500	18103600	36615300	17221.9
1026	-16481400	-18137100	-34919000	0.117066	16481400	18137100	34919000	16228.8			1026	-14992100	-18137600	-36410500	0.117066	14992100	18137600	36410500	17212.8
1027	-18074800	-18235400	-33793800	0.0976942	18074800	18235400	33793800	13095.7			1027	-18179400	-18267500	-33842100	0.0976942	18179400	18267500	33842100	13147.1
1028	-18075300	-18234300	-33788100	0.0959131	18075300	18234300	33788100	12853.5			1028	-18180600	-18265500	-33831400	0.0959131	18180600	18265500	33831400	12901
1029	-18078300	-18233500	-33781400	0.0954102	18078300	18233500	33781400	12782.6			1029	-18181900	-18263700	-33821800	0.0954102	18181900	18263700	33821800	12827.7
1030	-14363500	-18621100	-39343400	0.0329459	14363500	18621100	39343400	5556.07			1030	-12819400	-18673000	-41134500	0.0329459	12819400	18673000	41134500	6005.89
1031	-16201700	-18456400	-36720300	0.0398776	16201700	18456400	36720300	6016.15			1031	-16722600	-19408800	-40738200	0.0398776	16722600	19408800	40738200	7274.03
1032	-17137200	-18374800	-35396000	0.0295755	17137200	18374800	35396000	4229.04			1032	-17238000	-18754500	-37104500	0.0295755	17238000	18754500	37104500	4591.59
1033	-17282500	-18369100	-35223500	0.0390077	17282500	18369100	35223500	5541.48			1033	-17374900	-18698000	-36698500	0.0390077	17374900	18698000	36698500	5950.63
1034	-17360300	-18369400	-35147100	0.0305193	17360300	18369400	35147100	4323.91			1034	-17468100	-18678900	-36514000	0.0305193	17468100	18678900	36514000	4620.4
1035	-17821600	-18341800	-34554100	0.0367734	17821600	18341800	34554100	5094.57			1035	-17937100	-18512500	-35252300	0.0367734	17937100	18512500	35252300	5275.61
1036	-18023800	-18316400	-34230900	0.031002	18023800	18316400	34230900	4240.99			1036	-18188500	-18431500	-34614800	0.031002	18188500	18431500	34614800	4329.9
1037	-18086600	-18287300	-34029600	0.0298054	18086600	18287300	34029600	4041.75			1037	-18254800	-18365200	-34232500	0.0298054	18254800	18365200	34232500	4091.51
1038	-18086500	-18289000	-34037600	0.0311469	18086500	18289000	34037600	4225.29			1038	-18256500	-18368500	-34246400	0.0311469	18256500	18368500	34246400	4278.61
1039	-18085100	-18290900	-34047900	0.0357581	18085100	18290900	34047900	4853.13			1039	-18256100	-18372600	-34266400	0.0357581	18256100	18372600	34266400	4916.72
1040	-18093000	-18266100	-33922200	0.0386049	18093000	18266100	33922200	5208.49			1040	-18246700	-18322400	-34036500	0.0386049	18246700	18322400	34036500	5249.33
1041	-18084600	-18255700	-33880900	0.0268777	18084600	18255700	33880900	3618.62			1041	-18226200	-18303100	-33965200	0.0268777	18226200	18303100	33965200	3641.11
1042	-18085900	-18256800	-33884900	0.0353375	18085900	18256800	33884900	4758.59			1042	-18228300	-18305000	-33971900	0.0353375	18228300	18305000	33971900	4788.84
1043	-18087000	-18258000	-33889600	0.0418271	18087000	18258000	33889600	5633.86			1043	-18230800	-18307200	-33980100	0.0418271	18230800	18307200	33980100	5670.74
1044	-18088100	-18259400	-33895100	0.0445369	18088100	18259400	33895100	6000.54			1044	-18233400	-18309700	-33989500	0.0445369	18233400	18309700	33989500	6041.08
1045	-18089500	-18260900	-33900700	0.0471705	18089500	18260900	33900700	6357.22			1045	-18236700	-18312400	-33998700	0.0471705	18236700	18312400	33998700	6401.46
1046	-18090900	-18262400	-33906500	0.032833	18090900	18262400	33906500	4426.27			1046	-18240800	-18315100	-34007600	0.032833	18240800	18315100	34007600	4457.91
1047	-18078100	-18250200	-33861200	0.0449469	18078100	18250200	33861200	6044.98			1047	-18212900	-18293000	-33930100	0.0449469	18212900	18293000	33930100	6077.45
1048	-18080600	-18251900	-33866900	0.0373608	18080600	18251900	33866900	5026.28			1048	-18218000	-18296000	-33939300	0.0373608	18218000	18296000	33939300	5054.33
1049	-18071000	-18245800	-33847200	0.0345508	18071000	18245800	33847200	4643.16			1049	-18200300	-18285400	-33906500	0.0345508	18200300	18285400	33906500	4665.56
1050	-18073900	-18247300	-33851600	0.0356244	18073900	18247300	33851600	4788.66			1050	-18205200	-18287900	-33913800	0.0356244	18205200	18287900	33913800	4812.58
1051	-18062600	-18241000	-33833000	0.0370528	18062600	18241000	33833000	4975.35			1051	-18186000	-18277600	-33883900	0.0370528	18186000	18277600	33883900	4996.9
1052	-18065700	-18242700	-33837600	0.0367012	18065700	18242700	33837600	4929.46			1052	-18191300	-18280300	-33891400	0.0367012	18191300	18280300	33891400	4951.67
1053	-18057100	-18237900	-33823400	0.0343111	18057100	18237900	33823400	4604.69			1053	-18176500	-18272600	-33869500	0.0343111	18176500	18272600	33869500	4623.28
1054	-18048300	-18232100	-33804900	0.0224072	18048300	18232100	33804900	3004.05			1054	-18161400	-18263900	-33843300	0.0224072	18161400	18263900	33843300	3014.78
1055	-18049500	-18233600	-33810500	0.0309864	18049500	18233600	33810500	4155.43			1055	-18164200	-18266100	-33851000	0.0309864	18164200	18266100	33851000	4170.79
1056	-18051300	-18235100	-33816200	0.03125	18051300	18235100	33816200	4192.04			1056	-18167600	-18268400	-33858600	0.03125	18167600	18268400	33858600	4208.03
1057	-15143200	-17681400	-34085400	0.112499	15143200	17681400	34085400	14737.8			1057	-11351400	-16796300	-33659200	0.112499	11351400	16796300	33659200	14008.7
1058	-15401300	-17841700	-34591200	0.0996069	15401300	17841700	34591200	13424.9			1058	-12194700	-17344200	-35426700	0.0996069	12194700	17344200	35426700	13687
1059	-15919400	-17998700	-34821300	0.0891015	15919400	17998700	34821300	12215.1			1059	-13650300	-17806200	-36172900	0.0891015	13650300	17806200	36172900	12822.7
1060	-16079400	-18042400	-34869300	0.0973292	16079400	18042400	34869300	13398.4			1060	-14035000	-17918100	-36321700	0.0973292	14035000	17918100	36321700	14147.2
1061	-18073500	-18236600	-33800700	0.095906	18073500	18236600	33800700	12860.1			1061	-18178300	-18269900	-33854900	0.095906	18178300	18269900	33854900	12914.2
1062	-12668000	-17350500	-34983400	0.045259	12668000	17350500	34983400	6090.82			1062	-7034350	-14457800	-26831600	0.045259	7034350	14457800	26831600	3666.87
1063	-12977000	-17212500	-34016800	0.0474059	12977000	17212500	34016800	6073.51			1063	-6811990	-14296100	-26283400	0.0474059	6811990	14296100	26283400	3697.68
1064	-12531800	-17754600	-37045600	0.048442	12531800	17754600	37045600	7243.49			1064	-7933970	-15110000	-29040500	0.048442	7933970	15110000	29040500	4545.36
1065	-12394600	-17520300	-36066300	0.0426538	12394600	17520300	36066300	6064.28			1065	-7244280	-14609500	-27344500	0.0426538	7244280	14609500	27344500	3578.75
1066	-16956800	-18226700	-34870300	0.123595	16956800	18226700	34870300	17190.6			1066	-16068500	-18323100	-36218400	0.123595	16068500	18323100	36218400	18176.7
1067	-17086700	-18239400	-34801000	0.1153	17086700	18239400	34801000	16008.7			1067	-16315000	-18340000	-36052300	0.1153	16315000	18340000	36052300	16862.5
1068	-17203400	-18251000	-34739800	0.109926	17203400	18251000	34739800	15239.8			1068	-16539100	-18356300	-35906000	0.109926	16539100	18356300	35906000	16000.7
1069	-17302800	-18259900	-34682800	0.102334	17302800	18259900	34682800	14166.3			1069	-16732100	-18368600	-35771400	0.102334	16732100	18368600	35771400	14830.4
1070	-17390700	-18268000	-34633300	0.0995819	17390700	18268000	34633300	13768.1			1070	-16902600	-18379900	-35654500	0.0995819	16902600	18379900	35654500	14378.1
1071	-17468000	-18274500	-34586900	0.0975248	17468000	18274500	34586900	13467.3			1071	-17053200	-18388600	-35545400	0.0975248	17053200	18388600	35545400	14031.8
1072	-17536000	-18280200	-34546000	0.0959748	17536000	18280200	34546000	13239.1			1072	-17187400	-18396300	-35448000	0.0959748	17187400	18396300	35448000	13766.3
1073	-17594700	-18284500	-34508300	0.0947984	17594700	18284500	34508300	13063.4			1073	-17304800	-18402000	-35357900	0.0947984	17304800	18402000	35357900	13558.2
1074	-17647800	-18288400	-34473400	0.0946303	17647800	18288400	34473400	13027.8			1074	-17409500	-18406500	-35274400	0.0946303	17409500	18406500	35274400	13497.7
1075	-17695100	-18291400	-34440300	0.09434	17695100	18291400	34440300	12975.5			1075	-17502600	-18409500	-35195900	0.09434	17502600	18409500	35195900	13421.5
1076	-17737100	-18293600	-34408700	0.0936894	17737100	18293600	34408700	12873.9			1076	-17585200	-18411200	-35121500	0.0936894	17585200	18411200	35121500	13295.6
1077	-17774100	-18295000	-34378800	0.0922118	17774100	18295000	34378800	12659.2			1077	-17657700	-18411800	-35051700	0.0922118	17657700	18411800	35051700	13054.6
1078	-17807000	-18295900	-34350100	0.0914021	17807000	18295900	34350100	12536.5			1078	-17721700	-18411300	-34985300	0.0914021	17721700	18411300	34985300	12909.9
1079	-17836900	-18296500	-34323100	0.0899895	17836900	18296500	34323100	12331.9			1079	-17778700	-18410200	-34923100	0.0899895	17778700	18410200	34923100	12682.2
1080	-17863300	-18296600	-34297300	0.0880555	17863300	18296600	34297300	12056.4			1080	-17829700	-18408500	-34864000	0.0880555	17829700	18408500	34864000	12383.2
1081	-17886900	-18296500	-34272900	0.0877315	17886900	18296500	34272900	12002			1081	-17875100	-18406200	-34807700	0.0877315	17875100	18406200	34807700	12312.1
1082	-17908200	-18296200	-34250200	0.0901183	17908200	18296200	34250200	12318.8			1082	-17916700	-18403700	-34754300	0.0901183	17916700	18403700	34754300	12622
1083	-17928400	-18296800	-34233000	0.104337	17928400	18296800	34233000	14254.7			1083	-17956400	-18402800	-34710100	0.104337	17956400	18402800	34710100	14590.7
1084	-17954500	-18294300	-34195000	0.115762	17954500	18294300	34195000	15792.7			1084	-18005700	-18395500	-34626100	0.115762	18005700	18395500	34626100	16134.6
1085	-17971700	-18292500	-34169200	0.104467	17971700	18292500	34169200	14237.6			1085	-18034400	-18390600	-34573900	0.104467	18034400	18390600	34573900	14530
1086	-17985300	-18290300	-34145300	0.100348	17985300	18290300	34145300	13663.2			1086	-18057400	-18385000	-34524100	0.100348	18057400	18385000	34524100	13928.4
1087	-17997000	-18288200	-34123600	0.0967111	17997000	18288200	34123600	13156.5			1087	-18076900	-18379600	-34479100	0.0967111	18076900	18379600	34479100	13398.5
1088	-18007200	-18286100	-34103300	0.0941731	18007200	18286100	34103300	12800.7			1088	-18093800	-18374400	-34437300	0.0941731	18093800	18374400	34437300	13024
1089	-18016300	-18284500	-34086300	0.0735514	18016300	18284500	34086300	9990.78			1089	-18108300	-18370100	-34402600	0.0735514	18108300	18370100	34402600	10157.3
1090	-15808200	-18526700	-37448700	0.0390354	15808200	18526700	37448700	6076.48			1090	-16551400	-19912700	-43310800	0.0390354	16551400	19912700	43310800	7955.58
1091	-15975700	-18505600	-37180700	0.0367649	15975700	18505600	37180700	5658.44			1091	-16703200	-19729600	-42286200	0.0367649	16703200	19729600	42286200	7176.51
1092	-16622700	-18458000	-36307000	0.0200768	16622700	18458000	36307000	2981.97			1092	-17213900	-19241100	-39447700	0.0200768	17213900	19241100	39447700	3470.19
1093	-16710200	-18459600	-36227200	0.0194515	16710200	18459600	36227200	2880.73			1093	-17325400	-19214200	-39208100	0.0194515	17325400	19214200	39208100	3329.26
1094	-16769600	-18453200	-36136800	0.0250015	16769600	18453200	36136800	3689.02			1094	-17329800	-19162100	-38955400	0.0250015	17329800	19162100	38955400	4230.7
1095	-16820300	-18442700	-36036300	0.0274719	16820300	18442700	36036300	4036.28			1095	-17320500	-19104700	-38690900	0.0274719	17320500	19104700	38690900	4592.81
1096	-16865500	-18432000	-35940000	0.0296535	16865500	18432000	35940000	4338.89			1096	-17301500	-19047700	-38438500	0.0296535	17301500	19047700	38438500	4899.88
1097	-16907900	-18421300	-35846900	0.0312335	16907900	18421300	35846900	4551.85			1097	-17284700	-18994800	-38202900	0.0312335	17284700	18994800	38202900	5104.7
1098	-16956500	-18412400	-35755600	0.0349785	16956500	18412400	35755600	5078.12			1098	-17268100	-18943400	-37974600	0.0349785	17268100	18943400	37974600	5656.1
1099	-17032000	-18386900	-35558600	0.0473231	17032000	18386900	35558600	6811.45			1099	-17189200	-18828300	-37505000	0.0473231	17189200	18828300	37505000	7481.68
1100	-17631000	-18355100	-34808200	0.0386823	17631000	18355100	34808200	5410.8			1100	-17720900	-18576400	-35772700	0.0386823	17720900	18576400	35772700	5672.15
1101	-17665500	-18355600	-34776100	0.0340306	17665500	18355600	34776100	4754.99			1101	-17771300	-18572200	-35702300	0.0340306	17771300	18572200	35702300	4976.61
1102	-17738300	-18351300	-34682500	0.034833	17738300	18351300	34682500	4850.05			1102	-17849500	-18548400	-35511000	0.034833	17849500	18548400	35511000	5053.08
1103	-17762300	-18351000	-34657100	0.0293886	17762300	18351000	34657100	4088.34			1103	-17883900	-18543700	-35454000	0.0293886	17883900	18543700	35454000	4253.69
1104	-17781600	-18349600	-34631300	0.030002	17781600	18349600	34631300	4169.6			1104	-17907100	-18537500	-35401300	0.030002	17907100	18537500	35401300	4332.96
1105	-17798400	-18348200	-34607700	0.0350131	17798400	18348200	34607700	4861.64			1105	-17920800	-18530800	-35355900	0.0350131	17920800	18530800	35355900	5046.72
1106	-17882700	-18340200	-34485500	0.0268213	17882700	18340200	34485500	3706.75			1106	-18020600	-18500300	-35110700	0.0268213	18020600	18500300	35110700	3826.38
1107	-17897600	-18339800	-34468600	0.0220478	17897600	18339800	34468600	3045.21			1107	-18043300	-18497500	-35074200	0.0220478	18043300	18497500	35074200	3140.91
1108	-17903800	-18337700	-34452300	0.0316601	17903800	18337700	34452300	4369.81			1108	-18046200	-18491800	-35044300	0.0316601	18046200	18491800	35044300	4504.06
1109	-17907900	-18334800	-34434400	0.0482001	17907900	18334800	34434400	6647.37			1109	-18041600	-18484500	-35014500	0.0482001	18041600	18484500	35014500	6846.94
1110	-17928400	-18332600	-34403300	0.0439268	17928400	18332600	34403300	6050.74			1110	-18069900	-18477300	-34951700	0.0439268	18069900	18477300	34951700	6223.75
1111	-17964200	-18330000	-34355500	0.0395513	17964200	18330000	34355500	5438.31			1111	-18119700	-18467200	-34853700	0.0395513	18119700	18467200	34853700	5581.64
1112	-17984000	-18328800	-34329900	0.0322657	17984000	18328800	34329900	4432.35			1112	-18151900	-18462700	-34799800	0.0322657	18151900	18462700	34799800	4543.87
1113	-17988000	-18326800	-34316200	0.0349026	17988000	18326800	34316200	4791.71			1113	-18151100	-18457200	-34774500	0.0349026	18151100	18457200	34774500	4909.25
1114	-17993300	-18325000	-34302400	0.0339787	17993300	18325000	34302400	4662.13			1114	-18153200	-18452400	-34749600	0.0339787	18153200	18452400	34749600	4773.79
1115	-17999400	-18321200	-34278400	0.0472964	17999400	18321200	34278400	6482.51			1115	-18157600	-18444300	-34706800	0.0472964	18157600	18444300	34706800	6631.73
1116	-18009400	-18320400	-34264200	0.0385161	18009400	18320400	34264200	5276.24			1116	-18172200	-18441200	-34677500	0.0385161	18172200	18441200	34677500	5394.18
1117	-18043000	-18311900	-34190100	0.0344428	18043000	18311900	34190100	4703.77			1117	-18214000	-18420100	-34534700	0.0344428	18214000	18420100	34534700	4793.91
1118	-18048400	-18310800	-34179600	0.0326969	18048400	18310800	34179600	4463.44			1118	-18220800	-18417000	-34513200	0.0326969	18220800	18417000	34513200	4546.7
1119	-18072300	-18300700	-34107600	0.0346922	18072300	18300700	34107600	4721.11			1119	-18246200	-18393700	-34376800	0.0346922	18246200	18393700	34376800	4794.66
1120	-18074600	-18299100	-34097500	0.0358524	18074600	18299100	34097500	4876.79			1120	-18248400	-18390200	-34358200	0.0358524	18248400	18390200	34358200	4950.77
1121	-18091300	-18289700	-34036100	0.0347841	18091300	18289700	34036100	4718.69			1121	-18265900	-18369500	-34241700	0.0347841	18265900	18369500	34241700	4777.85
1122	-18090000	-18291300	-34045300	0.0380506	18090000	18291300	34045300	5164			1122	-18265200	-18372800	-34258300	0.0380506	18265200	18372800	34258300	5230.62
1123	-18091400	-18287800	-34026800	0.0384599	18091400	18287800	34026800	5215.02			1123	-18264600	-18365800	-34225400	0.0384599	18264600	18365800	34225400	5278.53
1124	-18093100	-18282500	-34000000	0.0364895	18093100	18282500	34000000	4941.58			1124	-18261700	-18354900	-34176400	0.0364895	18261700	18354900	34176400	4996.16
1125	-18094400	-18281100	-33992100	0.0369812	18094400	18281100	33992100	5006.36			1125	-18262500	-18352000	-34161900	0.0369812	18262500	18352000	34161900	5060.03
1126	-18096000	-18276700	-33969400	0.0324696	18096000	18276700	33969400	4390.91			1126	-18261500	-18342900	-34119700	0.0324696	18261500	18342900	34119700	4433.69
1127	-18096800	-18275500	-33963200	0.0329132	18096800	18275500	33963200	4449.61			1127	-18261900	-18340500	-34107900	0.0329132	18261900	18340500	34107900	4491.76
1128	-18096700	-18274100	-33956600	0.0357334	18096700	18274100	33956600	4829.34			1128	-18259800	-18337700	-34096400	0.0357334	18259800	18337700	34096400	4873.8
1129	-18096000	-18272700	-33950500	0.037144	18096000	18272700	33950500	5018.46			1129	-18257400	-18335000	-34085800	0.037144	18257400	18335000	34085800	5063.45
1130	-18093400	-18262700	-33905200	0.0318137	18093400	18262700	33905200	4288.75			1130	-18245400	-18315100	-34003100	0.0318137	18245400	18315100	34003100	4318.88
1131	-18095100	-18264000	-33910100	0.0234164	18095100	18264000	33910100	3157.55			1131	-18249400	-18317500	-34010600	0.0234164	18249400	18317500	34010600	3180.24
1132	-18091700	-18261300	-33900500	0.03685	18091700	18261300	33900500	4966.43			1132	-18241700	-18312700	-33995600	0.03685	18241700	18312700	33995600	5000.51
1133	-18090400	-18260100	-33895800	0.0397551	18090400	18260100	33895800	5356.65			1133	-18238600	-18310500	-33988000	0.0397551	18238600	18310500	33988000	5392.51
1134	-18089300	-18258800	-33891100	0.0379527	18089300	18258800	33891100	5112.55			1134	-18235800	-18308300	-33980100	0.0379527	18235800	18308300	33980100	5145.86
1135	-18088100	-18257700	-33886700	0.0347667	18088100	18257700	33886700	4682.29			1135	-18233100	-18306000	-33972100	0.0347667	18233100	18306000	33972100	4711.88
1136	-18086300	-18256400	-33882400	0.0315908	18086300	18256400	33882400	4253.57			1136	-18229900	-18303800	-33964800	0.0315908	18229900	18303800	33964800	4279.74
1137	-18049300	-18273500	-34000700	0.111331	18049300	18273500	34000700	15067.7			1137	-18164700	-18344400	-34223600	0.111331	18164700	18344400	34223600	15255.9
1138	-18053100	-18270700	-33983800	0.110007	18053100	18270700	33983800	14877.2			1138	-18168100	-18338500	-34191800	0.110007	18168100	18338500	34191800	15052.3
1139	-18055700	-18267800	-33967300	0.108003	18055700	18267800	33967300	14595.1			1139	-18170800	-18332600	-34161000	0.108003	18170800	18332600	34161000	14756.9
1140	-18057800	-18265100	-33952400	0.101049	18057800	18265100	33952400	13646			1140	-18172300	-18327100	-34133400	0.101049	18172300	18327100	34133400	13788.8
1141	-18059400	-18262600	-33938800	0.0998266	18059400	18262600	33938800	13472.4			1141	-18173200	-18322000	-34108100	0.0998266	18173200	18322000	34108100	13605.7
1142	-18061000	-18260300	-33926200	0.101588	18061000	18260300	33926200	13702.1			1142	-18174700	-18317400	-34084600	0.101588	18174700	18317400	34084600	13830.4
1143	-18062700	-18258200	-33914600	0.103923	18062700	18258200	33914600	14009.6			1143	-18176200	-18313000	-34062500	0.103923	18176200	18313000	34062500	14133.6
1144	-18064200	-18256200	-33903800	0.106711	18064200	18256200	33903800	14378.2			1144	-18177700	-18309000	-34041700	0.106711	18177700	18309000	34041700	14498.7
1145	-18065600	-18254200	-33892900	0.110898	18065600	18254200	33892900	14934.9			1145	-18178700	-18304800	-34020900	0.110898	18178700	18304800	34020900	15052.7
1146	-18066600	-18252200	-33882100	0.116355	18066600	18252200	33882100	15661.8			1146	-18179200	-18300700	-34000600	0.116355	18179200	18300700	34000600	15778.2
1147	-18067300	-18250000	-33871000	0.12019	18067300	18250000	33871000	16169.6			1147	-18179100	-18296400	-33980300	0.12019	18179100	18296400	33980300	16282.3
1148	-18067800	-18247800	-33859900	0.123499	18067800	18247800	33859900	16606			1148	-18178600	-18292100	-33960400	0.123499	18178600	18292100	33960400	16714.4
1149	-18068500	-18245600	-33848800	0.125885	18068500	18245600	33848800	16917.9			1149	-18177600	-18287800	-33941000	0.125885	18177600	18287800	33941000	17021.2
1150	-18069000	-18243400	-33837800	0.128725	18069000	18243400	33837800	17290.5			1150	-18176300	-18283600	-33922100	0.128725	18176300	18283600	33922100	17389.1
1151	-18069600	-18241300	-33827200	0.128586	18069600	18241300	33827200	17263.2			1151	-18175000	-18279500	-33904000	0.128586	18175000	18279500	33904000	17354.8
1152	-18070700	-18239700	-33818400	0.117589	18070700	18239700	33818400	15780.3			1152	-18174700	-18276300	-33889000	0.117589	18174700	18276300	33889000	15859.1
1153	-18046400	-18232400	-33808100	0.0257499	18046400	18232400	33808100	3452.63			1153	-18160000	-18264500	-33847500	0.0257499	18160000	18264500	33847500	3465.15
1154	-18044800	-18231400	-33804700	0.0233401	18044800	18231400	33804700	3128.92			1154	-18157300	-18262900	-33842700	0.0233401	18157300	18262900	33842700	3140.01
1155	-12674900	-18006900	-38104900	0.0553945	12674900	18006900	38104900	8736.23			1155	-8172890	-15280500	-29609200	0.0553945	8172890	15280500	29609200	5389.83
1156	-12837900	-18263300	-39163900	0.0636329	12837900	18263300	39163900	10571.7			1156	-9138460	-15985000	-31999000	0.0636329	9138460	15985000	31999000	7165.88
1157	-18047700	-18228600	-33788400	0.0380664	18047700	18228600	33788400	5099.31			1157	-18157900	-18258700	-33822000	0.0380664	18157900	18258700	33822000	5116.12
1158	-18052000	-18228700	-33784900	0.0332525	18052000	18228700	33784900	4453.98			1158	-18162100	-18258700	-33817800	0.0332525	18162100	18258700	33817800	4468.52
1159	-18056400	-18228900	-33781500	0.0302989	18056400	18228900	33781500	4057.96			1159	-18166300	-18258800	-33813900	0.0302989	18166300	18258800	33813900	4071.11
1160	-18060500	-18229300	-33779000	0.0296567	18060500	18229300	33779000	3971.72			1160	-18170100	-18259000	-33810900	0.0296567	18170100	18259000	33810900	3984.47
1161	-18064100	-18229600	-33777100	0.0307041	18064100	18229600	33777100	4111.84			1161	-18173300	-18259200	-33808800	0.0307041	18173300	18259200	33808800	4124.98
1162	-18067500	-18230000	-33775300	0.0310378	18067500	18230000	33775300	4156.38			1162	-18176200	-18259400	-33806800	0.0310378	18176200	18259400	33806800	4169.59
1163	-18070800	-18230300	-33773700	0.0315045	18070800	18230300	33773700	4218.76			1163	-18178900	-18259600	-33804900	0.0315045	18178900	18259600	33804900	4232.08
1164	-18073900	-18230600	-33772100	0.0329357	18073900	18230600	33772100	4410.28			1164	-18181200	-18259700	-33803200	0.0329357	18181200	18259700	33803200	4424.13
1165	-18076800	-18230900	-33770600	0.035855	18076800	18230900	33770600	4801.05			1165	-18183200	-18259800	-33801600	0.035855	18183200	18259800	33801600	4816.04
1166	-18079600	-18231200	-33769100	0.0385409	18079600	18231200	33769100	5160.55			1166	-18185000	-18259800	-33800000	0.0385409	18185000	18259800	33800000	5176.55
1167	-18082600	-18231400	-33767300	0.0411697	18082600	18231400	33767300	5512.31			1167	-18186800	-18259700	-33797900	0.0411697	18186800	18259700	33797900	5529.23
1168	-18085800	-18231700	-33765200	0.0401942	18085800	18231700	33765200	5381.42			1168	-18188600	-18259600	-33795500	0.0401942	18188600	18259600	33795500	5397.74
1169	-18089100	-18231800	-33762500	0.0390302	18089100	18231800	33762500	5225.15			1169	-18190500	-18259400	-33792500	0.0390302	18190500	18259400	33792500	5240.82
1170	-18092100	-18232000	-33760500	0.0260987	18092100	18232000	33760500	3493.77			1170	-18192200	-18259200	-33789800	0.0260987	18192200	18259200	33789800	3504.07
1171	-14851200	-16885600	-30585100	0.0819218	14851200	16885600	30585100	8882.42			1171	-10285800	-14654700	-24518800	0.0819218	10285800	14654700	24518800	5757.36
1172	-14234100	-16730000	-30460400	0.0596046	14234100	16730000	30460400	6365.62			1172	-9141580	-14118000	-23105300	0.0596046	9141580	14118000	23105300	3737.96
1173	-14758200	-16674900	-29673800	0.0712513	14758200	16674900	29673800	7335.57			1173	-9940280	-14276700	-23062600	0.0712513	9940280	14276700	23062600	4497.66
1174	-14911200	-17358600	-32779000	0.0992147	14911200	17358600	32779000	12113.8			1174	-10695400	-15788700	-29513400	0.0992147	10695400	15788700	29513400	9683.92
1175	-15717900	-17931000	-34700000	0.101245	15717900	17931000	34700000	13766.2			1175	-13047800	-17613300	-35856300	0.101245	13047800	17613300	35856300	14286.4
1176	-16657600	-18163700	-34869200	0.123036	16657600	18163700	34869200	17050			1176	-15352600	-18187500	-36287900	0.123036	15352600	18187500	36287900	18036.3
1177	-16820000	-18187500	-34820400	0.128018	16820000	18187500	34820400	17732.7			1177	-15690100	-18232200	-36163200	0.128018	15690100	18232200	36163200	18709
1178	-18077200	-18234300	-33786200	0.0998615	18077200	18234300	33786200	13381.8			1178	-18180000	-18265300	-33831400	0.0998615	18180000	18265300	33831400	13432
1179	-18080200	-18233500	-33779400	0.0960468	18080200	18233500	33779400	12867			1179	-18181300	-18263500	-33821500	0.0960468	18181300	18263500	33821500	12913
1180	-16221500	-18500900	-36912400	0.0341688	16221500	18500900	36912400	5203.52			1180	-17056600	-19598800	-41309500	0.0341688	17056600	19598800	41309500	6407.22
1181	-17148200	-18389200	-35453500	0.0357112	17148200	18389200	35453500	5121.23			1181	-17368600	-18808200	-37229800	0.0357112	17368600	18808200	37229800	5584.44
1182	-17357000	-18379100	-35196600	0.0308658	17357000	18379100	35196600	4383.24			1182	-17523700	-18711600	-36614600	0.0308658	17523700	18711600	36614600	4697.97
1183	-17827400	-18346900	-34572800	0.0333977	17827400	18346900	34572800	4631.43			1183	-17963800	-18524600	-35283100	0.0333977	17963800	18524600	35283100	4800.04
1184	-18080200	-18251600	-33865500	0.0312001	18080200	18251600	33865500	4197.16			1184	-18218000	-18295300	-33936100	0.0312001	18218000	18295300	33936100	4220.23
1185	-18072900	-18247000	-33850900	0.0267854	18072900	18247000	33850900	3600.34			1185	-18204500	-18287200	-33911200	0.0267854	18204500	18287200	33911200	3618.01
1186	-18063800	-18242100	-33836900	0.0284679	18063800	18242100	33836900	3823.38			1186	-18189200	-18279400	-33889000	0.0284679	18189200	18279400	33889000	3840.28
1187	-15356500	-17713300	-34024200	0.105435	15356500	17713300	34024200	13800.3			1187	-11902700	-16955000	-33863900	0.105435	11902700	16955000	33863900	13311.3
1188	-15570300	-17837800	-34403700	0.0823969	15570300	17837800	34403700	11020.1			1188	-12558100	-17343000	-35057900	0.0823969	12558100	17343000	35057900	11125.5
1189	-16059700	-17982700	-34604500	0.117755	16059700	17982700	34604500	15994.6			1189	-13835500	-17738500	-35665000	0.117755	13835500	17738500	35665000	16535.7
1190	-18073600	-18236500	-33800200	0.125413	18073600	18236500	33800200	16816.3			1190	-18175700	-18270000	-33857700	0.125413	18175700	18270000	33857700	16889.1
1191	-18036300	-18277600	-34033500	0.130121	18036300	18277600	34033500	17635.2			1191	-18141300	-18354200	-34293500	0.130121	18141300	18354200	34293500	17884.4
1192	-18041800	-18274600	-34013800	0.121208	18041800	18274600	34013800	16412.9			1192	-18148500	-18347800	-34256000	0.121208	18148500	18347800	34256000	16631.2
1193	-12498200	-17136700	-34134500	0.046006	12498200	17136700	34134500	5913.17			1193	-6354820	-13962500	-25150800	0.046006	6354820	13962500	25150800	3310.78
1194	-12896000	-17007700	-33122200	0.0466502	12896000	17007700	33122200	5692.47			1194	-6439740	-13881900	-24681900	0.0466502	6439740	13881900	24681900	3243.52
1195	-12897200	-16787500	-32071500	0.0455319	12897200	16787500	32071500	5244.41			1195	-6861570	-13679000	-23292800	0.0455319	6861570	13679000	23292800	2853.09
1196	-13012800	-16572000	-30929000	0.0456243	13012800	16572000	30929000	4933.84			1196	-7197500	-13516700	-22183500	0.0456243	7197500	13516700	22183500	2626.37
1197	-13646100	-16576100	-30315200	0.0439514	13646100	16576100	30315200	4622.04			1197	-8113580	-13769100	-22470200	0.0439514	8113580	13769100	22470200	2602.63
1198	-14131200	-16483600	-29389000	0.0464183	14131200	16483600	29389000	4660.22			1198	-8748180	-13791800	-21943900	0.0464183	8748180	13791800	21943900	2656.4
1199	-14670500	-16471300	-28791400	0.0607703	14670500	16471300	28791400	5945.01			1199	-9520680	-13931300	-21836400	0.0607703	9520680	13931300	21836400	3484.08
1200	-15178300	-17542500	-33388300	0.118498	15178300	17542500	33388300	14981.4			1200	-11372300	-16398700	-31743600	0.118498	11372300	16398700	31743600	13252.5
1201	-18048000	-18234000	-33813900	0.0349647	18048000	18234000	33813900	4689.6			1201	-18163400	-18266800	-33854900	0.0349647	18163400	18266800	33854900	4707.1
1202	-16277800	-18071400	-34809200	0.129726	16277800	18071400	34809200	17844.8			1202	-14434200	-17974100	-36189100	0.129726	14434200	17974100	36189100	18784.7
1203	-16488900	-18105200	-34759500	0.137648	16488900	18105200	34759500	18934.3			1203	-14872100	-18042600	-36078000	0.137648	14872100	18042600	36078000	19889.6
1204	-18075700	-18235200	-33792200	0.1028	18075700	18235200	33792200	13779.3			1204	-18177900	-18267300	-33842900	0.1028	18177900	18267300	33842900	13834.5
1205	-18081700	-18233000	-33775500	0.0768045	18081700	18233000	33775500	10287.5			1205	-18183500	-18262300	-33813400	0.0768045	18183500	18262300	33813400	10322.3
1206	-18085500	-18232600	-33769700	0.0505446	18085500	18232600	33769700	6768.62			1206	-18185800	-18261100	-33805500	0.0505446	18185800	18261100	33805500	6790.69
1207	-18089900	-18232300	-33764000	0.0580843	18089900	18232300	33764000	7776.67			1207	-18188600	-18260000	-33797200	0.0580843	18188600	18260000	33797200	7800.87
1208	-12188500	-17304000	-35241700	0.0422216	12188500	17304000	35241700	5745.54			1208	-6593670	-14136100	-25739500	0.0422216	6593670	14136100	25739500	3169.48
1209	-12057900	-17672000	-37125700	0.0318153	12057900	17672000	37125700	4768.36			1209	-7134840	-14525800	-27053700	0.0318153	7134840	14525800	27053700	2617.18
1210	-11976100	-17491100	-36345500	0.0307785	11976100	17491100	36345500	4431.82			1210	-6773310	-14266800	-26182300	0.0307785	6773310	14266800	26182300	2383.81
1211	-13798900	-18844100	-40970700	0.0271179	13798900	18844100	40970700	4920.46			1211	-10617400	-17070500	-35691000	0.0271179	10617400	17070500	35691000	3759.78
1212	-16968400	-18208100	-34770300	0.125929	16968400	18208100	34770300	17432.5			1212	-15994900	-18269700	-36037300	0.125929	15994900	18269700	36037300	18344.4
1213	-17100900	-18224700	-34716600	0.11758	17100900	18224700	34716600	16261.3			1213	-16264600	-18298400	-35904300	0.11758	16264600	18298400	35904300	17064
1214	-17218200	-18238700	-34666300	0.11562	17218200	18238700	34666300	15975.1			1214	-16502600	-18322400	-35780900	0.11562	16502600	18322400	35780900	16721.3
1215	-17320800	-18250600	-34620200	0.109819	17320800	18250600	34620200	15159.9			1215	-16711200	-18342600	-35668500	0.109819	16711200	18342600	35668500	15832.4
1216	-17410000	-18259800	-34575100	0.104656	17410000	18259800	34575100	14432.6			1216	-16892100	-18357800	-35560000	0.104656	16892100	18357800	35560000	15040.1
1217	-17487900	-18267800	-34535000	0.101214	17487900	18267800	34535000	13945.4			1217	-17050800	-18370700	-35462700	0.101214	17050800	18370700	35462700	14504.3
1218	-17555600	-18274200	-34497800	0.0999282	17555600	18274200	34497800	13756			1218	-17189300	-18380700	-35371700	0.0999282	17189300	18380700	35371700	14281.2
1219	-17614900	-18279600	-34464200	0.0991022	17614900	18279600	34464200	13631.2			1219	-17311800	-18389000	-35289100	0.0991022	17311800	18389000	35289100	14128.2
1220	-17667100	-18283900	-34432800	0.0973247	17667100	18283900	34432800	13376			1220	-17418400	-18395200	-35211700	0.0973247	17418400	18395200	35211700	13841.8
1221	-17712700	-18287200	-34403100	0.0963393	17712700	18287200	34403100	13230			1221	-17511700	-18399500	-35139100	0.0963393	17511700	18399500	35139100	13670.3
1222	-17753100	-18289700	-34374400	0.0958819	17753100	18289700	34374400	13156.3			1222	-17593900	-18402100	-35069400	0.0958819	17593900	18402100	35069400	13574.4
1223	-17789300	-18291600	-34347000	0.0956349	17789300	18291600	34347000	13111.8			1223	-17666800	-18403600	-35003700	0.0956349	17666800	18403600	35003700	13509.8
1224	-17821400	-18292800	-34320800	0.0943115	17821400	18292800	34320800	12919.9			1224	-17731300	-18404100	-34941500	0.0943115	17731300	18404100	34941500	13294.6
1225	-17849800	-18293400	-34295500	0.0929748	17849800	18293400	34295500	12726.4			1225	-17787700	-18403400	-34881700	0.0929748	17787700	18403400	34881700	13078.6
1226	-17874800	-18293600	-34271500	0.0939333	17874800	18293600	34271500	12847.3			1226	-17838000	-18402000	-34824700	0.0939333	17838000	18402000	34824700	13186.4
1227	-17897700	-18293700	-34248900	0.0953223	17897700	18293700	34248900	13027.3			1227	-17883500	-18400200	-34770800	0.0953223	17883500	18400200	34770800	13355.3
1228	-17918000	-18293500	-34227500	0.101747	17918000	18293500	34227500	13895.1			1228	-17924500	-18398000	-34719100	0.101747	17924500	18398000	34719100	14228.3
1229	-17935900	-18292500	-34204900	0.122212	17935900	18292500	34204900	16676.1			1229	-17961300	-18394400	-34665000	0.122212	17961300	18394400	34665000	17054.7
1230	-17955800	-18292500	-34184900	0.12701	17955800	18292500	34184900	17319.1			1230	-17998500	-18392600	-34619300	0.12701	17998500	18392600	34619300	17694.8
1231	-17972000	-18290100	-34157600	0.109522	17972000	18290100	34157600	14918.3			1231	-18026300	-18386300	-34561400	0.109522	18026300	18386300	34561400	15222.2
1232	-17985400	-18288000	-34133800	0.103823	17985400	18288000	34133800	14128.6			1232	-18049900	-18380800	-34511900	0.103823	18049900	18380800	34511900	14400.8
1233	-17997100	-18285800	-34111900	0.101692	17997100	18285800	34111900	13826.4			1233	-18070100	-18375400	-34465800	0.101692	18070100	18375400	34465800	14078.2
1234	-18007100	-18283600	-34091300	0.0997835	18007100	18283600	34091300	13555.4			1234	-18087200	-18370000	-34422800	0.0997835	18087200	18370000	34422800	13789
1235	-18016200	-18282000	-34074500	0.095909	18016200	18282000	34074500	13020.3			1235	-18102500	-18365500	-34386500	0.095909	18102500	18365500	34386500	13233.5
1236	-18083600	-18232800	-33773000	0.0911837	18083600	18232800	33773000	12212.3			1236	-18183100	-18262000	-33812200	0.0911837	18183100	18262000	33812200	12254
1237	-18087300	-18232500	-33767700	0.0740451	18087300	18232500	33767700	9914.97			1237	-18185600	-18260800	-33804100	0.0740451	18185600	18260800	33804100	9947.29
1238	-18089700	-18232400	-33764800	0.0474474	18089700	18232400	33764800	6352.76			1238	-18187700	-18260200	-33799100	0.0474474	18187700	18260200	33799100	6372.8
1239	-15837100	-18647700	-37996600	0.0287431	15837100	18647700	37996600	4593.28			1239	-17023100	-20442600	-45364200	0.0287431	17023100	20442600	45364200	6398.72
1240	-15980600	-18631300	-37774800	0.0280708	15980600	18631300	37774800	4444.3			1240	-17257900	-20282200	-44365000	0.0280708	17257900	20282200	44365000	6004.23
1241	-16072200	-18599000	-37529000	0.0343167	16072200	18599000	37529000	5374.5			1241	-17282600	-20082600	-43389100	0.0343167	17282600	20082600	43389100	7047.42
1242	-16173200	-18567100	-37276200	0.0390945	16173200	18567100	37276200	6055.12			1242	-17322600	-19898600	-42472500	0.0390945	17322600	19898600	42472500	7723.9
1243	-16330300	-18566500	-37116500	0.030903	16330300	18566500	37116500	4757.05			1243	-17442300	-19799300	-41879600	0.030903	17442300	19799300	41879600	5956.93
1244	-16428200	-18545000	-36916000	0.026668	16428200	18545000	36916000	4069.94			1244	-17486700	-19672000	-41228300	0.026668	17486700	19672000	41228300	4999.1
1245	-16711900	-18496600	-36401400	0.0290465	16711900	18496600	36401400	4337.83			1245	-17534400	-19354300	-39666400	0.0290465	17534400	19354300	39666400	5084.4
1246	-16813400	-18492900	-36282300	0.0276241	16813400	18492900	36282300	4106.42			1246	-17628700	-19301800	-39321900	0.0276241	17628700	19301800	39321900	4765.53
1247	-16890100	-18484100	-36163700	0.0271631	16890100	18484100	36163700	4018.42			1247	-17668900	-19241000	-38991900	0.0271631	17668900	19241000	38991900	4618.77
1248	-16946400	-18473300	-36055900	0.0291582	16946400	18473300	36055900	4294.06			1248	-17658000	-19177500	-38700400	0.0291582	17658000	19177500	38700400	4892.67
1249	-16991400	-18460700	-35951200	0.0303432	16991400	18460700	35951200	4448.48			1249	-17631600	-19115100	-38429500	0.0303432	17631600	19115100	38429500	5028
1250	-17032900	-18449300	-35855200	0.0309191	17032900	18449300	35855200	4514.25			1250	-17599400	-19056500	-38182500	0.0309191	17599400	19056500	38182500	5064.42
1251	-17067600	-18435600	-35755200	0.0358648	17067600	18435600	35755200	5213.37			1251	-17558800	-18996100	-37935300	0.0358648	17558800	18996100	37935300	5805.98
1252	-17104200	-18422800	-35657700	0.0391598	17104200	18422800	35657700	5668.19			1252	-17513700	-18936900	-37698300	0.0391598	17513700	18936900	37698300	6267.72
1253	-17138000	-18410100	-35563300	0.0442172	17138000	18410100	35563300	6373.83			1253	-17485600	-18883500	-37471600	0.0442172	17485600	18883500	37471600	7001.37
1254	-17206100	-18412400	-35506000	0.0369055	17206100	18412400	35506000	5309.57			1254	-17536200	-18863200	-37324300	0.0369055	17536200	18863200	37324300	5807.04
1255	-17253100	-18407200	-35434500	0.0284351	17253100	18407200	35434500	4079.24			1255	-17566900	-18833800	-37153500	0.0284351	17566900	18833800	37153500	4440.39
1256	-17392600	-18393800	-35231000	0.0298558	17392600	18393800	35231000	4248.73			1256	-17653900	-18750800	-36671100	0.0298558	17653900	18750800	36671100	4563.1
1257	-17522700	-18375200	-35012300	0.0394483	17522700	18375200	35012300	5564.41			1257	-17701300	-18659700	-36189500	0.0394483	17701300	18659700	36189500	5897.9
1258	-17534800	-18369200	-34971800	0.0442352	17534800	18369200	34971800	6228.47			1258	-17681300	-18638100	-36106700	0.0442352	17681300	18638100	36106700	6586.26
1259	-17664700	-18363500	-34814500	0.0400129	17664700	18363500	34814500	5601.15			1259	-17811700	-18594600	-35768800	0.0400129	17811700	18594600	35768800	5872.88
1260	-17698300	-18363400	-34780600	0.0362134	17698300	18363400	34780600	5063.32			1260	-17853600	-18587500	-35693200	0.0362134	17853600	18587500	35693200	5299.08
1261	-17723900	-18361700	-34746700	0.0359713	17723900	18361700	34746700	5023.03			1261	-17881900	-18578700	-35622600	0.0359713	17881900	18578700	35622600	5248.03
1262	-17743300	-18358700	-34712800	0.0394885	17743300	18358700	34712800	5506.65			1262	-17896200	-18567500	-35555000	0.0394885	17896200	18567500	35555000	5743.86
1263	-17764100	-18357400	-34686100	0.0392182	17764100	18357400	34686100	5463.5			1263	-17914800	-18560000	-35500700	0.0392182	17914800	18560000	35500700	5691.28
1264	-17788800	-18356700	-34658100	0.0344668	17788800	18356700	34658100	4796.75			1264	-17946000	-18554400	-35442800	0.0344668	17946000	18554400	35442800	4990.13
1265	-17807600	-18355000	-34630900	0.0337784	17807600	18355000	34630900	4696.03			1265	-17967000	-18547100	-35387200	0.0337784	17967000	18547100	35387200	4878.96
1266	-17822200	-18352100	-34602800	0.0384756	17822200	18352100	34602800	5342.92			1266	-17978600	-18538000	-35332200	0.0384756	17978600	18538000	35332200	5543.82
1267	-17842400	-18352400	-34583900	0.0311573	17842400	18352400	34583900	4323.95			1267	-18001100	-18534600	-35293400	0.0311573	18001100	18534600	35293400	4482.46
1268	-17855000	-18350100	-34560500	0.0271982	17855000	18350100	34560500	3770.94			1268	-18014800	-18528000	-35248500	0.0271982	18014800	18528000	35248500	3905.28
1269	-17897200	-18344100	-34489800	0.0323384	17897200	18344100	34489800	4471.05			1269	-18056900	-18507700	-35109400	0.0323384	18056900	18507700	35109400	4615.46
1270	-17913400	-18343300	-34469400	0.0323905	17913400	18343300	34469400	4474.9			1270	-18079100	-18503500	-35067500	0.0323905	18079100	18503500	35067500	4615.12
1271	-17923400	-18340900	-34448200	0.036231	17923400	18340900	34448200	5001.09			1271	-18087500	-18496900	-35027300	0.036231	18087500	18496900	35027300	5153.09
1272	-17929100	-18337600	-34426900	0.0458313	17929100	18337600	34426900	6320.3			1272	-18088000	-18488800	-34988100	0.0458313	18088000	18488800	34988100	6506.46
1273	-17942700	-18337200	-34411000	0.0454523	17942700	18337200	34411000	6264.47			1273	-18103200	-18485300	-34956200	0.0454523	18103200	18485300	34956200	6444.24
1274	-17958200	-18336500	-34392400	0.037624	17958200	18336500	34392400	5182.04			1274	-18125900	-18482000	-34918000	0.037624	18125900	18482000	34918000	5326.36
1275	-17970200	-18334900	-34372800	0.0357691	17970200	18334900	34372800	4922.77			1275	-18141900	-18477100	-34878600	0.0357691	18141900	18477100	34878600	5055.43
1276	-17978200	-18332500	-34353300	0.0390366	17978200	18332500	34353300	5368.06			1276	-18151400	-18471200	-34841200	0.0390366	18151400	18471200	34841200	5508.18
1277	-17991000	-18332600	-34340700	0.032315	17991000	18332600	34340700	4441.88			1277	-18169000	-18469500	-34815500	0.032315	18169000	18469500	34815500	4555.31
1278	-18000600	-18331200	-34324800	0.0253663	18000600	18331200	34324800	3484.56			1278	-18181900	-18465600	-34784000	0.0253663	18181900	18465600	34784000	3571.08
1279	-18004400	-18329100	-34311100	0.0341577	18004400	18329100	34311100	4689.4			1279	-18182400	-18460200	-34757800	0.0341577	18182400	18460200	34757800	4802.79
1280	-18007200	-18326200	-34294300	0.0435305	18007200	18326200	34294300	5971.58			1280	-18182800	-18454200	-34728500	0.0435305	18182800	18454200	34728500	6112.19
1281	-18012500	-18324400	-34280200	0.0442633	18012500	18324400	34280200	6068.47			1281	-18186500	-18449300	-34701800	0.0442633	18186500	18449300	34701800	6207.52
1282	-18021700	-18323400	-34266200	0.0373139	18021700	18323400	34266200	5112.95			1282	-18198500	-18446000	-34674000	0.0373139	18198500	18446000	34674000	5226.91
1283	-18028700	-18321900	-34252200	0.03458	18028700	18321900	34252200	4735.63			1283	-18207600	-18442200	-34646700	0.03458	18207600	18442200	34646700	4838.29
1284	-18034100	-18320100	-34238200	0.0346467	18034100	18320100	34238200	4741.95			1284	-18213600	-18438000	-34620400	0.0346467	18213600	18438000	34620400	4841.98
1285	-18051500	-18314500	-34194000	0.0373561	18051500	18314500	34194000	5103.23			1285	-18232900	-18424400	-34536500	0.0373561	18232900	18424400	34536500	5201.27
1286	-18057100	-18313000	-34181300	0.0360632	18057100	18313000	34181300	4924			1286	-18239800	-18420700	-34512200	0.0360632	18239800	18420700	34512200	5015.95
1287	-18061000	-18311400	-34169800	0.0382794	18061000	18311400	34169800	5224.01			1287	-18243300	-18416900	-34490400	0.0382794	18243300	18416900	34490400	5318.94
1288	-18064200	-18309800	-34158800	0.0397357	18064200	18309800	34158800	5420.14			1288	-18246000	-18413200	-34470100	0.0397357	18246000	18413200	34470100	5516.17
1289	-18073000	-18305100	-34127800	0.0394671	18073000	18305100	34127800	5376.18			1289	-18254300	-18402600	-34411200	0.0394671	18254300	18402600	34411200	5464.19
1290	-18076700	-18303700	-34117700	0.0389832	18076700	18303700	34117700	5307.97			1290	-18258100	-18399300	-34391700	0.0389832	18258100	18399300	34391700	5392.48
1291	-18079600	-18302200	-34107400	0.0386928	18079600	18302200	34107400	5266.05			1291	-18261100	-18395800	-34372000	0.0386928	18261100	18395800	34372000	5347.52
1292	-18082100	-18300500	-34096700	0.0410534	18082100	18300500	34096700	5584.66			1292	-18263000	-18392000	-34351900	0.0410534	18263000	18392000	34351900	5668.49
1293	-18083800	-18298400	-34085000	0.0495702	18083800	18298400	34085000	6739.61			1293	-18263700	-18387700	-34331000	0.0495702	18263700	18387700	34331000	6837.69
1294	-18086300	-18297000	-34076100	0.050025	18086300	18297000	34076100	6798.78			1294	-18265200	-18384400	-34313600	0.050025	18265200	18384400	34313600	6894.86
1295	-18096500	-18292300	-34043100	0.0326533	18096500	18292300	34043100	4431.47			1295	-18277600	-18373700	-34250100	0.0326533	18277600	18373700	34250100	4487.75
1296	-18096500	-18290500	-34035000	0.0366429	18096500	18290500	34035000	4970.97			1296	-18276100	-18370300	-34235200	0.0366429	18276100	18370300	34235200	5032.37
1297	-18096800	-18288700	-34026000	0.0401199	18096800	18288700	34026000	5440.33			1297	-18274900	-18366700	-34219800	0.0401199	18274900	18366700	34219800	5505.73
1298	-18098200	-18283800	-34001300	0.0404994	18098200	18283800	34001300	5485.38			1298	-18272200	-18356900	-34175600	0.0404994	18272200	18356900	34175600	5545.86
1299	-18099100	-18282400	-33993400	0.0422144	18099100	18282400	33993400	5715.57			1299	-18271400	-18353700	-34160900	0.0422144	18271400	18353700	34160900	5776.58
1300	-18099000	-18280600	-33985100	0.0493285	18099000	18280600	33985100	6676.1			1300	-18269700	-18350100	-34145700	0.0493285	18269700	18350100	34145700	6744.98
1301	-18098500	-18279100	-33978700	0.0457411	18098500	18279100	33978700	6188.62			1301	-18268100	-18347400	-34134200	0.0457411	18268100	18347400	34134200	6250.87
1302	-18100100	-18278200	-33972400	0.0407596	18100100	18278200	33972400	5513.11			1302	-18269800	-18345200	-34122000	0.0407596	18269800	18345200	34122000	5567
1303	-18100800	-18276900	-33965800	0.0372182	18100800	18276900	33965800	5032.55			1303	-18269700	-18342500	-34109300	0.0372182	18269700	18342500	34109300	5080.21
1304	-18100700	-18275500	-33958900	0.0364509	18100700	18275500	33958900	4927.16			1304	-18268000	-18339600	-34097200	0.0364509	18268000	18339600	34097200	4972.47
1305	-18100500	-18274100	-33952500	0.0370388	18100500	18274100	33952500	5005.07			1305	-18266100	-18336900	-34086200	0.0370388	18266100	18336900	34086200	5049.86
1306	-18099700	-18272700	-33946600	0.0383445	18099700	18272700	33946600	5179.97			1306	-18263200	-18334100	-34075700	0.0383445	18263200	18334100	34075700	5225.03
1307	-18099200	-18271400	-33941200	0.0381078	18099200	18271400	33941200	5146.61			1307	-18261400	-18331600	-34065800	0.0381078	18261400	18331600	34065800	5190.17
1308	-18098600	-18270200	-33936000	0.0360021	18098600	18270200	33936000	4860.97			1308	-18259600	-18329200	-34056200	0.0360021	18259600	18329200	34056200	4900.99
1309	-18098200	-18268800	-33929600	0.0383572	18098200	18268800	33929600	5177.33			1309	-18257900	-18326600	-34045400	0.0383572	18257900	18326600	34045400	5218.76
1310	-18097400	-18265300	-33913900	0.0235246	18097400	18265300	33913900	3172.83			1310	-18254700	-18319800	-34016300	0.0235246	18254700	18319800	34016300	3196.06
1311	-18097100	-18264400	-33909800	0.0232554	18097100	18264400	33909800	3135.89			1311	-18253500	-18318000	-34008800	0.0232554	18253500	18318000	34008800	3158.3
1312	-18095900	-18263200	-33905400	0.0304494	18095900	18263200	33905400	4105.03			1312	-18250300	-18315700	-34001200	0.0304494	18250300	18315700	34001200	4133.6
1313	-18094400	-18261900	-33900600	0.0326659	18094400	18261900	33900600	4402.73			1313	-18247100	-18313500	-33994000	0.0326659	18247100	18313500	33994000	4432.75
1314	-18093100	-18260700	-33896300	0.0353877	18093100	18260700	33896300	4768.49			1314	-18243900	-18311300	-33986500	0.0353877	18243900	18311300	33986500	4800.14
1315	-18091500	-18259500	-33891900	0.0365781	18091500	18259500	33891900	4927.73			1315	-18240700	-18309000	-33978900	0.0365781	18240700	18309000	33978900	4959.56
1316	-18090100	-18258200	-33887300	0.0363016	18090100	18258200	33887300	4889.29			1316	-18237500	-18306800	-33971200	0.0363016	18237500	18306800	33971200	4920.02
1317	-18088000	-18256800	-33882800	0.0374263	18088000	18256800	33882800	5039.52			1317	-18234000	-18304400	-33963600	0.0374263	18234000	18304400	33963600	5070.33
1318	-18082700	-18252800	-33869100	0.0298762	18082700	18252800	33869100	4019.91			1318	-18222800	-18297200	-33940500	0.0298762	18222800	18297200	33940500	4042.3
1319	-18080900	-18251800	-33865900	0.0271553	18080900	18251800	33865900	3653.14			1319	-18219500	-18295300	-33934600	0.0271553	18219500	18295300	33934600	3672.94
1320	-18074800	-18248000	-33853900	0.027524	18074800	18248000	33853900	3700.26			1320	-18208600	-18288800	-33914600	0.027524	18208600	18288800	33914600	3718.61
1321	-18072600	-18246900	-33851100	0.0271333	18072600	18246900	33851100	3647.12			1321	-18204800	-18287000	-33909900	0.0271333	18204800	18287000	33909900	3664.79
1322	-18065500	-18243100	-33840000	0.0287894	18065500	18243100	33840000	3867.24			1322	-18192500	-18280800	-33892700	0.0287894	18192500	18280800	33892700	3884.53
1323	-18062800	-18242000	-33837100	0.0280169	18062800	18242000	33837100	3762.79			1323	-18188300	-18279000	-33888300	0.0280169	18188300	18279000	33888300	3779.26
1324	-18054800	-18238000	-33826400	0.0314512	18054800	18238000	33826400	4221.34			1324	-18174900	-18272800	-33872000	0.0314512	18174900	18272800	33872000	4238.33
1325	-18051800	-18236900	-33824000	0.0282442	18051800	18236900	33824000	3790.29			1325	-18170500	-18271100	-33868200	0.0282442	18170500	18271100	33868200	3805.21
1326	-15580900	-17766500	-34053300	0.0952901	15580900	17766500	34053300	12521.6			1326	-12472600	-17120500	-34083000	0.0952901	12472600	17120500	34083000	12212.1
1327	-15763300	-17843000	-34235500	0.103446	15763300	17843000	34235500	13747.3			1327	-12937500	-17349600	-34709700	0.103446	12937500	17349600	34709700	13744.7
1328	-15947000	-17925300	-34444000	0.142878	15947000	17925300	34444000	19227.4			1328	-13461600	-17576200	-35265400	0.142878	13461600	17576200	35265400	19607.3
1329	-18072700	-18236700	-33802200	0.155288	18072700	18236700	33802200	20823.8			1329	-18171700	-18270600	-33864700	0.155288	18171700	18270600	33864700	20918.1
1330	-18045700	-18271600	-33995500	0.116473	18045700	18271600	33995500	15758.8			1330	-18153700	-18341500	-34220600	0.116473	18153700	18341500	34220600	15955.7
1331	-18049600	-18268800	-33978100	0.116304	18049600	18268800	33978100	15723.6			1331	-18157800	-18335400	-34187500	0.116304	18157800	18335400	34187500	15908.2
1332	-18052300	-18265800	-33961500	0.116466	18052300	18265800	33961500	15733.6			1332	-18160500	-18329500	-34156500	0.116466	18160500	18329500	34156500	15907.4
1333	-18054400	-18263100	-33946400	0.105688	18054400	18263100	33946400	14267.6			1333	-18162100	-18323900	-34128500	0.105688	18162100	18323900	34128500	14416.2
1334	-18055900	-18260600	-33932700	0.104817	18055900	18260600	33932700	14141			1334	-18163400	-18318900	-34103200	0.104817	18163400	18318900	34103200	14280.4
1335	-18057800	-18258300	-33920300	0.105229	18057800	18258300	33920300	14188.5			1335	-18164800	-18314200	-34079500	0.105229	18164800	18314200	34079500	14320.5
1336	-18059500	-18256300	-33908700	0.107604	18059500	18256300	33908700	14501			1336	-18166400	-18309900	-34057200	0.107604	18166400	18309900	34057200	14628.4
1337	-18061000	-18254200	-33897500	0.110992	18061000	18254200	33897500	14949.8			1337	-18168100	-18305800	-34036000	0.110992	18168100	18305800	34036000	15074
1338	-18062400	-18252300	-33886800	0.115756	18062400	18252300	33886800	15583.8			1338	-18169500	-18301800	-34015500	0.115756	18169500	18301800	34015500	15705.9
1339	-18063400	-18250200	-33875900	0.119186	18063400	18250200	33875900	16037.3			1339	-18170200	-18297600	-33995000	0.119186	18170200	18297600	33995000	16155.5
1340	-18064600	-18248200	-33865000	0.121716	18064600	18248200	33865000	16369.5			1340	-18170600	-18293500	-33974800	0.121716	18170600	18293500	33974800	16482.5
1341	-18065500	-18246000	-33853800	0.124476	18065500	18246000	33853800	16731.8			1341	-18170700	-18289300	-33954900	0.124476	18170700	18289300	33954900	16840.2
1342	-18066500	-18243900	-33842600	0.128419	18066500	18243900	33842600	17252.8			1342	-18170200	-18285100	-33935200	0.128419	18170200	18285100	33935200	17357.1
1343	-18067300	-18241700	-33831200	0.133174	18067300	18241700	33831200	17882			1343	-18169500	-18280800	-33915600	0.133174	18169500	18280800	33915600	17982.6
1344	-18068400	-18239400	-33819200	0.143167	18068400	18239400	33819200	19213			1344	-18168500	-18276400	-33895400	0.143167	18168500	18276400	33895400	19312.9
1345	-18070500	-18237400	-33807900	0.162778	18070500	18237400	33807900	21833.5			1345	-18168700	-18272400	-33876300	0.162778	18168700	18272400	33876300	21938.3
1346	-12366700	-16898700	-33131900	0.0482936	12366700	16898700	33131900	5874.29			1346	-5813310	-13522100	-23593500	0.0482936	5813310	13522100	23593500	3095.53
1347	-12308900	-16637900	-31946800	0.0490602	12308900	16637900	31946800	5585.27			1347	-6162030	-13309800	-22233000	0.0490602	6162030	13309800	22233000	2826.44
1348	-12483500	-16390000	-30590700	0.0506016	12483500	16390000	30590700	5340.11			1348	-6598750	-13180400	-21179800	0.0506016	6598750	13180400	21179800	2680.08
1349	-15299700	-16861100	-30019700	0.0906857	15299700	16861100	30019700	9595.31			1349	-11065100	-14788900	-24378800	0.0906857	11065100	14788900	24378800	6377.91
1350	-15312100	-16647900	-28991400	0.0790867	15312100	16647900	28991400	7907.68			1350	-10719800	-14376500	-22759000	0.0790867	10719800	14376500	22759000	4942.48
1351	-15289200	-16443200	-28038400	0.070608	15289200	16443200	28038400	6689.75			1351	-10265100	-14018900	-21509300	0.070608	10265100	14018900	21509300	3998.36
1352	-18044300	-18232600	-33811100	0.0402149	18044300	18232600	33811100	5392.75			1352	-18158200	-18264900	-33850900	0.0402149	18158200	18264900	33850900	5412.44
1353	-18041500	-18231200	-33807400	0.0311339	18041500	18231200	33807400	4174.08			1353	-18153900	-18262900	-33845600	0.0311339	18153900	18262900	33845600	4188.91
1354	-18040400	-18230200	-33803400	0.0337164	18040400	18230200	33803400	4519.37			1354	-18151600	-18261300	-33840400	0.0337164	18151600	18261300	33840400	4535.07
1355	-18038800	-18228900	-33799100	0.0368977	18038800	18228900	33799100	4944.64			1355	-18148900	-18259600	-33834900	0.0368977	18148900	18259600	33834900	4961.46
1356	-18037100	-18227600	-33794400	0.037158	18037100	18227600	33794400	4978.26			1356	-18146100	-18257700	-33828900	0.037158	18146100	18257700	33828900	4994.8
1357	-16681000	-18137200	-34719700	0.132922	16681000	18137200	34719700	18290.3			1357	-15280100	-18108700	-35984600	0.132922	15280100	18108700	35984600	19184.6
1358	-16852900	-18166800	-34689000	0.132272	16852900	18166800	34689000	18211.7			1358	-15650400	-18170100	-35906900	0.132272	15650400	18170100	35906900	19082.3
1359	-18078500	-18234100	-33784100	0.108908	18078500	18234100	33784100	14592.9			1359	-18178400	-18265000	-33831300	0.108908	18178400	18265000	33831300	14648.4
1360	-18081700	-18233200	-33776300	0.108366	18081700	18233200	33776300	14515.5			1360	-18179800	-18262900	-33820000	0.108366	18179800	18262900	33820000	14567.9
1361	-18095400	-18232400	-33758900	0.0719689	18095400	18232400	33758900	9634.06			1361	-18191200	-18259200	-33791000	0.0719689	18191200	18259200	33791000	9663.1
1362	-11946800	-17068800	-34362500	0.0459497	11946800	17068800	34362500	5960.82			1362	-5909910	-13637800	-24048400	0.0459497	5909910	13637800	24048400	3048.74
1363	-18098100	-18232500	-33756600	0.0245796	18098100	18232500	33756600	3290.1			1363	-18196200	-18258900	-33784300	0.0245796	18196200	18258900	33784300	3299.44
1364	-18095700	-18232200	-33757700	0.0300937	18095700	18232200	33757700	4028.25			1364	-18194900	-18258900	-33785700	0.0300937	18194900	18258900	33785700	4039.81
1365	-18092700	-18231900	-33759500	0.0316372	18092700	18231900	33759500	4235.03			1365	-18193200	-18259000	-33787900	0.0316372	18193200	18259000	33787900	4247.35
1366	-18089700	-18231700	-33761200	0.0338183	18089700	18231700	33761200	4527.17			1366	-18191500	-18259000	-33789800	0.0338183	18191500	18259000	33789800	4540.46
1367	-18086800	-18231400	-33762800	0.0370417	18086800	18231400	33762800	4958.84			1367	-18189900	-18259100	-33791800	0.0370417	18189900	18259100	33791800	4973.6
1368	-18083900	-18231100	-33764400	0.0371526	18083900	18231100	33764400	4973.85			1368	-18188100	-18259100	-33793600	0.0371526	18188100	18259100	33793600	4988.78
1369	-18080800	-18230800	-33765900	0.0359557	18080800	18230800	33765900	4813.74			1369	-18186300	-18259100	-33795200	0.0359557	18186300	18259100	33795200	4828.31
1370	-18077900	-18230400	-33767200	0.0344119	18077900	18230400	33767200	4607.14			1370	-18184200	-18259000	-33796700	0.0344119	18184200	18259000	33796700	4621.19
1371	-18074800	-18230100	-33768600	0.0336658	18074800	18230100	33768600	4507.35			1371	-18182000	-18258800	-33798300	0.0336658	18182000	18258800	33798300	4521.18
1372	-18071600	-18229700	-33769900	0.0324604	18071600	18229700	33769900	4346.02			1372	-18179600	-18258600	-33799800	0.0324604	18179600	18258600	33799800	4359.46
1373	-18068100	-18229300	-33771400	0.031503	18068100	18229300	33771400	4217.92			1373	-18176700	-18258400	-33801600	0.031503	18176700	18258400	33801600	4231.06
1374	-18064400	-18228900	-33773100	0.031006	18064400	18228900	33773100	4151.49			1374	-18173500	-18258100	-33803400	0.031006	18173500	18258100	33803400	4164.47
1375	-18060500	-18228400	-33775000	0.031496	18060500	18228400	33775000	4217.23			1375	-18169800	-18257800	-33805600	0.031496	18169800	18257800	33805600	4230.49
1376	-18056200	-18228000	-33777400	0.0333161	18056200	18228000	33777400	4461.16			1376	-18165700	-18257500	-33808400	0.0333161	18165700	18257500	33808400	4475.28
1377	-18051500	-18227600	-33780200	0.0343933	18051500	18227600	33780200	4605.7			1377	-18160900	-18257200	-33811800	0.0343933	18160900	18257200	33811800	4620.4
1378	-18046500	-18227200	-33783200	0.0359081	18046500	18227200	33783200	4808.89			1378	-18155700	-18256900	-33815300	0.0359081	18155700	18256900	33815300	4824.33
1379	-18041300	-18226700	-33786200	0.0369785	18041300	18226700	33786200	4952.56			1379	-18150000	-18256400	-33818800	0.0369785	18150000	18256400	33818800	4968.55
1380	-18035500	-18226100	-33789000	0.036386	18035500	18226100	33789000	4873.44			1380	-18143400	-18255700	-33822100	0.036386	18143400	18255700	33822100	4889.22
1381	-15464300	-17586600	-33312500	0.142812	15464300	17586600	33312500	18043.5			1381	-12029600	-16608000	-32083300	0.142812	12029600	16608000	32083300	16351.2
1382	-13284600	-16373200	-29709700	0.042806	13284600	16373200	29709700	4329.61			1382	-7588020	-13433000	-21394100	0.042806	7588020	13433000	21394100	2320.5
1383	-13832600	-16285600	-28744300	0.0463628	13832600	16285600	28744300	4466.09			1383	-8246550	-13490500	-21009600	0.0463628	8246550	13490500	21009600	2452.84
1384	-14517100	-16254300	-27910700	0.0504402	14517100	16254300	27910700	4679.46			1384	-9002810	-13607500	-20811000	0.0504402	9002810	13607500	20811000	2653.01
1385	-15133800	-16199300	-27031800	0.049775	15133800	16199300	27031800	4439.43			1385	-9658430	-13689400	-20545800	0.049775	9658430	13689400	20545800	2592.31
1386	-12388200	-18303800	-39806400	0.0545449	12388200	18303800	39806400	9333.04			1386	-7592170	-14862300	-28186200	0.0545449	7592170	14862300	28186200	4841.36
1387	-12126200	-17904400	-38165000	0.048916	12126200	17904400	38165000	7723.83			1387	-7411110	-14724400	-27721700	0.048916	7411110	14724400	27721700	4209.67
1388	-11644600	-17550600	-36960700	0.0307567	11644600	17550600	36960700	4565.6			1388	-6266450	-13893800	-24910000	0.0307567	6266450	13893800	24910000	2174.98
1389	-11670500	-17284100	-35664500	0.0382073	11670500	17284100	35664500	5304.67			1389	-6039460	-13733000	-24372400	0.0382073	6039460	13733000	24372400	2597.07
1390	-14028600	-18988500	-41429000	0.02528	14028600	18988500	41429000	4687.85			1390	-10873800	-17257800	-36327900	0.02528	10873800	17257800	36327900	3625.87
1391	-13755900	-19058000	-42032900	0.0212101	13755900	19058000	42032900	4038.34			1391	-9794240	-16472500	-33656700	0.0212101	9794240	16472500	33656700	2628.92
1392	-16273600	-18023600	-34585600	0.161301	16273600	18023600	34585600	21942.5			1392	-14268700	-17837600	-35704200	0.161301	14268700	17837600	35704200	22767
1393	-16536400	-18072800	-34557300	0.151674	16536400	18072800	34557300	20668.1			1393	-14834700	-17944200	-35646400	0.151674	14834700	17944200	35646400	21443
1394	-18038800	-18272500	-34007000	0.12325	18038800	18272500	34007000	16683.2			1394	-18138000	-18344500	-34250500	0.12325	18138000	18344500	34250500	16904.4
1395	-18075800	-18235000	-33791100	0.135198	18075800	18235000	33791100	18120.9			1395	-18175000	-18267100	-33844700	0.135198	18175000	18267100	33844700	18195.2
1396	-18098500	-18232500	-33756200	0.0481036	18098500	18232500	33756200	6438.81			1396	-18194500	-18258800	-33785900	0.0481036	18194500	18258800	33785900	6457.5
1397	-18102500	-18232800	-33753600	0.0354958	18102500	18232800	33753600	4750.92			1397	-18197400	-18258600	-33782100	0.0354958	18197400	18258600	33782100	4764.35
1398	-17005600	-18191400	-34653600	0.13159	17005600	18191400	34653600	18121.1			1398	-15979300	-18219900	-35815600	0.13159	15979300	18219900	35815600	18959.7
1399	-17139000	-18212200	-34619300	0.123727	17139000	18212200	34619300	17038.7			1399	-16264500	-18261100	-35726600	0.123727	16264500	18261100	35726600	17801.5
1400	-17254100	-18228000	-34579400	0.119416	17254100	18228000	34579400	16437.7			1400	-16509300	-18291300	-35626000	0.119416	16509300	18291300	35626000	17142.2
1401	-17355900	-18241900	-34544000	0.116503	17355900	18241900	34544000	16030.6			1401	-16725600	-18317800	-35535900	0.116503	16725600	18317800	35535900	16691.3
1402	-17443800	-18252900	-34508100	0.110394	17443800	18252900	34508100	15181.4			1402	-16911900	-18338000	-35445600	0.110394	16911900	18338000	35445600	15780.9
1403	-17520300	-18261900	-34474700	0.10789	17520300	18261900	34474700	14828.3			1403	-17075100	-18354500	-35361000	0.10789	17075100	18354500	35361000	15389.8
1404	-17587000	-18269400	-34443700	0.1044	17587000	18269400	34443700	14340.2			1404	-17216800	-18367500	-35281600	0.1044	17216800	18367500	35281600	14860.7
1405	-17644400	-18275300	-34414600	0.102503	17644400	18275300	34414600	14070.9			1405	-17338400	-18377500	-35207600	0.102503	17338400	18377500	35207600	14560.7
1406	-17694100	-18280000	-34387200	0.101045	17694100	18280000	34387200	13861.9			1406	-17444100	-18385000	-35137800	0.101045	17444100	18385000	35137800	14324.7
1407	-17737400	-18283700	-34361400	0.100868	17737400	18283700	34361400	13828.8			1407	-17536100	-18390600	-35072200	0.100868	17536100	18390600	35072200	14271.5
1408	-17776100	-18286600	-34336600	0.0997442	17776100	18286600	34336600	13665.8			1408	-17617000	-18394400	-35009400	0.0997442	17617000	18394400	35009400	14084.9
1409	-17809800	-18288600	-34312400	0.098481	17809800	18288600	34312400	13483.4			1409	-17687900	-18396600	-34949200	0.098481	17687900	18396600	34949200	13879.4
1410	-17839600	-18289900	-34288800	0.0974719	17839600	18289900	34288800	13335.7			1410	-17749600	-18397400	-34891300	0.0974719	17749600	18397400	34891300	13710.5
1411	-17865900	-18290700	-34266300	0.0974564	17865900	18290700	34266300	13324.1			1411	-17804300	-18397400	-34836300	0.0974564	17804300	18397400	34836300	13682.3
1412	-17889500	-18291100	-34244900	0.098063	17889500	18291100	34244900	13397.7			1412	-17852400	-18396400	-34783500	0.098063	17852400	18396400	34783500	13741.8
1413	-17909800	-18291000	-34224000	0.100507	17909800	18291000	34224000	13721.8			1413	-17894800	-18394600	-34732500	0.100507	17894800	18394600	34732500	14058.1
1414	-17928500	-18290700	-34203800	0.10784	17928500	18290700	34203800	14712.6			1414	-17933000	-18392300	-34683500	0.10784	17933000	18392300	34683500	15056.4
1415	-17946000	-18290200	-34183700	0.113381	17946000	18290200	34183700	15457.5			1415	-17968200	-18389700	-34635700	0.113381	17968200	18389700	34635700	15801.7
1416	-17960400	-18288900	-34163300	0.116349	17960400	18288900	34163300	15849.9			1416	-17996600	-18385800	-34588900	0.116349	17996600	18385800	34588900	16185.5
1417	-17975200	-18287500	-34141800	0.115141	17975200	18287500	34141800	15672.5			1417	-18023800	-18381500	-34541300	0.115141	18023800	18381500	34541300	15987.2
1418	-17987900	-18285600	-34120000	0.111752	17987900	18285600	34120000	15198			1418	-18046700	-18376500	-34494400	0.111752	18046700	18376500	34494400	15486.9
1419	-17999000	-18283500	-34098800	0.109063	17999000	18283500	34098800	14819.6			1419	-18066200	-18371100	-34449100	0.109063	18066200	18371100	34449100	15085.8
1420	-18008400	-18281300	-34079100	0.10889	18008400	18281300	34079100	14784.1			1420	-18083400	-18365900	-34407100	0.10889	18083400	18365900	34407100	15035.3
1421	-18016500	-18278700	-34058700	0.124847	18016500	18278700	34058700	16936			1421	-18097900	-18359700	-34363200	0.124847	18097900	18359700	34363200	17206
1422	-18085700	-18232600	-33769400	0.102335	18085700	18232600	33769400	13703.9			1422	-18182300	-18261300	-33809600	0.102335	18182300	18261300	33809600	13750.7
1423	-18089900	-18232200	-33763700	0.0984197	18089900	18232200	33763700	13176.8			1423	-18185500	-18260000	-33800500	0.0984197	18185500	18260000	33800500	13219.5
1424	-18094200	-18232200	-33759300	0.0874042	18094200	18232200	33759300	11700.3			1424	-18189000	-18259200	-33793200	0.0874042	18189000	18259200	33793200	11736.4
1425	-11689000	-16509800	-31956100	0.0479478	11689000	16509800	31956100	5438.23			1425	-5520870	-12980500	-21305200	0.0479478	5520870	12980500	21305200	2561.13
1426	-11745700	-16799800	-33281400	0.0480539	11745700	16799800	33281400	5871.76			1426	-5306630	-13198700	-22558800	0.0480539	5306630	13198700	22558800	2843.47
1427	-14989600	-18949600	-40282600	0.0333227	14989600	18949600	40282600	5889.7			1427	-13987700	-19518200	-43994100	0.0333227	13987700	19518200	43994100	6922.73
1428	-15139700	-18842800	-39623800	0.0426431	15139700	18842800	39623800	7317.85			1428	-14974900	-20230900	-46403400	0.0426431	14974900	20230900	46403400	9830.98
1429	-15349100	-18799300	-39207000	0.0494968	15349100	18799300	39207000	8342.09			1429	-16067500	-21030800	-49123000	0.0494968	16067500	21030800	49123000	12757
1430	-15648700	-18788200	-38854500	0.0472224	15648700	18788200	38854500	7845.17			1430	-16810600	-21237400	-49364700	0.0472224	16810600	21237400	49364700	12311.5
1431	-15881300	-18773100	-38549900	0.0408088	15881300	18773100	38549900	6695.47			1431	-17320600	-20976800	-47612800	0.0408088	17320600	20976800	47612800	9956.97
1432	-16048200	-18741100	-38230700	0.0339791	16048200	18741100	38230700	5499.5			1432	-17642200	-20714300	-46039800	0.0339791	17642200	20714300	46039800	7799.38
1433	-16196000	-18708300	-37926200	0.0332628	16196000	18708300	37926200	5313.72			1433	-17839600	-20476000	-44706700	0.0332628	17839600	20476000	44706700	7240.65
1434	-16318500	-18673600	-37638700	0.0338641	16318500	18673600	37638700	5342.77			1434	-17927800	-20263500	-43606200	0.0338641	17927800	20263500	43606200	7047.69
1435	-16425900	-18646400	-37401400	0.0343775	16425900	18646400	37401400	5368.62			1435	-17962600	-20090300	-42745700	0.0343775	17962600	20090300	42745700	6902.54
1436	-16517100	-18619200	-37180800	0.0339347	16517100	18619200	37180800	5248.98			1436	-17968400	-19934300	-41996800	0.0339347	17968400	19934300	41996800	6600.54
1437	-16604100	-18591300	-36960700	0.0349049	16604100	18591300	36960700	5347.54			1437	-17941200	-19779700	-41286800	0.0349049	17941200	19779700	41286800	6583.73
1438	-16649500	-18555000	-36742100	0.0409066	16649500	18555000	36742100	6205.09			1438	-17852500	-19625900	-40642600	0.0409066	17852500	19625900	40642600	7497
1439	-16742900	-18546500	-36608500	0.0403991	16742900	18546500	36608500	6095.1			1439	-17835400	-19534900	-40226300	0.0403991	17835400	19534900	40226300	7268.83
1440	-16853000	-18537800	-36456700	0.0341926	16853000	18537800	36456700	5127.5			1440	-17944700	-19465000	-39783900	0.0341926	17944700	19465000	39783900	6039.09
1441	-16941900	-18528100	-36321600	0.0330127	16941900	18528100	36321600	4923.52			1441	-17977300	-19389600	-39391700	0.0330127	17977300	19389600	39391700	5731.82
1442	-17018900	-18516600	-36190000	0.0310277	17018900	18516600	36190000	4602.45			1442	-17996900	-19317200	-39027000	0.0310277	17996900	19317200	39027000	5301.2
1443	-17076100	-18502900	-36067200	0.0309919	17076100	18502900	36067200	4573.23			1443	-17983800	-19245300	-38697800	0.0309919	17983800	19245300	38697800	5216.73
1444	-17120600	-18488800	-35955800	0.0317811	17120600	18488800	35955800	4667.18			1444	-17946100	-19175900	-38404500	0.0317811	17946100	19175900	38404500	5277.2
1445	-17156600	-18474300	-35850600	0.0335452	17156600	18474300	35850600	4903.59			1445	-17898900	-19109900	-38137500	0.0335452	17898900	19109900	38137500	5500.36
1446	-17188300	-18460300	-35752000	0.0363538	17188300	18460300	35752000	5291.12			1446	-17846200	-19047100	-37890600	0.0363538	17846200	19047100	37890600	5890.88
1447	-17221100	-18447500	-35658300	0.0377528	17221100	18447500	35658300	5472.27			1447	-17807200	-18991100	-37662900	0.0377528	17807200	18991100	37662900	6051.59
1448	-17261000	-18439100	-35578400	0.0378703	17261000	18439100	35578400	5470.95			1448	-17788700	-18946100	-37466900	0.0378703	17788700	18946100	37466900	6014.78
1449	-17298800	-18430900	-35501700	0.0376177	17298800	18430900	35501700	5417			1449	-17785500	-18906200	-37280100	0.0376177	17785500	18906200	37280100	5923.21
1450	-17337000	-18423500	-35427900	0.0376627	17337000	18423500	35427900	5406.87			1450	-17773300	-18866900	-37105100	0.0376627	17773300	18866900	37105100	5881.7
1451	-17353000	-18410700	-35351000	0.0435803	17353000	18410700	35351000	6234.59			1451	-17733100	-18823400	-36937700	0.0435803	17733100	18823400	36937700	6750.11
1452	-17394900	-18408700	-35299800	0.0432704	17394900	18408700	35299800	6178.3			1452	-17738000	-18798000	-36811600	0.0432704	17738000	18798000	36811600	6663.3
1453	-17454700	-18409300	-35242900	0.0337413	17454700	18409300	35242900	4808.19			1453	-17815800	-18785600	-36675200	0.0337413	17815800	18785600	36675200	5167.67
1454	-17555600	-18397500	-35085700	0.0318904	17555600	18397500	35085700	4516.13			1454	-17869400	-18721700	-36316900	0.0318904	17869400	18721700	36316900	4806.28
1455	-17573900	-18391800	-35040000	0.0359349	17573900	18391800	35040000	5078.96			1455	-17858900	-18699600	-36221800	0.0359349	17858900	18699600	36221800	5391.09
1456	-17590300	-18386300	-34997700	0.0376527	17590300	18386300	34997700	5312.09			1456	-17847600	-18678800	-36134200	0.0376527	17847600	18678800	36134200	5624.86
1457	-17606700	-18381800	-34959500	0.041071	17606700	18381800	34959500	5784.99			1457	-17840500	-18660900	-36056000	0.041071	17840500	18660900	36056000	6112.49
1458	-17626000	-18377600	-34920500	0.0432628	17626000	18377600	34920500	6083.86			1458	-17839300	-18643200	-35972700	0.0432628	17839300	18643200	35972700	6413.42
1459	-17651200	-18375400	-34884500	0.0439438	17651200	18375400	34884500	6171.02			1459	-17860300	-18631900	-35898100	0.0439438	17860300	18631900	35898100	6493.25
1460	-17675500	-18372800	-34848200	0.0443905	17675500	18372800	34848200	6224.91			1460	-17874900	-18618800	-35820800	0.0443905	17874900	18618800	35820800	6536.62
1461	-17707600	-18372300	-34813400	0.041188	17707600	18372300	34813400	5768.67			1461	-17910700	-18610800	-35746800	0.041188	17910700	18610800	35746800	6046.69
1462	-17736800	-18370900	-34777400	0.0381086	17736800	18370900	34777400	5330.27			1462	-17941900	-18601300	-35670400	0.0381086	17941900	18601300	35670400	5576.73
1463	-17761700	-18368800	-34742800	0.0378071	17761700	18368800	34742800	5281.1			1463	-17966900	-18591400	-35598500	0.0378071	17966900	18591400	35598500	5515.66
1464	-17782000	-18366600	-34711800	0.0372932	17782000	18366600	34711800	5203.02			1464	-17982500	-18581500	-35535600	0.0372932	17982500	18581500	35535600	5425.66
1465	-17800100	-18364300	-34682900	0.0367141	17800100	18364300	34682900	5116.39			1465	-17997300	-18572600	-35478600	0.0367141	17997300	18572600	35478600	5328.09
1466	-17819400	-18362500	-34655000	0.0358652	17819400	18362500	34655000	4992.73			1466	-18014700	-18564600	-35423000	0.0358652	18014700	18564600	35423000	5192.43
1467	-17837300	-18360500	-34627500	0.0354977	17837300	18360500	34627500	4936.28			1467	-18031700	-18556900	-35368900	0.0354977	18031700	18556900	35368900	5127.27
1468	-17853300	-18358600	-34602700	0.0351624	17853300	18358600	34602700	4884.92			1468	-18045500	-18549400	-35319500	0.0351624	18045500	18549400	35319500	5067.92
1469	-17867000	-18356500	-34578700	0.0340641	17867000	18356500	34578700	4727.79			1469	-18056800	-18541800	-35272000	0.0340641	18056800	18541800	35272000	4899.35
1470	-17880300	-18354200	-34554800	0.0353039	17880300	18354200	34554800	4895.15			1470	-18067600	-18534500	-35226200	0.0353039	18067600	18534500	35226200	5067.41
1471	-17887800	-18350800	-34530900	0.0420875	17887800	18350800	34530900	5829.68			1471	-18068900	-18525500	-35182400	0.0420875	18068900	18525500	35182400	6028.69
1472	-17900100	-18349300	-34511500	0.0429201	17900100	18349300	34511500	5940.49			1472	-18077700	-18519300	-35143900	0.0429201	18077700	18519300	35143900	6137.49
1473	-17918500	-18348700	-34490200	0.0366932	17918500	18348700	34490200	5074.77			1473	-18103700	-18515700	-35100700	0.0366932	18103700	18515700	35100700	5238.19
1474	-17932600	-18347100	-34468500	0.0379626	17932600	18347100	34468500	5245.91			1474	-18120100	-18509900	-35056800	0.0379626	18120100	18509900	35056800	5409.36
1475	-17943100	-18344800	-34446700	0.03839	17943100	18344800	34446700	5300.22			1475	-18130000	-18503200	-35014800	0.03839	18130000	18503200	35014800	5460.13
1476	-17952800	-18342800	-34427700	0.0399228	17952800	18342800	34427700	5507.57			1476	-18137900	-18497200	-34978400	0.0399228	18137900	18497200	34978400	5668.97
1477	-17963000	-18341300	-34410200	0.0384019	17963000	18341300	34410200	5294.08			1477	-18148000	-18492000	-34943800	0.0384019	18148000	18492000	34943800	5444.82
1478	-17974800	-18339800	-34391400	0.0374634	17974800	18339800	34391400	5160.9			1478	-18162300	-18487400	-34907100	0.0374634	18162300	18487400	34907100	5303.58
1479	-17985700	-18338200	-34372700	0.0369627	17985700	18338200	34372700	5088.16			1479	-18175200	-18482400	-34870800	0.0369627	18175200	18482400	34870800	5224.63
1480	-17995700	-18336800	-34356000	0.0352143	17995700	18336800	34356000	4844.29			1480	-18187300	-18478200	-34838200	0.0352143	18187300	18478200	34838200	4970.65
1481	-18003600	-18335100	-34340300	0.0330556	18003600	18335100	34340300	4544.41			1481	-18196200	-18473500	-34807300	0.0330556	18196200	18473500	34807300	4659.69
1482	-18012500	-18333500	-34323800	0.0332754	18012500	18333500	34323800	4571.59			1482	-18206500	-18469100	-34775800	0.0332754	18206500	18469100	34775800	4684.35
1483	-18018900	-18331500	-34307600	0.0347169	18018900	18331500	34307600	4766.37			1483	-18211800	-18463800	-34745500	0.0347169	18211800	18463800	34745500	4880.61
1484	-18023000	-18329200	-34292900	0.0376256	18023000	18329200	34292900	5162.37			1484	-18214500	-18458600	-34718100	0.0376256	18214500	18458600	34718100	5282.84
1485	-18028500	-18327500	-34279000	0.0386711	18028500	18327500	34279000	5302.71			1485	-18219100	-18454100	-34691800	0.0386711	18219100	18454100	34691800	5423.22
1486	-18034700	-18325800	-34264900	0.0377358	18034700	18325800	34264900	5171.41			1486	-18225700	-18449800	-34664800	0.0377358	18225700	18449800	34664800	5285.76
1487	-18041200	-18324200	-34250700	0.0370992	18041200	18324200	34250700	5081.19			1487	-18232800	-18445500	-34637300	0.0370992	18232800	18445500	34637300	5190.33
1488	-18046200	-18322300	-34236400	0.038931	18046200	18322300	34236400	5328.81			1488	-18237800	-18441000	-34610500	0.038931	18237800	18441000	34610500	5440.06
1489	-18049300	-18319800	-34221500	0.0451674	18049300	18319800	34221500	6178.29			1489	-18239100	-18435600	-34583800	0.0451674	18239100	18435600	34583800	6303.62
1490	-18054100	-18318300	-34209500	0.0452567	18054100	18318300	34209500	6187.37			1490	-18243100	-18431700	-34561200	0.0452567	18243100	18431700	34561200	6309.65
1491	-18060900	-18316800	-34195900	0.0393414	18060900	18316800	34195900	5375.67			1491	-18252700	-18428200	-34535100	0.0393414	18252700	18428200	34535100	5478.9
1492	-18066500	-18315400	-34183300	0.0375533	18066500	18315400	34183300	5128.66			1492	-18259100	-18424500	-34510700	0.0375533	18259100	18424500	34510700	5224.3
1493	-18070600	-18313700	-34171200	0.0370197	18070600	18313700	34171200	5053.15			1493	-18263200	-18420500	-34487600	0.0370197	18263200	18420500	34487600	5144.71
1494	-18074000	-18312100	-34160000	0.037818	18074000	18312100	34160000	5159.6			1494	-18266300	-18416700	-34466300	0.037818	18266300	18416700	34466300	5250.56
1495	-18076900	-18310400	-34149100	0.0382541	18076900	18310400	34149100	5216.58			1495	-18268100	-18412800	-34445900	0.0382541	18268100	18412800	34445900	5306.09
1496	-18079500	-18308700	-34138300	0.0390589	18079500	18308700	34138300	5323.77			1496	-18270300	-18409100	-34426000	0.0390589	18270300	18409100	34426000	5412.77
1497	-18082000	-18307000	-34127900	0.0394993	18082000	18307000	34127900	5381.31			1497	-18272800	-18405500	-34406500	0.0394993	18272800	18405500	34406500	5468.91
1498	-18084900	-18305500	-34117700	0.0400238	18084900	18305500	34117700	5450.33			1498	-18274900	-18401900	-34387000	0.0400238	18274900	18401900	34387000	5536.56
1499	-18087700	-18303900	-34107200	0.0397121	18087700	18303900	34107200	5405.38			1499	-18277000	-18398100	-34367100	0.0397121	18277000	18398100	34367100	5488.39
1500	-18089900	-18302100	-34096800	0.0413731	18089900	18302100	34096800	5628.82			1500	-18278400	-18394300	-34347400	0.0413731	18278400	18394300	34347400	5712.7
1501	-18091900	-18300500	-34087100	0.0422201	18091900	18300500	34087100	5741.55			1501	-18279900	-18390700	-34328800	0.0422201	18279900	18390700	34328800	5824.61
1502	-18094400	-18299100	-34077700	0.0405383	18094400	18299100	34077700	5510.56			1502	-18281800	-18387400	-34311100	0.0405383	18281800	18387400	34311100	5588.03
1503	-18097100	-18297800	-34069100	0.0373738	18097100	18297800	34069100	5078.49			1503	-18284300	-18384500	-34294800	0.0373738	18284300	18384500	34294800	5148.01
1504	-18099300	-18296400	-34060300	0.0335831	18099300	18296400	34060300	4561.62			1504	-18286700	-18381500	-34278300	0.0335831	18286700	18381500	34278300	4622.38
1505	-18101100	-18294900	-34051400	0.0318491	18101100	18294900	34051400	4324.35			1505	-18288400	-18378300	-34261200	0.0318491	18288400	18378300	34261200	4380.25
1506	-18101800	-18293200	-34042400	0.0331399	18101800	18293200	34042400	4497.71			1506	-18288300	-18375000	-34245700	0.0331399	18288300	18375000	34245700	4554.39
1507	-18102300	-18291600	-34034100	0.0354144	18102300	18291600	34034100	4804.52			1507	-18287100	-18371700	-34230900	0.0354144	18287100	18371700	34230900	4863.46
1508	-18102200	-18289800	-34025800	0.0372926	18102200	18289800	34025800	5057.3			1508	-18285800	-18368300	-34216000	0.0372926	18285800	18368300	34216000	5117.65
1509	-18102500	-18288200	-34017800	0.0382116	18102500	18288200	34017800	5179.96			1509	-18284500	-18364900	-34201500	0.0382116	18284500	18364900	34201500	5240.02
1510	-18103100	-18286700	-34010000	0.0400539	18103100	18286700	34010000	5427.71			1510	-18283100	-18361800	-34187700	0.0400539	18283100	18361800	34187700	5488.93
1511	-18103400	-18285100	-34002300	0.0407027	18103400	18285100	34002300	5513.61			1511	-18282300	-18358600	-34173600	0.0407027	18282300	18358600	34173600	5574.01
1512	-18103800	-18283600	-33994400	0.040939	18103800	18283600	33994400	5543.55			1512	-18281500	-18355500	-34159400	0.040939	18281500	18355500	34159400	5602.5
1513	-18104300	-18282100	-33987000	0.0410634	18104300	18282100	33987000	5558.45			1513	-18280600	-18352500	-34145900	0.0410634	18280600	18352500	34145900	5615.82
1514	-18104200	-18280800	-33980700	0.0393394	18104200	18280800	33980700	5323.47			1514	-18279500	-18349700	-34133700	0.0393394	18279500	18349700	34133700	5376.82
1515	-18105000	-18279600	-33974300	0.0383899	18105000	18279600	33974300	5193.44			1515	-18279100	-18347000	-34121600	0.0383899	18279100	18347000	34121600	5243.97
1516	-18104800	-18278100	-33967500	0.0379382	18104800	18278100	33967500	5130.63			1516	-18278200	-18344300	-34109400	0.0379382	18278200	18344300	34109400	5179.18
1517	-18104700	-18276700	-33960900	0.0369893	18104700	18276700	33960900	5000.71			1517	-18276200	-18341400	-34097400	0.0369893	18276200	18341400	34097400	5046.59
1518	-18104500	-18275300	-33954500	0.036811	18104500	18275300	33954500	4975.06			1518	-18274200	-18338600	-34086000	0.036811	18274200	18338600	34086000	5019.37
1519	-18103900	-18273900	-33948500	0.0374119	18103900	18273900	33948500	5054.76			1519	-18271800	-18335800	-34075100	0.0374119	18271800	18335800	34075100	5098.46
1520	-18103200	-18272500	-33942400	0.0378446	18103200	18272500	33942400	5111.67			1520	-18269700	-18333200	-34064900	0.0378446	18269700	18333200	34064900	5154.75
1521	-18102700	-18271200	-33936400	0.0383935	18102700	18271200	33936400	5184.28			1521	-18267300	-18330500	-34054800	0.0383935	18267300	18330500	34054800	5226.79
1522	-18101900	-18269800	-33930600	0.0394014	18101900	18269800	33930600	5318.82			1522	-18264800	-18327900	-34044600	0.0394014	18264800	18327900	34044600	5361.18
1523	-18101000	-18268400	-33924900	0.0437948	18101000	18268400	33924900	5910.19			1523	-18262300	-18325300	-34034600	0.0437948	18262300	18325300	34034600	5955.9
1524	-18100000	-18267300	-33920700	0.0386324	18100000	18267300	33920700	5212.38			1524	-18259900	-18323100	-34026700	0.0386324	18259900	18323100	34026700	5251.65
1525	-18100000	-18266300	-33915900	0.0336868	18100000	18266300	33915900	4544.06			1525	-18260000	-18321300	-34018000	0.0336868	18260000	18321300	34018000	4577.45
1526	-18099700	-18265200	-33911100	0.0316277	18099700	18265200	33911100	4265.29			1526	-18257900	-18319000	-34009100	0.0316277	18257900	18319000	34009100	4295.68
1527	-18098600	-18264000	-33906400	0.0309945	18098600	18264000	33906400	4178.89			1527	-18255600	-18316700	-34000600	0.0309945	18255600	18316700	34000600	4207.82
1528	-18097200	-18262800	-33901800	0.0329581	18097200	18262800	33901800	4442.56			1528	-18252400	-18314400	-33992800	0.0329581	18252400	18314400	33992800	4472.51
1529	-18095500	-18261400	-33897100	0.034738	18095500	18261400	33897100	4681.29			1529	-18249000	-18312100	-33985400	0.034738	18249000	18312100	33985400	4712.13
1530	-18093700	-18260100	-33892700	0.0358875	18093700	18260100	33892700	4835.04			1530	-18245600	-18309800	-33977800	0.0358875	18245600	18309800	33977800	4866.03
1531	-18092100	-18258800	-33888200	0.0367802	18092100	18258800	33888200	4954.12			1531	-18242300	-18307600	-33970200	0.0367802	18242300	18307600	33970200	4985.01
1532	-18090200	-18257400	-33883600	0.0389036	18090200	18257400	33883600	5238.81			1532	-18238100	-18305100	-33962500	0.0389036	18238100	18305100	33962500	5270.52
1533	-18088300	-18256000	-33878700	0.0449562	18088300	18256000	33878700	6052.27			1533	-18234100	-18302600	-33954800	0.0449562	18234100	18302600	33954800	6087.88
1534	-18086500	-18254800	-33874900	0.0419607	18086500	18254800	33874900	5647.8			1534	-18230000	-18300400	-33948200	0.0419607	18230000	18300400	33948200	5680.08
1535	-18084900	-18253700	-33871000	0.0363215	18084900	18253700	33871000	4887.75			1535	-18227000	-18298300	-33941300	0.0363215	18227000	18298300	33941300	4914.87
1536	-18082600	-18252300	-33866500	0.0375717	18082600	18252300	33866500	5054.71			1536	-18222900	-18295900	-33934100	0.0375717	18222900	18295900	33934100	5081.97
1537	-18080400	-18250900	-33862400	0.0451658	18080400	18250900	33862400	6074.98			1537	-18218900	-18293700	-33927500	0.0451658	18218900	18293700	33927500	6106.84
1538	-18077800	-18249700	-33859200	0.0447912	18077800	18249700	33859200	6023.43			1538	-18214100	-18291500	-33922000	0.0447912	18214100	18291500	33922000	6054.15
1539	-18076100	-18248700	-33855800	0.0368061	18076100	18248700	33855800	4948.67			1539	-18211700	-18289800	-33916300	0.0368061	18211700	18289800	33916300	4973.31
1540	-18073600	-18247400	-33852000	0.0362487	18073600	18247400	33852000	4872.66			1540	-18207300	-18287600	-33910100	0.0362487	18207300	18287600	33910100	4896.21
1541	-18071200	-18246100	-33848300	0.0438425	18071200	18246100	33848300	5892.17			1541	-18203100	-18285500	-33904400	0.0438425	18203100	18285500	33904400	5919.92
1542	-18068400	-18244800	-33845300	0.044961	18068400	18244800	33845300	6041.35			1542	-18198100	-18283500	-33899700	0.044961	18198100	18283500	33899700	6069.12
1543	-18066100	-18243700	-33842200	0.0372391	18066100	18243700	33842200	5002.85			1543	-18194100	-18281600	-33894800	0.0372391	18194100	18281600	33894800	5025.27
1544	-18063200	-18242300	-33838500	0.0358953	18063200	18242300	33838500	4821.25			1544	-18189800	-18279500	-33889100	0.0358953	18189800	18279500	33889100	4842.29
1545	-18060600	-18241000	-33834900	0.0435319	18060600	18241000	33834900	5845.7			1545	-18185200	-18277400	-33883700	0.0435319	18185200	18277400	33883700	5870.53
1546	-18057200	-18239700	-33832000	0.0423737	18057200	18239700	33832000	5689.09			1546	-18179500	-18275300	-33879300	0.0423737	18179500	18275300	33879300	5712.64
1547	-18054600	-18238600	-33829200	0.0353175	18054600	18238600	33829200	4740.9			1547	-18175800	-18273600	-33875000	0.0353175	18175800	18273600	33875000	4760.1
1548	-18051300	-18237300	-33826300	0.0314428	18051300	18237300	33826300	4219.97			1548	-18170700	-18271600	-33870500	0.0314428	18170700	18271600	33870500	4236.62
1549	-18047900	-18235800	-33822900	0.0305752	18047900	18235800	33822900	4102.64			1549	-18165600	-18269500	-33865600	0.0305752	18165600	18269500	33865600	4118.43
1550	-18045000	-18234300	-33818700	0.0366836	18045000	18234300	33818700	4921.06			1550	-18160900	-18267400	-33860100	0.0366836	18160900	18267400	33860100	4939.56
1551	-18041800	-18232800	-33814700	0.0401868	18041800	18232800	33814700	5389.71			1551	-18155900	-18265200	-33854800	0.0401868	18155900	18265200	33854800	5409.48
1552	-18038600	-18231300	-33810600	0.0340413	18038600	18231300	33810600	4564.38			1552	-18151100	-18263100	-33849300	0.0340413	18151100	18263100	33849300	4580.7
1553	-18035900	-18229900	-33806500	0.0346534	18035900	18229900	33806500	4645.34			1553	-18146800	-18261000	-33844000	0.0346534	18146800	18261000	33844000	4661.57
1554	-18033500	-18228400	-33802100	0.03536	18033500	18228400	33802100	4738.88			1554	-18142900	-18259000	-33838400	0.03536	18142900	18259000	33838400	4755.06
1555	-18031200	-18227000	-33797300	0.0355251	18031200	18227000	33797300	4759.74			1555	-18139300	-18257000	-33832300	0.0355251	18139300	18257000	33832300	4775.59
1556	-18029000	-18225400	-33792000	0.0354213	18029000	18225400	33792000	4744.46			1556	-18135800	-18254900	-33825700	0.0354213	18135800	18254900	33825700	4759.87
1557	-15594500	-17459400	-32576200	0.164255	15594500	17459400	32576200	20006.7			1557	-12210100	-16269600	-30290300	0.164255	12210100	16269600	30290300	16992.3
1558	-15706500	-16816400	-29399700	0.0911222	15706500	16816400	29399700	9381.6			1558	-11679200	-14814600	-23887400	0.0911222	11679200	14814600	23887400	6259.43
1559	-15838000	-16604800	-28260000	0.0883649	15838000	16604800	28260000	8564.63			1559	-11410700	-14421600	-22283000	0.0883649	11410700	14421600	22283000	5407.63
1560	-14230900	-16004100	-27004400	0.0487439	14230900	16004100	27004400	4266.86			1560	-8403200	-13308700	-19986600	0.0487439	8403200	13308700	19986600	2380.08
1561	-15048800	-16026700	-26293800	0.0454715	15048800	16026700	26293800	3878.94			1561	-9192870	-13451400	-19877200	0.0454715	9192870	13451400	19877200	2228.81
1562	-15920300	-16375900	-27086600	0.0890517	15920300	16375900	27086600	8097.86			1562	-10962400	-14060900	-21012300	0.0890517	10962400	14060900	21012300	4929.32
1563	-12154200	-18140200	-39260900	0.0388727	12154200	18140200	39260900	6476.06			1563	-7278380	-14636200	-27425100	0.0388727	7278380	14636200	27425100	3279.49
1564	-11501000	-17718000	-37901900	0.0410232	11501000	17718000	37901900	6383.7			1564	-6257000	-13884800	-24873300	0.0410232	6257000	13884800	24873300	2893.25
1565	-15906100	-16200800	-26266300	0.0534807	15906100	16200800	26266300	4641.82			1565	-10412500	-13786000	-20251800	0.0534807	10412500	13786000	20251800	2764.58
1566	-11322400	-17038300	-34841200	0.0466708	11322400	17038300	34841200	6195.74			1566	-5505580	-13342700	-23046500	0.0466708	5505580	13342700	23046500	2868.86
1567	-11163300	-17353000	-36500200	0.0410518	11163300	17353000	36500200	5944.32			1567	-5676410	-13465300	-23459500	0.0410518	5676410	13465300	23459500	2604.96
1568	-16744200	-18114700	-34549200	0.149119	16744200	18114700	34549200	20363.4			1568	-15300500	-18039100	-35632600	0.149119	15300500	18039100	35632600	21154.1
1569	-16917000	-18149300	-34541400	0.140721	16917000	18149300	34541400	19250.8			1569	-15685600	-18115300	-35610800	0.140721	15685600	18115300	35610800	20014
1570	-18036500	-18270400	-33999200	0.133653	18036500	18270400	33999200	18084			1570	-18128600	-18341100	-34243700	0.133653	18128600	18341100	34243700	18322.7
1571	-15732500	-17699200	-33580700	0.140904	15732500	17699200	33580700	18106.3			1571	-12681200	-16930300	-32968100	0.140904	12681200	16930300	32968100	17022.9
1572	-15918700	-17804100	-33894500	0.133034	15918700	17804100	33894500	17408.3			1572	-13184900	-17230800	-33896300	0.133034	13184900	17230800	33896300	16959.8
1573	-16100300	-17901300	-34176000	0.159613	16100300	17901300	34176000	21230.2			1573	-13695300	-17504900	-34692300	0.159613	13695300	17504900	34692300	21298.6
1574	-16364300	-17985200	-34311900	0.186223	16364300	17985200	34311900	25017			1574	-14334200	-17715000	-35054300	0.186223	14334200	17715000	35054300	25444.4
1575	-16635100	-18048000	-34340500	0.185955	16635100	18048000	34340500	25099.5			1575	-14926000	-17868900	-35196100	0.185955	14926000	17868900	35196100	25721.8
1576	-18074600	-18234600	-33790100	0.174607	18074600	18234600	33790100	23401.5			1576	-18169800	-18266600	-33847800	0.174607	18169800	18266600	33847800	23500.6
1577	-18078900	-18233700	-33781600	0.129285	18078900	18233700	33781600	17321.3			1577	-18175400	-18264300	-33831100	0.129285	18175400	18264300	33831100	17388.2
1578	-18082900	-18232600	-33772700	0.121052	18082900	18232600	33772700	16212.2			1578	-18177500	-18262000	-33817800	0.121052	18177500	18262000	33817800	16271
1579	-14386300	-19141700	-41801300	0.0269897	14386300	19141700	41801300	5096.59			1579	-11318300	-17581900	-37424500	0.0269897	11318300	17581900	37424500	4098.84
1580	-13972800	-19227500	-42623700	0.0261733	13972800	19227500	42623700	5120.08			1580	-9992920	-16619200	-34151400	0.0261733	9992920	16619200	34151400	3335.6
1581	-13458600	-19272300	-43351600	0.0275488	13458600	19272300	43351600	5558.11			1581	-8606500	-15614400	-30714400	0.0275488	8606500	15614400	30714400	2871.91
1582	-12783100	-19262100	-43978500	0.0330635	12783100	19262100	43978500	6849.17			1582	-7396530	-14732900	-27726400	0.0330635	7396530	14732900	27726400	2846.91
1583	-11986100	-19254500	-44739100	0.0376854	11986100	19254500	44739100	8065.53			1583	-6119970	-13793800	-24565800	0.0376854	6119970	13793800	24565800	2598.72
1584	-15700400	-17301700	-31718500	0.145202	15700400	17301700	31718500	16931.9			1584	-12354000	-15908300	-28424800	0.145202	12354000	15908300	28424800	13463.7
1585	-18042800	-18269500	-33988500	0.124405	18042800	18269500	33988500	16825.6			1585	-18143400	-18338200	-34215100	0.124405	18143400	18338200	34215100	17035.2
1586	-18046400	-18266700	-33971300	0.122542	18046400	18266700	33971300	16560.8			1586	-18147700	-18332100	-34182100	0.122542	18147700	18332100	34182100	16754.6
1587	-18049100	-18263800	-33954800	0.119545	18049100	18263800	33954800	16143.5			1587	-18150400	-18326200	-34150900	0.119545	18150400	18326200	34150900	16321.1
1588	-18051000	-18261000	-33939900	0.10989	18051000	18261000	33939900	14829.5			1588	-18151900	-18320600	-34122900	0.10989	18151900	18320600	34122900	14983.1
1589	-18052700	-18258600	-33926400	0.108327	18052700	18258600	33926400	14609.4			1589	-18153500	-18315600	-34097500	0.108327	18153500	18315600	34097500	14752.4
1590	-18054400	-18256300	-33914000	0.108676	18054400	18256300	33914000	14648.1			1590	-18154900	-18310900	-34073700	0.108676	18154900	18310900	34073700	14783.3
1591	-18056100	-18254200	-33902400	0.110157	18056100	18254200	33902400	14839.8			1591	-18156600	-18306600	-34051400	0.110157	18156600	18306600	34051400	14969.1
1592	-18057600	-18252300	-33891400	0.11217	18057600	18252300	33891400	15103.3			1592	-18158300	-18302500	-34030300	0.11217	18158300	18302500	34030300	15227.6
1593	-18059300	-18250400	-33880800	0.113147	18059300	18250400	33880800	15227.4			1593	-18159900	-18298600	-34009900	0.113147	18159900	18298600	34009900	15345.5
1594	-18060500	-18248400	-33869900	0.118064	18060500	18248400	33869900	15881.1			1594	-18161100	-18294600	-33989600	0.118064	18161100	18294600	33989600	15997.1
1595	-18061600	-18246300	-33858900	0.121463	18061600	18246300	33858900	16329.9			1595	-18161800	-18290500	-33969500	0.121463	18161800	18290500	33969500	16441.9
1596	-18063000	-18244300	-33847900	0.125401	18063000	18244300	33847900	16850.7			1596	-18162400	-18286500	-33949900	0.125401	18162400	18286500	33949900	16959.1
1597	-18064300	-18242200	-33837000	0.128229	18064300	18242200	33837000	17222			1597	-18162600	-18282500	-33930500	0.128229	18162600	18282500	33930500	17325.5
1598	-18065500	-18240100	-33825600	0.131343	18065500	18240100	33825600	17630.9			1598	-18162700	-18278400	-33910800	0.131343	18162700	18278400	33910800	17729.4
1599	-18067300	-18238000	-33813700	0.14136	18067300	18238000	33813700	18965.1			1599	-18162500	-18274100	-33890500	0.14136	18162500	18274100	33890500	19062.9
1600	-18069600	-18235600	-33800200	0.19251	18069600	18235600	33800200	25811.5			1600	-18162600	-18269500	-33868400	0.19251	18162600	18269500	33868400	25933.1
1601	-18100200	-18232300	-33753900	0.0772229	18100200	18232300	33753900	10335.6			1601	-18194000	-18258400	-33784100	0.0772229	18194000	18258400	33784100	10365.6
1602	-18106200	-18233000	-33751300	0.0630039	18106200	18233000	33751300	8432.25			1602	-18199200	-18258500	-33779500	0.0630039	18199200	18258500	33779500	8455.75
1603	-18104100	-18233200	-33754400	0.0253011	18104100	18233200	33754400	3386.62			1603	-18200100	-18258900	-33780500	0.0253011	18200100	18258900	33780500	3395.87
1604	-18101600	-18232700	-33754400	0.0243985	18101600	18232700	33754400	3265.68			1604	-18198800	-18258700	-33780900	0.0243985	18198800	18258700	33780900	3274.72
1605	-18099200	-18232500	-33755900	0.0250972	18099200	18232500	33755900	3359.32			1605	-18197600	-18258800	-33782500	0.0250972	18197600	18258800	33782500	3368.7
1606	-18096300	-18232200	-33757000	0.029551	18096300	18232200	33757000	3955.51			1606	-18196000	-18258800	-33783900	0.029551	18196000	18258800	33783900	3966.69
1607	-18093500	-18231800	-33758100	0.0313707	18093500	18231800	33758100	4199.13			1607	-18194400	-18258700	-33785400	0.0313707	18194400	18258700	33785400	4211.14
1608	-18090700	-18231500	-33759300	0.0332553	18090700	18231500	33759300	4451.46			1608	-18192800	-18258700	-33786900	0.0332553	18192800	18258700	33786900	4464.34
1609	-18087800	-18231100	-33760500	0.0337419	18087800	18231100	33760500	4516.66			1609	-18191100	-18258600	-33788300	0.0337419	18191100	18258600	33788300	4529.85
1610	-18085000	-18230800	-33761700	0.0348774	18085000	18230800	33761700	4668.73			1610	-18189400	-18258500	-33789600	0.0348774	18189400	18258500	33789600	4682.46
1611	-18082000	-18230400	-33762800	0.0344071	18082000	18230400	33762800	4605.81			1611	-18187400	-18258400	-33790900	0.0344071	18187400	18258400	33790900	4619.47
1612	-18078900	-18230000	-33764000	0.0338317	18078900	18230000	33764000	4528.83			1612	-18185300	-18258200	-33792200	0.0338317	18185300	18258200	33792200	4542.36
1613	-18075800	-18229600	-33765100	0.0333915	18075800	18229600	33765100	4469.93			1613	-18183000	-18258000	-33793500	0.0333915	18183000	18258000	33793500	4483.38
1614	-18072400	-18229100	-33766200	0.0331982	18072400	18229100	33766200	4444.06			1614	-18180400	-18257800	-33794800	0.0331982	18180400	18257800	33794800	4457.53
1615	-18068900	-18228600	-33767500	0.0330172	18068900	18228600	33767500	4419.87			1615	-18177400	-18257400	-33796300	0.0330172	18177400	18257400	33796300	4433.34
1616	-18065100	-18228100	-33768900	0.0330654	18065100	18228100	33768900	4426.37			1616	-18174000	-18257100	-33797900	0.0330654	18174000	18257100	33797900	4439.93
1617	-18060900	-18227600	-33770500	0.0331225	18060900	18227600	33770500	4434.08			1617	-18170100	-18256600	-33799800	0.0331225	18170100	18256600	33799800	4447.73
1618	-18056400	-18227100	-33772600	0.0337478	18056400	18227100	33772600	4517.94			1618	-18165500	-18256200	-33802200	0.0337478	18165500	18256200	33802200	4531.91
1619	-18051400	-18226500	-33775000	0.0346787	18051400	18226500	33775000	4642.74			1619	-18160400	-18255700	-33805100	0.0346787	18160400	18255700	33805100	4657.2
1620	-18046100	-18226000	-33777600	0.0350057	18046100	18226000	33777600	4686.74			1620	-18154600	-18255100	-33808100	0.0350057	18154600	18255100	33808100	4701.38
1621	-18040400	-18225300	-33780300	0.0350169	18040400	18225300	33780300	4688.44			1621	-18148200	-18254500	-33811300	0.0350169	18148200	18254500	33811300	4703.15
1622	-18034200	-18224600	-33783100	0.0347175	18034200	18224600	33783100	4648.55			1622	-18141000	-18253700	-33814700	0.0347175	18141000	18253700	33814700	4663.2
1623	-18027300	-18223800	-33786000	0.0345478	18027300	18223800	33786000	4626			1623	-18132800	-18252700	-33818200	0.0345478	18132800	18252700	33818200	4640.6
1624	-11703400	-18368000	-40797200	0.0505922	11703400	18368000	40797200	9061.74			1624	-6486320	-14057900	-25457700	0.0505922	6486320	14057900	25457700	3722.49
1625	-11485900	-17938600	-38968300	0.0351424	11485900	17938600	38968300	5764.54			1625	-6153480	-13813000	-24626700	0.0351424	6153480	13813000	24626700	2434.19
1626	-11552300	-18143800	-39879800	0.0370532	11552300	18143800	39879800	6352.82			1626	-6125920	-13794700	-24565800	0.0370532	6125920	13794700	24565800	2555.08
1627	-16110100	-16762100	-28737500	0.0902121	16110100	16762100	28737500	9023.02			1627	-12243900	-14807900	-23290600	0.0902121	12243900	14807900	23290600	6016.26
1628	-16056200	-16937200	-29625800	0.0704746	16056200	16937200	29625800	7390.03			1628	-12489600	-15136700	-24611600	0.0704746	12489600	15136700	24611600	5152.79
1629	-16366600	-16554800	-27492800	0.103466	16366600	16554800	27492800	9716.15			1629	-12077100	-14447600	-21740600	0.103466	12077100	14447600	21740600	6185.73
1630	-16348400	-16666200	-26209800	0.10785	16348400	16666200	26209800	9501.41			1630	-11718400	-14113100	-20505200	0.10785	11718400	14113100	20505200	5859.14
1631	-16116300	-16615400	-25154400	0.063263	16116300	16615400	25154400	5249.34			1631	-10956900	-13799600	-19772400	0.063263	10956900	13799600	19772400	3195.21
1632	-14954600	-15809800	-25354700	0.0392557	14954600	15809800	25354700	3162.2			1632	-8698430	-13224700	-19291400	0.0392557	8698430	13224700	19291400	1819.56
1633	-14136900	-15786400	-26060700	0.0473074	14136900	15786400	26060700	3907.09			1633	-8001480	-13087000	-19332100	0.0473074	8001480	13087000	19332100	2176.45
1634	-11041700	-16729400	-33650100	0.0511236	11041700	16729400	33650100	6354.9			1634	-5055690	-13012200	-21921200	0.0511236	5055690	13012200	21921200	2875.33
1635	-10906500	-16367800	-32061700	0.0534051	10906500	16367800	32061700	6067.71			1635	-4707700	-12690200	-20734500	0.0534051	4707700	12690200	20734500	2723.42
1636	-10849800	-17521000	-37614500	0.0434196	10849800	17521000	37614500	6652.47			1636	-5338120	-13218700	-22619200	0.0434196	5338120	13218700	22619200	2581.49
1637	-17069100	-18178100	-34526700	0.137918	17069100	18178100	34526700	18890.3			1637	-16025000	-18178100	-35570600	0.137918	16025000	18178100	35570600	19643.3
1638	-17201500	-18201300	-34504900	0.128185	17201500	18201300	34504900	17568.7			1638	-16320000	-18227100	-35509400	0.128185	16320000	18227100	35509400	18259.1
1639	-17313800	-18220100	-34481900	0.122179	17313800	18220100	34481900	16751.5			1639	-16568600	-18266100	-35446300	0.122179	16568600	18266100	35446300	17397.6
1640	-17409800	-18234800	-34456100	0.119489	17409800	18234800	34456100	16383.2			1640	-16781800	-18296100	-35376200	0.119489	16781800	18296100	35376200	16998
1641	-17494300	-18247500	-34432100	0.114587	17494300	18247500	34432100	15710.7			1641	-16969300	-18321600	-35310000	0.114587	16969300	18321600	35310000	16284.2
1642	-17567000	-18257400	-34406700	0.112189	17567000	18257400	34406700	15378.2			1642	-17130300	-18340900	-35241100	0.112189	17130300	18340900	35241100	15921.3
1643	-17629700	-18265600	-34382900	0.107828	17629700	18265600	34382900	14776.2			1643	-17268900	-18356300	-35176000	0.107828	17268900	18356300	35176000	15280.6
1644	-17683400	-18272000	-34359600	0.106103	17683400	18272000	34359600	14534.3			1644	-17387100	-18368000	-35113400	0.106103	17387100	18368000	35113400	15013.2
1645	-17729800	-18277100	-34337400	0.104541	17729800	18277100	34337400	14314.2			1645	-17489100	-18376900	-35053700	0.104541	17489100	18376900	35053700	14769.1
1646	-17769800	-18280900	-34315900	0.103449	17769800	18280900	34315900	14157.9			1646	-17577200	-18383300	-34996300	0.103449	17577200	18383300	34996300	14591.2
1647	-17805000	-18284000	-34295300	0.102248	17805000	18284000	34295300	13986.6			1647	-17653500	-18387800	-34941500	0.102248	17653500	18387800	34941500	14398.4
1648	-17835300	-18286000	-34274800	0.101819	17835300	18286000	34274800	13920.2			1648	-17719700	-18390400	-34887800	0.101819	17719700	18390400	34887800	14313.8
1649	-17862300	-18287600	-34255100	0.101291	17862300	18287600	34255100	13840.2			1649	-17777800	-18391900	-34836500	0.101291	17777800	18391900	34836500	14215.7
1650	-17885600	-18288300	-34235500	0.101707	17885600	18288300	34235500	13888.5			1650	-17828200	-18392000	-34786600	0.101707	17828200	18392000	34786600	14249.8
1651	-17906200	-18288700	-34216300	0.102111	17906200	18288700	34216300	13934.9			1651	-17872200	-18391100	-34738400	0.102111	17872200	18391100	34738400	14282
1652	-17924600	-18288600	-34197600	0.1057	17924600	18288600	34197600	14415.5			1652	-17910900	-18389500	-34692100	0.1057	17910900	18389500	34692100	14759.2
1653	-17941000	-18288200	-34179500	0.11029	17941000	18288200	34179500	15032			1653	-17945300	-18387200	-34647000	0.11029	17945300	18387200	34647000	15374.3
1654	-17955900	-18287500	-34161000	0.113984	17955900	18287500	34161000	15525			1654	-17975700	-18384200	-34602300	0.113984	17975700	18384200	34602300	15862
1655	-17969200	-18286300	-34141900	0.115782	17969200	18286300	34141900	15758.4			1655	-18002500	-18380600	-34558200	0.115782	18002500	18380600	34558200	16084.3
1656	-17981400	-18284800	-34122700	0.115171	17981400	18284800	34122700	15663.6			1656	-18026300	-18376500	-34514800	0.115171	18026300	18376500	34514800	15971.7
1657	-17992500	-18283100	-34103500	0.114	17992500	18283100	34103500	15492.5			1657	-18046800	-18371800	-34471800	0.114	18046800	18371800	34471800	15781.4
1658	-18002300	-18281200	-34084400	0.111784	18002300	18281200	34084400	15179.6			1658	-18064800	-18366900	-34430400	0.111784	18064800	18366900	34430400	15448
1659	-18010300	-18278800	-34065300	0.113942	18010300	18278800	34065300	15460.2			1659	-18080000	-18361400	-34389300	0.113942	18080000	18361400	34389300	15718.7
1660	-18018000	-18276700	-34047600	0.11901	18018000	18276700	34047600	16135.9			1660	-18094000	-18356300	-34350700	0.11901	18094000	18356300	34350700	16390.8
1661	-18024100	-18274200	-34029700	0.121343	18024100	18274200	34029700	16439.5			1661	-18104400	-18350500	-34313000	0.121343	18104400	18350500	34313000	16684.5
1662	-18029800	-18271600	-34011400	0.122571	18029800	18271600	34011400	16592.6			1662	-18113700	-18344700	-34275900	0.122571	18113700	18344700	34275900	16825.7
1663	-18034300	-18267900	-33989400	0.139846	18034300	18267900	33989400	18912.4			1663	-18119300	-18336900	-34233300	0.139846	18119300	18336900	34233300	19159.5
1664	-16868800	-18097500	-34342800	0.175451	16868800	18097500	34342800	23754.2			1664	-15444800	-17978500	-35199600	0.175451	15444800	17978500	35199600	24391.6
1665	-17029900	-18136800	-34369000	0.15973	17029900	18136800	34369000	21698.5			1665	-15829500	-18072400	-35262300	0.15973	15829500	18072400	35262300	22361.6
1666	-18078600	-18233000	-33778600	0.154281	18078600	18233000	33778600	20667.1			1666	-18171000	-18263300	-33830500	0.154281	18171000	18263300	33830500	20748
1667	-18083800	-18231900	-33768300	0.132879	18083800	18231900	33768300	17792.7			1667	-18174500	-18260600	-33814500	0.132879	18174500	18260600	33814500	17857
1668	-15940700	-17179100	-30894300	0.125002	15940700	17179100	30894300	14003.1			1668	-12653600	-15627900	-26788700	0.125002	12653600	15627900	26788700	10524.7
1669	-10702900	-17084900	-35683100	0.0510275	10702900	17084900	35683100	7072.77			1669	-5057120	-13015000	-21933000	0.0510275	5057120	13015000	21933000	2872.68
1670	-18040200	-18267400	-33980900	0.131228	18040200	18267400	33980900	17741.2			1670	-18133600	-18334600	-34208000	0.131228	18133600	18334600	34208000	17960.8
1671	-18043600	-18264400	-33963300	0.130111	18043600	18264400	33963300	17576.1			1671	-18137800	-18328500	-34174400	0.130111	18137800	18328500	34174400	17780.4
1672	-18046200	-18261600	-33947400	0.123444	18046200	18261600	33947400	16663.4			1672	-18140400	-18322700	-34144100	0.123444	18140400	18322700	34144100	16845.4
1673	-18048000	-18258900	-33932900	0.116615	18048000	18258900	33932900	15731			1673	-18141900	-18317200	-34116600	0.116615	18141900	18317200	34116600	15892.9
1674	-18049700	-18256500	-33919500	0.112646	18049700	18256500	33919500	15186.1			1674	-18143400	-18312200	-34091100	0.112646	18143400	18312200	34091100	15333.5
1675	-18051300	-18254200	-33907100	0.111846	18051300	18254200	33907100	15069.6			1675	-18144900	-18307500	-34067400	0.111846	18144900	18307500	34067400	15207.6
1676	-18052800	-18252100	-33895600	0.111735	18052800	18252100	33895600	15046.7			1676	-18146600	-18303200	-34045100	0.111735	18146600	18303200	34045100	15176.7
1677	-18054400	-18250200	-33884700	0.113976	18054400	18250200	33884700	15340.7			1677	-18148400	-18299100	-34024200	0.113976	18148400	18299100	34024200	15465.9
1678	-18055900	-18248300	-33874200	0.118689	18055900	18248300	33874200	15967.4			1678	-18150100	-18295300	-34004000	0.118689	18150100	18295300	34004000	16090.2
1679	-18057400	-18246400	-33863800	0.121786	18057400	18246400	33863800	16376.1			1679	-18151500	-18291400	-33984300	0.121786	18151500	18291400	33984300	16494.8
1680	-18058800	-18244500	-33853100	0.122982	18058800	18244500	33853100	16528.8			1680	-18152700	-18287600	-33964600	0.122982	18152700	18287600	33964600	16641.3
1681	-18060200	-18242500	-33842500	0.124251	18060200	18242500	33842500	16691.1			1681	-18153700	-18283700	-33945300	0.124251	18153700	18283700	33945300	16797.7
1682	-18061800	-18240700	-33832000	0.123182	18061800	18240700	33832000	16539.6			1682	-18154600	-18280000	-33926500	0.123182	18154600	18280000	33926500	16638.4
1683	-18063500	-18238800	-33821200	0.120564	18063500	18238800	33821200	16180			1683	-18155600	-18276200	-33907500	0.120564	18155600	18276200	33907500	16270.1
1684	-15885700	-17524200	-32593700	0.139132	15885700	17524200	32593700	17026.1			1684	-12868500	-16503700	-30747700	0.139132	12868500	16503700	30747700	14870.2
1685	-15917100	-17631100	-33071800	0.150681	15917100	17631100	33071800	18907.2			1685	-12970700	-16764300	-31887500	0.150681	12970700	16764300	31887500	17189.8
1686	-16099300	-17775200	-33576400	0.144887	16099300	17775200	33576400	18697			1686	-13493000	-17151600	-33210600	0.144887	13493000	17151600	33210600	17849.2
1687	-16283000	-17874800	-33867300	0.142165	16283000	17874800	33867300	18659.6			1687	-13976800	-17417100	-33992200	0.142165	13976800	17417100	33992200	18330.8
1688	-16485200	-17955500	-34049800	0.142892	16485200	17955500	34049800	18974.9			1688	-14481400	-17627200	-34489000	0.142892	14481400	17627200	34489000	18990
1689	-16764700	-18025200	-34102100	0.157945	16764700	18025200	34102100	21103.1			1689	-15098700	-17793600	-34664500	0.157945	15098700	17793600	34664500	21302.1
1690	-16004300	-17371900	-31749300	0.116975	16004300	17371900	31749300	13721.4			1690	-12958400	-16125700	-28856400	0.116975	12958400	16125700	28856400	11211
1691	-18073300	-18233800	-33788000	0.2093	18073300	18233800	33788000	28047.7			1691	-18163300	-18265600	-33849400	0.2093	18163300	18265600	33849400	28169.4
1692	-18087600	-18232000	-33765000	0.11443	18087600	18232000	33765000	15320.8			1692	-18180800	-18260200	-33805900	0.11443	18180800	18260200	33805900	15372.9
1693	-18092600	-18231800	-33758800	0.107351	18092600	18231800	33758800	14369.8			1693	-18184900	-18258900	-33795900	0.107351	18184900	18258900	33795900	14415.8
1694	-18097900	-18231900	-33754000	0.111456	18097900	18231900	33754000	14917			1694	-18189700	-18258200	-33787600	0.111456	18189700	18258200	33787600	14962.2
1695	-18104200	-18232400	-33750400	0.103723	18104200	18232400	33750400	13880.9			1695	-18195400	-18258000	-33781000	0.103723	18195400	18258000	33781000	13920.8
1696	-18110100	-18233200	-33748300	0.0916654	18110100	18233200	33748300	12267.2			1696	-18201100	-18258100	-33775900	0.0916654	18201100	18258100	33775900	12300.6
1697	-18111300	-18234000	-33750600	0.045783	18111300	18234000	33750600	6127.73			1697	-18204200	-18258800	-33776100	0.045783	18204200	18258800	33776100	6144
1698	-18108900	-18233900	-33752500	0.0320011	18108900	18233900	33752500	4283.36			1698	-18203500	-18259000	-33777700	0.0320011	18203500	18259000	33777700	4294.77
1699	-18105800	-18233400	-33753400	0.0280813	18105800	18233400	33753400	3758.68			1699	-18201900	-18258900	-33778800	0.0280813	18201900	18258900	33778800	3768.82
1700	-18103000	-18233100	-33754400	0.0280359	18103000	18233100	33754400	3752.62			1700	-18200400	-18258900	-33779900	0.0280359	18200400	18258900	33779900	3762.84
1701	-18100300	-18232600	-33754800	0.0299904	18100300	18232600	33754800	4014.15			1701	-18198900	-18258700	-33780700	0.0299904	18198900	18258700	33780700	4025.22
1702	-18097300	-18232200	-33755900	0.0302896	18097300	18232200	33755900	4054.22			1702	-18197300	-18258600	-33781900	0.0302896	18197300	18258600	33781900	4065.52
1703	-18094500	-18231700	-33756600	0.0313662	18094500	18231700	33756600	4198.29			1703	-18195600	-18258500	-33782900	0.0313662	18195600	18258500	33782900	4210.11
1704	-18091600	-18231300	-33757500	0.0324769	18091600	18231300	33757500	4346.95			1704	-18194000	-18258400	-33784000	0.0324769	18194000	18258400	33784000	4359.32
1705	-18088800	-18230900	-33758300	0.0327084	18088800	18230900	33758300	4377.92			1705	-18192400	-18258200	-33785000	0.0327084	18192400	18258200	33785000	4390.5
1706	-18086000	-18230500	-33759100	0.034296	18086000	18230500	33759100	4590.4			1706	-18190600	-18258100	-33786000	0.034296	18190600	18258100	33786000	4603.7
1707	-18083000	-18230000	-33759900	0.0339736	18083000	18230000	33759900	4547.21			1707	-18188600	-18257800	-33786900	0.0339736	18188600	18257800	33786900	4560.48
1708	-18080000	-18229600	-33760800	0.0336955	18080000	18229600	33760800	4509.98			1708	-18186400	-18257600	-33787900	0.0336955	18186400	18257600	33787900	4523.21
1709	-18076800	-18229100	-33761600	0.0333956	18076800	18229100	33761600	4469.8			1709	-18184000	-18257300	-33788800	0.0333956	18184000	18257300	33788800	4482.99
1710	-18073400	-18228500	-33762500	0.033294	18073400	18228500	33762500	4456.16			1710	-18181300	-18256900	-33789900	0.033294	18181300	18256900	33789900	4469.4
1711	-18069800	-18228000	-33763400	0.0329093	18069800	18228000	33763400	4404.62			1711	-18178200	-18256500	-33791000	0.0329093	18178200	18256500	33791000	4417.78
1712	-18065900	-18227400	-33764500	0.0329618	18065900	18227400	33764500	4411.62			1712	-18174600	-18256000	-33792300	0.0329618	18174600	18256000	33792300	4424.86
1713	-18061600	-18226800	-33765800	0.033356	18061600	18226800	33765800	4464.37			1713	-18170500	-18255500	-33793800	0.033356	18170500	18255500	33793800	4477.82
1714	-18057000	-18226100	-33767500	0.0337045	18057000	18226100	33767500	4511.07			1714	-18165800	-18254900	-33795800	0.0337045	18165800	18254900	33795800	4524.72
1715	-18051900	-18225500	-33769400	0.0342804	18051900	18225500	33769400	4588.22			1715	-18160300	-18254300	-33798100	0.0342804	18160300	18254300	33798100	4602.16
1716	-18046300	-18224700	-33771500	0.0343601	18046300	18224700	33771500	4598.96			1716	-18154200	-18253500	-33800600	0.0343601	18154200	18253500	33800600	4612.98
1717	-18040200	-18224000	-33773900	0.0346206	18040200	18224000	33773900	4633.94			1717	-18147200	-18252600	-33803400	0.0346206	18147200	18252600	33803400	4648.08
1718	-18033500	-18223100	-33776400	0.0343308	18033500	18223100	33776400	4595.24			1718	-18139500	-18251600	-33806400	0.0343308	18139500	18251600	33806400	4609.3
1719	-18026200	-18222100	-33779100	0.0336771	18026200	18222100	33779100	4507.83			1719	-18130600	-18250500	-33809700	0.0336771	18130600	18250500	33809700	4521.65
1720	-18018100	-18221100	-33781900	0.0327577	18018100	18221100	33781900	4384.83			1720	-18120600	-18249300	-33813300	0.0327577	18120600	18249300	33813300	4398.31
1721	-18020000	-18222900	-33788800	0.0334437	18020000	18222900	33788800	4478.27			1721	-18123700	-18251600	-33821700	0.0334437	18123700	18251600	33821700	4492.44
1722	-18022400	-18224700	-33794900	0.0342911	18022400	18224700	33794900	4593.27			1722	-18127700	-18254000	-33829300	0.0342911	18127700	18254000	33829300	4608.23
1723	-18025400	-18226400	-33800300	0.0349586	18025400	18226400	33800300	4684.11			1723	-18132400	-18256300	-33835900	0.0349586	18132400	18256300	33835900	4699.76
1724	-18028900	-18228100	-33805000	0.0351381	18028900	18228100	33805000	4709.48			1724	-18137400	-18258700	-33841900	0.0351381	18137400	18258700	33841900	4725.63
1725	-18032300	-18229800	-33809400	0.0348694	18032300	18229800	33809400	4674.7			1725	-18142700	-18260900	-33847400	0.0348694	18142700	18260900	33847400	4691.11
1726	-18035900	-18231400	-33813600	0.0356958	18035900	18231400	33813600	4786.72			1726	-18148100	-18263100	-33852600	0.0356958	18148100	18263100	33852600	4803.88
1727	-18039700	-18233000	-33817500	0.0357173	18039700	18233000	33817500	4790.78			1727	-18153900	-18265400	-33857700	0.0357173	18153900	18265400	33857700	4808.38
1728	-18043400	-18234500	-33821000	0.0352602	18043400	18234500	33821000	4730.53			1728	-18159600	-18267600	-33862400	0.0352602	18159600	18267600	33862400	4748.33
1729	-18047100	-18236100	-33824600	0.0342715	18047100	18236100	33824600	4598.95			1729	-18165300	-18269800	-33867300	0.0342715	18165300	18269800	33867300	4616.67
1730	-18050900	-18237600	-33828100	0.0340024	18050900	18237600	33828100	4563.87			1730	-18170800	-18272000	-33872200	0.0340024	18170800	18272000	33872200	4581.89
1731	-18054500	-18239000	-33831200	0.0364955	18054500	18239000	33831200	4899.49			1731	-18176200	-18274100	-33876700	0.0364955	18176200	18274100	33876700	4919.31
1732	-18057900	-18240300	-33834100	0.0382308	18057900	18240300	33834100	5133.44			1732	-18181500	-18276100	-33881200	0.0382308	18181500	18276100	33881200	5154.74
1733	-18061000	-18241600	-33837200	0.0383958	18061000	18241600	33837200	5156.61			1733	-18186600	-18278100	-33885600	0.0383958	18186600	18278100	33885600	5178.48
1734	-18064100	-18243000	-33840500	0.0379827	18064100	18243000	33840500	5102.18			1734	-18191700	-18280200	-33890500	0.0379827	18191700	18280200	33890500	5124.37
1735	-18067300	-18244400	-33844000	0.0379869	18067300	18244400	33844000	5103.85			1735	-18196600	-18282400	-33895700	0.0379869	18196600	18282400	33895700	5126.61
1736	-18070000	-18245600	-33847200	0.0384098	18070000	18245600	33847200	5161.68			1736	-18201500	-18284500	-33900800	0.0384098	18201500	18284500	33900800	5185.34
1737	-18072800	-18246800	-33850300	0.0391095	18072800	18246800	33850300	5256.71			1737	-18206100	-18286500	-33905700	0.0391095	18206100	18286500	33905700	5281.41
1738	-18075400	-18248100	-33853700	0.0377353	18075400	18248100	33853700	5073.04			1738	-18210700	-18288600	-33911100	0.0377353	18210700	18288600	33911100	5097.52
1739	-18077900	-18249400	-33857300	0.037795	18077900	18249400	33857300	5082.14			1739	-18215000	-18290700	-33917000	0.037795	18215000	18290700	33917000	5107.36
1740	-18080200	-18250600	-33860800	0.0392224	18080200	18250600	33860800	5275.15			1740	-18218900	-18292700	-33922700	0.0392224	18218900	18292700	33922700	5302.02
1741	-18082600	-18251800	-33864200	0.0398104	18082600	18251800	33864200	5355.3			1741	-18223100	-18294800	-33928300	0.0398104	18223100	18294800	33928300	5383.3
1742	-18084900	-18253100	-33868000	0.0389574	18084900	18253100	33868000	5241.7			1742	-18227200	-18296900	-33934500	0.0389574	18227200	18296900	33934500	5269.84
1743	-18087300	-18254400	-33872100	0.0384142	18087300	18254400	33872100	5169.82			1743	-18231300	-18299200	-33941300	0.0384142	18231300	18299200	33941300	5198.39
1744	-18089200	-18255700	-33876200	0.0390706	18089200	18255700	33876200	5259.35			1744	-18235300	-18301500	-33948100	0.0390706	18235300	18301500	33948100	5289.26
1745	-18090900	-18256900	-33880300	0.0390639	18090900	18256900	33880300	5259.62			1745	-18239000	-18303700	-33954800	0.0390639	18239000	18303700	33954800	5290.35
1746	-18092900	-18258300	-33884600	0.0384183	18092900	18258300	33884600	5173.93			1746	-18242800	-18305900	-33961800	0.0384183	18242800	18305900	33961800	5204.97
1747	-18094700	-18259500	-33889000	0.0369954	18094700	18259500	33889000	4983.49			1747	-18246800	-18308300	-33969200	0.0369954	18246800	18308300	33969200	5014.28
1748	-18096500	-18260900	-33893500	0.0355886	18096500	18260900	33893500	4795.16			1748	-18250800	-18310800	-33976800	0.0355886	18250800	18310800	33976800	4825.66
1749	-18098100	-18262200	-33898100	0.0342369	18098100	18262200	33898100	4614.17			1749	-18254000	-18313100	-33984400	0.0342369	18254000	18313100	33984400	4644.29
1750	-18099800	-18263500	-33902600	0.0333432	18099800	18263500	33902600	4494.81			1750	-18257700	-18315500	-33992200	0.0333432	18257700	18315500	33992200	4525.01
1751	-18101400	-18264800	-33907300	0.0328873	18101400	18264800	33907300	4434.47			1751	-18260800	-18317900	-34000300	0.0328873	18260800	18317900	34000300	4465.08
1752	-18102900	-18266200	-33912200	0.0330939	18102900	18266200	33912200	4463.48			1752	-18263800	-18320200	-34008700	0.0330939	18263800	18320200	34008700	4495.14
1753	-18103200	-18267300	-33917100	0.033941	18103200	18267300	33917100	4578.83			1753	-18265800	-18322500	-34017300	0.033941	18265800	18322500	34017300	4612.25
1754	-18103700	-18268400	-33922000	0.0363032	18103700	18268400	33922000	4898.7			1754	-18267500	-18324600	-34026000	0.0363032	18267500	18324600	34026000	4935.43
1755	-18104500	-18269600	-33927000	0.0376837	18104500	18269600	33927000	5086.27			1755	-18269700	-18326900	-34034800	0.0376837	18269700	18326900	34034800	5125.44
1756	-18105900	-18271000	-33932400	0.0383387	18105900	18271000	33932400	5176.13			1756	-18272200	-18329300	-34043900	0.0383387	18272200	18329300	34043900	5216.99
1757	-18106600	-18272300	-33938000	0.0379728	18106600	18272300	33938000	5128.16			1757	-18274900	-18332000	-34053800	0.0379728	18274900	18332000	34053800	5169.87
1758	-18107500	-18273700	-33943800	0.0375004	18107500	18273700	33943800	5065.85			1758	-18277800	-18334700	-34064000	0.0375004	18277800	18334700	34064000	5108.27
1759	-18108200	-18275100	-33949500	0.0371587	18108200	18275100	33949500	5021.12			1759	-18279900	-18337400	-34074500	0.0371587	18279900	18337400	34074500	5064.43
1760	-18108600	-18276500	-33955700	0.0370442	18108600	18276500	33955700	5007.18			1760	-18282700	-18340300	-34085500	0.0370442	18282700	18340300	34085500	5051.7
1761	-18109100	-18277900	-33962200	0.036894	18109100	18277900	33962200	4988.47			1761	-18284700	-18343000	-34096500	0.036894	18284700	18343000	34096500	5034.02
1762	-18109300	-18279300	-33968700	0.0368283	18109300	18279300	33968700	4981.16			1762	-18286900	-18345900	-34108000	0.0368283	18286900	18345900	34108000	5027.99
1763	-18109700	-18280800	-33975400	0.0367706	18109700	18280800	33975400	4974.99			1763	-18288100	-18348700	-34120300	0.0367706	18288100	18348700	34120300	5023.15
1764	-18109800	-18282200	-33981900	0.0379031	18109800	18282200	33981900	5129.83			1764	-18289700	-18351600	-34132500	0.0379031	18289700	18351600	34132500	5181.01
1765	-18109600	-18283600	-33988500	0.0382824	18109600	18283600	33988500	5182.8			1765	-18290700	-18354400	-34144700	0.0382824	18290700	18354400	34144700	5235.99
1766	-18109500	-18285100	-33995800	0.0386582	18109500	18285100	33995800	5235.5			1766	-18291800	-18357300	-34157700	0.0386582	18291800	18357300	34157700	5290.76
1767	-18109100	-18286500	-34003000	0.0391114	18109100	18286500	34003000	5298.68			1767	-18292700	-18360400	-34171200	0.0391114	18292700	18360400	34171200	5356.32
1768	-18108800	-18288000	-34010400	0.0389196	18108800	18288000	34010400	5274.55			1768	-18294100	-18363500	-34184800	0.0389196	18294100	18363500	34184800	5333.63
1769	-18108400	-18289500	-34018200	0.0378165	18108400	18289500	34018200	5126.95			1769	-18295600	-18366700	-34198600	0.0378165	18295600	18366700	34198600	5185.99
1770	-18108200	-18291100	-34026000	0.0367114	18108200	18291100	34026000	4978.98			1770	-18297200	-18370000	-34212600	0.0367114	18297200	18370000	34212600	5037.93
1771	-18108200	-18292900	-34034200	0.0353884	18108200	18292900	34034200	4801.44			1771	-18298500	-18373300	-34227200	0.0353884	18298500	18373300	34227200	4859.85
1772	-18107600	-18294500	-34042600	0.0343923	18107600	18294500	34042600	4668.14			1772	-18299600	-18376800	-34242800	0.0343923	18299600	18376800	34242800	4726.66
1773	-18106600	-18296100	-34051300	0.0341949	18106600	18296100	34051300	4643.21			1773	-18299800	-18380200	-34258600	0.0341949	18299800	18380200	34258600	4703.09
1774	-18105300	-18297700	-34060300	0.0349025	18105300	18297700	34060300	4741.26			1774	-18298900	-18383400	-34274900	0.0349025	18298900	18383400	34274900	4804.08
1775	-18104000	-18299300	-34069300	0.0365561	18104000	18299300	34069300	4967.94			1775	-18298200	-18386700	-34291500	0.0365561	18298200	18386700	34291500	5035.62
1776	-18102200	-18300800	-34078200	0.0378966	18102200	18300800	34078200	5152.18			1776	-18297200	-18390100	-34308300	0.0378966	18297200	18390100	34308300	5224.39
1777	-18099900	-18302300	-34087400	0.039007	18099900	18302300	34087400	5305.31			1777	-18295900	-18393400	-34325700	0.039007	18295900	18393400	34325700	5381.82
1778	-18098000	-18303900	-34097000	0.039584	18098000	18303900	34097000	5386.12			1778	-18294500	-18396900	-34343600	0.039584	18294500	18396900	34343600	5465.98
1779	-18096200	-18305600	-34106900	0.0395452	18096200	18305600	34106900	5383.26			1779	-18293400	-18400600	-34362300	0.0395452	18293400	18400600	34362300	5465.41
1780	-18094000	-18307200	-34117000	0.0386807	18094000	18307200	34117000	5267.95			1780	-18292600	-18404400	-34381500	0.0386807	18292600	18404400	34381500	5350.75
1781	-18091600	-18309000	-34127700	0.0383807	18091600	18309000	34127700	5229.6			1781	-18290800	-18408200	-34401200	0.0383807	18290800	18408200	34401200	5314.1
1782	-18089200	-18310700	-34138200	0.0391133	18089200	18310700	34138200	5331.93			1782	-18289500	-18412000	-34420700	0.0391133	18289500	18412000	34420700	5420.47
1783	-18086800	-18312500	-34149300	0.0387142	18086800	18312500	34149300	5280.15			1783	-18288000	-18415900	-34440800	0.0387142	18288000	18415900	34440800	5370.18
1784	-18083900	-18314200	-34160400	0.0384061	18083900	18314200	34160400	5240.69			1784	-18286000	-18419800	-34461500	0.0384061	18286000	18419800	34461500	5332.53
1785	-18080600	-18315900	-34171800	0.0381766	18080600	18315900	34171800	5211.98			1785	-18283300	-18423800	-34483100	0.0381766	18283300	18423800	34483100	5305.92
1786	-18076600	-18317600	-34183900	0.0386233	18076600	18317600	34183900	5275.72			1786	-18279600	-18427800	-34506000	0.0386233	18279600	18427800	34506000	5373.56
1787	-18071800	-18319200	-34196300	0.0397192	18071800	18319200	34196300	5428.26			1787	-18274800	-18431800	-34529800	0.0397192	18274800	18431800	34529800	5531.9
1788	-18066900	-18320800	-34208600	0.0403753	18066900	18320800	34208600	5520.8			1788	-18269500	-18435600	-34553300	0.0403753	18269500	18435600	34553300	5629.14
1789	-18062900	-18322600	-34221100	0.0388353	18062900	18322600	34221100	5313.1			1789	-18266200	-18439800	-34576700	0.0388353	18266200	18439800	34576700	5420.2
1790	-18059000	-18324600	-34234500	0.0381558	18059000	18324600	34234500	5223.2			1790	-18262600	-18444300	-34601500	0.0381558	18262600	18444300	34601500	5331.37
1791	-18054500	-18326500	-34248500	0.037883	18054500	18326500	34248500	5189			1791	-18258700	-18449000	-34627800	0.037883	18258700	18449000	34627800	5299.58
1792	-18049100	-18328400	-34262800	0.0377272	18049100	18328400	34262800	5170.8			1792	-18254000	-18453600	-34654500	0.0377272	18254000	18453600	34654500	5284.12
1793	-18044100	-18330300	-34276900	0.0372399	18044100	18330300	34276900	5107.1			1793	-18249200	-18458200	-34681000	0.0372399	18249200	18458200	34681000	5222.08
1794	-18038300	-18332000	-34290900	0.0363269	18038300	18332000	34290900	4984.81			1794	-18245000	-18462900	-34707900	0.0363269	18245000	18462900	34707900	5100.26
1795	-18033200	-18334100	-34305900	0.03531	18033200	18334100	34305900	4848.41			1795	-18241200	-18468000	-34735900	0.03531	18241200	18468000	34735900	4963.81
1796	-18027000	-18336200	-34322100	0.034988	18027000	18336200	34322100	4807.5			1796	-18235700	-18473100	-34765700	0.034988	18235700	18473100	34765700	4925.12
1797	-18020200	-18338200	-34338400	0.0345013	18020200	18338200	34338400	4743.87			1797	-18229500	-18478300	-34796800	0.0345013	18229500	18478300	34796800	4863.36
1798	-18012400	-18340000	-34354600	0.0353205	18012400	18340000	34354600	4859.74			1798	-18221000	-18483100	-34828300	0.0353205	18221000	18483100	34828300	4985.67
1799	-18003800	-18341700	-34371400	0.0361857	18003800	18341700	34371400	4982.18			1799	-18212000	-18488100	-34860700	0.0361857	18212000	18488100	34860700	5115.01
1800	-17994400	-18343400	-34388800	0.0371043	17994400	18343400	34388800	5112.23			1800	-18202100	-18493000	-34894200	0.0371043	18202100	18493000	34894200	5252.46
1801	-17984500	-18345100	-34406800	0.0372944	17984500	18345100	34406800	5142.14			1801	-18192400	-18498300	-34929000	0.0372944	18192400	18498300	34929000	5287.37
1802	-17974900	-18346900	-34425200	0.0370579	17974900	18346900	34425200	5113.34			1802	-18183500	-18503900	-34964600	0.0370579	18183500	18503900	34964600	5262.06
1803	-17965700	-18349000	-34444500	0.0368785	17965700	18349000	34444500	5092.63			1803	-18175800	-18510000	-35001600	0.0368785	18175800	18510000	35001600	5245.21
1804	-17955500	-18351200	-34464800	0.0370785	17955500	18351200	34464800	5124.5			1804	-18167200	-18516500	-35041000	0.0370785	18167200	18516500	35041000	5282.87
1805	-17943200	-18353000	-34486100	0.0367308	17943200	18353000	34486100	5080.74			1805	-18154000	-18522500	-35082700	0.0367308	18154000	18522500	35082700	5242.72
1806	-17929500	-18354500	-34506600	0.0377426	17929500	18354500	34506600	5224.83			1806	-18139900	-18528100	-35123500	0.0377426	18139900	18528100	35123500	5396.5
1807	-17918500	-18356500	-34527200	0.0372446	17918500	18356500	34527200	5160.18			1807	-18131000	-18534500	-35163200	0.0372446	18131000	18534500	35163200	5334.66
1808	-17908200	-18359000	-34549300	0.0361763	17908200	18359000	34549300	5016.76			1808	-18124600	-18542100	-35205400	0.0361763	18124600	18542100	35205400	5191.55
1809	-17896900	-18361500	-34572800	0.0354919	17896900	18361500	34572800	4926.62			1809	-18117700	-18550100	-35250800	0.0354919	18117700	18550100	35250800	5103.79
1810	-17883700	-18363900	-34597500	0.0351634	17883700	18363900	34597500	4885.91			1810	-18108300	-18558100	-35298400	0.0351634	18108300	18558100	35298400	5067.29
1811	-17869800	-18366400	-34623000	0.0355888	17869800	18366400	34623000	4950.11			1811	-18098600	-18566500	-35348100	0.0355888	18098600	18566500	35348100	5139.98
1812	-17854000	-18368600	-34649400	0.0359139	17854000	18368600	34649400	5000.56			1812	-18087200	-18574900	-35399500	0.0359139	18087200	18574900	35399500	5198.74
1813	-17837400	-18371000	-34677400	0.0361982	17837400	18371000	34677400	5045.76			1813	-18075800	-18583900	-35453500	0.0361982	18075800	18583900	35453500	5252.46
1814	-17821100	-18373600	-34706200	0.0358412	17821100	18373600	34706200	5001.78			1814	-18065700	-18593700	-35510500	0.0358412	18065700	18593700	35510500	5213.96
1815	-17802000	-18376100	-34737200	0.0369803	17802000	18376100	34737200	5167.07			1815	-18051600	-18603800	-35572800	0.0369803	18051600	18603800	35572800	5394.48
1816	-17780800	-18378500	-34769800	0.0385628	17780800	18378500	34769800	5395.05			1816	-18036000	-18614500	-35639500	0.0385628	18036000	18614500	35639500	5641.87
1817	-17757200	-18380600	-34803700	0.0395228	17757200	18380600	34803700	5536.58			1817	-18018100	-18625300	-35708600	0.0395228	18018100	18625300	35708600	5799.81
1818	-17734800	-18383200	-34838200	0.0402388	17734800	18383200	34838200	5644.51			1818	-18003400	-18637300	-35780500	0.0402388	18003400	18637300	35780500	5923.76
1819	-17713100	-18386000	-34873200	0.0418095	17713100	18386000	34873200	5872.97			1819	-17989000	-18649300	-35852100	0.0418095	17989000	18649300	35852100	6174.6
1820	-17694700	-18389600	-34908700	0.0418519	17694700	18389600	34908700	5887.5			1820	-17989000	-18665000	-35926800	0.0418519	17989000	18665000	35926800	6202.58
1821	-17675300	-18393300	-34946000	0.0400516	17675300	18393300	34946000	5642.86			1821	-17985800	-18680300	-36003300	0.0400516	17985800	18680300	36003300	5956.86
1822	-17658200	-18398000	-34985500	0.0373969	17658200	18398000	34985500	5277.63			1822	-17993200	-18699300	-36086100	0.0373969	17993200	18699300	36086100	5584.17
1823	-17640400	-18403300	-35028300	0.0354614	17640400	18403300	35028300	5013.59			1823	-17999500	-18719000	-36173900	0.0354614	17999500	18719000	36173900	5317.37
1824	-17619300	-18408300	-35073400	0.0338344	17619300	18408300	35073400	4792.58			1824	-18005300	-18740600	-36271200	0.0338344	18005300	18740600	36271200	5096.89
1825	-17597100	-18414000	-35122600	0.0337295	17597100	18414000	35122600	4787.62			1825	-18012000	-18764500	-36378300	0.0337295	18012000	18764500	36378300	5106.95
1826	-17568300	-18419500	-35177900	0.0337623	17568300	18419500	35177900	4803.19			1826	-18010700	-18789700	-36499600	0.0337623	18010700	18789700	36499600	5140.79
1827	-17529800	-18423600	-35236000	0.036033	17529800	18423600	35236000	5137.97			1827	-17989900	-18812900	-36631000	0.036033	17989900	18812900	36631000	5518.75
1828	-17490600	-18427400	-35292900	0.0380583	17490600	18427400	35292900	5438.86			1828	-17974700	-18837500	-36763300	0.0380583	17974700	18837500	36763300	5863.77
1829	-17459400	-18433200	-35351800	0.038539	17459400	18433200	35351800	5520.93			1829	-17975500	-18866700	-36901700	0.038539	17975500	18866700	36901700	5976.07
1830	-17434500	-18441500	-35416600	0.0371656	17434500	18441500	35416600	5339.06			1830	-18004600	-18904400	-37052300	0.0371656	18004600	18904400	37052300	5805.32
1831	-17407300	-18451700	-35492100	0.0364871	17407300	18451700	35492100	5258.78			1831	-18029400	-18946400	-37227700	0.0364871	18029400	18946400	37227700	5747.22
1832	-17373500	-18461000	-35570100	0.0365259	17373500	18461000	35570100	5281.85			1832	-18053700	-18991100	-37416500	0.0365259	18053700	18991100	37416500	5805.04
1833	-17341300	-18471600	-35653300	0.0361535	17341300	18471600	35653300	5246.77			1833	-18086200	-19040300	-37618400	0.0361535	18086200	19040300	37618400	5801.31
1834	-17312200	-18484500	-35743400	0.0352899	17312200	18484500	35743400	5141.72			1834	-18133100	-19096700	-37840000	0.0352899	18133100	19096700	37840000	5723.21
1835	-17284600	-18499500	-35842700	0.0340206	17284600	18499500	35842700	4978.69			1835	-18189100	-19160600	-38088500	0.0340206	18189100	19160600	38088500	5583.35
1836	-17251100	-18514800	-35949100	0.0329469	17251100	18514800	35949100	4844.16			1836	-18245800	-19230000	-38362900	0.0329469	18245800	19230000	38362900	5477.9
1837	-17212500	-18531400	-36066700	0.0324071	17212500	18531400	36066700	4789.41			1837	-18296100	-19305100	-38670400	0.0324071	18296100	19305100	38670400	5465.99
1838	-17164000	-18548200	-36195200	0.0327035	17164000	18548200	36195200	4860.15			1838	-18335300	-19385500	-39014300	0.0327035	18335300	19385500	39014300	5603.6
1839	-17102500	-18564000	-36332200	0.0335796	17102500	18564000	36332200	5019.47			1839	-18358400	-19469500	-39391800	0.0335796	18358400	19469500	39391800	5852.27
1840	-17028800	-18579500	-36479700	0.0347644	17028800	18579500	36479700	5228.84			1840	-18361500	-19557500	-39807700	0.0347644	18361500	19557500	39807700	6171.06
1841	-16947400	-18595000	-36635200	0.0355788	16947400	18595000	36635200	5386.22			1841	-18357800	-19651500	-40259300	0.0355788	18357800	19651500	40259300	6441.54
1842	-16881900	-18617000	-36805600	0.0362406	16881900	18617000	36805600	5527.06			1842	-18388000	-19763500	-40763200	0.0362406	18388000	19763500	40763200	6708.52
1843	-16818800	-18644000	-36997000	0.035669	16818800	18644000	36997000	5485.78			1843	-18443800	-19898100	-41348600	0.035669	18443800	19898100	41348600	6774.67
1844	-16752800	-18677800	-37224000	0.0346997	16752800	18677800	37224000	5390.6			1844	-18494100	-20057800	-42059600	0.0346997	18494100	20057800	42059600	6796.18
1845	-16670800	-18711900	-37468700	0.0342126	16670800	18711900	37468700	5372.2			1845	-18513300	-20231100	-42866300	0.0342126	18513300	20231100	42866300	6933.26
1846	-16577500	-18747900	-37733300	0.0341677	16577500	18747900	37733300	5427.43			1846	-18501100	-20422300	-43789400	0.0341677	18501100	20422300	43789400	7194.06
1847	-16465200	-18787000	-38032300	0.0342354	16465200	18787000	38032300	5509.21			1847	-18431800	-20640600	-44899200	0.0342354	18431800	20640600	44899200	7539.4
1848	-16328700	-18829300	-38370100	0.0349423	16328700	18829300	38370100	5705.53			1848	-18278000	-20893000	-46255900	0.0349423	18278000	20893000	46255900	8118.48
1849	-16167800	-18874700	-38747500	0.0350674	16167800	18874700	38747500	5819.6			1849	-18050200	-21198000	-47937200	0.0350674	18050200	21198000	47937200	8694.04
1850	-16005400	-18932300	-39184600	0.0343941	16005400	18932300	39184600	5817.19			1850	-17619900	-21601000	-50287900	0.0343941	17619900	21601000	50287900	9312.53
1851	-15795500	-18973300	-39589800	0.0343049	15795500	18973300	39589800	5902.52			1851	-16866700	-21610900	-51088400	0.0343049	16866700	21610900	51088400	9549.39
1852	-15561100	-19017500	-40034900	0.0357954	15561100	19017500	40034900	6276.27			1852	-15925800	-20927100	-48770400	0.0357954	15925800	20927100	48770400	9096.34
1853	-15343100	-19101000	-40650600	0.0338886	15343100	19101000	40650600	6102.99			1853	-14615900	-19976600	-45550800	0.0338886	14615900	19976600	45550800	7534.41
1854	-15088100	-19201100	-41382700	0.0314023	15088100	19201100	41382700	5837.35			1854	-13231500	-18968800	-42131600	0.0314023	13231500	18968800	42131600	5997.08
1855	-14759900	-19303100	-42196900	0.0295484	14759900	19303100	42196900	5687.69			1855	-11732500	-17881700	-38438500	0.0295484	11732500	17881700	38438500	4724.68
1856	-14337000	-19406800	-43114200	0.0273658	14337000	19406800	43114200	5476.73			1856	-10268600	-16819900	-34828900	0.0273658	10268600	16819900	34828900	3620.89
1857	-13767300	-19495800	-44108100	0.0281773	13767300	19495800	44108100	5879.73			1857	-8802990	-15756900	-31206900	0.0281773	8802990	15756900	31206900	3026.7
1858	-13065700	-19546700	-45052100	0.0304273	13065700	19546700	45052100	6604.88			1858	-7323890	-14675400	-27548900	0.0304273	7323890	14675400	27548900	2588.68
1859	-12249000	-19601300	-46129200	0.0327352	12249000	19601300	46129200	7435.16			1859	-6108300	-13790200	-24539900	0.0327352	6108300	13790200	24539900	2253.3
1860	-18115400	-18234200	-33747700	0.0690793	18115400	18234200	33747700	9245.06			1860	-18206300	-18258700	-33773500	0.0690793	18206300	18258700	33773500	9269.45
1861	-11393500	-15630400	-28060600	0.0589879	11393500	15630400	28060600	5293.98			1861	-5687490	-12531600	-18998800	0.0589879	5687490	12531600	18998800	2584.37
1862	-10739500	-17766700	-38895700	0.0491665	10739500	17766700	38895700	8030.03			1862	-5106430	-13047600	-22026700	0.0491665	5106430	13047600	22026700	2788.94
1863	-10748000	-18070200	-40333400	0.0444084	10748000	18070200	40333400	7777.08			1863	-5101440	-13045200	-22015800	0.0444084	5101440	13045200	22015800	2516.92
1864	-18062600	-18235700	-33807800	0.112493	18062600	18235700	33807800	15086.9			1864	-18147700	-18270800	-33889500	0.112493	18147700	18270800	33889500	15166
1865	-18064000	-18234200	-33798900	0.0870739	18064000	18234200	33798900	11673.1			1865	-18147000	-18267700	-33875400	0.0870739	18147000	18267700	33875400	11730.9
1866	-18060700	-18237400	-33817400	0.12421	18060700	18237400	33817400	16665.5			1866	-18147100	-18274000	-33905600	0.12421	18147100	18274000	33905600	16758.4
1867	-18059000	-18239100	-33827100	0.122374	18059000	18239100	33827100	16426.5			1867	-18146000	-18277400	-33922900	0.122374	18146000	18277400	33922900	16524.2
1868	-18057200	-18240800	-33837100	0.119428	18057200	18240800	33837100	16038.3			1868	-18144400	-18280900	-33941200	0.119428	18144400	18280900	33941200	16140.2
1869	-18055400	-18242500	-33847100	0.120816	18055400	18242500	33847100	16232.1			1869	-18142900	-18284500	-33959600	0.120816	18142900	18284500	33959600	16341.9
1870	-18054000	-18244300	-33857200	0.119527	18054000	18244300	33857200	16066.4			1870	-18141300	-18288100	-33978600	0.119527	18141300	18288100	33978600	16181.9
1871	-18052500	-18246100	-33867400	0.117294	18052500	18246100	33867400	15773.7			1871	-18139700	-18291800	-33997900	0.117294	18139700	18291800	33997900	15894
1872	-18051000	-18248000	-33877700	0.114576	18051000	18248000	33877700	15415.5			1872	-18138100	-18295600	-34017500	0.114576	18138100	18295600	34017500	15539.9
1873	-18049500	-18249900	-33888500	0.113292	18049500	18249900	33888500	15250.3			1873	-18136300	-18299600	-34038200	0.113292	18136300	18299600	34038200	15380.7
1874	-18048000	-18252000	-33900000	0.114797	18048000	18252000	33900000	15461.2			1874	-18134800	-18303900	-34060100	0.114797	18134800	18303900	34060100	15601.1
1875	-18046400	-18254200	-33912000	0.1168	18046400	18254200	33912000	15739.7			1875	-18133200	-18308500	-34083600	0.1168	18133200	18308500	34083600	15890.8
1876	-18044900	-18256700	-33925100	0.120693	18044900	18256700	33925100	16274.2			1876	-18131900	-18313400	-34108700	0.120693	18131900	18313400	34108700	16440
1877	-18043200	-18259200	-33939100	0.126873	18043200	18259200	33939100	17118.6			1877	-18130100	-18318800	-34135800	0.126873	18130100	18318800	34135800	17303.8
1878	-18041100	-18262000	-33954400	0.139277	18041100	18262000	33954400	18805.6			1878	-18127700	-18324500	-34165600	0.139277	18127700	18324500	34165600	19022.1
1879	-18038500	-18265000	-33971300	0.151826	18038500	18265000	33971300	20515.9			1879	-18124500	-18330700	-34198500	0.151826	18124500	18330700	34198500	20767.7
1880	-17773500	-18275000	-34283900	0.106414	17773500	18275000	34283900	14542			1880	-17553400	-18370700	-34960000	0.106414	17553400	18370700	34960000	14978.6
1881	-17808600	-18279000	-34267700	0.10477	17808600	18279000	34267700	14313.3			1881	-17633800	-18377700	-34912900	0.10477	17633800	18377700	34912900	14729.5
1882	-17732600	-18269700	-34299800	0.108011	17732600	18269700	34299800	14763.1			1882	-17459100	-18360800	-35007300	0.108011	17459100	18360800	35007300	15219.3
1883	-17684900	-18263200	-34316200	0.110755	17684900	18263200	34316200	15140			1883	-17349300	-18348000	-35056200	0.110755	17349300	18348000	35056200	15620.8
1884	-17627700	-18254500	-34332100	0.115207	17627700	18254500	34332100	15748.1			1884	-17218600	-18330900	-35105200	0.115207	17218600	18330900	35105200	16260.4
1885	-17561700	-18243900	-34347600	0.118704	17561700	18243900	34347600	16223.5			1885	-17065600	-18309000	-35153800	0.118704	17065600	18309000	35153800	16761.7
1886	-17484500	-18230600	-34361100	0.122018	17484500	18230600	34361100	16669.8			1886	-16886700	-18280800	-35198600	0.122018	16886700	18280800	35198600	17229.9
1887	-17394800	-18214100	-34372600	0.126004	17394800	18214100	34372600	17203			1887	-16678700	-18245600	-35238400	0.126004	16678700	18245600	35238400	17783.8
1888	-17293600	-18194600	-34380800	0.135051	17293600	18194600	34380800	18420.4			1888	-16442400	-18202700	-35270400	0.135051	16442400	18202700	35270400	19039.2
1889	-17171600	-18168700	-34379100	0.149901	17171600	18168700	34379100	20411.2			1889	-16160200	-18144700	-35276500	0.149901	16160200	18144700	35276500	21073.6
1890	-18089200	-18231300	-33759800	0.128426	18089200	18231300	33759800	17190.8			1890	-18178500	-18258700	-33801300	0.128426	18178500	18258700	33801300	17248.7
1891	-18095200	-18231100	-33753200	0.118143	18095200	18231100	33753200	15810.7			1891	-18183900	-18257500	-33790400	0.118143	18183900	18257500	33790400	15860.6
1892	-18101800	-18231500	-33748200	0.110203	18101800	18231500	33748200	14746.1			1892	-18190000	-18257000	-33781600	0.110203	18190000	18257000	33781600	14789.7
1893	-18108400	-18232200	-33744900	0.1068	18108400	18232200	33744900	14289.9			1893	-18196600	-18257000	-33775000	0.1068	18196600	18257000	33775000	14329.9
1894	-18121100	-18234500	-33743400	0.082568	18121100	18234500	33743400	11049			1894	-18209800	-18258500	-33768700	0.082568	18209800	18258500	33768700	11077.5
1895	-18115200	-18233200	-33743200	0.100373	18115200	18233200	33743200	13430.2			1895	-18203500	-18257500	-33770500	0.100373	18203500	18257500	33770500	13466.1
1896	-11167700	-19618200	-47290900	0.0354874	11167700	19618200	47290900	8467.76			1896	-4744440	-12802300	-21164900	0.0354874	4744440	12802300	21164900	1877.49
1897	-12634100	-19923000	-47277100	0.0302339	12634100	19923000	47277100	7203.46			1897	-6167560	-13833100	-24688600	0.0302339	6167560	13833100	24688600	2104
1898	-11547200	-20006500	-48761600	0.0316473	11547200	20006500	48761600	8015.52			1898	-4923520	-12936000	-21609200	0.0316473	4923520	12936000	21609200	1736.53
1899	-13528400	-19825900	-45920100	0.0301911	13528400	19825900	45920100	6802.89			1899	-7635580	-14901800	-28318100	0.0301911	7635580	14901800	28318100	2703.23
1900	-14236900	-19713800	-44677200	0.0295504	14236900	19713800	44677200	6325.83			1900	-9086010	-15958000	-31901400	0.0295504	9086010	15958000	31901400	3308.75
1901	-14812700	-19598800	-43553200	0.0292099	14812700	19598800	43553200	5968.28			1901	-10712600	-17139100	-35911700	0.0292099	10712600	17139100	35911700	4098.12
1902	-15227400	-19475700	-42551800	0.0302017	15227400	19475700	42551800	5917.1			1902	-12338500	-18318900	-39923600	0.0302017	12338500	18318900	39923600	5196.11
1903	-15542800	-19359700	-41683700	0.0315722	15542800	19359700	41683700	5962.15			1903	-13942800	-19485000	-43880700	0.0315722	13942800	19485000	43880700	6526.18
1904	-15793700	-19255300	-40935500	0.0329787	15793700	19255300	40935500	6031.72			1904	-15415300	-20556200	-47513200	0.0329787	15415300	20556200	47513200	7962.56
1905	-16009400	-19169500	-40310900	0.0334587	16009400	19169500	40310900	5957.86			1905	-16676100	-21471600	-50615000	0.0334587	16676100	21471600	50615000	9145.09
1906	-16206000	-19101400	-39789500	0.0328099	16206000	19101400	39789500	5713.54			1906	-17508000	-21973400	-52174700	0.0328099	17508000	21973400	52174700	9524.11
1907	-16382500	-19036300	-39303000	0.0341571	16382500	19036300	39303000	5825.24			1907	-18235200	-21652200	-49916400	0.0341571	18235200	21652200	49916400	9141.5
1908	-16533200	-18972600	-38848600	0.0343112	16533200	18972600	38848600	5737.7			1908	-18657400	-21315500	-47889700	0.0343112	18657400	21315500	47889700	8517.03
1909	-16655600	-18914700	-38450400	0.0344125	16655600	18914700	38450400	5655.8			1909	-18859800	-21019400	-46276300	0.0344125	18859800	21019400	46276300	8029.9
1910	-16764000	-18863500	-38097700	0.0343197	16764000	18863500	38097700	5554.52			1910	-18967500	-20765400	-44958100	0.0343197	18967500	20765400	44958100	7603.74
1911	-16855300	-18816500	-37782700	0.0342693	16855300	18816500	37782700	5470.36			1911	-19012200	-20542500	-43851200	0.0342693	19012200	20542500	43851200	7261.62
1912	-16932900	-18773700	-37501100	0.0343997	16932900	18773700	37501100	5423.57			1912	-19009100	-20343700	-42906800	0.0343997	19009100	20343700	42906800	7011
1913	-16998200	-18733600	-37244600	0.0348575	16998200	18733600	37244600	5433.7			1913	-18974900	-20163700	-42083300	0.0348575	18974900	20163700	42083300	6862.19
1914	-17054800	-18698000	-37018500	0.0353086	17054800	18698000	37018500	5449.08			1914	-18917000	-20004000	-41379900	0.0353086	18917000	20004000	41379900	6743.88
1915	-17106600	-18667000	-36818900	0.0353968	17106600	18667000	36818900	5414.57			1915	-18853200	-19864000	-40776700	0.0353968	18853200	19864000	40776700	6584.76
1916	-17161900	-18640900	-36639200	0.0348553	17161900	18640900	36639200	5289.91			1916	-18798800	-19741800	-40248500	0.0348553	18798800	19741800	40248500	6334.62
1917	-17217700	-18618200	-36475200	0.033864	17217700	18618200	36475200	5102.94			1917	-18753700	-19633400	-39777200	0.033864	18753700	19633400	39777200	6026.85
1918	-17271200	-18597500	-36323100	0.0331462	17271200	18597500	36323100	4961.95			1918	-18711800	-19535000	-39350000	0.0331462	18711800	19535000	39350000	5787.19
1919	-17317500	-18577700	-36182100	0.0329802	17317500	18577700	36182100	4906.84			1919	-18658500	-19442500	-38962700	0.0329802	18658500	19442500	38962700	5657.42
1920	-17355400	-18558600	-36053600	0.0331813	17355400	18558600	36053600	4908.92			1920	-18595500	-19356500	-38615700	0.0331813	18595500	19356500	38615700	5601.03
1921	-17387100	-18540500	-35935500	0.0333177	17387100	18540500	35935500	4903.37			1921	-18530400	-19277800	-38305700	0.0333177	18530400	19277800	38305700	5542.68
1922	-17413700	-18523200	-35826200	0.0341627	17413700	18523200	35826200	5003.26			1922	-18463900	-19205400	-38027000	0.0341627	18463900	19205400	38027000	5608.32
1923	-17438400	-18507700	-35727800	0.0349795	17438400	18507700	35727800	5100.47			1923	-18399500	-19139800	-37778900	0.0349795	18399500	19139800	37778900	5674.24
1924	-17462400	-18493900	-35637900	0.0356812	17462400	18493900	35637900	5182.07			1924	-18344400	-19081500	-37556300	0.0356812	18344400	19081500	37556300	5726.24
1925	-17488500	-18481800	-35554500	0.0358992	17488500	18481800	35554500	5194.71			1925	-18298000	-19029200	-37353400	0.0358992	18298000	19029200	37353400	5705.11
1926	-17514300	-18470800	-35476000	0.0364978	17514300	18470800	35476000	5263.28			1926	-18259900	-18982000	-37166700	0.0364978	18259900	18982000	37166700	5748.32
1927	-17537200	-18460600	-35404600	0.0371068	17537200	18460600	35404600	5334.42			1927	-18222500	-18938700	-36997600	0.0371068	18222500	18938700	36997600	5796.47
1928	-17560600	-18451700	-35338700	0.0373023	17560600	18451700	35338700	5347.26			1928	-18194400	-18901000	-36846200	0.0373023	18194400	18901000	36846200	5784.58
1929	-17586300	-18444200	-35277500	0.0366452	17586300	18444200	35277500	5239.44			1929	-18176000	-18867800	-36706100	0.0366452	18176000	18867800	36706100	5644.8
1930	-17614100	-18437900	-35219300	0.0354327	17614100	18437900	35219300	5053.81			1930	-18169200	-18838500	-36573200	0.0354327	18169200	18838500	36573200	5424.12
1931	-17642600	-18432000	-35162900	0.0348667	17642600	18432000	35162900	4961.52			1931	-18163500	-18810900	-36447400	0.0348667	18163500	18810900	36447400	5306.06
1932	-17666000	-18425700	-35109200	0.0348036	17666000	18425700	35109200	4941.35			1932	-18155400	-18784700	-36330900	0.0348036	18155400	18784700	36330900	5267.34
1933	-17687000	-18419800	-35060400	0.0350051	17687000	18419800	35060400	4959.73			1933	-18142900	-18760100	-36226000	0.0350051	18142900	18760100	36226000	5271.21
1934	-17706000	-18414300	-35015100	0.0353695	17706000	18414300	35015100	5001.77			1934	-18133800	-18737900	-36129600	0.0353695	18133800	18737900	36129600	5301.59
1935	-17723400	-18408900	-34971700	0.0366062	17723400	18408900	34971700	5167.11			1935	-18124800	-18717200	-36039700	0.0366062	18124800	18717200	36039700	5463.36
1936	-17741100	-18404200	-34931900	0.0376628	17741100	18404200	34931900	5307.38			1936	-18120000	-18698800	-35956900	0.0376628	18120000	18698800	35956900	5598.99
1937	-17758800	-18400100	-34894700	0.0384373	17758800	18400100	34894700	5408.17			1937	-18117000	-18681700	-35878200	0.0384373	18117000	18681700	35878200	5692.9
1938	-17776100	-18396200	-34858600	0.039138	17776100	18396200	34858600	5498.53			1938	-18119600	-18666900	-35805300	0.039138	18119600	18666900	35805300	5777.1
1939	-17792100	-18392400	-34824400	0.0395574	17792100	18392400	34824400	5549.56			1939	-18117700	-18652000	-35736100	0.0395574	18117700	18652000	35736100	5819.94
1940	-17810200	-18389200	-34791100	0.0386142	17810200	18389200	34791100	5409.94			1940	-18123100	-18639100	-35669200	0.0386142	18123100	18639100	35669200	5663.76
1941	-17827700	-18386100	-34759000	0.0376235	17827700	18386100	34759000	5264.29			1941	-18129800	-18626800	-35604000	0.0376235	18129800	18626800	35604000	5502.05
1942	-17845000	-18383200	-34727700	0.0367169	17845000	18383200	34727700	5130.96			1942	-18137600	-18615400	-35541800	0.0367169	18137600	18615400	35541800	5354.34
1943	-17861100	-18380300	-34697700	0.0361177	17861100	18380300	34697700	5041.1			1943	-18144500	-18604400	-35482500	0.0361177	18144500	18604400	35482500	5252.76
1944	-17875900	-18377500	-34669500	0.0357292	17875900	18377500	34669500	4981.16			1944	-18151400	-18594100	-35426500	0.0357292	18151400	18594100	35426500	5183.05
1945	-17890100	-18374700	-34642100	0.0353829	17890100	18374700	34642100	4927.38			1945	-18158800	-18584600	-35373600	0.0353829	18158800	18584600	35373600	5120.55
1946	-17903600	-18372000	-34615700	0.0354481	17903600	18372000	34615700	4931.14			1946	-18165800	-18575500	-35323200	0.0354481	18165800	18575500	35323200	5118.3
1947	-17916200	-18369400	-34590600	0.0354843	17916200	18369400	34590600	4931.11			1947	-18172200	-18566700	-35274700	0.0354843	18172200	18566700	35274700	5112.26
1948	-17927200	-18366600	-34566500	0.0356034	17927200	18366600	34566500	4942.71			1948	-18178100	-18558200	-35228400	0.0356034	18178100	18558200	35228400	5118.63
1949	-17938300	-18364100	-34543400	0.0358435	17938300	18364100	34543400	4971.31			1949	-18183700	-18550100	-35184400	0.0358435	18183700	18550100	35184400	5142.84
1950	-17948100	-18361500	-34521400	0.0364988	17948100	18361500	34521400	5057.56			1950	-18189400	-18542500	-35142400	0.0364988	18189400	18542500	35142400	5226.9
1951	-17958900	-18359500	-34500600	0.0367023	17958900	18359500	34500600	5081.47			1951	-18196900	-18535600	-35102200	0.0367023	18196900	18535600	35102200	5246.6
1952	-17969700	-18357400	-34480100	0.0359244	17969700	18357400	34480100	4969.64			1952	-18205900	-18529200	-35062600	0.0359244	18205900	18529200	35062600	5126.43
1953	-17980000	-18355300	-34459400	0.0362446	17980000	18355300	34459400	5009.7			1953	-18214800	-18522800	-35022800	0.0362446	18214800	18522800	35022800	5163.04
1954	-17989300	-18353100	-34439900	0.0368153	17989300	18353100	34439900	5084.5			1954	-18221700	-18516300	-34985200	0.0368153	18221700	18516300	34985200	5235.52
1955	-17997900	-18350900	-34420800	0.0367599	17997900	18350900	34420800	5072.82			1955	-18228200	-18510100	-34948800	0.0367599	18228200	18510100	34948800	5219.12
1956	-18006700	-18349000	-34402700	0.0367007	18006700	18349000	34402700	5060.9			1956	-18235300	-18504200	-34913900	0.0367007	18235300	18504200	34913900	5202.62
1957	-18015100	-18347100	-34385200	0.0362743	18015100	18347100	34385200	4998.51			1957	-18242200	-18498600	-34880100	0.0362743	18242200	18498600	34880100	5134.45
1958	-18023000	-18345100	-34368100	0.0352118	18023000	18345100	34368100	4848.67			1958	-18249200	-18493200	-34847300	0.0352118	18249200	18493200	34847300	4976.81
1959	-18030400	-18343100	-34351200	0.0344508	18030400	18343100	34351200	4740.54			1959	-18256200	-18488000	-34815400	0.0344508	18256200	18488000	34815400	4862.38
1960	-18037600	-18341100	-34334400	0.0348143	18037600	18341100	34334400	4787.2			1960	-18261900	-18482600	-34784000	0.0348143	18261900	18482600	34784000	4906.77
1961	-18043200	-18339000	-34318500	0.035166	18043200	18339000	34318500	4832.27			1961	-18267100	-18477400	-34754000	0.035166	18267100	18477400	34754000	4949.66
1962	-18048700	-18336900	-34303300	0.0356912	18048700	18336900	34303300	4901.25			1962	-18271400	-18472200	-34724900	0.0356912	18271400	18472200	34724900	5016.97
1963	-18053900	-18334900	-34288500	0.0362221	18053900	18334900	34288500	4971			1963	-18274800	-18467100	-34697000	0.0362221	18274800	18467100	34697000	5085.1
1964	-18059200	-18333000	-34274000	0.0367101	18059200	18333000	34274000	5034.85			1964	-18278300	-18462100	-34670100	0.0367101	18278300	18462100	34670100	5147.29
1965	-18063500	-18330900	-34259900	0.0371201	18063500	18330900	34259900	5087.96			1965	-18282200	-18457400	-34643700	0.0371201	18282200	18457400	34643700	5198.55
1966	-18068000	-18329100	-34246400	0.0374721	18068000	18329100	34246400	5133.22			1966	-18285500	-18452700	-34617800	0.0374721	18285500	18452700	34617800	5241.65
1967	-18072400	-18327200	-34233000	0.0378158	18072400	18327200	34233000	5177.31			1967	-18288600	-18448100	-34592700	0.0378158	18288600	18448100	34592700	5283.66
1968	-18075900	-18325200	-34220100	0.0380496	18075900	18325200	34220100	5206.35			1968	-18291400	-18443600	-34568500	0.0380496	18291400	18443600	34568500	5310.43
1969	-18079700	-18323300	-34207500	0.038337	18079700	18323300	34207500	5242.8			1969	-18294700	-18439400	-34545200	0.038337	18294700	18439400	34545200	5344.88
1970	-18083800	-18321600	-34195100	0.0381392	18083800	18321600	34195100	5212.96			1970	-18298100	-18435300	-34522200	0.0381392	18298100	18435300	34522200	5311.75
1971	-18087900	-18320000	-34183100	0.0377002	18087900	18320000	34183100	5150.3			1971	-18300900	-18431100	-34499300	0.0377002	18300900	18431100	34499300	5245.11
1972	-18091500	-18318200	-34171200	0.0374819	18091500	18318200	34171200	5117.82			1972	-18303800	-18427100	-34477000	0.0374819	18303800	18427100	34477000	5209.44
1973	-18094500	-18316400	-34159400	0.037245	18094500	18316400	34159400	5082.82			1973	-18305900	-18423000	-34455500	0.037245	18305900	18423000	34455500	5171.37
1974	-18096700	-18314500	-34148300	0.0371609	18096700	18314500	34148300	5068.8			1974	-18307400	-18419000	-34434800	0.0371609	18307400	18419000	34434800	5154.73
1975	-18099400	-18312800	-34137400	0.0371918	18099400	18312800	34137400	5070.56			1975	-18308200	-18414900	-34414600	0.0371918	18308200	18414900	34414600	5154.12
1976	-18101400	-18310900	-34126700	0.0375476	18101400	18310900	34126700	5116.59			1976	-18309000	-18411000	-34394900	0.0375476	18309000	18411000	34394900	5198.61
1977	-18102900	-18309100	-34116400	0.0379628	18102900	18309100	34116400	5170.73			1977	-18309600	-18407100	-34375900	0.0379628	18309600	18407100	34375900	5251.39
1978	-18104700	-18307400	-34106400	0.0382251	18104700	18307400	34106400	5204.09			1978	-18310100	-18403300	-34357200	0.0382251	18310100	18403300	34357200	5283
1979	-18106300	-18305600	-34096400	0.0382496	18106300	18305600	34096400	5205.05			1979	-18310600	-18399600	-34338800	0.0382496	18310600	18399600	34338800	5281.8
1980	-18108400	-18304100	-34087100	0.0378821	18108400	18304100	34087100	5152.89			1980	-18311200	-18396000	-34321000	0.0378821	18311200	18396000	34321000	5226.66
1981	-18109900	-18302500	-34078000	0.0373091	18109900	18302500	34078000	5072.85			1981	-18311500	-18392500	-34303900	0.0373091	18311500	18392500	34303900	5143.43
1982	-18111400	-18300900	-34068900	0.0363239	18111400	18300900	34068900	4936.84			1982	-18311800	-18389100	-34287400	0.0363239	18311800	18389100	34287400	5003.69
1983	-18111900	-18299100	-34059700	0.0352302	18111900	18299100	34059700	4786.11			1983	-18311500	-18385700	-34271000	0.0352302	18311500	18385700	34271000	4849.22
1984	-18112900	-18297600	-34051400	0.0349352	18112900	18297600	34051400	4744.22			1984	-18311200	-18382300	-34254900	0.0349352	18311200	18382300	34254900	4804.91
1985	-18113400	-18295900	-34042700	0.0348996	18113400	18295900	34042700	4737.44			1985	-18310800	-18378900	-34239100	0.0348996	18310800	18378900	34239100	4796.36
1986	-18114200	-18294300	-34034400	0.0354265	18114200	18294300	34034400	4807.1			1986	-18309400	-18375500	-34223900	0.0354265	18309400	18375500	34223900	4865.15
1987	-18114100	-18292600	-34026300	0.0361697	18114100	18292600	34026300	4906.02			1987	-18308000	-18372100	-34209400	0.0361697	18308000	18372100	34209400	4963.67
1988	-18114200	-18290900	-34018300	0.0368006	18114200	18290900	34018300	4989.68			1988	-18306400	-18368900	-34195600	0.0368006	18306400	18368900	34195600	5046.8
1989	-18114600	-18289500	-34011000	0.0372971	18114600	18289500	34011000	5055.26			1989	-18304700	-18365600	-34182100	0.0372971	18304700	18365600	34182100	5111.46
1990	-18114700	-18288000	-34003600	0.037489	18114700	18288000	34003600	5079.47			1990	-18303100	-18362500	-34168700	0.037489	18303100	18362500	34168700	5134.35
1991	-18114900	-18286500	-33996500	0.0377663	18114900	18286500	33996500	5115.31			1991	-18301700	-18359500	-34155600	0.0377663	18301700	18359500	34155600	5168.98
1992	-18114600	-18285100	-33989800	0.0380897	18114600	18285100	33989800	5157.43			1992	-18300300	-18356600	-34143000	0.0380897	18300300	18356600	34143000	5210
1993	-18114800	-18283700	-33982900	0.0377575	18114800	18283700	33982900	5110.77			1993	-18298800	-18353700	-34130700	0.0377575	18298800	18353700	34130700	5161.41
1994	-18114300	-18282100	-33976200	0.0367972	18114300	18282100	33976200	4979.13			1994	-18296600	-18350700	-34118600	0.0367972	18296600	18350700	34118600	5027.06
1995	-18113900	-18280600	-33969400	0.0363431	18113900	18280600	33969400	4916.05			1995	-18294800	-18347800	-34106500	0.0363431	18294800	18347800	34106500	4962.01
1996	-18113400	-18279200	-33963200	0.0364448	18113400	18279200	33963200	4928.3			1996	-18292600	-18345000	-34094900	0.0364448	18292600	18345000	34094900	4972.98
1997	-18113000	-18277900	-33957000	0.0363941	18113000	18277900	33957000	4919.95			1997	-18290100	-18342100	-34083900	0.0363941	18290100	18342100	34083900	4963.26
1998	-18112100	-18276400	-33950700	0.0364892	18112100	18276400	33950700	4931.25			1998	-18287400	-18339300	-34073300	0.0364892	18287400	18339300	34073300	4973.5
[truncated: 1,580 more rows]
