# Supplementary material for: Energy release induced rockbursts based on butterfly-shaped plastic zones in roadways of coal reservoirs
Source: PLoS One. 2021 Jul 28;16(7):e0255044. doi: 10.1371/journal.pone.0255044 (PMC8318283; doi:10.1371/journal.pone.0255044)
Supplement: S1 Data — (ZIP) [file pone.0255044.s001.zip › Qianqiu coal/1/energy6.xlsx]

## Sheet: s1
	弹性								0.142			塑性								0.142
									17500000000											17500000000
1	-17729500	-18055400	-32938000	0.262912	17729500	18055400	32938000	9762.2	3.76544e+07		1	-17446400	-17945400	-32435200	0.262912	17446400	17945400	32435200	9491.32	3.65693e+07	1.08511e+06
2	-17736600	-18053900	-32919900	0.309936	17736600	18053900	32919900	11500.3			2	-17463400	-17943400	-32404100	0.309936	17463400	17943400	32404100	11176.5
3	-17727400	-18054700	-32934800	0.206584	17727400	18054700	32934800	7669.28			3	-17438600	-17942800	-32423900	0.206584	17438600	17942800	32423900	7452.9
4	-18183000	-18260100	-33946300	0.0805412	18183000	18260100	33946300	3154.39			4	-18335700	-18650400	-34018600	0.0805412	18335700	18650400	34018600	3191.38
5	-18216900	-18264900	-33946500	0.171302	18216900	18264900	33946500	6713.17			5	-18343200	-18703700	-34019400	0.171302	18343200	18703700	34019400	6794.6
6	-18184300	-18260000	-33944400	0.134419	18184300	18260000	33944400	5264.18			6	-18336000	-18655400	-34016100	0.134419	18336000	18655400	34016100	5326.15
7	-18163500	-18257400	-33946400	0.0660114	18163500	18257400	33946400	2584.44			7	-18331800	-18621700	-34019800	0.0660114	18331800	18621700	34019800	2614.41
8	-18158900	-18256700	-33946300	0.076708	18158900	18256700	33946300	3002.96			8	-18330300	-18612400	-34018600	0.076708	18330300	18612400	34018600	3037.37
9	-17656700	-18191900	-33985300	0.0639968	17656700	18191900	33985300	2487.61			9	-17787400	-18244700	-34231800	0.0639968	17787400	18244700	34231800	2520.77
10	-17630100	-18186200	-33971500	0.100416	17630100	18186200	33971500	3899.04			10	-17726200	-18233300	-34211600	0.100416	17726200	18233300	34211600	3947.58
11	-17653100	-18189400	-33971500	0.0787695	17653100	18189400	33971500	3059.75			11	-17768300	-18238300	-34205600	0.0787695	17768300	18238300	34205600	3098.02
12	-17671400	-18193700	-33983300	0.0471096	17671400	18193700	33983300	1831.49			12	-17814900	-18247100	-34221800	0.0471096	17814900	18247100	34221800	1855.65
13	-17678900	-18196000	-33992700	0.0544857	17678900	18196000	33992700	2119.41			13	-17838200	-18253300	-34242100	0.0544857	17838200	18253300	34242100	2149
14	-17723000	-18051500	-32916400	0.143249	17723000	18051500	32916400	5313.16			14	-17426700	-17935900	-32386600	0.143249	17426700	17935900	32386600	5158
15	-17734200	-18048500	-32883800	0.149886	17734200	18048500	32883800	5552.28			15	-17448000	-17930100	-32323900	0.149886	17448000	17930100	32323900	5383.64
16	-17723700	-18049100	-32898100	0.155384	17723700	18049100	32898100	5758.56			16	-17424200	-17930100	-32347800	0.155384	17424200	17930100	32347800	5584.74
17	-17715500	-18053700	-32939500	0.117809	17715500	18053700	32939500	4373.54			17	-17407900	-17939000	-32427900	0.117809	17407900	17939000	32427900	4248.51
18	-17710400	-18057500	-32971400	0.133331	17710400	18057500	32971400	4956.46			18	-17400600	-17946700	-32489900	0.133331	17400600	17946700	32489900	4821.31
19	-18179900	-18263800	-33975600	0.0959469	18179900	18263800	33975600	3762.41			19	-18361300	-18749200	-34102600	0.0959469	18361300	18749200	34102600	3822.71
20	-18152100	-18260300	-33978300	0.160325	18152100	18260300	33978300	6284.52			20	-18356300	-18705300	-34111300	0.160325	18356300	18705300	34111300	6384.92
21	-18143200	-18257900	-33970100	0.129149	18143200	18257900	33970100	5059.83			21	-18349900	-18675500	-34094900	0.129149	18349900	18675500	34094900	5136.87
22	-18173800	-18261900	-33968100	0.0769343	18173800	18261900	33968100	3015.53			22	-18356200	-18728200	-34087400	0.0769343	18356200	18728200	34087400	3062
23	-18199500	-18265800	-33970500	0.0842095	18199500	18265800	33970500	3302.56			23	-18362800	-18773000	-34089900	0.0842095	18362800	18773000	34089900	3354.68
24	-17673600	-18192500	-33973100	0.0749705	17673600	18192500	33973100	2913.42			24	-17811900	-18243800	-34200700	0.0749705	17811900	18243800	34200700	2950.18
25	-17693400	-18197200	-33986600	0.068252	17693400	18197200	33986600	2654.85			25	-17860900	-18253500	-34221500	0.068252	17860900	18253500	34221500	2690.55
26	-17704600	-18200300	-33997200	0.0692524	17704600	18200300	33997200	2695.56			26	-17895500	-18261300	-34242200	0.0692524	17895500	18261300	34242200	2734.13
27	-17700300	-18197000	-33978200	0.0680949	17700300	18197000	33978200	2648.06			27	-17869400	-18251800	-34200700	0.0680949	17869400	18251800	34200700	2682.28
28	-17717200	-18200900	-33989500	0.0716244	17717200	18200900	33989500	2787.54			28	-17912800	-18260400	-34218400	0.0716244	17912800	18260400	34218400	2825.65
29	-17732500	-18204500	-33999300	0.0784764	17732500	18204500	33999300	3056.36			29	-17954100	-18269200	-34239900	0.0784764	17954100	18269200	34239900	3101.14
30	-17671500	-18133800	-33555300	0.100748	17671500	18133800	33555300	3842.39			30	-17386300	-18092100	-33542900	0.100748	17386300	18092100	33542900	3821.02
31	-17674500	-18138400	-33585500	0.132356	17674500	18138400	33585500	5055			31	-17400100	-18101500	-33596000	0.132356	17400100	18101500	33596000	5033.08
32	-17687200	-18140300	-33586600	0.122794	17687200	18140300	33586600	4691.09			32	-17427300	-18105500	-33597400	0.122794	17427300	18105500	33597400	4671.97
33	-17682500	-18135900	-33559900	0.0919313	17682500	18135900	33559900	3507.54			33	-17408500	-18096500	-33551900	0.0919313	17408500	18096500	33551900	3489.4
34	-17674700	-18131700	-33537600	0.097215	17674700	18131700	33537600	3704.91			34	-17385800	-18088600	-33518100	0.097215	17385800	18088600	33518100	3682.86
35	-18153600	-18255700	-33944600	0.128661	18153600	18255700	33944600	5035.96			35	-18329700	-18609800	-34016700	0.128661	18329700	18609800	34016700	5093.87
36	-18137200	-18253500	-33945100	0.106881	18137200	18253500	33945100	4182.33			36	-18325600	-18580600	-34016500	0.106881	18325600	18580600	34016500	4229.27
37	-18129600	-18252500	-33945300	0.0994827	18129600	18252500	33945300	3892.33			37	-18323700	-18566500	-34017400	0.0994827	18323700	18566500	34017400	3935.66
38	-18116900	-18250400	-33943200	0.133993	18116900	18250400	33943200	5240.9			38	-18321400	-18551600	-34015700	0.133993	18321400	18551600	34015700	5299.09
39	-18105600	-18248900	-33943900	0.121919	18105600	18248900	33943900	4767.83			39	-18318400	-18530300	-34015700	0.121919	18318400	18530300	34015700	4819.72
40	-18097800	-18247800	-33943800	0.114966	18097800	18247800	33943800	4495.27			40	-18316400	-18515800	-34015800	0.114966	18316400	18515800	34015800	4543.67
41	-17510400	-18148300	-33820600	0.309525	17510400	18148300	33820600	11912.8			41	-17383600	-18143300	-33911200	0.309525	17383600	18143300	33911200	11935.4
42	-17523900	-18151100	-33826400	0.277604	17523900	18151100	33826400	10689.5			42	-17414500	-18149200	-33922300	0.277604	17414500	18149200	33922300	10715.5
43	-17529700	-18153100	-33835400	0.286946	17529700	18153100	33835400	11054.8			43	-17432900	-18152000	-33924100	0.286946	17432900	18152000	33924100	11080.5
44	-17636600	-18072300	-29603500	0.198032	17636600	18072300	29603500	6355.61			44	-16930900	-17042900	-26504100	0.198032	16930900	17042900	26504100	5329.37
45	-17639100	-18218800	-29474700	0.201908	17639100	18218800	29474700	6463.33			45	-17047000	-17318500	-26146000	0.201908	17047000	17318500	26146000	5394.52
46	-17673300	-18058800	-29879100	0.168028	17673300	18058800	29879100	5460.31			46	-17069800	-17125300	-26953900	0.168028	17069800	17125300	26953900	4639.43
47	-17667700	-17898500	-29999200	0.164357	17667700	17898500	29999200	5351.61			47	-16691200	-17117000	-27273200	0.164357	16691200	17117000	27273200	4566.36
48	-17639100	-17832500	-29860700	0.159669	17639100	17832500	29860700	5158			48	-16414600	-17052800	-27090900	0.159669	16414600	17052800	27090900	4366.56
49	-17603000	-17940600	-29495300	0.14717	17603000	17940600	29495300	4685.38			49	-16490700	-16970800	-26429300	0.14717	16490700	16970800	26429300	3901.35
50	-17556200	-17961600	-32441200	0.115969	17556200	17961600	32441200	4196.35			50	-16807600	-17713600	-31417900	0.115969	16807600	17713600	31417900	3945.52
51	-17579200	-17970000	-32477900	0.106268	17579200	17970000	32477900	3853.44			51	-16879400	-17733300	-31487100	0.106268	16879400	17733300	31487100	3632.22
52	-17629200	-17958400	-32345200	0.121948	17629200	17958400	32345200	4399.48			52	-16975600	-17709300	-31219300	0.121948	16975600	17709300	31219300	4123.69
53	-17615800	-17953700	-32325000	0.134466	17615800	17953700	32325000	4845.38			53	-16923900	-17696600	-31180100	0.134466	16923900	17696600	31180100	4534.04
54	-17522000	-17961200	-32472500	0.142255	17522000	17961200	32472500	5151.57			54	-16720900	-17710200	-31480800	0.142255	16720900	17710200	31480800	4846.21
55	-17566000	-18110400	-33494400	0.202697	17566000	18110400	33494400	7695.01			55	-17147800	-18044100	-33438500	0.202697	17147800	18044100	33438500	7619.64
56	-17580500	-18114400	-33507800	0.182236	17580500	18114400	33507800	6924.21			56	-17184700	-18052500	-33461500	0.182236	17184700	18052500	33461500	6862.03
57	-17585200	-18107500	-33453800	0.217764	17585200	18107500	33453800	8254.71			57	-17181900	-18038800	-33366500	0.217764	17181900	18038800	33366500	8164.05
58	-17569100	-18101800	-33429600	0.221713	17569100	18101800	33429600	8392.82			58	-17142200	-18026800	-33320800	0.221713	17142200	18026800	33320800	8289.07
59	-17551500	-18107400	-33486900	0.158901	17551500	18107400	33486900	6028.8			59	-17116900	-18037500	-33422300	0.158901	17116900	18037500	33422300	5965.7
60	-17703800	-18077900	-33123800	0.15946	17703800	18077900	33123800	5968.01			60	-17411500	-17990700	-32793300	0.15946	17411500	17990700	32793300	5847.87
61	-17702900	-18078900	-33132000	0.160691	17702900	18078900	33132000	6016.21			61	-17407200	-17992000	-32807100	0.160691	17407200	17992000	32807100	5896.26
62	-17700200	-18082300	-33159000	0.161388	17700200	18082300	33159000	6049.37			62	-17404100	-17998500	-32856400	0.161388	17404100	17998500	32856400	5934.84
63	-17773500	-18000000	-32497700	0.211134	17773500	18000000	32497700	7691.15			63	-17444300	-17817500	-31523300	0.211134	17444300	17817500	31523300	7308.43
64	-17846700	-17983100	-32303900	0.264433	17846700	17983100	32303900	9561.73			64	-17593200	-17783500	-31132100	0.264433	17593200	17783500	31132100	9015.98
65	-17819700	-17991100	-32388000	0.225821	17819700	17991100	32388000	8192.53			65	-17544100	-17800800	-31304600	0.225821	17544100	17800800	31304600	7753.5
66	-17814800	-17987000	-32363700	0.240821	17814800	17987000	32363700	8726.25			66	-17515900	-17789100	-31248800	0.240821	17515900	17789100	31248800	8242.51
67	-17748500	-18199500	-33948000	0.193682	17748500	18199500	33948000	7528.03			67	-17936300	-18249800	-34119200	0.193682	17936300	18249800	34119200	7610.51
68	-17746700	-18201600	-33964800	0.16407	17746700	18201600	33964800	6381.65			68	-17946700	-18256200	-34154900	0.16407	17946700	18256200	34154900	6458.32
69	-17775300	-18205100	-33961000	0.226263	17775300	18205100	33961000	8803.61			69	-17997400	-18261200	-34140000	0.226263	17997400	18261200	34140000	8908.46
70	-17825600	-18023600	-32614700	0.250469	17825600	18023600	32614700	9181.63			70	-17659000	-17891300	-31835900	0.250469	17659000	17891300	31835900	8833.05
71	-17845700	-18019300	-32563300	0.230663	17845700	18019300	32563300	8439.16			71	-17706900	-17885500	-31746600	0.230663	17706900	17885500	31746600	8108.98
72	-17827500	-18024000	-32615100	0.241964	17827500	18024000	32615100	8870.35			72	-17667400	-17893600	-31843900	0.241964	17667400	17893600	31843900	8537.65
73	-17855000	-18015500	-32527100	0.226417	17855000	18015500	32527100	8271.71			73	-17722600	-17876900	-31669300	0.226417	17722600	17876900	31669300	7934.01
74	-17699600	-18123500	-33454400	0.163266	17699600	18123500	33454400	6201.66			74	-17410700	-18070100	-33361300	0.163266	17410700	18070100	33361300	6144.03
75	-17703300	-18128000	-33482600	0.170133	17703300	18128000	33482600	6471.13			75	-17418200	-18077200	-33404400	0.170133	17418200	18077200	33404400	6415.81
76	-17705800	-18127000	-33473100	0.120804	17705800	18127000	33473100	4593.11			76	-17421100	-18075400	-33389100	0.120804	17421100	18075400	33389100	4552.66
77	-17491200	-18010400	-32854400	0.159359	17491200	18010400	32854400	5869			77	-16782900	-17824000	-32231100	0.159359	16782900	17824000	32231100	5629.79
78	-17525100	-17991900	-32688700	0.158715	17525100	17991900	32688700	5804.96			78	-16818900	-17783100	-31903200	0.158715	16818900	17783100	31903200	5525.43
79	-17541000	-18001200	-32739200	0.145477	17541000	18001200	32739200	5334.6			79	-16871600	-17804400	-32002800	0.145477	16871600	17804400	32002800	5093.16
80	-17470700	-18003700	-32827000	0.158684	17470700	18003700	32827000	5834.67			80	-16710700	-17806700	-32179700	0.158684	16710700	17806700	32179700	5585.2
81	-17469700	-18142300	-33817800	0.185849	17469700	18142300	33817800	7146.9			81	-17310500	-18128700	-33880500	0.185849	17310500	18128700	33880500	7147.59
82	-17445800	-18136500	-33800900	0.186149	17445800	18136500	33800900	7150.03			82	-17253300	-18117800	-33859800	0.186149	17253300	18117800	33859800	7145.49
83	-17457400	-18138700	-33805100	0.187388	17457400	18138700	33805100	7200.42			83	-17278500	-18122600	-33868700	0.187388	17278500	18122600	33868700	7199.03
84	-17449300	-18138100	-33808900	0.179186	17449300	18138100	33808900	6885.48			84	-17267400	-18120500	-33864800	0.179186	17267400	18120500	33864800	6881.42
85	-17585500	-18100100	-33400800	0.177818	17585500	18100100	33400800	6724.43			85	-17271700	-18034900	-33249100	0.177818	17271700	18034900	33249100	6641.33
86	-17584500	-18102300	-33417400	0.17918	17584500	18102300	33417400	6780.89			86	-17265300	-18037500	-33274000	0.17918	17265300	18037500	33274000	6699.04
87	-17590200	-18100100	-33396000	0.221612	17590200	18100100	33396000	8379.45			87	-17274600	-18034400	-33242500	0.221612	17274600	18034400	33242500	8274.94
88	-17577400	-18103000	-33429600	0.150232	17577400	18103000	33429600	5687.79			88	-17258000	-18039000	-33292000	0.150232	17258000	18039000	33292000	5620.64
89	-17902700	-18000800	-32374800	0.157342	17902700	18000800	32374800	5713.89			89	-17853600	-17861700	-31429600	0.157342	17853600	17861700	31429600	5467.63
90	-17920500	-17994900	-32314600	0.157987	17920500	17994900	32314600	5723.65			90	-17852100	-17894700	-31320000	0.157987	17852100	17894700	31320000	5467.12
91	-17909300	-17997100	-32341800	0.157633	17909300	17997100	32341800	5716.63			91	-17856300	-17870600	-31374300	0.157633	17856300	17870600	31374300	5465.77
92	-17921200	-17996400	-32324400	0.150036	17921200	17996400	32324400	5438.09			92	-17852800	-17891600	-31328500	0.150036	17852800	17891600	31328500	5193.66
93	-18302500	-18473400	-33959100	0.162703	18302500	18473400	33959100	6409.4			93	-18393100	-19035600	-34043600	0.162703	18393100	19035600	34043600	6500.3
94	-18309200	-18509600	-33970400	0.125245	18309200	18509600	33970400	4939.52			94	-18401000	-19071900	-34063600	0.125245	18401000	19071900	34063600	5011.52
95	-18303100	-18469500	-33966600	0.160324	18303100	18469500	33966600	6317.33			95	-18393200	-19024600	-34055500	0.160324	18393200	19024600	34055500	6407.23
96	-17794600	-18031100	-32699300	0.0755181	17794600	18031100	32699300	2777.32			96	-17630700	-17918000	-32054900	0.0755181	17630700	17918000	32054900	2688.61
97	-17799500	-18029800	-32684600	0.101271	17799500	18029800	32684600	3722.3			97	-17639500	-17915000	-32024600	0.101271	17639500	17915000	32024600	3601.08
98	-17789800	-18033200	-32718600	0.0997901	17789800	18033200	32718600	3672.85			98	-17618500	-17920500	-32084900	0.0997901	17618500	17920500	32084900	3556.79
99	-17787900	-18033900	-32725900	0.0763332	17787900	18033900	32725900	2810.32			99	-17615400	-17922300	-32101200	0.0763332	17615400	17922300	32101200	2722.58
100	-17788500	-18033400	-32721400	0.0747859	17788500	18033400	32721400	2752.83			100	-17618300	-17922000	-32096000	0.0747859	17618300	17922000	32096000	2666.91
101	-17743500	-18047600	-32867800	0.0787187	17743500	18047600	32867800	2914.4			101	-17534300	-17948200	-32367100	0.0787187	17534300	17948200	32367100	2837.65
102	-17747800	-18046100	-32853200	0.106186	17747800	18046100	32853200	3929.04			102	-17540600	-17945500	-32341600	0.106186	17540600	17945500	32341600	3823.78
103	-17739700	-18050000	-32888600	0.105483	17739700	18050000	32888600	3908.7			103	-17521800	-17951200	-32401300	0.105483	17521800	17951200	32401300	3807.49
104	-17737000	-18050400	-32894700	0.0841721	17737000	18050400	32894700	3119.72			104	-17519300	-17952400	-32412300	0.0841721	17519300	17952400	32412300	3039.65
105	-17737900	-18049600	-32888100	0.0776546	17737900	18049600	32888100	2877.35			105	-17523000	-17951900	-32404700	0.0776546	17523000	17951900	32404700	2803.51
106	-17514700	-18152000	-33842300	0.180009	17514700	18152000	33842300	6935.33			106	-17412200	-18147400	-33911900	0.180009	17412200	18147400	33911900	6944.83
107	-17486100	-18146300	-33830200	0.171935	17486100	18146300	33830200	6617.39			107	-17349800	-18136300	-33894900	0.171935	17349800	18136300	33894900	6621.2
108	-17495500	-18147800	-33831200	0.176633	17495500	18147800	33831200	6799.62			108	-17368800	-18139600	-33899500	0.176633	17368800	18139600	33899500	6805.73
109	-17500800	-18149600	-33839300	0.149863	17500800	18149600	33839300	5771.71			109	-17386300	-18142400	-33902100	0.149863	17386300	18142400	33902100	5776.68
110	-17414300	-18107700	-33626700	0.138165	17414300	18107700	33626700	5262.56			110	-17102200	-18071200	-33677900	0.138165	17102200	18071200	33677900	5246.58
111	-17414400	-18108600	-33632500	0.163373	17414400	18108600	33632500	6224.35			111	-17105700	-18072200	-33681400	0.163373	17105700	18072200	33681400	6205.17
112	-17411300	-18105700	-33615300	0.164564	17411300	18105700	33615300	6264.51			112	-17091000	-18067100	-33659400	0.164564	17091000	18067100	33659400	6242.6
113	-17703100	-18439700	-29711300	0.0865001	17703100	18439700	29711300	2813.73			113	-17135200	-18239000	-25855600	0.0865001	17135200	18239000	25855600	2338.66
114	-17722500	-18383900	-29905000	0.122325	17722500	18383900	29905000	4009.4			114	-17176800	-18153500	-26238300	0.122325	17176800	18153500	26238300	3359.44
115	-17721500	-18499100	-29783300	0.120973	17721500	18499100	29783300	3953.53			115	-17181200	-18497800	-25924700	0.120973	17181200	18497800	25924700	3306.03
116	-17702500	-18537500	-29609300	0.0923456	17702500	18537500	29609300	2996.71			116	-17138600	-18537500	-25580900	0.0923456	17138600	18537500	25580900	2486.31
117	-17682800	-18539600	-29466500	0.0802899	17682800	18539600	29466500	2588.64			117	-17093000	-18472100	-25320600	0.0802899	17093000	18472100	25320600	2131.35
118	-17769200	-18150500	-33577400	0.0982564	17769200	18150500	33577400	3757.61			118	-17567600	-18122800	-33580900	0.0982564	17567600	18122800	33580900	3744.79
119	-17780100	-18151900	-33576500	0.129678	17780100	18151900	33576500	4960.03			119	-17584500	-18124900	-33579400	0.129678	17584500	18124900	33579400	4943.48
120	-17767300	-18147200	-33555600	0.1505	17767300	18147200	33555600	5749.74			120	-17552800	-18115700	-33544900	0.1505	17552800	18115700	33544900	5725.14
121	-17758200	-18146500	-33559300	0.113237	17758200	18146500	33559300	4326.15			121	-17541000	-18114900	-33550900	0.113237	17541000	18114900	33550900	4307.9
122	-17755500	-18147900	-33572200	0.100299	17755500	18147900	33572200	3833.9			122	-17542400	-18118100	-33572300	0.100299	17542400	18118100	33572300	3819.47
123	-16694600	-17977600	-33417100	0.184557	16694600	17977600	33417100	6877.73			123	-15457300	-17841500	-33682000	0.184557	15457300	17841500	33682000	6827.96
124	-16751200	-17975700	-33346700	0.196538	16751200	17975700	33346700	7307.48			124	-15535700	-17832400	-33538600	0.196538	15535700	17832400	33538600	7230.81
125	-16786300	-17994600	-33446900	0.203921	16786300	17994600	33446900	7621.48			125	-15679200	-17874400	-33694800	0.203921	15679200	17874400	33694800	7574.17
126	-16751200	-18012300	-33608200	0.20101	16751200	18012300	33608200	7564.05			126	-15684400	-17916500	-33990500	0.20101	15684400	17916500	33990500	7570.55
127	-17760700	-18197500	-33921700	0.181742	17760700	18197500	33921700	7057.15			127	-17927400	-18238100	-34044800	0.181742	17927400	18238100	34044800	7116.69
128	-17733700	-18192700	-33913900	0.18559	17733700	18192700	33913900	7200.67			128	-17869900	-18227900	-34029700	0.18559	17869900	18227900	34029700	7255.18
129	-17727400	-18191800	-33914100	0.187685	17727400	18191800	33914100	7281.22			129	-17859900	-18227300	-34034900	0.187685	17859900	18227300	34034900	7337.5
130	-17765400	-18198000	-33920500	0.158561	17765400	18198000	33920500	6157.2			130	-17935500	-18237700	-34033600	0.158561	17935500	18237700	34033600	6206.76
131	-17202300	-18092300	-33728100	0.189258	17202300	18092300	33728100	7215.42			131	-16711000	-18059700	-33986800	0.189258	16711000	18059700	33986800	7241.48
132	-17163100	-18091000	-33758100	0.225173	17163100	18091000	33758100	8590.62			132	-16643100	-18060500	-34060400	0.225173	16643100	18060500	34060400	8635.23
133	-17204100	-18100000	-33781300	0.219151	17204100	18100000	33781300	8375.5			133	-16740800	-18077100	-34081400	0.219151	16740800	18077100	34081400	8425.58
134	-17884400	-18393800	-31051600	0.267454	17884400	18393800	31051600	9238.9			134	-17578000	-18789700	-28467400	0.267454	17578000	18789700	28467400	8288.07
135	-17899800	-18326000	-31229700	0.256292	17899800	18326000	31229700	8912.25			135	-17611500	-18641900	-28854600	0.256292	17611500	18641900	28854600	8054.5
136	-17889900	-18342000	-31143000	0.275102	17889900	18342000	31143000	9532.02			136	-17588300	-18663900	-28666500	0.275102	17588300	18663900	28666500	8576.03
137	-17784100	-17887800	-31685700	0.107653	17784100	17887800	31685700	3779.8			137	-17255700	-17611200	-30238400	0.107653	17255700	17611200	30238400	3495.78
138	-17762900	-17880900	-31658100	0.15047	17762900	17880900	31658100	5274.23			138	-17188800	-17596300	-30198700	0.15047	17188800	17596300	30198700	4870.14
139	-17868800	-17874500	-31506100	0.179325	17868800	17874500	31506100	6255.35			139	-17398600	-17579900	-29871800	0.179325	17398600	17579900	29871800	5740.86
140	-17848300	-17881900	-31579600	0.104181	17848300	17881900	31579600	3644.86			140	-17385900	-17597400	-30009900	0.104181	17385900	17597400	30009900	3356.08
141	-17815200	-17890000	-31670200	0.0974211	17815200	17890000	31670200	3420.25			141	-17336800	-17615600	-30188600	0.0974211	17336800	17615600	30188600	3161.53
142	-17739000	-18201600	-33972300	0.111849	17739000	18201600	33972300	4351.34			142	-17941300	-18258200	-34174400	0.111849	17941300	18258200	34174400	4406.13
143	-17598300	-18112800	-33478600	0.18456	17598300	18112800	33478600	7005.51			143	-17216600	-18049800	-33410300	0.18456	17216600	18049800	33410300	6937.21
144	-17595500	-18119000	-33525700	0.170868	17595500	18119000	33525700	6499.24			144	-17221400	-18062100	-33493600	0.170868	17221400	18062100	33493600	6447.46
145	-17955300	-18180000	-33601900	0.126075	17955300	18180000	33601900	4842.9			145	-17859200	-18167800	-33610700	0.126075	17859200	18167800	33610700	4836.45
146	-17944500	-18178300	-33600300	0.124932	17944500	18178300	33600300	4797.72			146	-17837300	-18163900	-33604800	0.124932	17837300	18163900	33604800	4789.46
147	-17852600	-18480000	-30738300	0.0714781	17852600	18480000	30738300	2438.83			147	-17516700	-18933500	-27885500	0.0714781	17516700	18933500	27885500	2164.88
148	-17847700	-18496600	-30686700	0.106922	17847700	18496600	30686700	3640.98			148	-17504500	-18966800	-27765200	0.106922	17504500	18966800	27765200	3223.47
149	-17481600	-17921100	-32225900	0.159929	17481600	17921100	32225900	5722.24			149	-16715200	-17689100	-31335800	0.159929	16715200	17689100	31335800	5410.56
150	-17508800	-17910900	-32125800	0.18651	17508800	17910900	32125800	6646.17			150	-16734600	-17665700	-31149100	0.18651	16734600	17665700	31149100	6256.69
151	-17711200	-18069500	-33056700	0.154917	17711200	18069500	33056700	5781.22			151	-17439500	-17978700	-32679800	0.154917	17439500	17978700	32679800	5654.8
152	-17707400	-18072700	-33083400	0.237025	17707400	18072700	33083400	8855.4			152	-17429900	-17984100	-32727700	0.237025	17429900	17984100	32727700	8669.34
153	-17880000	-18215900	-33933400	0.0877093	17880000	18215900	33933400	3414.73			153	-18155600	-18268200	-34031400	0.0877093	18155600	18268200	34031400	3446.38
154	-17860800	-18212900	-33931600	0.104496	17860800	18212900	33931600	4066.57			154	-18118700	-18262700	-34029200	0.104496	18118700	18262700	34029200	4102.89
155	-18023700	-18251200	-34041800	0.16444	18023700	18251200	34041800	6449.24			155	-18355200	-18551000	-34257400	0.16444	18355200	18551000	34257400	6572.22
156	-18055400	-18254200	-34032000	0.163001	18055400	18254200	34032000	6393.61			156	-18358600	-18599300	-34233300	0.163001	18358600	18599300	34233300	6513.53
157	-17452800	-17976500	-32650900	0.103022	17452800	17976500	32650900	3756.49			157	-16593600	-17742700	-31840000	0.103022	16593600	17742700	31840000	3561.13
158	-17464300	-17963600	-32547100	0.122236	17464300	17963600	32547100	4436.94			158	-16587600	-17713200	-31635600	0.122236	16587600	17713200	31635600	4184.3
159	-17851000	-18016900	-32541100	0.187909	17851000	18016900	32541100	6868.72			159	-17735100	-17887700	-31734000	0.187909	17735100	17887700	31734000	6605.83
160	-17851800	-18015400	-32529800	0.172086	17851800	18015400	32529800	6287.21			160	-17740600	-17886500	-31720400	0.172086	17740600	17886500	31720400	6046.47
161	-17419300	-18116200	-33681800	0.161326	17419300	18116200	33681800	6160.58			161	-17136300	-18084200	-33736800	0.161326	17136300	18084200	33736800	6146.04
162	-17418900	-18114900	-33673500	0.146689	17418900	18114900	33673500	5599.49			162	-17134500	-18082600	-33726900	0.146689	17134500	18082600	33726900	5585.74
163	-17693900	-18099100	-33285200	0.306666	17693900	18099100	33285200	11559.2			163	-17391300	-18028500	-33083800	0.306666	17391300	18028500	33083800	11392
164	-17697100	-18103800	-33315500	0.308833	17697100	18103800	33315500	11657.4			164	-17396700	-18036400	-33134700	0.308833	17396700	18036400	33134700	11500.2
165	-17691300	-18086600	-33198700	0.13586	17691300	18086600	33198700	5100.8			165	-17396700	-18007900	-32931500	0.13586	17396700	18007900	32931500	5012.53
166	-17688700	-18090300	-33228000	0.170991	17688700	18090300	33228000	6427.96			166	-17391200	-18014300	-32982500	0.170991	17391200	18014300	32982500	6322.74
167	-17519700	-18149500	-33819600	0.175319	17519700	18149500	33819600	6748.33			167	-17401700	-18151000	-33948700	0.175319	17401700	18151000	33948700	6773.87
168	-17508000	-18146500	-33809500	0.127466	17508000	18146500	33809500	4903.17			168	-17373000	-18144900	-33933300	0.127466	17373000	18144900	33933300	4919.14
169	-16590000	-17946800	-33301400	0.136914	16590000	17946800	33301400	5066.23			169	-15162800	-17777100	-33516600	0.136914	15162800	17777100	33516600	5004.01
170	-16596400	-17965400	-33428100	0.149674	16596400	17965400	33428100	5571.47			170	-15262300	-17820800	-33728800	0.149674	15262300	17820800	33728800	5533.68
171	-17431500	-18127300	-33749300	0.179015	17431500	18127300	33749300	6858.36			171	-17195900	-18103100	-33811800	0.179015	17195900	18103100	33811800	6850.08
172	-17423800	-18125600	-33745000	0.168495	17423800	18125600	33745000	6453.21			172	-17178500	-18099400	-33803000	0.168495	17178500	18099400	33803000	6443.06
173	-17718400	-18147100	-33603700	0.172581	17718400	18147100	33603700	6601.82			173	-17491500	-18118200	-33624400	0.172581	17491500	18118200	33624400	6581.6
174	-17735400	-18149600	-33604700	0.171624	17735400	18149600	33604700	6567.48			174	-17520800	-18122700	-33626900	0.171624	17520800	18122700	33626900	6549.2
175	-16936200	-17787700	-31818500	0.149804	16936200	17787700	31818500	5205.97			175	-15203100	-17403800	-30809600	0.149804	15203100	17403800	30809600	4805.74
176	-16788900	-17791000	-31989400	0.137305	16788900	17791000	31989400	4796.74			176	-14948300	-17414200	-31139100	0.137305	14948300	17414200	31139100	4457.4
177	-16880300	-17816500	-32080400	0.161165	16880300	17816500	32080400	5663.78			177	-15200900	-17470400	-31287400	0.161165	15200900	17470400	31287400	5292.93
178	-17449700	-18143200	-33844800	0.143993	17449700	18143200	33844800	5542.12			178	-17281600	-18149300	-34056500	0.143993	17281600	18149300	34056500	5579.24
179	-17429100	-18139900	-33841300	0.0995634	17429100	18139900	33841300	3830.12			179	-17232200	-18143500	-34064500	0.0995634	17232200	18143500	34064500	3855.94
180	-17421200	-18135400	-33817100	0.131653	17421200	18135400	33817100	5058.38			180	-17203400	-18133600	-34022600	0.131653	17203400	18133600	34022600	5086.64
181	-17442600	-18139100	-33822600	0.111836	17442600	18139100	33822600	4299.61			181	-17253600	-18140400	-34021000	0.111836	17253600	18140400	34021000	4324.3
182	-17486600	-18151800	-33869100	0.139299	17486600	18151800	33869100	5370.73			182	-17368800	-18165200	-34082600	0.139299	17368800	18165200	34082600	5411.64
183	-17471900	-18147200	-33851300	0.132422	17471900	18147200	33851300	5100.21			183	-17328600	-18155900	-34056700	0.132422	17328600	18155900	34056700	5135
184	-17624600	-18178100	-33919200	0.2121	17624600	18178100	33919200	8215.57			184	-17672200	-18211200	-34107600	0.2121	17672200	18211200	34107600	8291.87
185	-17594000	-18171800	-33904400	0.200376	17594000	18171800	33904400	7752.2			185	-17603900	-18199800	-34094900	0.200376	17603900	18199800	34094900	7819.91
186	-17563900	-18165100	-33886800	0.16985	17563900	18165100	33886800	6562.6			186	-17533900	-18187000	-34073100	0.16985	17533900	18187000	34073100	6614.22
187	-17852900	-18500200	-30720600	0.157356	17852900	18500200	30720600	5367.06			187	-17512600	-19006300	-27783700	0.157356	17512600	19006300	27783700	4752.96
188	-17856000	-18499000	-30744000	0.21382	17856000	18499000	30744000	7300.47			188	-17516500	-19003900	-27814200	0.21382	17516500	19003900	27814200	6467.04
189	-17864500	-18473200	-30830000	0.197934	17864500	18473200	30830000	6780.66			189	-17536400	-18960800	-27999200	0.197934	17536400	18960800	27999200	6030.45
190	-17862900	-18481100	-30810700	0.149826	17862900	18481100	30810700	5129.01			190	-17535300	-18978700	-27973100	0.149826	17535300	18978700	27973100	4561.46
191	-17851000	-18497400	-30709800	0.108505	17851000	18497400	30709800	3698.82			191	-17511000	-18987800	-27790600	0.108505	17511000	18987800	27790600	3276.83
192	-17857600	-18488700	-30765400	0.118885	17857600	18488700	30765400	4062.12			192	-17525200	-18982400	-27897300	0.118885	17525200	18982400	27897300	3607.32
193	-17859800	-18000700	-31269300	0.215072	17859800	18000700	31269300	7441.52			193	-17545100	-17664500	-29357900	0.215072	17545100	17664500	29357900	6760.43
194	-17867700	-17940800	-31386000	0.179988	17867700	17940800	31386000	6253.22			194	-17560000	-17565200	-29605400	0.179988	17560000	17565200	29605400	5710.46
195	-17849700	-18089100	-31108900	0.181799	17849700	18089100	31108900	6255.83			195	-17521000	-17846800	-29003400	0.181799	17521000	17846800	29003400	5643.89
196	-17754900	-18024700	-32692900	0.154944	17754900	18024700	32692900	5692.46			196	-17458900	-17876700	-31931600	0.154944	17458900	17876700	31931600	5467.02
197	-17746300	-18030100	-32740300	0.159614	17746300	18030100	32740300	5875.68			197	-17446300	-17888400	-32027900	0.159614	17446300	17888400	32027900	5655.44
198	-17767600	-18025600	-32686800	0.193883	17767600	18025600	32686800	7122.76			198	-17492500	-17880600	-31925800	0.193883	17492500	17880600	31925800	6843.55
199	-17786900	-18019400	-32623200	0.236976	17786900	18019400	32623200	8683.99			199	-17525700	-17867000	-31796100	0.236976	17525700	17867000	31796100	8320.18
200	-17729200	-18027800	-32741100	0.12354	17729200	18027800	32741100	4546.44			200	-17401500	-17881400	-32022500	0.12354	17401500	17881400	32022500	4372.43
201	-17756100	-18021900	-32672000	0.178307	17756100	18021900	32672000	6544.73			201	-17454100	-17869600	-31886000	0.178307	17454100	17869600	31886000	6277.57
202	-17631800	-18176200	-33898500	0.135685	17631800	18176200	33898500	5251.46			202	-17670200	-18203700	-34056400	0.135685	17670200	18203700	34056400	5292.19
203	-17631800	-18177100	-33904700	0.151241	17631800	18177100	33904700	5855.16			203	-17675800	-18206600	-34071300	0.151241	17675800	18206600	34071300	5903.43
204	-17604200	-18171600	-33892900	0.148309	17604200	18171600	33892900	5735.87			204	-17614600	-18196500	-34060600	0.148309	17614600	18196500	34060600	5780.13
205	-17605900	-18171200	-33888100	0.136946	17605900	18171200	33888100	5295.43			205	-17613100	-18194300	-34046100	0.136946	17613100	18194300	34046100	5333.68
206	-17656100	-18180200	-33902800	0.126739	17656100	18180200	33902800	4908.24			206	-17717800	-18209800	-34052000	0.126739	17717800	18209800	34052000	4946.37
207	-17631000	-18175500	-33893800	0.12739	17631000	18175500	33893800	4929.32			207	-17664100	-18201100	-34044000	0.12739	17664100	18201100	34044000	4965.39
208	-17915400	-18315900	-31350900	0.258633	17915400	18315900	31350900	9041.3			208	-17655600	-18670400	-29141400	0.258633	17655600	18670400	29141400	8241.29
209	-17914100	-18316100	-31341600	0.264206	17914100	18316100	31341600	9232.26			209	-17655800	-18680000	-29133000	0.264206	17655800	18680000	29133000	8417.61
210	-17907800	-18351800	-31261000	0.226228	17907800	18351800	31261000	7882.28			210	-17641700	-18754600	-28957400	0.226228	17641700	18754600	28957400	7163.1
211	-17906500	-18346300	-31257600	0.207605	17906500	18346300	31257600	7231.45			211	-17636200	-18734500	-28938400	0.207605	17636200	18734500	28938400	6564.47
212	-17919000	-18276900	-31415700	0.233119	17919000	18276900	31415700	8166.68			212	-17660300	-18572500	-29272800	0.233119	17660300	18572500	29272800	7455.47
213	-17920200	-18272000	-31429400	0.290147	17920200	18272000	31429400	10169.8			213	-17666100	-18574200	-29312200	0.290147	17666100	18574200	29312200	9296.47
214	-17676600	-18102600	-33327800	0.188914	17676600	18102600	33327800	7132.19			214	-17374200	-18035500	-33151000	0.188914	17374200	18035500	33151000	7037.1
215	-17676900	-18106300	-33353600	0.166594	17676900	18106300	33353600	6296.88			215	-17373900	-18041700	-33195500	0.166594	17373900	18041700	33195500	6218.21
216	-17671900	-18104900	-33348500	0.155358	17671900	18104900	33348500	5870.31			216	-17367800	-18039500	-33185500	0.155358	17367800	18039500	33185500	5795.56
217	-17671500	-18100700	-33319500	0.164491	17671500	18100700	33319500	6207.24			217	-17367700	-18032600	-33136900	0.164491	17367700	18032600	33136900	6122.7
218	-17681500	-18098300	-33292000	0.164446	17681500	18098300	33292000	6198.98			218	-17380800	-18028100	-33091100	0.164446	17380800	18028100	33091100	6109.72
219	-17677300	-18097200	-33288300	0.175908	17677300	18097200	33288300	6629.44			219	-17376100	-18026500	-33084700	0.175908	17376100	18026500	33084700	6533.12
220	-17807100	-18023700	-32633900	0.181566	17807100	18023700	32633900	6659.26			220	-17599500	-17884100	-31844000	0.181566	17599500	17884100	31844000	6398.03
221	-17817400	-18023500	-32622200	0.234491	17817400	18023500	32622200	8597.49			221	-17627600	-17886000	-31829700	0.234491	17627600	17886000	31829700	8262.12
222	-17803800	-18028000	-32667900	0.181136	17803800	18028000	32667900	6653.31			222	-17596100	-17893500	-31914300	0.181136	17596100	17893500	31914300	6403.09
223	-17668200	-18054700	-32994200	0.18006	17668200	18054700	32994200	6695.27			223	-17294900	-17935500	-32516100	0.18006	17294900	17935500	32516100	6506.13
224	-17661700	-18059700	-33036200	0.156015	17661700	18059700	33036200	5811.53			224	-17287800	-17945700	-32595900	0.156015	17287800	17945700	32595900	5657.26
225	-17675800	-18196800	-34001700	0.0818258	17675800	18196800	34001700	3184.01			225	-17843500	-18256400	-34259200	0.0818258	17843500	18256400	34259200	3230.08
226	-17642700	-18190600	-33990000	0.0884445	17642700	18190600	33990000	3437.8			226	-17766900	-18243900	-34246700	0.0884445	17766900	18243900	34246700	3484.82
227	-17656800	-18188300	-33959600	0.112661	17656800	18188300	33959600	4374.2			227	-17768000	-18234400	-34178000	0.112661	17768000	18234400	34178000	4425.51
228	-17628800	-18184000	-33956600	0.113139	17628800	18184000	33956600	4390.04			228	-17711800	-18227100	-34181800	0.113139	17711800	18227100	34181800	4440.75
229	-17798400	-18207100	-33952500	0.174012	17798400	18207100	33952500	6770.75			229	-18034000	-18262700	-34114000	0.174012	18034000	18262700	34114000	6847.75
230	-17782500	-18203800	-33944900	0.205964	17782500	18203800	33944900	8009.04			230	-17995200	-18255200	-34099400	0.205964	17995200	18255200	34099400	8094.36
231	-17771600	-18201500	-33938800	0.185981	17771600	18201500	33938800	7228.66			231	-17969500	-18249900	-34086800	0.185981	17969500	18249900	34086800	7301.66
232	-17643400	-18068500	-33117000	0.117674	17643400	18068500	33117000	4397.92			232	-17256500	-17962700	-32748100	0.117674	17256500	17962700	32748100	4294.42
233	-17652000	-18065000	-33083700	0.0881652	17652000	18065000	33083700	3290.62			233	-17273100	-17956200	-32685700	0.0881652	17273100	17956200	32685700	3209.29
234	-17913800	-18323600	-31332200	0.175808	17913800	18323600	31332200	6141.68			234	-17657400	-18703200	-29121300	0.175808	17657400	18703200	29121300	5601.41
235	-17767100	-18141500	-33515000	0.120249	17767100	18141500	33515000	4585.65			235	-17523200	-18101100	-33470300	0.120249	17523200	18101100	33470300	4556.62
236	-17755100	-18138000	-33502100	0.162736	17755100	18138000	33502100	6200.95			236	-17502100	-18095200	-33449000	0.162736	17502100	18095200	33449000	6158.37
237	-17743300	-18134500	-33488900	0.200037	17743300	18134500	33488900	7616.16			237	-17481600	-18089000	-33425900	0.200037	17481600	18089000	33425900	7559.29
238	-17869900	-18023900	-31318400	0.198745	17869900	18023900	31318400	6895.37			238	-17516600	-17712200	-29106300	0.198745	17516600	17712200	29106300	6180.45
239	-17894400	-17914300	-31602800	0.211272	17894400	17914300	31602800	7409.24			239	-17505700	-17570700	-29699500	0.211272	17505700	17570700	29699500	6724.65
240	-17885000	-18030800	-31419100	0.227569	17885000	18030800	31419100	7932.93			240	-17551600	-17766400	-29302300	0.227569	17551600	17766400	29302300	7151.24
241	-17552700	-18004400	-32750300	0.1058	17552700	18004400	32750300	3882.46			241	-16911800	-17812800	-32022200	0.1058	16911800	17812800	32022200	3710.18
242	-17600200	-17998700	-32661900	0.168192	17600200	17998700	32661900	6152.65			242	-17008500	-17801800	-31847500	0.168192	17008500	17801800	31847500	5860.86
243	-17610000	-18077800	-33217000	0.10561	17610000	18077800	33217000	3962.52			243	-17192500	-17980000	-32936300	0.10561	17192500	17980000	32936300	3883.04
244	-17620900	-18076100	-33193800	0.099437	17620900	18076100	33193800	3727.73			244	-17214900	-17976700	-32890300	0.099437	17214900	17976700	32890300	3649.84
245	-17621900	-18072300	-33166200	0.101405	17621900	18072300	33166200	3796.84			245	-17211700	-17968900	-32837700	0.101405	17211700	17968900	32837700	3712.91
246	-17590800	-18079500	-33248500	0.137894	17590800	18079500	33248500	5179.4			246	-17155000	-17982200	-32989300	0.137894	17155000	17982200	32989300	5078.99
247	-17604600	-18074400	-33198500	0.119874	17604600	18074400	33198500	4493.51			247	-17177600	-17972400	-32896900	0.119874	17177600	17972400	32896900	4398.38
248	-17780000	-17908800	-31839900	0.143002	17780000	17908800	31839900	5056.08			248	-17203900	-17598000	-30196400	0.143002	17203900	17598000	30196400	4629.39
249	-17826500	-17912600	-31820500	0.159401	17826500	17912600	31820500	5636.09			249	-17331000	-17609100	-30147900	0.159401	17331000	17609100	30147900	5162.36
250	-17850600	-17916800	-31826600	0.172377	17850600	17916800	31826600	6099.51			250	-17407700	-17621000	-30156300	0.172377	17407700	17621000	30156300	5593.96
251	-17420400	-18113500	-33661500	0.0676179	17420400	18113500	33661500	2579.82			251	-17128000	-18082400	-33731800	0.0676179	17128000	18082400	33731800	2575.1
252	-17424400	-18115500	-33672300	0.0801769	17424400	18115500	33672300	3060.68			252	-17140700	-18086700	-33750000	0.0801769	17140700	18086700	33750000	3056.56
253	-17556200	-18158900	-33849900	0.291817	17556200	18158900	33849900	11255			253	-17490700	-18162800	-33943300	0.291817	17490700	18162800	33943300	11289.5
254	-17835900	-18157900	-33563500	0.103338	17835900	18157900	33563500	3954.2			254	-17659000	-18132200	-33556700	0.103338	17659000	18132200	33556700	3940.54
255	-17838000	-18158000	-33562000	0.134203	17838000	18158000	33562000	5135.09			255	-17659000	-18131600	-33552500	0.134203	17659000	18131600	33552500	5116.54
256	-17839000	-18158000	-33561200	0.144119	17839000	18158000	33561200	5514.41			256	-17656900	-18131000	-33550100	0.144119	17656900	18131000	33550100	5493.79
257	-18160400	-18257300	-33949100	0.121154	18160400	18257300	33949100	4743.65			257	-18341400	-18666600	-34043500	0.121154	18341400	18666600	34043500	4807.28
258	-18173600	-18258800	-33946400	0.113221	18173600	18258800	33946400	4433.56			258	-18342200	-18680100	-34035900	0.113221	18342200	18680100	34035900	4492.13
259	-16680900	-18018300	-33720900	0.144023	16680900	18018300	33720900	5441.38			259	-15612500	-17936900	-34208400	0.144023	15612500	17936900	34208400	5473.81
260	-16679400	-17995800	-33562400	0.184927	16679400	17995800	33562400	6935.96			260	-15517900	-17884700	-33929800	0.184927	15517900	17884700	33929800	6927.95
261	-16743400	-18031900	-33755900	0.165928	16743400	18031900	33755900	6285.49			261	-15763600	-17962900	-34243000	0.165928	15763600	17962900	34243000	6330.54
262	-16679400	-18035800	-33847900	0.126801	16679400	18035800	33847900	4818.54			262	-15696400	-17979600	-34429500	0.126801	15696400	17979600	34429500	4874.96
263	-17904400	-18002800	-32387000	0.110447	17904400	18002800	32387000	4013.24			263	-17842900	-17858900	-31420900	0.110447	17842900	17858900	31420900	3835.66
264	-17889600	-18006700	-32429400	0.130223	17889600	18006700	32429400	4739.58			264	-17808500	-17865100	-31499400	0.130223	17808500	17865100	31499400	4535.6
265	-17960800	-18105900	-31885800	0.18781	17960800	18105900	31885800	6697.62			265	-17769100	-18261200	-30361200	0.18781	17769100	18261200	30361200	6268.49
266	-17964100	-18089600	-31925500	0.167259	17964100	18089600	31925500	5973.52			266	-17776400	-18226900	-30447400	0.167259	17776400	18226900	30447400	5600.42
267	-17961700	-18100600	-31896900	0.129994	17961700	18100600	31896900	4637.65			267	-17773700	-18256500	-30398300	0.129994	17773700	18256500	30398300	4345.71
268	-17959000	-18113600	-31865000	0.138805	17959000	18113600	31865000	4946.12			268	-17767900	-18284100	-30329100	0.138805	17767900	18284100	30329100	4628.41
269	-17511400	-18090100	-33403900	0.170474	17511400	18090100	33403900	6439.11			269	-16998300	-18000400	-33276200	0.170474	16998300	18000400	33276200	6344.61
270	-17496200	-18084300	-33377600	0.139339	17496200	18084300	33377600	5255.42			270	-16952500	-17987300	-33227900	0.139339	16952500	17987300	33227900	5170.3
271	-17508400	-18082500	-33352400	0.161775	17508400	18082500	33352400	6096.01			271	-16975900	-17984100	-33181600	0.161775	16975900	17984100	33181600	5992.49
272	-17454700	-18039700	-33100400	0.169641	17454700	18039700	33100400	6313.76			272	-16763500	-17888000	-32708000	0.169641	16763500	17888000	32708000	6125.33
273	-17477000	-18039400	-33075800	0.192785	17477000	18039400	33075800	7170.01			273	-16814400	-17888300	-32659200	0.192785	16814400	17888300	32659200	6951.51
274	-17460200	-18049800	-33167100	0.18921	17460200	18049800	33167100	7064.14			274	-16802800	-17911300	-32834700	0.18921	16802800	17911300	32834700	6876.88
275	-17605200	-18893000	-28558700	0.177838	17605200	18893000	28558700	5548.55			275	-16939900	-19302600	-23396700	0.177838	16939900	19302600	23396700	4437.18
276	-17582600	-18847600	-28442400	0.163846	17582600	18847600	28442400	5079.06			276	-16899300	-19002900	-23406100	0.163846	16899300	19002900	23406100	4047.87
277	-17616300	-18832800	-28697800	0.195943	17616300	18832800	28697800	6143.01			277	-16972300	-19110300	-23820500	0.195943	16972300	19110300	23820500	4951.56
278	-17596900	-18169500	-29222400	0.190653	17596900	18169500	29222400	6025.16			278	-16953500	-16980500	-25816000	0.190653	16953500	16980500	25816000	4966.08
279	-16518900	-17904200	-33068100	0.167487	16518900	17904200	33068100	6123.61			279	-14884800	-17682500	-33118800	0.167487	14884800	17682500	33118800	5981.75
280	-16603300	-17883100	-32833300	0.180837	16603300	17883100	32833300	6549.41			280	-14965400	-17631500	-32674200	0.180837	14965400	17631500	32674200	6329.38
281	-16569200	-17855200	-32668200	0.185989	16569200	17855200	32668200	6680.49			281	-14791000	-17568100	-32395500	0.185989	14791000	17568100	32395500	6405.3
282	-17539300	-18209200	-34226800	0.162206	17539300	18209200	34226800	6360.71			282	-17779800	-18313400	-34730100	0.162206	17779800	18313400	34730100	6530.92
283	-17479300	-18198600	-34210800	0.170342	17479300	18198600	34210800	6668.22			283	-17631800	-18291800	-34723600	0.170342	17631800	18291800	34723600	6839.68
284	-17450800	-18198000	-34235000	0.169745	17450800	18198000	34235000	6648.86			284	-17606900	-18296200	-34780100	0.169745	17606900	18296200	34780100	6829.99
285	-17811400	-18233800	-34129800	0.203905	17811400	18233800	34129800	7998.58			285	-18231400	-18339900	-34467700	0.203905	18231400	18339900	34467700	8178.39
286	-17874600	-18240100	-34111700	0.189489	17874600	18240100	34111700	7435.26			286	-18340200	-18347800	-34415300	0.189489	18340200	18347800	34415300	7597.23
287	-17822200	-18231900	-34105600	0.213933	17822200	18231900	34105600	8384.49			287	-18228200	-18332500	-34418200	0.213933	18228200	18332500	34418200	8561.5
288	-17959900	-18107900	-31877400	0.10026	17959900	18107900	31877400	3574.22			288	-17772300	-18276700	-30368200	0.10026	17772300	18276700	30368200	3348.58
289	-17962300	-18096100	-31906000	0.129101	17962300	18096100	31906000	4607.27			289	-17778100	-18253200	-30433500	0.129101	17778100	18253200	30433500	4322.51
290	-17591600	-18098000	-33379600	0.13822	17591600	18098000	33379600	5222.55			290	-17281200	-18031800	-33217500	0.13822	17281200	18031800	33217500	5155.83
291	-17692300	-18067100	-33058500	0.198124	17692300	18067100	33058500	7391.67			291	-17436000	-17980700	-32697900	0.198124	17436000	17980700	32697900	7237.46
292	-17691600	-18069400	-33075400	0.217181	17691600	18069400	33075400	8108.74			292	-17431400	-17983800	-32724500	0.217181	17431400	17983800	32724500	7942.58
293	-17696000	-18064100	-33033500	0.15681	17696000	18064100	33033500	5844.1			293	-17446300	-17976600	-32658000	0.15681	17446300	17976600	32658000	5718.92
294	-17408700	-18102800	-33597400	0.143699	17408700	18102800	33597400	5465.57			294	-17080500	-18061600	-33630900	0.143699	17080500	18061600	33630900	5443.07
295	-17406000	-18097100	-33559100	0.140404	17406000	18097100	33559100	5330.76			295	-17060800	-18051200	-33576200	0.140404	17060800	18051200	33576200	5303.26
296	-17407100	-18099600	-33575600	0.142903	17407100	18099600	33575600	5429.8			296	-17067600	-18055700	-33601400	0.142903	17067600	18055700	33601400	5404.47
297	-17407900	-18101800	-33590900	0.1383	17407900	18101800	33590900	5258.6			297	-17075200	-18060300	-33626600	0.1383	17075200	18060300	33626600	5237.07
298	-17406400	-18077500	-33418700	0.145172	17406400	18077500	33418700	5476.92			298	-17009900	-18015500	-33372500	0.145172	17009900	18015500	33372500	5427.88
299	-17403400	-18078300	-33427300	0.106328	17403400	18078300	33427300	4012.8			299	-17006800	-18017100	-33386900	0.106328	17006800	18017100	33386900	3977.94
300	-17399300	-18079600	-33440700	0.106465	17399300	18079600	33440700	4020.12			300	-17004000	-18020200	-33411500	0.106465	17004000	18020200	33411500	3987.36
301	-17426100	-18054900	-33237200	0.147804	17426100	18054900	33237200	5532.46			301	-16992400	-17973200	-33087400	0.147804	16992400	17973200	33087400	5452.92
302	-17419800	-18055300	-33246200	0.107702	17419800	18055300	33246200	4032.6			302	-16983300	-17974200	-33103600	0.107702	16983300	17974200	33103600	3975.77
303	-17412600	-18056100	-33259500	0.102722	17412600	18056100	33259500	3847.96			303	-16970300	-17975600	-33126600	0.102722	16970300	17975600	33126600	3795.08
304	-17475900	-18029800	-33008700	0.147706	17475900	18029800	33008700	5476.61			304	-17031300	-17925000	-32704300	0.147706	17031300	17925000	32704300	5357.79
305	-17468200	-18029600	-33014400	0.108025	17468200	18029600	33014400	4005.81			305	-17015100	-17924100	-32714200	0.108025	17015100	17924100	32714200	3919.08
306	-17457400	-18029800	-33026600	0.103189	17457400	18029800	33026600	3827.86			306	-16995000	-17924300	-32736000	0.103189	16995000	17924300	32736000	3746.05
307	-17564600	-18004000	-32735500	0.147692	17564600	18004000	32735500	5417.28			307	-17149900	-17873600	-32218400	0.147692	17149900	17873600	32218400	5249.77
308	-17556200	-18002700	-32734300	0.10802	17556200	18002700	32734300	3961.3			308	-17130500	-17870600	-32217000	0.10802	17130500	17870600	32217000	3837.98
309	-17546500	-18002500	-32742800	0.103181	17546500	18002500	32742800	3784.63			309	-17107800	-17869300	-32230400	0.103181	17107800	17869300	32230400	3666.78
310	-17692500	-17979200	-32430600	0.147688	17692500	17979200	32430600	5355.31			310	-17361400	-17822700	-31643300	0.147688	17361400	17822700	31643300	5132.37
311	-17686900	-17977300	-32422200	0.108016	17686900	17977300	32422200	3914.85			311	-17343900	-17817700	-31625700	0.108016	17343900	17817700	31625700	3749.36
312	-17680000	-17976400	-32423000	0.103178	17680000	17976400	32423000	3739.15			312	-17324000	-17814900	-31625600	0.103178	17324000	17814900	31625600	3580.02
313	-17846900	-17957400	-32120100	0.147689	17846900	17957400	32120100	5295.93			313	-17652300	-17776900	-31025500	0.147689	17652300	17776900	31025500	5016.82
314	-17845600	-17954700	-32102300	0.108018	17845600	17954700	32102300	3870.14			314	-17643200	-17770400	-30988000	0.108018	17643200	17770400	30988000	3662.19
315	-17844700	-17953400	-32094000	0.103178	17844700	17953400	32094000	3695.27			315	-17634200	-17766500	-30969100	0.103178	17634200	17766500	30969100	3494.39
316	-17940900	-18006100	-31843100	0.147691	17940900	18006100	31843100	5246.19			316	-17741400	-17984000	-30440200	0.147691	17741400	17984000	30440200	4917.38
317	-17938000	-18010000	-31818300	0.108019	17938000	18010000	31818300	3832.96			317	-17733900	-17986300	-30384400	0.108019	17733900	17986300	30384400	3587.43
318	-17936400	-18015000	-31802000	0.10318	17936400	18015000	31802000	3658.91			318	-17729500	-17992200	-30347100	0.10318	17729500	17992200	30347100	3421.26
319	-17930800	-18135600	-31641700	0.147697	17930800	18135600	31641700	5212.25			319	-17719200	-18284300	-29981700	0.147697	17719200	18284300	29981700	4847.05
320	-17928300	-18144500	-31614600	0.108024	17928300	18144500	31614600	3808.2			320	-17712100	-18298200	-29916400	0.108024	17712100	18298200	29916400	3535.58
321	-17926800	-18155600	-31592600	0.10318	17926800	18155600	31592600	3634.63			321	-17707700	-18317200	-29866100	0.10318	17707700	18317200	29866100	3370.71
322	-17928000	-18213800	-31543300	0.147703	17928000	18213800	31543300	5197.58			322	-17712200	-18484300	-29731500	0.147703	17712200	18484300	29731500	4814.01
323	-17926200	-18224300	-31519700	0.108023	17926200	18224300	31519700	3798.03			323	-17706500	-18504000	-29671100	0.108023	17706500	18504000	29671100	3512.63
324	-17925000	-18237400	-31498200	0.103172	17925000	18237400	31498200	3624.91			324	-17702700	-18528400	-29619400	0.103172	17702700	18528400	29619400	3348.88
325	-17931900	-18230800	-31554400	0.147886	17931900	18230800	31554400	5208.47			325	-17719800	-18543300	-29726900	0.147886	17719800	18543300	29726900	4825.59
326	-17931100	-18239700	-31539400	0.108041	17931100	18239700	31539400	3803.26			326	-17716100	-18560200	-29683200	0.108041	17716100	18560200	29683200	3519.79
327	-17930500	-18250800	-31524400	0.1036	17930500	18250800	31524400	3645.29			327	-17713200	-18582100	-29640700	0.1036	17713200	18582100	29640700	3370.29
328	-17941400	-18194500	-31658500	0.142068	17941400	18194500	31658500	5023.48			328	-17738700	-18473700	-29931500	0.142068	17738700	18473700	29931500	4671.77
329	-17942100	-18200100	-31657700	0.103797	17942100	18200100	31657700	3670.52			329	-17738300	-18483400	-29918400	0.103797	17738300	18483400	29918400	3411.99
330	-17941700	-18207300	-31647800	0.103852	17941700	18207300	31647800	3671.36			330	-17736000	-18496400	-29889400	0.103852	17736000	18496400	29889400	3410.29
331	-17596700	-18095900	-33359500	0.112986	17596700	18095900	33359500	4265.62			331	-17290300	-18028800	-33186800	0.112986	17290300	18028800	33186800	4209.35
332	-17963000	-18085800	-31921500	0.126446	17963000	18085800	31921500	4514.76			332	-17782600	-18236500	-30482100	0.126446	17782600	18236500	30482100	4241.49
333	-17964400	-18084500	-31932300	0.116451	17964400	18084500	31932300	4159.82			333	-17782900	-18229400	-30491500	0.116451	17782900	18229400	30491500	3907.29
334	-17966300	-18073100	-31957600	0.0918553	17966300	18073100	31957600	3284.23			334	-17787800	-18206400	-30549400	0.0918553	17787800	18206400	30549400	3088.66
335	-17965600	-18073200	-31952400	0.109888	17965600	18073200	31952400	3928.06			335	-17788100	-18209500	-30548300	0.109888	17788100	18209500	30548300	3695.08
336	-17960100	-18096700	-31889600	0.122444	17960100	18096700	31889600	4366.5			336	-17778800	-18264800	-30426600	0.122444	17778800	18264800	30426600	4099.38
337	-17962600	-18084900	-31919200	0.122587	17962600	18084900	31919200	4376.44			337	-17784000	-18239600	-30488700	0.122587	17784000	18239600	30488700	4113.57
338	-17828100	-18021400	-32596200	0.144937	17828100	18021400	32596200	5308.87			338	-17696500	-17899600	-31857900	0.144937	17696500	17899600	31857900	5120.28
339	-17813700	-18025200	-32638000	0.141939	17813700	18025200	32638000	5207.48			339	-17669900	-17907200	-31938800	0.141939	17669900	17907200	31938800	5030.36
340	-17817000	-18024300	-32627800	0.140988	17817000	18024300	32627800	5170.53			340	-17673000	-17904500	-31916300	0.140988	17673000	17904500	31916300	4991.82
341	-17773000	-18038300	-32772000	0.149279	17773000	18038300	32772000	5505.88			341	-17589200	-17931300	-32191700	0.149279	17589200	17931300	32191700	5343.76
342	-17760200	-18041900	-32810200	0.148795	17760200	18041900	32810200	5496.21			342	-17565400	-17938100	-32264200	0.148795	17565400	17938100	32264200	5341.71
343	-17762100	-18041300	-32804500	0.153969	17762100	18041300	32804500	5686.06			343	-17566200	-17936100	-32248900	0.153969	17566200	17936100	32248900	5523.67
344	-17667000	-18073700	-33131100	0.173876	17667000	18073700	33131100	6505.32			344	-17400500	-17993600	-32825100	0.173876	17400500	17993600	32825100	6384.52
345	-17668700	-18073500	-33127700	0.184318	17668700	18073500	33127700	6895.15			345	-17401200	-17992700	-32818100	0.184318	17401200	17992700	32818100	6765.86
346	-17678200	-18070400	-33096300	0.170647	17678200	18070400	33096300	6375.79			346	-17420000	-17988000	-32765900	0.170647	17420000	17988000	32765900	6251.27
347	-17621400	-18088100	-33279000	0.179418	17621400	18088100	33279000	6752.09			347	-17330800	-18017100	-33062400	0.179418	17330800	18017100	33062400	6651.33
348	-17609900	-18090900	-33310600	0.154038	17609900	18090900	33310600	5804.03			348	-17314500	-18021600	-33111300	0.154038	17314500	18021600	33111300	5721.51
349	-17612200	-18090600	-33306400	0.176035	17612200	18090600	33306400	6631.87			349	-17315000	-18020800	-33105300	0.176035	17315000	18020800	33105300	6536.83
350	-17490400	-18150000	-33852700	0.131283	17490400	18150000	33852700	5058.27			350	-17366300	-18160000	-34048000	0.131283	17366300	18160000	34048000	5092.09
351	-17507100	-18154800	-33870300	0.142117	17507100	18154800	33870300	5481.61			351	-17410700	-18169600	-34072000	0.142117	17410700	18169600	34072000	5522.4
352	-17260000	-18081900	-33596600	0.077619	17260000	18081900	33596600	2944.53			352	-16759100	-18032500	-33744400	0.077619	16759100	18032500	33744400	2939.48
353	-17272600	-18086400	-33616100	0.0927247	17272600	18086400	33616100	3521.45			353	-16795900	-18041500	-33772100	0.0927247	16795900	18041500	33772100	3518.13
354	-17265500	-18087000	-33627000	0.0615952	17265500	18087000	33627000	2340.1			354	-16788000	-18043500	-33794300	0.0615952	16788000	18043500	33794300	2339.09
355	-17607900	-18170900	-33883900	0.127443	17607900	18170900	33883900	4927.21			355	-17612700	-18192500	-34033800	0.127443	17612700	18192500	34033800	4960.8
356	-17705000	-18056200	-32967900	0.13391	17705000	18056200	32967900	4976.7			356	-17385500	-17943100	-32479500	0.13391	17385500	17943100	32479500	4838.58
357	-17697800	-18061200	-33010500	0.170042	17697800	18061200	33010500	6330.87			357	-17374100	-17953000	-32561500	0.170042	17374100	17953000	32561500	6165.97
358	-17819500	-18566800	-30415400	0.117426	17819500	18566800	30415400	3955.89			358	-17435900	-19081600	-27160500	0.117426	17435900	19081600	27160500	3454.48
359	-17815700	-18553000	-30402100	0.109642	17815700	18553000	30402100	3690.28			359	-17429300	-19026300	-27168400	0.109642	17429300	19026300	27168400	3221.72
360	-17806400	-18578800	-30309800	0.144404	17806400	18578800	30309800	4842.76			360	-17406400	-19082800	-26948600	0.144404	17406400	19082800	26948600	4207.36
361	-17707500	-18074100	-33093600	0.242234	17707500	18074100	33093600	9054.19			361	-17415500	-17983300	-32736600	0.242234	17415500	17983300	32736600	8861.12
362	-17709000	-18073300	-33086300	0.213782	17709000	18073300	33086300	7988.3			362	-17421900	-17982700	-32726000	0.213782	17421900	17982700	32726000	7817.45
363	-17724000	-18191900	-33918500	0.101726	17724000	18191900	33918500	3946.99			363	-17858000	-18229600	-34053300	0.101726	17858000	18229600	34053300	3980.08
364	-17702500	-18188300	-33913900	0.0923233	17702500	18188300	33913900	3580.09			364	-17814500	-18223600	-34054200	0.0923233	17814500	18223600	34054200	3609.6
365	-17703500	-18188000	-33911000	0.0933305	17703500	18188000	33911000	3618.73			365	-17813500	-18222200	-34045300	0.0933305	17813500	18222200	34045300	3647.46
366	-17706200	-18114100	-33380200	0.165129	17706200	18114100	33380200	6252.28			366	-17413900	-18054500	-33246500	0.165129	17413900	18054500	33246500	6182.22
367	-17713000	-18117400	-33397000	0.195326	17713000	18117400	33397000	7402.12			367	-17425500	-18060200	-33275900	0.195326	17425500	18060200	33275900	7324.03
368	-17709000	-18117900	-33404800	0.161388	17709000	18117900	33404800	6117.7			368	-17419600	-18061300	-33290000	0.161388	17419600	18061300	33290000	6054.7
369	-17775600	-18461300	-30207300	0.172082	17775600	18461300	30207300	5728.87			369	-17345200	-18589100	-27005100	0.172082	17345200	18589100	27005100	4958.51
370	-17763300	-18520900	-30060100	0.203513	17763300	18520900	30060100	6739.03			370	-17315300	-18722300	-26658500	0.203513	17315300	18722300	26658500	5792.04
371	-17782700	-18538300	-30180800	0.162505	17782700	18538300	30180800	5412.95			371	-17355700	-18816900	-26852600	0.162505	17355700	18816900	26852600	4678.99
372	-17717900	-18124100	-33439800	0.115774	17717900	18124100	33439800	4396.24			372	-17437000	-18071500	-33345100	0.115774	17437000	18071500	33345100	4355.64
373	-17726700	-18126600	-33448900	0.132081	17726700	18126600	33448900	5018.3			373	-17451900	-18075800	-33360600	0.132081	17451900	18075800	33360600	4973.94
374	-17724100	-18127300	-33456500	0.116685	17724100	18127300	33456500	4434.65			374	-17448300	-18076900	-33372500	0.116685	17448300	18076900	33372500	4396.24
375	-17443700	-18128000	-33741700	0.108784	17443700	18128000	33741700	4167.15			375	-17208100	-18112600	-33867800	0.108784	17208100	18112600	33867800	4174.09
376	-17445300	-18129700	-33752200	0.105922	17445300	18129700	33752200	4059.55			376	-17217500	-18116400	-33885500	0.105922	17217500	18116400	33885500	4068.17
377	-17433500	-18124900	-33730100	0.10185	17433500	18124900	33730100	3898.8			377	-17183000	-18107300	-33855200	0.10185	17183000	18107300	33855200	3904.14
378	-17660700	-18093700	-33280200	0.130789	17660700	18093700	33280200	4925.76			378	-17358500	-18021800	-33068400	0.130789	17358500	18021800	33068400	4852.3
379	-17659000	-18092000	-33269600	0.135313	17659000	18092000	33269600	5093.56			379	-17358300	-18019300	-33050800	0.135313	17358300	18019300	33050800	5016.1
380	-17664000	-18090600	-33254500	0.154883	17664000	18090600	33254500	5826.78			380	-17366000	-18016600	-33024200	0.154883	17366000	18016600	33024200	5735.4
381	-17765700	-18141900	-33519500	0.103221	17765700	18141900	33519500	3936.99			381	-17521100	-18101400	-33474800	0.103221	17521100	18101400	33474800	3912.02
382	-17753700	-18138800	-33509400	0.14385	17753700	18138800	33509400	5482.97			382	-17500400	-18096100	-33457300	0.14385	17500400	18096100	33457300	5445.55
383	-17634900	-18100300	-33352700	0.0792331	17634900	18100300	33352700	2992.46			383	-17323400	-18032800	-33182500	0.0792331	17323400	18032800	33182500	2953.02
384	-17631200	-18101900	-33368400	0.0708505	17631200	18101900	33368400	2677.58			384	-17317700	-18035500	-33207400	0.0708505	17317700	18035500	33207400	2643.33
385	-17631400	-18099800	-33352800	0.0861876	17631400	18099800	33352800	3254.92			385	-17319800	-18032200	-33181600	0.0861876	17319800	18032200	33181600	3211.88
386	-18044400	-18240600	-33945600	0.101869	18044400	18240600	33945600	3979.7			386	-18311100	-18457800	-34036000	0.101869	18311100	18457800	34036000	4025.38
387	-18036700	-18239700	-33946600	0.123272	18036700	18239700	33946600	4815.41			387	-18310500	-18448700	-34040500	0.123272	18310500	18448700	34040500	4871.28
388	-18015300	-18236300	-33944000	0.112956	18015300	18236300	33944000	4410.24			388	-18304100	-18407000	-34036500	0.112956	18304100	18407000	34036500	4459.48
389	-18064700	-18243800	-33948100	0.133392	18064700	18243800	33948100	5213.67			389	-18318000	-18499600	-34043600	0.133392	18318000	18499600	34043600	5276.77
390	-18075300	-18244900	-33945400	0.119703	18075300	18244900	33945400	4678.95			390	-18318500	-18510700	-34035500	0.119703	18318500	18510700	34035500	4734.54
391	-17815200	-18153000	-33549000	0.125025	17815200	18153000	33549000	4779.17			391	-17620500	-18123500	-33533100	0.125025	17620500	18123500	33533100	4759.21
392	-17813300	-18152200	-33545700	0.160821	17813300	18152200	33545700	6146.38			392	-17613600	-18121500	-33525500	0.160821	17613600	18121500	33525500	6118.99
393	-17082500	-18127900	-34102300	0.0939135	17082500	18127900	34102300	3634.29			393	-16723900	-18160800	-34696400	0.0939135	16723900	18160800	34696400	3711.84
394	-17072100	-18118600	-34046800	0.0969754	17072100	18118600	34046800	3742.72			394	-16659500	-18138000	-34597300	0.0969754	16659500	18138000	34597300	3811.9
395	-17117500	-18130200	-34084000	0.110753	17117500	18130200	34084000	4284.88			395	-16778100	-18161400	-34646400	0.110753	16778100	18161400	34646400	4371.22
396	-17713500	-18140400	-33560600	0.142424	17713500	18140400	33560600	5437.21			396	-17463600	-18104600	-33554900	0.142424	17463600	18104600	33554900	5411.88
397	-17711100	-18136300	-33534200	0.144272	17711100	18136300	33534200	5500.99			397	-17450000	-18096500	-33510700	0.144272	17450000	18096500	33510700	5469.86
398	-17701700	-18134800	-33532600	0.135741	17701700	18134800	33532600	5174.48			398	-17433700	-18093800	-33507800	0.135741	17433700	18093800	33507800	5144.27
399	-17480200	-18142600	-33809900	0.111327	17480200	18142600	33809900	4280.38			399	-17323700	-18131100	-33884400	0.111327	17323700	18131100	33884400	4283.25
400	-17468600	-18139900	-33802300	0.0916666	17468600	18139900	33802300	3522.55			400	-17297000	-18125900	-33873700	0.0916666	17297000	18125900	33873700	3523.53
401	-17475400	-18142000	-33810600	0.10198	17475400	18142000	33810600	3920.79			401	-17315100	-18129600	-33881800	0.10198	17315100	18129600	33881800	3922.6
402	-17654300	-18132100	-33560900	0.113165	17654300	18132100	33560900	4315.72			402	-17352700	-18089100	-33554800	0.113165	17352700	18089100	33554800	4291.75
403	-17651500	-18135100	-33584900	0.0965094	17651500	18135100	33584900	3684.33			403	-17355100	-18095000	-33595000	0.0965094	17355100	18095000	33595000	3666.91
404	-17662400	-18136300	-33582900	0.10728	17662400	18136300	33582900	4095.92			404	-17378400	-18097600	-33590000	0.10728	17378400	18097600	33590000	4076.87
405	-17673800	-17713000	-30228300	0.169311	17673800	17713000	30228300	5549.37			405	-16308100	-17133200	-27772100	0.169311	16308100	17133200	27772100	4777.85
406	-17651200	-18221100	-34199200	0.0955014	17651200	18221100	34199200	3747.49			406	-17982800	-18329400	-34641300	0.0955014	17982800	18329400	34641300	3843.29
407	-17699000	-18230200	-34216500	0.0885692	17699000	18230200	34216500	3480.99			407	-18096300	-18348100	-34661500	0.0885692	18096300	18348100	34661500	3574.39
408	-17658600	-18225800	-34225400	0.0916817	17658600	18225800	34225400	3602.26			408	-18026400	-18342500	-34691600	0.0916817	18026400	18342500	34691600	3700.48
409	-17791200	-18034400	-32725900	0.0895527	17791200	18034400	32725900	3297.23			409	-17609800	-17919400	-32085900	0.0895527	17609800	17919400	32085900	3191.51
410	-17798300	-18031300	-32696600	0.0865787	17798300	18031300	32696600	3183.93			410	-17628300	-17914900	-32035000	0.0865787	17628300	17914900	32035000	3079.44
411	-17796300	-18031900	-32703200	0.0967727	17796300	18031900	32703200	3559.74			411	-17621800	-17915000	-32042600	0.0967727	17621800	17915000	32042600	3442.78
412	-17485800	-18144900	-33820500	0.130955	17485800	18144900	33820500	5037.94			412	-17341600	-18134700	-33892200	0.130955	17341600	18134700	33892200	5041.74
413	-17490900	-18145500	-33819900	0.129176	17490900	18145500	33819900	4969.8			413	-17349400	-18136400	-33896300	0.129176	17349400	18136400	33896300	4974.83
414	-17414800	-18030400	-33073900	0.0849477	17414800	18030400	33073900	3155.55			414	-16648200	-17865400	-32661700	0.0849477	16648200	17865400	32661700	3054.49
415	-17427700	-18036000	-33101200	0.100956	17427700	18036000	33101200	3755.73			415	-16694700	-17878800	-32711200	0.100956	16694700	17878800	32711200	3641.43
416	-17449600	-18025600	-33004600	0.104979	17449600	18025600	33004600	3889.82			416	-16718600	-17856000	-32524300	0.104979	16718600	17856000	32524300	3755.35
417	-17774100	-17933500	-30724100	0.104194	17774100	17933500	30724100	3511.05			417	-17116000	-17280500	-28016100	0.104194	17116000	17280500	28016100	3032.93
418	-17760000	-17891200	-30666300	0.095808	17760000	17891200	30666300	3216.96			418	-16954900	-17245100	-27924300	0.095808	16954900	17245100	27924300	2765.75
419	-17781900	-17815600	-30898300	0.0931034	17781900	17815600	30898300	3154.75			419	-16846000	-17294200	-28384200	0.0931034	16846000	17294200	28384200	2741.47
420	-17542200	-17612400	-29960900	0.0984501	17542200	17612400	29960900	3174.9			420	-15714100	-16997500	-27396700	0.0984501	15714100	16997500	27396700	2689.24
421	-17403200	-17599000	-30003900	0.0907133	17403200	17599000	30003900	2922.5			421	-15387300	-16969400	-27522800	0.0907133	15387300	16969400	27522800	2475.6
422	-17576600	-17593200	-29654200	0.0972185	17576600	17593200	29654200	3093.81			422	-15656300	-16916800	-26878100	0.0972185	15656300	16916800	26878100	2582.87
423	-16901300	-17734100	-31470700	0.096724	16901300	17734100	31470700	3304.85			423	-14954200	-17282300	-30191100	0.096724	14954200	17282300	30191100	2995.7
424	-16782800	-17732600	-31578500	0.0877959	16782800	17732600	31578500	3008.25			424	-14737900	-17281700	-30402800	0.0877959	14737900	17281700	30402800	2737.7
425	-16898400	-17706000	-31272800	0.093417	16898400	17706000	31272800	3162.12			425	-14850100	-17218700	-29840300	0.093417	14850100	17218700	29840300	2837.37
426	-16912700	-18118300	-34203900	0.0936524	16912700	18118300	34203900	3630.78			426	-16452900	-18159600	-34958200	0.0936524	16452900	18159600	34958200	3730.19
427	-16839000	-18100300	-34148900	0.115522	16839000	18100300	34148900	4462.15			427	-16239300	-18120100	-34889700	0.115522	16239300	18120100	34889700	4572.42
428	-16906200	-18108600	-34140700	0.105432	16906200	18108600	34140700	4075.34			428	-16379800	-18133600	-34846200	0.105432	16379800	18133600	34846200	4173.52
429	-16977200	-18120700	-34156400	0.128271	16977200	18120700	34156400	4967.43			429	-16547000	-18156400	-34841500	0.128271	16547000	18156400	34841500	5089.34
430	-16985600	-18131500	-34224800	0.116259	16985600	18131500	34224800	4516.83			430	-16628500	-18184600	-34961600	0.116259	16628500	18184600	34961600	4643.59
431	-17972800	-18252400	-34101700	0.090254	17972800	18252400	34101700	3545.94			431	-18368900	-18524500	-34381700	0.090254	18368900	18524500	34381700	3625.1
432	-18013800	-18258900	-34106900	0.0852125	18013800	18258900	34106900	3351.05			432	-18380600	-18604800	-34385100	0.0852125	18380600	18604800	34385100	3428.04
433	-17990400	-18257200	-34118400	0.0900531	17990400	18257200	34118400	3541.76			433	-18379900	-18574300	-34410900	0.0900531	18379900	18574300	34410900	3624.86
434	-18160200	-18262400	-33985800	0.12218	18160200	18262400	33985800	4791.57			434	-18362500	-18732000	-34128600	0.12218	18362500	18732000	34128600	4871.86
435	-18191000	-18266900	-33986800	0.110743	18191000	18266900	33986800	4345.63			435	-18370100	-18785700	-34129100	0.110743	18370100	18785700	34129100	4420.27
436	-18178200	-18266200	-33994300	0.107301	18178200	18266200	33994300	4210.99			436	-18370500	-18774100	-34144000	0.107301	18370500	18774100	34144000	4284.74
437	-17921900	-18174900	-33598500	0.0789036	17921900	18174900	33598500	3028.63			437	-17813200	-18161200	-33609700	0.0789036	17813200	18161200	33609700	3024.25
438	-17931600	-18177100	-33604900	0.0826333	17931600	18177100	33604900	3173.25			438	-17835400	-18165600	-33619200	0.0826333	17835400	18165600	33619200	3169.8
439	-17947300	-18179300	-33604900	0.0722111	17947300	18179300	33604900	2773.81			439	-17857300	-18168500	-33617400	0.0722111	17857300	18168500	33617400	2770.87
440	-17789800	-18155900	-33595500	0.117483	17789800	18155900	33595500	4498.19			440	-17610500	-18132900	-33609900	0.117483	17610500	18132900	33609900	4486.81
441	-17775000	-18153900	-33595700	0.115372	17775000	18153900	33595700	4416.24			441	-17585900	-18129600	-33610900	0.115372	17585900	18129600	33610900	4404.48
442	-17534400	-17900400	-32025900	0.0706651	17534400	17900400	32025900	2507.82			442	-16563800	-17566500	-30611200	0.0706651	16563800	17566500	30611200	2302.95
443	-17537500	-17914300	-32121600	0.0845407	17537500	17914300	32121600	3013.63			443	-16613300	-17599000	-30793700	0.0845407	16613300	17599000	30793700	2781.98
444	-17592700	-17899700	-31962000	0.067666	17592700	17899700	31962000	2397.05			444	-16701400	-17566400	-30473100	0.067666	16701400	17566400	30473100	2196.71
445	-16566500	-18018300	-33835600	0.077564	16566500	18018300	33835600	2940.44			445	-15454100	-17948800	-34451400	0.077564	15454100	17948800	34451400	2974.67
446	-16619600	-18023600	-33820100	0.0823962	16619600	18023600	33820100	3124.1			446	-15550100	-17956100	-34407700	0.0823962	15550100	17956100	34407700	3157.9
447	-16612200	-18036100	-33917100	0.0854557	16612200	18036100	33917100	3254.14			447	-15606600	-17987800	-34577900	0.0854557	15606600	17987800	34577900	3303.79
448	-17261200	-18178900	-34288500	0.0757764	17261200	18178900	34288500	2965.87			448	-17270700	-18273300	-34952600	0.0757764	17270700	18273300	34952600	3055.78
449	-17267000	-18175200	-34255800	0.0726088	17267000	18175200	34255800	2838			449	-17243600	-18260300	-34887400	0.0726088	17243600	18260300	34887400	2918.28
450	-17306500	-18185200	-34287500	0.0804225	17306500	18185200	34287500	3149.95			450	-17360400	-18282600	-34930000	0.0804225	17360400	18282600	34930000	3244.52
451	-18208100	-18266100	-33964300	0.102564	18208100	18266100	33964300	4021.91			451	-18361600	-18776200	-34077700	0.102564	18361600	18776200	34077700	4083.95
452	-18175500	-18261300	-33962700	0.109538	18175500	18261300	33962700	4292.57			452	-18353400	-18719400	-34076100	0.109538	18353400	18719400	34076100	4356.78
453	-17518100	-18152900	-33845700	0.173274	17518100	18152900	33845700	6677.26			453	-17423100	-18148900	-33912000	0.173274	17423100	18148900	33912000	6686.26
454	-17652400	-18078200	-33177900	0.0915464	17652400	18078200	33177900	3431.42			454	-17378800	-18001200	-32901400	0.0915464	17378800	18001200	32901400	3371.87
455	-17652900	-18077600	-33172700	0.0937988	17652900	18077600	33172700	3515.05			455	-17381600	-18000500	-32893500	0.0937988	17381600	18000500	32893500	3453.76
456	-17658100	-18075700	-33153700	0.0867469	17658100	18075700	33153700	3248.31			456	-17390700	-17997500	-32863200	0.0867469	17390700	17997500	32863200	3190.21
457	-17714900	-18056600	-32960500	0.100266	17714900	18056600	32960500	3725.77			457	-17484200	-17964600	-32534500	0.100266	17484200	17964600	32534500	3638.72
458	-17721000	-18054600	-32940600	0.103196	17721000	18054600	32940600	3831.63			458	-17495400	-17961300	-32499500	0.103196	17495400	17961300	32499500	3739.85
459	-17713000	-18058300	-32975000	0.110932	17713000	18058300	32975000	4124.66			459	-17478300	-17967100	-32558300	0.110932	17478300	17967100	32558300	4029.74
460	-17875900	-18007500	-32448900	0.0979186	17875900	18007500	32448900	3566.05			460	-17797200	-17873700	-31572400	0.0979186	17797200	17873700	31572400	3421.11
461	-17884900	-18005600	-32426700	0.0970677	17884900	18005600	32426700	3532.11			461	-17814800	-17869900	-31527000	0.0970677	17814800	17869900	31527000	3385.53
462	-17874500	-18008700	-32459100	0.109515	17874500	18008700	32459100	3990.1			462	-17791600	-17874900	-31586500	0.109515	17791600	17874900	31586500	3828.31
463	-17943700	-17990600	-32260700	0.0778433	17943700	17990600	32260700	2814.54			463	-17841400	-17939500	-31199000	0.0778433	17841400	17939500	31199000	2681.33
464	-17939500	-17992700	-32279500	0.0807902	17939500	17992700	32279500	2923.35			464	-17843900	-17926800	-31229600	0.0807902	17843900	17926800	31229600	2786.01
465	-17934600	-17993200	-32288500	0.0895029	17934600	17993200	32288500	3239.62			465	-17846100	-17918700	-31253700	0.0895029	17846100	17918700	31253700	3089.36
466	-17416100	-18120200	-33713500	0.0913599	17416100	18120200	33713500	3493.58			466	-17147200	-18090000	-33767100	0.0913599	17147200	18090000	33767100	3485.97
467	-17411300	-18117900	-33702500	0.0885004	17411300	18117900	33702500	3382.26			467	-17133100	-18085700	-33750700	0.0885004	17133100	18085700	33750700	3373.55
468	-17412700	-18119800	-33714700	0.0921945	17412700	18119800	33714700	3525.47			468	-17141600	-18089000	-33765300	0.0921945	17141600	18089000	33765300	3517.2
469	-17424500	-18135500	-33814500	0.100961	17424500	18135500	33814500	3878.9			469	-17229200	-18113300	-33851700	0.100961	17229200	18113300	33851700	3872.48
470	-17413800	-18133500	-33811100	0.112575	17413800	18133500	33811100	4323.64			470	-17207600	-18109400	-33845400	0.112575	17207600	18109400	33845400	4315.14
471	-17420800	-18135500	-33818500	0.110759	17420800	18135500	33818500	4255.83			471	-17226400	-18112800	-33850900	0.110759	17226400	18112800	33850900	4247.94
472	-18321300	-18591600	-33975100	0.0701973	18321300	18591600	33975100	2773.23			472	-18415100	-19162700	-34074100	0.0701973	18415100	19162700	34074100	2814.93
473	-18318000	-18577200	-33965800	0.0741888	18318000	18577200	33965800	2928.95			473	-18411300	-19150100	-34059200	0.0741888	18411300	19150100	34059200	2972.37
474	-18315400	-18550900	-33973500	0.0736258	18315400	18550900	33973500	2906.31			474	-18408300	-19117500	-34070600	0.0736258	18408300	19117500	34070600	2949.46
475	-17619200	-17901700	-31950300	0.156245	17619200	17901700	31950300	5534.82			475	-16942300	-17644300	-30788100	0.156245	16942300	17644300	30788100	5173.73
476	-17570600	-17911700	-32070000	0.157803	17570600	17911700	32070000	5615.49			476	-16873500	-17667500	-31023000	0.157803	16873500	17667500	31023000	5276.45
477	-17671100	-18792800	-29129200	0.12917	17671100	18792800	29129200	4125.98			477	-17092900	-19229000	-24563200	0.12917	17092900	19229000	24563200	3389.97
478	-17695600	-18734500	-29362300	0.212829	17695600	18734500	29362300	6861.14			478	-17151200	-19101900	-25106900	0.212829	17151200	19101900	25106900	5702.97
479	-17841600	-18017700	-32556300	0.159293	17841600	18017700	32556300	5825.67			479	-17720400	-17891000	-31772400	0.159293	17720400	17891000	31772400	5608.08
480	-17832500	-18020000	-32581800	0.10773	17832500	18020000	32581800	3943.78			480	-17705400	-17896000	-31823400	0.10773	17705400	17896000	31823400	3800.5
481	-17689500	-18066600	-33057600	0.148625	17689500	18066600	33057600	5544.44			481	-17435300	-17980900	-32699900	0.148625	17435300	17980900	32699900	5429.69
482	-17683500	-18068700	-33078800	0.115598	17683500	18068700	33078800	4316.03			482	-17426200	-17984600	-32735600	0.115598	17426200	17984600	32735600	4229.3
483	-17709200	-18195900	-33961900	0.137041	17709200	18195900	33961900	5326.16			483	-17873700	-18246800	-34160400	0.137041	17873700	18246800	34160400	5388.84
484	-17717300	-18065900	-33025200	0.411682	17717300	18065900	33025200	15343.1			484	-17429400	-17966800	-32604800	0.411682	17429400	17966800	32604800	14973.1
485	-17708900	-18071100	-33070700	0.340602	17708900	18071100	33070700	12718.1			485	-17414800	-17976900	-32691700	0.340602	17414800	17976900	32691700	12433.8
486	-17713100	-18068400	-33046600	0.314343	17713100	18068400	33046600	11725.8			486	-17425900	-17972600	-32649800	0.314343	17425900	17972600	32649800	11455.6
487	-17703100	-18077300	-33120700	0.264974	17703100	18077300	33120700	9915.49			487	-17404400	-17988300	-32783600	0.264974	17404400	17988300	32783600	9711.81
488	-17710200	-18043900	-32874500	0.152878	17710200	18043900	32874500	5658.22			488	-17382200	-17916200	-32291000	0.152878	17382200	17916200	32291000	5476.03
489	-17708500	-18046600	-32896100	0.144922	17708500	18046600	32896100	5368.83			489	-17382400	-17922400	-32334700	0.144922	17382400	17922400	32334700	5201.5
490	-17715500	-18040100	-32842400	0.148392	17715500	18040100	32842400	5484.75			490	-17387600	-17908000	-32226700	0.148392	17387600	17908000	32226700	5300.2
491	-17736800	-18202000	-33977800	0.0637758	17736800	18202000	33977800	2481.63			491	-17943700	-18260400	-34187700	0.0637758	17943700	18260400	34187700	2513.94
492	-17568600	-18161800	-33858200	0.109523	17568600	18161800	33858200	4226.63			492	-17518900	-18174800	-34000900	0.109523	17518900	18174800	34000900	4250.13
493	-17588400	-18166200	-33870200	0.114685	17588400	18166200	33870200	4429.73			493	-17564700	-18182900	-34013400	0.114685	17564700	18182900	34013400	4456.43
494	-17585500	-18166100	-33872600	0.121328	17585500	18166100	33872600	4686.59			494	-17561600	-18183900	-34023300	0.121328	17561600	18183900	34023300	4716.41
495	-17564700	-18161500	-33860000	0.125175	17564700	18161500	33860000	4830.72			495	-17512300	-18174900	-34008400	0.125175	17512300	18174900	34008400	4858.6
496	-18152500	-18256800	-33953400	0.121477	18152500	18256800	33953400	4756.52			496	-18342100	-18661100	-34054000	0.121477	18342100	18661100	34054000	4821.82
497	-18147700	-18256800	-33958300	0.124347	18147700	18256800	33958300	4869.54			497	-18343700	-18661600	-34065100	0.124347	18343700	18661600	34065100	4938.18
498	-18186600	-18261600	-33953300	0.12565	18186600	18261600	33953300	4922.91			498	-18350400	-18721000	-34053300	0.12565	18350400	18721000	34053300	4992.8
499	-18003500	-18250400	-34056900	0.149734	18003500	18250400	34056900	5874.31			499	-18356700	-18531000	-34288600	0.149734	18356700	18531000	34288600	5990.45
500	-17934700	-18242300	-34067600	0.150161	17934700	18242300	34067600	5886.74			500	-18344900	-18413000	-34321800	0.150161	18344900	18413000	34321800	6003.59
501	-17949500	-18242200	-34051900	0.161741	17949500	18242200	34051900	6337.94			501	-18341300	-18422900	-34286500	0.161741	18341300	18422900	34286500	6457.72
502	-17674400	-18189600	-33951100	0.136545	17674400	18189600	33951100	5301.13			502	-17798500	-18235200	-34153000	0.136545	17798500	18235200	34153000	5360.58
503	-17683500	-18192700	-33964700	0.11114	17683500	18192700	33964700	4318.12			503	-17826700	-18242700	-34178200	0.11114	17826700	18242700	34178200	4370.24
504	-17581200	-18122000	-33561600	0.162373	17581200	18122000	33561600	6184.54			504	-17200400	-18068000	-33556500	0.162373	17200400	18068000	33556500	6142.22
505	-17596200	-18125700	-33573200	0.156673	17596200	18125700	33573200	5972.13			505	-17235700	-18075700	-33576800	0.156673	17235700	18075700	33576800	5935.67
506	-17866500	-18010200	-32478000	0.108141	17866500	18010200	32478000	3942.81			506	-17776300	-17879000	-31630900	0.108141	17776300	17879000	31630900	3786.82
507	-17856100	-18012800	-32506500	0.131738	17856100	18012800	32506500	4808.41			507	-17754300	-17883500	-31684900	0.131738	17754300	17883500	31684900	4622.53
508	-17707200	-18059100	-32986200	0.118768	17707200	18059100	32986200	4417.79			508	-17471500	-17969100	-32579300	0.118768	17471500	17969100	32579300	4317.99
509	-17701000	-18061700	-33010900	0.137757	17701000	18061700	33010900	5129.26			509	-17458900	-17973300	-32621600	0.137757	17458900	17973300	32621600	5016.88
510	-17417100	-17927000	-32332900	0.124106	17417100	17927000	32332900	4456.91			510	-16590500	-17701700	-31550100	0.124106	16590500	17701700	31550100	4231.42
511	-17778700	-18027000	-32685700	0.182241	17778700	18027000	32685700	6696.13			511	-17528100	-17886500	-31932300	0.182241	17528100	17886500	31932300	6438.98
512	-17764300	-18031400	-32731500	0.24854	17764300	18031400	32731500	9148.66			512	-17495500	-17894200	-32020200	0.24854	17495500	17894200	32020200	8811.47
513	-17732600	-18042100	-32839200	0.188823	17732600	18042100	32839200	6980.34			513	-17432900	-17914500	-32227800	0.188823	17432900	17914500	32227800	6750.42
514	-17746500	-18037400	-32791800	0.235441	17746500	18037400	32791800	8687.29			514	-17463600	-17906500	-32140000	0.235441	17463600	17906500	32140000	8388.02
515	-17721800	-18059000	-32971100	0.343867	17721800	18059000	32971100	12785.4			515	-17435100	-17953200	-32502000	0.343867	17435100	17953200	32502000	12449.3
516	-17709600	-18066800	-33038700	0.363055	17709600	18066800	33038700	13537.2			516	-17408900	-17966800	-32625400	0.363055	17408900	17966800	32625400	13211.9
517	-17708400	-18062500	-33009400	0.306501	17708400	18062500	33009400	11413.1			517	-17403300	-17957800	-32566900	0.306501	17403300	17957800	32566900	11122.9
518	-17878000	-18445700	-30954200	0.122251	17878000	18445700	30954200	4209.11			518	-17573000	-18922500	-28298900	0.122251	17573000	18922500	28298900	3772.15
519	-17878200	-18445200	-30956100	0.128004	17878200	18445200	30956100	4407.52			519	-17571800	-18922900	-28290200	0.128004	17571800	18922900	28290200	3948.13
520	-17885200	-18422900	-31028900	0.0831149	17885200	18422900	31028900	2869.94			520	-17588100	-18883600	-28445700	0.0831149	17588100	18883600	28445700	2579.24
521	-17884600	-18426700	-31020700	0.125146	17884600	18426700	31020700	4320.02			521	-17588000	-18893100	-28435700	0.125146	17588000	18893100	28435700	3882.72
522	-17681900	-18593200	-29406200	0.164012	17681900	18593200	29406200	5280.09			522	-17129300	-18528200	-25524300	0.164012	17129300	18528200	25524300	4402.95
523	-17691500	-18626200	-29441500	0.231606	17691500	18626200	29441500	7474.09			523	-17149900	-18714000	-25485000	0.231606	17149900	18714000	25485000	6240.77
524	-17668900	-18734000	-29172100	0.201175	17668900	18734000	29172100	6429.35			524	-17094600	-18972100	-24832400	0.201175	17094600	18972100	24832400	5301.54
525	-17609200	-18170400	-33879600	0.122521	17609200	18170400	33879600	4736.1			525	-17611700	-18190900	-34023100	0.122521	17611700	18190900	34023100	4766.84
526	-18004400	-18188200	-33611300	0.131407	18004400	18188200	33611300	5054.32			526	-17937200	-18180100	-33620900	0.131407	17937200	18180100	33620900	5050.35
527	-18022500	-18191300	-33615200	0.097431	18022500	18191300	33615200	3749.37			527	-17962100	-18184200	-33624700	0.097431	17962100	18184200	33624700	3746.88
528	-17973800	-18183200	-33606400	0.122081	17973800	18183200	33606400	4691.99			528	-17883900	-18171600	-33612900	0.122081	17883900	18171600	33612900	4685.77
529	-17967700	-18242800	-34037700	0.179372	17967700	18242800	34037700	7026.65			529	-18339900	-18443000	-34256500	0.179372	18339900	18443000	34256500	7154.83
530	-17909800	-18233900	-34032300	0.187692	17909800	18233900	34032300	7343.34			530	-18323200	-18324500	-34255500	0.187692	18323200	18324500	34255500	7470.57
531	-17882900	-18008800	-32451300	0.142517	17882900	18008800	32451300	5191.51			531	-17788200	-17866600	-31530500	0.142517	17788200	17866600	31530500	4968.84
532	-17894100	-18006000	-32419900	0.131051	17894100	18006000	32419900	4768.08			532	-17810200	-17860800	-31466900	0.131051	17810200	17860800	31466900	4557.8
533	-17556300	-18158400	-33846700	0.203957	17556300	18158400	33846700	7865.2			533	-17489000	-18163200	-33948200	0.203957	17489000	18163200	33948200	7891.97
534	-17561600	-18159300	-33847700	0.142951	17561600	18159300	33847700	5513.38			534	-17500100	-18165500	-33953500	0.142951	17500100	18165500	33953500	5533.76
535	-17660200	-18097800	-33309500	0.154458	17660200	18097800	33309500	5824.83			535	-17355100	-18028100	-33117200	0.154458	17355100	18028100	33117200	5742.81
536	-17662400	-18100500	-33326700	0.123487	17662400	18100500	33326700	4660.66			536	-17357000	-18032700	-33148000	0.123487	17357000	18032700	33148000	4597.89
537	-17157600	-18062600	-33560700	0.133638	17157600	18062600	33560700	5052.49			537	-16528800	-17998900	-33734700	0.133638	16528800	17998900	33734700	5039.69
538	-17157000	-18070600	-33618500	0.129757	17157000	18070600	33618500	4918.61			538	-16552700	-18016000	-33832900	0.129757	16552700	18016000	33832900	4917.37
539	-17716600	-18068300	-33042800	0.238583	17716600	18068300	33042800	8898.78			539	-17437000	-17973900	-32647800	0.238583	17437000	17973900	32647800	8695.68
540	-17724400	-18063200	-32998500	0.24784	17724400	18063200	32998500	9226.89			540	-17452800	-17964700	-32566500	0.24784	17452800	17964700	32566500	9002.2
541	-17699100	-18108100	-33344600	0.226586	17699100	18108100	33344600	8564.39			541	-17401400	-18044000	-33184600	0.226586	17401400	18044000	33184600	8457.4
542	-17703300	-18110500	-33357600	0.238853	17703300	18110500	33357600	9034.02			542	-17407300	-18048100	-33207900	0.238853	17407300	18048100	33207900	8925.65
543	-17699000	-18105800	-33328500	0.318855	17699000	18105800	33328500	12043.2			543	-17398800	-18039800	-33157100	0.318855	17398800	18039800	33157100	11886
544	-17917300	-17997600	-32336800	0.174941	17917300	17997600	32336800	6343.87			544	-17831100	-17834400	-31257600	0.174941	17831100	17834400	31257600	6028.61
545	-17908300	-17998400	-32352000	0.183193	17908300	17998400	32352000	6646.52			545	-17807500	-17834500	-31281600	0.183193	17807500	17834500	31281600	6316.9
546	-17657500	-18096500	-33303600	0.133749	17657500	18096500	33303600	5042.27			546	-17353000	-18026300	-33106500	0.133749	17353000	18026300	33106500	4970.23
547	-17664500	-18094800	-33284100	0.177054	17664500	18094800	33284100	6669.83			547	-17362400	-18023300	-33075500	0.177054	17362400	18023300	33075500	6571.31
548	-17618000	-18063200	-33104700	0.135231	17618000	18063200	33104700	5048.94			548	-17191200	-17949500	-32719300	0.135231	17191200	17949500	32719300	4922.8
549	-17616900	-18057700	-33067000	0.119243	17616900	18057700	33067000	4444.34			549	-17181500	-17937900	-32646000	0.119243	17181500	17937900	32646000	4325.44
550	-17602800	-18064700	-33130800	0.0983944	17602800	18064700	33130800	3676.95			550	-17159200	-17951400	-32765400	0.0983944	17159200	17951400	32765400	3587.36
551	-17602500	-18069300	-33163900	0.107255	17602500	18069300	33163900	4014.05			551	-17166100	-17961300	-32828800	0.107255	17166100	17961300	32828800	3922.29
552	-17933800	-18240000	-31558700	0.210104	17933800	18240000	31558700	7402.6			552	-17702400	-18527700	-29617900	0.210104	17702400	18527700	29617900	6819.22
553	-17929900	-18249100	-31521600	0.234999	17929900	18249100	31521600	8267.38			553	-17691800	-18541100	-29529000	0.234999	17691800	18541100	29529000	7598.64
554	-17700100	-17948500	-32203700	0.127727	17700100	17948500	32203700	4584.52			554	-17120500	-17689000	-30929500	0.127727	17120500	17689000	30929500	4272.92
555	-17708400	-17955900	-32248200	0.134914	17708400	17955900	32248200	4853.1			555	-17159800	-17706700	-31016600	0.134914	17159800	17706700	31016600	4535.4
556	-17700500	-17962900	-32306100	0.125051	17700500	17962900	32306100	4509.52			556	-17162300	-17723300	-31132400	0.125051	17162300	17723300	31132400	4226.93
557	-18080000	-18247200	-33956900	0.150765	18080000	18247200	33956900	5896.6			557	-18327200	-18542900	-34066000	0.150765	18327200	18542900	34066000	5974.58
558	-18076400	-18247400	-33962400	0.158378	18076400	18247400	33962400	6195.46			558	-18329800	-18547200	-34080200	0.158378	18329800	18547200	34080200	6280.66
559	-18040300	-18242300	-33961500	0.169488	18040300	18242300	33961500	6625.56			559	-18320700	-18481700	-34080500	0.169488	18320700	18481700	34080500	6713.35
560	-18045800	-18242200	-33955600	0.169067	18045800	18242200	33955600	6608.01			560	-18318400	-18480900	-34064800	0.169067	18318400	18480900	34064800	6691.97
561	-18120500	-18252300	-33952800	0.131307	18120500	18252300	33952800	5138.35			561	-18334200	-18605400	-34053400	0.131307	18334200	18605400	34053400	5206.56
562	-18088200	-18247700	-33952500	0.139151	18088200	18247700	33952500	5442.1			562	-18326300	-18549600	-34052400	0.139151	18326300	18549600	34052400	5511.73
563	-17542800	-18031700	-32954800	0.167481	17542800	18031700	32954800	6202.19			563	-16954600	-17874800	-32422500	0.167481	16954600	17874800	32422500	5988.2
564	-17570000	-18028900	-32908100	0.18328	17570000	18028900	32908100	6776.25			564	-17013800	-17870400	-32332000	0.18328	17013800	17870400	32332000	6532.69
565	-17594200	-18027700	-32875100	0.190783	17594200	18027700	32875100	7046.22			565	-17069800	-17869200	-32267200	0.190783	17069800	17869200	32267200	6786.72
566	-18118000	-18250500	-33942800	0.147034	18118000	18250500	33942800	5750.98			566	-18324200	-18567100	-34020100	0.147034	18324200	18567100	34020100	5817.6
567	-18085000	-18245800	-33942000	0.148231	18085000	18245800	33942000	5794.18			567	-18316500	-18511700	-34020200	0.148231	18316500	18511700	34020200	5859.07
568	-17863800	-18163200	-33573300	0.109119	17863800	18163200	33573300	4179.34			568	-17698700	-18139300	-33567700	0.109119	17698700	18139300	33567700	4165.98
569	-17842500	-18158800	-33562900	0.133013	17842500	18158800	33562900	5090.18			569	-17660300	-18131600	-33551000	0.133013	17660300	18131600	33551000	5070.94
570	-17943100	-18235200	-34008200	0.157293	17943100	18235200	34008200	6151.01			570	-18321000	-18363900	-34200400	0.157293	18321000	18363900	34200400	6249.89
571	-17928200	-18234600	-34018800	0.156614	17928200	18234600	34018800	6125.73			571	-18321700	-18345500	-34223800	0.156614	18321700	18345500	34223800	6227.26
572	-17730200	-18056300	-32943600	0.21352	17730200	18056300	32943600	7930.33			572	-17491000	-17959000	-32487600	0.21352	17491000	17959000	32487600	7733.18
573	-17742200	-18052100	-32901600	0.190487	17742200	18052100	32901600	7063.01			573	-17517500	-17952300	-32413100	0.190487	17517500	17952300	32413100	6878.94
574	-17113100	-18140100	-34159000	0.1432	17113100	18140100	34159000	5558.61			574	-16829400	-18188600	-34788900	0.1432	16829400	18188600	34788900	5692.85
575	-17047200	-18131700	-34164800	0.144493	17047200	18131700	34164800	5604.19			575	-16709400	-18176700	-34823900	0.144493	16709400	18176700	34823900	5742.65
576	-17024700	-18119500	-34100400	0.125712	17024700	18119500	34100400	4859.78			576	-16599400	-18146400	-34717700	0.125712	16599400	18146400	34717700	4963.89
577	-17251100	-18165400	-34201400	0.121687	17251100	18165400	34201400	4743.4			577	-17153500	-18235300	-34798400	0.121687	17153500	18235300	34798400	4864.43
578	-17200200	-18153500	-34167800	0.138474	17200200	18153500	34167800	5385.05			578	-17017000	-18210600	-34758800	0.138474	17017000	18210600	34758800	5513.72
579	-17239200	-18154800	-34138100	0.146116	17239200	18154800	34138100	5678.32			579	-17068600	-18207600	-34685700	0.146116	17068600	18207600	34685700	5803.7
580	-17290100	-18167500	-34177600	0.137746	17290100	18167500	34177600	5367.13			580	-17212900	-18234800	-34735700	0.137746	17212900	18234800	34735700	5496.19
581	-17299600	-18176600	-34233200	0.102485	17299600	18176600	34233200	4003.84			581	-17287900	-18258900	-34832600	0.102485	17287900	18258900	34832600	4111.92
582	-17729400	-18144400	-33573300	0.170401	17729400	18144400	33573300	6510.82			582	-17498400	-18112300	-33575100	0.170401	17498400	18112300	33575100	6484.82
583	-17711100	-18141900	-33573700	0.160506	17711100	18141900	33573700	6130.85			583	-17466200	-18107900	-33576000	0.160506	17466200	18107900	33576000	6105.05
584	-17608200	-17713800	-29758700	0.11733	17608200	17713800	29758700	3762.28			584	-16037700	-16986600	-26995100	0.11733	16037700	16986600	26995100	3164.34
585	-17612900	-17644000	-30115500	0.144516	17612900	17644000	30115500	4701.59			585	-15980700	-17067900	-27633000	0.144516	15980700	17067900	27633000	4019.44
586	-17774300	-18040000	-32782700	0.131489	17774300	18040000	32782700	4852.2			586	-17579400	-17930400	-32194800	0.131489	17579400	17930400	32194800	4706.72
587	-17777500	-18039200	-32774100	0.135519	17777500	18039200	32774100	4999.26			587	-17582800	-17928100	-32174700	0.135519	17582800	17928100	32174700	4846.83
588	-17724800	-18057300	-32956000	0.148625	17724800	18057300	32956000	5522.62			588	-17487300	-17962200	-32514200	0.148625	17487300	17962200	32514200	5389.02
589	-17728000	-18057100	-32951600	0.191755	17728000	18057100	32951600	7124.24			589	-17490700	-17961300	-32504400	0.191755	17490700	17961300	32504400	6950.2
590	-17951100	-18179600	-33602900	0.104671	17951100	18179600	33602900	4020.59			590	-17858100	-18167900	-33612600	0.104671	17858100	18167900	33612600	4015.62
591	-17863500	-18012200	-32494800	0.136417	17863500	18012200	32494800	4977.26			591	-17767300	-17880900	-31653300	0.136417	17767300	17880900	31653300	4781.02
592	-17704200	-18061300	-33005200	0.135924	17704200	18061300	33005200	5060			592	-17462200	-17972000	-32609100	0.135924	17462200	17972000	32609100	4947.6
593	-17958000	-18119400	-31852000	0.113572	17958000	18119400	31852000	4045.07			593	-17768000	-18301700	-30312500	0.113572	17768000	18301700	30312500	3785.63
594	-17972200	-18045800	-32027200	0.110143	17972200	18045800	32027200	3948.39			594	-17798300	-18143500	-30686900	0.110143	17798300	18143500	30686900	3721.91
595	-17971900	-18044000	-32026900	0.11588	17971900	18044000	32026900	4153.84			595	-17799600	-18144100	-30695500	0.11588	17799600	18144100	30695500	3917.37
596	-17971300	-18042900	-32023700	0.128096	17971300	18042900	32023700	4590.97			596	-17800100	-18145600	-30698000	0.128096	17800100	18145600	30698000	4330.96
597	-17438000	-18123000	-33712100	0.0374733	17438000	18123000	33712100	1433.42			597	-17185900	-18101200	-33808600	0.0374733	17185900	18101200	33808600	1433.48
598	-17440200	-18124800	-33722500	0.0797252	17440200	18124800	33722500	3051.18			598	-17194200	-18104700	-33824800	0.0797252	17194200	18104700	33824800	3052.43
599	-17436000	-18122000	-33707200	0.0730712	17436000	18122000	33707200	2794.38			599	-17180000	-18099900	-33805100	0.0730712	17180000	18099900	33805100	2794.5
600	-18001100	-18188700	-33618100	0.0427664	18001100	18188700	33618100	1645.33			600	-17920300	-18178000	-33622800	0.0427664	17920300	18178000	33622800	1643.28
601	-17983400	-18185700	-33614200	0.0720522	17983400	18185700	33614200	2770.66			601	-17891300	-18173100	-33616400	0.0720522	17891300	18173100	33616400	2766.34
602	-18000600	-18188200	-33614900	0.0515869	18000600	18188200	33614900	1984.37			602	-17921600	-18178000	-33621600	0.0515869	17921600	18178000	33621600	1982.14
603	-17739300	-17981200	-32398000	0.0559431	17739300	17981200	32398000	2027.35			603	-17311300	-17769700	-31314900	0.0559431	17311300	17769700	31314900	1912.79
604	-17725900	-17978600	-32392700	0.0736947	17725900	17978600	32392700	2669.33			604	-17272600	-17763200	-31307000	0.0736947	17272600	17763200	31307000	2516.9
605	-17704000	-17985000	-32460400	0.0804129	17704000	17985000	32460400	2920.44			605	-17239100	-17777400	-31442300	0.0804129	17239100	17777400	31442300	2761.89
606	-18013300	-18246200	-34016400	0.0710751	18013300	18246200	34016400	2783.88			606	-18341100	-18505500	-34202400	0.0710751	18341100	18505500	34202400	2831.53
607	-18046600	-18250600	-34015100	0.097337	18046600	18250600	34015100	3814.53			607	-18349000	-18565800	-34198400	0.097337	18349000	18565800	34198400	3881.32
608	-18019000	-18247800	-34022300	0.0976391	18019000	18247800	34022300	3825.72			608	-18346400	-18528700	-34217100	0.0976391	18346400	18528700	34217100	3893.94
609	-17502700	-18148500	-33829200	0.109919	17502700	18148500	33829200	4231.56			609	-17377700	-18141500	-33904700	0.109919	17377700	18141500	33904700	4236.85
610	-17517400	-18151700	-33837600	0.121631	17517400	18151700	33837600	4685.39			610	-17411300	-18147700	-33915100	0.121631	17411300	18147700	33915100	4693.18
611	-17510400	-18149800	-33831300	0.132631	17510400	18149800	33831300	5107.06			611	-17392500	-18144400	-33910500	0.132631	17392500	18144400	33910500	5114.92
612	-17511300	-17974900	-32580700	0.0680139	17511300	17974900	32580700	2474.74			612	-16737600	-17742400	-31693500	0.0680139	16737600	17742400	31693500	2341.09
613	-17487800	-17971700	-32581300	0.0876209	17487800	17971700	32581300	3186.85			613	-16670700	-17733800	-31699500	0.0876209	16670700	17733800	31699500	3013.07
614	-17472800	-17983000	-32677200	0.0784591	17472800	17983000	32677200	2865.35			614	-16666300	-17759500	-31887200	0.0784591	16666300	17759500	31887200	2721.72
615	-17460600	-18014200	-32912300	0.166396	17460600	18014200	32912300	6140.91			615	-16715800	-17830600	-32345500	0.166396	16715800	17830600	32345500	5902.71
616	-17420100	-18021900	-33007800	0.105009	17420100	18021900	33007800	3889.42			616	-16636300	-17845900	-32534300	0.105009	16636300	17845900	32534300	3752.72
617	-17623700	-17886300	-31835600	0.0681885	17623700	17886300	31835600	2403.04			617	-16732800	-17536300	-30226600	0.0681885	16732800	17536300	30226600	2189.13
618	-17572700	-17885400	-31880200	0.0892563	17572700	17885400	31880200	3148.8			618	-16604400	-17531800	-30322900	0.0892563	16604400	17531800	30322900	2871.26
619	-16612500	-18005500	-33698400	0.122683	16612500	18005500	33698400	4625.15			619	-15460800	-17913900	-34195300	0.122683	15460800	17913900	34195300	4649.64
620	-16604800	-17987100	-33574800	0.147859	16604800	17987100	33574800	5542			620	-15361700	-17870200	-33982400	0.147859	15361700	17870200	33982400	5540.26
621	-17216500	-18164200	-34227900	0.109051	17216500	18164200	34227900	4253.47			621	-17114900	-18238300	-34858300	0.109051	17114900	18238300	34858300	4368.33
622	-17153400	-18152500	-34207200	0.146065	17153400	18152500	34207200	5685.95			622	-16952700	-18214400	-34850200	0.146065	16952700	18214400	34850200	5833.98
623	-18181000	-18261400	-33957400	0.118725	18181000	18261400	33957400	4651.97			623	-18351600	-18718200	-34064800	0.118725	18351600	18718200	34064800	4719.75
624	-18215700	-18266300	-33957900	0.111749	18215700	18266300	33957900	4381.45			624	-18360100	-18778100	-34065400	0.111749	18360100	18778100	34065400	4447.46
625	-17573900	-18166200	-33884500	0.158555	17573900	18166200	33884500	6126.61			625	-17548400	-18187400	-34061500	0.158555	17548400	18187400	34061500	6172.7
626	-17245400	-18077900	-33582300	0.100378	17245400	18077900	33582300	3804.48			626	-16725300	-18025300	-33726800	0.100378	16725300	18025300	33726800	3796.21
627	-17247900	-18083900	-33622600	0.071131	17247900	18083900	33622600	2701.02			627	-16749500	-18037700	-33791400	0.071131	16749500	18037700	33791400	2699.15
628	-17230800	-18075300	-33578700	0.128086	17230800	18075300	33578700	4852.64			628	-16691000	-18021100	-33730900	0.128086	16691000	18021100	33730900	4842.28
629	-17230700	-18067700	-33524000	0.122208	17230700	18067700	33524000	4618.46			629	-16667200	-18004800	-33638700	0.122208	16667200	18004800	33638700	4598.76
630	-17248700	-18072400	-33540100	0.107985	17248700	18072400	33540100	4085.2			630	-16710600	-18013500	-33657400	0.107985	16710600	18013500	33657400	4069.94
631	-17536700	-17921500	-32173800	0.148295	17536700	17921500	32173800	5298.87			631	-16832200	-17689400	-31220900	0.148295	16832200	17689400	31220900	5001.05
632	-17844400	-18256200	-30903600	0.145288	17844400	18256200	30903600	4970.44			632	-17506000	-18258400	-28484700	0.145288	17506000	18258400	28484700	4446.27
633	-17849700	-18182600	-31015400	0.14818	17849700	18182600	31015400	5087.29			633	-17519700	-18084900	-28755900	0.14818	17519700	18084900	28755900	4573.05
634	-17852300	-18250100	-30966700	0.103174	17852300	18250100	30966700	3539.38			634	-17524700	-18270500	-28605800	0.103174	17524700	18270500	28605800	3176.24
635	-17856500	-18190900	-31055500	0.129098	17856500	18190900	31055500	4441.07			635	-17535200	-18132800	-28818700	0.129098	17535200	18132800	28818700	4000.46
636	-17852100	-18463500	-30751700	0.0936834	17852100	18463500	30751700	3197.26			636	-17516800	-18878800	-27941400	0.0936834	17516800	18878800	27941400	2840.59
637	-17846500	-18480000	-30695000	0.111183	17846500	18480000	30695000	3786.11			637	-17503000	-18904700	-27816700	0.111183	17503000	18904700	27816700	3354.3
638	-17855000	-18482100	-30753900	0.0727988	17855000	18482100	30753900	2485.77			638	-17521800	-18954000	-27901800	0.0727988	17521800	18954000	27901800	2207.72
639	-17857300	-18467800	-30784500	0.0685778	17857300	18467800	30784500	2344.16			639	-17528300	-18915200	-27986700	0.0685778	17528300	18915200	27986700	2085.67
640	-17857600	-18451000	-30803600	0.0967791	17857600	18451000	30803600	3309.8			640	-17530400	-18865300	-28052000	0.0967791	17530400	18865300	28052000	2948.31
641	-17845900	-18452200	-30718600	0.122422	17845900	18452200	30718600	4170.76			641	-17503400	-18820000	-27904500	0.122422	17503400	18820000	27904500	3699.98
642	-17852600	-18438200	-30780100	0.113129	17852600	18438200	30780100	3863.76			642	-17519400	-18805200	-28033300	0.113129	17519400	18805200	28033300	3438.05
643	-17857000	-18254700	-30995400	0.100069	17857000	18254700	30995400	3437.7			643	-17535500	-18306600	-28646700	0.100069	17535500	18306600	28646700	3089.25
644	-17851400	-18303500	-30906600	0.120416	17851400	18303500	30906600	4124.3			644	-17521400	-18409600	-28443200	0.120416	17521400	18409600	28443200	3691.87
645	-17846900	-18415500	-30762200	0.137438	17846900	18415500	30762200	4687.86			645	-17507500	-18715400	-28038100	0.137438	17507500	18715400	28038100	4167.99
646	-17525700	-18157600	-33871200	0.147303	17525700	18157600	33871200	5683.7			646	-17447300	-18173400	-34062800	0.147303	17447300	18173400	34062800	5725.11
647	-17457800	-18142600	-33832600	0.10323	17457800	18142600	33832600	3971.57			647	-17290200	-18146500	-34027500	0.10323	17290200	18146500	34027500	3995.17
648	-17600700	-18171900	-33898400	0.159301	17600700	18171900	33898400	6162.14			648	-17612300	-18198300	-34075800	0.159301	17612300	18198300	34075800	6212.5
649	-17538500	-18159300	-33870600	0.152532	17538500	18159300	33870600	5886.6			649	-17472600	-18175500	-34052600	0.152532	17472600	18175500	34052600	5928.17
650	-17548900	-18160500	-33868800	0.153747	17548900	18160500	33868800	5934.08			650	-17489300	-18176200	-34040900	0.153747	17489300	18176200	34040900	5973.96
651	-17504900	-18152200	-33853400	0.141478	17504900	18152200	33853400	5452.62			651	-17394800	-18163000	-34040900	0.141478	17394800	18163000	34040900	5488.42
652	-17472000	-18144900	-33834800	0.132995	17472000	18144900	33834800	5118.48			652	-17318800	-18150100	-34024900	0.132995	17318800	18150100	34024900	5149
653	-17440200	-18137700	-33814600	0.119912	17440200	18137700	33814600	4608.25			653	-17241800	-18136500	-34004900	0.119912	17241800	18136500	34004900	4632.29
654	-17404100	-18132200	-33811900	0.0879455	17404100	18132200	33811900	3377.26			654	-17167000	-18128500	-34022600	0.0879455	17167000	18128500	34022600	3395.86
655	-17413200	-18135900	-33829200	0.0893563	17413200	18135900	33829200	3434.65			655	-17196200	-18136800	-34052200	0.0893563	17196200	18136800	34052200	3456.64
656	-17227800	-18081400	-33624800	0.0972751	17227800	18081400	33624800	3692.87			656	-16709900	-18033600	-33801800	0.0972751	16709900	18033600	33801800	3690.58
657	-17247900	-18087800	-33650400	0.0806065	17247900	18087800	33650400	3064.69			657	-16767800	-18046600	-33836600	0.0806065	16767800	18046600	33836600	3065.96
658	-17265200	-18091200	-33657600	0.117564	17265200	18091200	33657600	4472.61			658	-16807900	-18052500	-33838200	0.117564	16807900	18052500	33838200	4474.95
659	-17841600	-18323800	-30816100	0.166468	17841600	18323800	30816100	5680.64			659	-17498100	-18434400	-28252300	0.166468	17498100	18434400	28252300	5061.98
660	-17839800	-18379500	-30747500	0.172096	17839800	18379500	30747500	5861.47			660	-17492600	-18586900	-28060400	0.172096	17492600	18586900	28060400	5207.08
661	-17838800	-18430400	-30689500	0.145718	17838800	18430400	30689500	4955.49			661	-17488500	-18728300	-27889200	0.145718	17488500	18728300	27889200	4390.4
662	-17838500	-18469300	-30648600	0.133193	17838500	18469300	30648600	4525.01			662	-17485900	-18843900	-27755400	0.133193	17485900	18843900	27755400	4000.59
663	-17839800	-18498700	-30628600	0.128032	17839800	18498700	30628600	4348.54			663	-17486800	-18937500	-27668000	0.128032	17486800	18937500	27668000	3839.77
664	-17871200	-18462100	-30889500	0.143233	17871200	18462100	30889500	4918.82			664	-17555100	-18949800	-28143800	0.143233	17555100	18949800	28143800	4391.5
665	-17214700	-18063200	-33508100	0.127971	17214700	18063200	33508100	4831.43			665	-16624800	-17996000	-33618200	0.127971	16624800	17996000	33618200	4807.73
666	-17208300	-18069900	-33562600	0.137258	17208300	18069900	33562600	5194.32			666	-16638300	-18010900	-33710900	0.137258	16638300	18010900	33710900	5179.79
667	-17196700	-18057000	-33481700	0.135896	17196700	18057000	33481700	5122.88			667	-16575600	-17983900	-33581100	0.135896	16575600	17983900	33581100	5092.64
668	-17188300	-18063500	-33536300	0.138846	17188300	18063500	33536300	5246.34			668	-16582600	-17998400	-33677200	0.138846	16582600	17998400	33677200	5226.85
669	-17208400	-18050800	-33425800	0.132299	17208400	18050800	33425800	4975.63			669	-16574700	-17970600	-33486400	0.132299	16574700	17970600	33486400	4936.19
670	-17192900	-18044100	-33393900	0.136221	17192900	18044100	33393900	5114.32			670	-16526700	-17957400	-33440300	0.136221	16526700	17957400	33440300	5067.7
671	-17178800	-18050400	-33452300	0.138323	17178800	18050400	33452300	5205.79			671	-16522200	-17971300	-33544300	0.138323	16522200	17971300	33544300	5170.27
672	-17864300	-18476300	-30825600	0.128432	17864300	18476300	30825600	4399.14			672	-17540400	-18967000	-28021400	0.128432	17540400	18967000	28021400	3917.54
673	-17388900	-18127900	-33795800	0.11625	17388900	18127900	33795800	4459.8			673	-17132900	-18121300	-34004900	0.11625	17132900	18121300	34004900	4482.65
674	-17394700	-18132900	-33826000	0.115378	17394700	18132900	33826000	4432.82			674	-17157600	-18131800	-34055600	0.115378	17157600	18131800	34055600	4461.06
675	-17210100	-18038400	-33335900	0.134066	17210100	18038400	33335900	5021.64			675	-16538200	-17944600	-33337500	0.134066	16538200	17944600	33337500	4964.84
676	-17198400	-18031100	-33295100	0.136216	17198400	18031100	33295100	5091.66			676	-16494900	-17929900	-33276100	0.136216	16494900	17929900	33276100	5026.53
677	-17220500	-18025700	-33234200	0.13515	17220500	18025700	33234200	5039.76			677	-16518100	-17917700	-33165400	0.13515	16518100	17917700	33165400	4963.6
678	-17213300	-18017900	-33186100	0.136524	17213300	18017900	33186100	5079.2			678	-16480100	-17901700	-33089100	0.136524	16480100	17901700	33089100	4993.15
679	-17187800	-18023500	-33251300	0.133815	17187800	18023500	33251300	4991.01			679	-16451400	-17914200	-33207400	0.133815	16451400	17914200	33207400	4918.66
680	-17578900	-18166200	-33879300	0.146889	17578900	18166200	33879300	5675.01			680	-17556800	-18186400	-34046400	0.146889	17556800	18186400	34046400	5715.48
681	-17178400	-18037100	-33357900	0.136441	17178400	18037100	33357900	5112.9			681	-16477400	-17943300	-33389000	0.136441	16477400	17943300	33389000	5059.74
682	-17941200	-18030700	-31820700	0.0421731	17941200	18030700	31820700	1497.26			682	-17694100	-17961300	-30124900	0.0421731	17694100	17961300	30124900	1383.15
683	-17938500	-18061600	-31770600	0.0675436	17938500	18061600	31770600	2394.02			683	-17687900	-18025700	-30016500	0.0675436	17687900	18025700	30016500	2207.29
684	-17942900	-18035500	-31828100	0.0740633	17942900	18035500	31828100	2630.59			684	-17698700	-17979400	-30139700	0.0740633	17698700	17979400	30139700	2431.69
685	-17935200	-18076800	-31731800	0.108134	17935200	18076800	31731800	3827.14			685	-17682700	-18068000	-29937100	0.108134	17682700	18068000	29937100	3524.14
686	-17873200	-18451300	-30914300	0.174944	17873200	18451300	30914300	6013.18			686	-17557400	-18925300	-28184600	0.174944	17557400	18925300	28184600	5370.33
687	-17881300	-18436800	-30987100	0.137996	17881300	18436800	30987100	4757.38			687	-17577200	-18904300	-28347300	0.137996	17577200	18904300	28347300	4265.39
688	-17877200	-18431200	-30962800	0.2045	17877200	18431200	30962800	7041.49			688	-17564300	-18877900	-28281200	0.2045	17564300	18877900	28281200	6297.66
689	-17882700	-18417800	-31015800	0.201563	17882700	18417800	31015800	6955.05			689	-17578900	-18861700	-28402100	0.201563	17578900	18861700	28402100	6239
690	-17929000	-18123200	-31641000	0.171269	17929000	18123200	31641000	6042.4			690	-17668900	-18164900	-29741800	0.171269	17668900	18164900	29741800	5543.74
691	-17913000	-18203700	-31446300	0.244271	17913000	18203700	31446300	8556.21			691	-17635500	-18343900	-29323800	0.244271	17635500	18343900	29323800	7787.95
692	-17898100	-18282200	-31261100	0.233639	17898100	18282200	31261100	8128.59			692	-17603400	-18516500	-28922100	0.233639	17603400	18516500	28922100	7342.76
693	-17555300	-18160900	-33865700	0.148604	17555300	18160900	33865700	5735.41			693	-17500300	-18176100	-34029300	0.148604	17500300	18176100	34029300	5772.2
694	-17582500	-18166100	-33875400	0.134897	17582500	18166100	33875400	5211.11			694	-17559400	-18185000	-34033500	0.134897	17559400	18185000	34033500	5246.07
695	-17560700	-18161200	-33862400	0.138484	17560700	18161200	33862400	5344.53			695	-17507300	-18175600	-34018500	0.138484	17507300	18175600	34018500	5377.15
696	-17364800	-18123600	-33789400	0.169107	17364800	18123600	33789400	6483.04			696	-17075300	-18113600	-34007500	0.169107	17075300	18113600	34007500	6515.35
697	-17390000	-18127200	-33790100	0.130491	17390000	18127200	33790100	5004.95			697	-17125600	-18118600	-33992800	0.130491	17125600	18118600	33992800	5028.42
698	-17409100	-18129900	-33790300	0.151555	17409100	18129900	33790300	5814.81			698	-17165500	-18122900	-33984000	0.151555	17165500	18122900	33984000	5841.68
699	-17425600	-18132400	-33791300	0.160093	17425600	18132400	33791300	6144.42			699	-17200600	-18126700	-33976000	0.160093	17200600	18126700	33976000	6172.17
700	-17454200	-18139600	-33814200	0.135356	17454200	18139600	33814200	5202.93			700	-17270400	-18139600	-33997900	0.135356	17270400	18139600	33997900	5229.77
701	-17287400	-18097200	-33678500	0.177244	17287400	18097200	33678500	6752.04			701	-16856400	-18063500	-33868500	0.177244	16856400	18063500	33868500	6761.34
702	-17309200	-18102400	-33693400	0.161373	17309200	18102400	33693400	6153.9			702	-16913800	-18072800	-33877700	0.161373	16913800	18072800	33877700	6164.32
703	-17358600	-18117900	-33755300	0.177502	17358600	18117900	33755300	6793.69			703	-17045700	-18101800	-33952900	0.177502	17045700	18101800	33952900	6818.54
704	-17336300	-18113300	-33744100	0.164463	17336300	18113300	33744100	6289.05			704	-16993600	-18093800	-33947800	0.164463	16993600	18093800	33947800	6310.74
705	-17330700	-18107600	-33709300	0.163056	17330700	18107600	33709300	6224.85			705	-16964400	-18081800	-33891200	0.163056	16964400	18081800	33891200	6237.67
706	-17485800	-18147000	-33835500	0.146243	17485800	18147000	33835500	5629.87			706	-17345400	-18152600	-34016200	0.146243	17345400	18152600	34016200	5662.23
707	-17260500	-18076700	-33558700	0.107151	17260500	18076700	33558700	4057.9			707	-16745800	-18021500	-33679100	0.107151	16745800	18021500	33679100	4044.88
708	-17516600	-18153700	-33852900	0.148025	17516600	18153700	33852900	5705.96			708	-17417300	-18164600	-34030100	0.148025	17417300	18164600	34030100	5741.8
709	-17526000	-18154900	-33851600	0.150062	17526000	18154900	33851600	5785.09			709	-17434700	-18165600	-34019400	0.150062	17434700	18165600	34019400	5819.74
710	-17843000	-18514800	-30634900	0.12967	17843000	18514800	30634900	4407.01			710	-17492000	-19001100	-27641700	0.12967	17492000	19001100	27641700	3890.85
711	-17870200	-18450500	-30894000	0.232318	17870200	18450500	30894000	7977.74			711	-17546700	-18905600	-28127700	0.232318	17546700	18905600	28127700	7109.42
712	-17875300	-18403100	-30977500	0.249033	17875300	18403100	30977500	8575.4			712	-17556100	-18793600	-28307000	0.249033	17556100	18793600	28307000	7661.51
713	-17883700	-18353300	-31087400	0.220289	17883700	18353300	31087400	7615.4			713	-17572200	-18672100	-28543700	0.220289	17572200	18672100	28543700	6830.08
714	-17546400	-18162600	-33886700	0.158926	17546400	18162600	33886700	6138.63			714	-17501000	-18183600	-34082000	0.158926	17501000	18183600	34082000	6187.81
715	-17525100	-18159800	-33887800	0.143671	17525100	18159800	33887800	5547.63			715	-17456900	-18179600	-34097700	0.143671	17456900	18179600	34097700	5593.6
716	-17503300	-18156600	-33886800	0.142446	17503300	18156600	33886800	5498.02			716	-17413300	-18174900	-34107600	0.142446	17413300	18174900	34107600	5544.28
717	-17223400	-18056500	-33451500	0.128514	17223400	18056500	33451500	4840.19			717	-16618100	-17981600	-33521700	0.128514	16618100	17981600	33521700	4806.22
718	-17237900	-18061800	-33475000	0.123437	17237900	18061800	33475000	4655.11			718	-16661300	-17992100	-33553400	0.123437	16661300	17992100	33553400	4626.39
719	-17251800	-18066800	-33497200	0.124919	17251800	18066800	33497200	4716.89			719	-16698500	-18001600	-33584200	0.124919	16698500	18001600	33584200	4691.45
720	-17463000	-18148500	-33869300	0.155522	17463000	18148500	33869300	5993.83			720	-17320600	-18160300	-34095700	0.155522	17320600	18160300	34095700	6040.55
721	-17426900	-18140600	-33848900	0.101767	17426900	18140600	33848900	3916.08			721	-17236500	-18146300	-34080000	0.101767	17236500	18146300	34080000	3944.32
722	-17222400	-18044800	-33369200	0.131474	17222400	18044800	33369200	4933.08			722	-16580200	-17957500	-33387700	0.131474	16580200	17957500	33387700	4883.57
723	-17228900	-18032800	-33276800	0.134477	17228900	18032800	33276800	5025.15			723	-16554700	-17932000	-33231300	0.134477	16554700	17932000	33231300	4957.02
724	-17207700	-18009700	-33132800	0.138375	17207700	18009700	33132800	5135.05			724	-16444700	-17884300	-33000600	0.138375	16444700	17884300	33000600	5037.06
725	-17202400	-18001400	-33078800	0.129504	17202400	18001400	33078800	4793.56			725	-16407700	-17866600	-32910700	0.129504	16407700	17866600	32910700	4691.52
726	-17242000	-17995100	-32994100	0.160082	17242000	17995100	32994100	5906.66			726	-16460500	-17852600	-32757700	0.160082	16460500	17852600	32757700	5763.19
727	-17238100	-18003600	-33058700	0.144957	17238100	18003600	33058700	5364.02			727	-16482700	-17870600	-32864700	0.144957	16482700	17870600	32864700	5246.75
728	-17239200	-18012600	-33122200	0.13965	17239200	18012600	33122200	5182.74			728	-16512300	-17889600	-32970300	0.13965	16512300	17889600	32970300	5082.13
729	-17243800	-18020500	-33174300	0.138032	17243800	18020500	33174300	5135.29			729	-16545300	-17906200	-33055900	0.138032	16545300	17906200	33055900	5046.08
730	-17226200	-17985200	-32939700	0.119611	17226200	17985200	32939700	4401.16			730	-16408500	-17831900	-32662400	0.119611	16408500	17831900	32662400	4283.21
731	-17258500	-17978200	-32857400	0.123373	17258500	17978200	32857400	4525.15			731	-16446400	-17816900	-32517400	0.123373	16446400	17816900	32517400	4390.91
732	-17292700	-17978500	-32824800	0.181156	17292700	17978500	32824800	6638.75			732	-16508300	-17815900	-32448300	0.181156	16508300	17815900	32448300	6433.56
733	-17273100	-17987400	-32908500	0.180308	17273100	17987400	32908500	6630.66			733	-16505700	-17836200	-32596000	0.180308	16505700	17836200	32596000	6447.54
734	-17460000	-17931800	-32324000	0.138347	17460000	17931800	32324000	4970.32			734	-16705200	-17712700	-31513700	0.138347	16705200	17712700	31513700	4719
735	-17509600	-17931400	-32271600	0.140589	17509600	17931400	32271600	5043.48			735	-16807000	-17711700	-31405100	0.140589	16807000	17711700	31405100	4780.21
736	-17438300	-17942300	-32420700	0.132152	17438300	17942300	32420700	4766.9			736	-16691000	-17735900	-31693900	0.132152	16691000	17735900	31693900	4544.91
737	-17391400	-17943500	-32476700	0.12957	17391400	17943500	32476700	4681.67			737	-16599600	-17739200	-31809300	0.12957	16599600	17739200	31809300	4472.83
738	-17369400	-17953500	-32570100	0.140927	17369400	17953500	32570100	5111.78			738	-16585600	-17761300	-31981000	0.140927	16585600	17761300	31981000	4903.09
739	-17307300	-17966000	-32721200	0.149115	17307300	17966000	32721200	5440.14			739	-16501900	-17789300	-32264300	0.149115	16501900	17789300	32264300	5249.59
740	-17348900	-17963600	-32662200	0.147943	17348900	17963600	32662200	5386.92			740	-16577000	-17783400	-32146900	0.147943	16577000	17783400	32146900	5186.66
741	-17332100	-17972700	-32744300	0.166711	17332100	17972700	32744300	6091.28			741	-16574400	-17803500	-32293600	0.166711	16574400	17803500	32293600	5884.69
742	-17856700	-18109500	-31138100	0.160508	17856700	18109500	31138100	5532.95			742	-17536700	-17924500	-29037600	0.160508	17536700	17924500	29037600	5000.04
743	-17880700	-17901200	-31517800	0.130353	17880700	17901200	31517800	4552.5			743	-17504500	-17594100	-29867700	0.130353	17504500	17594100	29867700	4181.92
744	-17855200	-17890100	-31631000	0.120274	17855200	17890100	31631000	4218.38			744	-17431200	-17615800	-30095800	0.120274	17431200	17615800	30095800	3893.99
745	-17722200	-17895000	-31799400	0.130356	17722200	17895000	31799400	4595.17			745	-17144600	-17628400	-30472400	0.130356	17144600	17628400	30472400	4270.09
746	-17763700	-17897800	-31777700	0.116423	17763700	17897800	31777700	4103.31			746	-17246800	-17634100	-30410800	0.116423	17246800	17634100	30410800	3810.7
747	-17667500	-17904300	-31920100	0.141402	17667500	17904300	31920100	5006.81			747	-17057000	-17649800	-30713100	0.141402	17057000	17649800	30713100	4676.45
748	-17624100	-17913300	-32027700	0.147691	17624100	17913300	32027700	5250.9			748	-16993500	-17670200	-30922500	0.147691	16993500	17670200	30922500	4926.64
749	-17589000	-17922200	-32127000	0.142185	17589000	17922200	32127000	5074.74			749	-16945500	-17690400	-31114500	0.142185	16945500	17690400	31114500	4781.54
750	-17862200	-18204600	-31082900	0.121884	17862200	18204600	31082900	4199.36			750	-17548500	-18191600	-28854800	0.121884	17548500	18191600	28854800	3788.64
751	-17862700	-18131600	-31159000	0.141589	17862700	18131600	31159000	4887.71			751	-17550500	-18005400	-29055600	0.141589	17550500	18005400	29055600	4422.83
752	-17864000	-18042600	-31257800	0.162467	17864000	18042600	31257800	5623.31			752	-17555000	-17790800	-29302300	0.162467	17555000	17790800	29302300	5108.31
753	-17873300	-17991100	-31375100	0.147236	17873300	17991100	31375100	5118.08			753	-17576500	-17694200	-29552300	0.147236	17576500	17694200	29552300	4673.73
754	-17881900	-17942200	-31485700	0.128832	17881900	17942200	31485700	4496.53			754	-17596900	-17609500	-29782800	0.128832	17596900	17609500	29782800	4126.19
755	-17859000	-18427600	-30836800	0.113559	17859000	18427600	30836800	3887.54			755	-17534800	-18798500	-28150000	0.113559	17534800	18798500	28150000	3469.04
756	-17854400	-18405200	-30825900	0.126641	17854400	18405200	30825900	4331.14			756	-17525000	-18714200	-28164100	0.126641	17525000	18714200	28164100	3862.76
757	-17850200	-18370800	-30830600	0.161634	17850200	18370800	30830600	5524.95			757	-17516500	-18594500	-28223500	0.161634	17516500	18594500	28223500	4928.45
758	-17852500	-18317600	-30900300	0.148093	17852500	18317600	30900300	5072.33			758	-17523900	-18467300	-28403500	0.148093	17523900	18467300	28403500	4538.64
759	-17861200	-18267800	-31012300	0.124559	17861200	18267800	31012300	4283.5			759	-17544900	-18358500	-28662200	0.124559	17544900	18358500	28662200	3852.96
760	-17860500	-18475500	-30799300	0.099417	17860500	18475500	30799300	3401.18			760	-17533800	-18952100	-27989000	0.099417	17533800	18952100	27989000	3026.83
761	-17862400	-18460000	-30828900	0.0961618	17862400	18460000	30828900	3293.11			761	-17540200	-18910200	-28076700	0.0961618	17540200	18910200	28076700	2936.25
762	-17863600	-18442200	-30854800	0.101759	17863600	18442200	30854800	3487.54			762	-17544200	-18860300	-28155400	0.101759	17544200	18860300	28155400	3114.32
763	-17905100	-18267800	-31325800	0.233372	17905100	18267800	31325800	8140.72			763	-17620800	-18498800	-29064400	0.233372	17620800	18498800	29064400	7379.37
764	-17166800	-18056300	-33507000	0.137829	17166800	18056300	33507000	5199.04			764	-16521900	-17984800	-33640600	0.137829	16521900	17984800	33640600	5174.7
765	-17832400	-18516700	-30557300	0.129489	17832400	18516700	30557300	4385.56			765	-17468900	-18967300	-27510300	0.129489	17468900	18967300	27510300	3858.64
766	-17830300	-18489300	-30570000	0.138551	17830300	18489300	30570000	4692.33			766	-17466300	-18875100	-27584400	0.138551	17466300	18875100	27584400	4132.44
767	-17829300	-18450900	-30601500	0.152572	17829300	18450900	30601500	5170.19			767	-17466100	-18755100	-27703000	0.152572	17466100	18755100	27703000	4560.89
768	-17829700	-18401600	-30653500	0.165518	17829700	18401600	30653500	5616.07			768	-17468700	-18609900	-27866900	0.165518	17468700	18609900	27866900	4966.43
769	-17947300	-18006500	-31888500	0.0647669	17947300	18006500	31888500	2305.38			769	-17707500	-17914100	-30268200	0.0647669	17707500	17914100	30268200	2136.08
770	-17831800	-18341800	-30728000	0.17083	17831800	18341800	30728000	5808.41			770	-17475200	-18446000	-28077100	0.17083	17475200	18446000	28077100	5154.1
771	-17414800	-17934900	-32391900	0.111261	17414800	17934900	32391900	4006.27			771	-16616900	-17719800	-31653400	0.111261	16616900	17719800	31653400	3813.88
772	-17684100	-17891500	-31812400	0.147348	17684100	17891500	31812400	5193.34			772	-17047100	-17620500	-30513500	0.147348	17047100	17620500	30513500	4826.4
773	-17733800	-18044000	-32851800	0.182549	17733800	18044000	32851800	6752.4			773	-17441600	-17919800	-32256900	0.182549	17441600	17919800	32256900	6535.92
774	-17751700	-18032800	-32753800	0.16283	17751700	18032800	32753800	5998.35			774	-17465500	-17895300	-32058100	0.16283	17465500	17895300	32058100	5779.54
775	-17731700	-18037500	-32807900	0.145567	17731700	18037500	32807900	5373.55			775	-17427200	-17904700	-32163600	0.145567	17427200	17904700	32163600	5188.13
776	-17871100	-18461100	-30889300	0.130294	17871100	18461100	30889300	4474.35			776	-17556700	-18946200	-28158700	0.130294	17556700	18946200	28158700	3997.14
777	-17343400	-18119100	-33778700	0.157337	17343400	18119100	33778700	6026.69			777	-17026200	-18106100	-34003400	0.157337	17026200	18106100	34003400	6055.82
778	-17178700	-18015700	-33204700	0.131514	17178700	18015700	33204700	4893.99			778	-16410900	-17898100	-33133000	0.131514	16410900	17898100	33133000	4814.16
779	-17171500	-18007500	-33153500	0.124885	17171500	18007500	33153500	4635.86			779	-16370500	-17880900	-33050000	0.124885	16370500	17880900	33050000	4550.81
780	-17197100	-17993600	-33028900	0.119742	17197100	17993600	33028900	4421.7			780	-16373800	-17850600	-32830400	0.119742	16373800	17850600	32830400	4319.16
781	-17890000	-18389600	-31095800	0.241566	17890000	18389600	31095800	8360.62			781	-17593500	-18795900	-28571800	0.241566	17593500	18795900	28571800	7522.86
782	-17942700	-18023200	-31839300	0.0616102	17942700	18023200	31839300	2188.85			782	-17696400	-17938100	-30165100	0.0616102	17696400	17938100	30165100	2023.35
783	-17219300	-17979000	-32901900	0.105951	17219300	17979000	32901900	3891.32			783	-16374900	-17819100	-32604400	0.105951	16374900	17819100	32604400	3781.58
784	-17322400	-17955300	-32629700	0.141752	17322400	17955300	32629700	5151.31			784	-16498200	-17765900	-32101400	0.141752	16498200	17765900	32101400	4951.99
785	-17342200	-17944900	-32535600	0.133118	17342200	17944900	32535600	4818.48			785	-16503000	-17742700	-31930900	0.133118	16503000	17742700	31930900	4613.58
786	-17721800	-18046000	-32877900	0.154169	17721800	18046000	32877900	5708.11			786	-17414800	-17922700	-32304400	0.154169	17414800	17922700	32304400	5529.07
787	-17712500	-18051100	-32924200	0.135737	17712500	18051100	32924200	5035.33			787	-17398900	-17933100	-32394700	0.135737	17398900	17933100	32394700	4886.78
788	-17708600	-18060200	-32992800	0.21327	17708600	18060200	32992800	7935.53			788	-17399500	-17952500	-32532800	0.21327	17399500	17952500	32532800	7726.94
789	-17787200	-18013300	-32579200	0.246944	17787200	18013300	32579200	9031.3			789	-17517600	-17853000	-31703600	0.246944	17517600	17853000	31703600	8631.93
790	-17824200	-18005900	-32489200	0.288821	17824200	18005900	32489200	10527.2			790	-17593300	-17838600	-31525100	0.288821	17593300	17838600	31525100	10028
791	-17809300	-18004700	-32495700	0.219532	17809300	18004700	32495700	8001.79			791	-17552300	-17833800	-31532200	0.219532	17552300	17833800	31532200	7618.52
792	-17842700	-17996600	-32404400	0.23589	17842700	17996600	32404400	8567.97			792	-17618500	-17817200	-31347400	0.23589	17618500	17817200	31347400	8127.42
793	-17822000	-17997000	-32428300	0.202453	17822000	17997000	32428300	7358.53			793	-17565500	-17815800	-31390200	0.202453	17565500	17815800	31390200	6981.74
794	-17792700	-18005100	-32515100	0.182824	17792700	18005100	32515100	6667.57			794	-17509200	-17832600	-31566600	0.182824	17509200	17832600	31566600	6349.28
795	-17836900	-18531700	-30574900	0.139914	17836900	18531700	30574900	4744			795	-17477000	-19030200	-27505800	0.139914	17477000	19030200	27505800	4175.54
796	-17932600	-18074500	-31715600	0.117287	17932600	18074500	31715600	4147.84			796	-17674600	-18046200	-29901200	0.117287	17674600	18046200	29901200	3814.22
797	-17852700	-17988600	-32337300	0.223638	17852700	17988600	32337300	8099.82			797	-17623800	-17797900	-31204300	0.223638	17623800	17797900	31204300	7655.34
798	-17876700	-17987700	-32307100	0.24302	17876700	17987700	32307100	8793.82			798	-17685300	-17798600	-31147800	0.24302	17685300	17798600	31147800	8307.53
799	-17889900	-18412000	-31073100	0.131291	17889900	18412000	31073100	4541.49			799	-17597000	-18858900	-28533800	0.131291	17597000	18858900	28533800	4088.09
800	-17164200	-18029300	-33316700	0.134751	17164200	18029300	33316700	5038.85			800	-16428200	-17927700	-33326500	0.134751	16428200	17927700	33326500	4978.59
801	-17264900	-17967900	-32777100	0.143382	17264900	17967900	32777100	5240.36			801	-16424900	-17794300	-32377100	0.143382	16424900	17794300	32377100	5067.68
802	-17737600	-18046900	-32868800	0.118532	17737600	18046900	32868800	4388.13			802	-17459500	-17928900	-32303800	0.118532	17459500	17928900	32303800	4254.46
803	-17744300	-18043500	-32837600	0.220603	17744300	18043500	32837600	8156.36			803	-17467300	-17920400	-32235200	0.220603	17467300	17920400	32235200	7894.37
804	-17758000	-18037100	-32778100	0.22569	17758000	18037100	32778100	8324.13			804	-17491000	-17907300	-32118100	0.22569	17491000	17907300	32118100	8036.75
805	-17776300	-18032100	-32724300	0.16573	17776300	18032100	32724300	6099.84			805	-17527800	-17897800	-32013400	0.16573	17527800	17897800	32013400	5877.43
806	-17374000	-18129000	-33818600	0.138271	17374000	18129000	33818600	5308.71			806	-17113400	-18125500	-34054200	0.138271	17113400	18125500	34054200	5341.95
807	-17920500	-18144700	-31559000	0.210471	17920500	18144700	31559000	7401.09			807	-17649500	-18200700	-29567400	0.210471	17649500	18200700	29567400	6763.53
808	-17860800	-17996600	-32386200	0.267457	17860800	17996600	32386200	9709.91			808	-17665800	-17819500	-31316200	0.267457	17665800	17819500	31316200	9210.59
809	-17784300	-18022800	-32650000	0.215781	17784300	18022800	32650000	7916.52			809	-17530300	-17876100	-31855900	0.215781	17530300	17876100	31855900	7597.6
810	-17806500	-18013600	-32562000	0.273433	17806500	18013600	32562000	9995.92			810	-17570100	-17856700	-31678000	0.273433	17570100	17856700	31678000	9556.43
811	-17837200	-18006200	-32478400	0.306659	17837200	18006200	32478400	11174.7			811	-17628400	-17841200	-31508900	0.306659	17628400	17841200	31508900	10646.8
812	-17906100	-18217900	-31382600	0.217281	17906100	18217900	31382600	7591.07			812	-17618300	-18359500	-29185200	0.217281	17618300	18359500	29185200	6885.84
813	-17778500	-18012900	-32584900	0.199371	17778500	18012900	32584900	7292.13			813	-17491100	-17850200	-31710000	0.199371	17491100	17850200	31710000	6967.45
814	-17379600	-18121600	-33760100	0.17586	17379600	18121600	33760100	6734.74			814	-17090000	-18107400	-33948400	0.17586	17090000	18107400	33948400	6759.07
815	-17395500	-18124300	-33763600	0.15603	17395500	18124300	33763600	5977.91			815	-17123200	-18111500	-33944600	0.15603	17123200	18111500	33944600	5999.21
816	-17409800	-18126600	-33765800	0.153621	17409800	18126600	33765800	5887.65			816	-17155000	-18115000	-33937800	0.153621	17155000	18115000	33937800	5907.92
817	-17438400	-18134300	-33792100	0.144196	17438400	18134300	33792100	5535.71			817	-17225600	-18128900	-33966400	0.144196	17225600	18128900	33966400	5559.21
818	-17284600	-18090400	-33632200	0.16158	17284600	18090400	33632200	6142.15			818	-16834900	-18048700	-33784500	0.16158	16834900	18048700	33784500	6138.05
819	-17307100	-18097400	-33659900	0.159222	17307100	18097400	33659900	6062.45			819	-16891500	-18061800	-33821200	0.159222	16891500	18061800	33821200	6064.29
820	-17326200	-18102100	-33674600	0.160717	17326200	18102100	33674600	6125.46			820	-16937500	-18070100	-33834500	0.160717	16937500	18070100	33834500	6129.61
821	-17350500	-18112000	-33720900	0.167739	17350500	18112000	33720900	6409.17			821	-17010100	-18089300	-33898900	0.167739	17010100	18089300	33898900	6423.94
822	-17467100	-18141500	-33815000	0.143846	17467100	18141500	33815000	5530.71			822	-17297000	-18142000	-33988700	0.143846	17297000	18142000	33988700	5557.98
823	-17276000	-18081500	-33577400	0.120368	17276000	18081500	33577400	4563.53			823	-16788800	-18030600	-33701400	0.120368	16788800	18030600	33701400	4551.69
824	-17533400	-18155500	-33848700	0.149912	17533400	18155500	33848700	5779.29			824	-17446200	-18165800	-34009300	0.149912	17446200	18165800	34009300	5812.43
825	-17538900	-18156000	-33846800	0.145862	17538900	18156000	33846800	5623.22			825	-17455600	-18165700	-33999600	0.145862	17455600	18165700	33999600	5653.84
826	-17544300	-18156600	-33845700	0.135582	17544300	18156600	33845700	5227.13			826	-17464700	-18165900	-33991900	0.135582	17464700	18165900	33991900	5254.37
827	-17497000	-18148500	-33835100	0.149967	17497000	18148500	33835100	5774.25			827	-17366600	-18154200	-34006100	0.149967	17366600	18154200	34006100	5805.86
828	-17506200	-18149500	-33832800	0.153799	17506200	18149500	33832800	5922.12			828	-17382900	-18155100	-33996200	0.153799	17382900	18155100	33996200	5953.21
829	-17891400	-18290900	-31205100	0.216176	17891400	18290900	31205100	7503.3			829	-17586700	-18518600	-28800600	0.216176	17586700	18518600	28800600	6756.38
830	-17848100	-18515400	-30671300	0.154517	17848100	18515400	30671300	5260.21			830	-17502000	-19024200	-27690200	0.154517	17502000	19024200	27690200	4649.57
831	-17857900	-18469400	-30787100	0.222471	17857900	18469400	30787100	7605.77			831	-17518300	-18934300	-27896300	0.222471	17518300	18934300	27896300	6741.52
832	-17864800	-18447000	-30858500	0.161408	17864800	18447000	30858500	5533.38			832	-17530000	-18869600	-28044500	0.161408	17530000	18869600	28044500	4916.05
833	-17869900	-18408800	-30933700	0.174429	17869900	18408800	30933700	5995.23			833	-17541700	-18790200	-28207400	0.174429	17541700	18790200	28207400	5341.41
834	-17877000	-18358200	-31034700	0.189927	17877000	18358200	31034700	6550.78			834	-17555400	-18665100	-28430700	0.189927	17555400	18665100	28430700	5857.17
835	-17572300	-18168900	-33905500	0.209212	17572300	18168900	33905500	8091.41			835	-17562600	-18195800	-34107500	0.209212	17562600	18195800	34107500	8163.58
836	-17545200	-18164900	-33904300	0.170375	17545200	18164900	33904300	6585.92			836	-17508700	-18189700	-34117400	0.170375	17508700	18189700	34117400	6644.99
837	-17521700	-18161800	-33905800	0.151178	17521700	18161800	33905800	5841.88			837	-17462300	-18185200	-34132100	0.151178	17462300	18185200	34132100	5895.5
838	-17267200	-18071700	-33516100	0.128799	17267200	18071700	33516100	4868.87			838	-16741900	-18010900	-33607600	0.128799	16741900	18010900	33607600	4845.85
839	-17481200	-18153900	-33889300	0.137576	17481200	18153900	33889300	5308.63			839	-17370200	-18171100	-34123100	0.137576	17370200	18171100	34123100	5354.57
840	-17441900	-18145700	-33870100	0.145819	17441900	18145700	33870100	5618.05			840	-17280400	-18156200	-34107100	0.145819	17280400	18156200	34107100	5662.76
841	-17408000	-18138000	-33849000	0.114206	17408000	18138000	33849000	4393.34			841	-17199300	-18142600	-34090400	0.114206	17199300	18142600	34090400	4425.77
842	-17160000	-18042900	-33417900	0.138123	17160000	18042900	33417900	5188.44			842	-16466000	-17956800	-33496900	0.138123	16466000	17956800	33496900	5146.77
843	-17235100	-18050700	-33398600	0.12942	17235100	18050700	33398600	4863.59			843	-16621000	-17969300	-33430900	0.12942	16621000	17969300	33430900	4820.13
844	-17247400	-18056200	-33425400	0.128464	17247400	18056200	33425400	4834.58			844	-16660800	-17980000	-33467700	0.128464	16660800	17980000	33467700	4795.82
845	-17260600	-18061400	-33449700	0.129797	17260600	18061400	33449700	4891.27			845	-16699800	-17990200	-33501700	0.129797	16699800	17990200	33501700	4856.31
846	-17239000	-18039300	-33313100	0.133253	17239000	18039300	33313100	4988.53			846	-16593100	-17945500	-33288800	0.133253	16593100	17945500	33288800	4928.15
847	-17250200	-18027700	-33219300	0.137011	17250200	18027700	33219300	5108.35			847	-16578500	-17920900	-33127800	0.137011	16578500	17920900	33127800	5028.3
848	-17267200	-17999400	-32999600	0.143929	17267200	17999400	32999600	5314.38			848	-16524700	-17861200	-32755100	0.143929	16524700	17861200	32755100	5186.74
849	-17266700	-18008100	-33062600	0.139274	17266700	18008100	33062600	5157.26			849	-16551100	-17879700	-32860800	0.139274	16551100	17879700	32860800	5046.04
850	-17268700	-18016100	-33117600	0.137402	17268700	18016100	33117600	5100.91			850	-16578300	-17896000	-32950100	0.137402	16578300	17896000	32950100	5001.25
851	-17484400	-17940600	-32362600	0.138385	17484400	17940600	32362600	4982.78			851	-16783000	-17732000	-31574200	0.138385	16783000	17732000	31574200	4740.7
852	-17414900	-17951300	-32508700	0.139802	17414900	17951300	32508700	5061			852	-16672200	-17756200	-31857400	0.139802	16672200	17756200	31857400	4843.44
853	-17394500	-17960600	-32595300	0.142649	17394500	17960600	32595300	5182.62			853	-16660000	-17776500	-32015300	0.142649	16660000	17776500	32015300	4977.72
854	-17302000	-17987300	-32878800	0.121078	17302000	17987300	32878800	4448.81			854	-16556400	-17835300	-32538500	0.121078	16556400	17835300	32538500	4321.77
855	-17382200	-17969100	-32668300	0.141862	17382200	17969100	32668300	5170.1			855	-16660600	-17794900	-32145700	0.141862	16660600	17794900	32145700	4980.67
856	-17339300	-17982000	-32803300	0.123627	17339300	17982000	32803300	4529.88			856	-16610500	-17823400	-32399500	0.123627	16610500	17823400	32399500	4388.36
857	-17803700	-17898800	-31744600	0.120402	17803700	17898800	31744600	4240.5			857	-17342900	-17636100	-30328900	0.120402	17342900	17636100	30328900	3933.7
858	-17714600	-17905600	-31882500	0.12691	17714600	17905600	31882500	4490.08			858	-17166300	-17652500	-30622800	0.12691	17166300	17652500	30622800	4188.66
859	-17672600	-17914300	-31986400	0.125995	17672600	17914300	31986400	4475.29			859	-17102200	-17672400	-30828900	0.125995	17102200	17672400	30828900	4193.54
860	-17634200	-17922900	-32086600	0.129237	17634200	17922900	32086600	4608.1			860	-17044900	-17691700	-31024400	0.129237	17044900	17691700	31024400	4336.22
861	-17557300	-17931200	-32222400	0.136992	17557300	17931200	32222400	4907.83			861	-16907100	-17710600	-31297300	0.136992	16907100	17710600	31297300	4643.25
862	-17868300	-18152300	-31178500	0.129116	17868300	18152300	31178500	4463.04			862	-17563500	-18079000	-29074300	0.129116	17563500	18079000	29074300	4043.76
863	-17869900	-18076400	-31265500	0.14435	17869900	18076400	31265500	5001.52			863	-17567900	-17893300	-29291500	0.14435	17567900	17893300	29291500	4547.13
864	-17877600	-18023000	-31373900	0.135883	17877600	18023000	31373900	4726.28			864	-17586200	-17789000	-29527000	0.135883	17586200	17789000	29527000	4317.49
865	-17885500	-17973200	-31480500	0.126895	17885500	17973200	31480500	4430.67			865	-17604900	-17695700	-29753600	0.126895	17604900	17695700	29753600	4066.37
866	-17891100	-17891500	-31605200	0.126041	17891100	17891500	31605200	4418.63			866	-17519700	-17618900	-30029400	0.126041	17519700	17618900	30029400	4075.78
867	-17860900	-18397700	-30880400	0.119979	17860900	18397700	30880400	4112.79			867	-17540600	-18718900	-28271100	0.119979	17540600	18718900	28271100	3678.04
868	-17856800	-18365300	-30883000	0.132768	17856800	18365300	30883000	4548.54			868	-17532200	-18612100	-28317900	0.132768	17532200	18612100	28317900	4067.77
869	-17861100	-18326000	-30953000	0.134945	17861100	18326000	30953000	4633.94			869	-17543100	-18514500	-28493600	0.134945	17543100	18514500	28493600	4157.86
870	-17866100	-18277500	-31037300	0.131943	17866100	18277500	31037300	4543.54			870	-17556000	-18402900	-28697300	0.131943	17556000	18402900	28697300	4092.47
871	-17867300	-18219000	-31104500	0.123077	17867300	18219000	31104500	4245.94			871	-17560000	-18249800	-28878400	0.123077	17560000	18249800	28878400	3835.31
872	-17866100	-18465300	-30849500	0.11527	17866100	18465300	30849500	3951.64			872	-17546700	-18940700	-28092900	0.11527	17546700	18940700	28092900	3525.12
873	-17867800	-18450900	-30876100	0.11132	17867800	18450900	30876100	3819.64			873	-17552300	-18902900	-28171000	0.11132	17552300	18902900	28171000	3413.13
874	-17869200	-18433500	-30903600	0.112846	17869200	18433500	30903600	3875.36			874	-17557300	-18855900	-28253000	0.112846	17557300	18855900	28253000	3468.7
875	-17865000	-18419300	-30888000	0.112008	17865000	18419300	30888000	3842.68			875	-17548700	-18797100	-28251000	0.112008	17548700	18797100	28251000	3437.41
876	-17314000	-18108500	-33732400	0.160487	17314000	18108500	33732400	6131.41			876	-16942300	-18085700	-33941600	0.160487	16942300	18085700	33941600	6151.22
877	-17290800	-18103300	-33718600	0.151662	17290800	18103300	33718600	5788.33			877	-16887300	-18076500	-33930400	0.151662	16887300	18076500	33930400	5804.75
878	-17270800	-18098300	-33702800	0.135606	17270800	18098300	33702800	5170.07			878	-16838900	-18067600	-33915700	0.135606	16838900	18067600	33915700	5182.61
879	-17245600	-18092100	-33684000	0.126521	17245600	18092100	33684000	4817.51			879	-16777400	-18056300	-33895900	0.126521	16777400	18056300	33895900	4826.18
880	-17224800	-18084300	-33648900	0.133382	17224800	18084300	33648900	5068.88			880	-16716200	-18041000	-33848200	0.133382	16716200	18041000	33848200	5071.74
881	-17204700	-18077100	-33617400	0.129642	17204700	18077100	33617400	4918.02			881	-16654100	-18026200	-33804800	0.129642	16654100	18026200	33804800	4914.76
882	-17182000	-18069100	-33583300	0.127531	17182000	18069100	33583300	4828.57			882	-16590300	-18011000	-33760000	0.127531	16590300	18011000	33760000	4819.79
883	-17938900	-18081400	-31753900	0.165265	17938900	18081400	31753900	5855.57			883	-17692000	-18089100	-29982400	0.165265	17692000	18089100	29982400	5399.92
884	-17947500	-18028700	-31867400	0.140278	17947500	18028700	31867400	4990.64			884	-17709700	-17973600	-30224400	0.140278	17709700	17973600	30224400	4623.17
885	-17885400	-17979500	-32239500	0.240959	17885400	17979500	32239500	8694			885	-17686600	-17778700	-31003800	0.240959	17686600	17778700	31003800	8182.67
886	-17952900	-18014600	-31920500	0.218267	17952900	18014600	31920500	7781.78			886	-17723300	-17953900	-30340900	0.218267	17723300	17953900	30340900	7229.22
887	-17930000	-17970600	-32131600	0.266044	17930000	17970600	32131600	9560.5			887	-17759700	-17775500	-30779400	0.266044	17759700	17775500	30779400	8957.82
888	-17962000	-17963100	-32037100	0.215552	17962000	17963100	32037100	7717.89			888	-17740700	-17838000	-30581500	0.215552	17740700	17838000	30581500	7201.13
889	-17953700	-17986400	-31954100	0.128777	17953700	17986400	31954100	4595.67			889	-17722000	-17878200	-30407200	0.128777	17722000	17878200	30407200	4271.29
890	-17835100	-18265400	-30828200	0.169625	17835100	18265400	30828200	5784.26			890	-17484600	-18248600	-28341700	0.169625	17484600	18248600	28341700	5155.34
891	-17841500	-18179000	-30960500	0.170268	17841500	18179000	30960500	5830.53			891	-17500700	-18044200	-28660600	0.170268	17500700	18044200	28660600	5226.22
892	-17700400	-18082700	-33161400	0.233474	17700400	18082700	33161400	8752.39			892	-17400500	-17998500	-32859900	0.233474	17400500	17998500	32859900	8586.52
893	-17698200	-18084100	-33173900	0.205468	17698200	18084100	33173900	7706.54			893	-17402600	-18002200	-32884600	0.205468	17402600	18002200	32884600	7565.33
894	-17696000	-18089200	-33212200	0.223929	17696000	18089200	33212200	8413.15			894	-17397000	-18011000	-32953000	0.223929	17397000	18011000	32953000	8269.97
895	-17697700	-18086600	-33192700	0.235803	17697700	18086600	33192700	8851.74			895	-17398100	-18006100	-32917300	0.235803	17398100	18006100	32917300	8694.5
896	-17734700	-18034800	-32785500	0.132662	17734700	18034800	32785500	4892.48			896	-17427800	-17898500	-32118700	0.132662	17427800	17898500	32118700	4718.49
897	-17629400	-18177700	-33911500	0.161745	17629400	18177700	33911500	6263.46			897	-17677400	-18209300	-34089000	0.161745	17677400	18209300	34089000	6318.6
898	-17319200	-18114200	-33768100	0.153586	17319200	18114200	33768100	5877.76			898	-16973700	-18098100	-33998200	0.153586	16973700	18098100	33998200	5904.93
899	-17295900	-18109500	-33757400	0.151183	17295900	18109500	33757400	5780.7			899	-16918500	-18089700	-33993900	0.151183	16918500	18089700	33993900	5806.12
900	-17270500	-18103700	-33741300	0.150079	17270500	18103700	33741300	5731.82			900	-16857600	-18079300	-33979900	0.150079	16857600	18079300	33979900	5754.31
901	-17242600	-18096700	-33719800	0.153163	17242600	18096700	33719800	5841.12			901	-16788700	-18066400	-33957300	0.153163	16788700	18066400	33957300	5859.91
902	-17198100	-18081700	-33657100	0.100321	17198100	18081700	33657100	3812.14			902	-16660100	-18036900	-33875200	0.100321	16660100	18036900	33875200	3815.85
903	-17218900	-18089500	-33691600	0.141626	17218900	18089500	33691600	5392.06			903	-16723100	-18052500	-33923200	0.141626	16723100	18052500	33923200	5404.31
904	-17163900	-17999100	-33101000	0.112992	17163900	17999100	33101000	4183.77			904	-16332700	-17863600	-32964300	0.112992	16332700	17863600	32964300	4098.41
905	-17894600	-18353900	-31164700	0.246198	17894600	18353900	31164700	8541.09			905	-17603800	-18721000	-28720500	0.246198	17603800	18721000	28720500	7704.97
906	-17948800	-17985900	-31919500	0.0938823	17948800	17985900	31919500	3345.08			906	-17709200	-17861900	-30332300	0.0938823	17709200	17861900	30332300	3102.02
907	-17187200	-17984800	-32975600	0.119466	17187200	17984800	32975600	4399.99			907	-16327700	-17832300	-32746100	0.119466	16327700	17832300	32746100	4288.89
908	-17366800	-17934600	-32437200	0.110903	17366800	17934600	32437200	3998.11			908	-16518700	-17719800	-31751500	0.110903	16518700	17719800	31751500	3812.35
909	-17568800	-17899100	-31981700	0.173624	17568800	17899100	31981700	6153.3			909	-16824800	-17639000	-30867900	0.173624	16824800	17639000	30867900	5757.5
910	-17645700	-17886700	-31816500	0.173472	17645700	17886700	31816500	6110.63			910	-16949800	-17610700	-30540900	0.173472	16949800	17610700	30540900	5678.19
911	-17742700	-17874900	-31635000	0.193367	17742700	17874900	31635000	6767.94			911	-17121200	-17582800	-30170200	0.193367	17121200	17582800	30170200	6241.23
912	-17854200	-17861400	-31427500	0.238751	17854200	17861400	31427500	8295.88			912	-17333400	-17551500	-29734400	0.238751	17333400	17551500	29734400	7583.06
913	-17703400	-18071400	-33077900	0.344956	17703400	18071400	33077900	12883.6			913	-17399100	-17975900	-32700000	0.344956	17399100	17975900	32700000	12593.9
914	-17701400	-18076700	-33118000	0.325921	17701400	18076700	33118000	12194.3			914	-17397800	-17986300	-32775500	0.325921	17397800	17986300	32775500	11939.8
915	-17698300	-18082200	-33160300	0.296391	17698300	18082200	33160300	11110			915	-17394000	-17996900	-32855500	0.296391	17394000	17996900	32855500	10896.9
916	-17732000	-18030800	-32759400	0.114485	17732000	18030800	32759400	4216.93			916	-17413300	-17888300	-32060500	0.114485	17413300	17888300	32060500	4059.96
917	-17922900	-17965400	-32101400	0.17978	17922900	17965400	32101400	6450.78			917	-17741500	-17745600	-30712800	0.17978	17741500	17745600	30712800	6030.32
918	-17888900	-17974700	-32201600	0.224726	17888900	17974700	32201600	8094.92			918	-17676100	-17765500	-30920300	0.224726	17676100	17765500	30920300	7600.32
919	-17800200	-17998800	-32462500	0.139104	17800200	17998800	32462500	5061.74			919	-17512800	-17817700	-31456400	0.139104	17512800	17817700	31456400	4806.74
920	-17776300	-18006200	-32539300	0.131296	17776300	18006200	32539300	4792.12			920	-17468200	-17833100	-31611000	0.131296	17468200	17833100	31611000	4565.44
921	-17820300	-18363900	-30624200	0.18441	17820300	18363900	30624200	6243.57			921	-17448500	-18463400	-27868900	0.18441	17448500	18463400	27868900	5512.78
922	-17818800	-18430100	-30547000	0.17402	17818800	18430100	30547000	5879.69			922	-17442900	-18650200	-27641800	0.17402	17442900	18650200	27641800	5172.99
923	-17819000	-18478800	-30499900	0.158534	17819000	18478800	30499900	5350.76			923	-17441300	-18799200	-27481400	0.158534	17441300	18799200	27481400	4696.55
924	-17821000	-18512600	-30480400	0.140355	17821000	18512600	30480400	4736.56			924	-17444200	-18913900	-27387800	0.140355	17444200	18913900	27387800	4153.01
925	-17824900	-18535100	-30485600	0.128319	17824900	18535100	30485600	4333.58			925	-17450900	-18996600	-27352900	0.128319	17450900	18996600	27352900	3799.36
926	-17829000	-18548000	-30501900	0.142423	17829000	18548000	30501900	4814.85			926	-17458000	-19054800	-27345300	0.142423	17458000	19054800	27345300	4222.22
927	-17891500	-18389000	-31107500	0.19248	17891500	18389000	31107500	6665.19			927	-17600400	-18810800	-28606400	0.19248	17600400	18810800	28606400	6005.97
928	-17939800	-18020700	-31820700	0.105796	17939800	18020700	31820700	3755.3			928	-17688900	-17924000	-30125000	0.105796	17688900	17924000	30125000	3466.94
929	-17914200	-17978600	-32204500	0.249343	17914200	17978600	32204500	8987.26			929	-17758400	-17779200	-30935900	0.249343	17758400	17779200	30935900	8453.42
930	-17956700	-17967300	-32081200	0.278713	17956700	17967300	32081200	9998.13			930	-17755200	-17842800	-30680000	0.278713	17755200	17842800	30680000	9354.67
931	-17959200	-18016300	-31963700	0.261523	17959200	18016300	31963700	9342.6			931	-17738300	-17968900	-30433200	0.261523	17738300	17968900	30433200	8701.76
932	-17943400	-18078900	-31787900	0.207825	17943400	18078900	31787900	7374.54			932	-17703700	-18095400	-30059300	0.207825	17703700	18095400	30059300	6815.67
933	-17927800	-18133800	-31621700	0.213576	17927800	18133800	31621700	7530.02			933	-17668900	-18202100	-29704200	0.213576	17668900	18202100	29704200	6907.05
934	-17921200	-18194600	-31513700	0.240027	17921200	18194600	31513700	8431.74			934	-17655200	-18338300	-29470100	0.240027	17655200	18338300	29470100	7703.42
935	-17912400	-18251300	-31394500	0.213835	17912400	18251300	31394500	7479.92			935	-17638200	-18473400	-29213500	0.213835	17638200	18473400	29213500	6803.98
936	-17905600	-18295600	-31301700	0.194445	17905600	18295600	31301700	6779.36			936	-17625700	-18584100	-29013600	0.194445	17625700	18584100	29013600	6146.87
937	-17904100	-18328400	-31258100	0.185939	17904100	18328400	31258100	6474.47			937	-17625200	-18669500	-28925000	0.185939	17625200	18669500	28925000	5866.39
938	-17890500	-18406100	-31083100	0.0767073	17890500	18406100	31083100	2654.25			938	-17600700	-18853800	-28565200	0.0767073	17600700	18853800	28565200	2391.6
939	-17658700	-18181300	-33908000	0.134293	17658700	18181300	33908000	5202.23			939	-17728400	-18213100	-34065000	0.134293	17728400	18213100	34065000	5245.19
940	-17661700	-18182800	-33915300	0.152624	17661700	18182800	33915300	5914.58			940	-17740300	-18216800	-34079600	0.152624	17740300	18216800	34079600	5966.26
941	-17151800	-18021300	-33271700	0.132144	17151800	18021300	33271700	4930.17			941	-16379200	-17911000	-33256700	0.132144	16379200	17911000	33256700	4862.54
942	-17140400	-18012800	-33222500	0.127058	17140400	18012800	33222500	4728.84			942	-16333000	-17893700	-33179100	0.127058	16333000	17893700	33179100	4655
943	-17131500	-18003500	-33165100	0.118297	17131500	18003500	33165100	4390.55			943	-16288700	-17874300	-33084600	0.118297	16288700	17874300	33084600	4311.83
944	-17218200	-17969900	-32837900	0.139745	17218200	17969900	32837900	5117.37			944	-16341800	-17799400	-32497000	0.139745	16341800	17799400	32497000	4959.85
945	-17744700	-18048300	-32871600	0.203329	17744700	18048300	32871600	7529.31			945	-17476200	-17931900	-32308700	0.203329	17476200	17931900	32308700	7302.01
946	-17752900	-18042600	-32822900	0.204109	17752900	18042600	32822900	7542.71			946	-17488000	-17919700	-32210000	0.204109	17488000	17919700	32210000	7298.55
947	-17766900	-18037000	-32768600	0.191496	17766900	18037000	32768600	7061.09			947	-17514800	-17908800	-32105100	0.191496	17514800	17908800	32105100	6818.14
948	-17781400	-18030900	-32710800	0.177359	17781400	18030900	32710800	6524.49			948	-17543100	-17896800	-31991500	0.177359	17543100	17896800	31991500	6285.37
949	-17793400	-18025000	-32656200	0.170799	17793400	18025000	32656200	6269.08			949	-17561800	-17883600	-31878500	0.170799	17561800	17883600	31878500	6023.73
950	-17176200	-18074400	-33626500	0.0851675	17176200	18074400	33626500	3230.62			950	-16596800	-18022800	-33837600	0.0851675	16596800	18022800	33837600	3230.57
951	-17351300	-18124900	-33812000	0.149244	17351300	18124900	33812000	5726.07			951	-17061600	-18118400	-34055700	0.149244	17061600	18118400	34055700	5761.32
952	-17274600	-17956900	-32688900	0.146141	17274600	17956900	32688900	5320.59			952	-16410400	-17770400	-32221000	0.146141	16410400	17770400	32221000	5126.13
953	-17292200	-17945300	-32588700	0.14544	17292200	17945300	32588700	5272.48			953	-16406900	-17745000	-32043400	0.14544	16406900	17745000	32043400	5058.71
954	-17693900	-18065500	-33045700	0.225833	17693900	18065500	33045700	8420.82			954	-17370100	-17961900	-32629500	0.225833	17370100	17961900	32629500	8213.95
955	-17695000	-18094300	-33249800	0.269276	17695000	18094300	33249800	10133.8			955	-17393800	-18019900	-33019900	0.269276	17393800	18019900	33019900	9974.46
956	-17692300	-18094700	-33255600	0.23686	17692300	18094700	33255600	8915.8			956	-17391700	-18021100	-33030700	0.23686	17391700	18021100	33030700	8777.7
957	-17693700	-18090100	-33221400	0.21043	17693700	18090100	33221400	7908.93			957	-17394900	-18013200	-32970600	0.21043	17394900	18013200	32970600	7777.38
958	-17696200	-18085300	-33184200	0.20744	17696200	18085300	33184200	7783.84			958	-17401200	-18004800	-32904500	0.20744	17401200	18004800	32904500	7644.68
959	-17927600	-18083900	-31670500	0.152953	17927600	18083900	31670500	5399.11			959	-17662400	-18054700	-29805200	0.152953	17662400	18054700	29805200	4952.99
960	-17702600	-18078900	-33132100	0.202312	17702600	18078900	33132100	7574.48			960	-17412100	-17993000	-32809700	0.202312	17412100	17993000	32809700	7425
961	-17896300	-17987400	-32284900	0.264412	17896300	17987400	32284900	9561.91			961	-17736600	-17800200	-31108000	0.264412	17736600	17800200	31108000	9031.73
962	-17875700	-17995600	-32364600	0.31429	17875700	17995600	32364600	11402.2			962	-17706300	-17819800	-31277800	0.31429	17706300	17819800	31277800	10813.2
963	-17709400	-18050100	-32919500	0.111506	17709400	18050100	32919500	4135.34			963	-17387600	-17929700	-32381600	0.111506	17387600	17929700	32381600	4011.16
964	-17702700	-18053700	-32952400	0.100463	17702700	18053700	32952400	3730.88			964	-17377300	-17937300	-32446500	0.100463	17377300	17937300	32446500	3623.99
965	-17594500	-18174700	-33925100	0.185433	17594500	18174700	33925100	7180.79			965	-17617400	-18207300	-34134400	0.185433	17617400	18207300	34134400	7251.21
966	-17630500	-18180200	-33928200	0.191519	17630500	18180200	33928200	7422.13			966	-17692900	-18216400	-34124100	0.191519	17692900	18216400	34124100	7495.46
967	-17641800	-18184000	-33944200	0.139761	17641800	18184000	33944200	5421.24			967	-17726500	-18225100	-34152900	0.139761	17726500	18225100	34152900	5480
968	-17612300	-18179300	-33940000	0.136997	17612300	18179300	33940000	5310.31			968	-17664700	-18216800	-34155600	0.136997	17664700	18216800	34155600	5366.57
969	-17913900	-18153200	-31503400	0.202032	17913900	18153200	31503400	7087.65			969	-17633100	-18203500	-29446900	0.202032	17633100	18203500	29446900	6456.69
970	-17842400	-18531700	-30614100	0.179996	17842400	18531700	30614100	6113.91			970	-17487100	-19051900	-27555800	0.179996	17487100	19051900	27555800	5387.17
971	-17844100	-18518200	-30639400	0.206262	17844100	18518200	30639400	7012.04			971	-17489200	-19032600	-27590100	0.206262	17489200	19032600	27590100	6179.74
972	-17849400	-18499100	-30696400	0.18349	17849400	18499100	30696400	6251.41			972	-17497700	-18984900	-27698500	0.18349	17497700	18984900	27698500	5517.67
973	-17852200	-18466600	-30748700	0.1763	17852200	18466600	30748700	6016.43			973	-17500900	-18900500	-27806100	0.1763	17500900	18900500	27806100	5315.65
974	-17746400	-18020500	-32671200	0.178713	17746400	18020500	32671200	6558.21			974	-17427800	-17865300	-31881500	0.178713	17427800	17865300	31881500	6287.36
975	-17424600	-18129100	-33768600	0.149942	17424600	18129100	33768600	5748.84			975	-17185100	-18118500	-33932400	0.149942	17185100	18118500	33932400	5767.94
976	-17343800	-18106100	-33685600	0.166148	17343800	18106100	33685600	6337.52			976	-16979100	-18077200	-33843400	0.166148	16979100	18077200	33843400	6343.71
977	-17368300	-18115600	-33728700	0.166124	17368300	18115600	33728700	6351.64			977	-17050200	-18095200	-33901400	0.166124	17050200	18095200	33901400	6367.05
978	-17383800	-18118500	-33733900	0.162999	17383800	18118500	33733900	6235.29			978	-17085300	-18099900	-33899400	0.162999	17085300	18099900	33899400	6250.38
979	-17450700	-18136300	-33794300	0.145726	17450700	18136300	33794300	5596.19			979	-17252400	-18131600	-33959100	0.145726	17252400	18131600	33959100	5618.88
980	-17398100	-18121100	-33738700	0.156885	17398100	18121100	33738700	6004.18			980	-17117200	-18104100	-33898100	0.156885	17117200	18104100	33898100	6018.79
981	-17899600	-18224400	-31329800	0.208939	17899600	18224400	31329800	7283.12			981	-17602000	-18356200	-29072400	0.208939	17602000	18356200	29072400	6586.54
982	-17763000	-18012900	-32600600	0.17829	17763000	18012900	32600600	6523.81			982	-17451400	-17848600	-31738400	0.17829	17451400	17848600	31738400	6234.06
983	-17291900	-18086800	-33599500	0.132394	17291900	18086800	33599500	5025.88			983	-16831300	-18040700	-33730900	0.132394	16831300	18040700	33730900	5016.74
984	-17305900	-18091600	-33619900	0.164228	17305900	18091600	33619900	6241.62			984	-16871300	-18049800	-33755800	0.164228	16871300	18049800	33755800	6234.23
985	-17323700	-18096400	-33636500	0.168811	17323700	18096400	33636500	6422.59			985	-16915200	-18058400	-33773200	0.168811	16915200	18058400	33773200	6417.98
986	-17550600	-18157500	-33846200	0.115324	17550600	18157500	33846200	4446.7			986	-17475500	-18166600	-33986300	0.115324	17475500	18166600	33986300	4468.98
987	-17513400	-18150300	-33831300	0.157531	17513400	18150300	33831300	6066.17			987	-17395600	-18155500	-33986500	0.157531	17395600	18155500	33986500	6096.32
988	-17519100	-18151000	-33830700	0.158649	17519100	18151000	33830700	6109.66			988	-17406700	-18155900	-33978400	0.158649	17406700	18155900	33978400	6138.51
989	-17526000	-18152000	-33830900	0.152909	17526000	18152000	33830900	5889.37			989	-17419600	-18156800	-33972100	0.152909	17419600	18156800	33972100	5916.04
990	-17885300	-18296100	-31156200	0.198651	17885300	18296100	31156200	6880.48			990	-17570800	-18510800	-28695100	0.198651	17570800	18510800	28695100	6177.35
991	-17567000	-18170500	-33922300	0.15485	17567000	18170500	33922300	5992.89			991	-17563900	-18201000	-34143400	0.15485	17563900	18201000	34143400	6052.19
992	-17541600	-18167100	-33923300	0.148703	17541600	18167100	33923300	5752.73			992	-17515600	-18196400	-34158700	0.148703	17515600	18196400	34158700	5811.15
993	-17280700	-18076600	-33538000	0.129333	17280700	18076600	33538000	4895.06			993	-16780300	-18020200	-33635100	0.129333	16780300	18020200	33635100	4875.2
994	-17500600	-18159200	-33908100	0.137263	17500600	18159200	33908100	5302.79			994	-17421700	-18182000	-34149900	0.137263	17421700	18182000	34149900	5353.46
995	-17478800	-18143100	-33814900	0.14911	17478800	18143100	33814900	5734.23			995	-17319100	-18144000	-33980900	0.14911	17319100	18144000	33980900	5761.5
996	-17487800	-18144200	-33813800	0.158651	17487800	18144200	33813800	6101.79			996	-17335100	-18144900	-33971300	0.158651	17335100	18144900	33971300	6129.17
997	-17866100	-18415800	-30899500	0.143388	17866100	18415800	30899500	4921.43			997	-17530300	-18786400	-28130100	0.143388	17530300	18786400	28130100	4374.89
998	-17871000	-18362400	-30987900	0.186654	17871000	18362400	30987900	6424.79			998	-17539200	-18652600	-28327600	0.186654	17539200	18652600	28327600	5727.19
999	-17462400	-18151800	-33893200	0.137265	17462400	18151800	33893200	5295.85			999	-17334900	-18168500	-34140200	0.137265	17334900	18168500	34140200	5343.4
1000	-17424100	-18143700	-33874100	0.127794	17424100	18143700	33874100	4922.97			1000	-17246100	-18154300	-34127200	0.127794	17246100	18154300	34127200	4964.43
1001	-17386500	-18134800	-33847700	0.129349	17386500	18134800	33847700	4973.75			1001	-17154800	-18137800	-34100800	0.129349	17154800	18137800	34100800	5011.24
1002	-17144400	-18049100	-33477400	0.140787	17144400	18049100	33477400	5301.44			1002	-16459900	-17970700	-33602400	0.140787	16459900	17970700	33602400	5271.13
1003	-17141800	-18035000	-33379800	0.138248	17141800	18035000	33379800	5182.5			1003	-16408900	-17941200	-33442400	0.138248	16408900	17941200	33442400	5133.66
1004	-17273600	-18066600	-33473200	0.131361	17273600	18066600	33473200	4956.62			1004	-16736400	-17999900	-33534000	0.131361	16736400	17999900	33534000	4925.14
1005	-17249100	-18045200	-33345400	0.132428	17249100	18045200	33345400	4965.81			1005	-16630500	-17957400	-33336900	0.132428	16630500	17957400	33336900	4911.6
1006	-17259700	-18050900	-33375400	0.132042	17259700	18050900	33375400	4959.02			1006	-16666500	-17968500	-33380200	0.132042	16666500	17968500	33380200	4910.03
1007	-17271000	-18056300	-33402800	0.135022	17271000	18056300	33402800	5078.26			1007	-16702800	-17979100	-33419700	0.135022	16702800	17979100	33419700	5033.04
1008	-17257700	-18034200	-33258300	0.136784	17257700	18034200	33258300	5109.63			1008	-16612700	-17934300	-33189400	0.136784	16612700	17934300	33189400	5037.21
1009	-17296800	-17996100	-32946400	0.134256	17296800	17996100	32946400	4947.81			1009	-16573700	-17854000	-32654900	0.134256	16573700	17854000	32654900	4819.7
1010	-17294600	-18004500	-33009200	0.135822	17294600	18004500	33009200	5019.69			1010	-16594100	-17871500	-32759700	0.135822	16594100	17871500	32759700	4901.5
1011	-17294200	-18012000	-33063000	0.136994	17294200	18012000	33063000	5075.41			1011	-16616500	-17887300	-32850300	0.136994	16616500	17887300	32850300	4966.59
1012	-17272800	-18023200	-33164000	0.136776	17272800	18023200	33164000	5088.79			1012	-16607100	-17910700	-33026500	0.136776	16607100	17910700	33026500	4998.59
1013	-17459800	-17949700	-32452400	0.136572	17459800	17949700	32452400	4935.47			1013	-16759700	-17752000	-31740700	0.136572	16759700	17752000	31740700	4713.28
1014	-17439200	-17958400	-32535000	0.139194	17439200	17958400	32535000	5047.34			1014	-16744300	-17771200	-31892700	0.139194	16744300	17771200	31892700	4836.78
1015	-17423000	-17966400	-32608500	0.136811	17423000	17966400	32608500	4976.14			1015	-16735200	-17788600	-32026300	0.136811	16735200	17788600	32026300	4783.03
1016	-17373100	-17976500	-32730800	0.132195	17373100	17976500	32730800	4830.76			1016	-16665300	-17811200	-32257200	0.132195	16665300	17811200	32257200	4665.95
1017	-17337100	-17987900	-32848000	0.100953	17337100	17987900	32848000	3706.48			1017	-16624400	-17835600	-32472600	0.100953	16624400	17835600	32472600	3596.65
1018	-17757300	-17907000	-31850100	0.125123	17757300	17907000	31850100	4424.01			1018	-17264800	-17655200	-30543500	0.125123	17264800	17655200	30543500	4122.66
1019	-17714300	-17915200	-31951100	0.126637	17714300	17915200	31951100	4494.49			1019	-17196600	-17673900	-30745400	0.126637	17196600	17673900	30745400	4206.43
1020	-17675800	-17923400	-32048100	0.128204	17675800	17923400	32048100	4566.91			1020	-17137900	-17692500	-30936900	0.128204	17137900	17692500	30936900	4291.86
1021	-17601700	-17931100	-32177900	0.130707	17601700	17931100	32177900	4677.1			1021	-17002100	-17710300	-31199800	0.130707	17002100	17710300	31199800	4418.12
1022	-17529200	-17939900	-32312800	0.137104	17529200	17939900	32312800	4929.58			1022	-16874600	-17730000	-31468400	0.137104	16874600	17730000	31468400	4681.65
1023	-17874900	-18100300	-31277900	0.131651	17874900	18100300	31277900	4566.37			1023	-17579400	-17970800	-29296400	0.131651	17579400	17970800	29296400	4155.51
1024	-17882000	-18048500	-31380200	0.131075	17882000	18048500	31380200	4562.76			1024	-17596200	-17867000	-29520200	0.131075	17596200	17867000	29520200	4170.79
1025	-17889200	-17998100	-31482000	0.130619	17889200	17998100	31482000	4563.33			1025	-17613200	-17768800	-29740100	0.130619	17613200	17768800	29740100	4189.9
1026	-17893700	-17921400	-31590400	0.126306	17893700	17921400	31590400	4427.64			1026	-17600300	-17624100	-29985900	0.126306	17600300	17624100	29985900	4083.18
1027	-17840600	-17900100	-31717200	0.125422	17840600	17900100	31717200	4415.02			1027	-17432400	-17639000	-30260500	0.125422	17432400	17639000	30260500	4092.31
1028	-17863700	-18363500	-30934700	0.125457	17863700	18363500	30934700	4308.01			1028	-17548300	-18631600	-28413500	0.125457	17548300	18631600	28413500	3862.64
1029	-17867500	-18324700	-31000000	0.130885	17867500	18324700	31000000	4504.01			1029	-17558000	-18536000	-28578300	0.130885	17558000	18536000	28578300	4050.74
1030	-17871900	-18282500	-31073600	0.129238	17871900	18282500	31073600	4458.23			1030	-17569500	-18437300	-28759100	0.129238	17569500	18437300	28759100	4023.44
1031	-17872000	-18229800	-31127300	0.128163	17872000	18229800	31127300	4427			1031	-17570900	-18296900	-28909500	0.128163	17570900	18296900	28909500	4004.12
1032	-17873200	-18168900	-31196700	0.126073	17873200	18168900	31196700	4362.99			1032	-17574500	-18140300	-29091800	0.126073	17574500	18140300	29091800	3957.42
1033	-17872200	-18453300	-30905100	0.123036	17872200	18453300	30905100	4227.41			1033	-17560900	-18925000	-28210200	0.123036	17560900	18925000	28210200	3781.27
1034	-17873300	-18440400	-30926200	0.119105	17873300	18440400	30926200	4095.12			1034	-17565400	-18891700	-28275600	0.119105	17565400	18891700	28275600	3668.25
1035	-17874600	-18424100	-30951900	0.118755	17874600	18424100	30951900	4086.4			1035	-17570000	-18848500	-28351700	0.118755	17570000	18848500	28351700	3666.14
1036	-17870800	-18411900	-30936500	0.116925	17870800	18411900	30936500	4019.57			1036	-17562200	-18797100	-28347100	0.116925	17562200	18797100	28347100	3604.14
1037	-17867100	-18391600	-30930900	0.11844	17867100	18391600	30930900	4068.82			1037	-17555000	-18724200	-28368600	0.11844	17555000	18724200	28368600	3647.65
1038	-17799100	-18020500	-32618800	0.22523	17799100	18020500	32618800	8253.82			1038	-17564800	-17872700	-31797200	0.22523	17564800	17872700	31797200	7914.24
1039	-17823800	-18013000	-32540600	0.252473	17823800	18013000	32540600	9223.77			1039	-17612700	-17857500	-31640600	0.252473	17612700	17857500	31640600	8816.13
1040	-17851300	-18004800	-32454600	0.270182	17851300	18004800	32454600	9837.51			1040	-17666200	-17840700	-31467100	0.270182	17666200	17840700	31467100	9369.45
1041	-17955100	-17956900	-32008800	0.136099	17955100	17956900	32008800	4866.02			1041	-17727000	-17802000	-30519100	0.136099	17727000	17802000	30519100	4530.17
1042	-17156000	-17990500	-33047800	0.0936904	17156000	17990500	33047800	3460.17			1042	-16289100	-17845400	-32878200	0.0936904	16289100	17845400	32878200	3382.19
1043	-17825200	-18279600	-30743600	0.187788	17825200	18279600	30743600	6380.9			1043	-17461600	-18245500	-28180200	0.187788	17461600	18245500	28180200	5664.1
1044	-17852500	-17970100	-31247700	0.237996	17852500	17970100	31247700	8221.35			1044	-17529300	-17565600	-29343600	0.237996	17529300	17565600	29343600	7459.2
1045	-17840700	-18075200	-31058200	0.203065	17840700	18075200	31058200	6969.4			1045	-17500800	-17779100	-28926900	0.203065	17500800	17779100	28926900	6271.46
1046	-17831600	-18180000	-30888500	0.188669	17831600	18180000	30888500	6439.57			1046	-17478200	-18009800	-28534700	0.188669	17478200	18009800	28534700	5752.15
1047	-17696900	-18087300	-33198200	0.290404	17696900	18087300	33198200	10903.9			1047	-17392700	-18006500	-32925100	0.290404	17392700	18006500	32925100	10710.5
1048	-17695700	-18091700	-33230800	0.301513	17695700	18091700	33230800	11337.5			1048	-17393300	-18015000	-32985000	0.301513	17393300	18015000	32985000	11150.8
1049	-17724000	-18035400	-32800600	0.132942	17724000	18035400	32800600	4905.18			1049	-17400300	-17898000	-32142800	0.132942	17400300	17898000	32142800	4731.21
1050	-17768900	-18003800	-32529400	0.13161	17768900	18003800	32529400	4800.75			1050	-17444700	-17826700	-31589200	0.13161	17444700	17826700	31589200	4569.64
1051	-17691100	-18090500	-33226400	0.18792	17691100	18090500	33226400	7064.17			1051	-17392700	-18014200	-32980000	0.18792	17392700	18014200	32980000	6948.12
1052	-17689600	-18094800	-33258800	0.205824	17689600	18094800	33258800	7748.3			1052	-17389800	-18021500	-33035500	0.205824	17389800	18021500	33035500	7628.95
1053	-17810700	-18542300	-30376800	0.150408	17810700	18542300	30376800	5055.34			1053	-17419500	-18971200	-27153700	0.150408	17419500	18971200	27153700	4409.89
1054	-17808200	-18514400	-30386600	0.170066	17808200	18514400	30386600	5715.03			1054	-17415300	-18864600	-27230800	0.170066	17415300	18864600	27230800	4989.28
1055	-17807100	-18463600	-30430100	0.182865	17807100	18463600	30430100	6150.31			1055	-17415400	-18702500	-27393200	0.182865	17415400	18702500	27393200	5381.35
1056	-17187800	-18084900	-33690200	0.167927	17187800	18084900	33690200	6389.6			1056	-16648200	-18044500	-33941200	0.167927	16648200	18044500	33941200	6405.42
1057	-17898200	-18367800	-31176800	0.211133	17898200	18367800	31176800	7330.79			1057	-17615100	-18767400	-28755000	0.211133	17615100	18767400	28755000	6625.68
1058	-17854100	-17975700	-32243900	0.204275	17854100	17975700	32243900	7367.4			1058	-17590200	-17765400	-31005700	0.204275	17590200	17765400	31005700	6923.76
1059	-17948300	-17972400	-31929700	0.120882	17948300	17972400	31929700	4307.93			1059	-17706400	-17821200	-30353200	0.120882	17706400	17821200	30353200	3994.47
1060	-17892000	-17966300	-32138900	0.175327	17892000	17966300	32138900	6297.91			1060	-17663300	-17745300	-30788700	0.175327	17663300	17745300	30788700	5892
1061	-17946800	-18078000	-31813200	0.228761	17946800	18078000	31813200	8126.62			1061	-17713200	-18104700	-30117900	0.228761	17713200	18104700	30117900	7524.15
1062	-17933700	-18136800	-31660700	0.217675	17933700	18136800	31660700	7688.62			1062	-17683900	-18224100	-29789700	0.217675	17683900	18224100	29789700	7071
1063	-17924900	-18187900	-31547400	0.218673	17924900	18187900	31547400	7692.29			1063	-17666100	-18339500	-29546900	0.218673	17666100	18339500	29546900	7043.15
1064	-17917700	-18238300	-31445600	0.205206	17917700	18238300	31445600	7192.79			1064	-17651600	-18456200	-29327000	0.205206	17651600	18456200	29327000	6560.87
1065	-17912900	-18282500	-31366600	0.140886	17912900	18282500	31366600	4925.15			1065	-17642600	-18562900	-29155800	0.140886	17642600	18562900	29155800	4480.59
1066	-17905000	-18341800	-31251200	0.198219	17905000	18341800	31251200	6901.86			1066	-17630200	-18712800	-28916900	0.198219	17630200	18712800	28916900	6258.18
1067	-17910500	-18305300	-31327100	0.124773	17910500	18305300	31327100	4356.14			1067	-17639900	-18624700	-29074800	0.124773	17639900	18624700	29074800	3959.37
1068	-17895400	-18390400	-31133900	0.131105	17895400	18390400	31133900	4545.47			1068	-17611600	-18823200	-28674100	0.131105	17611600	18823200	28674100	4104.83
1069	-17663600	-18184100	-33923200	0.174306	17663600	18184100	33923200	6757.42			1069	-17751700	-18220800	-34096600	0.174306	17751700	18220800	34096600	6820.35
1070	-17666800	-18185800	-33931500	0.193995	17666800	18185800	33931500	7523.93			1070	-17763300	-18224700	-34113400	0.193995	17763300	18224700	34113400	7597.95
1071	-17669400	-18187500	-33941200	0.171059	17669400	18187500	33941200	6637.56			1071	-17777500	-18229500	-34133200	0.171059	17777500	18229500	34133200	6707.21
1072	-17688000	-18186800	-33917500	0.138042	17688000	18186800	33917500	5352.46			1072	-17791200	-18222700	-34071100	0.138042	17791200	18222700	34071100	5398.95
1073	-17694300	-18188600	-33924500	0.160994	17694300	18188600	33924500	6245.04			1073	-17809500	-18227300	-34085400	0.160994	17809500	18227300	34085400	6302.64
1074	-17126700	-17994200	-33103400	0.0927132	17126700	17994200	33103400	3431.03			1074	-16247500	-17854400	-32983900	0.0927132	16247500	17854400	32983900	3361.16
1075	-17176900	-17974700	-32913700	0.154607	17176900	17974700	32913700	5677.09			1075	-16280200	-17811500	-32645100	0.154607	16280200	17811500	32645100	5519.79
1076	-17753400	-18046300	-32848400	0.24644	17753400	18046300	32848400	9117.63			1076	-17497400	-17929300	-32268700	0.24644	17497400	17929300	32268700	8837.56
1077	-17802500	-18024600	-32644700	0.197291	17802500	18024600	32644700	7238.91			1077	-17585200	-17884400	-31860600	0.197291	17585200	17884400	31860600	6955.51
1078	-17326700	-18120300	-33804300	0.152344	17326700	18120300	33804300	5840.51			1078	-17008900	-18111200	-34056700	0.152344	17008900	18111200	34056700	5876.15
1079	-17300700	-18115300	-33794500	0.154291	17300700	18115300	33794500	5909.91			1079	-16948700	-18102500	-34055000	0.154291	16948700	18102500	34055000	5944.9
1080	-17271900	-18109300	-33780000	0.161189	17271900	18109300	33780000	6167.06			1080	-16882800	-18091900	-34044900	0.161189	16882800	18091900	34044900	6201.14
1081	-17240600	-18102200	-33760800	0.169538	17240600	18102200	33760800	6477.4			1081	-16806800	-18078800	-34027800	0.169538	16806800	18078800	34027800	6509.19
1082	-17807300	-18391500	-30503700	0.194087	17807300	18391500	30503700	6539.18			1082	-17418300	-18493500	-27622600	0.194087	17418300	18493500	27622600	5740.59
1083	-17323300	-17932800	-32468300	0.151519	17323300	17932800	32468300	5465.72			1083	-16427100	-17717000	-31823200	0.151519	16427100	17717000	31823200	5217.52
1084	-17381000	-17918700	-32309700	0.17878	17381000	17918700	32309700	6409.2			1084	-16503200	-17685200	-31519700	0.17878	16503200	17685200	31519700	6076.9
1085	-17451400	-17908800	-32169000	0.197947	17451400	17908800	32169000	7059.98			1085	-16607700	-17662100	-31250100	0.197947	16607700	17662100	31250100	6656.02
1086	-17519200	-17894900	-32001600	0.191634	17519200	17894900	32001600	6791.28			1086	-16705100	-17630500	-30926800	0.191634	16705100	17630500	30926800	6357.55
1087	-17605600	-17881000	-31816200	0.194888	17605600	17881000	31816200	6859.52			1087	-16844100	-17598700	-30560700	0.194888	16844100	17598700	30560700	6371.56
1088	-17712100	-17866900	-31608800	0.215532	17712100	17866900	31608800	7530.05			1088	-17028000	-17565500	-30140000	0.215532	17028000	17565500	30140000	6933.12
1089	-17831500	-17853800	-31395900	0.223471	17831500	17853800	31395900	7750.12			1089	-17248100	-17534300	-29696600	0.223471	17248100	17534300	29696600	7071.88
1090	-17692400	-18069700	-33077000	0.322768	17692400	18069700	33077000	12052			1090	-17370700	-17970500	-32689900	0.322768	17370700	17970500	32689900	11772.3
1091	-17694000	-18073900	-33105600	0.345617	17694000	18073900	33105600	12922.2			1091	-17376800	-17979300	-32746900	0.345617	17376800	17979300	32746900	12639.9
1092	-17694300	-18077900	-33133400	0.312992	17694300	18077900	33133400	11717.2			1092	-17380400	-17987200	-32799800	0.312992	17380400	17987200	32799800	11475.2
1093	-17693900	-18082600	-33167600	0.30572	17693900	18082600	33167600	11462.6			1093	-17382600	-17996600	-32864800	0.30572	17382600	17996600	32864800	11242.4
1094	-17693700	-18087600	-33203700	0.301379	17693700	18087600	33203700	11318.2			1094	-17384300	-18006300	-32932400	0.301379	17384300	18006300	32932400	11117.3
1095	-17693800	-18086000	-33191900	0.179197	17693800	18086000	33191900	6726.11			1095	-17398800	-18006500	-32919200	0.179197	17398800	18006500	32919200	6607.99
1096	-17936000	-18019900	-31794700	0.142144	17936000	18019900	31794700	5039.45			1096	-17679200	-17909800	-30070300	0.142144	17679200	17909800	30070300	4644.8
1097	-17692300	-18099200	-33287400	0.2463	17692300	18099200	33287400	9284.45			1097	-17391100	-18028800	-33085800	0.2463	17391100	18028800	33085800	9150.36
1098	-17692900	-18103200	-33315900	0.243491	17692900	18103200	33315900	9190.44			1098	-17392600	-18035900	-33135600	0.243491	17392600	18035900	33135600	9066.74
1099	-17689100	-18098900	-33288400	0.196282	17689100	18098900	33288400	7398.89			1099	-17388600	-18028600	-33087200	0.196282	17388600	18028600	33087200	7292.26
1100	-17700300	-18080000	-33142800	0.2171	17700300	18080000	33142800	8131.71			1100	-17410400	-17995900	-32831500	0.2171	17410400	17995900	32831500	7975.43
1101	-17224200	-17958900	-32753500	0.153214	17224200	17958900	32753500	5589.53			1101	-16319100	-17775800	-32350600	0.153214	16319100	17775800	32350600	5398.47
1102	-17239100	-17946100	-32647500	0.159012	17239100	17946100	32647500	5774.46			1102	-16306900	-17747700	-32162400	0.159012	16306900	17747700	32162400	5552.08
1103	-17936600	-17978100	-32178100	0.259422	17936600	17978100	32178100	9343.45			1103	-17780600	-17817000	-30887200	0.259422	17780600	17817000	30887200	8786.13
1104	-17968600	-17979700	-32067400	0.247008	17968600	17979700	32067400	8859.26			1104	-17760500	-17904300	-30656700	0.247008	17760500	17904300	30656700	8292.47
1105	-17958600	-18025500	-31950500	0.237278	17958600	18025500	31950500	8472.94			1105	-17739700	-18000400	-30411600	0.237278	17739700	18000400	30411600	7892.58
1106	-17917800	-17987600	-32264700	0.300479	17917800	17987600	32264700	10860.8			1106	-17792200	-17803000	-31072400	0.300479	17792200	17803000	31072400	10258.6
1107	-17890600	-18409000	-31081100	0.106485	17890600	18409000	31081100	3684.52			1107	-17602500	-18863200	-28568900	0.106485	17602500	18863200	28568900	3321.37
1108	-17713100	-18034300	-32803500	0.119479	17713100	18034300	32803500	4408.12			1108	-17371500	-17894300	-32145100	0.119479	17371500	17894300	32145100	4250.22
1109	-17693500	-18054600	-32968300	0.109614	17693500	18054600	32968300	4072.96			1109	-17355500	-17938100	-32473900	0.109614	17355500	17938100	32473900	3957.47
1110	-17694000	-18058600	-32996300	0.145084	17694000	18058600	32996300	5397.81			1110	-17361800	-17946800	-32529900	0.145084	17361800	17946800	32529900	5252.14
1111	-17685200	-18063900	-33042600	0.18523	17685200	18063900	33042600	6904.76			1111	-17347600	-17957200	-32618300	0.18523	17347600	17957200	32618300	6730.91
1112	-17682300	-18069200	-33083200	0.238551	17682300	18069200	33083200	8908.25			1112	-17345300	-17967700	-32695700	0.238551	17345300	17967700	32695700	8698.9
1113	-17922300	-18084400	-31631800	0.184722	17922300	18084400	31631800	6509.14			1113	-17649000	-18040700	-29723700	0.184722	17649000	18040700	29723700	5957.29
1114	-17631000	-18174900	-33889700	0.124848	17631000	18174900	33889700	4830.07			1114	-17660100	-18198900	-34032400	0.124848	17660100	18198900	34032400	4863.45
1115	-17654400	-18179400	-33898800	0.126004	17654400	18179400	33898800	4878.76			1115	-17711000	-18207200	-34040400	0.126004	17711000	18207200	34040400	4914.56
1116	-17831900	-18548000	-30522400	0.156086	17831900	18548000	30522400	5281.66			1116	-17462400	-19073600	-27357700	0.156086	17462400	19073600	27357700	4632.27
1117	-17835900	-18541700	-30557300	0.166249	17835900	18541700	30557300	5633.69			1117	-17468900	-19067000	-27410800	0.166249	17468900	19067000	27410800	4944.96
1118	-17839000	-18520100	-30601000	0.170742	17839000	18520100	30601000	5794.65			1118	-17473100	-19016000	-27492200	0.170742	17473100	19016000	27492200	5090.43
1119	-17842900	-18487600	-30662000	0.17652	17842900	18487600	30662000	6003.03			1119	-17478900	-18930400	-27619100	0.17652	17478900	18930400	27619100	5281.11
1120	-17708400	-18073900	-33090600	0.212832	17708400	18073900	33090600	7954.27			1120	-17424800	-17984400	-32735100	0.212832	17424800	17984400	32735100	7786.36
1121	-17718400	-18028400	-32755600	0.164161	17718400	18028400	32755600	6044.11			1121	-17374500	-17881100	-32047900	0.164161	17374500	17881100	32047900	5813.93
1122	-17436600	-18131000	-33770800	0.143324	17436600	18131000	33770800	5496.78			1122	-17210900	-18121600	-33928800	0.143324	17210900	18121600	33928800	5514.85
1123	-17360000	-18109700	-33695000	0.167756	17360000	18109700	33695000	6403.37			1123	-17016800	-18083200	-33849200	0.167756	17016800	18083200	33849200	6410.81
1124	-17374900	-18112900	-33702800	0.166499	17374900	18112900	33702800	6359.27			1124	-17051900	-18088600	-33852700	0.166499	17051900	18088600	33852700	6367.52
1125	-17388800	-18115700	-33709000	0.162032	17388800	18115700	33709000	6191.87			1125	-17083500	-18093300	-33854300	0.162032	17083500	18093300	33854300	6200.42
1126	-17410700	-18123400	-33742000	0.158674	17410700	18123400	33742000	6074.88			1126	-17144300	-18107600	-33896000	0.158674	17144300	18107600	33896000	6089.61
1127	-17908000	-18153400	-31460800	0.202868	17908000	18153400	31460800	7103.25			1127	-17618100	-18185600	-29358000	0.202868	17618100	18185600	29358000	6454.06
1128	-17732100	-18020600	-32686800	0.180873	17732100	18020600	32686800	6640.37			1128	-17392000	-17864200	-31909600	0.180873	17392000	17864200	31909600	6367.21
1129	-17339400	-18100400	-33649000	0.168065	17339400	18100400	33649000	6399.57			1129	-16953700	-18065400	-33784600	0.168065	16953700	18065400	33784600	6397.04
1130	-17746800	-18012500	-32613900	0.170511	17746800	18012500	32613900	6241.02			1130	-17410100	-17845900	-31760900	0.170511	17410100	17845900	31760900	5963.46
1131	-17573300	-18162300	-33857400	0.083275	17573300	18162300	33857400	3213.83			1131	-17526500	-18175100	-33995500	0.083275	17526500	18175100	33995500	3231.19
1132	-17558500	-18159000	-33848400	0.0817468	17558500	18159000	33848400	3152.77			1132	-17493000	-18168600	-33982600	0.0817468	17493000	18168600	33982600	3168.24
1133	-17535100	-18153700	-33834000	0.145438	17535100	18153700	33834000	5603.28			1133	-17438100	-18159300	-33970900	0.145438	17438100	18159300	33970900	5628.46
1134	-17682400	-18185200	-33911800	0.1251	17682400	18185200	33911800	4848.94			1134	-17775700	-18218900	-34059200	0.1251	17775700	18218900	34059200	4888.87
1135	-17721200	-18192300	-33924100	0.161259	17721200	18192300	33924100	6258.14			1135	-17860900	-18232900	-34073800	0.161259	17860900	18232900	34073800	6315.41
1136	-17710600	-18190200	-33919400	0.131375	17710600	18190200	33919400	5096.39			1136	-17835600	-18227800	-34063200	0.131375	17835600	18227800	34063200	5140.36
1137	-17893300	-18226100	-31283000	0.199312	17893300	18226100	31283000	6933.04			1137	-17585700	-18338800	-28973500	0.199312	17585700	18338800	28973500	6251.78
1138	-17585700	-18175600	-33940000	0.135175	17585700	18175600	33940000	5237.28			1138	-17614100	-18211500	-34167700	0.135175	17614100	18211500	34167700	5293.48
1139	-17563600	-18172700	-33941600	0.135576	17563600	18172700	33941600	5251.19			1139	-17572100	-18207900	-34184300	0.135576	17572100	18207900	34184300	5309.32
1140	-17294300	-18081600	-33560100	0.139937	17294300	18081600	33560100	5302.96			1140	-16818600	-18029600	-33664500	0.139937	16818600	18029600	33664500	5285.37
1141	-17308400	-18086300	-33579200	0.160249	17308400	18086300	33579200	6079.44			1141	-16858200	-18038400	-33687300	0.160249	16858200	18038400	33687300	6062.87
1142	-17322900	-18090700	-33596500	0.169526	17322900	18090700	33596500	6438.04			1142	-16896100	-18046500	-33707800	0.169526	16896100	18046500	33707800	6423.91
1143	-17521800	-18164900	-33927700	0.136793	17521800	18164900	33927700	5291.22			1143	-17478200	-18193700	-34176700	0.136793	17478200	18193700	34176700	5346.64
1144	-17462200	-18137900	-33794500	0.148561	17462200	18137900	33794500	5706.24			1144	-17274000	-18133800	-33953200	0.148561	17274000	18133800	33953200	5728.76
1145	-17470900	-18139100	-33793800	0.158441	17470900	18139100	33793800	6086.46			1145	-17291700	-18135200	-33945600	0.158441	17291700	18135200	33945600	6109.48
1146	-17494300	-18145000	-33812800	0.168439	17494300	18145000	33812800	6478.68			1146	-17347800	-18145300	-33961500	0.168439	17347800	18145300	33961500	6505.84
1147	-17500900	-18145900	-33812700	0.175408	17500900	18145900	33812700	6747.47			1147	-17360400	-18146000	-33954100	0.175408	17360400	18146000	33954100	6774.2
1148	-17508300	-18147300	-33815100	0.188355	17508300	18147300	33815100	7247.22			1148	-17375500	-18147700	-33950800	0.188355	17375500	18147700	33950800	7275
1149	-17856500	-18425100	-30821400	0.174687	17856500	18425100	30821400	5975.68			1149	-17507800	-18790400	-27965400	0.174687	17507800	18790400	27965400	5290.27
1150	-17863400	-18369600	-30926100	0.178846	17863400	18369600	30926100	6139.73			1150	-17520200	-18647300	-28197300	0.178846	17520200	18647300	28197300	5454.05
1151	-17878000	-18299000	-31100800	0.199257	17878000	18299000	31100800	6884.54			1151	-17552300	-18495000	-28578400	0.199257	17552300	18495000	28578400	6160.51
1152	-17482000	-18157300	-33912700	0.134262	17482000	18157300	33912700	5186.28			1152	-17388100	-18180100	-34169700	0.134262	17388100	18180100	34169700	5238.11
1153	-17441300	-18149400	-33897200	0.135962	17441300	18149400	33897200	5244.62			1153	-17296600	-18165900	-34159700	0.135962	17296600	18165900	34159700	5293.92
1154	-17401900	-18140900	-33875600	0.130487	17401900	18140900	33875600	5025.14			1154	-17201000	-18150000	-34141500	0.130487	17201000	18150000	34141500	5068.51
1155	-17362500	-18130900	-33843700	0.139815	17362500	18130900	33843700	5373.01			1155	-17104900	-18131800	-34107800	0.139815	17104900	18131800	34107800	5413.94
1156	-17133100	-18056100	-33539200	0.146776	17133100	18056100	33539200	5541.44			1156	-16463000	-17986200	-33710200	0.146776	16463000	17986200	33710200	5523.02
1157	-17121600	-18041200	-33444000	0.143613	17121600	18041200	33444000	5397.51			1157	-16396000	-17955400	-33556700	0.143613	16396000	17955400	33556700	5360.03
1158	-17286100	-18071400	-33495600	0.136244	17286100	18071400	33495600	5147.2			1158	-16774300	-18009300	-33563600	0.136244	16774300	18009300	33563600	5118.39
1159	-17126200	-18026700	-33336300	0.136961	17126200	18026700	33336300	5122.69			1159	-16351300	-17923900	-33376600	0.136961	16351300	17923900	33376600	5065.6
1160	-17110500	-18017300	-33284800	0.133307	17110500	18017300	33284800	4972.95			1160	-16296500	-17904900	-33296000	0.133307	16296500	17904900	33296000	4907.63
1161	-17099400	-18007200	-33223600	0.12775	17099400	18007200	33223600	4751.43			1161	-16242200	-17883600	-33197500	0.12775	16242200	17883600	33197500	4677.37
1162	-17282500	-18061500	-33427900	0.136593	17282500	18061500	33427900	5144.24			1162	-16737800	-17989000	-33455300	0.136593	16737800	17989000	33455300	5102.93
1163	-17265700	-18040300	-33293700	0.13541	17265700	18040300	33293700	5067.18			1163	-16646200	-17946500	-33243200	0.13541	16646200	17946500	33243200	5001.85
1164	-17274600	-18046000	-33325700	0.136515	17274600	18046000	33325700	5116.77			1164	-16677900	-17957900	-33292700	0.136515	16677900	17957900	33292700	5056.9
1165	-17283500	-18051300	-33354400	0.137764	17283500	18051300	33354400	5171.13			1165	-16711300	-17968600	-33335600	0.137764	16711300	17968600	33335600	5116.14
1166	-17296300	-18018900	-33110200	0.137228	17296300	18018900	33110200	5095.23			1166	-16640200	-17901700	-32929200	0.137228	16640200	17901700	32929200	4995.36
1167	-17277900	-18029500	-33204400	0.137057	17277900	18029500	33204400	5109.1			1167	-16636600	-17924100	-33092800	0.137057	16636600	17924100	33092800	5026.79
1168	-17410800	-17974300	-32677000	0.134953	17410800	17974300	32677000	4922.84			1168	-16734100	-17805800	-32149900	0.134953	16734100	17805800	32149900	4745.34
1169	-17367200	-17984500	-32793700	0.127299	17367200	17984500	32793700	4664.74			1169	-16677000	-17828100	-32366700	0.127299	16677000	17828100	32366700	4517.12
1170	-17329100	-17994100	-32900200	0.129453	17329100	17994100	32900200	4763.51			1170	-16629800	-17848900	-32562500	0.129453	16629800	17848900	32562500	4631.83
1171	-17323300	-18001400	-32957900	0.134609	17323300	18001400	32957900	4965.79			1171	-16641500	-17864700	-32663400	0.134609	16641500	17864700	32663400	4840
1172	-17321000	-18008500	-33011400	0.137117	17321000	18008500	33011400	5070.46			1172	-16658300	-17879800	-32754200	0.137117	16658300	17879800	32754200	4952.49
1173	-17641500	-17931500	-32140600	0.129671	17641500	17931500	32140600	4635.67			1173	-17088800	-17710800	-31117200	0.129671	17088800	17710800	31117200	4373.59
1174	-17570800	-17939600	-32269100	0.131402	17570800	17939600	32269100	4718.85			1174	-16962200	-17729100	-31374000	0.131402	16962200	17729100	31374000	4474.62
1175	-17502800	-17948500	-32400600	0.136149	17502800	17948500	32400600	4912.5			1175	-16846500	-17749200	-31633800	0.136149	16846500	17749200	31633800	4682.78
1176	-17480000	-17956600	-32481500	0.136752	17480000	17956600	32481500	4950.43			1176	-16824300	-17767300	-31784700	0.136752	16824300	17767300	31784700	4734.96
1177	-17461900	-17964600	-32556400	0.13605	17461900	17964600	32556400	4940.25			1177	-16809800	-17784600	-31923200	0.13605	16809800	17784600	31923200	4740.02
1178	-17896500	-17948600	-31583800	0.130822	17896500	17948600	31583800	4587.08			1178	-17630600	-17675700	-29957200	0.130822	17630600	17675700	29957200	4230.48
1179	-17872900	-17901800	-31697500	0.128117	17872900	17901800	31697500	4508.74			1179	-17513900	-17643100	-30208300	0.128117	17513900	17643100	30208300	4177.29
1180	-17794100	-17908200	-31821500	0.127033	17794100	17908200	31821500	4488.94			1180	-17353500	-17657900	-30474400	0.127033	17353500	17657900	30474400	4179.73
1181	-17751800	-17916100	-31920600	0.127041	17751800	17916100	31920600	4505.85			1181	-17284300	-17676400	-30675700	0.127041	17284300	17676400	30675700	4213.62
1182	-17713300	-17924000	-32015200	0.128655	17713300	17924000	32015200	4579.42			1182	-17223300	-17694100	-30863300	0.128655	17223300	17694100	30863300	4299.5
1183	-17877000	-18237700	-31155100	0.132145	17877000	18237700	31155100	4571.09			1183	-17582400	-18335900	-28952900	0.132145	17582400	18335900	28952900	4140.73
1184	-17877800	-18181800	-31217000	0.126794	17877800	18181800	31217000	4393.19			1184	-17585300	-18191700	-29117700	0.126794	17585300	18191700	29117700	3989.71
1185	-17879500	-18118900	-31291700	0.12788	17879500	18118900	31291700	4440.09			1185	-17589700	-18033800	-29307200	0.12788	17589700	18033800	29307200	4044.43
1186	-17886000	-18068900	-31388500	0.128891	17886000	18068900	31388500	4490.32			1186	-17605300	-17931600	-29520900	0.128891	17605300	17931600	29520900	4107.49
1187	-17893000	-18020300	-31486500	0.13002	17893000	18020300	31486500	4545.41			1187	-17621700	-17835600	-29733700	0.13002	17621700	17835600	29733700	4175.69
1188	-17876200	-18403900	-30983100	0.119985	17876200	18403900	30983100	4132.78			1188	-17575100	-18794800	-28441700	0.119985	17575100	18794800	28441700	3714.3
1189	-17872800	-18385800	-30977000	0.119472	17872800	18385800	30977000	4112.37			1189	-17568300	-18729000	-28459200	0.119472	17568300	18729000	28459200	3695.2
1190	-17869800	-18359600	-30982000	0.123675	17869800	18359600	30982000	4255.6			1190	-17562600	-18643500	-28503800	0.123675	17562600	18643500	28503800	3824.78
1191	-17873300	-18323700	-31042500	0.128053	17873300	18323700	31042500	4414.99			1191	-17571800	-18555500	-28657300	0.128053	17571800	18555500	28657300	3979.48
1192	-17877400	-18284700	-31111000	0.12992	17877400	18284700	31111000	4489.59			1192	-17582400	-18463600	-28824700	0.12992	17582400	18463600	28824700	4059.56
1193	-17883600	-18427100	-31012700	0.129848	17883600	18427100	31012700	4480.75			1193	-17587100	-18892200	-28429800	0.129848	17587100	18892200	28429800	4027.43
1194	-17877900	-18439300	-30960100	0.127078	17877900	18439300	30960100	4375.87			1194	-17574800	-18905800	-28328500	0.127078	17574800	18905800	28328500	3924.7
1195	-17879000	-18428700	-30978200	0.126021	17879000	18428700	30978200	4342.04			1195	-17578800	-18877700	-28385300	0.126021	17578800	18877700	28385300	3899.35
1196	-17880000	-18413900	-31000400	0.125953	17880000	18413900	31000400	4342.68			1196	-17582700	-18838000	-28453000	0.125953	17582700	18838000	28453000	3905.35
1197	-17762500	-18040800	-32800500	0.192019	17762500	18040800	32800500	7090.01			1197	-17510900	-17917600	-32171900	0.192019	17510900	17917600	32171900	6857.24
1198	-17775600	-18035500	-32749200	0.190054	17775600	18035500	32749200	7002.91			1198	-17537200	-17907100	-32070600	0.190054	17537200	17907100	32070600	6759
1199	-17790200	-18030600	-32699600	0.157398	17790200	18030600	32699600	5788.21			1199	-17565100	-17897400	-31973400	0.157398	17565100	17897400	31973400	5575.72
1200	-17812400	-18019000	-32594400	0.214535	17812400	18019000	32594400	7855.19			1200	-17598300	-17871400	-31754600	0.214535	17598300	17871400	31754600	7528.62
1201	-17836100	-18012200	-32522700	0.239263	17836100	18012200	32522700	8736.11			1201	-17644400	-17857800	-31611200	0.239263	17644400	17857800	31611200	8348.8
1202	-17863100	-18005300	-32445800	0.248523	17863100	18005300	32445800	9047.34			1202	-17699200	-17843900	-31457200	0.248523	17699200	17843900	31457200	8620.14
1203	-17885700	-17997100	-32365100	0.297924	17885700	17997100	32365100	10810.8			1203	-17735800	-17825000	-31285700	0.297924	17735800	17825000	31285700	10260
1204	-17725900	-18063300	-32997400	0.305552	17725900	18063300	32997400	11375.2			1204	-17453200	-17964000	-32561100	0.305552	17453200	17964000	32561100	11095.8
1205	-17726300	-18058900	-32965700	0.324493	17726300	18058900	32965700	12063.2			1205	-17450100	-17954600	-32496700	0.324493	17450100	17954600	32496700	11748.3
1206	-17738800	-18055400	-32928200	0.258015	17738800	18055400	32928200	9577.78			1206	-17473000	-17947800	-32425400	0.258015	17473000	17947800	32425400	9315
1207	-17745900	-18049200	-32877300	0.24746	17745900	18049200	32877300	9166.05			1207	-17485700	-17936000	-32328800	0.24746	17485700	17936000	32328800	8896.63
1208	-17930000	-17957100	-32034800	0.1471	17930000	17957100	32034800	5262.96			1208	-17725200	-17736100	-30572500	0.1471	17725200	17736100	30572500	4901.59
1209	-17937700	-18134000	-31692500	0.226054	17937700	18134000	31692500	7995.65			1209	-17695000	-18230800	-29861700	0.226054	17695000	18230800	29861700	7368.73
1210	-17929400	-18186500	-31580400	0.227928	17929400	18186500	31580400	8029.65			1210	-17678000	-18350500	-29621200	0.227928	17678000	18350500	29621200	7368.27
1211	-17922400	-18234500	-31482800	0.221769	17922400	18234500	31482800	7785.87			1211	-17664300	-18461600	-29412200	0.221769	17664300	18461600	29412200	7119.15
1212	-17915700	-18276400	-31392600	0.173596	17915700	18276400	31392600	6075.03			1212	-17650900	-18560000	-29217500	0.173596	17650900	18560000	29217500	5536.13
1213	-17911400	-18311500	-31326800	0.176114	17911400	18311500	31326800	6149.31			1213	-17644300	-18649800	-29080700	0.176114	17644300	18649800	29080700	5593.48
1214	-17900400	-18370300	-31189700	0.188556	17900400	18370300	31189700	6551.08			1214	-17622700	-18783500	-28793100	0.188556	17622700	18783500	28793100	5929.88
1215	-17700800	-18190700	-33932800	0.178068	17700800	18190700	33932800	6910.7			1215	-17832100	-18232700	-34101200	0.178068	17832100	18232700	34101200	6978.7
1216	-17711100	-18193700	-33944200	0.209886	17711100	18193700	33944200	8151.14			1216	-17857600	-18239200	-34122400	0.209886	17857600	18239200	34122400	8237.09
1217	-17712500	-18195000	-33951700	0.183354	17712500	18195000	33951700	7123.31			1217	-17872200	-18243600	-34139600	0.183354	17872200	18243600	34139600	7203.15
1218	-17135400	-17983200	-33015800	0.115486	17135400	17983200	33015800	4257.33			1218	-16223200	-17829700	-32831500	0.115486	16223200	17829700	32831500	4155.3
1219	-17771400	-18039400	-32781500	0.205473	17771400	18039400	32781500	7581.52			1219	-17532600	-17916200	-32140000	0.205473	17532600	17916200	32140000	7330.01
1220	-17787800	-18033000	-32719700	0.176362	17787800	18033000	32719700	6491.2			1220	-17566200	-17903900	-32018700	0.176362	17566200	17903900	32018700	6260.64
1221	-17155400	-18079200	-33682000	0.22443	17155400	18079200	33682000	8531.64			1221	-16590200	-18035300	-33933100	0.22443	16590200	18035300	33933100	8549.5
1222	-17811600	-18301300	-30624300	0.212548	17811600	18301300	30624300	7186.41			1222	-17430400	-18254800	-27947900	0.212548	17430400	18254800	27947900	6343.25
1223	-17841000	-17948800	-31186900	0.229104	17841000	17948800	31186900	7888.68			1223	-17475400	-17503600	-29250300	0.229104	17475400	17503600	29250300	7134.31
1224	-17829400	-18072400	-30980500	0.224105	17829400	18072400	30980500	7663.75			1224	-17475200	-17729000	-28794200	0.224105	17475200	17729000	28794200	6869.99
1225	-17819900	-18193900	-30791100	0.223235	17819900	18193900	30791100	7587.78			1225	-17451200	-17998600	-28352800	0.223235	17451200	17998600	28352800	6746.31
1226	-17694900	-18092700	-33238900	0.315684	17694900	18092700	33238900	11874.5			1226	-17388000	-18016000	-32997700	0.315684	17388000	18016000	32997700	11680.5
1227	-17696400	-18097100	-33268400	0.333878	17696400	18097100	33268400	12575.9			1227	-17393200	-18024200	-33051100	0.333878	17393200	18024200	33051100	12384.9
1228	-17686200	-18094500	-33260000	0.184375	17686200	18094500	33260000	6940.8			1228	-17386800	-18021400	-33037400	0.184375	17386800	18021400	33037400	6834.16
1229	-17945400	-17961000	-31920400	0.149585	17945400	17961000	31920400	5327.38			1229	-17698400	-17782800	-30334600	0.149585	17698400	17782800	30334600	4934.58
1230	-17827500	-17975600	-32269500	0.187339	17827500	17975600	32269500	6760.97			1230	-17521300	-17762600	-31054300	0.187339	17521300	17762600	31054300	6355.1
1231	-17866200	-17965200	-32156600	0.175697	17866200	17965200	32156600	6313.1			1231	-17594000	-17740400	-30823400	0.175697	17594000	17740400	30823400	5905.41
1232	-17688200	-18102800	-33317200	0.203925	17688200	18102800	33317200	7696.85			1232	-17387600	-18035500	-33137400	0.203925	17387600	18035500	33137400	7593.39
1233	-17683900	-18098500	-33291000	0.204445	17683900	18098500	33291000	7706.77			1233	-17382900	-18028300	-33090700	0.204445	17382900	18028300	33090700	7595.96
1234	-17682700	-18093500	-33256900	0.178824	17682700	18093500	33256900	6730.45			1234	-17384000	-18020200	-33031800	0.178824	17384000	18020200	33031800	6626.38
1235	-17685900	-18089400	-33223800	0.173825	17685900	18089400	33223800	6532.93			1235	-17389600	-18013000	-32974900	0.173825	17389600	18013000	32974900	6425.12
1236	-17697400	-18081200	-33153900	0.204522	17697400	18081200	33153900	7664.03			1236	-17407500	-17998300	-32852100	0.204522	17407500	17998300	32852100	7520.01
1237	-17274500	-17931500	-32507500	0.176077	17274500	17931500	32507500	6357.32			1237	-16328000	-17715300	-31909500	0.176077	16328000	17715300	31909500	6077.13
1238	-17329100	-17917000	-32349200	0.182173	17329100	17917000	32349200	6536.35			1238	-16388000	-17682400	-31615100	0.182173	16388000	17682400	31615100	6207.12
1239	-17389000	-17902700	-32187100	0.192884	17389000	17902700	32187100	6877			1239	-16463100	-17650000	-31308100	0.192884	16463100	17650000	31308100	6485.94
1240	-17469000	-17888900	-32008900	0.200326	17469000	17888900	32008900	7094.84			1240	-16579900	-17618200	-30964400	0.200326	16579900	17618200	30964400	6641.64
1241	-17561100	-17874300	-31812500	0.205934	17561100	17874300	31812500	7240.77			1241	-16726000	-17584300	-30576400	0.205934	16726000	17584300	30576400	6721.77
1242	-17675100	-17859600	-31593400	0.221589	17675100	17859600	31593400	7730.49			1242	-16920300	-17549500	-30133400	0.221589	16920300	17549500	30133400	7109.73
1243	-17800700	-17844000	-31356300	0.222601	17800700	17844000	31356300	7701.1			1243	-17143700	-17512700	-29647100	0.222601	17143700	17512700	29647100	7011.85
1244	-17949600	-18081600	-31830000	0.238493	17949600	18081600	31830000	8479.41			1244	-17721300	-18123800	-30156900	0.238493	17721300	18123800	30156900	7861.71
1245	-17957100	-17976800	-32148600	0.253374	17957100	17976800	32148600	9117.07			1245	-17780200	-17870400	-30831300	0.253374	17780200	17870400	30831300	8568.8
1246	-17968300	-17999400	-32045800	0.242868	17968300	17999400	32045800	8705.63			1246	-17762300	-17957200	-30616300	0.242868	17762300	17957200	30616300	8147.54
1247	-17960100	-18040700	-31946000	0.194207	17960100	18040700	31946000	6935.61			1247	-17744900	-18043500	-30406000	0.194207	17744900	18043500	30406000	6464.32
1248	-17895900	-18391600	-31136000	0.136352	17895900	18391600	31136000	4727.96			1248	-17614800	-18831100	-28688600	0.136352	17614800	18831100	28688600	4272.79
1249	-17703200	-18039800	-32852600	0.147274	17703200	18039800	32852600	5444.7			1249	-17356600	-17905700	-32241200	0.147274	17356600	17905700	32241200	5260.71
1250	-17693400	-18044900	-32898600	0.153732	17693400	18044900	32898600	5694.27			1250	-17341500	-17916400	-32332500	0.153732	17341500	17916400	32332500	5512.94
1251	-17689200	-18053400	-32963600	0.168968	17689200	18053400	32963600	6276.56			1251	-17343400	-17934700	-32461800	0.168968	17343400	17934700	32461800	6095.61
1252	-17732000	-18194900	-33931700	0.180613	17732000	18194900	33931700	7012.93			1252	-17888500	-18238600	-34086900	0.180613	17888500	18238600	34086900	7080.9
1253	-17680000	-18075200	-33128500	0.307928	17680000	18075200	33128500	11522.1			1253	-17345400	-17979800	-32782100	0.307928	17345400	17979800	32782100	11273.2
1254	-17680700	-18080900	-33168400	0.242478	17680700	18080900	33168400	9089.54			1254	-17351600	-17991700	-32860500	0.242478	17351600	17991700	32860500	8909.99
1255	-17686000	-18083700	-33183100	0.236502	17686000	18083700	33183100	8872.26			1255	-17364700	-17997600	-32889600	0.236502	17364700	17997600	32889600	8704.01
1256	-17688600	-18088300	-33213600	0.287728	17688600	18088300	33213600	10809.3			1256	-17372200	-18006800	-32947700	0.287728	17372200	18006800	32947700	10618.8
1257	-17691100	-18093100	-33245400	0.302055	17691100	18093100	33245400	11364.4			1257	-17379000	-18016100	-33007300	0.302055	17379000	18016100	33007300	11179.3
1258	-17931600	-18013400	-31769400	0.172037	17931600	18013400	31769400	6091.44			1258	-17667500	-17879900	-30016700	0.172037	17667500	17879900	30016700	5603.92
1259	-17571200	-18161600	-33854600	0.0853051	17571200	18161600	33854600	3291.64			1259	-17522400	-18173400	-33987500	0.0853051	17522400	18173400	33987500	3308.54
1260	-17589700	-18166000	-33867400	0.110407	17589700	18166000	33867400	4264.06			1260	-17565000	-18181900	-34005700	0.110407	17565000	18181900	34005700	4288.74
1261	-17609200	-18170000	-33876400	0.121462	17609200	18170000	33876400	4694.5			1261	-17608700	-18189100	-34013700	0.121462	17608700	18189100	34013700	4723.4
1262	-17630500	-18174300	-33886100	0.125145	17630500	18174300	33886100	4840.73			1262	-17656900	-18197100	-34022400	0.125145	17656900	18197100	34022400	4872.57
1263	-17654300	-18179000	-33895400	0.130803	17654300	18179000	33895400	5063.8			1263	-17709500	-18205500	-34030100	0.130803	17709500	18205500	34030100	5099.25
1264	-17695500	-18107300	-33342300	0.215652	17695500	18107300	33342300	8149.74			1264	-17397100	-18042800	-33180100	0.215652	17397100	18042800	33180100	8047.02
1265	-17795600	-18433000	-30378700	0.207128	17795600	18433000	30378700	6945.3			1265	-17390000	-18555000	-27359100	0.207128	17390000	18555000	27359100	6061.69
1266	-17793100	-18499500	-30293900	0.184493	17793100	18499500	30293900	6171.67			1266	-17382100	-18761000	-27096800	0.184493	17382100	18761000	27096800	5363.98
1267	-17797400	-18554200	-30270400	0.181523	17797400	18554200	30270400	6073.31			1267	-17388700	-18937600	-26967300	0.181523	17388700	18937600	26967300	5271.95
1268	-17801300	-18581700	-30270600	0.191642	17801300	18581700	30270600	6415.93			1268	-17395900	-19054500	-26901700	0.191642	17395900	19054500	26901700	5567.32
1269	-17821900	-18567300	-30432200	0.153932	17821900	18567300	30432200	5189.73			1269	-17438700	-19096900	-27165600	0.153932	17438700	19096900	27165600	4531.39
1270	-17825000	-18560000	-30461700	0.15624	17825000	18560000	30461700	5273.73			1270	-17443500	-19090400	-27206200	0.15624	17443500	19090400	27206200	4607.04
1271	-17829500	-18541300	-30512100	0.151637	17829500	18541300	30512100	5127.95			1271	-17450600	-19046000	-27300900	0.151637	17450600	19046000	27300900	4485.19
1272	-17833700	-18508700	-30574700	0.167852	17833700	18508700	30574700	5688.33			1272	-17456500	-18958700	-27430900	0.167852	17456500	18958700	27430900	4982.51
1273	-17679300	-18092600	-33253600	0.177928	17679300	18092600	33253600	6695.33			1273	-17381400	-18019000	-33025600	0.177928	17381400	18019000	33025600	6591.01
1274	-17706400	-18074600	-33097700	0.244336	17706400	18074600	33097700	9134.28			1274	-17423300	-17986200	-32749800	0.244336	17423300	17986200	32749800	8944.67
1275	-17696200	-18035600	-32829700	0.157033	17696200	18035600	32829700	5798.71			1275	-17333500	-17895800	-32193600	0.157033	17333500	17895800	32193600	5594.6
1276	-17400300	-18117900	-33713600	0.160071	17400300	18117900	33713600	6119.41			1276	-17109600	-18096900	-33853900	0.160071	17109600	18096900	33853900	6127.95
1277	-17423100	-18125600	-33745800	0.158756	17423100	18125600	33745800	6080.36			1277	-17170500	-18111000	-33894100	0.158756	17170500	18111000	33894100	6094.92
1278	-17917600	-18078200	-31604400	0.199467	17917600	18078200	31604400	7019.08			1278	-17636500	-18008700	-29666600	0.199467	17636500	18008700	29666600	6411.12
1279	-17704000	-18029100	-32775600	0.180632	17704000	18029100	32775600	6654.78			1279	-17339500	-17881400	-32084900	0.180632	17339500	17881400	32084900	6403.93
1280	-17684000	-18059500	-33012300	0.160162	17684000	18059500	33012300	5962			1280	-17339600	-17947500	-32557200	0.160162	17339600	17947500	32557200	5802.86
1281	-17674200	-18066000	-33068500	0.198855	17674200	18066000	33068500	7419.84			1281	-17323300	-17960200	-32664200	0.198855	17323300	17960200	32664200	7238
1282	-17668600	-18071400	-33112800	0.248421	17668600	18071400	33112800	9286.91			1282	-17316700	-17970900	-32747100	0.248421	17316700	17970900	32747100	9075.41
1283	-17354300	-18104000	-33659800	0.167228	17354300	18104000	33659800	6372.44			1283	-16988800	-18071700	-33794700	0.167228	16988800	18071700	33794700	6371.84
1284	-17368400	-18107300	-33669600	0.164639	17368400	18107300	33669600	6278.09			1284	-17023000	-18077600	-33802800	0.164639	17023000	18077600	33802800	6279.09
1285	-17380800	-18110200	-33677800	0.159169	17380800	18110200	33677800	6073.06			1285	-17052800	-18082400	-33806900	0.159169	17052800	18082400	33806900	6074.64
1286	-17734600	-18011600	-32619400	0.162701	17734600	18011600	32619400	5955.28			1286	-17375700	-17842200	-31768800	0.162701	17375700	17842200	31768800	5688.59
1287	-17547100	-18156000	-33839000	0.127983	17547100	18156000	33839000	4932.92			1287	-17466600	-18163000	-33969200	0.127983	17466600	18163000	33969200	4954.98
1288	-17679300	-18184000	-33906500	0.117134	17679300	18184000	33906500	4538.85			1288	-17764700	-18215700	-34047400	0.117134	17764700	18215700	34047400	4574.28
1289	-17740900	-18195200	-33924600	0.137295	17740900	18195200	33924600	5330.1			1289	-17897300	-18236300	-34062200	0.137295	17897300	18236300	34062200	5377.54
1290	-17756700	-18198200	-33930700	0.165538	17756700	18198200	33930700	6430.08			1290	-17933000	-18242900	-34073500	0.165538	17933000	18242900	34073500	6491.07
1291	-17902200	-18150400	-31422700	0.199244	17902200	18150400	31422700	6963.84			1291	-17602900	-18157300	-29277900	0.199244	17602900	18157300	29277900	6311.08
1292	-17606300	-18180800	-33956600	0.11548	17606300	18180800	33956600	4479.13			1292	-17668800	-18222200	-34189700	0.11548	17668800	18222200	34189700	4530.89
1293	-17587400	-18178600	-33959800	0.121943	17587400	18178600	33959800	4728.95			1293	-17631800	-18219400	-34206600	0.121943	17631800	18219400	34206600	4785.05
1294	-17337100	-18094700	-33610700	0.17065	17337100	18094700	33610700	6486.49			1294	-16932400	-18053800	-33723100	0.17065	16932400	18053800	33723100	6474.95
1295	-17545100	-18170900	-33947000	0.132449	17545100	18170900	33947000	5129.68			1295	-17539400	-18205900	-34202900	0.132449	17539400	18205900	34202900	5188.29
1296	-17476000	-18139500	-33791700	0.189198	17476000	18139500	33791700	7267.93			1296	-17300600	-18134900	-33934500	0.189198	17300600	18134900	33934500	7292.91
1297	-17447100	-18132900	-33773300	0.140947	17447100	18132900	33773300	5407.22			1297	-17233100	-18124300	-33925800	0.140947	17233100	18124300	33925800	5424.69
1298	-17455500	-18134100	-33773900	0.145427	17455500	18134100	33773900	5580.04			1298	-17250700	-18125600	-33918200	0.145427	17250700	18125600	33918200	5596.84
1299	-17483500	-18140700	-33792900	0.201327	17483500	18140700	33792900	7735.28			1299	-17314400	-18136200	-33929800	0.201327	17314400	18136200	33929800	7760.62
1300	-17492100	-18142200	-33795300	0.195211	17492100	18142200	33795300	7502.22			1300	-17335200	-18138300	-33924400	0.195211	17335200	18138300	33924400	7525.68
1301	-17530100	-18151700	-33824900	0.0640365	17530100	18151700	33824900	2465.91			1301	-17424300	-18154800	-33952800	0.0640365	17424300	18154800	33952800	2475.62
1302	-17870500	-18303300	-31042800	0.188232	17870500	18303300	31042800	6487.09			1302	-17533300	-18479700	-28458200	0.188232	17533300	18479700	28458200	5785.2
1303	-17886500	-18226200	-31234600	0.198603	17886500	18226200	31234600	6893.19			1303	-17568500	-18316200	-28873400	0.198603	17568500	18316200	28873400	6197.35
1304	-17503900	-18163300	-33934300	0.133827	17503900	18163300	33934300	5176.43			1304	-17446800	-18192500	-34199300	0.133827	17446800	18192500	34199300	5233.24
1305	-17847700	-18442000	-30741400	0.177768	17847700	18442000	30741400	6061.25			1305	-17486300	-18808500	-27794000	0.177768	17486300	18808500	27794000	5343.9
1306	-17853700	-18381300	-30845100	0.182942	17853700	18381300	30845100	6258.85			1306	-17496800	-18651300	-28026100	0.182942	17496800	18651300	28026100	5535.69
1307	-17419800	-18146900	-33900900	0.133613	17419800	18146900	33900900	5152.97			1307	-17254900	-18162800	-34179400	0.133613	17254900	18162800	34179400	5203.45
1308	-17376300	-18137200	-33875400	0.134444	17376300	18137200	33875400	5175.21			1308	-17153900	-18145000	-34153000	0.134444	17153900	18145000	34153000	5220.84
1309	-17336800	-18126500	-33838600	0.148524	17336800	18126500	33838600	5703.87			1309	-17049400	-18124600	-34112100	0.148524	17049400	18124600	34112100	5747.02
1310	-17308900	-18121800	-33832200	0.155156	17308900	18121800	33832200	5954.01			1310	-16989000	-18116500	-34114900	0.155156	16989000	18116500	34114900	5998.45
1311	-17277800	-18116000	-33822300	0.167095	17277800	18116000	33822300	6405.9			1311	-16918600	-18106500	-34113200	0.167095	16918600	18106500	34113200	6452.1
1312	-17241800	-18108300	-33803000	0.182033	17241800	18108300	33803000	6968.22			1312	-16836000	-18092600	-34096900	0.182033	16836000	18092600	34096900	7014.26
1313	-17124500	-18063800	-33602600	0.166816	17124500	18063800	33602600	6315.3			1313	-16479200	-18003500	-33817400	0.166816	16479200	18003500	33817400	6309.8
1314	-17104300	-18047900	-33509100	0.152685	17104300	18047900	33509100	5753.8			1314	-16389400	-17970600	-33672000	0.152685	16389400	17970600	33672000	5728.45
1315	-17298400	-18076200	-33517500	0.143638	17298400	18076200	33517500	5433.1			1315	-16810300	-18018500	-33593000	0.143638	16810300	18018500	33593000	5406.69
1316	-17311400	-18080800	-33537300	0.153094	17311400	18080800	33537300	5797.28			1316	-16846400	-18027100	-33618700	0.153094	16846400	18027100	33618700	5772.89
1317	-17324200	-18085100	-33555200	0.168904	17324200	18085100	33555200	6402.58			1317	-16881100	-18035000	-33640600	0.168904	16881100	18035000	33640600	6379.13
1318	-17095700	-17995200	-33141500	0.131354	17095700	17995200	33141500	4866.84			1318	-16196200	-17857600	-33058000	0.131354	16196200	17857600	33058000	4774.49
1319	-17167200	-17961900	-32832000	0.182875	17167200	17961900	32832000	6688.82			1319	-16220600	-17783700	-32505800	0.182875	16220600	17783700	32505800	6479.81
1320	-17185700	-17947400	-32710200	0.173403	17185700	17947400	32710200	6309.11			1320	-16208300	-17752100	-32292100	0.173403	16208300	17752100	32292100	6081.3
1321	-17461700	-18155400	-33919900	0.134139	17461700	18155400	33919900	5181.39			1321	-17353900	-18178500	-34192400	0.134139	17353900	18178500	34192400	5235.64
1322	-17101200	-18032400	-33401700	0.144425	17101200	18032400	33401700	5415.66			1322	-16329000	-17937300	-33494800	0.144425	16329000	17937300	33494800	5369.07
1323	-17082900	-18022400	-33348800	0.142727	17082900	18022400	33348800	5337.39			1323	-16262200	-17916600	-33413800	0.142727	16262200	17916600	33413800	5280.32
1324	-17067500	-18010600	-33279800	0.147019	17067500	18010600	33279800	5479.13			1324	-16198300	-17892200	-33303300	0.147019	16198300	17892200	33303300	5405.61
1325	-17716800	-18020700	-32702300	0.18231	17716800	18020700	32702300	6695.92			1325	-17353700	-17862700	-31937000	0.18231	17353700	17862700	31937000	6421.2
1326	-17292800	-18066300	-33452000	0.139515	17292800	18066300	33452000	5260.98			1326	-16771900	-17998700	-33490000	0.139515	16771900	17998700	33490000	5223.4
1327	-17292900	-18056400	-33381400	0.137737	17292900	18056400	33381400	5177.32			1327	-16742700	-17978500	-33375500	0.137737	16742700	17978500	33375500	5127.25
1328	-17299900	-18025600	-33154100	0.138658	17299900	18025600	33154100	5158.96			1328	-16664900	-17914900	-32999000	0.138658	16664900	17914900	32999000	5065.91
1329	-17284000	-18035800	-33242800	0.137378	17284000	18035800	33242800	5130.58			1329	-16665600	-17936300	-33151200	0.137378	16665600	17936300	33151200	5054.68
1330	-17291200	-18041400	-33276100	0.137716	17291200	18041400	33276100	5151.65			1330	-16695800	-17947900	-33203500	0.137716	16695800	17947900	33203500	5081.97
1331	-17297800	-18046700	-33307500	0.138121	17297800	18046700	33307500	5174.79			1331	-16724000	-17958700	-33252500	0.138121	16724000	17958700	33252500	5110.89
1332	-17400000	-17981900	-32741800	0.133814	17400000	17981900	32741800	4894.8			1332	-16734800	-17822000	-32265300	0.133814	16734800	17822000	32265300	4730.78
1333	-17360000	-17991800	-32853100	0.126521	17360000	17991800	32853100	4648.22			1333	-16683700	-17843900	-32472400	0.126521	16683700	17843900	32472400	4512.25
1334	-17353000	-17998700	-32909300	0.134018	17353000	17998700	32909300	4935.67			1334	-16691600	-17858600	-32569600	0.134018	16691600	17858600	32569600	4801.98
1335	-17348300	-18005500	-32962300	0.137181	17348300	18005500	32962300	5063.96			1335	-16702700	-17872800	-32659900	0.137181	16702700	17872800	32659900	4936.96
1336	-17321000	-18015400	-33060200	0.137455	17321000	18015400	33060200	5094.28			1336	-16677300	-17893800	-32835600	0.137455	16677300	17893800	32835600	4985.14
1337	-17609000	-17939500	-32230100	0.132439	17609000	17939500	32230100	4751.08			1337	-17044700	-17728800	-31289400	0.132439	17044700	17728800	31289400	4499.27
1338	-17542800	-17947700	-32355000	0.134492	17542800	17947700	32355000	4846.25			1338	-16928000	-17747200	-31537600	0.134492	16928000	17747200	31537600	4612.1
1339	-17518600	-17955500	-32435000	0.135261	17518600	17955500	32435000	4889.59			1339	-16902100	-17764700	-31688500	0.135261	16902100	17764700	31688500	4669.08
1340	-17498100	-17963100	-32510000	0.136503	17498100	17963100	32510000	4949.53			1340	-16881600	-17781300	-31828000	0.136503	16881600	17781300	31828000	4740.99
1341	-17446300	-17972200	-32626500	0.136584	17446300	17972200	32626500	4974.11			1341	-16801000	-17801100	-32050000	0.136584	16801000	17801100	32050000	4786.15
1342	-17901500	-17904000	-31684200	0.131398	17901500	17904000	31684200	4624.05			1342	-17589400	-17648200	-30169000	0.131398	17589400	17648200	30169000	4283.35
1343	-17827400	-17909700	-31799000	0.128066	17827400	17909700	31799000	4523.78			1343	-17435700	-17661300	-30416500	0.128066	17435700	17661300	30416500	4209.55
1344	-17785500	-17917300	-31895400	0.128718	17785500	17917300	31895400	4563.1			1344	-17364900	-17678900	-30612900	0.128718	17364900	17678900	30612900	4263.78
1345	-17746800	-17924900	-31988000	0.13032	17746800	17924900	31988000	4635.96			1345	-17301800	-17696100	-30799200	0.13032	17301800	17696100	30799200	4349.02
1346	-17677500	-17931800	-32106600	0.130416	17677500	17931800	32106600	4658.3			1346	-17169400	-17711700	-31042700	0.130416	17169400	17711700	31042700	4390.4
1347	-17882300	-18192000	-31239000	0.130568	17882300	18192000	31239000	4529.46			1347	-17595600	-18234700	-29148500	0.130568	17595600	18234700	29148500	4118.54
1348	-17883800	-18134000	-31307300	0.127836	17883800	18134000	31307300	4443.11			1348	-17599600	-18088000	-29323800	0.127836	17599600	18088000	29323800	4051.28
1349	-17889900	-18086300	-31398700	0.128689	17889900	18086300	31398700	4486.99			1349	-17614300	-17989100	-29527600	0.128689	17614300	17989100	29527600	4107.74
1350	-17896200	-18039400	-31490600	0.130833	17896200	18039400	31490600	4576.47			1350	-17629400	-17894800	-29729200	0.130833	17629400	17894800	29729200	4206.53
1351	-17899700	-17972500	-31582300	0.131201	17899700	17972500	31582300	4602.3			1351	-17637700	-17744300	-29939500	0.131201	17637700	17744300	29939500	4245.64
1352	-17878000	-18379400	-31020500	0.121829	17878000	18379400	31020500	4201.21			1352	-17580600	-18731200	-28544700	0.121829	17580600	18731200	28544700	3783.12
1353	-17875400	-18355500	-31026200	0.124017	17875400	18355500	31026200	4275.57			1353	-17575800	-18652200	-28588900	0.124017	17575800	18652200	28588900	3851.23
1354	-17878700	-18322000	-31083200	0.127083	17878700	18322000	31083200	4389.49			1354	-17584400	-18570300	-28732300	0.127083	17584400	18570300	28732300	3964.45
1355	-17882500	-18285300	-31146800	0.130975	17882500	18285300	31146800	4533.48			1355	-17594300	-18484500	-28889100	0.130975	17594300	18484500	28889100	4106.79
1356	-17882000	-18242700	-31186000	0.133947	17882000	18242700	31186000	4640.43			1356	-17593800	-18367200	-29003200	0.133947	17593800	18367200	29003200	4210.14
1357	-17890200	-18411000	-31076000	0.131765	17890200	18411000	31076000	4558.39			1357	-17603000	-18866800	-28569000	0.131765	17603000	18866800	28569000	4110.27
1358	-17884000	-18424200	-31019000	0.136948	17884000	18424200	31019000	4726.8			1358	-17589600	-18883200	-28457000	0.136948	17589600	18883200	28457000	4251.94
1359	-17884300	-18415500	-31029800	0.133984	17884300	18415500	31029800	4625.9			1359	-17592100	-18860100	-28497600	0.133984	17592100	18860100	28497600	4165.18
1360	-17885100	-18402400	-31048400	0.133515	17885100	18402400	31048400	4612.3			1360	-17595300	-18824500	-28556300	0.133515	17595300	18824500	28556300	4157.99
1361	-17881300	-18394900	-31028500	0.127088	17881300	18394900	31028500	4385.61			1361	-17587400	-18788700	-28535600	0.127088	17587400	18788700	28535600	3950.51
1362	-17892700	-17998500	-32368100	0.248825	17892700	17998500	32368100	9031.62			1362	-17760300	-17830500	-31300600	0.248825	17760300	17830500	31300600	8579.25
1363	-17941000	-17982600	-32206000	0.266061	17941000	17982600	32206000	9595.52			1363	-17794700	-17848300	-30957000	0.266061	17794700	17848300	30957000	9045.95
1364	-17924500	-17990400	-32278200	0.248085	17924500	17990400	32278200	8973.67			1364	-17812300	-17819500	-31111000	0.248085	17812300	17819500	31111000	8489.74
1365	-17715200	-18069100	-33049800	0.216284	17715200	18069100	33049800	8069.41			1365	-17437900	-17975900	-32661800	0.216284	17437900	17975900	32661800	7888.1
1366	-17737700	-18056200	-32935300	0.167575	17737700	18056200	32935300	6222.42			1366	-17477300	-17951300	-32446100	0.167575	17477300	17951300	32446100	6056.11
1367	-17743400	-18054500	-32917500	0.183055	17743400	18054500	32917500	6792.48			1367	-17488000	-17947900	-32411200	0.183055	17488000	17947900	32411200	6606.32
1368	-17746300	-18050500	-32885500	0.235974	17746300	18050500	32885500	8743.92			1368	-17492000	-17939700	-32348800	0.235974	17492000	17939700	32348800	8492.47
1369	-17758300	-18045800	-32840000	0.223657	17758300	18045800	32840000	8272.33			1369	-17514700	-17930700	-32261700	0.223657	17514700	17930700	32261700	8020.59
1370	-17764700	-18042900	-32813400	0.217649	17764700	18042900	32813400	8041.38			1370	-17523100	-17924200	-32206700	0.217649	17523100	17924200	32206700	7786.74
1371	-17822800	-18018100	-32577900	0.207501	17822800	18018100	32577900	7593.45			1371	-17625300	-17871400	-31727900	0.207501	17625300	17871400	31727900	7276.7
1372	-17846800	-18012000	-32510100	0.23323	17846800	18012000	32510100	8512.72			1372	-17673100	-17859300	-31593000	0.23323	17673100	17859300	31593000	8136.13
1373	-17872700	-18005300	-32436300	0.226463	17872700	18005300	32436300	8242.22			1373	-17727000	-17846000	-31444700	0.226463	17727000	17846000	31444700	7854.86
1374	-17910800	-17955600	-32043600	0.162577	17910800	17955600	32043600	5816.82			1374	-17680400	-17719900	-30590600	0.162577	17680400	17719900	30590600	5415.45
1375	-17684800	-18102700	-33320100	0.151438	17684800	18102700	33320100	5716.2			1375	-17383700	-18035300	-33139600	0.151438	17383700	18035300	33139600	5639.15
1376	-17690300	-18085800	-33193800	0.138053	17690300	18085800	33193800	5181.9			1376	-17397600	-18006900	-32923200	0.138053	17397600	18006900	32923200	5091.6
1377	-17693700	-18083000	-33170700	0.151071	17693700	18083000	33170700	5664.97			1377	-17402500	-18002100	-32883600	0.151071	17402500	18002100	32883600	5562.18
1378	-17795900	-18333200	-30480400	0.216087	17795900	18333200	30480400	7263.3			1378	-17394100	-18281000	-27662500	0.216087	17394100	18281000	27662500	6367.7
1379	-17829500	-17933800	-31119900	0.236399	17829500	17933800	31119900	8112.36			1379	-17397200	-17477800	-29144000	0.236399	17397200	17477800	29144000	7311.47
1380	-17816100	-18076100	-30882000	0.244222	17816100	18076100	30882000	8314.74			1380	-17445000	-17687300	-28619900	0.244222	17445000	17687300	28619900	7417.93
1381	-17803900	-18215200	-30655300	0.248497	17803900	18215200	30655300	8398.01			1381	-17414700	-17996900	-28094000	0.248497	17414700	17996900	28094000	7418.6
1382	-17941300	-18134000	-31717900	0.240279	17941300	18134000	31717900	8508.6			1382	-17704600	-18242800	-29918800	0.240279	17704600	18242800	29918800	7855.18
1383	-17933200	-18185100	-31609200	0.241784	17933200	18185100	31609200	8528.67			1383	-17688700	-18359600	-29688300	0.241784	17688700	18359600	29688300	7842.01
1384	-17925400	-18232000	-31506900	0.237538	17925400	18232000	31506900	8348.17			1384	-17673400	-18469000	-29469400	0.237538	17673400	18469000	29469400	7646.76
1385	-17975200	-17981100	-32113400	0.235546	17975200	17981100	32113400	8466.04			1385	-17779100	-17929500	-30764000	0.235546	17779100	17929500	30764000	7951.17
1386	-17966100	-18020600	-32008400	0.234036	17966100	18020600	32008400	8378.35			1386	-17759800	-18012700	-30543300	0.234036	17759800	18012700	30543300	7834.24
1387	-17959100	-18065600	-31914000	0.226139	17959100	18065600	31914000	8068.28			1387	-17744900	-18107000	-30342100	0.226139	17744900	18107000	30342100	7515.54
1388	-17951900	-18082300	-31845600	0.214789	17951900	18082300	31845600	7642.16			1388	-17728500	-18135700	-30196300	0.214789	17728500	18135700	30196300	7095.07
1389	-17902700	-18372500	-31203800	0.189256	17902700	18372500	31203800	6579.91			1389	-17630300	-18795300	-28835400	0.189256	17630300	18795300	28835400	5965.16
1390	-17687000	-18049300	-32936600	0.183903	17687000	18049300	32936600	6822.73			1390	-17333800	-17925800	-32407700	0.183903	17333800	17925800	32407700	6616.76
1391	-17742600	-18197600	-33940500	0.186699	17742600	18197600	33940500	7253.43			1391	-17915400	-18244800	-34104300	0.186699	17915400	18244800	34104300	7328.6
1392	-17707300	-18197200	-33972300	0.0782581	17707300	18197200	33972300	3042.86			1392	-17882700	-18251200	-34182800	0.0782581	17882700	18251200	34182800	3080.87
1393	-17681500	-18087500	-33214600	0.194958	17681500	18087500	33214600	7323.56			1393	-17356200	-18004200	-32945100	0.194958	17356200	18004200	32945100	7192.15
1394	-17676800	-18081200	-33174600	0.282112	17676800	18081200	33174600	10577.5			1394	-17342800	-17991800	-32870200	0.282112	17342800	17991800	32870200	10369.3
1395	-17684100	-18093000	-33251300	0.23416	17684100	18093000	33251300	8811.16			1395	-17363300	-18014900	-33014400	0.23416	17363300	18014900	33014400	8666.78
1396	-17688700	-18097700	-33280900	0.270488	17688700	18097700	33280900	10192.6			1396	-17374000	-18024100	-33069800	0.270488	17374000	18024100	33069800	10038.6
1397	-17942300	-17948200	-31911200	0.169887	17942300	17948200	31911200	6046.35			1397	-17689500	-17739200	-30314100	0.169887	17689500	17739200	30314100	5593.7
1398	-17800100	-17972900	-32277800	0.171755	17800100	17972900	32277800	6197.61			1398	-17448200	-17754900	-31072200	0.171755	17448200	17754900	31072200	5822.63
1399	-17842900	-17964100	-32172400	0.186397	17842900	17964100	32172400	6699.34			1399	-17527900	-17735900	-30857000	0.186397	17527900	17735900	30857000	6266.27
1400	-17588000	-18165300	-33864200	0.115529	17588000	18165300	33864200	4461.1			1400	-17559500	-18179700	-33995800	0.115529	17559500	18179700	33995800	4485.29
1401	-17607500	-18169300	-33873100	0.126213	17607500	18169300	33873100	4877.26			1401	-17602400	-18187000	-34004700	0.126213	17602400	18187000	34004700	4905.66
1402	-17630300	-18174000	-33883700	0.139762	17630300	18174000	33883700	5405.54			1402	-17653300	-18195300	-34013200	0.139762	17653300	18195300	34013200	5439.12
1403	-17656900	-18179100	-33893600	0.140595	17656900	18179100	33893600	5442.68			1403	-17711400	-18204700	-34022200	0.140595	17711400	18204700	34022200	5479.24
1404	-17689700	-18106800	-33344300	0.174298	17689700	18106800	33344300	6586.83			1404	-17390200	-18042200	-33182400	0.174298	17390200	18042200	33182400	6503.79
1405	-17782900	-18588100	-30132500	0.21836	17782900	18588100	30132500	7265.71			1405	-17355000	-18999300	-26664700	0.21836	17355000	18999300	26664700	6265.24
1406	-17792600	-18610800	-30179500	0.205188	17792600	18610800	30179500	6845.57			1406	-17373100	-19110400	-26682800	0.205188	17373100	19110400	26682800	5910.85
1407	-17812200	-18592900	-30337100	0.185086	17812200	18592900	30337100	6216.76			1407	-17415300	-19129000	-26966300	0.185086	17415300	19129000	26966300	5404.03
1408	-17814500	-18579700	-30366600	0.160896	17814500	18579700	30366600	5409.89			1408	-17418500	-19115000	-27002500	0.160896	17418500	19115000	27002500	4703.67
1409	-17818000	-18553600	-30417600	0.117354	17818000	18553600	30417600	3952.69			1409	-17424100	-19058200	-27099900	0.117354	17424100	19058200	27099900	3440.58
1410	-17819100	-18528100	-30450800	0.164588	17819100	18528100	30450800	5548.81			1410	-17423400	-18986100	-27166400	0.164588	17423400	18986100	27166400	4830.44
1411	-17683400	-18088000	-33216500	0.18248	17683400	18088000	33216500	6855.65			1411	-17388700	-18011100	-32962000	0.18248	17388700	18011100	32962000	6740.96
1412	-17714400	-18069500	-33053400	0.24529	17714400	18069500	33053400	9152.95			1412	-17439800	-17977700	-32672500	0.24529	17439800	17977700	32672500	8950.68
1413	-17703000	-18076900	-33117600	0.247702	17703000	18076900	33117600	9267.86			1413	-17420000	-17991300	-32789000	0.247702	17420000	17991300	32789000	9083.59
1414	-17781400	-17985900	-32389400	0.200486	17781400	17985900	32389400	7268.52			1414	-17431800	-17784300	-31299000	0.200486	17431800	17784300	31299000	6866.36
1415	-17683500	-18042700	-32892600	0.158413	17683500	18042700	32892600	5864.99			1415	-17313400	-17910200	-32316900	0.158413	17313400	17910200	32316900	5673.74
1416	-17675000	-18048500	-32943100	0.160284	17675000	18048500	32943100	5946.9			1416	-17302600	-17922500	-32415400	0.160284	17302600	17922500	32415400	5765.66
1417	-17410600	-18120000	-33718000	0.157204	17410600	18120000	33718000	6012.08			1417	-17133200	-18100200	-33854100	0.157204	17133200	18100200	33854100	6020.63
1418	-17760500	-17994800	-32474100	0.239917	17760500	17994800	32474100	8728.12			1418	-17405800	-17805100	-31473700	0.239917	17405800	17805100	31473700	8279.39
1419	-17928100	-18001200	-31756700	0.199694	17928100	18001200	31756700	7064.89			1419	-17657500	-17834300	-29990700	0.199694	17657500	17834300	29990700	6490.4
1420	-17677800	-18038400	-32867800	0.206324	17677800	18038400	32867800	7629.44			1420	-17291900	-17900000	-32265200	0.206324	17291900	17900000	32265200	7369.21
1421	-17657600	-18075700	-33154800	0.227827	17657600	18075700	33154800	8531.5			1421	-17295400	-17979100	-32827100	0.227827	17295400	17979100	32827100	8350.35
1422	-17667600	-18078500	-33164700	0.249563	17667600	18078500	33164700	9351.33			1422	-17320800	-17985600	-32847600	0.249563	17320800	17985600	32847600	9159.82
1423	-17392000	-18112700	-33684300	0.154133	17392000	18112700	33684300	5883.78			1423	-17080200	-18086600	-33809800	0.154133	17080200	18086600	33809800	5885.92
1424	-17723100	-18008700	-32610800	0.186561	17723100	18008700	32610800	6824.47			1424	-17342000	-17834800	-31749300	0.186561	17342000	17834800	31749300	6512.7
1425	-17563300	-18159800	-33849300	0.128752	17563300	18159800	33849300	4966.26			1425	-17503500	-18169200	-33976800	0.128752	17503500	18169200	33976800	4989.6
1426	-17679700	-18183700	-33904100	0.11938	17679700	18183700	33904100	4625.41			1426	-17763800	-18214200	-34037600	0.11938	17763800	18214200	34037600	4659.88
1427	-17766300	-18199100	-33927400	0.154597	17766300	18199100	33927400	6005.21			1427	-17945600	-18242600	-34058600	0.154597	17945600	18242600	34058600	6059.39
1428	-17789700	-18203400	-33934400	0.17623	17789700	18203400	33934400	6850.48			1428	-17996600	-18251200	-34069000	0.17623	17996600	18251200	34069000	6916.67
1429	-17538900	-18154300	-33834400	0.136896	17538900	18154300	33834400	5274.63			1429	-17446300	-18158900	-33960100	0.136896	17446300	18158900	33960100	5296.05
1430	-17912400	-18069300	-31576600	0.200591	17912400	18069300	31576600	7048.42			1430	-17622800	-17968100	-29609200	0.200591	17622800	17968100	29609200	6424.12
1431	-17614000	-18184500	-33975400	0.101086	17614000	18184500	33975400	3924.65			1431	-17697700	-18231700	-34228700	0.101086	17697700	18231700	34228700	3975
1432	-17693900	-18097600	-33274600	0.308437	17693900	18097600	33274600	11620.4			1432	-17385600	-18024600	-33061400	0.308437	17385600	18024600	33061400	11445
1433	-17696200	-18101900	-33303100	0.350379	17696200	18101900	33303100	13218			1433	-17391800	-18032700	-33113300	0.350379	17391800	18032700	33113300	13033.5
1434	-17701700	-18112300	-33372000	0.191452	17701700	18112300	33372000	7245.68			1434	-17406900	-18051300	-33231000	0.191452	17406900	18051300	33231000	7161.79
1435	-17696400	-18111000	-33368100	0.18659	17696400	18111000	33368100	7059.76			1435	-17399700	-18049200	-33223000	0.18659	17399700	18049200	33223000	6976.48
1436	-17673400	-18096500	-33287500	0.181427	17673400	18096500	33287500	6836.7			1436	-17371700	-18025600	-33082400	0.181427	17371700	18025600	33082400	6736.86
1437	-17676400	-18091700	-33250100	0.184983	17676400	18091700	33250100	6959.34			1437	-17378600	-18017700	-33019100	0.184983	17378600	18017700	33019100	6849.98
1438	-17351000	-18098500	-33624300	0.167947	17351000	18098500	33624300	6389.21			1438	-16966000	-18060500	-33737600	0.167947	16966000	18060500	33737600	6380.19
1439	-17364100	-18102200	-33637300	0.160823	17364100	18102200	33637300	6123.18			1439	-16999900	-18067200	-33751300	0.160823	16999900	18067200	33751300	6116.84
1440	-17375700	-18105300	-33647800	0.148408	17375700	18105300	33647800	5654.31			1440	-17029300	-18072600	-33760700	0.148408	17029300	18072600	33760700	5649.84
1441	-17572400	-18177500	-33966600	0.123908	17572400	18177500	33966600	4805.37			1441	-17605900	-18218700	-34227800	0.123908	17605900	18218700	34227800	4864.61
1442	-17469600	-18135600	-33770400	0.19588	17469600	18135600	33770400	7516.57			1442	-17276800	-18126200	-33896400	0.19588	17276800	18126200	33896400	7534.47
1443	-17476600	-18137600	-33777600	0.166203	17476600	18137600	33777600	6380.61			1443	-17294200	-18129200	-33900400	0.166203	17294200	18129200	33900400	6395.99
1444	-17501600	-18145600	-33809900	0.047701	17501600	18145600	33809900	1834.72			1444	-17356500	-18142700	-33934100	0.047701	17356500	18142700	33934100	1840.42
1445	-17521300	-18149700	-33819700	0.100646	17521300	18149700	33819700	3874.16			1445	-17403500	-18150100	-33940000	0.100646	17403500	18150100	33940000	3887.3
1446	-17494500	-18142900	-33797800	0.155147	17494500	18142900	33797800	5963.42			1446	-17338700	-18138600	-33922500	0.155147	17338700	18138600	33922500	5981
1447	-17879000	-18226700	-31180100	0.192852	17879000	18226700	31180100	6677.09			1447	-17549500	-18291500	-28761800	0.192852	17549500	18291500	28761800	5983.25
1448	-17896000	-18146200	-31382500	0.197506	17896000	18146200	31382500	6889.88			1448	-17586800	-18124200	-29195800	0.197506	17586800	18124200	29195800	6227.37
1449	-17529200	-18169800	-33955200	0.133252	17529200	18169800	33955200	5161.27			1449	-17513200	-18205700	-34227600	0.133252	17513200	18205700	34227600	5223.2
1450	-17836700	-18458100	-30646900	0.181924	17836700	18458100	30646900	6178.56			1450	-17460300	-18823400	-27592800	0.181924	17460300	18823400	27592800	5420.68
1451	-17843700	-18398000	-30757200	0.191747	17843700	18398000	30757200	6536.29			1451	-17472700	-18663600	-27841300	0.191747	17472700	18663600	27841300	5754.73
1452	-17861900	-18310600	-30974400	0.18742	17861900	18310600	30974400	6440.04			1452	-17512000	-18470800	-28314700	0.18742	17512000	18470800	28314700	5720.86
1453	-17393900	-18143700	-33904000	0.135871	17393900	18143700	33904000	5238.46			1453	-17209400	-18159000	-34197500	0.135871	17209400	18159000	34197500	5291.71
1454	-17350500	-18133500	-33874400	0.14119	17350500	18133500	33874400	5432.25			1454	-17098900	-18139000	-34165300	0.14119	17098900	18139000	34165300	5480.86
1455	-17321000	-18128800	-33870100	0.149034	17321000	18128800	33870100	5730.06			1455	-17038000	-18131700	-34174000	0.149034	17038000	18131700	34174000	5781.85
1456	-17289400	-18123400	-33863700	0.16132	17289400	18123400	33863700	6197.3			1456	-16967100	-18122500	-34179400	0.16132	16967100	18122500	34179400	6252.76
1457	-17251500	-18116600	-33852600	0.185597	17251500	18116600	33852600	7121.78			1457	-16883700	-18110700	-34178500	0.185597	16883700	18110700	34178500	7183.7
1458	-17211000	-18108900	-33838100	0.198772	17211000	18108900	33838100	7617.1			1458	-16789900	-18096700	-34172000	0.198772	16789900	18096700	34172000	7679.74
1459	-17120000	-18073300	-33674700	0.203728	17120000	18073300	33674700	7737.44			1459	-16506300	-18024400	-33939400	0.203728	16506300	18024400	33939400	7752.67
1460	-17089800	-18055200	-33576000	0.17236	17089800	18055200	33576000	6513.44			1460	-16393400	-17987200	-33786600	0.17236	16393400	17987200	33786600	6501.31
1461	-17337000	-18089200	-33571900	0.189884	17337000	18089200	33571900	7204.9			1461	-16913800	-18042500	-33660800	0.189884	16913800	18042500	33660800	7182.06
1462	-17104600	-17980900	-33030600	0.177001	17104600	17980900	33030600	6525.92			1462	-16167700	-17826700	-32866100	0.177001	16167700	17826700	32866100	6373.1
1463	-17119000	-17966700	-32914500	0.192296	17119000	17966700	32914500	7053.99			1463	-16142600	-17795400	-32667200	0.192296	16142600	17795400	32667200	6856.53
1464	-17130700	-17948600	-32773400	0.18489	17130700	17948600	32773400	6739.93			1464	-16107900	-17756000	-32420700	0.18489	16107900	17756000	32420700	6512.42
1465	-17218300	-17930800	-32558700	0.186301	17218300	17930800	32558700	6735.36			1465	-16216100	-17715000	-32019800	0.186301	16216100	17715000	32019800	6450.86
1466	-17265500	-17913700	-32389800	0.195444	17265500	17913700	32389800	7017.31			1466	-16251800	-17676700	-31710200	0.195444	16251800	17676700	31710200	6672.94
1467	-17330300	-17897900	-32211700	0.202711	17330300	17897900	32211700	7227.55			1467	-16326400	-17640400	-31376500	0.202711	16326400	17640400	31376500	6821.23
1468	-17407900	-17881900	-32019900	0.202739	17407900	17881900	32019900	7175.53			1468	-16431500	-17603600	-31008400	0.202739	16431500	17603600	31008400	6716.61
1469	-17511700	-17867500	-31813200	0.213305	17511700	17867500	31813200	7492.96			1469	-16594500	-17569600	-30602500	0.213305	16594500	17569600	30602500	6952.86
1470	-17634600	-17850700	-31570400	0.215963	17634600	17850700	31570400	7520.17			1470	-16801300	-17530300	-30115300	0.215963	16801300	17530300	30115300	6906.19
1471	-17766600	-17834100	-31319500	0.227171	17766600	17834100	31319500	7840.47			1471	-17030300	-17490500	-29601700	0.227171	17030300	17490500	29601700	7122.8
1472	-17440400	-18153400	-33926700	0.133422	17440400	18153400	33926700	5153.39			1472	-17314500	-18176100	-34215000	0.133422	17314500	18176100	34215000	5209.51
1473	-17078200	-18038300	-33467000	0.154754	17078200	18038300	33467000	5817.98			1473	-16312300	-17951400	-33612100	0.154754	16312300	17951400	33612100	5782.84
1474	-17054800	-18027500	-33413000	0.155789	17054800	18027500	33413000	5840.14			1474	-16232800	-17929200	-33533100	0.155789	16232800	17929200	33533100	5792.83
1475	-17033700	-18015100	-33345400	0.158968	17033700	18015100	33345400	5938.78			1475	-16153300	-17903400	-33428300	0.158968	16153300	17903400	33428300	5874.81
1476	-17702000	-18019800	-32710800	0.180268	17702000	18019800	32710800	6621.64			1476	-17314700	-17859100	-31950500	0.180268	17314700	17859100	31950500	6348.5
1477	-17688600	-18029200	-32791700	0.186688	17688600	18029200	32791700	6880.94			1477	-17301200	-17880100	-32113900	0.186688	17301200	17880100	32113900	6622.69
1478	-17671400	-18059200	-33023100	0.183386	17671400	18059200	33023100	6828.26			1478	-17310100	-17945900	-32575300	0.183386	17310100	17945900	32575300	6646.2
1479	-17664900	-18065100	-33071300	0.167318	17664900	18065100	33071300	6242.84			1479	-17302700	-17957400	-32664800	0.167318	17302700	17957400	32664800	6087.97
1480	-17653500	-18069800	-33116400	0.167801	17653500	18069800	33116400	6272.33			1480	-17281900	-17966400	-32749300	0.167801	17281900	17966400	32749300	6126.92
1481	-17058500	-17997600	-33195800	0.157236	17058500	17997600	33195800	5836.51			1481	-16137500	-17864500	-33166300	0.157236	16137500	17864500	33166300	5738.74
1482	-17724100	-18063700	-33002000	0.224729	17724100	18063700	33002000	8367.77			1482	-17456500	-17966500	-32575400	0.224729	17456500	17966500	32575400	8166.63
1483	-17736500	-18057900	-32948100	0.226834	17736500	18057900	32948100	8427.53			1483	-17477700	-17955200	-32473700	0.226834	17477700	17955200	32473700	8208.12
1484	-17485300	-18161800	-33941700	0.132967	17485300	18161800	33941700	5143.24			1484	-17416300	-18191600	-34223900	0.132967	17416300	18191600	34223900	5202.67
1485	-17304100	-18071000	-33474800	0.144515	17304100	18071000	33474800	5456.23			1485	-16804700	-18007500	-33520600	0.144515	16804700	18007500	33520600	5421.17
1486	-17315300	-18075500	-33495400	0.150631	17315300	18075500	33495400	5693.58			1486	-16836600	-18016000	-33548900	0.150631	16836600	18016000	33548900	5660.97
1487	-17326800	-18079600	-33513300	0.16326	17326800	18079600	33513300	6177.17			1487	-16869700	-18023800	-33572000	0.16326	16869700	18023800	33572000	6145.48
1488	-17302000	-18061300	-33407200	0.142068	17302000	18061300	33407200	5347.23			1488	-16774000	-17988100	-33412600	0.142068	16774000	17988100	33412600	5300.29
1489	-17304100	-18031600	-33192800	0.137982	17304100	18031600	33192800	5143.25			1489	-16690000	-17927200	-33061700	0.137982	16690000	17927200	33061700	5058.04
1490	-17308800	-18037200	-33228100	0.137548	17308800	18037200	33228100	5135.74			1490	-16716400	-17938900	-33118900	0.137548	16716400	17938900	33118900	5057.76
1491	-17313700	-18042400	-33260800	0.13861	17313700	18042400	33260800	5183.54			1491	-16741500	-17949400	-33168700	0.13861	16741500	17949400	33168700	5110.73
1492	-17305400	-18051900	-33336400	0.138918	17305400	18051900	33336400	5212.19			1492	-16752200	-17968700	-33295600	0.138918	16752200	17968700	33295600	5153.06
1493	-17390100	-17989200	-32804000	0.132047	17390100	17989200	32804000	4843.03			1493	-16737500	-17837900	-32375700	0.132047	16737500	17837900	32375700	4692.64
1494	-17382300	-17996100	-32861300	0.134661	17382300	17996100	32861300	4951.13			1494	-16742000	-17852800	-32477600	0.134661	16742000	17852800	32477600	4808.69
1495	-17376100	-18002700	-32914400	0.136963	17376100	18002700	32914400	5047.41			1495	-16749200	-17866700	-32569900	0.136963	16749200	17866700	32569900	4912.56
1496	-17346300	-18011900	-33010400	0.137502	17346300	18011900	33010400	5086.77			1496	-16717400	-17886500	-32742900	0.137502	16717400	17886500	32742900	4968.91
1497	-17322300	-18021600	-33103300	0.139158	17322300	18021600	33103300	5167.66			1497	-16697900	-17906900	-32908900	0.139158	16697900	17906900	32908900	5065.88
1498	-17580100	-17947200	-32314300	0.13358	17580100	17947200	32314300	4807.84			1498	-17006100	-17745900	-31450300	0.13358	17006100	17745900	31450300	4568.96
1499	-17554600	-17954700	-32393400	0.134606	17554600	17954700	32393400	4859.96			1499	-16975600	-17762800	-31601500	0.134606	16975600	17762800	31601500	4634.05
1500	-17532800	-17962100	-32467800	0.137228	17532800	17962100	32467800	4969.46			1500	-16951800	-17779100	-31741900	0.137228	16951800	17779100	31741900	4753.29
1501	-17480300	-17970600	-32581200	0.138053	17480300	17970600	32581200	5020.38			1501	-16867200	-17797800	-31959700	0.138053	16867200	17797800	31959700	4823.14
1502	-17432500	-17979700	-32693800	0.136383	17432500	17979700	32693800	4980.82			1502	-16794800	-17817300	-32171600	0.136383	16794800	17817300	32171600	4805.78
1503	-17856900	-17911400	-31781500	0.13013	17856900	17911400	31781500	4595.72			1503	-17511300	-17665600	-30371400	0.13013	17511300	17665600	30371400	4275.21
1504	-17816000	-17918700	-31875000	0.130728	17816000	17918700	31875000	4632.82			1504	-17440100	-17682200	-30561500	0.130728	17440100	17682200	30561500	4326.72
1505	-17777600	-17926000	-31965000	0.132377	17777600	17926000	31965000	4707.03			1505	-17375400	-17698600	-30743000	0.132377	17375400	17698600	30743000	4412.73
1506	-17710900	-17932400	-32077600	0.132193	17710900	17932400	32077600	4718.57			1506	-17245100	-17713000	-30976000	0.132193	17245100	17713000	30976000	4443.09
1507	-17644600	-17939400	-32194300	0.132476	17644600	17939400	32194300	4747.87			1507	-17122500	-17729000	-31213100	0.132476	17122500	17729000	31213100	4491.32
1508	-17887900	-18146300	-31324700	0.128449	17887900	18146300	31324700	4469.1			1508	-17609100	-18134800	-29344700	0.128449	17609100	18134800	29344700	4079.12
1509	-17893600	-18101000	-31410400	0.128674	17893600	18101000	31410400	4490.22			1509	-17622900	-18039800	-29538200	0.128674	17622900	18039800	29538200	4114.07
1510	-17899500	-18056500	-31496900	0.131645	17899500	18056500	31496900	4607.82			1510	-17637100	-17949700	-29729600	0.131645	17637100	17949700	29729600	4237.96
1511	-17902600	-17993700	-31581800	0.132453	17902600	17993700	31581800	4648.11			1511	-17644600	-17806100	-29927100	0.132453	17644600	17806100	29927100	4289.54
1512	-17906500	-17926900	-31676900	0.1321	17906500	17926900	31676900	4649.58			1512	-17653800	-17658600	-30140300	0.1321	17653800	17658600	30140300	4306.9
1513	-17880600	-18351000	-31067900	0.125019	17880600	18351000	31067900	4317.87			1513	-17587800	-18658500	-28668700	0.125019	17587800	18658500	28668700	3897.21
1514	-17883800	-18319200	-31122000	0.128989	17883800	18319200	31122000	4462.92			1514	-17596300	-18581100	-28806500	0.128989	17596300	18581100	28806500	4038.74
1515	-17887200	-18284800	-31181000	0.132092	17887200	18284800	31181000	4579.2			1515	-17605500	-18500700	-28953200	0.132092	17605500	18500700	28953200	4155.7
1516	-17886700	-18246100	-31215900	0.134191	17886700	18246100	31215900	4655.55			1516	-17605000	-18393500	-29056400	0.134191	17605000	18393500	29056400	4230.88
1517	-17886900	-18199700	-31263700	0.133989	17886900	18199700	31263700	4654.12			1517	-17606100	-18270600	-29187000	0.133989	17606100	18270600	29187000	4237.61
1518	-17889600	-18408700	-31073800	0.140063	17889600	18408700	31073800	4844.74			1518	-17603300	-18859300	-28578500	0.140063	17603300	18859300	28578500	4370.19
1519	-17889700	-18401900	-31081900	0.139928	17889700	18401900	31081900	4841.13			1519	-17605200	-18840300	-28610900	0.139928	17605200	18840300	28610900	4370.34
1520	-17890200	-18390400	-31096600	0.139229	17890200	18390400	31096600	4818.98			1520	-17607700	-18809200	-28660300	0.139229	17607700	18809200	28660300	4354.91
1521	-17886400	-18384900	-31074900	0.134049	17886400	18384900	31074900	4634.58			1521	-17599800	-18779300	-28633800	0.134049	17599800	18779300	28633800	4184.66
1522	-17883000	-18371900	-31064100	0.129079	17883000	18371900	31064100	4459.32			1522	-17593000	-18729400	-28635200	0.129079	17593000	18729400	28635200	4024.72
1523	-17895800	-18394800	-31132000	0.146388	17895800	18394800	31132000	5075.38			1523	-17616300	-18840200	-28690400	0.146388	17616300	18840200	28690400	4588.71
1524	-17954400	-17983900	-32202300	0.152509	17954400	17983900	32202300	5500.77			1524	-17800400	-17886800	-30959000	0.152509	17800400	17886800	30959000	5189.9
1525	-17973800	-17978600	-32144900	0.199967	17973800	17978600	32144900	7196.49			1525	-17788700	-17924800	-30837300	0.199967	17788700	17924800	30837300	6772.3
1526	-17921400	-17992700	-32298100	0.20067	17921400	17992700	32298100	7264.69			1526	-17819200	-17820900	-31158900	0.20067	17819200	17820900	31158900	6882.5
1527	-17774800	-18039900	-32782000	0.221226	17774800	18039900	32782000	8163.47			1527	-17546900	-17919600	-32149900	0.221226	17546900	17919600	32149900	7897.73
1528	-17782000	-18036200	-32748300	0.213397	17782000	18036200	32748300	7863.64			1528	-17558800	-17911600	-32081500	0.213397	17558800	17911600	32081500	7596.1
1529	-17799200	-18030500	-32690200	0.211723	17799200	18030500	32690200	7783.98			1529	-17592100	-17900100	-31965500	0.211723	17592100	17900100	31965500	7501.36
1530	-17831900	-18018400	-32571000	0.247266	17831900	18018400	32571000	9047.38			1530	-17650000	-17874100	-31721900	0.247266	17650000	17874100	31721900	8673.04
1531	-17900300	-17999100	-32364600	0.2136	17900300	17999100	32364600	7752.97			1531	-17784300	-17833800	-31299900	0.2136	17784300	17833800	31299900	7368.1
1532	-17856500	-18011200	-32495200	0.235117	17856500	18011200	32495200	8577.38			1532	-17700100	-17859900	-31570500	0.235117	17700100	17859900	31570500	8197.9
1533	-17881800	-18004900	-32424800	0.210623	17881800	18004900	32424800	7663.06			1533	-17752500	-17847300	-31428200	0.210623	17752500	17847300	31428200	7303.67
1534	-17746400	-18051500	-32892800	0.117434	17746400	18051500	32892800	4352.91			1534	-17496700	-17942800	-32366400	0.117434	17496700	17942800	32366400	4230.11
1535	-17756800	-18047500	-32853600	0.162784	17756800	18047500	32853600	6024.37			1535	-17517100	-17935400	-32292700	0.162784	17517100	17935400	32292700	5846.18
1536	-17768500	-18042800	-32808700	0.193651	17768500	18042800	32808700	7153.73			1536	-17538900	-17926300	-32206200	0.193651	17538900	17926300	32206200	6930.1
1537	-17433100	-18127500	-33749200	0.149425	17433100	18127500	33749200	5724.85			1537	-17193800	-18114000	-33891800	0.149425	17193800	18114000	33891800	5738.34
1538	-17461500	-18134500	-33770600	0.166518	17461500	18134500	33770600	6389.02			1538	-17261000	-18125600	-33907700	0.166518	17261000	18125600	33907700	6406.62
1539	-17441400	-18129000	-33751400	0.138121	17441400	18129000	33751400	5293.05			1539	-17211100	-18116000	-33888900	0.138121	17211100	18116000	33888900	5305.09
1540	-17693500	-18102300	-33308500	0.28929	17693500	18102300	33308500	10915.6			1540	-17384800	-18032900	-33121300	0.28929	17384800	18032900	33121300	10763.6
1541	-17698200	-18106300	-33332300	0.301016	17698200	18106300	33332300	11371.2			1541	-17395300	-18040300	-33164200	0.301016	17395300	18040300	33164200	11223.9
1542	-17703900	-18110300	-33355800	0.288064	17703900	18110300	33355800	10894.5			1542	-17406600	-18047700	-33205500	0.288064	17406600	18047700	33205500	10763.3
1543	-17708300	-18114200	-33378800	0.245607	17708300	18114200	33378800	9299.18			1543	-17416000	-18054600	-33245700	0.245607	17416000	18054600	33245700	9195.22
1544	-17892300	-17952800	-32042300	0.17395	17892300	17952800	32042300	6221.1			1544	-17624300	-17711700	-30587800	0.17395	17624300	17711700	30587800	5786.67
1545	-17685000	-18184400	-33903500	0.134814	17685000	18184400	33903500	5223.75			1545	-17772600	-18214500	-34031100	0.134814	17772600	18214500	34031100	5261.61
1546	-17713600	-18189600	-33912400	0.134855	17713600	18189600	33912400	5230.02			1546	-17833400	-18224300	-34040100	0.134855	17833400	18224300	34040100	5270.9
1547	-17742100	-18194700	-33920000	0.143409	17742100	18194700	33920000	5566.43			1547	-17893900	-18234000	-34048800	0.143409	17893900	18234000	34048800	5613.34
1548	-17683900	-18105700	-33342500	0.139946	17683900	18105700	33342500	5287.67			1548	-17382800	-18040700	-33179000	0.139946	17382800	18040700	33179000	5220.48
1549	-17680000	-18102100	-33320800	0.135418	17680000	18102100	33320800	5111.22			1549	-17377800	-18034600	-33141000	0.135418	17377800	18034600	33141000	5042.39
1550	-17796800	-18609500	-30210800	0.195368	17796800	18609500	30210800	6527.04			1550	-17380600	-19149100	-26698400	0.195368	17380600	19149100	26698400	5638.18
1551	-17805500	-18598500	-30283400	0.172944	17805500	18598500	30283400	5795.52			1551	-17396100	-19136300	-26821800	0.172944	17396100	19136300	26821800	5017.39
1552	-17811600	-18565700	-30360000	0.173217	17811600	18565700	30360000	5820.58			1552	-17407600	-19060700	-26979400	0.173217	17407600	19060700	26979400	5050.84
1553	-17688900	-18083200	-33177000	0.208949	17688900	18083200	33177000	7836.87			1553	-17398500	-18002900	-32893800	0.208949	17398500	18002900	32893800	7696.16
1554	-17695700	-18079900	-33146300	0.230188	17695700	18079900	33146300	8622.58			1554	-17409000	-17996800	-32839800	0.230188	17409000	17996800	32839800	8459.21
1555	-17455700	-18132300	-33760500	0.170114	17455700	18132300	33760500	6523.37			1555	-17241200	-18120300	-33889800	0.170114	17241200	18120300	33889800	6537.49
1556	-17762200	-17984200	-32396500	0.149493	17762200	17984200	32396500	5419.55			1556	-17379900	-17779000	-31312700	0.149493	17379900	17779000	31312700	5117.88
1557	-17675300	-18089700	-33237100	0.260668	17675300	18089700	33237100	9800.77			1557	-17344000	-18008000	-32984900	0.260668	17344000	18008000	32984900	9631.58
1558	-17680700	-18096500	-33280400	0.267838	17680700	18096500	33280400	10091			1558	-17357900	-18021400	-33066100	0.267838	17357900	18021400	33066100	9935.69
1559	-17687500	-18102100	-33313300	0.28865	17687500	18102100	33313300	10892.6			1559	-17372600	-18032100	-33128000	0.28865	17372600	18032100	33128000	10740.8
1560	-17419400	-18121800	-33722000	0.145934	17419400	18121800	33722000	5582.93			1560	-17153500	-18103000	-33853700	0.145934	17153500	18103000	33853700	5590.82
1561	-17427400	-18123500	-33725800	0.131112	17427400	18123500	33725800	5017.45			1561	-17170100	-18105300	-33853200	0.131112	17170100	18105300	33853200	5024.28
1562	-17777300	-17977300	-32331800	0.0969654	17777300	17977300	32331800	3505.97			1562	-17391500	-17762200	-31181600	0.0969654	17391500	17762200	31181600	3300.19
1563	-17749000	-17982900	-32400500	0.0904723	17749000	17982900	32400500	3279.65			1563	-17342900	-17775000	-31321200	0.0904723	17342900	17775000	31321200	3096.26
1564	-17739400	-17995800	-32501800	0.196932	17739400	17995800	32501800	7170.49			1564	-17350100	-17804800	-31527300	0.196932	17350100	17804800	31527300	6805.45
1565	-17927000	-17938400	-31904600	0.192069	17927000	17938400	31904600	6830.88			1565	-17674200	-17678800	-30302600	0.192069	17674200	17678800	30302600	6311.83
1566	-17768500	-17969500	-32284900	0.122462	17768500	17969500	32284900	4417.66			1566	-17358000	-17744100	-31085700	0.122462	17358000	17744100	31085700	4146.59
1567	-17817900	-17961000	-32174600	0.176368	17817900	17961000	32174600	6336.45			1567	-17457000	-17726300	-30859700	0.176368	17457000	17726300	30859700	5921.2
1568	-17721700	-18200400	-33981100	0.0535998	17721700	18200400	33981100	2085.42			1568	-17917200	-18258100	-34197800	0.0535998	17917200	18258100	34197800	2112.79
1569	-17663000	-18045200	-32931100	0.191726	17663000	18045200	32931100	7108.05			1569	-17269400	-17914100	-32388600	0.191726	17269400	17914100	32388600	6883.94
1570	-17655400	-18052500	-32990800	0.164262	17655400	18052500	32990800	6105.48			1570	-17261500	-17929300	-32505000	0.164262	17261500	17929300	32505000	5928.63
1571	-17668900	-18084900	-33208900	0.237732	17668900	18084900	33208900	8926.02			1571	-17327700	-17998000	-32929800	0.237732	17327700	17998000	32929800	8759.48
1572	-17401500	-18114800	-33690200	0.149579	17401500	18114800	33690200	5712.39			1572	-17101700	-18089900	-33812000	0.149579	17101700	18089900	33812000	5714.65
1573	-17709500	-18007100	-32612300	0.20076	17709500	18007100	32612300	7342.51			1573	-17304100	-17829800	-31751300	0.20076	17304100	17829800	31751300	7003.89
1574	-17582900	-18164000	-33860100	0.137076	17582900	18164000	33860100	5291.69			1574	-17547700	-18176600	-33985100	0.137076	17547700	18176600	33985100	5318.2
1575	-17604000	-18168400	-33870500	0.140252	17604000	18168400	33870500	5418.8			1575	-17595700	-18184800	-33995700	0.140252	17595700	18184800	33995700	5448.5
1576	-17629900	-18173600	-33881600	0.157261	17629900	18173600	33881600	6081.72			1576	-17652000	-18194100	-34005800	0.157261	17652000	18194100	34005800	6117.96
1577	-17659800	-18179400	-33893200	0.153953	17659800	18179400	33893200	5959.98			1577	-17716200	-18204500	-34016200	0.153953	17716200	18204500	34016200	5998.71
1578	-17816600	-18207400	-33936000	0.178392	17816600	18207400	33936000	6938.29			1578	-18046600	-18257200	-34061600	0.178392	18046600	18257200	34061600	7005.41
1579	-17839700	-18210700	-33936500	0.152673	17839700	18210700	33936500	5940.52			1579	-18089300	-18262300	-34055700	0.152673	18089300	18262300	34055700	5998.39
1580	-17789700	-18202700	-33929400	0.164693	17789700	18202700	33929400	6400.58			1580	-17989800	-18248000	-34052800	0.164693	17989800	18248000	34052800	6458.46
1581	-17812900	-18206200	-33931400	0.160529	17812900	18206200	33931400	6241.84			1581	-18033600	-18253500	-34048900	0.160529	18033600	18253500	34048900	6298.93
1582	-17554800	-18157800	-33843800	0.137239	17554800	18157800	33843800	5291.53			1582	-17484100	-18165000	-33965900	0.137239	17484100	18165000	33965900	5314.14
1583	-17923800	-17985400	-31741900	0.209262	17923800	17985400	31741900	7396.05			1583	-17645700	-17778900	-29961800	0.209262	17645700	17778900	29961800	6783.91
1584	-17719500	-18121500	-33420000	0.253042	17719500	18121500	33420000	9600.38			1584	-17437300	-18067400	-33315500	0.253042	17437300	18067400	33315500	9507.21
1585	-17721300	-18124000	-33435900	0.207025	17721300	18124000	33435900	7860.37			1585	-17441600	-18071800	-33342500	0.207025	17441600	18071800	33342500	7788.39
1586	-17715600	-18121300	-33422200	0.188807	17715600	18121300	33422200	7163.52			1586	-17432000	-18066700	-33315500	0.188807	17432000	18066700	33315500	7093.13
1587	-17657700	-18081500	-33196100	0.227709	17657700	18081500	33196100	8543.01			1587	-17301600	-17990900	-32904600	0.227709	17301600	17990900	32904600	8376.6
1588	-17690700	-18110000	-33366600	0.177762	17690700	18110000	33366600	6724.6			1588	-17392400	-18047700	-33219800	0.177762	17392400	18047700	33219800	6644.58
1589	-17667300	-18099800	-33316800	0.16857	17667300	18099800	33316800	6359.92			1589	-17362400	-18031000	-33130800	0.16857	17362400	18031000	33130800	6272.19
1590	-17668900	-18095500	-33285000	0.195411	17668900	18095500	33285000	7362.23			1590	-17367200	-18024300	-33078100	0.195411	17367200	18024300	33078100	7254.11
1591	-17672700	-18091000	-33248900	0.191711	17672700	18091000	33248900	7211.58			1591	-17374800	-18016800	-33016700	0.191711	17374800	18016800	33016700	7097.86
1592	-17385500	-18107800	-33656200	0.144836	17385500	18107800	33656200	5521.24			1592	-17054100	-18076900	-33766900	0.144836	17054100	18076900	33766900	5517.7
1593	-17601800	-18183800	-33982700	0.111665	17601800	18183800	33982700	4335.88			1593	-17679200	-18232200	-34250600	0.111665	17679200	18232200	34250600	4393.9
1594	-17456200	-18131000	-33750600	0.15278	17456200	18131000	33750600	5856.1			1594	-17240100	-18117200	-33868600	0.15278	17240100	18117200	33868600	5865.62
1595	-17464600	-18133300	-33759200	0.148324	17464600	18133300	33759200	5688.32			1595	-17261300	-18121000	-33874300	0.148324	17261300	18121000	33874300	5698.06
1596	-17511600	-18147100	-33810600	0.11155	17511600	18147100	33810600	4291.41			1596	-17380700	-18145100	-33927300	0.11155	17380700	18145100	33927300	4304.32
1597	-17531800	-18152400	-33828500	0.107849	17531800	18152400	33828500	4153.82			1597	-17429000	-18154800	-33948100	0.107849	17429000	18154800	33948100	4168.84
1598	-17870600	-18215700	-33941200	0.147821	17870600	18215700	33941200	5756.06			1598	-18150900	-18271600	-34060200	0.147821	18150900	18271600	34060200	5815.27
1599	-17848900	-18212700	-33941700	0.215892	17848900	18212700	33941700	8403.68			1599	-18114800	-18267700	-34069000	0.215892	18114800	18267700	34069000	8491.03
1600	-17812200	-18207500	-33941700	0.221648	17812200	18207500	33941700	8622.18			1600	-18046300	-18259700	-34080400	0.221648	18046300	18259700	34080400	8711.25
1601	-17495300	-18142800	-33796300	0.118125	17495300	18142800	33796300	4540.16			1601	-17340500	-18137300	-33911600	0.118125	17340500	18137300	33911600	4551.69
1602	-17888700	-18142300	-31334100	0.196238	17888700	18142300	31334100	6830.03			1602	-17568400	-18090000	-29098300	0.196238	17568400	18090000	29098300	6154.42
1603	-17906500	-18060100	-31543600	0.201389	17906500	18060100	31543600	7064.51			1603	-17607500	-17924200	-29543300	0.201389	17607500	17924200	29543300	6423.48
1604	-17558200	-18176700	-33975700	0.129551	17558200	18176700	33975700	5025.03			1604	-17587000	-18219600	-34252900	0.129551	17587000	18219600	34252900	5090.23
1605	-17851600	-18320900	-30890600	0.191231	17851600	18320900	30890600	6547.43			1605	-17487200	-18466000	-28142600	0.191231	17487200	18466000	28142600	5790.13
1606	-17870800	-18229300	-31119300	0.195601	17870800	18229300	31119300	6753.91			1606	-17528900	-18269000	-28637400	0.195601	17528900	18269000	28637400	6030.25
1607	-17826700	-18487800	-30546000	0.212319	17826700	18487800	30546000	7182.56			1607	-17436000	-18865100	-27377700	0.212319	17436000	18865100	27377700	6271.16
1608	-17831700	-18413400	-30655900	0.193767	17831700	18413400	30655900	6576.99			1608	-17443900	-18668600	-27630800	0.193767	17443900	18668600	27630800	5759.87
1609	-17481100	-18138700	-33780700	0.151486	17481100	18138700	33780700	5816.88			1609	-17304700	-18130300	-33897700	0.151486	17304700	18130300	33897700	5829.97
1610	-17367200	-18140300	-33906700	0.139309	17367200	18140300	33906700	5369.21			1610	-17155500	-18153700	-34213600	0.139309	17155500	18153700	34213600	5424.7
1611	-17337600	-18136300	-33907500	0.147131	17337600	18136300	33907500	5668.04			1611	-17096100	-18147700	-34230600	0.147131	17096100	18147700	34230600	5728.08
1612	-17305500	-18131400	-33904400	0.159503	17305500	18131400	33904400	6140.45			1612	-17027000	-18139500	-34240900	0.159503	17027000	18139500	34240900	6205.62
1613	-17267700	-18125500	-33900300	0.177186	17267700	18125500	33900300	6815.56			1613	-16945900	-18129700	-34251800	0.177186	16945900	18129700	34251800	6887.91
1614	-17226200	-18118800	-33893900	0.190667	17226200	18118800	33893900	7326.85			1614	-16856800	-18118700	-34262700	0.190667	16856800	18118700	34262700	7404.95
1615	-17169600	-18101200	-33824600	0.208562	17169600	18101200	33824600	7981.79			1615	-16697500	-18083500	-34170300	0.208562	16697500	18083500	34170300	8045.41
1616	-17120200	-18082500	-33740400	0.212152	17120200	18082500	33740400	8081.48			1616	-16544400	-18045600	-34052900	0.212152	16544400	18045600	34052900	8120.27
1617	-17078600	-18063400	-33645900	0.196498	17078600	18063400	33645900	7447.84			1617	-16406800	-18006300	-33909900	0.196498	16406800	18006300	33909900	7455.57
1618	-17350700	-18093300	-33587500	0.173702	17350700	18093300	33587500	6597.12			1618	-16951700	-18050300	-33679100	0.173702	16951700	18050300	33679100	6579.67
1619	-17361800	-18097600	-33606600	0.145681	17361800	18097600	33606600	5538.75			1619	-16982300	-18057700	-33701500	0.145681	16982300	18057700	33701500	5526.73
1620	-17372200	-18100800	-33618900	0.141363	17372200	18100800	33618900	5378.54			1620	-17010100	-18063600	-33715500	0.141363	17010100	18063600	33715500	5368.85
1621	-17157000	-17930700	-32619400	0.190744	17157000	17930700	32619400	6907.55			1621	-16098400	-17716200	-32146200	0.190744	16098400	17716200	32146200	6630.76
1622	-17197200	-17911300	-32440400	0.204427	17197200	17911300	32440400	7347.7			1622	-16112700	-17672900	-31821900	0.204427	16112700	17672900	31821900	6999.45
1623	-17252900	-17891100	-32240700	0.231653	17252900	17891100	32240700	8258.51			1623	-16153400	-17627000	-31453900	0.231653	16153400	17627000	31453900	7799.22
1624	-17345300	-17876400	-32043400	0.211015	17345300	17876400	32043400	7467.61			1624	-16281100	-17592500	-31079500	0.211015	16281100	17592500	31079500	6994.68
1625	-17465900	-17858800	-31797100	0.204892	17465900	17858800	31797100	7185.68			1625	-16471800	-17551200	-30593500	0.204892	16471800	17551200	30593500	6659.65
1626	-17586000	-17840000	-31542800	0.196532	17586000	17840000	31542800	6828.25			1626	-16664700	-17507600	-30089700	0.196532	16664700	17507600	30089700	6259.49
1627	-17722800	-17824200	-31292500	0.233369	17722800	17824200	31292500	8037.21			1627	-16897100	-17469100	-29582100	0.233369	16897100	17469100	29582100	7289.32
1628	-17817300	-17912500	-31054100	0.241258	17817300	17912500	31054100	8250.46			1628	-17302800	-17450500	-29043300	0.241258	17302800	17450500	29043300	7410.16
1629	-17800600	-18070400	-30776800	0.256988	17800600	18070400	30776800	8706.2			1629	-17410300	-17619800	-28439300	0.256988	17410300	17619800	28439300	7726.66
1630	-17787900	-18241800	-30514300	0.296526	17787900	18241800	30514300	9962.48			1630	-17377000	-17994600	-27827000	0.296526	17377000	17994600	27827000	8741.3
1631	-17777100	-18383700	-30295600	0.254194	17777100	18383700	30295600	8481.87			1631	-17350800	-18350200	-27283800	0.254194	17350800	18350200	27283800	7372.57
1632	-17415800	-18150700	-33932300	0.135755	17415800	18150700	33932300	5242.62			1632	-17272000	-18173300	-34237100	0.135755	17272000	18173300	34237100	5302.12
1633	-17057300	-18045300	-33537600	0.170454	17057300	18045300	33537600	6426.59			1633	-16300500	-17967500	-33738600	0.170454	16300500	17967500	33738600	6405.69
1634	-17026600	-18033200	-33482200	0.169971	17026600	18033200	33482200	6388.85			1634	-16207200	-17943300	-33659200	0.169971	16207200	17943300	33659200	6354.66
1635	-16999500	-18020100	-33415300	0.163493	16999500	18020100	33415300	6123.78			1635	-16112700	-17916300	-33560700	0.163493	16112700	17916300	33560700	6075.45
1636	-17687000	-18018700	-32717900	0.184772	17687000	18018700	32717900	6787.37			1636	-17275000	-17855200	-31962100	0.184772	17275000	17855200	31962100	6505.69
1637	-17673500	-18028900	-32804000	0.185146	17673500	18028900	32804000	6826.01			1637	-17262600	-17877600	-32134600	0.185146	17262600	17877600	32134600	6569.48
1638	-17864900	-18214200	-33936200	0.128855	17864900	18214200	33936200	5015.92			1638	-18134700	-18267500	-34047700	0.128855	18134700	18267500	34047700	5064.88
1639	-17887900	-18217900	-33940100	0.112291	17887900	18217900	33940100	4373.66			1639	-18180200	-18274500	-34051900	0.112291	18180200	18274500	34051900	4418.2
1640	-17770100	-18622600	-30006800	0.215436	17770100	18622600	30006800	7133.19			1640	-17323400	-19064300	-26374600	0.215436	17323400	19064300	26374600	6111.09
1641	-17779900	-18634700	-30064900	0.17447	17779900	18634700	30064900	5793.68			1641	-17342800	-19154700	-26422300	0.17447	17342800	19154700	26422300	4972.87
1642	-17664000	-18038600	-32883500	0.21012	17664000	18038600	32883500	7773.34			1642	-17258800	-17899300	-32293200	0.21012	17258800	17899300	32293200	7509.83
1643	-17643300	-18074300	-33158700	0.165236	17643300	18074300	33158700	6187.12			1643	-17262900	-17974900	-32829000	0.165236	17262900	17974900	32829000	6053.24
1644	-17645200	-18079300	-33192700	0.176999	17645200	18079300	33192700	6637.99			1644	-17272600	-17985400	-32894200	0.176999	17272600	17985400	32894200	6504.67
1645	-17018800	-18001100	-33260400	0.160908	17018800	18001100	33260400	5986.38			1645	-16079400	-17873800	-33290700	0.160908	16079400	17873800	33290700	5901.45
1646	-17059000	-17983200	-33092400	0.168944	17059000	17983200	33092400	6241.53			1646	-16089500	-17833300	-32991100	0.168944	16089500	17833300	32991100	6110.87
1647	-17062800	-17967700	-32977900	0.178326	17062800	17967700	32977900	6554.07			1647	-16046600	-17799700	-32794000	0.178326	16046600	17799700	32794000	6386.23
1648	-17074700	-17950900	-32845700	0.183121	17074700	17950900	32845700	6690.97			1648	-16008700	-17762400	-32565700	0.183121	16008700	17762400	32565700	6483.6
1649	-17704300	-18116200	-33397200	0.178011	17704300	18116200	33397200	6744.95			1649	-17412400	-18057900	-33272700	0.178011	17412400	18057900	33272700	6672.25
1650	-17698400	-18114700	-33392300	0.177997	17698400	18114700	33392300	6742.22			1650	-17404100	-18055300	-33262600	0.177997	17404100	18055300	33262600	6667.69
1651	-17681200	-18086900	-33210900	0.19869	17681200	18086900	33210900	7462.46			1651	-17387600	-18009600	-32952600	0.19869	17387600	18009600	32952600	7336.48
1652	-17715100	-18068400	-33045200	0.20504	17715100	18068400	33045200	7648.29			1652	-17444000	-17976200	-32657400	0.20504	17444000	17976200	32657400	7477.37
1653	-17723800	-18063700	-33002500	0.21083	17723800	18063700	33002500	7850.37			1653	-17458800	-17967300	-32579200	0.21083	17458800	17967300	32579200	7663.19
1654	-17735100	-18057700	-32948700	0.216871	17735100	18057700	32948700	8057.38			1654	-17478800	-17955800	-32477000	0.216871	17478800	17955800	32477000	7848.95
1655	-17511500	-18168600	-33964400	0.133022	17511500	18168600	33964400	5152.92			1655	-17484700	-18205100	-34251700	0.133022	17484700	18205100	34251700	5217.3
1656	-17464600	-18160100	-33950300	0.133109	17464600	18160100	33950300	5148.89			1656	-17380500	-18190000	-34248200	0.133109	17380500	18190000	34248200	5210.78
1657	-17338100	-18083100	-33526500	0.177565	17338100	18083100	33526500	6723.77			1657	-16900300	-18030200	-33587000	0.177565	16900300	18030200	33587000	6691.99
1658	-17311300	-18066000	-33431400	0.146001	17311300	18066000	33431400	5502.19			1658	-16802500	-17996800	-33446200	0.146001	16802500	17996800	33446200	5458.06
1659	-17321400	-18070400	-33452700	0.150125	17321400	18070400	33452700	5664.08			1659	-16832400	-18005100	-33475800	0.150125	16832400	18005100	33475800	5622.68
1660	-17330700	-18074100	-33469700	0.154427	17330700	18074100	33469700	5831.83			1660	-16860300	-18012300	-33498800	0.154427	16860300	18012300	33498800	5792.63
1661	-17319400	-18047500	-33291100	0.139515	17319400	18047500	33291100	5225.11			1661	-16765600	-17959200	-33214600	0.139515	16765600	17959200	33214600	5157.11
1662	-17313100	-18056600	-33362600	0.142444	17313100	18056600	33362600	5351.57			1662	-16779900	-17978000	-33334600	0.142444	16779900	17978000	33334600	5295.83
1663	-17371800	-18009000	-32963600	0.137439	17371800	18009000	32963600	5075.94			1663	-16758800	-17879800	-32654100	0.137439	16758800	17879800	32654100	4949.79
1664	-17345500	-18018200	-33055700	0.138657	17345500	18018200	33055700	5140.03			1664	-16732300	-17899200	-32819100	0.138657	16732300	17899200	32819100	5029.69
1665	-17324800	-18027500	-33143300	0.138487	17324800	18027500	33143300	5152.34			1665	-16718700	-17919000	-32974200	0.138487	16718700	17919000	32974200	5058.54
1666	-17327400	-18033100	-33180100	0.137797	17327400	18033100	33180100	5135.51			1666	-16740300	-17930200	-33032200	0.137797	16740300	17930200	33032200	5048.73
1667	-17330700	-18038300	-33214100	0.138472	17330700	18038300	33214100	5168.95			1667	-16762400	-17940900	-33086900	0.138472	16762400	17940900	33086900	5088.23
1668	-17513100	-17969200	-32538200	0.138218	17513100	17969200	32538200	5019.58			1668	-16932600	-17794800	-31873100	0.138218	16932600	17794800	31873100	4815.27
1669	-17464400	-17977700	-32647800	0.138002	17464400	17977700	32647800	5032.33			1669	-16856400	-17813500	-32082800	0.138002	16856400	17813500	32082800	4848.18
1670	-17420600	-17986800	-32756500	0.133778	17420600	17986800	32756500	4898.61			1670	-16793700	-17832900	-32284300	0.133778	16793700	17832900	32284300	4738.73
1671	-17411100	-17993500	-32813900	0.13477	17411100	17993500	32813900	4947.02			1671	-16793800	-17847300	-32386900	0.13477	16793800	17847300	32386900	4796.74
1672	-17403400	-17999900	-32867100	0.13621	17403400	17999900	32867100	5011.33			1672	-16795800	-17860700	-32480800	0.13621	16795800	17860700	32480800	4869.39
1673	-17741700	-17933000	-32051200	0.135141	17741700	17933000	32051200	4820.87			1673	-17317100	-17714700	-30916400	0.135141	17317100	17714700	30916400	4536.13
1674	-17677700	-17939600	-32162500	0.13376	17677700	17939600	32162500	4789.98			1674	-17195500	-17729300	-31142100	0.13376	17195500	17729300	31142100	4526.34
1675	-17615000	-17946900	-32277200	0.133593	17615000	17946900	32277200	4803.35			1675	-17081700	-17745600	-31372400	0.133593	17081700	17745600	31372400	4559.44
1676	-17588700	-17954200	-32355200	0.134491	17588700	17954200	32355200	4850.48			1676	-17046900	-17761600	-31521700	0.134491	17046900	17761600	31521700	4619.14
1677	-17565400	-17961100	-32428300	0.135897	17565400	17961100	32428300	4915.4			1677	-17019000	-17777300	-31661400	0.135897	17019000	17777300	31661400	4695.5
1678	-17905600	-18013000	-31584200	0.135093	17905600	18013000	31584200	4743.13			1678	-17651300	-17862500	-29917900	0.135093	17651300	17862500	29917900	4378.65
1679	-17909200	-17949900	-31672600	0.134203	17909200	17949900	31672600	4724.87			1679	-17659900	-17722400	-30119600	0.134203	17659900	17722400	30119600	4377.32
1680	-17883900	-17913500	-31769800	0.131641	17883900	17913500	31769800	4649.1			1680	-17580800	-17670100	-30333900	0.131641	17580800	17670100	30333900	4323.68
1681	-17843800	-17920400	-31859300	0.13277	17843800	17920400	31859300	4704.41			1681	-17510300	-17686000	-30518100	0.13277	17510300	17686000	30518100	4391.87
1682	-17805900	-17927100	-31944600	0.133447	17805900	17927100	31944600	4743.29			1682	-17445400	-17701400	-30693200	0.133447	17445400	17701400	30693200	4444.48
1683	-17891200	-18248700	-31245400	0.135842	17891200	18248700	31245400	4719.41			1683	-17615600	-18416000	-29110100	0.135842	17615600	18416000	29110100	4295.87
1684	-17891300	-18205800	-31289200	0.137717	17891300	18205800	31289200	4789.77			1684	-17616500	-18301900	-29230500	0.137717	17616500	18301900	29230500	4367.52
1685	-17892000	-18156500	-31343600	0.131195	17892000	18156500	31343600	4569.54			1685	-17618700	-18175900	-29372000	0.131195	17618700	18175900	29372000	4175.61
1686	-17897300	-18113900	-31423800	0.134425	17897300	18113900	31423800	4695.02			1686	-17631500	-18085900	-29553500	0.134425	17631500	18085900	29553500	4305.57
1687	-17902700	-18071600	-31505100	0.136994	17902700	18071600	31505100	4798.31			1687	-17644700	-17999300	-29734000	0.136994	17644700	17999300	29734000	4416.02
1688	-17891300	-18374200	-31120500	0.138991	17891300	18374200	31120500	4814.3			1688	-17611900	-18766800	-28732100	0.138991	17611900	18766800	28732100	4357.13
1689	-17888100	-18363200	-31108600	0.137718	17888100	18363200	31108600	4766.51			1689	-17605100	-18723000	-28727400	0.137718	17605100	18723000	28727400	4311.58
1690	-17885500	-18345100	-31108600	0.131044	17885500	18345100	31108600	4533.76			1690	-17600000	-18661700	-28752900	0.131044	17600000	18661700	28752900	4101.16
1691	-17888400	-18315200	-31159400	0.133511	17888400	18315200	31159400	4626.83			1691	-17607800	-18588800	-28880800	0.133511	17607800	18588800	28880800	4195.42
1692	-17891700	-18283400	-31214600	0.13589	17891700	18283400	31214600	4717.92			1692	-17616500	-18513700	-29018300	0.13589	17616500	18513700	29018300	4289.38
1693	-17944600	-18132500	-31742900	0.287723	17944600	18132500	31742900	10199.9			1693	-17714400	-18251700	-29979500	0.287723	17714400	18251700	29979500	9434.44
1694	-17936700	-18182700	-31636300	0.263841	17936700	18182700	31636300	9317.7			1694	-17698700	-18366100	-29753000	0.263841	17698700	18366100	29753000	8584.18
1695	-17929100	-18229900	-31534700	0.262885	17929100	18229900	31534700	9250.25			1695	-17683700	-18475400	-29536600	0.262885	17683700	18475400	29536600	8490.14
1696	-17907800	-18346900	-31266100	0.18486	17907800	18346900	31266100	6441.75			1696	-17644300	-18750900	-28980100	0.18486	17644300	18750900	28980100	5858.78
1697	-17899700	-18375500	-31179400	0.18682	17899700	18375500	31179400	6488.45			1697	-17626200	-18805200	-28796100	0.18682	17626200	18805200	28796100	5879.27
1698	-17894800	-18393900	-31126300	0.150518	17894800	18393900	31126300	5217.12			1698	-17615800	-18835400	-28691600	0.150518	17615800	18835400	28691600	4717.86
1699	-17894700	-18388400	-31130700	0.146163	17894700	18388400	31130700	5066.59			1699	-17617100	-18819900	-28716800	0.146163	17617100	18819900	28716800	4584.84
1700	-17894900	-18377800	-31143000	0.146282	17894900	18377800	31143000	5072.39			1700	-17619700	-18791900	-28763000	0.146282	17619700	18791900	28763000	4595.05
1701	-17972000	-18004500	-32067100	0.224651	17972000	18004500	32067100	8061.23			1701	-17774600	-17988300	-30673400	0.224651	17774600	17988300	30673400	7561.3
1702	-17964600	-18042200	-31976700	0.230964	17964600	18042200	31976700	8260.03			1702	-17759000	-18067600	-30482600	0.230964	17759000	18067600	30482600	7719.02
1703	-17954800	-18083300	-31865300	0.274972	17954800	18083300	31865300	9792.4			1703	-17738300	-18154800	-30247200	0.274972	17738300	18154800	30247200	9108.25
1704	-17928100	-17992800	-32292100	0.175601	17928100	17992800	32292100	6356.24			1704	-17821300	-17841900	-31152900	0.175601	17821300	17841900	31152900	6023.64
1705	-17950400	-17987100	-32229200	0.142594	17950400	17987100	32229200	5149.02			1705	-17808500	-17884600	-31019000	0.142594	17808500	17884600	31019000	4865.68
1706	-17973500	-17981500	-32165700	0.130529	17973500	17981500	32165700	4701.94			1706	-17797000	-17932900	-30888700	0.130529	17797000	17932900	30888700	4431.86
1707	-17976000	-17995500	-32104800	0.177465	17976000	17995500	32104800	6377.8			1707	-17785700	-17978900	-30761500	0.177465	17785700	17978900	30761500	5996.18
1708	-17791800	-18033900	-32721600	0.211732	17791800	18033900	32721600	7794.3			1708	-17582800	-17908200	-32032900	0.211732	17582800	17908200	32032900	7523.54
1709	-17810300	-18027600	-32658000	0.213029	17810300	18027600	32658000	7822.23			1709	-17618500	-17895700	-31908200	0.213029	17618500	17895700	31908200	7531.67
1710	-17829300	-18021600	-32596400	0.228638	17829300	18021600	32596400	8375			1710	-17656800	-17884000	-31786000	0.228638	17656800	17884000	31786000	8044.37
1711	-17840300	-18017400	-32555400	0.249665	17840300	18017400	32555400	9130.17			1711	-17672300	-17873600	-31696200	0.249665	17672300	17873600	31696200	8750.72
1712	-17866300	-18010300	-32478900	0.226023	17866300	18010300	32478900	8241.08			1712	-17726200	-17859800	-31543800	0.226023	17726200	17859800	31543800	7875.26
1713	-17891300	-18003600	-32405600	0.195603	17891300	18003600	32405600	7111.71			1713	-17777600	-17846400	-31396900	0.195603	17777600	17846400	31396900	6776.52
1714	-17782600	-18037500	-32756600	0.201355	17782600	18037500	32756600	7422.77			1714	-17567500	-17916300	-32105800	0.201355	17567500	17916300	32105800	7176.65
1715	-17748800	-18051000	-32887100	0.202787	17748800	18051000	32887100	7515.07			1715	-17504000	-17943000	-32360500	0.202787	17504000	17943000	32360500	7303.66
1716	-17762500	-18046500	-32841400	0.188309	17762500	18046500	32841400	6965.9			1716	-17531500	-17934700	-32273600	0.188309	17531500	17934700	32273600	6758.81
1717	-17774200	-18041000	-32790100	0.174988	17774200	18041000	32790100	6459.54			1717	-17554300	-17924100	-32175200	0.174988	17554300	17924100	32175200	6255.16
1718	-17694700	-18106700	-33338900	0.288625	17694700	18106700	33338900	10905.6			1718	-17388300	-18040800	-33174500	0.288625	17388300	18040800	33174500	10765.6
1719	-17702000	-18111000	-33362500	0.274884	17702000	18111000	33362500	10398.8			1719	-17402900	-18048800	-33216800	0.274884	17402900	18048800	33216800	10275.4
1720	-17708900	-18115000	-33383900	0.260906	17708900	18115000	33383900	9880.8			1720	-17416200	-18056000	-33255100	0.260906	17416200	18056000	33255100	9772.2
1721	-17715100	-18118500	-33402800	0.244078	17715100	18118500	33402800	9252.4			1721	-17428500	-18062200	-33287100	0.244078	17428500	18062200	33287100	9157.19
1722	-17717800	-17995000	-32518200	0.154286	17717800	17995000	32518200	5619.59			1722	-17293800	-17801200	-31557900	0.154286	17293800	17801200	31557900	5333.41
1723	-17705800	-17991700	-32506300	0.122629	17705800	17991700	32506300	4463.11			1723	-17256700	-17792800	-31534500	0.122629	17256700	17792800	31534500	4231.42
1724	-17871600	-17950300	-32044700	0.1844	17871600	17950300	32044700	6592.87			1724	-17561700	-17703800	-30593900	0.1844	17561700	17703800	30593900	6127.96
1725	-17742000	-18204500	-33990500	0.0723889	17742000	18204500	33990500	2818.63			1725	-17963800	-18267000	-34214900	0.0723889	17963800	18267000	34214900	2857.9
1726	-17650600	-18058100	-33035900	0.149687	17650600	18058100	33035900	5574.61			1726	-17259000	-17941200	-32592300	0.149687	17259000	17941200	32592300	5424.05
1727	-17669900	-18092600	-33263100	0.290036	17669900	18092600	33263100	10916.7			1727	-17334100	-18013400	-33032700	0.290036	17334100	18013400	33032700	10738.2
1728	-17676800	-18100600	-33313000	0.323778	17676800	18100600	33313000	12215.7			1728	-17351900	-18028600	-33123700	0.323778	17351900	18028600	33123700	12041.1
1729	-17687700	-18106700	-33346000	0.327628	17687700	18106700	33346000	12381.8			1729	-17375600	-18040500	-33185200	0.327628	17375600	18040500	33185200	12223.5
1730	-17409400	-18116700	-33695300	0.13861	17409400	18116700	33695300	5295.44			1730	-17119800	-18092700	-33813500	0.13861	17119800	18092700	33813500	5297.56
1731	-17416100	-18118200	-33699800	0.134587	17416100	18118200	33699800	5143.38			1731	-17135100	-18095000	-33815100	0.134587	17135100	18095000	33815100	5145.5
1732	-17424900	-18120700	-33708400	0.136876	17424900	18120700	33708400	5233.69			1732	-17155600	-18098900	-33822200	0.136876	17155600	18098900	33822200	5236.51
1733	-17445700	-18127700	-33737600	0.150701	17445700	18127700	33737600	5771.98			1733	-17213000	-18111600	-33855800	0.150701	17213000	18111600	33855800	5779.8
1734	-17642800	-18051800	-32998400	0.170286	17642800	18051800	32998400	6330.1			1734	-17229600	-17926400	-32516500	0.170286	17229600	17926400	32516500	6145.7
1735	-17636100	-18056700	-33040500	0.146988	17636100	18056700	33040500	5473.78			1735	-17223900	-17937100	-32598200	0.146988	17223900	17937100	32598200	5324.27
1736	-17690000	-18005800	-32622600	0.201418	17690000	18005800	32622600	7367.31			1736	-17253300	-17825200	-31769600	0.201418	17253300	17825200	31769600	7025.93
1737	-17691000	-18185200	-33903500	0.152906	17691000	18185200	33903500	5925.4			1737	-17784100	-18215400	-34025500	0.152906	17784100	18215400	34025500	5967.43
1738	-17787200	-18201700	-33925000	0.174761	17787200	18201700	33925000	6790.23			1738	-17980200	-18245000	-34041100	0.174761	17980200	18245000	34041100	6848.56
1739	-17576600	-18162400	-33855000	0.178483	17576600	18162400	33855000	6887.83			1739	-17533000	-18173100	-33974800	0.178483	17533000	18173100	33974800	6919.74
1740	-17600700	-18167700	-33868900	0.186374	17600700	18167700	33868900	7199.85			1740	-17588100	-18182400	-33985900	0.186374	17588100	18182400	33985900	7236.13
1741	-17630000	-18173600	-33881200	0.163293	17630000	18173600	33881200	6314.9			1741	-17652500	-18193400	-34000600	0.163293	17652500	18193400	34000600	6351.2
1742	-17661800	-18179600	-33892700	0.167506	17661800	18179600	33892700	6484.74			1742	-17721600	-18204500	-34010400	0.167506	17721600	18204500	34010400	6525.73
1743	-17901800	-17937100	-31920100	0.233797	17901800	17937100	31920100	8316.64			1743	-17597000	-17672800	-30337300	0.233797	17597000	17672800	30337300	7682.81
1744	-17744100	-17970400	-32315700	0.120306	17744100	17970400	32315700	4343.94			1744	-17294600	-17744200	-31149400	0.120306	17294600	17744200	31149400	4080.52
1745	-17786600	-17960100	-32200100	0.149694	17786600	17960100	32200100	5381.09			1745	-17374400	-17722200	-30912800	0.149694	17374400	17722200	30912800	5029.63
1746	-17728600	-18125900	-33441900	0.244599	17728600	18125900	33441900	9290.72			1746	-17454300	-18075200	-33354200	0.244599	17454300	18075200	33354200	9208.89
1747	-17733600	-18128200	-33453500	0.20001	17733600	18128200	33453500	7601.71			1747	-17463100	-18078800	-33371400	0.20001	17463100	18078800	33371400	7537.2
1748	-17759100	-18206500	-33987600	0.0858761	17759100	18206500	33987600	3344.35			1748	-17996000	-18269900	-34203100	0.0858761	17996000	18269900	34203100	3390.5
1749	-17660100	-18088400	-33242500	0.230158	17660100	18088400	33242500	8653.38			1749	-17312100	-18004500	-32991200	0.230158	17312100	18004500	32991200	8501.84
1750	-17684900	-18108700	-33362600	0.182422	17684900	18108700	33362600	6898.93			1750	-17385000	-18045400	-33210900	0.182422	17385000	18045400	33210900	6815.11
1751	-17666700	-18103900	-33346700	0.13246	17666700	18103900	33346700	5004.22			1751	-17361300	-18038000	-33181500	0.13246	17361300	18038000	33181500	4939.89
1752	-17662500	-18103600	-33348600	0.0976309	17662500	18103600	33348600	3688.45			1752	-17356100	-18037400	-33182700	0.0976309	17356100	18037400	33182700	3640.85
1753	-17658800	-18102400	-33344300	0.0930915	17658800	18102400	33344300	3516.03			1753	-17351800	-18035800	-33175600	0.0930915	17351800	18035800	33175600	3470.18
1754	-17668700	-18090200	-33247300	0.182821	17668700	18090200	33247300	6876.17			1754	-17371000	-18015900	-33013900	0.182821	17371000	18015900	33013900	6767.39
1755	-17394500	-18110000	-33662700	0.143246	17394500	18110000	33662700	5463.09			1755	-17074600	-18080300	-33770500	0.143246	17074600	18080300	33770500	5459.91
1756	-17634100	-18190700	-33999200	0.100769	17634100	18190700	33999200	3917.88			1756	-17759800	-18246000	-34269000	0.100769	17759800	18246000	34269000	3973.87
1757	-17446800	-18127100	-33732600	0.135204	17446800	18127100	33732600	5177.36			1757	-17213500	-18109700	-33841400	0.135204	17213500	18109700	33841400	5182.12
1758	-17455200	-18129800	-33743700	0.122441	17455200	18129800	33743700	4691.65			1758	-17234800	-18114000	-33851200	0.122441	17234800	18114000	33851200	4696.71
1759	-17762000	-18209000	-34002100	0.0866566	17762000	18209000	34002100	3377.1			1759	-18013800	-18276300	-34231500	0.0866566	18013800	18276300	34231500	3426.68
1760	-17520600	-18149500	-33818700	0.124537	17520600	18149500	33818700	4793.53			1760	-17401500	-18148900	-33933400	0.124537	17401500	18148900	33933400	4808.47
1761	-17545400	-18155600	-33837500	0.138092	17545400	18155600	33837500	5322.04			1761	-17461500	-18160300	-33954900	0.138092	17461500	18160300	33954900	5342.46
1762	-17903500	-18220800	-33945100	0.162853	17903500	18220800	33945100	6346.17			1762	-18216300	-18281000	-34062400	0.162853	18216300	18281000	34062400	6414.71
1763	-17883200	-18218500	-33949100	0.220405	17883200	18218500	33949100	8587.35			1763	-18181800	-18278300	-34077800	0.220405	18181800	18278300	34077800	8682.22
1764	-17833200	-18211400	-33948500	0.211486	17833200	18211400	33948500	8232.4			1764	-18094100	-18268200	-34092800	0.211486	18094100	18268200	34092800	8323.45
1765	-17499400	-18144100	-33801200	0.117316	17499400	18144100	33801200	4510.38			1765	-17350400	-18139000	-33913800	0.117316	17350400	18139000	33913800	4521.72
1766	-17899800	-18053200	-31502800	0.20474	17899800	18053200	31502800	7167.71			1766	-17590400	-17882300	-29463300	0.20474	17590400	17882300	29463300	6499.79
1767	-17918400	-17971700	-31716800	0.211	17918400	17971700	31716800	7446.91			1767	-17631400	-17726000	-29912600	0.211	17631400	17726000	29912600	6816.59
1768	-17590900	-18183800	-33993600	0.125034	17590900	18183800	33993600	4856.45			1768	-17667400	-18234100	-34276200	0.125034	17667400	18234100	34276200	4924.57
1769	-17861200	-18234100	-31045900	0.19255	17861200	18234100	31045900	6627.05			1769	-17505500	-18249700	-28489800	0.19255	17505500	18249700	28489800	5892.77
1770	-17881200	-18139700	-31282900	0.208318	17881200	18139700	31282900	7233.19			1770	-17549100	-18053900	-28996700	0.208318	17549100	18053900	28996700	6496.84
1771	-17840800	-18331900	-30802400	0.189124	17840800	18331900	30802400	6450.87			1771	-17460800	-18458400	-27961700	0.189124	17460800	18458400	27961700	5677.38
1772	-17469800	-18134800	-33764600	0.140767	17469800	18134800	33764600	5400.31			1772	-17274700	-18123000	-33875400	0.140767	17274700	18123000	33875400	5409.24
1773	-17181100	-18111400	-33886300	0.205737	17181100	18111400	33886300	7897.22			1773	-16761100	-18106500	-34271000	0.205737	16761100	18106500	34271000	7980.99
1774	-17124300	-18093000	-33811500	0.211135	17124300	18093000	33811500	8069.29			1774	-16592600	-18068700	-34169900	0.211135	16592600	18068700	34169900	8130.91
1775	-17074100	-18073500	-33722000	0.204978	17074100	18073500	33722000	7795.61			1775	-16434900	-18028900	-34042900	0.204978	16434900	18028900	34042900	7828.48
1776	-17381300	-18103200	-33627300	0.139944	17381300	18103200	33627300	5327.41			1776	-17032500	-18067700	-33722800	0.139944	17032500	18067700	33722800	5318.72
1777	-17484000	-18139400	-33782900	0.14362	17484000	18139400	33782900	5515.66			1777	-17311200	-18130700	-33893900	0.14362	17311200	18130700	33893900	5526.91
1778	-17307500	-17858700	-31954500	0.1564	17307500	17858700	31954500	5508.21			1778	-16167700	-17554900	-30924600	0.1564	16167700	17554900	30924600	5134.94
1779	-17414400	-17845600	-31754100	0.137272	17414400	17845600	31754100	4799.85			1779	-16333900	-17523900	-30536900	0.137272	16333900	17523900	30536900	4437.67
1780	-17533400	-17832900	-31544300	0.19693	17533400	17832900	31544300	6835.41			1780	-16520100	-17491600	-30120000	0.19693	16520100	17491600	30120000	6262.82
1781	-17669200	-17811100	-31252900	0.226078	17669200	17811100	31252900	7763.43			1781	-16738300	-17441500	-29543800	0.226078	16738300	17441500	29543800	7024.68
1782	-17804800	-17878400	-30999100	0.233105	17804800	17878400	30999100	7945.84			1782	-17180600	-17423500	-28972900	0.233105	17180600	17423500	28972900	7115.92
1783	-17787600	-18047200	-30707400	0.250889	17787600	18047200	30707400	8468.32			1783	-17381200	-17510400	-28340700	0.250889	17381200	17510400	28340700	7488.29
1784	-17766600	-18226000	-30378200	0.289084	17766600	18226000	30378200	9648.7			1784	-17330900	-17891500	-27600600	0.289084	17330900	17891500	27600600	8409.08
1785	-17757600	-18461300	-30079000	0.254386	17757600	18461300	30079000	8419.43			1785	-17304400	-18499500	-26803600	0.254386	17304400	18499500	26803600	7243.78
1786	-17760000	-18601000	-29956400	0.235205	17760000	18601000	29956400	7766.03			1786	-17302500	-18929600	-26359500	0.235205	17302500	18929600	26359500	6641.34
1787	-17388900	-18147800	-33938000	0.140065	17388900	18147800	33938000	5407.97			1787	-17220900	-18169200	-34259000	0.140065	17220900	18169200	34259000	5471.21
1788	-17360100	-18144400	-33942500	0.14593	17360100	18144400	33942500	5632.8			1788	-17165600	-18164300	-34279200	0.14593	17165600	18164300	34279200	5700.3
1789	-17326800	-18139900	-33943800	0.159713	17326800	18139900	33943800	6161.69			1789	-17097800	-18157400	-34297700	0.159713	17097800	18157400	34297700	6236.95
1790	-17288500	-18134800	-33945500	0.16911	17288500	18134800	33945500	6520.5			1790	-17019300	-18149600	-34320500	0.16911	17019300	18149600	34320500	6602.26
1791	-17246700	-18128900	-33945600	0.181059	17246700	18128900	33945600	6976.32			1791	-16933300	-18140400	-34340600	0.181059	16933300	18140400	34340600	7065.36
1792	-17038500	-18052500	-33608100	0.183328	17038500	18052500	33608100	6932			1792	-16300300	-17985200	-33865700	0.183328	16300300	17985200	33865700	6930.01
1793	-16999500	-18039500	-33554000	0.181203	16999500	18039500	33554000	6830.25			1793	-16187400	-17959000	-33791000	0.181203	16187400	17959000	33791000	6813.94
1794	-16966800	-18025700	-33488300	0.158792	16966800	18025700	33488300	5964.25			1794	-16078900	-17930600	-33696900	0.158792	16078900	17930600	33696900	5935.06
1795	-17669600	-18017700	-32728100	0.195395	17669600	18017700	32728100	7178.59			1795	-17229800	-17851500	-31980700	0.195395	17229800	17851500	31980700	6879.74
1796	-17656500	-18028200	-32816500	0.183041	17656500	18028200	32816500	6750.09			1796	-17219800	-17874700	-32156300	0.183041	17219800	17874700	32156300	6496.09
1797	-17893200	-18218300	-33937300	0.103796	17893200	18218300	33937300	4042.66			1797	-18187600	-18274200	-34042100	0.103796	18187600	18274200	34042100	4082.73
1798	-17915500	-18222300	-33943600	0.139892	17915500	18222300	33943600	5452.2			1798	-18233100	-18282100	-34053100	0.139892	18233100	18282100	34053100	5509.69
1799	-17788200	-18634500	-30124300	0.169983	17788200	18634500	30124300	5659.91			1799	-17358300	-19185600	-26502300	0.169983	17358300	19185600	26502300	4867.03
1800	-17793900	-18611800	-30187600	0.175642	17793900	18611800	30187600	5862.14			1800	-17368200	-19143800	-26614800	0.175642	17368200	19143800	26614800	5048.85
1801	-17804000	-18570500	-30300700	0.208255	17804000	18570500	30300700	6979.89			1801	-17386800	-19042900	-26848300	0.208255	17386800	19042900	26848300	6033.2
1802	-17810300	-18502100	-30414200	0.215166	17810300	18502100	30414200	7237.69			1802	-17398000	-18868000	-27103700	0.215166	17398000	18868000	27103700	6276.2
1803	-17820600	-18425300	-30564700	0.196041	17820600	18425300	30564700	6628.35			1803	-17416800	-18661800	-27444100	0.196041	17416800	18661800	27444100	5776.36
1804	-17636400	-18046500	-32967400	0.179419	17636400	18046500	32967400	6659.46			1804	-17208100	-17914800	-32454500	0.179419	17208100	17914800	32454500	6454.32
1805	-17617300	-18054800	-33045700	0.109394	17617300	18054800	33045700	4073.36			1805	-17175700	-17931100	-32604000	0.109394	17175700	17931100	32604000	3960.1
1806	-17648200	-18037400	-32890300	0.18083	17648200	18037400	32890300	6689.88			1806	-17218400	-17895000	-32302700	0.18083	17218400	17895000	32302700	6460.97
1807	-17840400	-18210300	-33933000	0.157961	17840400	18210300	33933000	6145.4			1807	-18085900	-18260000	-34042700	0.157961	18085900	18260000	34042700	6202.21
1808	-17648300	-18085200	-33231400	0.207151	17648300	18085200	33231400	7782.81			1808	-17284300	-17997400	-32968300	0.207151	17284300	17997400	32968300	7640.17
1809	-16978700	-18005300	-33330600	0.162144	16978700	18005300	33330600	6047.6			1809	-16025700	-17885300	-33426300	0.162144	16025700	17885300	33426300	5979.42
1810	-17092300	-17931300	-32688200	0.187461	17092300	17931300	32688200	6802.23			1810	-15979200	-17719300	-32286900	0.187461	15979200	17719300	32286900	6546.9
1811	-17125100	-17910800	-32509300	0.197936	17125100	17910800	32509300	7127.6			1811	-15972500	-17673500	-31967100	0.197936	15972500	17673500	31967100	6807.52
1812	-17175100	-17888300	-32298200	0.223432	17175100	17888300	32298200	7975.05			1812	-15997600	-17623000	-31581300	0.223432	15997600	17623000	31581300	7547.27
1813	-17707500	-18119600	-33417900	0.163713	17707500	18119600	33417900	6209.33			1813	-17419400	-18063800	-33307500	0.163713	17419400	18063800	33307500	6146.79
1814	-17701100	-18118200	-33415000	0.166521	17701100	18118200	33415000	6314.28			1814	-17409200	-18061300	-33299900	0.166521	17409200	18061300	33299900	6248.94
1815	-17692400	-18113400	-33389300	0.174291	17692400	18113400	33389300	6600.24			1815	-17395300	-18053200	-33256300	0.174291	17395300	18053200	33256300	6525.98
1816	-17350300	-18089800	-33562400	0.122726	17350300	18089800	33562400	4655.75			1816	-16940200	-18042700	-33636200	0.122726	16940200	18042700	33636200	4638.76
1817	-17361700	-18093600	-33578300	0.127916	17361700	18093600	33578300	4857.1			1817	-16970900	-18049800	-33656400	0.127916	16970900	18049800	33656400	4841.88
1818	-17370500	-18096500	-33589900	0.134093	17370500	18096500	33589900	5095.1			1818	-16993900	-18054700	-33668400	0.134093	16993900	18054700	33668400	5080.44
1819	-17761400	-18662300	-29905100	0.138135	17761400	18662300	29905100	4556.79			1819	-17300300	-19153500	-26120000	0.138135	17300300	19153500	26120000	3883.12
1820	-17772500	-18661800	-29984500	0.115999	17772500	18661800	29984500	3840.37			1820	-17323100	-19201700	-26234700	0.115999	17323100	19201700	26234700	3282.62
1821	-17631800	-18077800	-33195500	0.135521	17631800	18077800	33195500	5081.85			1821	-17241500	-17981400	-32897000	0.135521	17241500	17981400	32897000	4978.21
1822	-17634200	-18082600	-33226900	0.173647	17634200	18082600	33226900	6521.06			1822	-17252600	-17991100	-32955000	0.173647	17252600	17991100	32955000	6396.95
1823	-17677700	-18086300	-33210000	0.20438	17677700	18086300	33210000	7675.37			1823	-17384600	-18009000	-32951300	0.20438	17384600	18009000	32951300	7545.73
1824	-17687100	-18081900	-33169400	0.238678	17687100	18081900	33169400	8948.53			1824	-17398500	-18001000	-32880200	0.238678	17398500	18001000	32880200	8785.71
1825	-17699300	-18075800	-33113500	0.251403	17699300	18075800	33113500	9403.95			1825	-17418600	-17990200	-32782900	0.251403	17418600	17990200	32782900	9216.51
1826	-17716000	-18066500	-33030500	0.122428	17716000	18066500	33030500	4563.79			1826	-17448700	-17973400	-32632400	0.122428	17448700	17973400	32632400	4459.98
1827	-17725000	-18062900	-32995600	0.18935	17725000	18062900	32995600	7048.51			1827	-17463800	-17966400	-32567800	0.18935	17463800	17966400	32567800	6879.5
1828	-17735100	-18057600	-32947600	0.205762	17735100	18057600	32947600	7644.27			1828	-17482800	-17956500	-32478000	0.205762	17482800	17956500	32478000	7447.79
1829	-17749400	-18051700	-32891300	0.22619	17749400	18051700	32891300	8384.05			1829	-17507200	-17945000	-32371000	0.22619	17507200	17945000	32371000	8150.97
1830	-17541800	-18175900	-33985900	0.136875	17541800	18175900	33985900	5310.06			1830	-17563500	-18220200	-34281000	0.136875	17563500	18220200	34281000	5382.6
1831	-17492100	-18167500	-33975400	0.12946	17492100	18167500	33975400	5015.75			1831	-17453400	-18204800	-34280700	0.12946	17453400	18204800	34280700	5081.52
1832	-17440200	-18158100	-33960400	0.134459	17440200	18158100	33960400	5201.3			1832	-17341000	-18188200	-34274500	0.134459	17341000	18188200	34274500	5266.37
1833	-17010700	-17985900	-33160300	0.165356	17010700	17985900	33160300	6122.85			1833	-16013500	-17841300	-33124400	0.165356	16013500	17841300	33124400	6011.15
1834	-17008500	-17969800	-33047400	0.169649	17008500	17969800	33047400	6249.11			1834	-15955900	-17806300	-32932000	0.169649	15955900	17806300	32932000	6105.99
1835	-17013100	-17952300	-32917200	0.175374	17013100	17952300	32917200	6421.99			1835	-15903700	-17767900	-32709900	0.175374	15903700	17767900	32709900	6240.89
1836	-17346900	-18085600	-33536200	0.124922	17346900	18085600	33536200	4733.16			1836	-16918400	-18034400	-33599000	0.124922	16918400	18034400	33599000	4712.02
1837	-17340600	-18077300	-33483300	0.149853	17340600	18077300	33483300	5663.56			1837	-16887000	-18018500	-33516800	0.149853	16887000	18018500	33516800	5628.22
1838	-17325800	-18052200	-33318700	0.141139	17325800	18052200	33318700	5293.16			1838	-16790100	-17968600	-33256800	0.141139	16790100	17968600	33256800	5229.47
1839	-17321000	-18061200	-33387400	0.144173	17321000	18061200	33387400	5423.38			1839	-16806300	-17986800	-33370800	0.144173	16806300	17986800	33370800	5371.44
1840	-17329000	-18065300	-33408800	0.145134	17329000	18065300	33408800	5465.6			1840	-16832300	-17994800	-33402300	0.145134	16832300	17994800	33402300	5417.45
1841	-17337200	-18068900	-33426400	0.145739	17337200	18068900	33426400	5493.56			1841	-16857200	-18002000	-33428400	0.145739	16857200	18002000	33428400	5448.85
1842	-17369200	-18014900	-33008500	0.137561	17369200	18014900	33008500	5090.61			1842	-16769900	-17892200	-32731800	0.137561	16769900	17892200	32731800	4973.04
1843	-17345900	-18023900	-33096200	0.136608	17345900	18023900	33096200	5073.46			1843	-16749600	-17911100	-32886700	0.136608	16749600	17911100	32886700	4972.4
1844	-17346900	-18029300	-33133800	0.135662	17346900	18029300	33133800	5047.04			1844	-16767900	-17922400	-32949000	0.135662	16767900	17922400	32949000	4953.79
1845	-17348800	-18034500	-33169100	0.137571	17348800	18034500	33169100	5126.46			1845	-16785500	-17932700	-33004900	0.137571	16785500	17932700	33004900	5038.02
1846	-17335000	-18043200	-33245100	0.138772	17335000	18043200	33245100	5187.85			1846	-16783300	-17950700	-33136000	0.138772	16783300	17950700	33136000	5112.64
1847	-17495600	-17976100	-32605100	0.138107	17495600	17976100	32605100	5029.25			1847	-16917200	-17810000	-31996800	0.138107	16917200	17810000	31996800	4837.87
1848	-17450800	-17984600	-32710600	0.134811	17450800	17984600	32710600	4928.84			1848	-16849400	-17828300	-32195400	0.134811	16849400	17828300	32195400	4760.39
1849	-17439600	-17991100	-32768200	0.135495	17439600	17991100	32768200	4965.86			1849	-16845600	-17842200	-32298800	0.135495	16845600	17842200	32298800	4807.3
1850	-17430600	-17997200	-32821000	0.136745	17430600	17997200	32821000	5022.93			1850	-16843700	-17855300	-32394300	0.136745	16843700	17855300	32394300	4873.08
1851	-17397400	-18006000	-32916700	0.137282	17397400	18006000	32916700	5061.65			1851	-16801600	-17873700	-32568000	0.137282	16801600	17873700	32568000	4928.14
1852	-17709000	-17939900	-32133000	0.13692	17709000	17939900	32133000	4899.5			1852	-17266700	-17730600	-31080300	0.13692	17266700	17730600	31080300	4626.48
1853	-17647700	-17946700	-32243200	0.135884	17647700	17946700	32243200	4881.19			1853	-17153000	-17745500	-31300900	0.135884	17153000	17745500	31300900	4628.6
1854	-17620800	-17953600	-32319100	0.137535	17620800	17953600	32319100	4955.11			1854	-17116000	-17761100	-31448700	0.137535	17116000	17761100	31448700	4713.9
1855	-17596900	-17960300	-32390700	0.138672	17596900	17960300	32390700	5010.16			1855	-17085800	-17775900	-31585100	0.138672	17085800	17775900	31585100	4780.44
1856	-17544600	-17967900	-32497800	0.137898	17544600	17967900	32497800	5001.68			1856	-16996300	-17792500	-31792700	0.137898	16996300	17792500	31792700	4791.87
1857	-17911700	-17971000	-31669700	0.136448	17911700	17971000	31669700	4805.32			1857	-17665700	-17782300	-30101500	0.136448	17665700	17782300	30101500	4452.63
1858	-17908500	-17915700	-31760800	0.134774	17908500	17915700	31760800	4760.14			1858	-17645600	-17675000	-30304200	0.134774	17645600	17675000	30304200	4426.59
1859	-17869200	-17922100	-31845500	0.134792	17869200	17922100	31845500	4775.46			1859	-17575800	-17689900	-30480400	0.134792	17575800	17689900	30480400	4457.08
1860	-17832400	-17928400	-31927700	0.136563	17832400	17928400	31927700	4852.84			1860	-17512100	-17704700	-30649900	0.136563	17512100	17704700	30649900	4545.39
1861	-17770900	-17933800	-32027600	0.135689	17770900	17933800	32027600	4837.97			1861	-17386400	-17716800	-30862100	0.135689	17386400	17716800	30862100	4549.41
1862	-17895400	-18210500	-31313800	0.138477	17895400	18210500	31313800	4822.07			1862	-17626400	-18330100	-29272700	0.138477	17626400	18330100	29272700	4403.14
1863	-17895900	-18165100	-31363100	0.134671	17895900	18165100	31363100	4695.61			1863	-17628100	-18213000	-29402000	0.134671	17628100	18213000	29402000	4295.93
1864	-17900800	-18125100	-31437800	0.137328	17900800	18125100	31437800	4800.58			1864	-17640000	-18127600	-29572200	0.137328	17640000	18127600	29572200	4406.6
1865	-17905900	-18085000	-31514300	0.138587	17905900	18085000	31514300	4857.48			1865	-17652400	-18045000	-29743600	0.138587	17652400	18045000	29743600	4474
1866	-17908400	-18030100	-31587000	0.137989	17908400	18030100	31587000	4847.12			1866	-17658100	-17915900	-29913700	0.137989	17658100	17915900	29913700	4476.96
1867	-17892900	-18354000	-31152800	0.141006	17892900	18354000	31152800	4889.14			1867	-17617000	-18715200	-28820800	0.141006	17617000	18715200	28820800	4432.57
1868	-17890400	-18338300	-31150200	0.13605	17890400	18338300	31150200	4715.17			1868	-17611700	-18660900	-28836800	0.13605	17611700	18660900	28836800	4274.17
1869	-17893100	-18310400	-31197100	0.137208	17893100	18310400	31197100	4762.62			1869	-17619100	-18593600	-28956800	0.137208	17619100	18593600	28956800	4327.18
1870	-17896100	-18280900	-31248100	0.138011	17896100	18280900	31248100	4798.61			1870	-17627200	-18523700	-29084900	0.138011	17627200	18523700	29084900	4370.75
1871	-17895400	-18249600	-31274400	0.13906	17895400	18249600	31274400	4837.68			1871	-17625800	-18434500	-29164200	0.13906	17625800	18434500	29164200	4410.58
1872	-17906800	-18365700	-31240300	0.179833	17906800	18365700	31240300	6261.74			1872	-17642800	-18788700	-28931600	0.179833	17642800	18788700	28931600	5692.16
1873	-17899700	-18380200	-31174400	0.157655	17899700	18380200	31174400	5474.83			1873	-17627800	-18813200	-28799700	0.157655	17627800	18813200	28799700	4963.25
1874	-17899100	-18374900	-31175700	0.150108	17899100	18374900	31175700	5212.46			1874	-17628500	-18799100	-28818700	0.150108	17628500	18799100	28818700	4728.09
1875	-17899500	-18365200	-31188500	0.149248	17899500	18365200	31188500	5184.54			1875	-17631000	-18773200	-28862800	0.149248	17631000	18773200	28862800	4707.45
1876	-17895900	-18363000	-31164700	0.143472	17895900	18363000	31164700	4978.29			1876	-17623400	-18752800	-28828500	0.143472	17623400	18752800	28828500	4515.9
1877	-17948400	-18133400	-31769100	0.288779	17948400	18133400	31769100	10249.7			1877	-17724800	-18263900	-30041700	0.288779	17724800	18263900	30041700	9498.81
1878	-17939800	-18179900	-31661400	0.265096	17939800	18179900	31661400	9372.14			1878	-17707600	-18370200	-29813000	0.265096	17707600	18370200	29813000	8649.62
1879	-17931900	-18224000	-31560800	0.271201	17931900	18224000	31560800	9553			1879	-17692100	-18472100	-29600200	0.271201	17692100	18472100	29600200	8783.61
1880	-17926400	-18265300	-31480600	0.29746	17926400	18265300	31480600	10448.9			1880	-17681900	-18568700	-29430700	0.29746	17681900	18568700	29430700	9581.38
1881	-17913600	-18327000	-31327300	0.112209	17913600	18327000	31327300	3919.32			1881	-17659200	-18715700	-29121400	0.112209	17659200	18715700	29121400	3576.2
1882	-17912000	-18344200	-31298500	0.0920321	17912000	18344200	31298500	3211.54			1882	-17655100	-18749600	-29058000	0.0920321	17655100	18749600	29058000	2927.09
1883	-17954600	-17987100	-32225000	0.159478	17954600	17987100	32225000	5758.07			1883	-17810300	-17899700	-31016600	0.159478	17810300	17899700	31016600	5442.93
1884	-17981000	-17982900	-32152800	0.155344	17981000	17982900	32152800	5593.59			1884	-17797700	-17958800	-30867900	0.155344	17797700	17958800	30867900	5272.25
1885	-17975300	-18009000	-32086300	0.169175	17975300	18009000	32086300	6076.39			1885	-17786200	-18014600	-30729500	0.169175	17786200	18014600	30729500	5712.03
1886	-17970200	-18023700	-32034700	0.212567	17970200	18023700	32034700	7619.32			1886	-17773000	-18037600	-30612800	0.212567	17773000	18037600	30612800	7142.22
1887	-17963300	-18057600	-31951800	0.244323	17963300	18057600	31951800	8730.62			1887	-17758800	-18110100	-30438400	0.244323	17758800	18110100	30438400	8156.48
1888	-17956500	-18097600	-31862800	0.259228	17956500	18097600	31862800	9233.34			1888	-17744400	-18196300	-30249600	0.259228	17744400	18196300	30249600	8595.6
1889	-17850600	-18015400	-32531100	0.229936	17850600	18015400	32531100	8401.08			1889	-17698300	-17871500	-31655200	0.229936	17698300	17871500	31655200	8048.21
1890	-17876400	-18008400	-32454900	0.240629	17876400	18008400	32454900	8765.8			1890	-17752000	-17857700	-31502700	0.240629	17752000	17857700	31502700	8372.71
1891	-17902600	-18002500	-32386800	0.190168	17902600	18002500	32386800	6909.71			1891	-17806000	-17845900	-31364500	0.190168	17806000	17845900	31364500	6582.24
1892	-17935600	-17992300	-32281000	0.168222	17935600	17992300	32281000	6086.96			1892	-17822300	-17864400	-31137800	0.168222	17822300	17864400	31137800	5769.2
1893	-17800400	-18031300	-32694800	0.207084	17800400	18031300	32694800	7615.18			1893	-17603900	-17904600	-31986300	0.207084	17603900	17904600	31986300	7345.67
1894	-17819700	-18025800	-32636100	0.224403	17819700	18025800	32636100	8233.17			1894	-17642100	-17893800	-31870600	0.224403	17642100	17893800	31870600	7923.79
1895	-17837800	-18019900	-32576000	0.227811	17837800	18019900	32576000	8338.35			1895	-17678200	-17882200	-31751500	0.227811	17678200	17882200	31751500	8005.97
1896	-17788700	-18035500	-32736400	0.185231	17788700	18035500	32736400	6822.91			1896	-17583700	-17913700	-32071600	0.185231	17583700	17913700	32071600	6593.67
1897	-17766100	-18043300	-32814900	0.142154	17766100	18043300	32814900	5252.59			1897	-17541400	-17929500	-32226700	0.142154	17541400	17929500	32226700	5092.22
1898	-17777500	-18039900	-32779000	0.119393	17777500	18039900	32779000	4405.36			1898	-17563900	-17922800	-32156200	0.119393	17563900	17922800	32156200	4264.92
1899	-17646900	-18063400	-33077300	0.127087	17646900	18063400	33077300	4741.5			1899	-17257400	-17952200	-32672300	0.127087	17257400	17952200	32672300	4621.92
1900	-17697200	-18111700	-33372000	0.285825	17697200	18111700	33372000	10816.4			1900	-17394700	-18049800	-33232400	0.285825	17394700	18049800	33232400	10690.4
1901	-17706800	-18115900	-33392800	0.273398	17706800	18115900	33392800	10357.6			1901	-17413100	-18057700	-33270100	0.273398	17413100	18057700	33270100	10246.5
1902	-17715700	-18119800	-33411200	0.263675	17715700	18119800	33411200	9999.17			1902	-17430100	-18064600	-33302600	0.263675	17430100	18064600	33302600	9899.66
1903	-17723200	-18123100	-33427500	0.25511	17723200	18123100	33427500	9682.75			1903	-17444300	-18070500	-33330400	0.25511	17444300	18070500	33330400	9592.58
1904	-17434300	-18123900	-33722400	0.140958	17434300	18123900	33722400	5394.05			1904	-17181700	-18104700	-33837900	0.140958	17181700	18104700	33837900	5398.89
1905	-17670500	-18005600	-32641100	0.205755	17670500	18005600	32641100	7529.52			1905	-17200800	-17822900	-31805600	0.205755	17200800	17822900	31805600	7181.98
1906	-17702000	-17979300	-32421300	0.109086	17702000	17979300	32421300	3954.61			1906	-17215100	-17763100	-31364400	0.109086	17215100	17763100	31364400	3731.36
1907	-17674100	-17990300	-32527900	0.131238	17674100	17990300	32527900	4778.27			1907	-17172900	-17787200	-31578800	0.131238	17172900	17787200	31578800	4530.44
1908	-17657000	-17998400	-32603300	0.174747	17657000	17998400	32603300	6382.2			1908	-17157200	-17806000	-31728900	0.174747	17157200	17806000	31728900	6072.86
1909	-17695600	-18185900	-33903800	0.167682	17695600	18185900	33903800	6498.6			1909	-17792000	-18215800	-34020700	0.167682	17792000	18215800	34020700	6543.59
1910	-17829800	-17945900	-32055200	0.198973	17829800	17945900	32055200	7111.47			1910	-17449000	-17691500	-30619200	0.198973	17449000	17691500	30619200	6604.45
1911	-17735100	-18130000	-33465100	0.179828	17735100	18130000	33465100	6838.41			1911	-17466500	-18081800	-33389200	0.179828	17466500	18081800	33389200	6782.53
1912	-17708700	-18202500	-34008900	0.0821357	17708700	18202500	34008900	3198.93			1912	-17914900	-18266800	-34262400	0.0821357	17914900	18266800	34262400	3246.77
1913	-17742300	-18207600	-34012200	0.0858538	17742300	18207600	34012200	3346.17			1913	-17983200	-18276100	-34260400	0.0858538	17983200	18276100	34260400	3397.47
1914	-17769800	-18207300	-33982200	0.100956	17769800	18207300	33982200	3931.41			1914	-18011000	-18269900	-34188100	0.100956	18011000	18269900	34188100	3984.28
1915	-17782800	-18208600	-33978300	0.126735	17782800	18208600	33978300	4935.55			1915	-18029500	-18270600	-34175100	0.126735	18029500	18270600	34175100	5000.4
1916	-17634500	-18062600	-33083800	0.131424	17634500	18062600	33083800	4903.64			1916	-17227500	-17949300	-32681700	0.131424	17227500	17949300	32681700	4779.11
1917	-17632600	-18072300	-33155500	0.113611	17632600	18072300	33155500	4252.62			1917	-17236800	-17969800	-32819000	0.113611	17236800	17969800	32819000	4158.14
1918	-17664000	-18095800	-33292000	0.268151	17664000	18095800	33292000	10105.1			1918	-17324100	-18019300	-33085400	0.268151	17324100	18019300	33085400	9950.03
1919	-17672600	-18103800	-33340100	0.312619	17672600	18103800	33340100	11808.2			1919	-17345800	-18034700	-33173300	0.312619	17345800	18034700	33173300	11651.1
1920	-17681000	-18110600	-33380700	0.29574	17681000	18110600	33380700	11192.8			1920	-17366900	-18047300	-33242100	0.29574	17366900	18047300	33242100	11060.7
1921	-17689600	-18112700	-33386700	0.29011	17689600	18112700	33386700	10984.4			1921	-17382300	-18051400	-33256500	0.29011	17382300	18051400	33256500	10860.2
1922	-17740900	-18130700	-33464200	0.240006	17740900	18130700	33464200	9127.41			1922	-17477300	-18083700	-33391900	0.240006	17477300	18083700	33391900	9055.08
1923	-17655700	-18100800	-33335600	0.117843	17655700	18100800	33335600	4448.9			1923	-17348600	-18033300	-33160500	0.117843	17348600	18033300	33160500	4389.59
1924	-17652300	-18099200	-33327300	0.124048	17652300	18099200	33327300	4681.12			1924	-17345300	-18030700	-33145200	0.124048	17345300	18030700	33145200	4617.23
1925	-17402100	-18111900	-33668900	0.138908	17402100	18111900	33668900	5299.83			1925	-17092500	-18083300	-33774000	0.138908	17092500	18083300	33774000	5297
1926	-17409500	-18113900	-33675600	0.137721	17409500	18113900	33675600	5256.8			1926	-17110300	-18086400	-33778100	0.137721	17110300	18086400	33778100	5254.3
1927	-17415800	-18116100	-33685100	0.158947	17415800	18116100	33685100	6070.26			1927	-17126500	-18089800	-33786600	0.158947	17126500	18089800	33786600	6068.1
1928	-17436600	-18123600	-33717600	0.145952	17436600	18123600	33717600	5584.17			1928	-17185400	-18103400	-33824600	0.145952	17185400	18103400	33824600	5587.16
1929	-17673200	-18198000	-34012300	0.0986742	17673200	18198000	34012300	3841.27			1929	-17847600	-18259600	-34278400	0.0986742	17847600	18259600	34278400	3898.76
1930	-17447600	-18126700	-33729100	0.092921	17447600	18126700	33729100	3557.71			1930	-17213500	-18108000	-33829600	0.092921	17213500	18108000	33829600	3559.58
1931	-17808100	-18211800	-33976200	0.17714	17808100	18211800	33976200	6900.92			1931	-18075400	-18275300	-34162700	0.17714	18075400	18275300	34162700	6990.96
1932	-17786800	-18212300	-34000800	0.0927886	17786800	18212300	34000800	3617.43			1932	-18058500	-18281000	-34220000	0.0927886	18058500	18281000	34220000	3670.17
1933	-17598600	-18060300	-33103800	0.0707957	17598600	18060300	33103800	2642.17			1933	-17143200	-17942100	-32714500	0.0707957	17143200	17942100	32714500	2574.37
1934	-17531500	-18152400	-33828300	0.139482	17531500	18152400	33828300	5372.1			1934	-17428400	-18153600	-33940400	0.139482	17428400	18153600	33940400	5389.67
1935	-17562200	-18159500	-33848500	0.167536	17562200	18159500	33848500	6461.88			1935	-17500000	-18167000	-33964400	0.167536	17500000	18167000	33964400	6488.62
1936	-17578600	-18162900	-33856500	0.179817	17578600	18162900	33856500	6940.02			1936	-17538700	-18172900	-33968000	0.179817	17538700	18172900	33968000	6970.01
1937	-17603000	-18168200	-33869800	0.198537	17603000	18168200	33869800	7670.34			1937	-17592600	-18182600	-33982900	0.198537	17592600	18182600	33982900	7707.93
1938	-17633700	-18174200	-33882000	0.183354	17633700	18174200	33882000	7091.41			1938	-17659900	-18193700	-33995200	0.183354	17659900	18193700	33995200	7130.66
1939	-17665500	-18180300	-33893600	0.18162	17665500	18180300	33893600	7031.88			1939	-17727400	-18204800	-34006800	0.18162	17727400	18204800	34006800	7075.16
1940	-17938600	-18226300	-33949200	0.180865	17938600	18226300	33949200	7053.72			1940	-18282700	-18290600	-34064400	0.180865	18282700	18290600	34064400	7133.29
1941	-17926500	-18225100	-33952800	0.188899	17926500	18225100	33952800	7366.66			1941	-18267300	-18290200	-34077300	0.188899	18267300	18290200	34077300	7452.33
1942	-17872800	-18217500	-33952400	0.212665	17872800	18217500	33952400	8285.49			1942	-18171000	-18278500	-34089500	0.212665	18171000	18278500	34089500	8380.05
1943	-17809300	-18209900	-33961100	0.16919	17809300	18209900	33961100	6586.91			1943	-18063800	-18268900	-34128500	0.16919	18063800	18268900	34128500	6665.76
1944	-17836400	-18212900	-33955600	0.165721	17836400	18212900	33955600	6453.34			1944	-18106900	-18272000	-34107200	0.165721	18106900	18272000	34107200	6527.91
1945	-17507000	-18146000	-33807400	0.137647	17507000	18146000	33807400	5294.2			1945	-17368100	-18142000	-33917600	0.137647	17368100	18142000	33917600	5307.85
1946	-17779100	-18213100	-34014300	0.0971172	17779100	18213100	34014300	3787.95			1946	-18057200	-18285000	-34249700	0.0971172	18057200	18285000	34249700	3846.34
1947	-17752400	-17962500	-32251200	0.112891	17752400	17962500	32251200	4064.89			1947	-17292200	-17725100	-31015600	0.112891	17292200	17725100	31015600	3804.98
1948	-17715300	-17972000	-32355900	0.100751	17715300	17972000	32355900	3642.51			1948	-17223800	-17745600	-31230300	0.100751	17223800	17745600	31230300	3425.35
1949	-17911500	-17959600	-31679400	0.212291	17911500	17959600	31679400	7477.89			1949	-17613600	-17672100	-29839400	0.212291	17613600	17672100	29839400	6826.71
1950	-17881900	-17931000	-31896700	0.232905	17881900	17931000	31896700	8272.81			1950	-17531200	-17657000	-30289900	0.232905	17531200	17657000	30289900	7625.83
1951	-17630300	-18191700	-34010200	0.129846	17630300	18191700	34010200	5050.54			1951	-17759100	-18249200	-34292500	0.129846	17759100	18249200	34292500	5125.82
1952	-17871100	-18136800	-31213700	0.199517	17871100	18136800	31213700	6905.37			1952	-17524500	-18014700	-28860100	0.199517	17524500	18014700	28860100	6177.02
1953	-17891100	-18041500	-31452000	0.212105	17891100	18041500	31452000	7406.6			1953	-17568500	-17824900	-29364800	0.212105	17568500	17824900	29364800	6693.84
1954	-17850000	-18239500	-30960100	0.183128	17850000	18239500	30960100	6278.9			1954	-17478400	-18228500	-28317500	0.183128	17478400	18228500	28317500	5556.67
1955	-17459800	-18131300	-33749300	0.129192	17459800	18131300	33749300	4951.98			1955	-17246700	-18116000	-33853500	0.129192	17246700	18116000	33853500	4957.18
1956	-17132700	-18103500	-33878300	0.206809	17132700	18103500	33878300	7929.04			1956	-16655700	-18093000	-34279900	0.206809	16655700	18093000	34279900	8012.38
1957	-17073800	-18082700	-33788700	0.204921	17073800	18082700	33788700	7817.04			1957	-16476200	-18050100	-34152900	0.204921	16476200	18050100	34152900	7870.99
1958	-17389200	-18105400	-33635100	0.140042	17389200	18105400	33635100	5333.75			1958	-17051600	-18071100	-33727900	0.140042	17051600	18071100	33727900	5325.4
1959	-17487900	-18140600	-33787500	0.144161	17487900	18140600	33787500	5537.96			1959	-17321200	-18132300	-33895500	0.144161	17321200	18132300	33895500	5549.07
1960	-17354100	-17841400	-31784800	0.142177	17354100	17841400	31784800	4972.6			1960	-16185900	-17514700	-30618900	0.142177	16185900	17514700	30618900	4601.26
1961	-17462600	-17820300	-31525300	0.210145	17462600	17820300	31525300	7277.49			1961	-16336400	-17466000	-30120700	0.210145	16336400	17466000	30120700	6658.63
1962	-17607200	-17800200	-31237400	0.226757	17607200	17800200	31237400	7771.37			1962	-16559700	-17417800	-29553000	0.226757	16559700	17417800	29553000	7022.3
1963	-17793200	-17827800	-30966400	0.226516	17793200	17827800	30966400	7701.48			1963	-17020000	-17398200	-28952600	0.226516	17020000	17398200	28952600	6883.03
1964	-17774300	-18000800	-30658700	0.240511	17774300	18000800	30658700	8091.81			1964	-17349400	-17352500	-28297100	0.240511	17349400	17352500	28297100	7136.03
1965	-17756700	-18183400	-30350200	0.239238	17756700	18183400	30350200	7967.24			1965	-17308900	-17720900	-27613900	0.239238	17308900	17720900	27613900	6933.31
1966	-17754400	-18403000	-30113900	0.28074	17754400	18403000	30113900	9294.2			1966	-17297500	-18290800	-26962500	0.28074	17297500	18290800	26962500	8008.05
1967	-17743400	-18570900	-29867400	0.243365	17743400	18570900	29867400	7997.37			1967	-17267500	-18765100	-26274300	0.243365	17267500	18765100	26274300	6812.41
1968	-17747300	-18667400	-29799000	0.196893	17747300	18667400	29799000	6464.6			1968	-17270300	-19106500	-25953000	0.196893	17270300	19106500	25953000	5485.14
1969	-17200500	-18122700	-33947200	0.19915	17200500	18122700	33947200	7667.97			1969	-16841000	-18130800	-34365100	0.19915	16841000	18130800	34365100	7768.41
1970	-17023600	-18059900	-33675500	0.219312	17023600	18059900	33675500	8316.03			1970	-16311800	-18003100	-33981800	0.219312	16311800	18003100	33981800	8336.25
1971	-16974700	-18047800	-33638500	0.188125	16974700	18047800	33638500	7115.56			1971	-16173900	-17979000	-33947500	0.188125	16173900	17979000	33947500	7124.11
1972	-16938200	-18031100	-33555700	0.14378	16938200	18031100	33555700	5414.42			1972	-16055400	-17944900	-33822200	0.14378	16055400	17944900	33822200	5403.34
1973	-17650300	-18016600	-32739800	0.200023	17650300	18016600	32739800	7349.87			1973	-17180300	-17847600	-32002300	0.200023	17180300	17847600	32002300	7043.14
1974	-17637200	-18027600	-32831200	0.181082	17637200	18027600	32831200	6679.92			1974	-17172500	-17871900	-32184100	0.181082	17172500	17871900	32184100	6429.13
1975	-17923200	-18223100	-33941700	0.121871	17923200	18223100	33941700	4750.09			1975	-18242200	-18282200	-34044800	0.121871	18242200	18282200	34044800	4798.95
1976	-17828700	-18337200	-30710500	0.18403	17828700	18337200	30710500	6251.61			1976	-17431400	-18431800	-27778100	0.18403	17431400	18431800	27778100	5473.77
1977	-17630500	-18037100	-32905800	0.168083	17630500	18037100	32905800	6220.65			1977	-17175700	-17892900	-32331000	0.168083	17175700	17892900	32331000	6008.6
1978	-17625000	-18046000	-32975400	0.164389	17625000	18046000	32975400	6102.53			1978	-17178600	-17912500	-32467500	0.164389	17178600	17912500	32467500	5913.98
1979	-17606100	-18052900	-33043000	0.114381	17606100	18052900	33043000	4257.66			1979	-17147700	-17926400	-32598100	0.114381	17147700	17926400	32598100	4137.4
1980	-17590800	-18059100	-33102900	0.0750788	17590800	18059100	33102900	2801.51			1980	-17123600	-17939000	-32712300	0.0750788	17123600	17939000	32712300	2728.88
1981	-17817100	-18206400	-33928700	0.134161	17817100	18206400	33928700	5216.33			1981	-18038300	-18252700	-34038400	0.134161	18038300	18252700	34038400	5262.28
1982	-17894000	-18218300	-33937000	0.117542	17894000	18218300	33937000	4578.04			1982	-18184600	-18273300	-34039000	0.117542	18184600	18273300	34039000	4622.54
1983	-17866700	-18214100	-33934000	0.129481	17866700	18214100	33934000	5039.95			1983	-18133600	-18266000	-34037900	0.129481	18133600	18266000	34037900	5087.19
1984	-17472900	-18135800	-33768300	0.138585	17472900	18135800	33768300	5317.77			1984	-17282000	-18123900	-33874600	0.138585	17282000	18123900	33874600	5325.86
1985	-17651500	-18091500	-33273600	0.224167	17651500	18091500	33273600	8438.65			1985	-17297000	-18010200	-33047200	0.224167	17297000	18010200	33047200	8299.47
1986	-16939900	-18010400	-33405500	0.15749	16939900	18010400	33405500	5890.29			1986	-15979400	-17898900	-33569900	0.15749	15979400	17898900	33569900	5842.57
1987	-17219300	-17867500	-32106000	0.220852	17219300	17867500	32106000	7819.71			1987	-16006600	-17575900	-31235800	0.220852	16006600	17575900	31235800	7338.54
1988	-17745300	-18132600	-33473200	0.215886	17745300	18132600	33473200	8214.1			1988	-17484500	-18086700	-33405900	0.215886	17484500	18086700	33405900	8151.27
1989	-17746200	-18133700	-33480500	0.195578	17746200	18133700	33480500	7443.96			1989	-17486300	-18088200	-33415300	0.195578	17486300	18088200	33415300	7387.86
1990	-17711800	-18122900	-33437100	0.150666	17711800	18122900	33437100	5719.86			1990	-17427200	-18069100	-33337800	0.150666	17427200	18069100	33337800	5665.48
1991	-17703800	-18121600	-33436100	0.163347	17703800	18121600	33436100	6200.11			1991	-17414900	-18066900	-33334500	0.163347	17414900	18066900	33334500	6140.07
1992	-17693700	-18116800	-33411800	0.168376	17693700	18116800	33411800	6382.86			1992	-17398500	-18058800	-33293200	0.168376	17398500	18058800	33293200	6315.42
1993	-17378300	-18098800	-33598900	0.136127	17378300	18098800	33598900	5175.19			1993	-17013800	-18058700	-33676700	0.136127	17013800	18058700	33676700	5161.19
1994	-17776200	-18653700	-30019200	0.154601	17776200	18653700	30019200	5125.48			1994	-17329000	-19206600	-26272000	0.154601	17329000	19206600	26272000	4383.07
1995	-17783000	-18627600	-30093800	0.177361	17783000	18627600	30093800	5896.47			1995	-17341000	-19151400	-26413100	0.177361	17341000	19151400	26413100	5052.66
1996	-17790500	-18578600	-30196300	0.19455	17790500	18578600	30196300	6490.87			1996	-17354300	-19025600	-26633700	0.19455	17354300	19025600	26633700	5578.32
1997	-17798500	-18514500	-30317700	0.195017	17798500	18514500	30317700	6532.99			1997	-17368500	-18853500	-26907500	0.195017	17368500	18853500	26907500	5635.08
1998	-17807000	-18431000	-30461600	0.194729	17807000	18431000	30461600	6553.98			1998	-17384000	-18632200	-27239100	0.194729	17384000	18632200	27239100	5678.99
[truncated: 5,184 more rows]
