# Supplementary material for: Energy release induced rockbursts based on butterfly-shaped plastic zones in roadways of coal reservoirs
Source: PLoS One. 2021 Jul 28;16(7):e0255044. doi: 10.1371/journal.pone.0255044 (PMC8318283; doi:10.1371/journal.pone.0255044)
Supplement: S1 Data — (ZIP) [file pone.0255044.s001.zip › Qianqiu coal/1/energy7.xlsx]

## Sheet: s1
	弹性								0.0962			塑性								0.0962
									21000000000											21000000000
1	-17793700	-18006500	-32523900	0.133657	17793700	18006500	32523900	4496.56	2.56071e+07		1	-17684500	-17899900	-31871900	0.133657	17684500	17899900	31871900	4359.29	2.48283e+07	778824
2	-17789900	-18009300	-32548300	0.114396	17789900	18009300	32548300	3852.37			2	-17676600	-17904900	-31915500	0.114396	17676600	17904900	31915500	3737.65
3	-17783800	-18014300	-32590100	0.0766977	17783800	18014300	32590100	2587.25			3	-17664100	-17913100	-31986600	0.0766977	17664100	17913100	31986600	2513.15
4	-17780500	-18017700	-32617600	0.076395	17780500	18017700	32617600	2579.96			4	-17655800	-17917900	-32029200	0.076395	17655800	17917900	32029200	2507.5
5	-17779700	-18018900	-32626600	0.054958	17779700	18018900	32626600	1856.71			5	-17655000	-17920300	-32047500	0.054958	17655000	17920300	32047500	1805.31
6	-17781600	-18016400	-32606600	0.048938	17781600	18016400	32606600	1651.95			6	-17660700	-17916500	-32014500	0.048938	17660700	17916500	32014500	1605.41
7	-17786400	-18012100	-32571500	0.0807098	17786400	18012100	32571500	2720.52			7	-17670000	-17909800	-31956800	0.0807098	17670000	17909800	31956800	2641.47
8	-17646500	-18009300	-32691200	0.219848	17646500	18009300	32691200	7427.91			8	-17417000	-17912800	-32231700	0.219848	17417000	17912800	32231700	7244.43
9	-17655700	-18004900	-32650900	0.195556	17655700	18004900	32650900	6596.75			9	-17432000	-17906000	-32167900	0.195556	17432000	17906000	32167900	6427.77
10	-17783400	-18014600	-32592400	0.066027	17783400	18014600	32592400	2227.5			10	-17665400	-17914200	-31993200	0.066027	17665400	17914200	31993200	2164.2
11	-17780300	-18018800	-32625300	0.0377566	17780300	18018800	32625300	1275.52			11	-17656800	-17920400	-32046300	0.0377566	17656800	17920400	32046300	1240.24
12	-17780700	-18017700	-32617000	0.0639016	17780700	18017700	32617000	2158			12	-17659300	-17919200	-32034700	0.0639016	17659300	17919200	32034700	2098.1
13	-17775900	-18021500	-32649200	0.0756642	17775900	18021500	32649200	2558.57			13	-17647100	-17924300	-32083700	0.0756642	17647100	17924300	32083700	2489.04
14	-17776100	-18021700	-32650200	0.0541281	17776100	18021700	32650200	1830.42			14	-17648700	-17925100	-32088000	0.0541281	17648700	17925100	32088000	1780.99
15	-17777400	-18021000	-32643900	0.0654607	17777400	18021000	32643900	2213.1			15	-17651800	-17924500	-32080100	0.0654607	17651800	17924500	32080100	2153.26
16	-17367300	-18101300	-33627500	0.0862265	17367300	18101300	33627500	3018.18			16	-17021700	-18051200	-33615800	0.0862265	17021700	18051200	33615800	2996.68
17	-17370600	-18099200	-33609500	0.117928	17370600	18099200	33609500	4124.85			17	-17022300	-18048200	-33593200	0.117928	17022300	18048200	33593200	4094.4
18	-17364200	-18100500	-33625400	0.0965649	17364200	18100500	33625400	3379.54			18	-17016700	-18049800	-33610700	0.0965649	17016700	18049800	33610700	3354.9
19	-17362900	-18101800	-33636000	0.0730448	17362900	18101800	33636000	2557.51			19	-17017900	-18052000	-33625200	0.0730448	17017900	18052000	33625200	2539.43
20	-17363400	-18102900	-33642800	0.0794382	17363400	18102900	33642800	2782.22			20	-17020500	-18053800	-33634900	0.0794382	17020500	18053800	33634900	2763.02
21	-17501500	-18049800	-33125900	0.0827927	17501500	18049800	33125900	2842.67			21	-17145900	-17967000	-32890100	0.0827927	17145900	17967000	32890100	2793.44
22	-17496000	-18051200	-33140800	0.0639462	17496000	18051200	33140800	2196.77			22	-17138000	-17969300	-32913900	0.0639462	17138000	17969300	32913900	2159.49
23	-17417200	-18080400	-33428500	0.124522	17417200	18080400	33428500	4325.15			23	-17065400	-18017800	-33333200	0.124522	17065400	18017800	33333200	4277.66
24	-17411800	-18082800	-33450800	0.166685	17411800	18082800	33450800	5794.67			24	-17058600	-18021400	-33365600	0.166685	17058600	18021400	33365600	5733.51
25	-17421600	-18079300	-33416600	0.158725	17421600	18079300	33416600	5510.76			25	-17068200	-18016100	-33318400	0.158725	17068200	18016100	33318400	5449.37
26	-17426300	-18078200	-33403600	0.119555	17426300	18078200	33403600	4148.85			26	-17074600	-18014200	-33298300	0.119555	17074600	18014200	33298300	4101.45
27	-17427600	-18077900	-33400100	0.113565	17427600	18077900	33400100	3940.48			27	-17078000	-18013900	-33292400	0.113565	17078000	18013900	33292400	3895.21
28	-17660600	-18000400	-32613600	0.100228	17660600	18000400	32613600	3375.84			28	-17441000	-17899000	-32108700	0.100228	17441000	17899000	32108700	3286.4
29	-17656800	-18002000	-32628900	0.166915	17656800	18002000	32628900	5625.29			29	-17432100	-17900200	-32126500	0.166915	17432100	17900200	32126500	5476.31
30	-17664200	-17999300	-32602000	0.0888546	17664200	17999300	32602000	2991.47			30	-17446200	-17896500	-32085900	0.0888546	17446200	17896500	32085900	2910.85
31	-17664600	-17997600	-32589800	0.0875832	17664600	17997600	32589800	2947.11			31	-17448700	-17894500	-32068900	0.0875832	17448700	17894500	32068900	2867.18
32	-17664000	-17999400	-32603000	0.147117	17664000	17999400	32603000	4953.18			32	-17442000	-17895200	-32080700	0.147117	17442000	17895200	32080700	4817.97
33	-17667200	-17996600	-32580200	0.136182	17667200	17996600	32580200	4580.73			33	-17450100	-17891600	-32046900	0.136182	17450100	17891600	32046900	4453.93
34	-17668700	-17994600	-32564100	0.109716	17668700	17994600	32564100	3688.01			34	-17456300	-17889400	-32025000	0.109716	17456300	17889400	32025000	3585.32
35	-17507100	-18048700	-33112100	0.0686642	17507100	18048700	33112100	2356.41			35	-17154000	-17965100	-32867800	0.0686642	17154000	17965100	32867800	2314.83
36	-17507000	-18047600	-33104400	0.0759393	17507000	18047600	33104400	2605.2			36	-17151700	-17963000	-32855400	0.0759393	17151700	17963000	32855400	2558.57
37	-17512000	-18045700	-33085800	0.0560915	17512000	18045700	33085800	1922.92			37	-17159600	-17960200	-32827700	0.0560915	17159600	17960200	32827700	1887.83
38	-17514300	-18046100	-33086600	0.0802063	17514300	18046100	33086600	2749.84			38	-17164500	-17960700	-32826300	0.0802063	17164500	17960700	32826300	2699.54
39	-17512400	-18045300	-33082300	0.0786528	17512400	18045300	33082300	2695.97			39	-17157900	-17958800	-32819300	0.0786528	17157900	17958800	32819300	2646.09
40	-17518700	-18043700	-33064900	0.076681	17518700	18043700	33064900	2626.71			40	-17168600	-17956700	-32793200	0.076681	17168600	17956700	32793200	2577.33
41	-17522700	-18043400	-33059000	0.0892191	17522700	18043400	33059000	3055.66			41	-17176100	-17956200	-32782700	0.0892191	17176100	17956200	32782700	2997.8
42	-17518500	-18043000	-33059700	0.084029	17518500	18043000	33059700	2877.75			42	-17165800	-17954800	-32782700	0.084029	17165800	17954800	32782700	2822.83
43	-17523400	-18041200	-33042200	0.0907249	17523400	18041200	33042200	3104.99			43	-17176800	-17952500	-32755400	0.0907249	17176800	17952500	32755400	3044.75
44	-17528500	-18040500	-33032500	0.0971543	17528500	18040500	33032500	3323.96			44	-17186500	-17951600	-32739300	0.0971543	17186500	17951600	32739300	3258.83
45	-17755200	-17943100	-32109600	0.153826	17755200	17943100	32109600	5077.7			45	-17628900	-17801400	-31224300	0.153826	17628900	17801400	31224300	4868.95
46	-17760100	-17941100	-32090200	0.147894	17760100	17941100	32090200	4878.23			46	-17639100	-17797800	-31188000	0.147894	17639100	17797800	31188000	4674.67
47	-17764600	-17938400	-32066700	0.150422	17764600	17938400	32066700	4956.96			47	-17649000	-17793200	-31145300	0.150422	17649000	17793200	31145300	4746.58
48	-17935500	-18032700	-31778000	0.127734	17935500	18032700	31778000	4180.44			48	-17760200	-18155600	-30402800	0.127734	17760200	18155600	30402800	3945.32
49	-17935400	-18040200	-31769600	0.0951006	17935400	18040200	31769600	3111.79			49	-17759400	-18171900	-30380800	0.0951006	17759400	18171900	30380800	2935.64
50	-17404200	-18085000	-33474400	0.200369	17404200	18085000	33474400	6971.8			50	-17045700	-18025200	-33406100	0.200369	17045700	18025200	33406100	6902.73
51	-17405900	-18084800	-33471000	0.213794	17405900	18084800	33471000	7438.07			51	-17047900	-18024500	-33398200	0.213794	17047900	18024500	33398200	7362.98
52	-17409600	-18083000	-33454600	0.193591	17409600	18083000	33454600	6730.86			52	-17052800	-18021800	-33374200	0.193591	17052800	18021800	33374200	6660.78
53	-17639500	-18095400	-33313000	0.149959	17639500	18095400	33313000	5205.36			53	-17419800	-18038000	-33123400	0.149959	17419800	18038000	33123400	5139.85
54	-17649400	-18095400	-33303500	0.156856	17649400	18095400	33303500	5443.58			54	-17439300	-18039000	-33110700	0.156856	17439300	18039000	33110700	5375.35
55	-17662000	-18091000	-33259300	0.170624	17662000	18091000	33259300	5911.51			55	-17457800	-18032600	-33046100	0.170624	17457800	18032600	33046100	5832.8
56	-17650400	-18091500	-33274700	0.159421	17650400	18091500	33274700	5525.78			56	-17435500	-18032400	-33067100	0.159421	17435500	18032400	33067100	5452.41
57	-17618900	-18098900	-33358600	0.132974	17618900	18098900	33358600	4623.05			57	-17385000	-18042400	-33189000	0.132974	17385000	18042400	33189000	4567.67
58	-17629300	-18095600	-33325100	0.14224	17629300	18095600	33325100	4939.01			58	-17399500	-18037600	-33140200	0.14224	17399500	18037600	33140200	4876.91
59	-17713700	-18065700	-33026800	0.227981	17713700	18065700	33026800	7827.29			59	-17535700	-17994400	-32695500	0.227981	17535700	17994400	32695500	7686.64
60	-17716400	-18061300	-32992900	0.195252	17716400	18061300	32992900	6694.06			60	-17536600	-17986500	-32638500	0.195252	17536600	17986500	32638500	6566.78
61	-17721900	-18061000	-32985000	0.227595	17721900	18061000	32985000	7801.11			61	-17548600	-17986900	-32629500	0.227595	17548600	17986900	32629500	7653.41
62	-17703700	-18065600	-33036100	0.178016	17703700	18065600	33036100	6113.07			62	-17514000	-17992500	-32704200	0.178016	17514000	17992500	32704200	6001.63
63	-17357400	-18097400	-33609800	0.0602105	17357400	18097400	33609800	2105.51			63	-17002200	-18043000	-33576200	0.0602105	17002200	18043000	33576200	2088.11
64	-17351000	-18098700	-33625300	0.0952936	17351000	18098700	33625300	3334.19			64	-16996600	-18045000	-33596100	0.0952936	16996600	18045000	33596100	3307.34
65	-17351700	-18098800	-33625800	0.0666409	17351700	18098800	33625800	2331.75			65	-16997800	-18045500	-33598400	0.0666409	16997800	18045500	33598400	2313.19
66	-17357400	-18097300	-33609100	0.0527637	17357400	18097300	33609100	1845.05			66	-17002300	-18043200	-33577400	0.0527637	17002300	18043200	33577400	1829.96
67	-17364600	-18096100	-33593400	0.0700466	17364600	18096100	33593400	2448.06			67	-17009600	-18041600	-33558700	0.0700466	17009600	18041600	33558700	2427.7
68	-17472800	-18066400	-33273000	0.238467	17472800	18066400	33273000	8235.85			68	-17136300	-17996600	-33110900	0.238467	17136300	17996600	33110900	8123.27
69	-17453100	-18072800	-33338400	0.213763	17453100	18072800	33338400	7400.9			69	-17111600	-18006300	-33205000	0.213763	17111600	18006300	33205000	7308.5
70	-17464200	-18069100	-33300500	0.234845	17464200	18069100	33300500	8119.14			70	-17127600	-18001000	-33150600	0.234845	17127600	18001000	33150600	8012.56
71	-17452300	-18071000	-33326400	0.24262	17452300	18071000	33326400	8395.45			71	-17107100	-18003300	-33187600	0.24262	17107100	18003300	33187600	8288.03
72	-17921600	-17922000	-31792900	0.0600561	17921600	17922000	31792900	1962			72	-17752900	-17963300	-30543400	0.0600561	17752900	17963300	30543400	1858.16
73	-17919300	-17922500	-31798200	0.0907801	17919300	17922500	31798200	2966.29			73	-17753800	-17957100	-30555700	0.0907801	17753800	17957100	30555700	2809.92
74	-17923800	-17930600	-31796200	0.0795896	17923800	17930600	31796200	2601.05			74	-17754600	-17977500	-30541400	0.0795896	17754600	17977500	30541400	2463.14
75	-17923200	-17931100	-31791500	0.0518529	17923200	17931100	31791500	1694.26			75	-17753900	-17980300	-30533500	0.0518529	17753900	17980300	30533500	1604.28
76	-17922500	-17928700	-31789400	0.0573046	17922500	17928700	31789400	1872.12			76	-17753300	-17977000	-30532300	0.0573046	17753300	17977000	30532300	1772.72
77	-17548400	-18052300	-33096600	0.109147	17548400	18052300	33096600	3746.26			77	-17263100	-17978300	-32853500	0.109147	17263100	17978300	32853500	3685.3
78	-17553000	-18049500	-33072100	0.154455	17553000	18049500	33072100	5296.18			78	-17266400	-17973600	-32816200	0.154455	17266400	17973600	32816200	5206.87
79	-17560400	-18048600	-33058400	0.147849	17560400	18048600	33058400	5067.38			79	-17280300	-17972900	-32797300	0.147849	17280300	17972900	32797300	4981.41
80	-17554700	-18051600	-33085500	0.114052	17554700	18051600	33085500	3913.21			80	-17274600	-17977800	-32838300	0.114052	17274600	17977800	32838300	3849.22
81	-17548200	-18054700	-33113900	0.111835	17548200	18054700	33113900	3841.41			81	-17264400	-17982100	-32879200	0.111835	17264400	17982100	32879200	3780.45
82	-17562900	-18039700	-32991800	0.273087	17562900	18039700	32991800	9333.04			82	-17268200	-17955700	-32686900	0.273087	17268200	17955700	32686900	9153.96
83	-17572800	-18035700	-32953700	0.268363	17572800	18035700	32953700	9158.14			83	-17277800	-17948500	-32625700	0.268363	17277800	17948500	32625700	8973.04
84	-17558700	-18039600	-32995400	0.275985	17558700	18039600	32995400	9432.77			84	-17258200	-17954900	-32690900	0.275985	17258200	17954900	32690900	9250.88
85	-17580300	-18032500	-32923400	0.268742	17580300	18032500	32923400	9160.3			85	-17291900	-17944000	-32579900	0.268742	17291900	17944000	32579900	8970.07
86	-17934200	-18037700	-31763700	0.187939	17934200	18037700	31763700	6147.62			86	-17758700	-18173900	-30373700	0.187939	17758700	18173900	30373700	5799.89
87	-17935700	-18058800	-31753500	0.160228	17935700	18058800	31753500	5241.26			87	-17758200	-18213400	-30330700	0.160228	17758200	18213400	30330700	4939.93
88	-17934900	-18045300	-31761300	0.16425	17934900	18045300	31761300	5373.07			88	-17758500	-18186500	-30359800	0.16425	17758500	18186500	30359800	5067.23
89	-17910300	-17958400	-32064200	0.0788274	17910300	17958400	32064200	2605.49			89	-17810600	-17928400	-30989800	0.0788274	17810600	17928400	30989800	2485.85
90	-17904400	-17957700	-32064700	0.0615885	17904400	17957700	32064700	2035.48			90	-17810400	-17918100	-30999000	0.0615885	17810400	17918100	30999000	1942.55
91	-17908400	-17960400	-32080100	0.068127	17908400	17960400	32080100	2253.29			91	-17813600	-17922100	-31018100	0.068127	17813600	17922100	31018100	2150.8
92	-17937800	-17950800	-31982500	0.126085	17937800	17950800	31982500	4155.06			92	-17796300	-17985600	-30830900	0.126085	17796300	17985600	30830900	3953.36
93	-17946600	-17951000	-31974900	0.0936331	17946600	17951000	31974900	3085.19			93	-17795400	-18001200	-30808600	0.0936331	17795400	18001200	30808600	2933.99
94	-17939000	-17953800	-32002100	0.127251	17939000	17953800	32002100	4197.21			94	-17800300	-17984900	-30860400	0.127251	17800300	17984900	30860400	3995.08
95	-17414300	-18082100	-33443500	0.147313	17414300	18082100	33443500	5119.83			95	-17054600	-18020300	-33361900	0.147313	17054600	18020300	33361900	5065.94
96	-17417000	-18081100	-33433700	0.167823	17417000	18081100	33433700	5830.46			96	-17058400	-18018900	-33348400	0.167823	17058400	18018900	33348400	5768.25
97	-17421500	-18079900	-33420800	0.115756	17421500	18079900	33420800	4019.65			97	-17061100	-18017000	-33331900	0.115756	17061100	18017000	33331900	3975.97
98	-17794100	-18004100	-32506900	0.118162	17794100	18004100	32506900	3972.34			98	-17688100	-17897100	-31848400	0.118162	17688100	17897100	31848400	3850.21
99	-17794200	-18002100	-32492500	0.113895	17794200	18002100	32492500	3826.48			99	-17691300	-17895000	-31829800	0.113895	17691300	17895000	31829800	3708.38
100	-17612400	-18020400	-32805000	0.225156	17612400	18020400	32805000	7639.93			100	-17337300	-17923100	-32385000	0.225156	17337300	17923100	32385000	7457.59
101	-17600800	-18024100	-32842600	0.255301	17600800	18024100	32842600	8675.04			101	-17319800	-17929300	-32446800	0.255301	17319800	17929300	32446800	8476.19
102	-17601300	-18021200	-32821400	0.150984	17601300	18021200	32821400	5125.67			102	-17302900	-17919900	-32396700	0.150984	17302900	17919900	32396700	4999.92
103	-17592300	-18023300	-32845800	0.138962	17592300	18023300	32845800	4721.72			103	-17289700	-17923800	-32437200	0.138962	17289700	17923800	32437200	4608.84
104	-17895200	-17946700	-31995500	0.181881	17895200	17946700	31995500	5991.69			104	-17795000	-17908700	-30898700	0.181881	17795000	17908700	30898700	5709.95
105	-17898500	-17949700	-32013400	0.166759	17898500	17949700	32013400	5498.24			105	-17799500	-17912800	-30926400	0.166759	17799500	17912800	30926400	5242.15
106	-17346400	-18106100	-33682700	0.106609	17346400	18106100	33682700	3739.11			106	-17007600	-18058200	-33679600	0.106609	17007600	18058200	33679600	3714.45
107	-17344800	-18105600	-33680700	0.12813	17344800	18105600	33680700	4493.39			107	-17002900	-18056900	-33674600	0.12813	17002900	18056900	33674600	4462.91
108	-17902300	-17956000	-32054500	0.131916	17902300	17956000	32054500	4357.64			108	-17795200	-17850600	-30958200	0.131916	17795200	17850600	30958200	4146.83
109	-17917300	-17955000	-32032300	0.125662	17917300	17955000	32032300	4148.35			109	-17792300	-17879200	-30908800	0.125662	17792300	17879200	30908800	3944.13
110	-17809900	-17961600	-32187500	0.251093	17809900	17961600	32187500	8326.55			110	-17692300	-17818600	-31283100	0.251093	17692300	17818600	31283100	7979.75
111	-17810200	-17958900	-32167600	0.258933	17810200	17958900	32167600	8579.09			111	-17697200	-17815000	-31252500	0.258933	17697200	17815000	31252500	8218.6
112	-17523100	-18080300	-33322100	0.122252	17523100	18080300	33322100	4235.46			112	-17260300	-18023200	-33177000	0.122252	17260300	18023200	33177000	4186.81
113	-17523800	-18082800	-33339300	0.0935252	17523800	18082800	33339300	3242.68			113	-17264600	-18027100	-33200600	0.0935252	17264600	18027100	33200600	3206.59
114	-17448500	-18070500	-33326800	0.174039	17448500	18070500	33326800	6021.97			114	-17090700	-18001800	-33193600	0.174039	17090700	18001800	33193600	5944.93
115	-17440000	-18073000	-33352700	0.162381	17440000	18073000	33352700	5624.02			115	-17078800	-18005500	-33232200	0.162381	17078800	18005500	33232200	5554.87
116	-17936600	-18035700	-31782900	0.134061	17936600	18035700	31782900	4388.74			116	-17760600	-18157300	-30404500	0.134061	17760600	18157300	30404500	4141.21
117	-17936000	-18025400	-31788900	0.143502	17936000	18025400	31788900	4697.98			117	-17761300	-18138800	-30427600	0.143502	17761300	18138800	30427600	4435.46
118	-17638400	-18014300	-32735200	0.205203	17638400	18014300	32735200	6945.33			118	-17404000	-17921000	-32302900	0.205203	17404000	17921000	32302900	6781.38
119	-17635700	-18014800	-32741600	0.203504	17635700	18014800	32741600	6889.37			119	-17396600	-17920800	-32309300	0.203504	17396600	17920800	32309300	6726.1
120	-17633200	-18015500	-32749200	0.19749	17633200	18015500	32749200	6687.66			120	-17389200	-17921000	-32318000	0.19749	17389200	17921000	32318000	6528.85
121	-17539600	-18078700	-33294000	0.13944	17539600	18078700	33294000	4826.6			121	-17285900	-18021500	-33139000	0.13944	17285900	18021500	33139000	4769.9
122	-17537000	-18081600	-33317200	0.1202	17537000	18081600	33317200	4164.63			122	-17285600	-18025900	-33170700	0.1202	17285600	18025900	33170700	4117.45
123	-17550600	-18073300	-33244400	0.130898	17550600	18073300	33244400	4522.12			123	-17298600	-18013700	-33070800	0.130898	17298600	18013700	33070800	4465.41
124	-17537600	-18076000	-33277000	0.117328	17537600	18076000	33277000	4058.04			124	-17278700	-18017100	-33114900	0.117328	17278700	18017100	33114900	4008.68
125	-17538000	-18073500	-33258200	0.104599	17538000	18073500	33258200	3614.85			125	-17277000	-18013200	-33088700	0.104599	17277000	18013200	33088700	3569.53
126	-17543100	-18070900	-33234500	0.14506	17543100	18070900	33234500	5008.47			126	-17281400	-18009200	-33055600	0.14506	17281400	18009200	33055600	4943.53
127	-17557200	-18070000	-33214400	0.144998	17557200	18070000	33214400	5003.34			127	-17305400	-18008800	-33028800	0.144998	17305400	18008800	33028800	4937.95
128	-17679700	-17988900	-32512700	0.140612	17679700	17988900	32512700	4716.98			128	-17473600	-17879000	-31933200	0.140612	17473600	17879000	31933200	4577.93
129	-17674400	-17991800	-32538600	0.121717	17674400	17991800	32538600	4087.32			129	-17464600	-17884200	-31979800	0.121717	17464600	17884200	31979800	3970.21
130	-17672700	-17993700	-32553800	0.141378	17672700	17993700	32553800	4750.55			130	-17458700	-17886300	-32000500	0.141378	17458700	17886300	32000500	4615.19
131	-17678500	-17990800	-32527100	0.147693	17678500	17990800	32527100	4957.53			131	-17468600	-17881000	-31952900	0.147693	17468600	17881000	31952900	4812.16
132	-17684800	-17984400	-32475100	0.153449	17684800	17984400	32475100	5139.67			132	-17485000	-17872100	-31872600	0.153449	17485000	17872100	31872600	4983.64
133	-17678900	-17987500	-32503300	0.139276	17678900	17987500	32503300	4670.16			133	-17476200	-17877900	-31923000	0.139276	17476200	17877900	31923000	4532.63
134	-17937300	-18074400	-31748800	0.140929	17937300	18074400	31748800	4610.6			134	-17759400	-18251200	-30301900	0.140929	17759400	18251200	30301900	4343.3
135	-17937300	-18071600	-31751800	0.14917	17937300	18071600	31751800	4880.55			135	-17759600	-18246500	-30307500	0.14917	17759600	18246500	30307500	4597.91
136	-17936200	-18072400	-31743300	0.137286	17936200	18072400	31743300	4490.14			136	-17756700	-18238700	-30295200	0.137286	17756700	18238700	30295200	4228.5
137	-17936200	-18073900	-31742100	0.140327	17936200	18073900	31742100	4589.5			137	-17756900	-18244200	-30291100	0.140327	17756900	18244200	30291100	4321.95
138	-17764200	-17979600	-32361700	0.126615	17764200	17979600	32361700	4226.85			138	-17568000	-17838300	-31548700	0.126615	17568000	17838300	31548700	4060.57
139	-17778100	-17976900	-32328400	0.138943	17778100	17976900	32328400	4632.99			139	-17595100	-17833500	-31486700	0.138943	17595100	17833500	31486700	4446.29
140	-17789100	-18005300	-32520300	0.113552	17789100	18005300	32520300	3819.2			140	-17685600	-17902800	-31891700	0.113552	17685600	17902800	31891700	3706.89
141	-17789100	-18003700	-32508400	0.120848	17789100	18003700	32508400	4062.48			141	-17688600	-17901300	-31878000	0.120848	17688600	17901300	31878000	3942.93
142	-17787300	-18008800	-32547300	0.110514	17787300	18008800	32547300	3721.27			142	-17680600	-17908500	-31937600	0.110514	17680600	17908500	31937600	3614.65
143	-17812100	-17965600	-32213900	0.120747	17812100	17965600	32213900	4008.95			143	-17746300	-17836400	-31356200	0.120747	17746300	17836400	31356200	3854.45
144	-17806300	-17963400	-32203700	0.120487	17806300	17963400	32203700	3998.03			144	-17738100	-17834000	-31347700	0.120487	17738100	17834000	31347700	3843.99
145	-17810200	-17968700	-32237300	0.118586	17810200	17968700	32237300	3941.1			145	-17740400	-17841500	-31399000	0.118586	17740400	17841500	31399000	3792.17
146	-17484400	-18062800	-33235700	0.194488	17484400	18062800	33235700	6707.56			146	-17150700	-17990900	-33055800	0.194488	17150700	17990900	33055800	6610.93
147	-17492100	-18061300	-33217300	0.178006	17492100	18061300	33217300	6135.13			147	-17163700	-17989000	-33029100	0.178006	17163700	17989000	33029100	6045.1
148	-17479100	-18063700	-33247400	0.219946	17479100	18063700	33247400	7588.65			148	-17140100	-17991800	-33072800	0.219946	17140100	17991800	33072800	7480.33
149	-17685700	-17987800	-32498300	0.15844	17685700	17987800	32498300	5312.35			149	-17479700	-17875300	-31900800	0.15844	17479700	17875300	31900800	5151.61
150	-17683900	-17989900	-32515100	0.159453	17683900	17989900	32515100	5350.06			150	-17474100	-17877700	-31923900	0.159453	17474100	17877700	31923900	5189.25
151	-17681700	-17992100	-32533000	0.165457	17681700	17992100	32533000	5555.62			151	-17467100	-17880200	-31948700	0.165457	17467100	17880200	31948700	5389.78
152	-17489600	-18059300	-33205400	0.198007	17489600	18059300	33205400	6820.59			152	-17151800	-17984800	-33010900	0.198007	17151800	17984800	33010900	6717.36
153	-17492900	-18059300	-33201900	0.18981	17492900	18059300	33201900	6537.67			153	-17158400	-17984900	-33005500	0.18981	17158400	17984900	33005500	6438.57
154	-17496500	-18058900	-33195900	0.171175	17496500	18058900	33195900	5894.69			154	-17166500	-17984800	-32996200	0.171175	17166500	17984800	32996200	5805.01
155	-17924700	-17954100	-31779800	0.177008	17924700	17954100	31779800	5783.54			155	-17754500	-18027100	-30490600	0.177008	17754500	18027100	30490600	5472.02
156	-17924800	-17951200	-31782800	0.150737	17924800	17951200	31782800	4925.51			156	-17754700	-18020600	-30499000	0.150737	17754700	18020600	30499000	4660.9
157	-17925200	-17951600	-31785600	0.0951959	17925200	17951600	31785600	3111.05			157	-17755600	-18020000	-30505600	0.0951959	17755600	18020000	30505600	2944.36
158	-17903500	-17944800	-31973900	0.159775	17903500	17944800	31973900	5259.4			158	-17785800	-17885500	-30856200	0.159775	17785800	17885500	30856200	5003.83
159	-17890900	-17945600	-31992100	0.178967	17890900	17945600	31992100	5894.27			159	-17787800	-17859200	-30896400	0.178967	17787800	17859200	30896400	5611.56
160	-17886500	-17944300	-31987200	0.165225	17886500	17944300	31987200	5439.99			160	-17786900	-17854800	-30894700	0.165225	17786900	17854800	30894700	5179.76
161	-17919200	-17949100	-31988500	0.117741	17919200	17949100	31988500	3879.55			161	-17795800	-17952600	-30860200	0.117741	17795800	17952600	30860200	3693.74
162	-17909500	-17948200	-31992300	0.124967	17909500	17948200	31992300	4117.47			162	-17795800	-17934600	-30878500	0.124967	17795800	17934600	30878500	3922
163	-17900100	-17956200	-32058600	0.0842806	17900100	17956200	32058600	2784.45			163	-17809000	-17910500	-30996300	0.0842806	17809000	17910500	30996300	2657.5
164	-17831200	-17973600	-32251800	0.0826453	17831200	17973600	32251800	2749.61			164	-17772600	-17845000	-31391600	0.0826453	17772600	17845000	31391600	2643.86
165	-17829500	-17976300	-32272900	0.114743	17829500	17976300	32272900	3820.9			165	-17767900	-17849300	-31427300	0.114743	17767900	17849300	31427300	3676.12
166	-17827300	-17979200	-32295600	0.123508	17827300	17979200	32295600	4116.67			166	-17761100	-17853900	-31466800	0.123508	17761100	17853900	31466800	3963.27
167	-17864200	-17959000	-32114100	0.078158	17864200	17959000	32114100	2586.47			167	-17782400	-17805200	-31097600	0.078158	17782400	17805200	31097600	2468.41
168	-17856900	-17959800	-32127600	0.109504	17856900	17959800	32127600	3625.38			168	-17768900	-17808100	-31131600	0.109504	17768900	17808100	31131600	3462.57
169	-17883300	-17967000	-32152500	0.0600829	17883300	17967000	32152500	1992.48			169	-17826800	-17870300	-31163900	0.0600829	17826800	17870300	31163900	1906.92
170	-17884500	-17964700	-32134600	0.0879209	17884500	17964700	32134600	2913.44			170	-17823100	-17873100	-31134700	0.0879209	17823100	17873100	31134700	2787.01
171	-17912100	-17956000	-32045000	0.084828	17912100	17956000	32045000	2801.58			171	-17806800	-17932800	-30958700	0.084828	17806800	17932800	30958700	2671.66
172	-17944500	-17963800	-31911200	0.0648916	17944500	17963800	31911200	2132.99			172	-17784100	-18040700	-30688600	0.0648916	17784100	18040700	30688600	2024.42
173	-17942900	-17963300	-31899900	0.0821764	17942900	17963300	31899900	2699.77			173	-17781500	-18040600	-30670200	0.0821764	17781500	18040600	30670200	2561.56
174	-17939500	-17985800	-31853300	0.0592543	17939500	17985800	31853300	1943.68			174	-17774200	-18086700	-30571800	0.0592543	17774200	18086700	30571800	1840.97
175	-17938200	-17982800	-31847000	0.076801	17938200	17982800	31847000	2518.39			175	-17772500	-18082300	-30564200	0.076801	17772500	18082300	30564200	2385.08
176	-17778700	-18019900	-32634600	0.0807778	17778700	18019900	32634600	2729.91			176	-17656200	-17923600	-32069300	0.0807778	17656200	17923600	32069300	2656.08
177	-17881000	-17944000	-31990600	0.187454	17881000	17944000	31990600	6172.06			177	-17792900	-17885400	-30906800	0.187454	17792900	17885400	30906800	5883.9
178	-17882100	-17941800	-31973500	0.137429	17882100	17941800	31973500	4521.66			178	-17789000	-17888800	-30875800	0.137429	17789000	17888800	30875800	4308.08
179	-17877300	-17945600	-32005900	0.208368	17877300	17945600	32005900	6864.73			179	-17795700	-17876300	-30935500	0.208368	17795700	17876300	30935500	6547.36
180	-17757400	-17978800	-32362900	0.204356	17757400	17978800	32362900	6821.5			180	-17574900	-17844000	-31582100	0.204356	17574900	17844000	31582100	6564.49
181	-17749200	-17982400	-32396500	0.180817	17749200	17982400	32396500	6043.62			181	-17555500	-17849300	-31639200	0.180817	17555500	17849300	31639200	5820.67
182	-17754100	-17980600	-32379000	0.160474	17754100	17980600	32379000	5360.11			182	-17562600	-17844900	-31600900	0.160474	17562600	17844900	31600900	5157.81
183	-17608300	-18016600	-32782000	0.128522	17608300	18016600	32782000	4356.21			183	-17304700	-17909800	-32322200	0.128522	17304700	17909800	32322200	4242.2
184	-17616700	-18014600	-32758900	0.136031	17616700	18014600	32758900	4606.86			184	-17319100	-17906300	-32283100	0.136031	17319100	17906300	32283100	4483.59
185	-17624100	-18013300	-32742700	0.133112	17624100	18013300	32742700	4505.48			185	-17334400	-17904900	-32257600	0.133112	17334400	17904900	32257600	4383.81
186	-17828000	-17990000	-32372300	0.120555	17828000	17990000	32372300	4031.84			186	-17752400	-17868800	-31581700	0.120555	17752400	17868800	31581700	3887.52
187	-17830400	-17991100	-32377500	0.128183	17830400	17991100	32377500	4288.14			187	-17755200	-17869300	-31582700	0.128183	17755200	17869300	31582700	4133.93
188	-17824900	-17988700	-32365700	0.119047	17824900	17988700	32365700	3979.99			188	-17748800	-17867600	-31577200	0.119047	17748800	17867600	31577200	3837.82
189	-17750500	-17938400	-32081100	0.1336	17750500	17938400	32081100	4404.07			189	-17625200	-17794800	-31180600	0.1336	17625200	17794800	31180600	4220.17
190	-17852700	-17980600	-32280400	0.0869221	17852700	17980600	32280400	2896.85			190	-17802500	-17850900	-31404100	0.0869221	17802500	17850900	31404100	2784.06
191	-17848800	-17980000	-32279800	0.0692729	17848800	17980000	32279800	2308.41			191	-17797000	-17851000	-31410100	0.0692729	17797000	17851000	31410100	2219.09
192	-17850900	-17977400	-32258700	0.0722004	17850900	17977400	32258700	2403.84			192	-17802900	-17846800	-31374600	0.0722004	17802900	17846800	31374600	2309.53
193	-17855800	-17977600	-32255400	0.0885011	17855800	17977600	32255400	2946.44			193	-17810800	-17846000	-31361000	0.0885011	17810800	17846000	31361000	2829.75
194	-17857000	-17981200	-32280400	0.0959187	17857000	17981200	32280400	3196.97			194	-17809600	-17850900	-31397000	0.0959187	17809600	17850900	31397000	3071.74
195	-17477800	-18079900	-33364400	0.20328	17477800	18079900	33364400	7049.39			195	-17180000	-18020000	-33234100	0.20328	17180000	18020000	33234100	6968.33
196	-17496400	-18076700	-33322700	0.211472	17496400	18076700	33322700	7322.83			196	-17206600	-18015800	-33177400	0.211472	17206600	18015800	33177400	7234.85
197	-17495200	-18079200	-33341600	0.152699	17495200	18079200	33341600	5291.89			197	-17210400	-18019900	-33202800	0.152699	17210400	18019900	33202800	5230.35
198	-17481000	-18081500	-33372300	0.14963	17481000	18081500	33372300	5191.03			198	-17190100	-18022900	-33244800	0.14963	17190100	18022900	33244800	5132.66
199	-17758200	-17980300	-32372300	0.10884	17758200	17980300	32372300	3634.69			199	-17566400	-17843000	-31583700	0.10884	17566400	17843000	31583700	3495.85
200	-17934500	-18032100	-31771400	0.147072	17934500	18032100	31771400	4811.87			200	-17761000	-18173200	-30390900	0.147072	17761000	18173200	30390900	4542.1
201	-17935300	-18035000	-31774600	0.142333	17935300	18035000	31774600	4657.76			201	-17762200	-18179400	-30393300	0.142333	17762200	18179400	30393300	4396.86
202	-17933000	-18017800	-31775100	0.196572	17933000	18017800	31775100	6430.42			202	-17760600	-18146400	-30415000	0.196572	17760600	18146400	30415000	6073.48
203	-17416700	-18084900	-33461500	0.190141	17416700	18084900	33461500	6613.81			203	-17077800	-18024900	-33371700	0.190141	17077800	18024900	33371700	6544.51
204	-17419400	-18085300	-33461100	0.184687	17419400	18085300	33461100	6424.34			204	-17086200	-18025800	-33369400	0.184687	17086200	18025800	33369400	6357.18
205	-17424900	-18083000	-33439400	0.231567	17424900	18083000	33439400	8048.29			205	-17090200	-18022100	-33339300	0.231567	17090200	18022100	33339300	7960.91
206	-17760400	-18037600	-32779900	0.137022	17760400	18037600	32779900	4658.42			206	-17618700	-17951700	-32308000	0.137022	17618700	17951700	32308000	4549.55
207	-17754300	-18041100	-32810700	0.164357	17754300	18041100	32810700	5594.57			207	-17606900	-17956900	-32356700	0.164357	17606900	17956900	32356700	5467.53
208	-17749200	-18045100	-32844300	0.167518	17749200	18045100	32844300	5709.94			208	-17597600	-17963100	-32410000	0.167518	17597600	17963100	32410000	5584.7
209	-17455500	-18083200	-33410400	0.174352	17455500	18083200	33410400	6055.71			209	-17147600	-18024200	-33296900	0.174352	17147600	18024200	33296900	5989.44
210	-17462800	-18083500	-33404900	0.164787	17462800	18083500	33404900	5722.94			210	-17160900	-18025000	-33289400	0.164787	17160900	18025000	33289400	5660.46
211	-17446200	-18083700	-33422700	0.179241	17446200	18083700	33422700	6227.73			211	-17131900	-18024500	-33314600	0.179241	17131900	18024500	33314600	6160.31
212	-17732900	-18080600	-33114000	0.125642	17732900	18080600	33114000	4331.78			212	-17583500	-18021300	-32839900	0.125642	17583500	18021300	32839900	4267.26
213	-17732500	-18077400	-33091800	0.182088	17732500	18077400	33091800	6271.76			213	-17580500	-18016100	-32805600	0.182088	17580500	18016100	32805600	6174.71
214	-17712900	-18082000	-33144100	0.195277	17712900	18082000	33144100	6738.7			214	-17546400	-18021900	-32881200	0.195277	17546400	18021900	32881200	6639.33
215	-17717100	-18084400	-33157200	0.140976	17717100	18084400	33157200	4868.04			215	-17556700	-18026300	-32902300	0.140976	17556700	18026300	32902300	4798.56
216	-17734800	-18083200	-33131000	0.0883502	17734800	18083200	33131000	3048.43			216	-17588900	-18025800	-32866700	0.0883502	17588900	18025800	32866700	3004.55
217	-17946800	-17958200	-31933400	0.158242	17946800	17958200	31933400	5205.85			217	-17779200	-17974800	-30719800	0.158242	17779200	17974800	30719800	4935.98
218	-17946400	-17948900	-31959800	0.142583	17946400	17948900	31959800	4694.94			218	-17783200	-17948600	-30774100	0.142583	17783200	17948600	30774100	4455.59
219	-17948600	-17957200	-31947100	0.131002	17948600	17957200	31947100	4312.21			219	-17780600	-17965800	-30738200	0.131002	17780600	17965800	30738200	4088.79
220	-17947100	-17969700	-31923600	0.129136	17947100	17969700	31923600	4247.56			220	-17777700	-17993000	-30690900	0.129136	17777700	17993000	30690900	4024.61
221	-17361000	-18095200	-33590600	0.16857	17361000	18095200	33590600	5890.23			221	-17006400	-18039600	-33547800	0.16857	17006400	18039600	33547800	5839.21
222	-17363400	-18094500	-33582800	0.165281	17363400	18094500	33582800	5773.62			222	-17009400	-18038400	-33536200	0.165281	17009400	18038400	33536200	5722.68
223	-17357300	-18096500	-33603300	0.134036	17357300	18096500	33603300	4685.8			223	-17002400	-18041600	-33566100	0.134036	17002400	18041600	33566100	4646.35
224	-17742600	-18043100	-32836600	0.151484	17742600	18043100	32836600	5160.98			224	-17576800	-17956200	-32381700	0.151484	17576800	17956200	32381700	5041.68
225	-17734100	-18046700	-32870900	0.138978	17734100	18046700	32870900	4741.17			225	-17560500	-17961400	-32435100	0.138978	17560500	17961400	32435100	4634.78
226	-17744200	-18043800	-32839900	0.182782	17744200	18043800	32839900	6228.39			226	-17582300	-17958300	-32391600	0.182782	17582300	17958300	32391600	6086.68
227	-17492000	-18051300	-33145700	0.127581	17492000	18051300	33145700	4383.43			227	-17128100	-17968800	-32920600	0.127581	17128100	17968800	32920600	4308.89
228	-17480400	-18055400	-33186900	0.126848	17480400	18055400	33186900	4365.1			228	-17115400	-17976200	-32985900	0.126848	17115400	17976200	32985900	4295.45
229	-17489600	-18052800	-33159000	0.0911078	17489600	18052800	33159000	3131.96			229	-17128200	-17971700	-32941400	0.0911078	17128200	17971700	32941400	3079.89
230	-17436100	-18073700	-33361500	0.160236	17436100	18073700	33361500	5551.43			230	-17069500	-18006900	-33251100	0.160236	17069500	18006900	33251100	5485.08
231	-17424200	-18077800	-33403200	0.168787	17424200	18077800	33403200	5856.97			231	-17059500	-18014000	-33311800	0.168787	17059500	18014000	33311800	5792.16
232	-17432700	-18075000	-33374200	0.164313	17432700	18075000	33374200	5695.46			232	-17068800	-18009300	-33268800	0.164313	17068800	18009300	33268800	5628.96
233	-17347000	-18101700	-33651100	0.146766	17347000	18101700	33651100	5140.51			233	-16996200	-18050100	-33633000	0.146766	16996200	18050100	33633000	5102.03
234	-17346400	-18100700	-33644200	0.121043	17346400	18100700	33644200	4238.24			234	-16993100	-18048200	-33622800	0.121043	16993100	18048200	33622800	4205.68
235	-17350400	-18099800	-33634100	0.129625	17350400	18099800	33634100	4537.08			235	-16997600	-18047200	-33611100	0.129625	16997600	18047200	33611100	4501.93
236	-17746600	-18038400	-32799400	0.144954	17746600	18038400	32799400	4930.89			236	-17579900	-17947000	-32313000	0.144954	17579900	17947000	32313000	4810.07
237	-17756500	-18034000	-32757700	0.138208	17756500	18034000	32757700	4693.81			237	-17597600	-17939300	-32240300	0.138208	17597600	17939300	32240300	4573.22
238	-17754300	-18035300	-32769500	0.143802	17754300	18035300	32769500	4886.09			238	-17595900	-17942500	-32264500	0.143802	17595900	17942500	32264500	4763.24
239	-17878200	-17961100	-32115300	0.142496	17878200	17961100	32115300	4717.27			239	-17793200	-17803000	-31071400	0.142496	17793200	17803000	31071400	4496.19
240	-17854300	-17964800	-32165700	0.145029	17854300	17964800	32165700	4809.29			240	-17745100	-17810300	-31171000	0.145029	17745100	17810300	31171000	4591.49
241	-17862900	-17962300	-32139400	0.149865	17862900	17962300	32139400	4964.83			241	-17764800	-17806300	-31123400	0.149865	17764800	17806300	31123400	4736.64
242	-17528900	-18051200	-33108500	0.102433	17528900	18051200	33108500	3516.27			242	-17219400	-17973800	-32864800	0.102433	17219400	17973800	32864800	3457.31
243	-17530800	-18052000	-33112100	0.105288	17530800	18052000	33112100	3614.98			243	-17224600	-17975400	-32871200	0.105288	17224600	17975400	32871200	3555.04
244	-17522800	-18054300	-33136400	0.094125	17522800	18054300	33136400	3234.63			244	-17211600	-17978600	-32907300	0.094125	17211600	17978600	32907300	3182.37
245	-17676700	-17992900	-32544100	0.151487	17676700	17992900	32544100	5088.48			245	-17461900	-17883400	-31976400	0.151487	17461900	17883400	31976400	4940.24
246	-17935400	-18053100	-31756900	0.1112	17935400	18053100	31756900	3637.58			246	-17759000	-18210400	-30339800	0.1112	17759000	18210400	30339800	3429.5
247	-17935100	-18044200	-31763700	0.0986909	17935100	18044200	31763700	3228.71			247	-17760300	-18194700	-30364600	0.0986909	17760300	18194700	30364600	3045.92
248	-17934700	-18044300	-31760800	0.0878223	17934700	18044300	31760800	2872.78			248	-17759600	-18194200	-30360400	0.0878223	17759600	18194200	30360400	2709.94
249	-17767500	-17977800	-32345200	0.090525	17767500	17977800	32345200	3020.06			249	-17580500	-17836800	-31525400	0.090525	17580500	17836800	31525400	2900.94
250	-17771200	-17978000	-32343400	0.0716827	17771200	17978000	32343400	2391.45			250	-17590300	-17838000	-31523700	0.0716827	17590300	17838000	31523700	2297.44
251	-17762700	-17979900	-32365500	0.074764	17762700	17979900	32365500	2496.22			251	-17572200	-17841400	-31566100	0.074764	17572200	17841400	31566100	2399.78
252	-17515700	-18055500	-33152200	0.11918	17515700	18055500	33152200	4097.89			252	-17200600	-17980500	-32931800	0.11918	17200600	17980500	32931800	4032.96
253	-17524500	-18052400	-33121000	0.120115	17524500	18052400	33121000	4125.14			253	-17211400	-17975500	-32885300	0.120115	17211400	17975500	32885300	4057.13
254	-17519000	-18056600	-33156600	0.128217	17519000	18056600	33156600	4409.76			254	-17208100	-17982500	-32938400	0.128217	17208100	17982500	32938400	4340.68
255	-17509300	-18058400	-33179000	0.13079	17509300	18058400	33179000	4501.8			255	-17192500	-17985100	-32972500	0.13079	17192500	17985100	32972500	4433.08
256	-17929100	-17935100	-31878800	0.100704	17929100	17935100	31878800	3302.94			256	-17773900	-17981600	-30675000	0.100704	17773900	17981600	30675000	3135.46
257	-17927400	-17933000	-31865500	0.0866353	17927400	17933000	31865500	2839.74			257	-17770500	-17979300	-30653100	0.0866353	17770500	17979300	30653100	2694.66
258	-17934100	-17934800	-31865900	0.0691788	17934100	17934800	31865900	2267.96			258	-17771400	-17992800	-30646100	0.0691788	17771400	17992800	30646100	2151.71
259	-17936300	-17937000	-31879300	0.110615	17936300	17937000	31879300	3628.71			259	-17774400	-17995100	-30664900	0.110615	17774400	17995100	30664900	3443.58
260	-17674300	-17990700	-32530400	0.128048	17674300	17990700	32530400	4298.37			260	-17467700	-17883300	-31970200	0.128048	17467700	17883300	31970200	4175.21
261	-17915600	-17943200	-31949900	0.114921	17915600	17943200	31949900	3779.93			261	-17787400	-17950500	-30802100	0.114921	17787400	17950500	30802100	3595.81
262	-17925600	-17943300	-31940900	0.159686	17925600	17943300	31940900	5251.37			262	-17786700	-17969000	-30778800	0.159686	17786700	17969000	30778800	4993.43
263	-17927600	-17946900	-31964300	0.123968	17927600	17946900	31964300	4081.14			263	-17791700	-17969600	-30813800	0.123968	17791700	17969600	30813800	3882.61
264	-17918700	-17946300	-31969000	0.119534	17918700	17946300	31969000	3935.22			264	-17791700	-17953900	-30830000	0.119534	17791700	17953900	30830000	3745.07
265	-17714600	-17965600	-32311200	0.0974718	17714600	17965600	32311200	3243.35			265	-17544300	-17840800	-31589800	0.0974718	17544300	17840800	31589800	3130.06
266	-17714300	-17963200	-32294400	0.0890093	17714300	17963200	32294400	2959.56			266	-17546000	-17837300	-31563300	0.0890093	17546000	17837300	31563300	2855.04
267	-17710400	-17966100	-32318700	0.0901639	17710400	17966100	32318700	3000.91			267	-17537800	-17842400	-31607600	0.0901639	17537800	17842400	31607600	2897.27
268	-17903800	-17948400	-31999100	0.0765979	17903800	17948400	31999100	2524.23			268	-17789700	-17877700	-30891600	0.0765979	17789700	17877700	30891600	2402.25
269	-17906800	-17949200	-32001800	0.0683566	17906800	17949200	32001800	2253.05			269	-17789900	-17880900	-30889500	0.0683566	17789900	17880900	30889500	2143.74
270	-17911700	-17947800	-31986700	0.0681313	17911700	17947800	31986700	2244.38			270	-17787600	-17892000	-30862400	0.0681313	17787600	17892000	30862400	2134.64
271	-17406600	-18085000	-33471900	0.0805402	17406600	18085000	33471900	2802.21			271	-17059000	-18024800	-33389600	0.0805402	17059000	18024800	33389600	2773.31
272	-17416300	-18083000	-33447900	0.110102	17416300	18083000	33447900	3827.46			272	-17072000	-18021900	-33355800	0.110102	17072000	18021900	33355800	3786.55
273	-17410600	-18084700	-33465800	0.100055	17410600	18084700	33465800	3480.53			273	-17065400	-18024300	-33379800	0.100055	17065400	18024300	33379800	3444.22
274	-17773600	-18024300	-32671400	0.0729837	17773600	18024300	32671400	2470.21			274	-17643900	-17929700	-32125600	0.0729837	17643900	17929700	32125600	2405.14
275	-17772400	-18024800	-32676000	0.0695967	17772400	18024800	32676000	2355.99			275	-17640000	-17929800	-32130100	0.0695967	17640000	17929800	32130100	2293.79
276	-17824200	-17974900	-32268100	0.102008	17824200	17974900	32268100	3395.73			276	-17759600	-17848200	-31427900	0.102008	17759600	17848200	31427900	3267.6
277	-17826000	-17972600	-32249500	0.0767625	17826000	17972600	32249500	2553.35			277	-17764700	-17844400	-31395000	0.0767625	17764700	17844400	31395000	2455.61
278	-17653300	-18011400	-32699400	0.086381	17653300	18011400	32699400	2919.98			278	-17444800	-17922100	-32270200	0.086381	17444800	17922100	32270200	2852.94
279	-17656400	-18008800	-32678100	0.0847884	17656400	18008800	32678100	2863.65			279	-17451500	-17918700	-32239000	0.0847884	17451500	17918700	32239000	2796.86
280	-17654600	-18011800	-32701300	0.0854099	17654600	18011800	32701300	2887.46			280	-17449300	-17923600	-32276200	0.0854099	17449300	17923600	32276200	2821.88
281	-17510500	-18085200	-33369200	0.108912	17510500	18085200	33369200	3780.11			281	-17244600	-18030000	-33240900	0.108912	17244600	18030000	33240900	3739.29
282	-17506900	-18082400	-33353100	0.138829	17506900	18082400	33353100	4814.74			282	-17236000	-18025600	-33218600	0.138829	17236000	18025600	33218600	4760.96
283	-17741100	-18055800	-32928700	0.163974	17741100	18055800	32928700	5608.83			283	-17586200	-17981200	-32550600	0.163974	17586200	17981200	32550600	5499.18
284	-17743100	-18059700	-32954700	0.159896	17743100	18059700	32954700	5475.77			284	-17592100	-17987900	-32592600	0.159896	17592100	17987900	32592600	5372.98
285	-17750900	-18055300	-32915600	0.0804362	17750900	18055300	32915600	2750.35			285	-17607200	-17981800	-32534200	0.0804362	17607200	17981800	32534200	2696.81
286	-17752300	-18053200	-32899100	0.0834291	17752300	18053200	32899100	2850.71			286	-17608400	-17978200	-32507500	0.0834291	17608400	17978200	32507500	2793.94
287	-17767900	-18028100	-32704500	0.0809128	17767900	18028100	32704500	2742.22			287	-17630700	-17934900	-32175700	0.0809128	17630700	17934900	32175700	2671.6
288	-17769500	-18027600	-32699100	0.0817798	17769500	18027600	32699100	2771.04			288	-17635200	-17934800	-32170600	0.0817798	17635200	17934800	32170600	2699.88
289	-17936200	-17999400	-31816400	0.075873	17936200	17999400	31816400	2485.52			289	-17767500	-18113200	-30497300	0.075873	17767500	18113200	30497300	2350.98
290	-17937300	-18007800	-31816000	0.0853207	17937300	18007800	31816000	2795.48			290	-17768000	-18129200	-30485400	0.0853207	17768000	18129200	30485400	2643.32
291	-17937300	-17999800	-31823900	0.0708531	17937300	17999800	31823900	2321.86			291	-17769300	-18113700	-30509600	0.0708531	17769300	18113700	30509600	2196.66
292	-17418300	-18080500	-33428100	0.0975253	17418300	18080500	33428100	3387.46			292	-17057000	-18018300	-33344900	0.0975253	17057000	18018300	33344900	3351.44
293	-17412200	-18082700	-33449700	0.141401	17412200	18082700	33449700	4915.49			293	-17051500	-18021700	-33375100	0.141401	17051500	18021700	33375100	4865.17
294	-17723700	-18087000	-33168800	0.108955	17723700	18087000	33168800	3764.73			294	-17570300	-18030800	-32921300	0.108955	17570300	18030800	32921300	3712.73
295	-17392400	-18090800	-33527800	0.0861069	17392400	18090800	33527800	3002.37			295	-17052100	-18033400	-33457600	0.0861069	17052100	18033400	33457600	2973.5
296	-17401500	-18088800	-33503800	0.100843	17401500	18088800	33503800	3513.14			296	-17064000	-18030600	-33425800	0.100843	17064000	18030600	33425800	3478.3
297	-17397300	-18090400	-33519500	0.0895896	17397300	18090400	33519500	3122.98			297	-17060100	-18032800	-33445500	0.0895896	17060100	18032800	33445500	3092.59
298	-17778900	-18020200	-32636800	0.0768915	17778900	18020200	32636800	2598.83			298	-17646000	-17918600	-32044300	0.0768915	17646000	17918600	32044300	2524.96
299	-17777700	-18021500	-32647200	0.0787547	17777700	18021500	32647200	2662.95			299	-17641800	-17919900	-32057300	0.0787547	17641800	17919900	32057300	2587.4
300	-17775000	-18023200	-32662100	0.0764352	17775000	18023200	32662100	2586.06			300	-17637400	-17923200	-32085100	0.0764352	17637400	17923200	32085100	2514.04
301	-17702400	-18069300	-33063700	0.213772	17702400	18069300	33063700	7349.58			301	-17513800	-17998800	-32749200	0.213772	17513800	17998800	32749200	7221.36
302	-17735900	-18045000	-32856900	0.0905471	17735900	18045000	32856900	3087.2			302	-17561300	-17958000	-32409900	0.0905471	17561300	17958000	32409900	3016.36
303	-17734200	-18044900	-32857700	0.080273	17734200	18044900	32857700	2736.91			303	-17557500	-17957100	-32407300	0.080273	17557500	17957100	32407300	2673.58
304	-17730000	-18047500	-32880900	0.0890846	17730000	18047500	32880900	3040.15			304	-17549600	-17961500	-32446700	0.0890846	17549600	17961500	32446700	2971.73
305	-17803600	-18010500	-32543000	0.0815605	17803600	18010500	32543000	2746.76			305	-17689200	-17899100	-31861700	0.0815605	17689200	17899100	31861700	2659.21
306	-17798500	-18012300	-32560600	0.0911992	17798500	18012300	32560600	3073.41			306	-17680200	-17902400	-31894300	0.0911992	17680200	17902400	31894300	2977.18
307	-17803400	-18009300	-32534500	0.0800387	17803400	18009300	32534500	2694.5			307	-17691500	-17898000	-31851000	0.0800387	17691500	17898000	31851000	2608.49
308	-17828900	-17999700	-32440200	0.0829348	17828900	17999700	32440200	2781.98			308	-17742300	-17879900	-31671300	0.0829348	17742300	17879900	31671300	2684.42
309	-17823900	-18001400	-32457500	0.0997305	17823900	18001400	32457500	3347.56			309	-17731300	-17883100	-31705200	0.0997305	17731300	17883100	31705200	3232.13
310	-17827900	-17998500	-32432700	0.0816677	17827900	17998500	32432700	2738.52			310	-17742400	-17878900	-31663800	0.0816677	17742400	17878900	31663800	2642.54
311	-17858500	-17989500	-32338200	0.0827489	17858500	17989500	32338200	2765.1			311	-17800800	-17861000	-31478000	0.0827489	17800800	17861000	31478000	2658.99
312	-17852200	-17991100	-32355500	0.101151	17852200	17991100	32355500	3382.13			312	-17789000	-17864300	-31512900	0.101151	17789000	17864300	31512900	3254.49
313	-17855200	-17988200	-32332200	0.0806663	17855200	17988200	32332200	2694.61			313	-17798500	-17860200	-31474300	0.0806663	17798500	17860200	31474300	2591.51
314	-17889100	-17979600	-32236700	0.0863129	17889100	17979600	32236700	2873.27			314	-17842900	-17866600	-31282400	0.0863129	17842900	17866600	31282400	2753.61
315	-17882200	-17981100	-32254300	0.0995846	17882200	17981100	32254300	3317.14			315	-17845900	-17852700	-31317700	0.0995846	17845900	17852700	31317700	3181
316	-17885700	-17978400	-32231200	0.0877181	17885700	17978400	32231200	2919.13			316	-17841900	-17862200	-31279700	0.0877181	17841900	17862200	31279700	2797.83
317	-17921600	-17970500	-32139300	0.0867305	17921600	17970500	32139300	2876.87			317	-17825600	-17935500	-31089900	0.0867305	17825600	17935500	31089900	2747.69
318	-17914200	-17971800	-32155700	0.0995575	17914200	17971800	32155700	3304.2			318	-17828300	-17919600	-31125100	0.0995575	17828300	17919600	31125100	3157.84
319	-17916900	-17969300	-32134900	0.0894416	17916900	17969300	32134900	2965.93			319	-17824600	-17928800	-31090000	0.0894416	17824600	17928800	31090000	2833.16
320	-17955100	-17962100	-32045300	0.0858269	17955100	17962100	32045300	2837.24			320	-17809500	-18006200	-30904200	0.0858269	17809500	18006200	30904200	2701.12
321	-17946800	-17963100	-32061300	0.0968349	17946800	17963100	32061300	3202.81			321	-17812000	-17989500	-30938800	0.0968349	17812000	17989500	30938800	3051.07
322	-17949700	-17960800	-32041500	0.0866485	17949700	17960800	32041500	2863.59			322	-17808800	-17997900	-30907500	0.0866485	17808800	17997900	30907500	2726.86
323	-17954500	-17987300	-31959300	0.086447	17954500	17987300	31959300	2848.97			323	-17794800	-18074600	-30731300	0.086447	17794800	18074600	30731300	2704.13
324	-17955300	-17978600	-31973800	0.100136	17955300	17978600	31973800	3301.58			324	-17797000	-18057900	-30763700	0.100136	17797000	18057900	30763700	3135.62
325	-17953400	-17980700	-31958000	0.0894682	17953400	17980700	31958000	2947.95			325	-17794400	-18063700	-30739400	0.0894682	17794400	18063700	30739400	2798.93
326	-17948100	-18017000	-31883800	0.0837007	17948100	18017000	31883800	2751.12			326	-17782300	-18138400	-30578100	0.0837007	17782300	18138400	30578100	2604.38
327	-17948900	-18009500	-31896800	0.0996759	17948900	18009500	31896800	3277.54			327	-17784100	-18122400	-30607100	0.0996759	17784100	18122400	30607100	3104.28
328	-17947100	-18009200	-31884400	0.0841377	17947100	18009200	31884400	2765.09			328	-17782000	-18124900	-30589600	0.0841377	17782000	18124900	30589600	2618.48
329	-17942800	-18041900	-31821000	0.0864102	17942800	18041900	31821000	2833.91			329	-17771900	-18190000	-30451800	0.0864102	17771900	18190000	30451800	2676.93
330	-17943300	-18035300	-31831400	0.099553	17943300	18035300	31831400	3265.96			330	-17773300	-18176800	-30475200	0.099553	17773300	18176800	30475200	3086.32
331	-17941900	-18033400	-31823000	0.0879184	17941900	18033400	31823000	2883.09			331	-17771700	-18174500	-30466000	0.0879184	17771700	18174500	30466000	2724.37
332	-17938900	-18060000	-31774800	0.0874941	17938900	18060000	31774800	2864.79			332	-17763900	-18226100	-30359100	0.0874941	17763900	18226100	30359100	2701.71
333	-17939200	-18054800	-31782300	0.099421	17939200	18054800	31782300	3256.01			333	-17764900	-18216100	-30376300	0.099421	17764900	18216100	30376300	3071.61
334	-17938200	-18051400	-31778300	0.0875333	17938200	18051400	31778300	2865.98			334	-17764200	-18210400	-30376700	0.0875333	17764200	18210400	30376700	2704.02
335	-17702500	-17992400	-32514300	0.0785727	17702500	17992400	32514300	2637.25			335	-17453700	-17862700	-31836900	0.0785727	17453700	17862700	31836900	2546.1
336	-17714800	-17990000	-32484900	0.086261	17714800	17990000	32484900	2892.31			336	-17477700	-17858800	-31785400	0.086261	17477700	17858800	31785400	2790.26
337	-17706100	-17991700	-32505900	0.074833	17706100	17991700	32505900	2510.99			337	-17463100	-17862400	-31825800	0.074833	17463100	17862400	31825800	2424.2
338	-17647200	-18004700	-32658100	0.082245	17647200	18004700	32658100	2774.78			338	-17358100	-17885600	-32096400	0.082245	17358100	17885600	32096400	2690.59
339	-17659400	-18002600	-32630200	0.0921197	17659400	18002600	32630200	3104.92			339	-17380500	-17881600	-32045300	0.0921197	17380500	17881600	32045300	3008.21
340	-17653000	-18004200	-32648500	0.0796381	17653000	18004200	32648500	2686.02			340	-17369200	-17884800	-32079300	0.0796381	17369200	17884800	32079300	2603.94
341	-17596700	-18017400	-32799100	0.0831093	17596700	18017400	32799100	2818.41			341	-17275600	-17908900	-32345200	0.0831093	17275600	17908900	32345200	2744.39
342	-17607800	-18014900	-32770100	0.0957941	17607800	18014900	32770100	3245.19			342	-17294700	-17904400	-32294200	0.0957941	17294700	17904400	32294200	3157.34
343	-17602700	-18016300	-32785500	0.0806056	17602700	18016300	32785500	2732.21			343	-17288100	-17907600	-32323100	0.0806056	17288100	17907600	32323100	2659.79
344	-17552400	-18030600	-32937800	0.0849281	17552400	18030600	32937800	2895.04			344	-17207100	-17932400	-32581800	0.0849281	17207100	17932400	32581800	2830.09
345	-17562900	-18028200	-32909900	0.102555	17562900	18028200	32909900	3492.38			345	-17223300	-17928100	-32534200	0.102555	17223300	17928100	32534200	3411.4
346	-17558800	-18029700	-32924500	0.0909051	17558800	18029700	32924500	3097.38			346	-17219300	-17931100	-32559900	0.0909051	17219300	17931100	32559900	3027.07
347	-17512700	-18043500	-33069300	0.0775082	17512700	18043500	33069300	2655.24			347	-17152600	-17955200	-32799000	0.0775082	17152600	17955200	32799000	2604.96
348	-17521400	-18041200	-33044300	0.095423	17521400	18041200	33044300	3265.95			348	-17165500	-17950900	-32755400	0.095423	17165500	17950900	32755400	3201.7
349	-17517800	-18042400	-33056500	0.069447	17517800	18042400	33056500	2377.99			349	-17162700	-17953600	-32777400	0.069447	17162700	17953600	32777400	2332.27
350	-17375100	-18098200	-33598000	0.110469	17375100	18098200	33598000	3862.35			350	-17026400	-18046800	-33579400	0.110469	17026400	18046800	33579400	3833.39
351	-17374500	-18099800	-33609500	0.103128	17374500	18099800	33609500	3607.46			351	-17028500	-18049600	-33597300	0.103128	17028500	18049600	33597300	3581.62
352	-17377500	-18097600	-33591300	0.100617	17377500	18097600	33591300	3517.03			352	-17029200	-18046200	-33572200	0.100617	17029200	18046200	33572200	3490.6
353	-17358900	-18104200	-33656600	0.0986253	17358900	18104200	33656600	3456			353	-17017800	-18055700	-33651500	0.0986253	17017800	18055700	33651500	3432.71
354	-17358000	-18103200	-33650500	0.0841524	17358000	18103200	33650500	2948.01			354	-17013800	-18053800	-33642200	0.0841524	17013800	18053800	33642200	2927.55
355	-17934600	-17944800	-31942400	0.120899	17934600	17944800	31942400	3976.88			355	-17787400	-17984600	-30768200	0.120899	17787400	17984600	30768200	3780.13
356	-17944400	-17946700	-31946600	0.0733163	17944400	17946700	31946600	2412.64			356	-17789500	-18001900	-30765600	0.0733163	17789500	18001900	30765600	2293.02
357	-17454800	-18066800	-33293500	0.16052	17454800	18066800	33293500	5546.82			357	-17092400	-17995600	-33147300	0.16052	17092400	17995600	33147300	5472.13
358	-17447800	-18069200	-33318200	0.127162	17447800	18069200	33318200	4398.25			358	-17082700	-17999600	-33185800	0.127162	17082700	17999600	33185800	4341.5
359	-17453300	-18066800	-33295300	0.12658	17453300	18066800	33295300	4374.22			359	-17087200	-17995500	-33151800	0.12658	17087200	17995500	33151800	4315.53
360	-17461200	-18064500	-33270800	0.164539	17461200	18064500	33270800	5680.77			360	-17097900	-17991600	-33113200	0.164539	17097900	17991600	33113200	5601.3
361	-17452700	-18069200	-33312800	0.214401	17452700	18069200	33312800	7414.64			361	-17097400	-17999900	-33173400	0.214401	17097400	17999900	33173400	7318.07
362	-17446100	-18071600	-33337000	0.244142	17446100	18071600	33337000	8450.99			362	-17090600	-18003700	-33207100	0.244142	17090600	18003700	33207100	8344.51
363	-17883500	-17940000	-31959200	0.100524	17883500	17940000	31959200	3305.44			363	-17786000	-17892900	-30850200	0.100524	17786000	17892900	30850200	3147.9
364	-17943300	-17947500	-31919200	0.0929288	17943300	17947500	31919200	3054.56			364	-17784200	-18011500	-30718500	0.0929288	17784200	18011500	30718500	2900.99
365	-17939400	-17943700	-31930100	0.117516	17939400	17943700	31930100	3863.91			365	-17785600	-17995300	-30745000	0.117516	17785600	17995300	30745000	3671.47
366	-17458500	-18063900	-33269600	0.136173	17458500	18063900	33269600	4700.92			366	-17092300	-17990700	-33112700	0.136173	17092300	17990700	33112700	4635.04
367	-17452700	-18066400	-33292900	0.108559	17452700	18066400	33292900	3751.03			367	-17084500	-17994800	-33150000	0.108559	17084500	17994800	33150000	3700.64
368	-17449500	-18069100	-33315200	0.126963	17449500	18069100	33315200	4390.95			368	-17087900	-17999400	-33179400	0.126963	17087900	17999400	33179400	4333.92
369	-17455000	-18067700	-33299700	0.165365	17455000	18067700	33299700	5715.81			369	-17095500	-17997100	-33154900	0.165365	17095500	17997100	33154900	5639.53
370	-17462100	-18064500	-33270100	0.166169	17462100	18064500	33270100	5736.97			370	-17103300	-17992100	-33111500	0.166169	17103300	17992100	33111500	5656.96
371	-17862800	-17941600	-31991600	0.152097	17862800	17941600	31991600	5006.16			371	-17791000	-17853300	-30925500	0.152097	17791000	17853300	30925500	4774.57
372	-17865400	-17939700	-31975000	0.15443	17865400	17939700	31975000	5079.53			372	-17787600	-17859900	-30894600	0.15443	17787600	17859900	30894600	4841.88
373	-17859400	-17943600	-32009300	0.15887	17859400	17943600	32009300	5232.77			373	-17794600	-17845600	-30958900	0.15887	17794600	17845600	30958900	4993.73
374	-17627300	-18019800	-32785500	0.202595	17627300	18019800	32785500	6870.63			374	-17382800	-17928800	-32380100	0.202595	17382800	17928800	32380100	6715.17
375	-17930900	-18002500	-31775300	0.185018	17930900	18002500	31775300	6050.48			375	-17759000	-18117800	-30432500	0.185018	17759000	18117800	30432500	5717.07
376	-17931100	-18000700	-31778600	0.191416	17931100	18000700	31778600	6260.37			376	-17759600	-18115200	-30439400	0.191416	17759600	18115200	30439400	5916.21
377	-17929300	-17983100	-31783300	0.195414	17929300	17983100	31783300	6389.98			377	-17759000	-18084500	-30465600	0.195414	17759000	18084500	30465600	6042.45
378	-17928400	-17979700	-31780500	0.237346	17928400	17979700	31780500	7759.6			378	-17757600	-18076900	-30463400	0.237346	17757600	18076900	30463400	7337
379	-17919800	-17951700	-32006600	0.116628	17919800	17951700	32006600	3845.98			379	-17799800	-17952000	-30889100	0.116628	17799800	17952000	30889100	3663.48
380	-17929400	-17952600	-32003700	0.118497	17929400	17952600	32003700	3907.93			380	-17799900	-17968200	-30874200	0.118497	17799900	17968200	30874200	3721.1
381	-17929000	-17949800	-31984000	0.121463	17929000	17949800	31984000	4002.25			381	-17796000	-17969600	-30844400	0.121463	17796000	17969600	30844400	3809.32
382	-17728800	-17974700	-32362000	0.191165	17728800	17974700	32362000	6377.09			382	-17552000	-17848900	-31640100	0.191165	17552000	17848900	31640100	6153.56
383	-17719200	-17977600	-32392400	0.187126	17719200	17977600	32392400	6249.43			383	-17534600	-17854500	-31697800	0.187126	17534600	17854500	31697800	6036.75
384	-17729500	-17972200	-32343700	0.197167	17729500	17972200	32343700	6572.12			384	-17556500	-17846100	-31615700	0.197167	17556500	17846100	31615700	6340.49
385	-17739800	-17969500	-32313700	0.190677	17739800	17969500	32313700	6348.8			385	-17575000	-17840500	-31557400	0.190677	17575000	17840500	31557400	6118.36
386	-17868400	-17938100	-31960700	0.145241	17868400	17938100	31960700	4774.59			386	-17784800	-17866500	-30867700	0.145241	17784800	17866500	30867700	4549.01
387	-17522900	-18077900	-33305000	0.13154	17522900	18077900	33305000	4553.83			387	-17256600	-18019400	-33153700	0.13154	17256600	18019400	33153700	4499.96
388	-17638600	-18010300	-32706500	0.152859	17638600	18010300	32706500	5167.2			388	-17374300	-17904400	-32214500	0.152859	17374300	17904400	32214500	5028.69
389	-17629400	-18013600	-32739300	0.15659	17629400	18013600	32739300	5299.94			389	-17360000	-17910400	-32271300	0.15659	17360000	17910400	32271300	5162.9
390	-17633900	-18012600	-32727700	0.163218	17633900	18012600	32727700	5521.97			390	-17369400	-17909500	-32255800	0.163218	17369400	17909500	32255800	5378.77
391	-17623500	-18016200	-32763700	0.183425	17623500	18016200	32763700	6214.09			391	-17354500	-17915900	-32316000	0.183425	17354500	17915900	32316000	6058.98
392	-17595700	-18023200	-32841600	0.145648	17595700	18023200	32841600	4948.33			392	-17298700	-17924500	-32433400	0.145648	17298700	17924500	32433400	4830.66
393	-17605600	-18020600	-32813200	0.132343	17605600	18020600	32813200	4491.62			393	-17315500	-17920200	-32386100	0.132343	17315500	17920200	32386100	4381.69
394	-17606900	-18018800	-32798700	0.112216	17606900	18018800	32798700	3806.21			394	-17315600	-17916700	-32360700	0.112216	17315600	17916700	32360700	3711.14
395	-17512300	-18044500	-33076700	0.0821786	17512300	18044500	33076700	2816.13			395	-17155100	-17957400	-32812300	0.0821786	17155100	17957400	32812300	2763.69
396	-17506000	-18046900	-33100500	0.0854169	17506000	18046900	33100500	2929.78			396	-17147000	-17961700	-32851000	0.0854169	17147000	17961700	32851000	2877.06
397	-17551100	-18031700	-32946500	0.115053	17551100	18031700	32946500	3923.33			397	-17210300	-17935200	-32598300	0.115053	17210300	17935200	32598300	3837.01
398	-17545100	-18034100	-32969800	0.121822	17545100	18034100	32969800	4157.89			398	-17201800	-17939500	-32637600	0.121822	17201800	17939500	32637600	4069.14
399	-17595400	-18018600	-32809100	0.103227	17595400	18018600	32809100	3502.08			399	-17276700	-17911800	-32364500	0.103227	17276700	17911800	32364500	3411.71
400	-17588300	-18021000	-32833100	0.112272	17588300	18021000	32833100	3812.4			400	-17266300	-17916000	-32405300	0.112272	17266300	17916000	32405300	3716.58
401	-17643600	-18006300	-32672700	0.103418	17643600	18006300	32672700	3491.1			401	-17355300	-17889000	-32123100	0.103418	17355300	17889000	32123100	3387.08
402	-17634000	-18008500	-32697900	0.109898	17634000	18008500	32697900	3713.21			402	-17340800	-17893300	-32168200	0.109898	17340800	17893300	32168200	3605.44
403	-17695600	-17993800	-32531800	0.0988575	17695600	17993800	32531800	3320.16			403	-17446000	-17866500	-31872100	0.0988575	17446000	17866500	31872100	3207.91
404	-17685800	-17996100	-32558100	0.112232	17685800	17996100	32558100	3772.93			404	-17429300	-17870900	-31920300	0.112232	17429300	17870900	31920300	3648.43
405	-17937200	-18050100	-31773100	0.111601	17937200	18050100	31773100	3653.05			405	-17762900	-18207300	-30370800	0.111601	17762900	18207300	30370800	3446.35
406	-17936400	-18047900	-31769200	0.124744	17936400	18047900	31769200	4082.37			406	-17761800	-18202700	-30367200	0.124744	17761800	18202700	30367200	3851.18
407	-17940700	-18034300	-31813400	0.107347	17940700	18034300	31813400	3518.8			407	-17770000	-18177700	-30450600	0.107347	17770000	18177700	30450600	3324.4
408	-17939500	-18035300	-31804300	0.116704	17939500	18035300	31804300	3824.07			408	-17768200	-18179700	-30436000	0.116704	17768200	18179700	30436000	3612
409	-17945600	-18012200	-31871000	0.104832	17945600	18012200	31871000	3443.38			409	-17779700	-18131300	-30566400	0.104832	17779700	18131300	30566400	3259.65
410	-17944100	-18014300	-31858000	0.111909	17944100	18014300	31858000	3673.91			410	-17777300	-18137300	-30543200	0.111909	17777300	18137300	30543200	3476.62
411	-17951600	-17984100	-31941600	0.108007	17951600	17984100	31941600	3556.5			411	-17791500	-18072300	-30709800	0.108007	17791500	18072300	30709800	3375.14
412	-17949900	-17988000	-31925700	0.112221	17949900	17988000	31925700	3693			412	-17788700	-18080800	-30681300	0.112221	17788700	18080800	30681300	3503.09
413	-17953600	-17958700	-32022700	0.114413	17953600	17958700	32022700	3778.36			413	-17805300	-18008000	-30873000	0.114413	17805300	18008000	30873000	3595.94
414	-17956700	-17957800	-32004300	0.118097	17956700	17957800	32004300	3897.23			414	-17802200	-18018500	-30839900	0.118097	17802200	18018500	30839900	3707.18
415	-17921900	-17967000	-32113700	0.109021	17921900	17967000	32113700	3612.22			415	-17820900	-17940300	-31051600	0.109021	17820900	17940300	31051600	3448.38
416	-17927100	-17964700	-32092600	0.116447	17927100	17964700	32092600	3855.13			416	-17817200	-17952300	-31013600	0.116447	17817200	17952300	31013600	3678.07
417	-17890800	-17975900	-32208400	0.106179	17890800	17975900	32208400	3530.34			417	-17837800	-17873800	-31238800	0.106179	17837800	17873800	31238800	3381.4
418	-17895900	-17973600	-32186600	0.113007	17895900	17973600	32186600	3754.19			418	-17833800	-17885700	-31198300	0.113007	17833800	17885700	31198300	3593.35
419	-17860500	-17985700	-32308700	0.0998651	17860500	17985700	32308700	3332.89			419	-17810700	-17856000	-31432100	0.0998651	17810700	17856000	31432100	3203.17
420	-17866700	-17983100	-32284300	0.107752	17866700	17983100	32284300	3592.73			420	-17823500	-17851600	-31388000	0.107752	17823500	17851600	31388000	3450.38
421	-17833500	-17995800	-32408000	0.103555	17833500	17995800	32408000	3469.11			421	-17753400	-17874300	-31620500	0.103555	17753400	17874300	31620500	3345.13
422	-17838400	-17993000	-32383300	0.112073	17838400	17993000	32383300	3750.79			422	-17765300	-17869900	-31577000	0.112073	17765300	17869900	31577000	3614.27
423	-17808500	-18006400	-32508900	0.104403	17808500	18006400	32508900	3511.16			423	-17702200	-17893300	-31807200	0.104403	17702200	17893300	31807200	3396.72
424	-17813500	-18003600	-32483800	0.116073	17813500	18003600	32483800	3899.75			424	-17713200	-17888800	-31764100	0.116073	17713200	17888800	31764100	3770.11
425	-17933200	-18014100	-31780400	0.170817	17933200	18014100	31780400	5588.75			425	-17761300	-18140100	-30426000	0.170817	17761300	18140100	30426000	5279.52
426	-17931500	-17999800	-31782600	0.175902	17931500	17999800	31782600	5753.87			426	-17760400	-18114100	-30445800	0.175902	17760400	18114100	30445800	5438.12
427	-17926400	-17968200	-31777300	0.153389	17926400	17968200	31777300	5012.82			427	-17755400	-18054300	-30470000	0.153389	17755400	18054300	30470000	4740.54
428	-17928900	-17985500	-31778300	0.187692	17928900	17985500	31778300	6136.44			428	-17758200	-18087200	-30457300	0.187692	17758200	18087200	30457300	5801.9
429	-17933100	-17940700	-31915000	0.142714	17933100	17940700	31915000	4688.66			429	-17781800	-17985200	-30728000	0.142714	17781800	17985200	30728000	4454.31
430	-17928000	-17938000	-31900900	0.134862	17928000	17938000	31900900	4427.46			430	-17778300	-17978100	-30710000	0.134862	17778300	17978100	30710000	4205.19
431	-17470800	-18061700	-33241300	0.198193	17470800	18061700	33241300	6835.17			431	-17112700	-17987200	-33067400	0.198193	17112700	17987200	33067400	6735.27
432	-17475300	-18059500	-33221500	0.178087	17475300	18059500	33221500	6136.99			432	-17115900	-17983400	-33037000	0.178087	17115900	17983400	33037000	6044.26
433	-17858300	-17974800	-32232900	0.0942515	17858300	17974800	32232900	3134.96			433	-17818200	-17841900	-31323600	0.0942515	17818200	17841900	31323600	3009.12
434	-17852300	-17974400	-32236000	0.10833	17852300	17974400	32236000	3603.26			434	-17807800	-17842300	-31337400	0.10833	17807800	17842300	31337400	3459.91
435	-17826600	-17983900	-32329500	0.114246	17826600	17983900	32329500	3813.57			435	-17755800	-17860600	-31519800	0.114246	17755800	17860600	31519800	3674.26
436	-17822200	-17987200	-32357700	0.11764	17822200	17987200	32357700	3931.35			436	-17745700	-17866300	-31570400	0.11764	17745700	17866300	31570400	3791.07
437	-17894900	-17953500	-32044300	0.141088	17894900	17953500	32044300	4657.79			437	-17805400	-17902800	-30978600	0.141088	17805400	17902800	30978600	4444.46
438	-17855800	-17957000	-32108300	0.117363	17855800	17957000	32108300	3882.19			438	-17774300	-17805800	-31109900	0.117363	17774300	17805800	31109900	3707.94
439	-17857500	-17957900	-32113500	0.140206	17857500	17957900	32113500	4639.03			439	-17775900	-17806400	-31112800	0.140206	17775900	17806400	31112800	4430.37
440	-17781900	-17947100	-32111800	0.131668	17781900	17947100	32111800	4349.17			440	-17669100	-17804100	-31203100	0.131668	17669100	17804100	31203100	4167.38
441	-17791800	-17948300	-32110200	0.170755	17791800	17948300	32110200	5641.06			441	-17684400	-17804600	-31191200	0.170755	17684400	17804600	31191200	5403.49
442	-17661400	-18002800	-32630300	0.151904	17661400	18002800	32630300	5120.2			442	-17418600	-17893700	-32093800	0.151904	17418600	17893700	32093800	4975.18
443	-17666500	-18000300	-32607100	0.168415	17666500	18000300	32607100	5671.56			443	-17429900	-17890100	-32056400	0.168415	17429900	17890100	32056400	5508.11
444	-17657700	-18003800	-32640700	0.164302	17657700	18003800	32640700	5540.2			444	-17416100	-17896600	-32116900	0.164302	17416100	17896600	32116900	5386.48
445	-17651800	-18005800	-32660800	0.151372	17651800	18005800	32660800	5108.09			445	-17404900	-17899300	-32147000	0.151372	17404900	17899300	32147000	4968.05
446	-17686200	-17986100	-32485700	0.154779	17686200	17986100	32485700	5186.78			446	-17483700	-17873500	-31884200	0.154779	17483700	17873500	31884200	5029.29
447	-17916800	-17937400	-31907200	0.116773	17916800	17937400	31907200	3833.74			447	-17778500	-17957200	-30732100	0.116773	17778500	17957200	30732100	3642.97
448	-17921200	-17940300	-31923700	0.152469	17921200	17940300	31923700	5009.78			448	-17782400	-17963100	-30754200	0.152469	17782400	17963100	30754200	4761.9
449	-17474500	-18063000	-33246800	0.20064	17474500	18063000	33246800	6921.74			449	-17128800	-17990200	-33072800	0.20064	17128800	17990200	33072800	6822.22
450	-17487700	-18059200	-33206700	0.184771	17487700	18059200	33206700	6364.78			450	-17146400	-17984300	-33012600	0.184771	17146400	17984300	33012600	6268.13
451	-17932700	-17977200	-31813600	0.115485	17932700	17977200	31813600	3780.86			451	-17764800	-18073200	-30518400	0.115485	17764800	18073200	30518400	3578.38
452	-17934100	-17989200	-31811200	0.107789	17934100	17989200	31811200	3529.46			452	-17765500	-18095200	-30501400	0.107789	17765500	18095200	30501400	3339.11
453	-17935200	-17988900	-31819500	0.095891	17935200	17988900	31819500	3141			453	-17767200	-18094300	-30514100	0.095891	17767200	18094300	30514100	2972.15
454	-17934000	-17977500	-31822200	0.105652	17934000	17977500	31822200	3460.28			454	-17766700	-18073300	-30531500	0.105652	17766700	18073300	30531500	3275.61
455	-17930000	-17964100	-31807600	0.129997	17930000	17964100	31807600	4253.63			455	-17762200	-18050100	-30522700	0.129997	17762200	18050100	30522700	4026.63
456	-17931300	-17964700	-31816100	0.126878	17931300	17964700	31816100	4153.18			456	-17764000	-18050500	-30535500	0.126878	17764000	18050500	30535500	3932.29
457	-17573200	-18056600	-33102400	0.209163	17573200	18056600	33102400	7184.52			457	-17317300	-17987900	-32868100	0.209163	17317300	17987900	32868100	7074.53
458	-17565900	-18060300	-33136100	0.193138	17565900	18060300	33136100	6642.88			458	-17308700	-17993600	-32916700	0.193138	17308700	17993600	32916700	6545.41
459	-17584000	-18054100	-33074000	0.121129	17584000	18054100	33074000	4156.39			459	-17332700	-17984500	-32827900	0.121129	17332700	17984500	32827900	4090.97
460	-17834400	-17981700	-32306300	0.110637	17834400	17981700	32306300	3689.95			460	-17770900	-17855900	-31471500	0.110637	17770900	17855900	31471500	3551.76
461	-17829600	-17985200	-32336400	0.111431	17829600	17985200	32336400	3720.96			461	-17759700	-17861900	-31525100	0.111431	17759700	17861900	31525100	3584.87
462	-17831100	-17980600	-32301400	0.106387	17831100	17980600	32301400	3547.2			462	-17766300	-17854900	-31468900	0.106387	17766300	17854900	31468900	3414.58
463	-17841800	-17980600	-32290700	0.0917119	17841800	17980600	32290700	3057.16			463	-17784900	-17853000	-31436800	0.0917119	17784900	17853000	31436800	2940.59
464	-17838500	-17977900	-32275300	0.12604	17838500	17977900	32275300	4198.33			464	-17781500	-17849600	-31416000	0.12604	17781500	17849600	31416000	4037.24
465	-17881800	-17916000	-31789400	0.115417	17881800	17916000	31789400	3766.77			465	-17747200	-17894000	-30571700	0.115417	17747200	17894000	30571700	3569.81
466	-17892300	-17917700	-31791000	0.123145	17892300	17917700	31791000	4020.19			466	-17749000	-17912300	-30566000	0.123145	17749000	17912300	30566000	3809.49
467	-17466300	-18064500	-33265800	0.140699	17466300	18064500	33265800	4857.12			467	-17114400	-17992500	-33103100	0.140699	17114400	17992500	33103100	4789.14
468	-17461700	-18066700	-33286400	0.227481	17461700	18066700	33286400	7859.3			468	-17110100	-17995900	-33132200	0.227481	17110100	17995900	33132200	7752.34
469	-17935400	-18000700	-31809600	0.105346	17935400	18000700	31809600	3450.09			469	-17766200	-18116300	-30484800	0.105346	17766200	18116300	30484800	3262.65
470	-17788500	-18012000	-32568300	0.118327	17788500	18012000	32568300	3988.13			470	-17669900	-17907500	-31940700	0.118327	17669900	17907500	31940700	3869.84
471	-17788600	-18012900	-32575300	0.104474	17788600	18012900	32575300	3522.3			471	-17669000	-17908100	-31946100	0.104474	17669000	17908100	31946100	3417.53
472	-17936800	-18060300	-31759700	0.139792	17936800	18060300	31759700	4574.17			472	-17761000	-18225400	-30339000	0.139792	17761000	18225400	30339000	4312.69
473	-17936000	-18062200	-31752100	0.15283	17936000	18062200	31752100	4999.33			473	-17759300	-18227400	-30324800	0.15283	17759300	18227400	30324800	4712.18
474	-17935300	-18059700	-31749700	0.160603	17935300	18059700	31749700	5252.75			474	-17757500	-18217300	-30322000	0.160603	17757500	18217300	30322000	4950.04
475	-17778700	-17977100	-32329200	0.134845	17778700	17977100	32329200	4496.56			475	-17599800	-17835000	-31493300	0.134845	17599800	17835000	31493300	4316.85
476	-17761200	-17980400	-32370100	0.121341	17761200	17980400	32370100	4052.03			476	-17565800	-17841200	-31571500	0.121341	17565800	17841200	31571500	3895.2
477	-17937000	-18046700	-31775000	0.130573	17937000	18046700	31775000	4274.1			477	-17759500	-18177700	-30376000	0.130573	17759500	18177700	30376000	4030.32
478	-17936600	-18053300	-31765200	0.121358	17936600	18053300	31765200	3971.33			478	-17758700	-18193000	-30354600	0.121358	17758700	18193000	30354600	3743.7
479	-17398800	-18088000	-33501100	0.129358	17398800	18088000	33501100	4505.77			479	-17040000	-18030600	-33449700	0.129358	17040000	18030600	33449700	4464.48
480	-17404800	-18085800	-33479400	0.133867	17404800	18085800	33479400	4658.95			480	-17044000	-18026900	-33419700	0.133867	17044000	18026900	33419700	4614.35
481	-17940400	-18014000	-31831600	0.170006	17940400	18014000	31831600	5574.72			481	-17765700	-18098100	-30499600	0.170006	17765700	18098100	30499600	5266.43
482	-17939500	-18024000	-31815200	0.155969	17939500	18024000	31815200	5111.87			482	-17764200	-18122400	-30465000	0.155969	17764200	18122400	30465000	4826.93
483	-17549600	-18067600	-33205000	0.163143	17549600	18067600	33205000	5626.29			483	-17288400	-18004400	-33014300	0.163143	17288400	18004400	33014300	5550.46
484	-17563600	-18066600	-33183500	0.154022	17563600	18066600	33183500	5308.24			484	-17312500	-18003700	-32985200	0.154022	17312500	18003700	32985200	5235.95
485	-17410700	-18083100	-33454200	0.114805	17410700	18083100	33454200	3991.61			485	-17061400	-18022000	-33367000	0.114805	17061400	18022000	33367000	3949.44
486	-17400100	-18086000	-33485400	0.11315	17400100	18086000	33485400	3938.61			486	-17048700	-18026100	-33409500	0.11315	17048700	18026100	33409500	3898.84
487	-17401900	-18084800	-33475300	0.114811	17401900	18084800	33475300	3994.81			487	-17049500	-18024400	-33396200	0.114811	17049500	18024400	33396200	3953.82
488	-17414600	-18082300	-33444600	0.136886	17414600	18082300	33444600	4757.7			488	-17064400	-18020800	-33355500	0.136886	17064400	18020800	33355500	4706.94
489	-17945400	-17980900	-31900400	0.121657	17945400	17980900	31900400	3998.46			489	-17774600	-18020400	-30641200	0.121657	17774600	18020400	30641200	3785.57
490	-17946700	-17979900	-31911100	0.124367	17946700	17979900	31911100	4089.36			490	-17775200	-18011100	-30654900	0.124367	17775200	18011100	30654900	3871.41
491	-17945300	-17991700	-31888900	0.121585	17945300	17991700	31888900	3995.02			491	-17772500	-18039000	-30607500	0.121585	17772500	18039000	30607500	3779.31
492	-17577600	-18035700	-32949100	0.206443	17577600	18035700	32949100	7044.32			492	-17291900	-17950100	-32623200	0.206443	17291900	17950100	32623200	6903.88
493	-17359400	-18097200	-33606200	0.0471161	17359400	18097200	33606200	1647.42			493	-17004700	-18043200	-33575000	0.0471161	17004700	18043200	33575000	1633.99
494	-17354400	-18098200	-33618800	0.0514543	17354400	18098200	33618800	1799.92			494	-17000800	-18044800	-33591000	0.0514543	17000800	18044800	33591000	1785.56
495	-17359400	-18097200	-33606100	0.0569733	17359400	18097200	33606100	1992.07			495	-17005400	-18043300	-33575200	0.0569733	17005400	18043300	33575200	1975.88
496	-17518400	-18053800	-33137400	0.109695	17518400	18053800	33137400	3769.52			496	-17200800	-17977400	-32908900	0.109695	17200800	17977400	32908900	3708.26
497	-17513300	-18054800	-33149300	0.120451	17513300	18054800	33149300	4140.88			497	-17191400	-17978700	-32927700	0.120451	17191400	17978700	32927700	4074.49
498	-17527200	-18051600	-33113000	0.143943	17527200	18051600	33113000	4942.01			498	-17212200	-17973900	-32873100	0.143943	17212200	17973900	32873100	4859.43
499	-17924100	-17940100	-31789400	0.0598437	17924100	17940100	31789400	1955.55			499	-17754700	-17997200	-30522100	0.0598437	17754700	17997200	30522100	1851.3
500	-17924700	-17940700	-31792600	0.0642534	17924700	17940700	31792600	2099.98			500	-17755200	-17997000	-30526000	0.0642534	17755200	17997000	30526000	1988.06
501	-17925000	-17948000	-31787700	0.0744964	17925000	17948000	31787700	2434.61			501	-17755200	-18011600	-30511000	0.0744964	17755200	18011600	30511000	2304.23
502	-17934400	-17945700	-31857400	0.0277572	17934400	17945700	31857400	909.868			502	-17770800	-18012400	-30622100	0.0277572	17770800	18012400	30622100	862.82
503	-17934400	-17940600	-31862300	0.0415366	17934400	17940600	31862300	1361.69			503	-17771200	-18003600	-30633700	0.0415366	17771200	18003600	30633700	1291.55
504	-17933100	-17940400	-31853400	0.0508249	17933100	17940400	31853400	1665.53			504	-17769200	-18003100	-30619900	0.0508249	17769200	18003100	30619900	1579.37
505	-17897800	-17939600	-31942000	0.041977	17897800	17939600	31942000	1379.68			505	-17783800	-17919400	-30808100	0.041977	17783800	17919400	30808100	1312.85
506	-17891400	-17938100	-31938100	0.0534445	17891400	17938100	31938100	1756.04			506	-17782400	-17908300	-30808600	0.0534445	17782400	17908300	30808600	1671.11
507	-17899400	-17938600	-31933300	0.0521007	17899400	17938600	31933300	1711.82			507	-17782300	-17923800	-30792900	0.0521007	17782300	17923800	30792900	1628.53
508	-17483700	-18083500	-33384500	0.0988627	17483700	18083500	33384500	3431.79			508	-17197300	-18026200	-33261300	0.0988627	17197300	18026200	33261300	3394.17
509	-17495900	-18081400	-33357200	0.130337	17495900	18081400	33357200	4520.05			509	-17215400	-18023500	-33224100	0.130337	17215400	18023500	33224100	4469.01
510	-17352200	-18104600	-33666700	0.0908599	17352200	18104600	33666700	3184.87			510	-17010200	-18056000	-33661400	0.0908599	17010200	18056000	33661400	3163.35
511	-17354300	-18105600	-33671100	0.100047	17354300	18105600	33671100	3507.73			511	-17015900	-18057800	-33668200	0.100047	17015900	18057800	33668200	3484.62
512	-17908700	-17956400	-32051000	0.0761107	17908700	17956400	32051000	2514.16			512	-17794100	-17856900	-30944000	0.0761107	17794100	17856900	30944000	2391.4
513	-17896900	-17957800	-32073100	0.111662	17896900	17957800	32073100	3691.16			513	-17797500	-17835500	-30989500	0.111662	17797500	17835500	30989500	3513.83
514	-17618800	-18018300	-32783500	0.212162	17618800	18018300	32783500	7193.19			514	-17350500	-17920600	-32353600	0.212162	17350500	17920600	32353600	7019.35
515	-17609600	-18022300	-32821200	0.224869	17609600	18022300	32821200	7635.18			515	-17337000	-17927500	-32416300	0.224869	17337000	17927500	32416300	7458.38
516	-17599500	-18026100	-32858000	0.230761	17599500	18026100	32858000	7846.26			516	-17322900	-17933900	-32476600	0.230761	17322900	17933900	32476600	7672.05
517	-17592600	-18029600	-32890500	0.198774	17592600	18029600	32890500	6767.32			517	-17314500	-17940300	-32530400	0.198774	17314500	17940300	32530400	6623.22
518	-17584200	-18032800	-32921700	0.142195	17584200	18032800	32921700	4846.86			518	-17304100	-17946000	-32581300	0.142195	17304100	17946000	32581300	4747.67
519	-17576900	-18036900	-32957800	0.15553	17576900	18036900	32957800	5309			519	-17293800	-17952500	-32638500	0.15553	17293800	17952500	32638500	5204.96
520	-17565800	-18041000	-32998800	0.262808	17565800	18041000	32998800	8985.01			520	-17277300	-17958900	-32700800	0.262808	17277300	17958900	32700800	8816.45
521	-17552300	-18045100	-33041300	0.234503	17552300	18045100	33041300	8030.05			521	-17257600	-17965000	-32764000	0.234503	17257600	17965000	32764000	7885.77
522	-17540900	-18048800	-33079400	0.15463	17540900	18048800	33079400	5302.58			522	-17240000	-17970800	-32822900	0.15463	17240000	17970800	32822900	5211.55
523	-17539500	-18047900	-33074100	0.159047	17539500	18047900	33074100	5452.64			523	-17234700	-17968800	-32814000	0.159047	17234700	17968800	32814000	5357.74
524	-17629000	-18014500	-32746200	0.191129	17629000	18014500	32746200	6470.85			524	-17366300	-17914100	-32291300	0.191129	17366300	17914100	32291300	6308.09
525	-17643500	-18009100	-32692800	0.154013	17643500	18009100	32692800	5203.61			525	-17391900	-17905400	-32203700	0.154013	17391900	17905400	32203700	5066.09
526	-17638500	-18011100	-32712000	0.170678	17638500	18011100	32712000	5770.94			526	-17379900	-17907800	-32232700	0.170678	17379900	17907800	32232700	5620.09
527	-17635100	-18012600	-32726300	0.172557	17635100	18012600	32726300	5837.72			527	-17378400	-17911700	-32262100	0.172557	17378400	17911700	32262100	5689.19
528	-17551100	-18048000	-33063300	0.207332	17551100	18048000	33063300	7106.3			528	-17259000	-17970500	-32801600	0.207332	17259000	17970500	32801600	6983.88
529	-17539200	-18051000	-33096500	0.157607	17539200	18051000	33096500	5408.53			529	-17239800	-17974500	-32849800	0.157607	17239800	17974500	32849800	5318.18
530	-17648300	-18006900	-32672600	0.167465	17648300	18006900	32672600	5653.66			530	-17403000	-17902600	-32172900	0.167465	17403000	17902600	32172900	5502.32
531	-17550100	-18043900	-33035100	0.218276	17550100	18043900	33035100	7472.03			531	-17249900	-17962500	-32753800	0.218276	17249900	17962500	32753800	7335.65
532	-17590900	-18028700	-32885800	0.239548	17590900	18028700	32885800	8153.52			532	-17306500	-17937500	-32518300	0.239548	17306500	17937500	32518300	7976.24
533	-17625800	-18016400	-32762600	0.202032	17625800	18016400	32762600	6844.45			533	-17364500	-17918200	-32322700	0.202032	17364500	17918200	32322700	6676.98
534	-17616800	-18020000	-32797600	0.220894	17616800	18020000	32797600	7493.56			534	-17351700	-17924700	-32381900	0.220894	17351700	17924700	32381900	7317.59
535	-17608700	-18023700	-32832300	0.219753	17608700	18023700	32832300	7464.96			535	-17340300	-17931200	-32439800	0.219753	17340300	17931200	32439800	7296.78
536	-17599700	-18027600	-32869200	0.206438	17599700	18027600	32869200	7022.7			536	-17328100	-17937800	-32499400	0.206438	17328100	17937800	32499400	6871.05
537	-17590000	-18032000	-32909900	0.190131	17590000	18032000	32909900	6478.23			537	-17315200	-17945200	-32564600	0.190131	17315200	17945200	32564600	6344.92
538	-17580600	-18036900	-32954200	0.191869	17580600	18036900	32954200	6548.89			538	-17301400	-17953000	-32634000	0.191869	17301400	17953000	32634000	6420.81
539	-17569000	-18041800	-33001200	0.230886	17569000	18041800	33001200	7894.99			539	-17285700	-17961100	-32707800	0.230886	17285700	17961100	32707800	7749.28
540	-17545000	-18051100	-33091600	0.157708	17545000	18051100	33091600	5411.47			540	-17252500	-17975600	-32844900	0.157708	17252500	17975600	32844900	5321.79
541	-17536000	-18053800	-33119900	0.160302	17536000	18053800	33119900	5506.29			541	-17237600	-17979300	-32886100	0.160302	17237600	17979300	32886100	5417.56
542	-17528900	-18054000	-33128100	0.135795	17528900	18054000	33128100	4665.5			542	-17224200	-17979000	-32897100	0.135795	17224200	17979000	32897100	4590.32
543	-17532400	-18048000	-33082000	0.179293	17532400	18048000	33082000	6147.98			543	-17221300	-17968500	-32824900	0.179293	17221300	17968500	32824900	6041.05
544	-17646800	-18007900	-32681300	0.146962	17646800	18007900	32681300	4963.21			544	-17393600	-17902200	-32178900	0.146962	17393600	17902200	32178900	4829.01
545	-17662500	-18001500	-32619300	0.179587	17662500	18001500	32619300	6050.53			545	-17426500	-17893600	-32084700	0.179587	17426500	17893600	32084700	5880.46
546	-17671100	-17998400	-32588900	0.178062	17671100	17998400	32588900	5992.22			546	-17440400	-17887900	-32030200	0.178062	17440400	17887900	32030200	5818.13
547	-17680200	-17995400	-32558300	0.175469	17680200	17995400	32558300	5898.15			547	-17454300	-17882100	-31975300	0.175469	17454300	17882100	31975300	5721.12
548	-17684300	-17993400	-32539700	0.17502	17684300	17993400	32539700	5878.76			548	-17463800	-17879600	-31947900	0.17502	17463800	17879600	31947900	5700.69
549	-17674700	-17996300	-32570300	0.176922	17674700	17996300	32570300	5949.44			549	-17449600	-17885500	-32004200	0.176922	17449600	17885500	32004200	5775.33
550	-17666900	-17999400	-32600400	0.17924	17666900	17999400	32600400	6034.38			550	-17436900	-17891300	-32058000	0.17924	17436900	17891300	32058000	5863.43
551	-17654000	-18004700	-32651200	0.175665	17654000	18004700	32651200	5925.63			551	-17414800	-17899900	-32141600	0.175665	17414800	17899900	32141600	5765.16
552	-17640700	-18010400	-32705400	0.177538	17640700	18010400	32705400	6001.41			552	-17390400	-17908900	-32230200	0.177538	17390400	17908900	32230200	5846.6
553	-17558800	-18045400	-33036900	0.230305	17558800	18045400	33036900	7885.81			553	-17272700	-17966900	-32762200	0.230305	17272700	17966900	32762200	7746.35
554	-17540600	-18054400	-33119300	0.149044	17540600	18054400	33119300	5119.93			554	-17249700	-17981100	-32887000	0.149044	17249700	17981100	32887000	5038.5
555	-17525300	-18056400	-33149000	0.151048	17525300	18056400	33149000	5193.92			555	-17220300	-17982800	-32928300	0.151048	17220300	17982800	32928300	5112.57
556	-17508900	-18056800	-33168400	0.129417	17508900	18056800	33168400	4452.43			556	-17188600	-17982300	-32956200	0.129417	17188600	17982300	32956200	4383.05
557	-17642400	-18009200	-32694900	0.149152	17642400	18009200	32694900	5039.72			557	-17383200	-17903600	-32199900	0.149152	17383200	17903600	32199900	4904.47
558	-17692400	-17990300	-32509800	0.179459	17692400	17990300	32509800	6020.97			558	-17478800	-17874000	-31892700	0.179459	17478800	17874000	31892700	5832.82
559	-17702200	-17987500	-32480200	0.184227	17702200	17987500	32480200	6174.17			559	-17494600	-17868400	-31836500	0.184227	17494600	17868400	31836500	5974.87
560	-17712200	-17984600	-32448900	0.187162	17712200	17984600	32448900	6265.25			560	-17512400	-17862700	-31778300	0.187162	17512400	17862700	31778300	6056.68
561	-17715300	-17982300	-32429400	0.184466	17715300	17982300	32429400	6170.11			561	-17521000	-17860000	-31750700	0.184466	17521000	17860000	31750700	5963.21
562	-17725600	-17979400	-32398400	0.185891	17725600	17979400	32398400	6210.66			562	-17539400	-17854400	-31692000	0.185891	17539400	17854400	31692000	5995.99
563	-17727300	-17977100	-32380300	0.189792	17727300	17977100	32380300	6336.18			563	-17546400	-17851700	-31665700	0.189792	17546400	17851700	31665700	6115.58
564	-17738900	-17974200	-32348200	0.194691	17738900	17974200	32348200	6492.16			564	-17565900	-17846000	-31605300	0.194691	17565900	17846000	31605300	6259.26
565	-17751400	-17971300	-32314900	0.195259	17751400	17971300	32314900	6503.3			565	-17587700	-17840200	-31542400	0.195259	17587700	17840200	31542400	6262.94
566	-17764300	-17968400	-32281100	0.207894	17764300	17968400	32281100	6915.73			566	-17611700	-17834300	-31475900	0.207894	17611700	17834300	31475900	6651.99
567	-17764400	-17966200	-32265300	0.203356	17764400	17966200	32265300	6760.09			567	-17615200	-17831700	-31454100	0.203356	17615200	17831700	31454100	6500.97
568	-17751600	-17969100	-32299100	0.194856	17751600	17969100	32299100	6485.4			568	-17591900	-17837600	-31519700	0.194856	17591900	17837600	31519700	6244.27
569	-17739600	-17971800	-32330600	0.191547	17739600	17971800	32330600	6382.47			569	-17571300	-17843300	-31581100	0.191547	17571300	17843300	31581100	6152.26
570	-17717700	-17980000	-32411000	0.185915	17717700	17980000	32411000	6213.86			570	-17528400	-17857300	-31723800	0.185915	17528400	17857300	31723800	6003.82
571	-17675100	-17997400	-32578000	0.172634	17675100	17997400	32578000	5807.25			571	-17444000	-17884600	-32003200	0.172634	17444000	17884600	32003200	5634.44
572	-17655600	-18005000	-32651400	0.117988	17655600	18005000	32651400	3980.21			572	-17407100	-17896700	-32126500	0.117988	17407100	17896700	32126500	3869.04
573	-17659000	-18002400	-32629400	0.181051	17659000	18002400	32629400	6102.11			573	-17425600	-17896900	-32109500	0.181051	17425600	17896900	32109500	5934.81
574	-17646000	-18007900	-32682000	0.177309	17646000	18007900	32682000	5988.18			574	-17402900	-17905800	-32195600	0.177309	17402900	17905800	32195600	5831.62
575	-17778200	-17963100	-32229500	0.211859	17778200	17963100	32229500	7033.74			575	-17640700	-17825500	-31384300	0.211859	17640700	17825500	31384300	6755.57
576	-17792400	-17959700	-32191000	0.240571	17792400	17959700	32191000	7975.89			576	-17668300	-17818800	-31308900	0.240571	17668300	17818800	31308900	7650.07
577	-17808900	-17957100	-32156300	0.231777	17808900	17957100	32156300	7675.31			577	-17699800	-17813800	-31241300	0.231777	17699800	17813800	31241300	7353.42
578	-17788700	-17957800	-32181700	0.220542	17788700	17957800	32181700	7308.27			578	-17665800	-17817600	-31302700	0.220542	17665800	17817600	31302700	7010.83
579	-17807500	-17954000	-32135500	0.166987	17807500	17954000	32135500	5524.57			579	-17700900	-17809400	-31209100	0.166987	17700900	17809400	31209100	5290.41
580	-17797600	-17954600	-32149300	0.171107	17797600	17954600	32149300	5663.12			580	-17685400	-17812000	-31243400	0.171107	17685400	17812000	31243400	5427.35
581	-17778500	-17965300	-32244800	0.217151	17778500	17965300	32244800	7214.33			581	-17638100	-17828000	-31404700	0.217151	17638100	17828000	31404700	6930.21
582	-17737800	-17976600	-32366300	0.194813	17737800	17976600	32366300	6501.24			582	-17559900	-17848600	-31630200	0.194813	17559900	17848600	31630200	6269.3
583	-17750500	-17973600	-32332400	0.196928	17750500	17973600	32332400	6563.8			583	-17582300	-17842800	-31565900	0.196928	17582300	17842800	31565900	6322.34
584	-17763900	-17970600	-32297800	0.206842	17763900	17970600	32297800	6885.72			584	-17606400	-17836800	-31499200	0.206842	17606400	17836800	31499200	6624.43
585	-17544500	-18044600	-33045800	0.23995	17544500	18044600	33045800	8216.89			585	-17238100	-17963000	-32769400	0.23995	17238100	17963000	32769400	8067.7
586	-17581900	-18030900	-32910100	0.228831	17581900	18030900	32910100	7795.62			586	-17289600	-17940300	-32555100	0.228831	17289600	17940300	32555100	7629.19
587	-17593400	-18027100	-32871500	0.231869	17593400	18027100	32871500	7887.62			587	-17305000	-17933600	-32492100	0.231869	17305000	17933600	32492100	7711.36
588	-17608700	-18020900	-32812200	0.205953	17608700	18020900	32812200	6990.02			588	-17328200	-17922800	-32391800	0.205953	17328200	17922800	32391800	6822.33
589	-17619800	-18017300	-32775400	0.169072	17619800	18017300	32775400	5730.34			589	-17345200	-17916600	-32330300	0.169072	17345200	17916600	32330300	5587.33
590	-17705700	-17985200	-32459800	0.182416	17705700	17985200	32459800	6108.46			590	-17503400	-17865600	-31808200	0.182416	17503400	17865600	31808200	5909.8
591	-17695900	-17988100	-32490300	0.178806	17695900	17988100	32490300	5994.37			591	-17487300	-17871300	-31864500	0.178806	17487300	17871300	31864500	5805.37
592	-17687200	-17991200	-32521100	0.174405	17687200	17991200	32521100	5853.68			592	-17472500	-17877000	-31920600	0.174405	17472500	17877000	31920600	5674.82
593	-17678300	-17994100	-32550900	0.169839	17678300	17994100	32550900	5706.83			593	-17458800	-17882800	-31975600	0.169839	17458800	17882800	31975600	5538.16
594	-17670700	-17997200	-32581000	0.160749	17670700	17997200	32581000	5407.67			594	-17446500	-17888700	-32029700	0.160749	17446500	17888700	32029700	5253
595	-17514400	-18058800	-33177200	0.147145	17514400	18058800	33177200	5064.85			595	-17203500	-17986200	-32969300	0.147145	17203500	17986200	32969300	4987.82
596	-17500200	-18059900	-33198800	0.151018	17500200	18059900	33198800	5201.6			596	-17177400	-17987000	-33001100	0.151018	17177400	17987000	33001100	5123.64
597	-17502100	-18058100	-33184200	0.14683	17502100	18058100	33184200	5054.31			597	-17176000	-17983800	-32980000	0.14683	17176000	17983800	32980000	4976.77
598	-17531200	-18056600	-33144400	0.159976	17531200	18056600	33144400	5500.46			598	-17234100	-17984000	-32923000	0.159976	17234100	17984000	32923000	5414.98
599	-17632500	-18013800	-32737700	0.189458	17632500	18013800	32737700	6412.35			599	-17378500	-17915000	-32286100	0.189458	17378500	17915000	32286100	6253.07
600	-17624200	-18017600	-32772800	0.229313	17624200	18017600	32772800	7771.9			600	-17367100	-17921800	-32345800	0.229313	17367100	17921800	32345800	7586.76
601	-17616100	-18021300	-32807600	0.253402	17616100	18021300	32807600	8600			601	-17355600	-17928400	-32404200	0.253402	17355600	17928400	32404200	8403.47
602	-17605700	-18026400	-32854200	0.215779	17605700	18026400	32854200	7336.55			602	-17339900	-17936600	-32478600	0.215779	17339900	17936600	32478600	7177.09
603	-17595400	-18031300	-32899600	0.204135	17595400	18031300	32899600	6953.01			603	-17325700	-17944800	-32551100	0.204135	17325700	17944800	32551100	6809.64
604	-17585000	-18036300	-32945600	0.207407	17585000	18036300	32945600	7077.2			604	-17311700	-17952900	-32623400	0.207407	17311700	17952900	32623400	6938.97
605	-17574900	-18040800	-32987900	0.201164	17574900	18040800	32987900	6875.49			605	-17297400	-17960000	-32688600	0.201164	17297400	17960000	32688600	6747.57
606	-17567200	-18045000	-33025800	0.201601	17567200	18045000	33025800	6900.78			606	-17288400	-17967000	-32747700	0.201601	17288400	17967000	32747700	6778.68
607	-17539200	-18057100	-33139900	0.140983	17539200	18057100	33139900	4847.25			607	-17250600	-17985400	-32916900	0.140983	17250600	17985400	32916900	4772.37
608	-17688700	-17992500	-32529200	0.179095	17688700	17992500	32529200	6013.41			608	-17469000	-17876600	-31920800	0.179095	17469000	17876600	31920800	5827.05
609	-17698500	-17989800	-32499700	0.184069	17698500	17989800	32499700	6173.69			609	-17484500	-17871000	-31865400	0.184069	17484500	17871000	31865400	5976.13
610	-17708800	-17986700	-32467400	0.186581	17708800	17986700	32467400	6250.42			610	-17502700	-17865300	-31806900	0.186581	17502700	17865300	31806900	6044.3
611	-17723300	-17981600	-32416500	0.188411	17723300	17981600	32416500	6299.55			611	-17531300	-17856900	-31718200	0.188411	17531300	17856900	31718200	6083.29
612	-17840100	-17947400	-32055900	0.130693	17840100	17947400	32055900	4311.73			612	-17767500	-17797000	-31053700	0.130693	17767500	17797000	31053700	4118.14
613	-17849900	-17945400	-32031500	0.0908967	17849900	17945400	32031500	2996.22			613	-17788100	-17793100	-31005100	0.0908967	17788100	17793100	31005100	2859.3
614	-17830100	-17949600	-32081600	0.162718	17830100	17949600	32081600	5373.19			614	-17746900	-17801100	-31104100	0.162718	17746900	17801100	31104100	5136.39
615	-17822300	-17954000	-32120400	0.199324	17822300	17954000	32120400	6592.12			615	-17726200	-17807500	-31170200	0.199324	17726200	17807500	31170200	6307.53
616	-17819200	-17952200	-32110800	0.177378	17819200	17952200	32110800	5863.45			616	-17724200	-17805800	-31159900	0.177378	17724200	17805800	31159900	5610.23
617	-17669200	-17999500	-32598600	0.184399	17669200	17999500	32598600	6207.87			617	-17431300	-17887400	-32035800	0.184399	17431300	17887400	32035800	6025.54
618	-17651000	-18006300	-32665200	0.122289	17651000	18006300	32665200	4127.4			618	-17397100	-17898300	-32148300	0.122289	17397100	17898300	32148300	4013.11
619	-17660600	-18003000	-32632100	0.147398	17660600	18003000	32632100	4968.63			619	-17414800	-17892900	-32091600	0.147398	17414800	17892900	32091600	4826.74
620	-17651400	-18005400	-32658300	0.178369	17651400	18005400	32658300	6018.4			620	-17415200	-17902700	-32161500	0.178369	17415200	17902700	32161500	5859.12
621	-17846500	-17943600	-32022100	0.124943	17846500	17943600	32022100	4116.48			621	-17785300	-17791000	-30993300	0.124943	17785300	17791000	30993300	3927.96
622	-17836200	-17945600	-32046400	0.139511	17836200	17945600	32046400	4600.35			622	-17762800	-17794900	-31043900	0.139511	17762800	17794900	31043900	4393.61
623	-17805200	-17951400	-32119300	0.140674	17805200	17951400	32119300	4650.49			623	-17702100	-17806800	-31189100	0.140674	17702100	17806800	31189100	4452.93
624	-17794100	-17962300	-32207800	0.231601	17794100	17962300	32207800	7684.45			624	-17666700	-17821800	-31331800	0.231601	17666700	17821800	31331800	7372.08
625	-17777300	-17967600	-32262400	0.211013	17777300	17967600	32262400	7015.66			625	-17632500	-17830700	-31429900	0.211013	17632500	17830700	31429900	6741.05
626	-17539700	-18045700	-33057800	0.231655	17539700	18045700	33057800	7936.25			626	-17227000	-17964000	-32786900	0.231655	17227000	17964000	32786900	7793.11
627	-17523800	-18049600	-33101600	0.201046	17523800	18049600	33101600	6898.62			627	-17204700	-17970300	-32854500	0.201046	17204700	17970300	32854500	6780.6
628	-17552200	-18041100	-33013100	0.232725	17552200	18041100	33013100	7959.31			628	-17245000	-17956700	-32717400	0.232725	17245000	17956700	32717400	7807.89
629	-17562700	-18036700	-32971200	0.258558	17562700	18036700	32971200	8828.48			629	-17258600	-17949200	-32649800	0.258558	17258600	17949200	32649800	8651.06
630	-17576100	-18033500	-32934700	0.186535	17576100	18033500	32934700	6360.81			630	-17277500	-17943800	-32592800	0.186535	17277500	17943800	32592800	6227.9
631	-17596400	-18024300	-32848400	0.203466	17596400	18024300	32848400	6914.84			631	-17307500	-17928200	-32450800	0.203466	17307500	17928200	32450800	6754.73
632	-17616100	-18017600	-32781000	0.155963	17616100	18017600	32781000	5286.93			632	-17336900	-17916400	-32337100	0.155963	17336900	17916400	32337100	5154.79
633	-17606800	-18020800	-32812900	0.162795	17606800	18020800	32812900	5525.2			633	-17320500	-17921500	-32390100	0.162795	17320500	17921500	32390100	5391.43
634	-17582800	-18029800	-32901400	0.151982	17582800	18029800	32901400	5175.72			634	-17286900	-17937400	-32537500	0.151982	17286900	17937400	32537500	5062.83
635	-17663700	-18000300	-32610100	0.154728	17663700	18000300	32610100	5211.02			635	-17435800	-17894600	-32082400	0.154728	17435800	17894600	32082400	5066.94
636	-17776600	-17961000	-32216300	0.198443	17776600	17961000	32216300	6584.28			636	-17640900	-17823400	-31369000	0.198443	17640900	17823400	31369000	6323.5
637	-17763600	-17963900	-32250000	0.192	17763600	17963900	32250000	6378.19			637	-17617400	-17829300	-31434800	0.192	17617400	17829300	31434800	6132.96
638	-17751300	-17966800	-32282900	0.189805	17751300	17966800	32282900	6312.75			638	-17595100	-17835000	-31497900	0.189805	17595100	17835000	31497900	6076.93
639	-17837400	-17951600	-32088400	0.184744	17837400	17951600	32088400	6103.31			639	-17755500	-17802600	-31106100	0.184744	17755500	17802600	31106100	5833.31
640	-17847000	-17948600	-32057200	0.131733	17847000	17948600	32057200	4346.94			640	-17778100	-17797500	-31046800	0.131733	17778100	17797500	31046800	4150.63
641	-17854500	-17945600	-32028000	0.0777428	17854500	17945600	32028000	2562.49			641	-17792500	-17794900	-30994100	0.0777428	17792500	17794900	30994100	2444.7
642	-17859000	-17943900	-32012000	0.075815	17859000	17943900	32012000	2497.43			642	-17790000	-17807800	-30964000	0.075815	17790000	17807800	30964000	2381.58
643	-17858400	-17942000	-31998700	0.123128	17858400	17942000	31998700	4053.55			643	-17787300	-17809600	-30942800	0.123128	17787300	17809600	30942800	3864.33
644	-17503700	-18060800	-33202000	0.151582	17503700	18060800	33202000	5222.12			644	-17186400	-17989000	-33006200	0.151582	17186400	17989000	33006200	5144.85
645	-17493500	-18062700	-33225600	0.163394	17493500	18062700	33225600	5633.72			645	-17169700	-17991400	-33040500	0.163394	17169700	17991400	33040500	5552.33
646	-17674000	-17995100	-32562600	0.160855	17674000	17995100	32562600	5407.24			646	-17454400	-17886000	-32002900	0.160855	17454400	17886000	32002900	5251.08
647	-17791200	-17953100	-32144900	0.16349	17791200	17953100	32144900	5409.24			647	-17676900	-17811100	-31245000	0.16349	17676900	17811100	31245000	5185.14
648	-17783200	-17956200	-32175100	0.168165	17783200	17956200	32175100	5570.36			648	-17659000	-17816400	-31300700	0.168165	17659000	17816400	31300700	5344.54
649	-17827800	-17956200	-32131000	0.242558	17827800	17956200	32131000	8026.64			649	-17732800	-17810000	-31181800	0.242558	17732800	17810000	31181800	7680.74
650	-17527800	-18059200	-33166300	0.161043	17527800	18059200	33166300	5542.07			650	-17233100	-17988400	-32955400	0.161043	17233100	17988400	32955400	5458.79
651	-17520900	-18058900	-33171300	0.160944	17520900	18058900	33171300	5539.11			651	-17217800	-17987100	-32961700	0.160944	17217800	17987100	32961700	5455.28
652	-17509300	-18061100	-33198600	0.163926	17509300	18061100	33198600	5647.17			652	-17199200	-17990100	-33001300	0.163926	17199200	17990100	33001300	5564.03
653	-17639000	-18011200	-32712600	0.180127	17639000	18011200	32712600	6090.64			653	-17391800	-17911700	-32248900	0.180127	17391800	17911700	32248900	5936.95
654	-17632700	-18014000	-32738500	0.174409	17632700	18014000	32738500	5903.24			654	-17383300	-17916800	-32293700	0.174409	17383300	17916800	32293700	5758.9
655	-17631800	-18016000	-32754300	0.182924	17631800	18016000	32754300	6195.61			655	-17383600	-17920800	-32322000	0.182924	17383600	17920800	32322000	6047.68
656	-17620100	-18020500	-32798100	0.243353	17620100	18020500	32798100	8256.19			656	-17365000	-17927900	-32391400	0.243353	17365000	17927900	32391400	8067.2
657	-17610300	-18025600	-32843800	0.21846	17610300	18025600	32843800	7425.02			657	-17350400	-17936200	-32465300	0.21846	17350400	17936200	32465300	7263.55
658	-17600400	-18030600	-32889300	0.208274	17600400	18030600	32889300	7091.51			658	-17336100	-17944400	-32538200	0.208274	17336100	17944400	32538200	6945.22
659	-17590200	-18035500	-32934600	0.201814	17590200	18035500	32934600	6883.77			659	-17322500	-17952400	-32608600	0.201814	17322500	17952400	32608600	6748.92
660	-17581900	-18040200	-32976400	0.196238	17581900	18040200	32976400	6704.7			660	-17311200	-17960000	-32674300	0.196238	17311200	17960000	32674300	6580.03
661	-17573800	-18044400	-33015000	0.184623	17573800	18044400	33015000	6317.48			661	-17301000	-17966700	-32732700	0.184623	17301000	17966700	32732700	6205.28
662	-17566900	-18048500	-33051100	0.155422	17566900	18048500	33051100	5325.94			662	-17293600	-17973300	-32787300	0.155422	17293600	17973300	32787300	5235.65
663	-17560300	-18052400	-33085800	0.150048	17560300	18052400	33085800	5148.9			663	-17285200	-17979400	-32839000	0.150048	17285200	17979400	32839000	5065.31
664	-17550300	-18056100	-33121900	0.154815	17550300	18056100	33121900	5319.81			664	-17271400	-17984800	-32891800	0.154815	17271400	17984800	32891800	5236.97
665	-17537600	-18059000	-33155200	0.15908	17537600	18059000	33155200	5472.94			665	-17252900	-17988900	-32939600	0.15908	17252900	17988900	32939600	5390.61
666	-17720400	-17983900	-32436000	0.188102	17720400	17983900	32436000	6294.22			666	-17522200	-17859500	-31746000	0.188102	17522200	17859500	31746000	6079.63
667	-17735600	-17978800	-32384200	0.192987	17735600	17978800	32384200	6445.07			667	-17552200	-17851200	-31656300	0.192987	17552200	17851200	31656300	6216.72
668	-17748700	-17975900	-32350700	0.197587	17748700	17975900	32350700	6590.81			668	-17575100	-17845400	-31591800	0.197587	17575100	17845400	31591800	6349.82
669	-17762400	-17973100	-32316600	0.202731	17762400	17973100	32316600	6754.23			669	-17599100	-17839500	-31525700	0.202731	17599100	17839500	31525700	6499.39
670	-17684000	-17994600	-32548900	0.186111	17684000	17994600	32548900	6253.78			670	-17457500	-17879100	-31950700	0.186111	17457500	17879100	31950700	6061.88
671	-17693700	-17991700	-32518700	0.183108	17693700	17991700	32518700	6145.96			671	-17473800	-17873700	-31895900	0.183108	17473800	17873700	31895900	5951.63
672	-17705000	-17988900	-32487200	0.180108	17705000	17988900	32487200	6038.34			672	-17492100	-17867900	-31835700	0.180108	17492100	17867900	31835700	5840.76
673	-17483200	-18064400	-33248200	0.18612	17483200	18064400	33248200	6422.32			673	-17152800	-17993800	-33074300	0.18612	17152800	17993800	33074300	6331.92
674	-17708200	-17982900	-32441300	0.182382	17708200	17982900	32441300	6102.68			674	-17511100	-17862900	-31781100	0.182382	17511100	17862900	31781100	5902.56
675	-17699000	-17986000	-32472300	0.178801	17699000	17986000	32472300	5989.86			675	-17495300	-17868700	-31838300	0.178801	17495300	17868700	31838300	5799.44
676	-17690000	-17989000	-32503000	0.172098	17690000	17989000	32503000	5771.99			676	-17480300	-17874400	-31894200	0.172098	17480300	17874400	31894200	5594.12
677	-17623400	-18020200	-32792000	0.207269	17623400	18020200	32792000	7030.58			677	-17374700	-17928800	-32387900	0.207269	17374700	17928800	32387900	6871.33
678	-17638900	-18011700	-32716100	0.127701	17638900	18011700	32716100	4318.61			678	-17396100	-17913900	-32260500	0.127701	17396100	17913900	32260500	4211.54
679	-17645300	-18008600	-32687500	0.165293	17645300	18008600	32687500	5583.64			679	-17405200	-17908500	-32212400	0.165293	17405200	17908500	32212400	5440.74
680	-17509600	-18054600	-33152000	0.164131	17509600	18054600	33152000	5642.75			680	-17184100	-17978100	-32931200	0.164131	17184100	17978100	32931200	5552.1
681	-17709500	-17980400	-32422200	0.183903	17709500	17980400	32422200	6148.58			681	-17517800	-17860100	-31754700	0.183903	17517800	17860100	31754700	5945.66
682	-17700900	-17983500	-32453000	0.179466	17700900	17983500	32453000	6007.27			682	-17502200	-17865900	-31811200	0.179466	17502200	17865900	31811200	5814.86
683	-17692400	-17986700	-32484100	0.168339	17692400	17986700	32484100	5641.52			683	-17487500	-17871700	-31867800	0.168339	17487500	17871700	31867800	5466.35
684	-17824900	-17947500	-32071500	0.159823	17824900	17947500	32071500	5274.67			684	-17741500	-17799100	-31094900	0.159823	17741500	17799100	31094900	5042.33
685	-17814000	-17949400	-32096000	0.167239	17814000	17949400	32096000	5524.08			685	-17719900	-17803000	-31144100	0.167239	17719900	17803000	31144100	5285.32
686	-17792900	-17964500	-32225300	0.223981	17792900	17964500	32225300	7437.13			686	-17660600	-17824600	-31357700	0.223981	17660600	17824600	31357700	7136.79
687	-17612600	-18017900	-32786400	0.114835	17612600	18017900	32786400	3893.4			687	-17328500	-17915700	-32340900	0.114835	17328500	17915700	32340900	3795.43
688	-17597700	-18023500	-32841700	0.15595	17597700	18023500	32841700	5298.58			688	-17305500	-17925900	-32436300	0.15595	17305500	17925900	32436300	5173.74
689	-17572900	-18032500	-32930600	0.145992	17572900	18032500	32930600	4977.09			689	-17270300	-17941400	-32582600	0.145992	17270300	17941400	32582600	4871.37
690	-17555900	-18038600	-32991100	0.202224	17555900	18038600	32991100	6910.03			690	-17245800	-17951700	-32680400	0.202224	17245800	17951700	32680400	6773.6
691	-17563200	-18035500	-32962000	0.166526	17563200	18035500	32962000	5683.81			691	-17253800	-17946100	-32632800	0.166526	17253800	17946100	32632800	5567.03
692	-17544700	-18042400	-33029600	0.194152	17544700	18042400	33029600	6643.9			692	-17230700	-17958100	-32741300	0.194152	17230700	17958100	32741300	6518.79
693	-17533000	-18046400	-33069900	0.194652	17533000	18046400	33069900	6671.19			693	-17214100	-17964500	-32804000	0.194652	17214100	17964500	32804000	6551.54
694	-17656000	-18003500	-32640300	0.159772	17656000	18003500	32640300	5387.17			694	-17425000	-17900500	-32135800	0.159772	17425000	17900500	32135800	5243.34
695	-17520700	-18050500	-33111300	0.186211	17520700	18050500	33111300	6391.89			695	-17196900	-17971100	-32868300	0.186211	17196900	17971100	32868300	6283.12
696	-17719800	-17975100	-32373800	0.190466	17719800	17975100	32373800	6355.86			696	-17539200	-17851600	-31672300	0.190466	17539200	17851600	31672300	6138.15
697	-17856900	-17940000	-31986000	0.152955	17856900	17940000	31986000	5032.52			697	-17784700	-17809900	-30924000	0.152955	17784700	17809900	30924000	4796.45
698	-17843900	-17941600	-32010100	0.149168	17843900	17941600	32010100	4911.75			698	-17783400	-17788400	-30976500	0.149168	17783400	17788400	30976500	4685.84
699	-17832300	-17943300	-32034300	0.152327	17832300	17943300	32034300	5019.86			699	-17759600	-17792400	-31028800	0.152327	17759600	17792400	31028800	4793.66
700	-17799600	-17949400	-32110800	0.183893	17799600	17949400	32110800	6076.26			700	-17695400	-17804800	-31181900	0.183893	17695400	17804800	31181900	5818.25
701	-17586400	-18027700	-32882500	0.159973	17586400	18027700	32882500	5443.74			701	-17290200	-17933300	-32505100	0.159973	17290200	17933300	32505100	5321.73
702	-17666700	-17998200	-32591600	0.157702	17666700	17998200	32591600	5307.2			702	-17443500	-17891900	-32055700	0.157702	17443500	17891900	32055700	5159.05
703	-17773500	-17959000	-32205300	0.176617	17773500	17959000	32205300	5856.88			703	-17638900	-17821600	-31358200	0.176617	17638900	17821600	31358200	5625.04
704	-17761500	-17961700	-32236500	0.178633	17761500	17961700	32236500	5930.35			704	-17617700	-17827000	-31417700	0.178633	17617700	17827000	31417700	5701.69
705	-17750600	-17964400	-32266600	0.17899	17750600	17964400	32266600	5948.7			705	-17597400	-17832300	-31476000	0.17899	17597400	17832300	31476000	5725.38
706	-17843100	-17952100	-32086100	0.192983	17843100	17952100	32086100	6375.63			706	-17763500	-17802000	-31093900	0.192983	17763500	17802000	31093900	6091.24
707	-17862000	-17945600	-32020600	0.0817599	17862000	17945600	32020600	2694.46			707	-17791800	-17808900	-30975300	0.0817599	17791800	17808900	30975300	2569.68
708	-17856300	-17947700	-32041300	0.114217	17856300	17947700	32041300	3767.07			708	-17794700	-17795000	-31010100	0.114217	17794700	17795000	31010100	3594.23
709	-17548000	-18040300	-33011000	0.158973	17548000	18040300	33011000	5436.01			709	-17231400	-17953900	-32710500	0.158973	17231400	17953900	32710500	5330.44
710	-17555900	-18037500	-32983400	0.136964	17555900	18037500	32983400	4678.51			710	-17240700	-17948900	-32665600	0.136964	17240700	17948900	32665600	4584.2
711	-17516200	-18061400	-33193900	0.166597	17516200	18061400	33193900	5738.79			711	-17214100	-17991300	-32995000	0.166597	17214100	17991300	32995000	5654.79
712	-17504800	-18063600	-33221100	0.172716	17504800	18063600	33221100	5955.3			712	-17195500	-17994100	-33033800	0.172716	17195500	17994100	33033800	5870.36
713	-17498400	-18063200	-33224500	0.164084	17498400	18063200	33224500	5657.79			713	-17181300	-17992800	-33038700	0.164084	17181300	17992800	33038700	5576.61
714	-17486900	-18065100	-33249500	0.171697	17486900	18065100	33249500	5925.41			714	-17163400	-17995400	-33075300	0.171697	17163400	17995400	33075300	5842.72
715	-17476000	-18067000	-33274100	0.187817	17476000	18067000	33274100	6487.29			715	-17146000	-17998100	-33111600	0.187817	17146000	17998100	33111600	6399.33
716	-17614000	-18025100	-32836400	0.213325	17614000	18025100	32836400	7248.69			716	-17360000	-17936400	-32457000	0.213325	17360000	17936400	32457000	7091.61
717	-17605400	-18030000	-32880500	0.204684	17605400	18030000	32880500	6967.29			717	-17346300	-17944400	-32527800	0.204684	17346300	17944400	32527800	6823.79
718	-17595800	-18034800	-32924100	0.193558	17595800	18034800	32924100	6599.87			718	-17334000	-17952200	-32595700	0.193558	17334000	17952200	32595700	6470.66
719	-17587900	-18039400	-32965100	0.186387	17587900	18039400	32965100	6365.75			719	-17323100	-17959500	-32659100	0.186387	17323100	17959500	32659100	6247.03
720	-17580600	-18044000	-33005000	0.17508	17580600	18044000	33005000	5989.14			720	-17314300	-17966900	-32720400	0.17508	17314300	17966900	32720400	5882.93
721	-17573000	-18048400	-33043800	0.171894	17573000	18048400	33043800	5889.24			721	-17305800	-17973700	-32778000	0.171894	17305800	17973700	32778000	5789.58
722	-17565600	-18052900	-33083800	0.16964	17565600	18052900	33083800	5821.32			722	-17296400	-17980800	-32837700	0.16964	17296400	17980800	32837700	5727.66
723	-17554600	-18057500	-33127500	0.200836	17554600	18057500	33127500	6903.49			723	-17282000	-17987700	-32901500	0.200836	17282000	17987700	32901500	6798.1
724	-17536600	-18061100	-33171400	0.219524	17536600	18061100	33171400	7557.62			724	-17254400	-17992500	-32963500	0.219524	17254400	17992500	32963500	7446.9
725	-17524700	-18061600	-33186800	0.177479	17524700	18061600	33186800	6112.79			725	-17232000	-17992400	-32985000	0.177479	17232000	17992400	32985000	6023.64
726	-17834000	-17955900	-32122700	0.220101	17834000	17955900	32122700	7281.81			726	-17740900	-17807600	-31156400	0.220101	17740900	17807600	31156400	6963.01
727	-17825600	-17959800	-32158900	0.233079	17825600	17959800	32158900	7722.06			727	-17721500	-17814100	-31221800	0.233079	17721500	17814100	31221800	7391.88
728	-17868500	-17943400	-31998600	0.106398	17868500	17943400	31998600	3503.52			728	-17788100	-17824700	-30933100	0.106398	17788100	17824700	30933100	3338.97
729	-17872200	-17941300	-31979900	0.136804	17872200	17941300	31979900	4501.4			729	-17784900	-17835000	-30899900	0.136804	17784900	17835000	30899900	4287.83
730	-17871800	-17938900	-31963100	0.174667	17871800	17938900	31963100	5742.95			730	-17781500	-17837900	-30872600	0.174667	17781500	17837900	30872600	5468.28
731	-17923500	-17938100	-31786800	0.0669946	17923500	17938100	31786800	2188.88			731	-17753900	-17994900	-30518600	0.0669946	17753900	17994900	30518600	2072.09
732	-17926400	-17956400	-31789100	0.110392	17926400	17956400	31789100	3608.6			732	-17756400	-18026000	-30505400	0.110392	17756400	18026000	30505400	3414.81
733	-17925700	-17945700	-31795100	0.124892	17925700	17945700	31795100	4082.71			733	-17756300	-18004600	-30526000	0.124892	17756300	18004600	30526000	3864.96
734	-17785500	-17951300	-32138500	0.147989	17785500	17951300	32138500	4894.39			734	-17669400	-17809500	-31241600	0.147989	17669400	17809500	31241600	4692.02
735	-17778100	-17954400	-32167500	0.14421	17778100	17954400	32167500	4774.75			735	-17653000	-17814700	-31294900	0.14421	17653000	17814700	31294900	4581.42
736	-17625200	-18014400	-32749100	0.148208	17625200	18014400	32749100	5017.97			736	-17350900	-17910800	-32283600	0.148208	17350900	17910800	32283600	4888.27
737	-17732500	-17981000	-32403400	0.189572	17732500	17981000	32403400	6335.94			737	-17543300	-17853800	-31683500	0.189572	17543300	17853800	31683500	6112.93
738	-17745700	-17978100	-32369000	0.193918	17745700	17978100	32369000	6473.22			738	-17566000	-17847900	-31619000	0.193918	17566000	17847900	31619000	6238.21
739	-17759400	-17975200	-32335000	0.198605	17759400	17975200	32335000	6621.69			739	-17590000	-17842100	-31553700	0.198605	17590000	17842100	31553700	6373.78
740	-17775400	-17970000	-32281800	0.20695	17775400	17970000	32281800	6886.15			740	-17624700	-17833600	-31458400	0.20695	17624700	17833600	31458400	6618.51
741	-17648300	-18006900	-32672400	0.165395	17648300	18006900	32672400	5583.73			741	-17389900	-17898400	-32156000	0.165395	17389900	17898400	32156000	5428.75
742	-17660200	-18002600	-32629900	0.202979	17660200	18002600	32629900	6841.49			742	-17410300	-17891000	-32082700	0.202979	17410300	17891000	32082700	6643.56
743	-17678100	-17997100	-32572700	0.210274	17678100	17997100	32572700	7072.23			743	-17443400	-17882300	-31987600	0.210274	17443400	17882300	31987600	6858.09
744	-17688900	-17994000	-32539600	0.182359	17688900	17994000	32539600	6125.83			744	-17462000	-17876400	-31926300	0.182359	17462000	17876400	31926300	5933.82
745	-17700100	-17991000	-32506700	0.179665	17700100	17991000	32506700	6028.04			745	-17480900	-17870400	-31864500	0.179665	17480900	17870400	31864500	5832.47
746	-17716900	-17986000	-32454300	0.179584	17716900	17986000	32454300	6013.59			746	-17512000	-17862000	-31773900	0.179584	17512000	17862000	31773900	5810.26
747	-17642600	-18010900	-32706900	0.170694	17642600	18010900	32706900	5770.67			747	-17404300	-17913400	-32248700	0.170694	17404300	17913400	32248700	5627.45
748	-17648500	-18006900	-32672200	0.166803	17648500	18006900	32672200	5631.24			748	-17413800	-17906600	-32190600	0.166803	17413800	17906600	32190600	5486.12
749	-17506600	-18054800	-33156100	0.178637	17506600	18054800	33156100	6142.2			749	-17177000	-17977800	-32936100	0.178637	17177000	17977800	32936100	6043.25
750	-17710600	-17978100	-32404000	0.18845	17710600	17978100	32404000	6295.73			750	-17523200	-17857200	-31727900	0.18845	17523200	17857200	31727900	6086.12
751	-17702000	-17981200	-32434800	0.186498	17702000	17981200	32434800	6237.82			751	-17508000	-17863100	-31785400	0.186498	17508000	17863100	31785400	6036.53
752	-17693300	-17984500	-32467600	0.170006	17693300	17984500	32467600	5693.37			752	-17492800	-17869400	-31845700	0.170006	17492800	17869400	31845700	5515.69
753	-17820700	-17945200	-32059200	0.162694	17820700	17945200	32059200	5366.04			753	-17737200	-17796400	-31079800	0.162694	17737200	17796400	31079800	5128.96
754	-17808900	-17947300	-32086000	0.188442	17808900	17947300	32086000	6221.02			754	-17715200	-17800900	-31133800	0.188442	17715200	17800900	31133800	5952.05
755	-17466200	-18067700	-33288600	0.25167	17466200	18067700	33288600	8696.63			755	-17125500	-17998200	-33133100	0.25167	17125500	17998200	33133100	8579.61
756	-17576400	-18030500	-32913000	0.135069	17576400	18030500	32913000	4601.48			756	-17272900	-17937600	-32552600	0.135069	17272900	17937600	32552600	4501.15
757	-17568500	-18032900	-32938200	0.120817	17568500	18032900	32938200	4119.83			757	-17259500	-17941500	-32593800	0.120817	17259500	17941500	32593800	4032.46
758	-17539100	-18043800	-33044900	0.169508	17539100	18043800	33044900	5803.81			758	-17218400	-17959500	-32763900	0.169508	17218400	17959500	32763900	5695.63
759	-17528500	-18047500	-33082000	0.171946	17528500	18047500	33082000	5895.59			759	-17203500	-17965500	-32821600	0.171946	17203500	17965500	32821600	5790.59
760	-17588100	-18026000	-32869300	0.150102	17588100	18026000	32869300	5105.06			760	-17289600	-17930000	-32481900	0.150102	17289600	17930000	32481900	4988.17
761	-17659700	-18001500	-32622200	0.163658	17659700	18001500	32622200	5514.24			761	-17433200	-17897900	-32109200	0.163658	17433200	17897900	32109200	5365.45
762	-17516200	-18051300	-33121700	0.178144	17516200	18051300	33121700	6117.21			762	-17187200	-17971800	-32883000	0.178144	17187200	17971800	32883000	6013.66
763	-17739600	-17967000	-32295900	0.17626	17739600	17967000	32295900	5864.16			763	-17578100	-17837700	-31533700	0.17626	17578100	17837700	31533700	5650.18
764	-17729700	-17969800	-32326100	0.180983	17729700	17969800	32326100	6028.03			764	-17560000	-17843200	-31591500	0.180983	17560000	17843200	31591500	5814.23
765	-17719400	-17972700	-32357000	0.18075	17719400	17972700	32357000	6027.14			765	-17541900	-17848900	-31650300	0.18075	17541900	17848900	31650300	5819.67
766	-17859100	-17949600	-32052300	0.155243	17859100	17949600	32052300	5122.95			766	-17797100	-17797300	-31026400	0.155243	17797100	17797300	31026400	4889.04
767	-17475500	-18063800	-33252000	0.244292	17475500	18063800	33252000	8429.73			767	-17132900	-17991900	-33080800	0.244292	17132900	17991900	33080800	8310.09
768	-17561000	-18035000	-32960400	0.11572	17561000	18035000	32960400	3949.27			768	-17246300	-17944500	-32628500	0.11572	17246300	17944500	32628500	3867.25
769	-17669900	-17996000	-32572900	0.14816	17669900	17996000	32572900	4982.32			769	-17451200	-17889200	-32028800	0.14816	17451200	17889200	32028800	4841.89
770	-17869700	-17946200	-32017400	0.100139	17869700	17946200	32017400	3300.23			770	-17791600	-17821100	-30961800	0.100139	17791600	17821100	30961800	3146.31
771	-17850500	-17953200	-32086400	0.173959	17850500	17953200	32086400	5748.12			771	-17775200	-17802700	-31086700	0.173959	17775200	17802700	31086700	5490.47
772	-17926500	-17963000	-31783800	0.124224	17926500	17963000	31783800	4060.38			772	-17756200	-18039700	-30490100	0.124224	17756200	18039700	30490100	3841.31
773	-17493300	-18065700	-33247200	0.169792	17493300	18065700	33247200	5859.83			773	-17176100	-17996700	-33071800	0.169792	17176100	17996700	33071800	5778.45
774	-17482000	-18067600	-33272400	0.172036	17482000	18067600	33272400	5942.47			774	-17158100	-17999200	-33108000	0.172036	17158100	17999200	33108000	5862.09
775	-17470100	-18069500	-33297400	0.176554	17470100	18069500	33297400	6103.77			775	-17140100	-18001900	-33144900	0.176554	17140100	18001900	33144900	6023.71
776	-17458000	-18071800	-33326200	0.184523	17458000	18071800	33326200	6385.77			776	-17122000	-18005200	-33186300	0.184523	17122000	18005200	33186300	6304.88
777	-17617900	-18024600	-32829400	0.200955	17617900	18024600	32829400	6826.81			777	-17369400	-17936700	-32449600	0.200955	17369400	17936700	32449600	6679.5
778	-17609900	-18029500	-32872500	0.197438	17609900	18029500	32872500	6718.9			778	-17356700	-17944500	-32518300	0.197438	17356700	17944500	32518300	6580.86
779	-17601500	-18034300	-32914800	0.185617	17601500	18034300	32914800	6327.26			779	-17345300	-17952100	-32583800	0.185617	17345300	17952100	32583800	6203.35
780	-17594300	-18038900	-32954900	0.177422	17594300	18038900	32954900	6057.65			780	-17335800	-17959400	-32645600	0.177422	17335800	17959400	32645600	5944.54
781	-17587000	-18043400	-32994500	0.175208	17587000	18043400	32994500	5991.54			781	-17326600	-17966600	-32706100	0.175208	17326600	17966600	32706100	5884.97
782	-17579600	-18047900	-33033800	0.171395	17579600	18047900	33033800	5870.36			782	-17318500	-17973700	-32765000	0.171395	17318500	17973700	32765000	5770.94
783	-17572900	-18053100	-33077700	0.202333	17572900	18053100	33077700	6942.37			783	-17310500	-17981700	-32830400	0.202333	17310500	17981700	32830400	6831.22
784	-17561600	-18057800	-33122500	0.25167	17561600	18057800	33122500	8650.17			784	-17295800	-17988800	-32895700	0.25167	17295800	17988800	32895700	8518.95
785	-17521900	-18064300	-33209000	0.197559	17521900	18064300	33209000	6810.61			785	-17231000	-17996700	-33017000	0.197559	17231000	17996700	33017000	6714.49
786	-17511900	-18064000	-33216400	0.180194	17511900	18064000	33216400	6212.75			786	-17211200	-17995500	-33028000	0.180194	17211200	17995500	33028000	6124.87
787	-17499000	-18066200	-33245300	0.178049	17499000	18066200	33245300	6144.97			787	-17190200	-17998200	-33068400	0.178049	17190200	17998200	33068400	6060.23
788	-17848000	-17955800	-32107500	0.162522	17848000	17955800	32107500	5374.9			788	-17764800	-17805600	-31118000	0.162522	17764800	17805600	31118000	5135.44
789	-17841900	-17958300	-32131400	0.205009	17841900	17958300	32131400	6786.26			789	-17748800	-17809300	-31160500	0.205009	17748800	17809300	31160500	6487.9
790	-17878500	-17943700	-31990600	0.133185	17878500	17943700	31990600	4384.98			790	-17787300	-17841900	-30910000	0.133185	17787300	17841900	30910000	4176.93
791	-17885000	-17941300	-31966900	0.162412	17885000	17941300	31966900	5342.43			791	-17783400	-17858400	-30865500	0.162412	17783400	17858400	30865500	5085.38
792	-17887700	-17938500	-31944300	0.22183	17887700	17938500	31944300	7290.13			792	-17779400	-17868000	-30827900	0.22183	17779400	17868000	30827900	6935.75
793	-17883500	-17935400	-31926600	0.237466	17883500	17935400	31926600	7797.2			793	-17775300	-17863900	-30802600	0.237466	17775300	17863900	30802600	7415.57
794	-17868300	-17936700	-31951200	0.187663	17868300	17936700	31951200	6166.56			794	-17779000	-17834700	-30857900	0.187663	17779000	17834700	30857900	5870.87
795	-17853700	-17937900	-31974300	0.169	17853700	17937900	31974300	5557.19			795	-17782300	-17806800	-30909500	0.169	17782300	17806800	30909500	5295.81
796	-17840400	-17939400	-31998100	0.163025	17840400	17939400	31998100	5364.79			796	-17779800	-17785800	-30961700	0.163025	17779800	17785800	30961700	5117.34
797	-17828000	-17941000	-32022300	0.162306	17828000	17941000	32022300	5345.39			797	-17755500	-17789700	-31013500	0.162306	17755500	17789700	31013500	5103.74
798	-17924300	-17931100	-31799900	0.124089	17924300	17931100	31799900	4056.02			798	-17755400	-17977000	-30547100	0.124089	17755400	17977000	30547100	3841.24
799	-17925300	-17930000	-31808200	0.164907	17925300	17930000	31808200	5392.05			799	-17757200	-17972900	-30564500	0.164907	17757200	17972900	30564500	5108.24
800	-17923400	-17925900	-31818500	0.156837	17923400	17925900	31818500	5129.77			800	-17758300	-17958200	-30586800	0.156837	17758300	17958200	30586800	4861.43
801	-17917300	-17926700	-31830300	0.160731	17917300	17926700	31830300	5259.16			801	-17760000	-17944700	-30612400	0.160731	17760000	17944700	30612400	4986.25
802	-17911400	-17927700	-31844000	0.16937	17911400	17927700	31844000	5544.45			802	-17762100	-17930900	-30641400	0.16937	17762100	17930900	30641400	5259.35
803	-17897800	-17934600	-31906300	0.257544	17897800	17934600	31906300	8451.54			803	-17773300	-17893700	-30758200	0.257544	17773300	17893700	30758200	8032.18
804	-17908100	-17932200	-31879300	0.221169	17908100	17932200	31879300	7250.86			804	-17768700	-17916700	-30702700	0.221169	17768700	17916700	30702700	6884.35
805	-17917100	-17930700	-31859100	0.186066	17917100	17930700	31859100	6095.82			805	-17765700	-17936900	-30661100	0.186066	17765700	17936900	30661100	5783.68
806	-17904400	-17928900	-31859300	0.178016	17904400	17928900	31859300	5830.52			806	-17764400	-17915000	-30673800	0.178016	17764400	17915000	30673800	5533.78
807	-17896000	-17930500	-31878900	0.210186	17896000	17930500	31878900	6888.87			807	-17767500	-17896800	-30714000	0.210186	17767500	17896800	30714000	6542.77
808	-17885500	-17931900	-31899200	0.213219	17885500	17931900	31899200	6992.93			808	-17770400	-17874500	-30757000	0.213219	17770400	17874500	30757000	6646.5
809	-17541700	-18041500	-33026300	0.136294	17541700	18041500	33026300	4663.03			809	-17219400	-17955400	-32733100	0.136294	17219400	17955400	32733100	4573.47
810	-17548900	-18038800	-32999800	0.117684	17548900	18038800	32999800	4022.24			810	-17228000	-17950600	-32690400	0.117684	17228000	17950600	32690400	3942.22
811	-17779100	-17950000	-32135100	0.117661	17779100	17950000	32135100	3890.25			811	-17660500	-17808500	-31242900	0.117661	17660500	17808500	31242900	3729.95
812	-17772500	-17952800	-32161600	0.120187	17772500	17952800	32161600	3977.85			812	-17646600	-17813200	-31290500	0.120187	17646600	17813200	31290500	3816.94
813	-17768900	-17957000	-32195400	0.148793	17768900	17957000	32195400	4931.57			813	-17635500	-17819700	-31348000	0.148793	17635500	17819700	31348000	4736.38
814	-17759100	-17959500	-32222700	0.1617	17759100	17959500	32222700	5364.68			814	-17616800	-17824500	-31401000	0.1617	17616800	17824500	31401000	5157.27
815	-17749000	-17962000	-32251300	0.166563	17749000	17962000	32251300	5531.78			815	-17598200	-17829600	-31455800	0.166563	17598200	17829600	31455800	5323.18
816	-17927400	-17936500	-31816600	0.154017	17927400	17936500	31816600	5038.55			816	-17759400	-17981600	-30571300	0.154017	17759400	17981600	30571300	4773.32
817	-17926700	-17943100	-31804900	0.154508	17926700	17943100	31804900	5052.74			817	-17757600	-17996200	-30543900	0.154508	17757600	17996200	30543900	4784.33
818	-17927000	-17953800	-31796200	0.160637	17927000	17953800	31796200	5252.39			818	-17757400	-18018100	-30520500	0.160637	17757400	18018100	30520500	4971.49
819	-17927600	-17965100	-31788900	0.147001	17927600	17965100	31788900	4806.18			819	-17757300	-18041100	-30496600	0.147001	17757300	18041100	30496600	4547.09
820	-17922900	-17936300	-31784300	0.108207	17922900	17936300	31784300	3534.87			820	-17753500	-17993400	-30517500	0.108207	17753500	17993400	30517500	3346.47
821	-17921400	-17922000	-31788300	0.0847317	17921400	17922000	31788300	2767.61			821	-17752100	-17965800	-30535000	0.0847317	17752100	17965800	30535000	2620.81
822	-17913000	-17920900	-31793300	0.086488	17913000	17920900	31793300	2825.04			822	-17752100	-17948400	-30552000	0.086488	17752100	17948400	30552000	2676.08
823	-17932700	-17945600	-31844800	0.0918029	17932700	17945600	31844800	3007.59			823	-17768100	-18014900	-30600300	0.0918029	17768100	18014900	30600300	2851.05
824	-17934600	-17952000	-31852700	0.0519776	17934600	17952000	31852700	1703.68			824	-17770700	-18024900	-30608500	0.0519776	17770700	18024900	30608500	1615.2
825	-17935900	-17951700	-31861500	0.0554878	17935900	17951700	31861500	1819.43			825	-17772700	-18023900	-30623600	0.0554878	17772700	18023900	30623600	1725.39
826	-17936500	-17947000	-31870900	0.0907475	17936500	17947000	31870900	2976.51			826	-17774000	-18014400	-30643100	0.0907475	17774000	18014400	30643100	2823.61
827	-17932300	-17934200	-31853500	0.0860818	17932300	17934200	31853500	2820.53			827	-17768600	-17992600	-30626000	0.0860818	17768600	17992600	30626000	2675.05
828	-17621000	-18015300	-32760000	0.138631	17621000	18015300	32760000	4695.55			828	-17340700	-17911300	-32297100	0.138631	17340700	17911300	32297100	4574.18
829	-17549700	-18061400	-33160200	0.241839	17549700	18061400	33160200	8323.98			829	-17280800	-17994300	-32949600	0.241839	17280800	17994300	32949600	8203.19
830	-17535600	-18064400	-33195600	0.239355	17535600	18064400	33195600	8248.91			830	-17256400	-17997700	-32998700	0.239355	17256400	17997700	32998700	8132.56
831	-17773100	-17972400	-32301200	0.20777	17773100	17972400	32301200	6918.99			831	-17615200	-17836400	-31487700	0.20777	17615200	17836400	31487700	6652.02
832	-17790100	-17967200	-32247100	0.208051	17790100	17967200	32247100	6914.4			832	-17651500	-17827900	-31390600	0.208051	17651500	17827900	31390600	6637.59
833	-17805200	-17964600	-32213600	0.202735	17805200	17964600	32213600	6729.98			833	-17679500	-17822600	-31325000	0.202735	17679500	17822600	31325000	6453.12
834	-17819200	-17962400	-32183500	0.195295	17819200	17962400	32183500	6476.37			834	-17705800	-17817500	-31262200	0.195295	17705800	17817500	31262200	6202.57
835	-17635100	-18011400	-32717800	0.148519	17635100	18011400	32717800	5022.62			835	-17365100	-17905300	-32229800	0.148519	17365100	17905300	32229800	4888.3
836	-17645600	-18007900	-32682400	0.159817	17645600	18007900	32682400	5397.48			836	-17381900	-17899000	-32167900	0.159817	17381900	17899000	32167900	5247.56
837	-17656600	-18004300	-32645600	0.175819	17656600	18004300	32645600	5929.69			837	-17400800	-17892700	-32104200	0.175819	17400800	17892700	32104200	5758.95
838	-17672400	-17999500	-32595600	0.206635	17672400	17999500	32595600	6956			838	-17431300	-17885500	-32022000	0.206635	17431300	17885500	32022000	6748
839	-17683900	-17996000	-32558600	0.17999	17683900	17996000	32558600	6050.67			839	-17449500	-17878700	-31955600	0.17999	17449500	17878700	31955600	5862.8
840	-17695500	-17992900	-32525000	0.174274	17695500	17992900	32525000	5851.29			840	-17469200	-17872800	-31893500	0.174274	17469200	17872800	31893500	5663.34
841	-17712500	-17988000	-32473400	0.177346	17712500	17988000	32473400	5943.07			841	-17501000	-17864500	-31802400	0.177346	17501000	17864500	31802400	5743.78
842	-17729200	-17983100	-32421400	0.181992	17729200	17983100	32421400	6086.99			842	-17533300	-17856200	-31710700	0.181992	17533300	17856200	31710700	5874.34
843	-17742100	-17980300	-32388900	0.187818	17742100	17980300	32388900	6274.59			843	-17555700	-17850400	-31647100	0.187818	17555700	17850400	31647100	6048.19
844	-17755500	-17977400	-32354600	0.191801	17755500	17977400	32354600	6399.82			844	-17579400	-17844700	-31582400	0.191801	17579400	17844700	31582400	6161.87
845	-17924600	-17929400	-31842300	0.178551	17924600	17929400	31842300	5846.25			845	-17763200	-17954000	-30625900	0.178551	17763200	17954000	30625900	5543.59
846	-17928300	-17930700	-31828400	0.161783	17928300	17930700	31828400	5294.69			846	-17761100	-17968300	-30596700	0.161783	17761100	17968300	30596700	5018.13
847	-17570900	-18031200	-32923300	0.0963856	17570900	18031200	32923300	3284.75			847	-17261900	-17938000	-32566600	0.0963856	17261900	17938000	32566600	3213.31
848	-17579000	-18028800	-32898100	0.131878	17579000	18028800	32898100	4490.08			848	-17275000	-17934200	-32526300	0.131878	17275000	17934200	32526300	4389.88
849	-17645100	-18009500	-32693900	0.21755	17645100	18009500	32693900	7350.93			849	-17411400	-17912100	-32231800	0.21755	17411400	17912100	32231800	7167.91
850	-17652800	-18005700	-32659400	0.200389	17652800	18005700	32659400	6761.9			850	-17423800	-17905500	-32172900	0.200389	17423800	17905500	32172900	6586.95
851	-17503100	-18055200	-33162800	0.183463	17503100	18055200	33162800	6309.54			851	-17169700	-17978200	-32945700	0.183463	17169700	17978200	32945700	6208.25
852	-17587000	-18047300	-33022400	0.171468	17587000	18047300	33022400	5870.8			852	-17332600	-17973600	-32749900	0.171468	17332600	17973600	32749900	5771.2
853	-17580600	-18051100	-33056000	0.155012	17580600	18051100	33056000	5314.49			853	-17324600	-17979300	-32799200	0.155012	17324600	17979300	32799200	5227.84
854	-17594000	-18042800	-32982900	0.16884	17594000	18042800	32982900	5771.67			854	-17339800	-17966200	-32690500	0.16884	17339800	17966200	32690500	5668.69
855	-17600200	-18038200	-32944400	0.174155	17600200	18038200	32944400	5944.08			855	-17348100	-17959300	-32632400	0.174155	17348100	17959300	32632400	5833.14
856	-17607300	-18033700	-32904900	0.176701	17607300	18033700	32904900	6021.43			856	-17356900	-17952000	-32571900	0.176701	17356900	17952000	32571900	5903.66
857	-17614500	-18029100	-32864500	0.189907	17614500	18029100	32864500	6460.97			857	-17367200	-17944600	-32508700	0.189907	17367200	17944600	32508700	6328.51
858	-17621800	-18024300	-32822900	0.19389	17621800	18024300	32822900	6585.46			858	-17378600	-17936900	-32442400	0.19389	17378600	17936900	32442400	6443.83
859	-17630600	-18019400	-32779200	0.197358	17630600	18019400	32779200	6691.63			859	-17391200	-17929100	-32373800	0.197358	17391200	17929100	32373800	6540.9
860	-17710500	-17975700	-32387000	0.180836	17710500	17975700	32387000	6036.84			860	-17526700	-17854600	-31706200	0.180836	17526700	17854600	31706200	5835.02
861	-17701000	-17979300	-32422700	0.189674	17701000	17979300	32422700	6340.54			861	-17510200	-17861200	-31770000	0.189674	17510200	17861200	31770000	6135.41
862	-17693100	-17982800	-32455700	0.163746	17693100	17982800	32455700	5480.84			862	-17495700	-17867500	-31829400	0.163746	17495700	17867500	31829400	5309.07
863	-17873600	-17946800	-32017800	0.137726	17873600	17946800	32017800	4539.43			863	-17791600	-17826600	-30956000	0.137726	17791600	17826600	30956000	4326.7
864	-17896100	-17941700	-31959000	0.200523	17896100	17941700	31959000	6595.36			864	-17782700	-17878200	-30841200	0.200523	17782700	17878200	30841200	6274.74
865	-17439700	-18075100	-33368500	0.159959	17439700	18075100	33368500	5543.92			865	-17092100	-18009600	-33247800	0.159959	17092100	18009600	33247800	5477.21
866	-17460000	-18067900	-33296800	0.255791	17460000	18067900	33296800	8841.11			866	-17112900	-17998100	-33145200	0.255791	17112900	17998100	33145200	8722.6
867	-17449700	-18071600	-33333500	0.213422	17449700	18071600	33333500	7387.01			867	-17101500	-18004100	-33199400	0.213422	17101500	18004100	33199400	7293.6
868	-17437100	-18074900	-33369600	0.169044	17437100	18074900	33369600	5858.77			868	-17087000	-18009300	-33250600	0.169044	17087000	18009300	33250600	5788.43
869	-17533200	-18044700	-33057300	0.14094	17533200	18044700	33057300	4827.71			869	-17207900	-17960700	-32782700	0.14094	17207900	17960700	32782700	4738.66
870	-17523500	-18048200	-33092500	0.163633	17523500	18048200	33092500	5612.57			870	-17193700	-17966400	-32837800	0.163633	17193700	17966400	32837800	5513.5
871	-17902100	-17938500	-31930200	0.230952	17902100	17938500	31930200	7587.56			871	-17777900	-17894500	-30790200	0.230952	17777900	17894500	30790200	7213.24
872	-17908800	-17935700	-31903100	0.249831	17908800	17935700	31903100	8199.23			872	-17773000	-17911100	-30739200	0.249831	17773000	17911100	30739200	7788.15
873	-17919900	-17933700	-31878300	0.217631	17919900	17933700	31878300	7136.38			873	-17769700	-17936500	-30689800	0.217631	17769700	17936500	30689800	6773.43
874	-17929700	-17932200	-31857300	0.194797	17929700	17932200	31857300	6383.1			874	-17766600	-17958700	-30645800	0.194797	17766600	17958700	30645800	6054.01
875	-17564600	-18033000	-32942300	0.0898612	17564600	18033000	32942300	3064.56			875	-17249700	-17940700	-32598300	0.0898612	17249700	17940700	32598300	2999.26
876	-17587000	-18025700	-32867700	0.113677	17587000	18025700	32867700	3865.87			876	-17284300	-17928600	-32477000	0.113677	17284300	17928600	32477000	3776.47
877	-17864100	-17950000	-32050400	0.137688	17864100	17950000	32050400	4543.75			877	-17796600	-17803200	-31015300	0.137688	17796600	17803200	31015300	4334.64
878	-17926800	-17967900	-31780500	0.137584	17926800	17967900	31780500	4496.91			878	-17756200	-18050500	-30479500	0.137584	17756200	18050500	30479500	4253.5
879	-17511900	-18051700	-33128600	0.173172	17511900	18051700	33128600	5947.77			879	-17178200	-17972000	-32893500	0.173172	17178200	17972000	32893500	5847.49
880	-17446600	-18074200	-33355000	0.158052	17446600	18074200	33355000	5475.34			880	-17106600	-18008900	-33228000	0.158052	17106600	18008900	33228000	5408.72
881	-17506600	-18066600	-33240900	0.191689	17506600	18066600	33240900	6615.45			881	-17206500	-17999700	-33063000	0.191689	17206500	17999700	33063000	6525.04
882	-17492700	-18068800	-33270300	0.185384	17492700	18068800	33270300	6404.31			882	-17184200	-18002400	-33104500	0.185384	17184200	18002400	33104500	6319.2
883	-17860100	-17955100	-32090400	0.0888269	17860100	17955100	32090400	2936.22			883	-17786300	-17802800	-31076500	0.0888269	17786300	17802800	31076500	2802.97
884	-17855700	-17952800	-32078300	0.123007	17855700	17952800	32078300	4063.52			884	-17782900	-17800500	-31063800	0.123007	17782900	17800500	31063800	3879.04
885	-17938600	-17940500	-31892800	0.141313	17938600	17940500	31892800	4638.85			885	-17778000	-18000800	-30684800	0.141313	17778000	18000800	30684800	4403.72
886	-17816300	-17942800	-32046400	0.163212	17816300	17942800	32046400	5379.58			886	-17733200	-17793500	-31063500	0.163212	17733200	17793500	31063500	5141.09
887	-17805000	-17944400	-32069100	0.175885	17805000	17944400	32069100	5801.68			887	-17711500	-17797100	-31110900	0.175885	17711500	17797100	31110900	5549.3
888	-17916200	-17922800	-31803700	0.106077	17916200	17922800	31803700	3466.73			888	-17754600	-17950500	-30567900	0.106077	17754600	17950500	30567900	3284.68
889	-17913300	-17923400	-31810800	0.132659	17913300	17923400	31810800	4336.54			889	-17755600	-17943000	-30583100	0.132659	17755600	17943000	30583100	4109.85
890	-17909300	-17924100	-31820200	0.148456	17909300	17924100	31820200	4854.51			890	-17757100	-17933400	-30602800	0.148456	17757100	17933400	30602800	4602.27
891	-17903900	-17925000	-31831500	0.157043	17903900	17925000	31831500	5137.26			891	-17758700	-17921300	-30626800	0.157043	17758700	17921300	30626800	4872.31
892	-17897800	-17925900	-31844200	0.164752	17897800	17925900	31844200	5391.74			892	-17760600	-17907600	-30654000	0.164752	17760600	17907600	30654000	5116.06
893	-17891300	-17927000	-31858700	0.17271	17891300	17927000	31858700	5654.98			893	-17762900	-17892900	-30685000	0.17271	17762900	17892900	30685000	5368.78
894	-17883200	-17928300	-31875900	0.191618	17883200	17928300	31875900	6277.73			894	-17765500	-17875800	-30721000	0.191618	17765500	17875800	30721000	5963.75
895	-17874000	-17929600	-31894400	0.197007	17874000	17929600	31894400	6458.25			895	-17768300	-17856500	-30760200	0.197007	17768300	17856500	30760200	6139.47
896	-17874800	-17933300	-31920000	0.207187	17874800	17933300	31920000	6799.74			896	-17773600	-17852100	-30802300	0.207187	17773600	17852100	30802300	6468.19
897	-17861300	-17934400	-31941700	0.195196	17861300	17934400	31941700	6410.44			897	-17776500	-17825400	-30850000	0.195196	17776500	17825400	30850000	6103.07
898	-17847900	-17935700	-31964000	0.175434	17847900	17935700	31964000	5765.43			898	-17779700	-17799200	-30898700	0.175434	17779700	17799200	30898700	5493.83
899	-17835100	-17937200	-31987900	0.163499	17835100	17937200	31987900	5377.36			899	-17773700	-17783400	-30950400	0.163499	17773700	17783400	30950400	5128.93
900	-17822800	-17938600	-32010400	0.163077	17822800	17938600	32010400	5367.37			900	-17749700	-17786900	-30999400	0.163077	17749700	17786900	30999400	5124.09
901	-17553700	-18036700	-32980200	0.113863	17553700	18036700	32980200	3888.69			901	-17232900	-17946700	-32657600	0.113863	17232900	17946700	32657600	3809.06
902	-17764900	-17955000	-32185200	0.124805	17764900	17955000	32185200	4134.31			902	-17632300	-17817500	-31335800	0.124805	17632300	17817500	31335800	3970.35
903	-17756600	-17957400	-32210300	0.151302	17756600	17957400	32210300	5016.71			903	-17615600	-17822100	-31384800	0.151302	17615600	17822100	31384800	4822.03
904	-17747100	-17959700	-32236400	0.159541	17747100	17959700	32236400	5294.89			904	-17597700	-17826600	-31435300	0.159541	17597700	17826600	31435300	5094.05
905	-17738900	-17964600	-32279400	0.168515	17738900	17964600	32279400	5602.34			905	-17580100	-17834700	-31510800	0.168515	17580100	17834700	31510800	5396.63
906	-17729400	-17967300	-32308600	0.173551	17729400	17967300	32308600	5776.01			906	-17562700	-17840100	-31567000	0.173551	17562700	17840100	31567000	5569.71
907	-17719300	-17970600	-32341800	0.193661	17719300	17970600	32341800	6453.34			907	-17544900	-17846500	-31630100	0.193661	17544900	17846500	31630100	6230.18
908	-17928100	-17974900	-31783200	0.147416	17928100	17974900	31783200	4819.57			908	-17757300	-18060500	-30477100	0.147416	17757300	18060500	30477100	4558.05
909	-17537900	-18042800	-33039100	0.0958485	17537900	18042800	33039100	3280.86			909	-17210200	-17957000	-32753900	0.0958485	17210200	17957000	32753900	3218.65
910	-17542100	-18040200	-33016500	0.0839538	17542100	18040200	33016500	2871.11			910	-17216700	-17952700	-32716700	0.0839538	17216700	17952700	32716700	2814.95
911	-17906800	-17920700	-31798400	0.0971523	17906800	17920700	31798400	3173.66			911	-17752300	-17935500	-30566500	0.0971523	17752300	17935500	30566500	3007.09
912	-17933200	-17956100	-31838200	0.114324	17933200	17956100	31838200	3745.18			912	-17768100	-18034200	-30580500	0.114324	17768100	18034200	30580500	3548.95
913	-17935300	-17959500	-31849700	0.0973228	17935300	17959500	31849700	3190.08			913	-17770800	-18039100	-30595500	0.0973228	17770800	18039100	30595500	3023.54
914	-17936700	-17958300	-31861000	0.09686	17936700	17958300	31861000	3176.4			914	-17773100	-18035900	-30614400	0.09686	17773100	18035900	30614400	3011.47
915	-17938300	-17954300	-31876300	0.10617	17938300	17954300	31876300	3483.75			915	-17775900	-18027500	-30643200	0.10617	17775900	18027500	30643200	3304.5
916	-17925300	-17959000	-31778600	0.130684	17925300	17959000	31778600	4270.19			916	-17754900	-18037400	-30483000	0.130684	17754900	18037400	30483000	4039.57
917	-17926000	-17961300	-31781400	0.208409	17926000	17961300	31781400	6811.09			917	-17756200	-18044000	-30485800	0.208409	17756200	18044000	30485800	6443.93
918	-17925700	-17957900	-31782900	0.134825	17925700	17957900	31782900	4406.23			918	-17755600	-18037700	-30488400	0.134825	17755600	18037700	30488400	4168.6
919	-17926500	-17957800	-31788500	0.116297	17926500	17957800	31788500	3801.64			919	-17757200	-18038600	-30498200	0.116297	17757200	18038600	30498200	3597.39
920	-17928100	-17970300	-31787700	0.136653	17928100	17970300	31787700	4468.12			920	-17758500	-18061200	-30485300	0.136653	17758500	18061200	30485300	4226.87
921	-17793800	-17945000	-32085000	0.166285	17793800	17945000	32085000	5487.54			921	-17691700	-17799500	-31147900	0.166285	17691700	17799500	31147900	5252.74
922	-17771100	-17948900	-32134900	0.0906851	17771100	17948900	32134900	2997.81			922	-17649300	-17808000	-31250500	0.0906851	17649300	17808000	31250500	2875.05
923	-17768000	-17951200	-32154600	0.0909408	17768000	17951200	32154600	3008.67			923	-17641500	-17811800	-31285500	0.0909408	17641500	17811800	31285500	2887.16
924	-17909300	-17940300	-31935400	0.0880725	17909300	17940300	31935400	2894.6			924	-17783700	-17940700	-30785700	0.0880725	17783700	17940700	30785700	2753.11
925	-17902800	-17941100	-31947700	0.0622648	17902800	17941100	31947700	2047.22			925	-17785600	-17928100	-30811600	0.0622648	17785600	17928100	30811600	1948.05
926	-17922000	-17935400	-31888200	0.107554	17922000	17935400	31888200	3528.52			926	-17774900	-17968000	-30695700	0.107554	17774900	17968000	30695700	3350.77
927	-17909300	-17938800	-31925100	0.108913	17909300	17938800	31925100	3577.92			927	-17781600	-17943000	-30768700	0.108913	17781600	17943000	30768700	3402.18
928	-17919000	-17932900	-31873300	0.0622962	17919000	17932900	31873300	2042.28			928	-17771400	-17963700	-30674800	0.0622962	17771400	17963700	30674800	1938.8
929	-17914800	-17933400	-31880600	0.0614959	17914800	17933400	31880600	2016.51			929	-17772300	-17955500	-30689900	0.0614959	17772300	17955500	30689900	1914.81
930	-17911100	-17931500	-31871200	0.0666163	17911100	17931500	31871200	2183.33			930	-17770000	-17949500	-30678900	0.0666163	17770000	17949500	30678900	2072.95
931	-17918400	-17931500	-31863400	0.0853147	17918400	17931500	31863400	2795.65			931	-17769100	-17963600	-30658800	0.0853147	17769100	17963600	30658800	2653.29
932	-17926000	-17931200	-31853700	0.0947562	17926000	17931200	31853700	3104.23			932	-17767900	-17978600	-30635200	0.0947562	17767900	17978600	30635200	2944.86
933	-17930800	-17937300	-31840100	0.111739	17930800	17937300	31840100	3659.3			933	-17766100	-17999700	-30601000	0.111739	17766100	17999700	30601000	3469.08
934	-17931200	-17952200	-31827900	0.137947	17931200	17952200	31827900	4516.62			934	-17765100	-18027300	-30566200	0.137947	17765100	18027300	30566200	4278.87
935	-17929800	-17939700	-31830500	0.141481	17929800	17939700	31830500	4631.59			935	-17764400	-18005100	-30583800	0.141481	17764400	18005100	30583800	4389.64
936	-17929800	-17951800	-31818100	0.133482	17929800	17951800	31818100	4368.51			936	-17763000	-18027400	-30551400	0.133482	17763000	18027400	30551400	4137.66
937	-17928200	-17939000	-31819500	0.134144	17928200	17939000	31819500	4389.22			937	-17761900	-18004600	-30566200	0.134144	17761900	18004600	30566200	4158.7
938	-17928400	-17951000	-31809300	0.133412	17928400	17951000	31809300	4364.45			938	-17761000	-18026400	-30537800	0.133412	17761000	18026400	30537800	4132.89
939	-17926700	-17937700	-31810100	0.137101	17926700	17937700	31810100	4483.99			939	-17759700	-18002600	-30552100	0.137101	17759700	18002600	30552100	4247.51
940	-17927700	-17961400	-31793600	0.136336	17927700	17961400	31793600	4458.05			940	-17758800	-18045100	-30503500	0.136336	17758800	18045100	30503500	4218.88
941	-17928800	-17963200	-31800000	0.1351	17928800	17963200	31800000	4419.04			941	-17760400	-18048200	-30511600	0.1351	17760400	18048200	30511600	4182.45
942	-17927200	-17949900	-31801400	0.137727	17927200	17949900	31801400	4503.94			942	-17759100	-18024000	-30526600	0.137727	17759100	18024000	30526600	4264.2
943	-17926000	-17948000	-31794700	0.133961	17926000	17948000	31794700	4379.32			943	-17757400	-18020700	-30517900	0.133961	17757400	18020700	30517900	4145.67
944	-17924800	-17945700	-31788800	0.141489	17924800	17945700	31788800	4623.98			944	-17755800	-18016600	-30510500	0.141489	17755800	18016600	30510500	4376.78
945	-17924100	-17944300	-31784700	0.149427	17924100	17944300	31784700	4882.37			945	-17754700	-18013300	-30506000	0.149427	17754700	18013300	30506000	4621.05
946	-17923300	-17941600	-31781700	0.164566	17923300	17941600	31781700	5376			946	-17753600	-18008100	-30503400	0.164566	17753600	18008100	30503400	5088.02
947	-17925000	-17955500	-31780500	0.194126	17925000	17955500	31780500	6343.24			947	-17754900	-18031800	-30488600	0.194126	17754900	18031800	30488600	6001.33
948	-17923600	-17945900	-31779800	0.161501	17923600	17945900	31779800	5275.92			948	-17753500	-18013900	-30496700	0.161501	17753500	18013900	30496700	4992.45
949	-17922800	-17938600	-31781300	0.170291	17922800	17938600	31781300	5562.56			949	-17753100	-17999700	-30508300	0.170291	17753100	17999700	30508300	5265.13
950	-17921500	-17926800	-31783800	0.160712	17921500	17926800	31783800	5248.88			950	-17751800	-17976600	-30522000	0.160712	17751800	17976600	30522000	4969.32
951	-17914000	-17920200	-31787300	0.11785	17914000	17920200	31787300	3848.52			951	-17750900	-17951800	-30540700	0.11785	17750900	17951800	30540700	3644.92
952	-17903100	-17919300	-31792200	0.106039	17903100	17919300	31792200	3462.74			952	-17750600	-17931000	-30558700	0.106039	17750600	17931000	30558700	3280.67
953	-17906300	-17943100	-31958600	0.0981158	17906300	17943100	31958600	3227.76			953	-17788400	-17933200	-30826800	0.0981158	17788400	17933200	30826800	3072.13
954	-17908000	-17945600	-31974900	0.129922	17908000	17945600	31974900	4277.32			954	-17792000	-17934200	-30851400	0.129922	17792000	17934200	30851400	4072.57
955	-17895100	-17944300	-31978500	0.134944	17895100	17944300	31978500	4442.12			955	-17791500	-17910900	-30870900	0.134944	17791500	17910900	30870900	4231.4
956	-17932700	-17965800	-31825100	0.116891	17932700	17965800	31825100	3827.87			956	-17766100	-18051600	-30549000	0.116891	17766100	18051600	30549000	3625.04
957	-17934200	-17967100	-31834600	0.107213	17934200	17967100	31834600	3512.51			957	-17768300	-18053800	-30562700	0.107213	17768300	18053800	30562700	3327.1
958	-17928600	-17948800	-31812700	0.132096	17928600	17948800	31812700	4321.84			958	-17759800	-18003500	-30552300	0.132096	17759800	18003500	30552300	4092.57
959	-17928300	-17955100	-31804000	0.116944	17928300	17955100	31804000	3825.17			959	-17758800	-18017500	-30530700	0.116944	17758800	18017500	30530700	3620.85
960	-17928500	-17964500	-31796500	0.160174	17928500	17964500	31796500	5238.54			960	-17758400	-18036300	-30509300	0.160174	17758400	18036300	30509300	4956.8
961	-17929000	-17975700	-31788700	0.172613	17929000	17975700	31788700	5644.82			961	-17758300	-18059100	-30486000	0.172613	17758300	18059100	30486000	5339.06
962	-17615900	-18016600	-32774200	0.132193	17615900	18016600	32774200	4479.81			962	-17328500	-17912500	-32318000	0.132193	17328500	17912500	32318000	4364.7
963	-17517200	-18067200	-33234300	0.210862	17517200	18067200	33234300	7276.58			963	-17226200	-18001100	-33053300	0.210862	17226200	18001100	33053300	7177.41
964	-17542400	-18065700	-33198300	0.200182	17542400	18065700	33198300	6900.64			964	-17271900	-18000600	-33003500	0.200182	17271900	18000600	33003500	6805.13
965	-17525900	-18067700	-33229400	0.209645	17525900	18067700	33229400	7234.28			965	-17245300	-18002900	-33046900	0.209645	17245300	18002900	33046900	7136.68
966	-17486700	-18068200	-33271600	0.176772	17486700	18068200	33271600	6106.43			966	-17170200	-18000800	-33106600	0.176772	17170200	18000800	33106600	6024.54
967	-17475100	-18070100	-33296800	0.175708	17475100	18070100	33296800	6074.96			967	-17151600	-18003200	-33142600	0.175708	17151600	18003200	33142600	5995.6
968	-17464400	-18072100	-33321800	0.171012	17464400	18072100	33321800	5917.81			968	-17134300	-18005800	-33178400	0.171012	17134300	18005800	33178400	5842.6
969	-17453700	-18073900	-33345800	0.14042	17453700	18073900	33345800	4863.25			969	-17119100	-18008600	-33213600	0.14042	17119100	18008600	33213600	4803.45
970	-17437500	-18075600	-33373800	0.155714	17437500	18075600	33373800	5397.82			970	-17091700	-18010500	-33255000	0.155714	17091700	18010500	33255000	5333.5
971	-17425800	-18078900	-33409300	0.14076	17425800	18078900	33409300	4885.88			971	-17077500	-18015600	-33305200	0.14076	17077500	18015600	33305200	4830.65
972	-17787100	-17969800	-32268300	0.198938	17787100	17969800	32268300	6617.28			972	-17641700	-17831100	-31423500	0.198938	17641700	17831100	31423500	6354.77
973	-17800100	-17967100	-32236700	0.18015	17800100	17967100	32236700	5985.66			973	-17666100	-17825800	-31361000	0.18015	17666100	17825800	31361000	5741.73
974	-17835000	-17961200	-32159000	0.188368	17835000	17961200	32159000	6242.04			974	-17732300	-17813700	-31208700	0.188368	17732300	17813700	31208700	5971.86
975	-17814400	-17965000	-32206700	0.170851	17814400	17965000	32206700	5670.96			975	-17693000	-17820900	-31299100	0.170851	17693000	17820900	31299100	5433.6
976	-17666600	-18000800	-32610800	0.180347	17666600	18000800	32610800	6074.38			976	-17418400	-17886600	-32043200	0.180347	17418400	17886600	32043200	5893.46
977	-17678900	-17997800	-32577100	0.171985	17678900	17997800	32577100	5785.65			977	-17437600	-17880800	-31982700	0.171985	17437600	17880800	31982700	5607.39
978	-17690700	-17994800	-32543800	0.166435	17690700	17994800	32543800	5592.14			978	-17456600	-17875000	-31921600	0.166435	17456600	17875000	31921600	5413.91
979	-17707400	-17990000	-32492500	0.171042	17707400	17990000	32492500	5736.02			979	-17488900	-17866900	-31831600	0.171042	17488900	17866900	31831600	5545.37
980	-17725300	-17985100	-32439900	0.1764	17725300	17985100	32439900	5904.27			980	-17521800	-17858600	-31739900	0.1764	17521800	17858600	31739900	5699.82
981	-17737700	-17982200	-32406900	0.180783	17737700	17982200	32406900	6043.78			981	-17543700	-17852900	-31677000	0.180783	17543700	17852900	31677000	5827.88
982	-17750100	-17979300	-32373800	0.189476	17750100	17979300	32373800	6326.85			982	-17566900	-17847100	-31612400	0.189476	17566900	17847100	31612400	6093.65
983	-17769000	-17974600	-32320700	0.197541	17769000	17974600	32320700	6583.42			983	-17604200	-17838900	-31516700	0.197541	17604200	17838900	31516700	6331.17
984	-17631000	-18012500	-32729400	0.145011	17631000	18012500	32729400	4906.07			984	-17355100	-17906100	-32245500	0.145011	17355100	17906100	32245500	4775.17
985	-17640800	-18009000	-32695300	0.151841	17640800	18009000	32695300	5130.5			985	-17371800	-17900200	-32187200	0.151841	17371800	17900200	32187200	4988.88
986	-17651500	-18005800	-32661500	0.157664	17651500	18005800	32661500	5320.54			986	-17389000	-17894400	-32127800	0.157664	17389000	17894400	32127800	5168.43
987	-17930800	-17938300	-31839100	0.190335	17930800	17938300	31839100	6233.07			987	-17764100	-17978200	-30608100	0.190335	17764100	17978200	30608100	5908.1
988	-17929700	-17944700	-31824600	0.180032	17929700	17944700	31824600	5892.74			988	-17761900	-17993200	-30577500	0.180032	17761900	17993200	30577500	5582.63
989	-17570100	-18030500	-32919500	0.0690294	17570100	18030500	32919500	2352.04			989	-17256800	-17936400	-32560700	0.0690294	17256800	17936400	32560700	2300.46
990	-17578800	-18028300	-32894500	0.0931326	17578800	18028300	32894500	3170.4			990	-17269700	-17932600	-32520300	0.0931326	17269700	17932600	32520300	3098.98
991	-17877600	-17947900	-32021500	0.153059	17877600	17947900	32021500	5046.06			991	-17792300	-17831300	-30956500	0.153059	17792300	17831300	30956500	4809
992	-17927000	-17971900	-31778400	0.14542	17927000	17971900	31778400	4753			992	-17756300	-18059000	-30471400	0.14542	17756300	18059000	30471400	4495.04
993	-17927200	-17974400	-31777300	0.133659	17927200	17974400	31777300	4368.62			993	-17756500	-18065100	-30467300	0.133659	17756500	18065100	30467300	4131.33
994	-17499500	-18055300	-33166700	0.178	17499500	18055300	33166700	6122.27			994	-17162100	-17978000	-32952200	0.178	17162100	17978000	32952200	6024.21
995	-17442500	-18076100	-33372300	0.136328	17442500	18076100	33372300	4725.96			995	-17104400	-18011700	-33250600	0.136328	17104400	18011700	33250600	4669.75
996	-17479600	-18070800	-33297600	0.183354	17479600	18070800	33297600	6340.1			996	-17163000	-18004900	-33143200	0.183354	17163000	18004900	33143200	6258.07
997	-17467400	-18072700	-33323200	0.177026	17467400	18072700	33323200	6126.66			997	-17143600	-18007300	-33179800	0.177026	17143600	18007300	33179800	6049.54
998	-17455300	-18074500	-33348600	0.170818	17455300	18074500	33348600	5916.95			998	-17125300	-18009700	-33215800	0.170818	17125300	18009700	33215800	5844.56
999	-17446400	-18076600	-33372000	0.154567	17446400	18076600	33372000	5358.57			999	-17111600	-18012600	-33249800	0.154567	17111600	18012600	33249800	5295.06
1000	-17867800	-17953300	-32070100	0.104556	17867800	17953300	32070100	3453.65			1000	-17800200	-17804300	-31040300	0.104556	17800200	17804300	31040300	3295.33
1001	-17868600	-17951100	-32053400	0.122028	17868600	17951100	32053400	4027.89			1001	-17797100	-17808600	-31013700	0.122028	17797100	17808600	31013700	3841.83
1002	-17941100	-17943700	-31907200	0.107443	17941100	17943700	31907200	3529.49			1002	-17781300	-18005000	-30703900	0.107443	17781300	18005000	30703900	3351.41
1003	-17529200	-18045500	-33067600	0.130368	17529200	18045500	33067600	4467.23			1003	-17198300	-17961600	-32798600	0.130368	17198300	17961600	32798600	4385.45
1004	-17518700	-18048500	-33099200	0.157675	17518700	18048500	33099200	5409.28			1004	-17184300	-17966600	-32848200	0.157675	17184300	17966600	32848200	5314.2
1005	-17590800	-18050000	-33037500	0.13034	17590800	18050000	33037500	4465.94			1005	-17343300	-17978600	-32775300	0.13034	17343300	17978600	32775300	4392.8
1006	-17594800	-18046100	-33005600	0.158659	17594800	18046100	33005600	5429.12			1006	-17347200	-17972300	-32726700	0.158659	17347200	17972300	32726700	5336.19
1007	-17601300	-18042000	-32970500	0.160258	17601300	18042000	32970500	5476.13			1007	-17353800	-17965800	-32673600	0.160258	17353800	17965800	32673600	5378.07
1008	-17606500	-18037600	-32933300	0.167566	17606500	18037600	32933300	5717.15			1008	-17360900	-17959100	-32618200	0.167566	17360900	17959100	32618200	5610.39
1009	-17612700	-18033200	-32895600	0.168482	17612700	18033200	32895600	5739.65			1009	-17368400	-17952100	-32560800	0.168482	17368400	17952100	32560800	5627.63
1010	-17619000	-18028600	-32856400	0.180526	17619000	18028600	32856400	6140.2			1010	-17377600	-17944800	-32499800	0.180526	17377600	17944800	32499800	6014.81
1011	-17625900	-18023900	-32816100	0.182293	17625900	18023900	32816100	6190.24			1011	-17387700	-17937300	-32435900	0.182293	17387700	17937300	32435900	6057.8
1012	-17633600	-18019000	-32773400	0.194682	17633600	18019000	32773400	6599.63			1012	-17399100	-17929500	-32369100	0.194682	17399100	17929500	32369100	6451.92
1013	-17781600	-17944400	-32092500	0.126326	17781600	17944400	32092500	4169.15			1013	-17672100	-17799900	-31170000	0.126326	17672100	17799900	31170000	3992.68
1014	-17906500	-17941700	-31948300	0.19732	17906500	17941700	31948300	6488.42			1014	-17781000	-17896100	-30811000	0.19732	17781000	17896100	30811000	6168.76
1015	-17914900	-17939200	-31922400	0.197373	17914900	17939200	31922400	6483.96			1015	-17777200	-17916600	-30763200	0.197373	17777200	17916600	30763200	6160.21
1016	-17923000	-17937000	-31898600	0.206189	17923000	17937000	31898600	6767.68			1016	-17773500	-17936500	-30717000	0.206189	17773500	17936500	30717000	6425.09
1017	-17932300	-17935000	-31874900	0.207343	17932300	17935000	31874900	6799.85			1017	-17770000	-17957700	-30670700	0.207343	17770000	17957700	30670700	6450.92
1018	-17933500	-17942300	-31854200	0.198843	17933500	17942300	31854200	6516.58			1018	-17767100	-17980400	-30627300	0.198843	17767100	17980400	30627300	6177.78
1019	-17863700	-17930800	-31913700	0.197199	17863700	17930800	31913700	6468.58			1019	-17771200	-17835000	-30802400	0.197199	17771200	17835000	30802400	6153.99
1020	-17852200	-17932100	-31934000	0.190126	17852200	17932100	31934000	6240.6			1020	-17774200	-17811600	-30847000	0.190126	17774200	17811600	30847000	5941.89
1021	-17839800	-17933400	-31955900	0.186926	17839800	17933400	31955900	6139.83			1021	-17777500	-17787700	-30894400	0.186926	17777500	17787700	30894400	5851.06
1022	-17827700	-17934700	-31977500	0.182189	17827700	17934700	31977500	5988.37			1022	-17764000	-17780700	-30940900	0.182189	17764000	17780700	30940900	5711.55
1023	-17815800	-17936100	-31999200	0.17099	17815800	17936100	31999200	5624.2			1023	-17741000	-17784000	-30987400	0.17099	17741000	17784000	30987400	5368.8
1024	-17810700	-17940200	-32033200	0.169822	17810700	17940200	32033200	5593.54			1024	-17727200	-17790400	-31047400	0.169822	17727200	17790400	31047400	5344.74
1025	-17800900	-17941400	-32051900	0.148545	17800900	17941400	32051900	4895.72			1025	-17707600	-17793200	-31086800	0.148545	17707600	17793200	31086800	4681.26
1026	-17792100	-17942100	-32065400	0.109219	17792100	17942100	32065400	3601.08			1026	-17691000	-17795000	-31116400	0.109219	17691000	17795000	31116400	3445.2
1027	-17783100	-17941900	-32073100	0.0969907	17783100	17941900	32073100	3198.37			1027	-17676900	-17796200	-31138500	0.0969907	17676900	17796200	31138500	3061.53
1028	-17558200	-18034500	-32959400	0.111631	17558200	18034500	32959400	3809.34			1028	-17238200	-17942800	-32624800	0.111631	17238200	17942800	32624800	3729.37
1029	-17582300	-18026200	-32876400	0.11378	17582300	18026200	32876400	3870.47			1029	-17274500	-17928800	-32488300	0.11378	17274500	17928800	32488300	3781.03
1030	-17640800	-18014200	-32731900	0.19833	17640800	18014200	32731900	6712.07			1030	-17411300	-17921900	-32302600	0.19833	17411300	17921900	32302600	6555.15
1031	-17737900	-17962100	-32263100	0.163543	17737900	17962100	32263100	5433.02			1031	-17581500	-17831500	-31486400	0.163543	17581500	17831500	31486400	5231.88
1032	-17728900	-17964800	-32290800	0.162398	17728900	17964800	32290800	5400.54			1032	-17565100	-17836700	-31539800	0.162398	17565100	17836700	31539800	5205.76
1033	-17708400	-17973600	-32374600	0.190519	17708400	17973600	32374600	6356.33			1033	-17526100	-17852300	-31690500	0.190519	17526100	17852300	31690500	6143.09
1034	-17699700	-17977600	-32412100	0.171132	17699700	17977600	32412100	5717.89			1034	-17510900	-17859600	-31758000	0.171132	17510900	17859600	31758000	5532.76
1035	-17692700	-17981500	-32446800	0.173365	17692700	17981500	32446800	5800.48			1035	-17498000	-17866800	-31822300	0.173365	17498000	17866800	31822300	5619.44
1036	-17928400	-17981600	-31778600	0.154114	17928400	17981600	31778600	5038.27			1036	-17757300	-18075100	-30462500	0.154114	17757300	18075100	30462500	4763.69
1037	-17535500	-18042500	-33039500	0.0987872	17535500	18042500	33039500	3381.34			1037	-17204900	-17956500	-32755700	0.0987872	17204900	17956500	32755700	3317.24
1038	-17431900	-18076200	-33383800	0.179134	17431900	18076200	33383800	6211.7			1038	-17079100	-18011200	-33272100	0.179134	17079100	18011200	33272100	6138.81
1039	-17443200	-18072700	-33347400	0.212483	17443200	18072700	33347400	7358.04			1039	-17091000	-18005600	-33220600	0.212483	17091000	18005600	33220600	7266.81
1040	-17455400	-18069100	-33309600	0.264818	17455400	18069100	33309600	9157.41			1040	-17105000	-18000100	-33167000	0.264818	17105000	18000100	33167000	9037.73
1041	-17507800	-18052000	-33134900	0.173796	17507800	18052000	33134900	5970.36			1041	-17169600	-17972400	-32904500	0.173796	17169600	17972400	32904500	5870.42
1042	-17771100	-17946000	-32114400	0.135618	17771100	17946000	32114400	4479.13			1042	-17652700	-17803800	-31217600	0.135618	17652700	17803800	31217600	4293.61
1043	-17902300	-17921000	-31804700	0.111288	17902300	17921000	31804700	3636.09			1043	-17753000	-17925900	-30581500	0.111288	17753000	17925900	30581500	3446.15
1044	-17898500	-17921400	-31811800	0.124776	17898500	17921400	31811800	4077.71			1044	-17754100	-17917000	-30597700	0.124776	17754100	17917000	30597700	3865.82
1045	-17894400	-17922100	-31820600	0.137644	17894400	17922100	31820600	4499.58			1045	-17755400	-17907600	-30616500	0.137644	17755400	17907600	30616500	4267.14
1046	-17889600	-17922900	-31831100	0.14865	17889600	17922900	31831100	4861.1			1046	-17757000	-17896800	-30638700	0.14865	17757000	17896800	30638700	4611.75
1047	-17884400	-17923900	-31843200	0.159397	17884400	17923900	31843200	5214.74			1047	-17758800	-17884600	-30664300	0.159397	17758800	17884600	30664300	4949.41
1048	-17877800	-17924800	-31856600	0.167044	17877800	17924800	31856600	5467.35			1048	-17760900	-17870500	-30693200	0.167044	17760900	17870500	30693200	5191.86
1049	-17870300	-17926000	-31872300	0.181734	17870300	17926000	31872300	5951.3			1049	-17763400	-17854300	-30726900	0.181734	17763400	17854300	30726900	5654.83
1050	-17861500	-17927200	-31889700	0.188088	17861500	17927200	31889700	6162.92			1050	-17766000	-17836300	-30764000	0.188088	17766000	17836300	30764000	5859.79
1051	-17902600	-17953000	-32032900	0.096391	17902600	17953000	32032900	3181.13			1051	-17803800	-17919100	-30950600	0.096391	17803800	17919100	30950600	3033.8
1052	-17939600	-17951700	-31888000	0.111318	17939600	17951700	31888000	3654.34			1052	-17778000	-18021100	-30664300	0.111318	17778000	18021100	30664300	3467.47
1053	-17929400	-17974800	-31792000	0.134957	17929400	17974800	31792000	4413.94			1053	-17759900	-18069300	-30487400	0.134957	17759900	18069300	30487400	4175.59
1054	-17930400	-17976200	-31798300	0.130513	17930400	17976200	31798300	4269.9			1054	-17761400	-18071900	-30495500	0.130513	17761400	18071900	30495500	4039.79
1055	-17547000	-18038500	-32999500	0.126228	17547000	18038500	32999500	4314.04			1055	-17219400	-17949200	-32689500	0.126228	17219400	17949200	32689500	4227.52
1056	-17765000	-17949200	-32143600	0.0927126	17765000	17949200	32143600	3065.6			1056	-17638700	-17809400	-31271200	0.0927126	17638700	17809400	31271200	2941.35
1057	-17761400	-17953000	-32174200	0.119274	17761400	17953000	32174200	3948.89			1057	-17629100	-17815200	-31322600	0.119274	17629100	17815200	31322600	3791.9
1058	-17754200	-17955000	-32195700	0.139343	17754200	17955000	32195700	4616.98			1058	-17614200	-17818900	-31363500	0.139343	17614200	17818900	31363500	4436.55
1059	-17744800	-17957200	-32220700	0.1625	17744800	17957200	32220700	5389.11			1059	-17597600	-17823600	-31413600	0.1625	17597600	17823600	31413600	5183.51
1060	-17719600	-17967200	-32317700	0.170565	17719600	17967200	32317700	5677.73			1060	-17548200	-17841800	-31593500	0.170565	17548200	17841800	31593500	5478.62
1061	-17895100	-17942200	-31963400	0.0952034	17895100	17942200	31963400	3131.85			1061	-17788200	-17912700	-30846100	0.0952034	17788200	17912700	30846100	2982.1
1062	-17895000	-17940600	-31952000	0.0548057	17895000	17940600	31952000	1802.01			1062	-17785700	-17913800	-30826600	0.0548057	17785700	17913800	30826600	1715.26
1063	-17887400	-17950100	-32027300	0.205521	17887400	17950100	32027300	6778.79			1063	-17801100	-17891400	-30959400	0.205521	17801100	17891400	30959400	6466.98
1064	-17915100	-17944100	-31956900	0.133169	17915100	17944100	31956900	4381.43			1064	-17783100	-17907400	-30815100	0.133169	17783100	17907400	30815100	4165.06
1065	-17902500	-17946600	-31987200	0.115971	17902500	17946600	31987200	3819.64			1065	-17787400	-17879200	-30873800	0.115971	17787400	17879200	30873800	3634.3
1066	-17912900	-17946100	-31973600	0.101444	17912900	17946100	31973600	3339.92			1066	-17785700	-17898900	-30841700	0.101444	17785700	17898900	30841700	3175.95
1067	-17866600	-17955300	-32085200	0.0858469	17866600	17955300	32085200	2837.47			1067	-17797700	-17802400	-31062100	0.0858469	17797700	17802400	31062100	2707.89
1068	-17911300	-17935000	-31895900	0.101046	17911300	17935000	31895900	3315.37			1068	-17775400	-17948400	-30718700	0.101046	17775400	17948400	30718700	3149.81
1069	-17905800	-17932700	-31885200	0.0987328	17905800	17932700	31885200	3237.56			1069	-17772300	-17939800	-30705600	0.0987328	17772300	17939800	30705600	3075.3
1070	-17899300	-17930400	-31874700	0.100246	17899300	17930400	31874700	3285.2			1070	-17769100	-17929000	-30693100	0.100246	17769100	17929000	30693100	3119.92
1071	-17906000	-17929700	-31863000	0.102072	17906000	17929700	31863000	3343.81			1071	-17767500	-17941900	-30668600	0.102072	17767500	17941900	30668600	3174.24
1072	-17914400	-17929300	-31852000	0.098402	17914400	17929300	31852000	3222.61			1072	-17766000	-17957900	-30642500	0.098402	17766000	17957900	30642500	3057.68
1073	-17925900	-17929300	-31840400	0.116201	17925900	17929300	31840400	3804.53			1073	-17764900	-17979100	-30613100	0.116201	17764900	17979100	30613100	3607.82
1074	-17926000	-17927900	-31830200	0.127862	17926000	17927900	31830200	4184.45			1074	-17762700	-17980400	-30596100	0.127862	17762700	17980400	30596100	3966.99
1075	-17925500	-17926400	-31820100	0.133999	17925500	17926400	31820100	4383.3			1075	-17760400	-17980300	-30580000	0.133999	17760400	17980300	30580000	4154.4
1076	-17924200	-17924900	-31810800	0.140104	17924200	17924900	31810800	4581			1076	-17758200	-17978300	-30566000	0.140104	17758200	17978300	30566000	4340.77
1077	-17925400	-17936200	-31802200	0.13806	17925400	17936200	31802200	4513.64			1077	-17757700	-17999600	-30540900	0.13806	17757700	17999600	30540900	4274.79
1078	-17924100	-17934500	-31795000	0.145653	17924100	17934500	31795000	4760.19			1078	-17755800	-17996400	-30530800	0.145653	17755800	17996400	30530800	4507.53
1079	-17923000	-17932000	-31789700	0.155744	17923000	17932000	31789700	5088.52			1079	-17754300	-17992000	-30524700	0.155744	17754300	17992000	30524700	4818.01
1080	-17921800	-17928400	-31784600	0.155291	17921800	17928400	31784600	5072.18			1080	-17752700	-17985100	-30519800	0.155291	17752700	17985100	30519800	4802.18
1081	-17921000	-17924900	-31782000	0.161628	17921000	17924900	31782000	5278.16			1081	-17751700	-17978300	-30519300	0.161628	17751700	17978300	30519300	4997.24
1082	-17922600	-17938100	-31780600	0.172842	17922600	17938100	31780600	5645.65			1082	-17753000	-18001200	-30505800	0.172842	17753000	18001200	30505800	5343.6
1083	-17921600	-17931000	-31780500	0.164598	17921600	17931000	31780500	5375.51			1083	-17751900	-17987400	-30511900	0.164598	17751900	17987400	30511900	5088.47
1084	-17920500	-17922600	-31781300	0.155879	17920500	17922600	31781300	5090			1084	-17750900	-17971200	-30520900	0.155879	17750900	17971200	30520900	4819.03
1085	-17914200	-17919700	-31783300	0.141299	17914200	17919700	31783300	4613.48			1085	-17750300	-17954900	-30533200	0.141299	17750300	17954900	30533200	4369.02
1086	-17903700	-17918700	-31786800	0.128701	17903700	17918700	31786800	4201.83			1086	-17749600	-17934200	-30548600	0.128701	17749600	17934200	30548600	3980.3
1087	-17895100	-17919000	-31797700	0.109703	17895100	17919000	31797700	3582.63			1087	-17750700	-17915300	-30575600	0.109703	17750700	17915300	30575600	3395.34
1088	-17909800	-17950700	-32009700	0.118155	17909800	17950700	32009700	3896.02			1088	-17799300	-17932800	-30905400	0.118155	17799300	17932800	30905400	3712.49
1089	-17887300	-17955400	-32065700	0.147521	17887300	17955400	32065700	4873.95			1089	-17809500	-17887900	-31022500	0.147521	17809500	17887900	31022500	4654.6
1090	-17894900	-17957700	-32074500	0.106926	17894900	17957700	32074500	3534.67			1090	-17811600	-17899600	-31026100	0.106926	17811600	17899600	31026100	3375.17
1091	-17935700	-17968100	-31844200	0.111551	17935700	17968100	31844200	3656.25			1091	-17770300	-18055000	-30576000	0.111551	17770300	18055000	30576000	3463.86
1092	-17938000	-17965700	-31863200	0.095467	17938000	17965700	31863200	3131.52			1092	-17774100	-18048900	-30608900	0.095467	17774100	18048900	30608900	2968.33
1093	-17939500	-17963200	-31876200	0.0886446	17939500	17963200	31876200	2909.24			1093	-17776600	-18043300	-30632500	0.0886446	17776600	18043300	30632500	2758.74
1094	-17935300	-17978500	-31830800	0.102229	17935300	17978500	31830800	3349.5			1094	-17768600	-18074300	-30544200	0.102229	17768600	18074300	30544200	3171.35
1095	-17929400	-17985800	-31781500	0.167395	17929400	17985800	31781500	5473.65			1095	-17758000	-18079700	-30463100	0.167395	17758000	18079700	30463100	5174.91
1096	-17609900	-18018000	-32790400	0.130251	17609900	18018000	32790400	4416.59			1096	-17316000	-17914200	-32342900	0.130251	17316000	17914200	32342900	4304.22
1097	-17556800	-18064000	-33172000	0.178566	17556800	18064000	33172000	6150.19			1097	-17296700	-17999100	-32968100	0.178566	17296700	17999100	32968100	6063.83
1098	-17534600	-18069200	-33231100	0.175028	17534600	18069200	33231100	6041.24			1098	-17263100	-18005800	-33049900	0.175028	17263100	18005800	33049900	5961.15
1099	-17528800	-18072300	-33259100	0.15252	17528800	18072300	33259100	5270.19			1099	-17257900	-18010600	-33089200	0.15252	17257900	18010600	33089200	5203.03
1100	-17896500	-17937000	-31924600	0.0837068	17896500	17937000	31924600	2749.05			1100	-17780000	-17919900	-30779800	0.0837068	17780000	17919900	30779800	2614.7
1101	-17929400	-17961800	-31805200	0.146742	17929400	17961800	31805200	4800.8			1101	-17759400	-18027600	-30525500	0.146742	17759400	18027600	30525500	4543.47
1102	-17930400	-17975400	-31799100	0.196969	17930400	17975400	31799100	6444.21			1102	-17760200	-18054500	-30504000	0.196969	17760200	18054500	30504000	6096.64
1103	-17930500	-17986200	-31788700	0.179864	17930500	17986200	31788700	5883.29			1103	-17759200	-18076700	-30474800	0.179864	17759200	18076700	30474800	5562.87
1104	-17500900	-18069600	-33267500	0.200875	17500900	18069600	33267500	6939.75			1104	-17201000	-18004200	-33100200	0.200875	17201000	18004200	33100200	6848.22
1105	-17485600	-18071600	-33297400	0.196235	17485600	18071600	33297400	6786.25			1105	-17176800	-18006700	-33142700	0.196235	17176800	18006700	33142700	6699.37
1106	-17510000	-18070500	-33264900	0.215112	17510000	18070500	33264900	7432.11			1106	-17219400	-18006200	-33096600	0.215112	17219400	18006200	33096600	7335.07
1107	-17435600	-18077200	-33387400	0.157919	17435600	18077200	33387400	5477.3			1107	-17091800	-18013200	-33273700	0.157919	17091800	18013200	33273700	5413.51
1108	-17422000	-18080200	-33421900	0.147743	17422000	18080200	33421900	5130.71			1108	-17075100	-18017500	-33321600	0.147743	17075100	18017500	33321600	5073.72
1109	-17518200	-18071200	-33262100	0.192397	17518200	18071200	33262100	6647.57			1109	-17236700	-18008200	-33093000	0.192397	17236700	18008200	33093000	6561.73
1110	-17905000	-17936400	-31911800	0.108714	17905000	17936400	31911800	3568.97			1110	-17778100	-17935900	-30750300	0.108714	17778100	17935900	30750300	3392.63
1111	-17828000	-17963300	-32181400	0.157139	17828000	17963300	32181400	5211.53			1111	-17715300	-17816500	-31245300	0.157139	17715300	17816500	31245300	4988.04
1112	-17846000	-17960000	-32139500	0.161605	17846000	17960000	32139500	5351.86			1112	-17751800	-17809900	-31161500	0.161605	17751800	17809900	31161500	5114.88
1113	-17702200	-17992000	-32511900	0.16169	17702200	17992000	32511900	5426.42			1113	-17475800	-17869300	-31861900	0.16169	17475800	17869300	31861900	5247.76
1114	-17719400	-17987100	-32460000	0.16839	17719400	17987100	32460000	5640.44			1114	-17509200	-17861200	-31770900	0.16839	17509200	17861200	31770900	5447.04
1115	-17732300	-17984400	-32427900	0.171323	17732300	17984400	32427900	5732.16			1115	-17529900	-17855600	-31710000	0.171323	17529900	17855600	31710000	5529.39
1116	-17743900	-17981800	-32397200	0.180134	17743900	17981800	32397200	6020.31			1116	-17552200	-17850200	-31649500	0.180134	17552200	17850200	31649500	5800.92
1117	-17764300	-17976600	-32340000	0.198621	17764300	17976600	32340000	6624.37			1117	-17592200	-17841400	-31546300	0.198621	17592200	17841400	31546300	6372.5
1118	-17783900	-17971700	-32285200	0.221548	17783900	17971700	32285200	7374.32			1118	-17631100	-17832800	-31446000	0.221548	17631100	17832800	31446000	7082.46
1119	-17799100	-17969700	-32255600	0.163389	17799100	17969700	32255600	5433.16			1119	-17659900	-17828800	-31388600	0.163389	17659900	17828800	31388600	5213.21
1120	-17810600	-17967000	-32225000	0.130223	17810600	17967000	32225000	4325.54			1120	-17682100	-17823300	-31327200	0.130223	17682100	17823300	31327200	4145.68
1121	-17586300	-18024800	-32862200	0.109513	17586300	18024800	32862200	3723.31			1121	-17277200	-17925500	-32462400	0.109513	17277200	17925500	32462400	3635.25
1122	-17595100	-18022200	-32835200	0.112129	17595100	18022200	32835200	3808.42			1122	-17289400	-17920800	-32416300	0.112129	17289400	17920800	32416300	3715.42
1123	-17625100	-18013600	-32743500	0.141738	17625100	18013600	32743500	4797.72			1123	-17343700	-17907300	-32265300	0.141738	17343700	17907300	32265300	4670.39
1124	-17635300	-18010500	-32711200	0.14898	17635300	18010500	32711200	5036.77			1124	-17359400	-17901700	-32209600	0.14898	17359400	17901700	32209600	4898.5
1125	-17646700	-18007500	-32678000	0.151502	17646700	18007500	32678000	5115.8			1125	-17376800	-17895900	-32150900	0.151502	17376800	17895900	32150900	4970.26
1126	-17662200	-18002500	-32627200	0.159346	17662200	18002500	32627200	5370.4			1126	-17407400	-17888300	-32066400	0.159346	17407400	17888300	32066400	5211.34
1127	-17673700	-17999500	-32594200	0.158153	17673700	17999500	32594200	5323.76			1127	-17425100	-17882400	-32006600	0.158153	17425100	17882400	32006600	5160.53
1128	-17685200	-17996700	-32562600	0.15606	17685200	17996700	32562600	5247.28			1128	-17443400	-17877000	-31949400	0.15606	17443400	17877000	31949400	5081.27
1129	-17884200	-17957800	-32085700	0.153203	17884200	17957800	32085700	5065.78			1129	-17813200	-17879700	-31057200	0.153203	17813200	17879700	31057200	4840.43
1130	-17932200	-17951700	-31835400	0.198556	17932200	17951700	31835400	6503.14			1130	-17764500	-18001700	-30587200	0.198556	17764500	18001700	30587200	6160.93
1131	-17931200	-17960600	-31819100	0.212092	17931200	17960600	31819100	6942.85			1131	-17762500	-18022300	-30552700	0.212092	17762500	18022300	30552700	6574
1132	-17804200	-17937400	-32020400	0.158386	17804200	17937400	32020400	5213.19			1132	-17719200	-17787100	-31031700	0.158386	17719200	17787100	31031700	4980.44
1133	-17794500	-17938600	-32038300	0.124674	17794500	17938600	32038300	4105.96			1133	-17700000	-17789900	-31070500	0.124674	17700000	17789900	31070500	3925.47
1134	-17786700	-17939800	-32054500	0.0964769	17786700	17939800	32054500	3179.06			1134	-17684800	-17792500	-31104600	0.0964769	17684800	17792500	31104600	3041.24
1135	-17565400	-18031700	-32932400	0.108527	17565400	18031700	32932400	3699.58			1135	-17247900	-17938000	-32580800	0.108527	17247900	17938000	32580800	3619.32
1136	-17573800	-18029000	-32904900	0.104223	17573800	18029000	32904900	3549.19			1136	-17260500	-17933400	-32535400	0.104223	17260500	17933400	32535400	3469.69
1137	-17647900	-18009600	-32692000	0.188731	17647900	18009600	32692000	6376.98			1137	-17422800	-17914600	-32238900	0.188731	17422800	17914600	32238900	6221.79
1138	-17654300	-18005400	-32656000	0.162758	17654300	18005400	32656000	5491.43			1138	-17432800	-17907900	-32180800	0.162758	17432800	17907900	32180800	5352.88
1139	-17660400	-18001400	-32621200	0.135146	17660400	18001400	32621200	4553.43			1139	-17442700	-17901500	-32125100	0.135146	17442700	17901500	32125100	4434.72
1140	-17665200	-17997300	-32586800	0.119013	17665200	17997300	32586800	4004.22			1140	-17451800	-17894700	-32067700	0.119013	17451800	17894700	32067700	3896.13
1141	-17669500	-17993700	-32557100	0.118285	17669500	17993700	32557100	3974.89			1141	-17459800	-17888800	-32017500	0.118285	17459800	17888800	32017500	3864.34
1142	-17882000	-17949800	-32030600	0.149672	17882000	17949800	32030600	4936.84			1142	-17794200	-17834700	-30966400	0.149672	17794200	17834700	30966400	4705.03
1143	-17893900	-17948100	-32006900	0.125851	17893900	17948100	32006900	4147.86			1143	-17790700	-17859800	-30916800	0.125851	17790700	17859800	30916800	3949.73
1144	-17928700	-17986400	-31775600	0.157101	17928700	17986400	31775600	5135.79			1144	-17757300	-18085400	-30452600	0.157101	17757300	18085400	30452600	4855.06
1145	-17929000	-17988600	-31775300	0.176783	17929000	17988600	31775300	5779.42			1145	-17757700	-18091100	-30449500	0.176783	17757700	18091100	30449500	5463.3
1146	-17525900	-18045500	-33070400	0.128558	17525900	18045500	33070400	4405.46			1146	-17190600	-17961000	-32802400	0.128558	17190600	17961000	32802400	4324.62
1147	-17515700	-18048700	-33103800	0.150187	17515700	18048700	33103800	5153.12			1147	-17176800	-17966500	-32855100	0.150187	17176800	17966500	32855100	5062.61
1148	-17496500	-18055500	-33171200	0.182912	17496500	18055500	33171200	6292.08			1148	-17154600	-17978000	-32959400	0.182912	17154600	17978000	32959400	6191.5
1149	-17485800	-18058800	-33205700	0.17351	17485800	18058800	33205700	5976.39			1149	-17140700	-17983300	-33011700	0.17351	17140700	17983300	33011700	5885.21
1150	-17475400	-18061900	-33238500	0.136908	17475400	18061900	33238500	4721.46			1150	-17127100	-17988300	-33060500	0.136908	17127100	17988300	33060500	4652.5
1151	-17771000	-17943200	-32094600	0.144421	17771000	17943200	32094600	4765.7			1151	-17655300	-17799500	-31183900	0.144421	17655300	17799500	31183900	4565.71
1152	-17919400	-17942000	-31937700	0.160068	17919400	17942000	31937700	5262.49			1152	-17780100	-17919900	-30780900	0.160068	17780100	17919900	30780900	5000.19
1153	-17926400	-17939800	-31915100	0.17347	17926400	17939800	31915100	5698.31			1153	-17776500	-17936600	-30738400	0.17347	17776500	17936600	30738400	5410.69
1154	-17935200	-17937900	-31892700	0.186555	17935200	17937900	31892700	6123.28			1154	-17773300	-17957500	-30694700	0.186555	17773300	17957500	30694700	5810.32
1155	-17936200	-17945200	-31870500	0.197391	17936200	17945200	31870500	6474.04			1155	-17770200	-17979700	-30650100	0.197391	17770200	17979700	30650100	6138.79
1156	-17934700	-17954600	-31850200	0.199807	17934700	17954600	31850200	6548.78			1156	-17767300	-18002100	-30607300	0.199807	17767300	18002100	30607300	6205.34
1157	-17852100	-17928400	-31908000	0.190672	17852100	17928400	31908000	6251.34			1157	-17768800	-17816600	-30803300	0.190672	17768800	17816600	30803300	5948.04
1158	-17841500	-17929700	-31927700	0.187972	17841500	17929700	31927700	6166.76			1158	-17771700	-17795200	-30845800	0.187972	17771700	17795200	30845800	5872.06
1159	-17829900	-17930900	-31948200	0.185567	17829900	17930900	31948200	6091.82			1159	-17772700	-17774800	-30890300	0.185567	17772700	17774800	30890300	5805.48
1160	-17818500	-17932200	-31969000	0.176046	17818500	17932200	31969000	5783.14			1160	-17750500	-17778000	-30935000	0.176046	17750500	17778000	30935000	5515.83
1161	-17807200	-17933600	-31990200	0.171294	17807200	17933600	31990200	5630.92			1161	-17728800	-17781200	-30979500	0.171294	17728800	17781200	30979500	5374.97
1162	-17773400	-17940300	-32071500	0.132009	17773400	17940300	32071500	4351.92			1162	-17662000	-17795000	-31144800	0.132009	17662000	17795000	31144800	4166.67
1163	-17905200	-17955400	-32047900	0.0627339	17905200	17955400	32047900	2071.84			1163	-17806900	-17920900	-30971100	0.0627339	17806900	17920900	30971100	1976.36
1164	-17941700	-17953500	-31901300	0.0948002	17941700	17953500	31901300	3114.03			1164	-17781100	-18022600	-30685000	0.0948002	17781100	18022600	30685000	2955.77
1165	-17931500	-17976800	-31805400	0.123864	17931500	17976800	31805400	4053.69			1165	-17763100	-18072900	-30506100	0.123864	17763100	18072900	30506100	3835.89
1166	-17930800	-17987200	-31790000	0.144609	17930800	17987200	31790000	4730.49			1166	-17760900	-18092000	-30471200	0.144609	17760900	18092000	30471200	4473.4
1167	-17932000	-17988800	-31796600	0.131038	17932000	17988800	31796600	4287.95			1167	-17762400	-18094700	-30479400	0.131038	17762400	18094700	30479400	4055.32
1168	-17550700	-18036000	-32977900	0.14102	17550700	18036000	32977900	4815.39			1168	-17224600	-17945100	-32654400	0.14102	17224600	17945100	32654400	4716.09
1169	-17578200	-18027200	-32887700	0.108542	17578200	18027200	32887700	3693.81			1169	-17264100	-17929800	-32505900	0.108542	17264100	17929800	32505900	3609.01
1170	-17415600	-18081200	-33435500	0.179568	17415600	18081200	33435500	6238.83			1170	-17060300	-18018900	-33346200	0.179568	17060300	18018900	33346200	6171.57
1171	-17426300	-18077900	-33401900	0.189449	17426300	18077900	33401900	6573.85			1171	-17070800	-18013700	-33298600	0.189449	17070800	18013700	33298600	6498.84
1172	-17504800	-18052300	-33140200	0.173903	17504800	18052300	33140200	5975.06			1172	-17161500	-17972300	-32912100	0.173903	17161500	17972300	32912100	5875.05
1173	-17757800	-17950400	-32159000	0.118934	17757800	17950400	32159000	3934.7			1173	-17625600	-17811800	-31301500	0.118934	17625600	17811800	31301500	3777.24
1174	-17751200	-17952400	-32180100	0.125646	17751200	17952400	32180100	4160.03			1174	-17612500	-17815700	-31342500	0.125646	17612500	17815700	31342500	3996.55
1175	-17735700	-17959100	-32243900	0.16569	17735700	17959100	32243900	5499.45			1175	-17581000	-17827600	-31459200	0.16569	17581000	17827600	31459200	5294.08
1176	-17705700	-17972600	-32370200	0.179816	17705700	17972600	32370200	5997.74			1176	-17524200	-17852100	-31691100	0.179816	17524200	17852100	31691100	5797.9
1177	-17727900	-17961800	-32270500	0.145845	17727900	17961800	32270500	4845.64			1177	-17566300	-17832800	-31510800	0.145845	17566300	17832800	31510800	4669.23
1178	-17711600	-17969200	-32339700	0.148149	17711600	17969200	32339700	4935.49			1178	-17536300	-17846400	-31638300	0.148149	17536300	17846400	31638300	4766.88
1179	-17698100	-17976200	-32403500	0.147678	17698100	17976200	32403500	4932.21			1179	-17510700	-17858600	-31750300	0.147678	17510700	17858600	31750300	4772.84
1180	-17691800	-17979000	-32429800	0.140775	17691800	17979000	32429800	4706.48			1180	-17499000	-17863600	-31798200	0.140775	17499000	17863600	31798200	4558.29
1181	-17721000	-17963800	-32292200	0.118756	17721000	17963800	32292200	3948.81			1181	-17554000	-17837000	-31553000	0.118756	17554000	17837000	31553000	3808.11
1182	-17743100	-17953800	-32198100	0.119484	17743100	17953800	32198100	3958.46			1182	-17598400	-17818700	-31378100	0.119484	17598400	17818700	31378100	3805.41
1183	-17761300	-17946000	-32124700	0.150427	17761300	17946000	32124700	4969.44			1183	-17635800	-17804900	-31242000	0.150427	17635800	17804900	31242000	4765.86
1184	-17885700	-17938700	-31947500	0.077055	17885700	17938700	31947500	2532.55			1184	-17783700	-17897800	-30828500	0.077055	17783700	17897800	30828500	2410.92
1185	-17537300	-18041600	-33031100	0.137627	17537300	18041600	33031100	4709.22			1185	-17203300	-17954000	-32739900	0.137627	17203300	17954000	32739900	4618.08
1186	-17875800	-17957200	-32089800	0.163401	17875800	17957200	32089800	5402.99			1186	-17813700	-17865600	-31074900	0.163401	17813700	17865600	31074900	5165.05
1187	-17875200	-17961000	-32117700	0.15393	17875200	17961000	32117700	5095.99			1187	-17819100	-17860500	-31119000	0.15393	17819100	17860500	31119000	4874.64
1188	-17868100	-17965600	-32157300	0.127211	17868100	17965600	32157300	4218.12			1188	-17826800	-17843600	-31190800	0.127211	17826800	17843600	31190800	4039.83
1189	-17876200	-17964300	-32140500	0.118276	17876200	17964300	32140500	3919.63			1189	-17824000	-17859200	-31154900	0.118276	17824000	17859200	31154900	3751.42
1190	-17863500	-17968500	-32182900	0.117049	17863500	17968500	32182900	3885.14			1190	-17831900	-17832800	-31237700	0.117049	17831900	17832800	31237700	3723.96
1191	-17856800	-17967500	-32182100	0.17978	17856800	17967500	32182100	5966.28			1191	-17821900	-17831400	-31245500	0.17978	17821900	17831400	31245500	5720.36
1192	-17862500	-17963700	-32149500	0.178626	17862500	17963700	32149500	5920.23			1192	-17825000	-17835000	-31186400	0.178626	17825000	17835000	31186400	5670.42
1193	-17866000	-17960500	-32123100	0.161213	17866000	17960500	32123100	5337.32			1193	-17819800	-17844700	-31139800	0.161213	17819800	17844700	31139800	5108.18
1194	-17866700	-17957000	-32097600	0.111483	17866700	17957000	32097600	3686.82			1194	-17814400	-17848500	-31096900	0.111483	17814400	17848500	31096900	3526.02
1195	-17879900	-17951600	-32045900	0.191503	17879900	17951600	32045900	6320.56			1195	-17804600	-17876800	-30998700	0.191503	17804600	17876800	30998700	6034.42
1196	-17853700	-17971000	-32210300	0.162287	17853700	17971000	32210300	5392.06			1196	-17813400	-17837000	-31294100	0.162287	17813400	17837000	31294100	5173.92
1197	-17845500	-17975700	-32252300	0.125033	17845500	17975700	32252300	4161.21			1197	-17795800	-17845600	-31372500	0.125033	17795800	17845600	31372500	3998.54
1198	-17845300	-17971800	-32224600	0.17738	17845300	17971800	32224600	5896.17			1198	-17797900	-17839700	-31328600	0.17738	17797900	17839700	31328600	5661.81
1199	-17875900	-17952900	-32059400	0.123408	17875900	17952900	32059400	4075.15			1199	-17798100	-17817000	-31012300	0.123408	17798100	17817000	31012300	3885.77
1200	-17870900	-17955500	-32082400	0.115058	17870900	17955500	32082400	3802.85			1200	-17801700	-17802700	-31052600	0.115058	17801700	17802700	31052600	3628.18
1201	-17835300	-17976700	-32269900	0.128923	17835300	17976700	32269900	4293.05			1201	-17777500	-17848800	-31413700	0.128923	17777500	17848800	31413700	4128.8
1202	-17893700	-17927900	-31862700	0.101004	17893700	17927900	31862700	3307.89			1202	-17765900	-17920400	-30678800	0.101004	17765900	17920400	30678800	3140.89
1203	-17902700	-17927600	-31851400	0.107426	17902700	17927600	31851400	3517.15			1203	-17764500	-17936700	-30652400	0.107426	17764500	17936700	30652400	3337.93
1204	-17913900	-17927700	-31841400	0.121573	17913900	17927700	31841400	3979.54			1204	-17763900	-17958200	-30626500	0.121573	17763900	17958200	30626500	3775.03
1205	-17912900	-17926000	-31830100	0.123939	17912900	17926000	31830100	4054.89			1205	-17761100	-17956900	-30608100	0.123939	17761100	17956900	30608100	3845.23
1206	-17911700	-17924500	-31820100	0.133078	17911700	17924500	31820100	4351.87			1206	-17758600	-17955100	-30592200	0.133078	17758600	17955100	30592200	4125.67
1207	-17909800	-17922900	-31810800	0.142864	17909800	17922900	31810800	4669.78			1207	-17756300	-17952200	-30578200	0.142864	17756300	17952200	30578200	4426
1208	-17922300	-17923500	-31802400	0.143863	17922300	17923500	31802400	4701.98			1208	-17756000	-17974800	-30553700	0.143863	17756000	17974800	30553700	4454.43
1209	-17920200	-17922200	-31795500	0.150392	17920200	17922200	31795500	4913.65			1209	-17754200	-17971200	-30544500	0.150392	17754200	17971200	30544500	4654.29
1210	-17917200	-17920900	-31789300	0.153949	17917200	17920900	31789300	5028.16			1210	-17752400	-17965600	-30537300	0.153949	17752400	17965600	30537300	4762.22
1211	-17913100	-17919700	-31784700	0.161736	17913100	17919700	31784700	5280.95			1211	-17750800	-17957800	-30533400	0.161736	17750800	17957800	30533400	5001.33
1212	-17907900	-17918500	-31781500	0.160026	17907900	17918500	31781500	5223.79			1212	-17749300	-17947800	-30532700	0.160026	17749300	17947800	30532700	4947.14
1213	-17920100	-17920100	-31780400	0.165805	17920100	17920100	31780400	5413.62			1213	-17750600	-17968900	-30520900	0.165805	17750600	17968900	30520900	5125.62
1214	-17914300	-17919200	-31779900	0.158582	17914300	17919200	31779900	5177.01			1214	-17749700	-17957500	-30525800	0.158582	17749700	17957500	30525800	4902.1
1215	-17907300	-17918300	-31780700	0.151292	17907300	17918300	31780700	4938.44			1215	-17748900	-17944100	-30533700	0.151292	17748900	17944100	30533700	4676.94
1216	-17900000	-17917600	-31782900	0.135053	17900000	17917600	31782900	4408.1			1216	-17748300	-17929600	-30544300	0.135053	17748300	17929600	30544300	4175.49
1217	-17891700	-17916900	-31785800	0.121318	17891700	17916900	31785800	3959.58			1217	-17747800	-17913400	-30556700	0.121318	17747800	17913400	30556700	3751.5
1218	-17882400	-17917100	-31796600	0.119555	17882400	17917100	31796600	3903.11			1218	-17748700	-17893100	-30583400	0.119555	17748700	17893100	30583400	3699.65
1219	-17888800	-17919000	-31804200	0.117833	17888800	17919000	31804200	3848.71			1219	-17751200	-17902500	-30592000	0.117833	17751200	17902500	30592000	3648.55
1220	-17884200	-17919400	-31811600	0.128183	17884200	17919400	31811600	4187.71			1220	-17752200	-17892200	-30609000	0.128183	17752200	17892200	30609000	3971.09
1221	-17879700	-17920000	-31820100	0.136794	17879700	17920000	31820100	4470.27			1221	-17753400	-17882100	-30627600	0.136794	17753400	17882100	30627600	4240.39
1222	-17875200	-17920700	-31830000	0.142095	17875200	17920700	31830000	4645.06			1222	-17754900	-17871900	-30648700	0.142095	17754900	17871900	30648700	4407.82
1223	-17870200	-17921600	-31841300	0.147561	17870200	17921600	31841300	4825.62			1223	-17756700	-17860700	-30672700	0.147561	17756700	17860700	30672700	4581.09
1224	-17864500	-17922600	-31854200	0.157247	17864500	17922600	31854200	5144.66			1224	-17758800	-17848300	-30700200	0.157247	17758800	17848300	30700200	4886.39
1225	-17857100	-17923600	-31868800	0.175612	17857100	17923600	31868800	5748.28			1225	-17761000	-17832900	-30731600	0.175612	17761000	17832900	30731600	5462.79
1226	-17848200	-17924700	-31885100	0.182171	17848200	17924700	31885100	5966.12			1226	-17763400	-17814500	-30767000	0.182171	17763400	17814500	30767000	5673.38
1227	-17873100	-17968000	-32169700	0.0814554	17873100	17968000	32169700	2702.69			1227	-17829700	-17850800	-31204400	0.0814554	17829700	17850800	31204400	2588.75
1228	-17869100	-17970100	-32188400	0.0902579	17869100	17970100	32188400	2996.96			1228	-17833200	-17841800	-31238100	0.0902579	17833200	17841800	31238100	2872.22
1229	-17860400	-17971600	-32208500	0.108085	17860400	17971600	32208500	3591.4			1229	-17825000	-17836900	-31281700	0.108085	17825000	17836900	31281700	3444.88
1230	-17846400	-17978400	-32271000	0.0771162	17846400	17978400	32271000	2568.65			1230	-17794500	-17849100	-31399000	0.0771162	17794500	17849100	31399000	2468.99
1231	-17884000	-17961700	-32113500	0.128548	17884000	17961700	32113500	4255.72			1231	-17819000	-17876100	-31102200	0.128548	17819000	17876100	31102200	4069.25
1232	-17911600	-17953400	-32026700	0.103739	17911600	17953400	32026700	3423.36			1232	-17803200	-17934500	-30931100	0.103739	17803200	17934500	30931100	3263.39
1233	-17902500	-17959500	-32079600	0.0833727	17902500	17959500	32079600	2757.13			1233	-17813300	-17912200	-31025900	0.0833727	17813300	17912200	31025900	2632.43
1234	-17936200	-17947600	-31960700	0.110665	17936200	17947600	31960700	3643.29			1234	-17791600	-17984700	-30797900	0.110665	17791600	17984700	30797900	3464.72
1235	-17937800	-17972800	-31854600	0.0882666	17937800	17972800	31854600	2894.69			1235	-17773300	-18062900	-30589100	0.0882666	17773300	18062900	30589100	2742.94
1236	-17939800	-17974900	-31866900	0.0692213	17939800	17974900	31866900	2271.43			1236	-17775900	-18064800	-30605600	0.0692213	17775900	18064800	30605600	2152.77
1237	-17941000	-17972400	-31877300	0.0713977	17941000	17972400	31877300	2343.79			1237	-17777700	-18059400	-30624500	0.0713977	17777700	18059400	30624500	2222.03
1238	-17941200	-17963000	-31888400	0.0870606	17941200	17963000	31888400	2858.77			1238	-17779100	-18041600	-30652200	0.0870606	17779100	18041600	30652200	2711.7
1239	-17945800	-17947300	-31936700	0.0753759	17945800	17947300	31936700	2479.5			1239	-17787600	-18008000	-30746500	0.0753759	17787600	18008000	30746500	2355.77
1240	-17936400	-17989800	-31827400	0.0884537	17936400	17989800	31827400	2898.44			1240	-17768900	-18094900	-30526200	0.0884537	17768900	18094900	30526200	2743.14
1241	-17936800	-17980500	-31839500	0.094435	17936800	17980500	31839500	3095.45			1241	-17770700	-18077800	-30555700	0.094435	17770700	18077800	30555700	2931.3
1242	-17929900	-17994300	-31776500	0.172723	17929900	17994300	31776500	5647.69			1242	-17758100	-18097800	-30445700	0.172723	17758100	18097800	30445700	5337.77
1243	-17590000	-18023000	-32845800	0.0964951	17590000	18023000	32845800	3278.61			1243	-17280000	-17921700	-32432400	0.0964951	17280000	17921700	32432400	3199.05
1244	-17604100	-18019000	-32803000	0.120238	17604100	18019000	32803000	4078.84			1244	-17304800	-17915600	-32363500	0.120238	17304800	17915600	32363500	3976.05
1245	-17580700	-18025900	-32875600	0.0910772	17580700	18025900	32875600	3097.98			1245	-17265800	-17926800	-32483100	0.0910772	17265800	17926800	32483100	3025.35
1246	-17436900	-18074700	-33368200	0.209311	17436900	18074700	33368200	7253.89			1246	-17081900	-18008700	-33251500	0.209311	17081900	18008700	33251500	7166.83
1247	-17643600	-18013800	-32726400	0.192658	17643600	18013800	32726400	6518.91			1247	-17419200	-17922500	-32298900	0.192658	17419200	17922500	32298900	6367.68
1248	-17636600	-18018600	-32767800	0.190006	17636600	18018600	32767800	6439.92			1248	-17407200	-17930100	-32364900	0.190006	17407200	17930100	32364900	6296.84
1249	-17630000	-18023600	-32810000	0.172859	17630000	18023600	32810000	5868.8			1249	-17396900	-17937900	-32430700	0.172859	17396900	17937900	32430700	5744.07
1250	-17623900	-18028300	-32849600	0.171299	17623900	18028300	32849600	5825.21			1250	-17387800	-17945100	-32491700	0.171299	17387800	17945100	32491700	5706.54
1251	-17618300	-18032600	-32886200	0.164051	17618300	18032600	32886200	5587.03			1251	-17380500	-17952100	-32548800	0.164051	17380500	17952100	32548800	5478.08
1252	-17613100	-18036900	-32921600	0.160191	17613100	18036900	32921600	5463.46			1252	-17374000	-17958800	-32603200	0.160191	17374000	17958800	32603200	5361.34
1253	-17608600	-18041000	-32956000	0.15392	17608600	18041000	32956000	5257			1253	-17368200	-17965300	-32655300	0.15392	17368200	17965300	32655300	5162.72
1254	-17603200	-18045000	-32989800	0.150091	17603200	18045000	32989800	5133.25			1254	-17362900	-17971600	-32706000	0.150091	17362900	17971600	32706000	5045.01
1255	-17597300	-18049300	-33026000	0.160038	17597300	18049300	33026000	5481.47			1255	-17355200	-17978000	-32759400	0.160038	17355200	17978000	32759400	5391.21
1256	-17593800	-18052900	-33055300	0.117327	17593800	18052900	33055300	4023.44			1256	-17351900	-17983700	-32803000	0.117327	17351900	17983700	32803000	3959.75
1257	-17586800	-18056000	-33084600	0.132577	17586800	18056000	33084600	4551.58			1257	-17342100	-17988200	-32845000	0.132577	17342100	17988200	32845000	4481.84
1258	-17578000	-18059500	-33118700	0.154522	17578000	18059500	33118700	5311.95			1258	-17330100	-17993300	-32893500	0.154522	17330100	17993300	32893500	5233.61
1259	-17570500	-18063100	-33151900	0.157443	17570500	18063100	33151900	5419.4			1259	-17320700	-17998600	-32940500	0.157443	17320700	17998600	32940500	5342.59
1260	-17525000	-18075200	-33283700	0.137812	17525000	18075200	33283700	4766.72			1260	-17255700	-18015200	-33124100	0.137812	17255700	18015200	33124100	4708.31
1261	-17925600	-17944300	-31948000	0.123678	17925600	17944300	31948000	4068.5			1261	-17782000	-17925800	-30788200	0.123678	17782000	17925800	30788200	3865.23
1262	-17922100	-17946200	-31964700	0.0920751	17922100	17946200	31964700	3030.89			1262	-17784200	-17914100	-30816200	0.0920751	17784200	17914100	30816200	2880.37
1263	-17886000	-17936000	-31928400	0.0821942	17886000	17936000	31928400	2699.21			1263	-17779500	-17899600	-30797100	0.0821942	17779500	17899600	30797100	2568.23
1264	-17931700	-17984200	-31799400	0.215985	17931700	17984200	31799400	7067.81			1264	-17760800	-18068800	-30494400	0.215985	17760800	18068800	30494400	6684.61
1265	-17931700	-17995900	-31787600	0.189231	17931700	17995900	31787600	6190.7			1265	-17759800	-18093400	-30462600	0.189231	17759800	18093400	30462600	5851.7
1266	-17471700	-18073600	-33325100	0.191989	17471700	18073600	33325100	6645.63			1266	-17154500	-18009100	-33182000	0.191989	17154500	18009100	33182000	6562.91
1267	-17458800	-18075400	-33351200	0.186592	17458800	18075400	33351200	6464.53			1267	-17134300	-18011500	-33219200	0.186592	17134300	18011500	33219200	6386.36
1268	-17447500	-18077300	-33375900	0.175779	17447500	18077300	33375900	6095.13			1268	-17116900	-18013800	-33253400	0.175779	17116900	18013800	33253400	6023.3
1269	-17435700	-18078600	-33397400	0.191841	17435700	18078600	33397400	6656.77			1269	-17099500	-18015700	-33284300	0.191841	17099500	18015700	33284300	6580.41
1270	-17493400	-18072700	-33297000	0.208988	17493400	18072700	33297000	7228.27			1270	-17192500	-18008800	-33141600	0.208988	17192500	18008800	33141600	7136.62
1271	-17477400	-18074500	-33326100	0.20154	17477400	18074500	33326100	6977.32			1271	-17168100	-18011200	-33183000	0.20154	17168100	18011200	33183000	6891.54
1272	-17431000	-18078700	-33402900	0.165966	17431000	18078700	33402900	5759.78			1272	-17088500	-18015600	-33294600	0.165966	17088500	18015600	33294600	5694.23
1273	-17418500	-18081300	-33433800	0.142884	17418500	18081300	33433800	4964.21			1273	-17073000	-18019500	-33337400	0.142884	17073000	18019500	33337400	4910.08
1274	-17401200	-18084700	-33475200	0.124183	17401200	18084700	33475200	4320.82			1274	-17047200	-18024300	-33397900	0.124183	17047200	18024300	33397900	4276.7
1275	-17499600	-18073800	-33298800	0.222189	17499600	18073800	33298800	7686.4			1275	-17207400	-18011100	-33143400	0.222189	17207400	18011100	33143400	7590.23
1276	-17899600	-17933900	-31899600	0.103601	17899600	17933900	31899600	3398.89			1276	-17774700	-17927300	-30735200	0.103601	17774700	17927300	30735200	3230.25
1277	-17893600	-17931500	-31888300	0.104259	17893600	17931500	31888300	3418.33			1277	-17771500	-17918000	-30721200	0.104259	17771500	17918000	30721200	3248.05
1278	-17888300	-17929000	-31876100	0.102221	17888300	17929000	31876100	3349.33			1278	-17768100	-17909000	-30706300	0.102221	17768100	17909000	30706300	3181.79
1279	-17893300	-17960100	-32093300	0.108518	17893300	17960100	32093300	3590.13			1279	-17815400	-17893800	-31059000	0.108518	17815400	17893800	31059000	3429.98
1280	-17930700	-17996400	-31779800	0.177559	17930700	17996400	31779800	5806.93			1280	-17758600	-18098000	-30449100	0.177559	17758600	18098000	30449100	5488.07
1281	-17405000	-18083900	-33465900	0.162433	17405000	18083900	33465900	5649.82			1281	-17049900	-18023300	-33388100	0.162433	17049900	18023300	33388100	5591.85
1282	-17513300	-18074300	-33288900	0.172733	17513300	18074300	33288900	5974.56			1282	-17232600	-18012900	-33130600	0.172733	17232600	18012900	33130600	5900.37
1283	-17892500	-17934900	-31913900	0.0990084	17892500	17934900	31913900	3249.76			1283	-17777100	-17913100	-30765900	0.0990084	17777100	17913100	30765900	3090.27
1284	-17839500	-17962500	-32164100	0.13713	17839500	17962500	32164100	4545.6			1284	-17736500	-17813700	-31204400	0.13713	17736500	17813700	31204400	4347.03
1285	-17865000	-17957700	-32104400	0.107464	17865000	17957700	32104400	3554.84			1285	-17787200	-17804400	-31087000	0.107464	17787200	17804400	31087000	3392.72
1286	-17713200	-17989200	-32480900	0.158475	17713200	17989200	32480900	5312.51			1286	-17495100	-17863800	-31803800	0.158475	17495100	17863800	31803800	5132.26
1287	-17724500	-17986700	-32451600	0.159284	17724500	17986700	32451600	5334.03			1287	-17514500	-17858600	-31746800	0.159284	17514500	17858600	31746800	5147.55
1288	-17736100	-17984100	-32421600	0.162675	17736100	17984100	32421600	5441.74			1288	-17534300	-17853300	-31689000	0.162675	17534300	17853300	31689000	5245.87
1289	-17779400	-17973900	-32305300	0.210125	17779400	17973900	32305300	6999.61			1289	-17618600	-17835600	-31478600	0.210125	17618600	17835600	31478600	6725.19
1290	-17803000	-17968800	-32245400	0.143809	17803000	17968800	32245400	4780.32			1290	-17663900	-17825700	-31362700	0.143809	17663900	17825700	31362700	4583.59
1291	-17822300	-17965500	-32202700	0.146167	17822300	17965500	32202700	4851.59			1291	-17702400	-17819600	-31280700	0.146167	17702400	17819600	31280700	4645.73
1292	-17657100	-18004100	-32643900	0.151859	17657100	18004100	32643900	5121.28			1292	-17394900	-17890100	-32091400	0.151859	17394900	17890100	32091400	4970.7
1293	-17668300	-18001000	-32610400	0.148012	17668300	18001000	32610400	4985.37			1293	-17412400	-17884300	-32032900	0.148012	17412400	17884300	32032900	4833.98
1294	-17679000	-17998200	-32579800	0.145406	17679000	17998200	32579800	4892.11			1294	-17429800	-17878800	-31976300	0.145406	17429800	17878800	31976300	4738.68
1295	-17695500	-17993700	-32531000	0.151711	17695500	17993700	32531000	5095.07			1295	-17461700	-17871500	-31891900	0.151711	17461700	17871500	31891900	4928.98
1296	-17618600	-18014900	-32758900	0.128959	17618600	18014900	32758900	4367.53			1296	-17331300	-17908800	-32288900	0.128959	17331300	17908800	32288900	4252.67
1297	-17629600	-18011900	-32727000	0.138581	17629600	18011900	32727000	4687.9			1297	-17347100	-17903300	-32233600	0.138581	17347100	17903300	32233600	4560.26
1298	-17640800	-18008800	-32693300	0.142804	17640800	18008800	32693300	4824.74			1298	-17364300	-17897600	-32175600	0.142804	17364300	17897600	32175600	4688.82
1299	-17933400	-17964100	-31831700	0.200531	17933400	17964100	31831700	6568.53			1299	-17764800	-18023800	-30567300	0.200531	17764800	18023800	30567300	6219.91
1300	-17932100	-17973200	-31813600	0.217853	17932100	17973200	31813600	7131.66			1300	-17762100	-18044500	-30527800	0.217853	17762100	18044500	30527800	6748.59
1301	-17796500	-17934900	-32010200	0.153368	17796500	17934900	32010200	5044.92			1301	-17708400	-17784200	-31021300	0.153368	17708400	17784200	31021300	4819.25
1302	-17787200	-17936300	-32029300	0.134351	17787200	17936300	32029300	4422.21			1302	-17690000	-17787200	-31061700	0.134351	17690000	17787200	31061700	4227.54
1303	-17779000	-17938000	-32049300	0.127529	17779000	17938000	32049300	4200.63			1303	-17674100	-17790800	-31103000	0.127529	17674100	17790800	31103000	4018.85
1304	-17878400	-17966900	-32156700	0.0627136	17878400	17966900	32156700	2079.89			1304	-17827500	-17861000	-31178400	0.0627136	17827500	17861000	31178400	1991.27
1305	-17943400	-17955400	-31911800	0.0693673	17943400	17955400	31911800	2279.75			1305	-17783600	-18025900	-30699700	0.0693673	17783600	18025900	30699700	2164.38
1306	-17939300	-17978400	-31859200	0.0557507	17939300	17978400	31859200	1828.93			1306	-17774600	-18072400	-30589400	0.0557507	17774600	18072400	30589400	1732.89
1307	-17933000	-17989200	-31803800	0.120741	17933000	17989200	31803800	3952.28			1307	-17764000	-18095500	-30490100	0.120741	17764000	18095500	30490100	3738.5
1308	-17932200	-17999500	-31788000	0.14167	17932200	17999500	31788000	4635.18			1308	-17761500	-18114000	-30453700	0.14167	17761500	18114000	30453700	4381.35
1309	-17559900	-18033000	-32947300	0.122659	17559900	18033000	32947300	4183.59			1309	-17237400	-17939800	-32603800	0.122659	17237400	17939800	32603800	4093.92
1310	-17570000	-18030100	-32916400	0.103021	17570000	18030100	32916400	3509.75			1310	-17250400	-17934500	-32553100	0.103021	17250400	17934500	32553100	3431.66
1311	-17473200	-18062000	-33240800	0.133864	17473200	18062000	33240800	4616.75			1311	-17121000	-17988000	-33064800	0.133864	17121000	17988000	33064800	4549.37
1312	-17482400	-18059000	-33210500	0.169414	17482400	18059000	33210500	5836.14			1312	-17133500	-17983500	-33019700	0.169414	17133500	17983500	33019700	5747.5
1313	-17492300	-18055700	-33176900	0.182137	17492300	18055700	33176900	6266.46			1313	-17145900	-17978000	-32968400	0.182137	17145900	17978000	32968400	6166.65
1314	-17649700	-18009400	-32688900	0.183939	17649700	18009400	32688900	6214.45			1314	-17428600	-17915400	-32238700	0.183939	17428600	17915400	32238700	6064.5
1315	-17655500	-18005100	-32652200	0.161915	17655500	18005100	32652200	5462.22			1315	-17438000	-17908500	-32179600	0.161915	17438000	17908500	32179600	5325.45
1316	-17660500	-18000800	-32616500	0.142326	17660500	18000800	32616500	4794.37			1316	-17446100	-17901500	-32122100	0.142326	17446100	17901500	32122100	4670.03
1317	-17665200	-17996700	-32582600	0.13188	17665200	17996700	32582600	4436.31			1317	-17455000	-17894900	-32065300	0.13188	17455000	17894900	32065300	4317.2
1318	-17669900	-17992900	-32551000	0.130953	17669900	17992900	32551000	4399.45			1318	-17462800	-17888600	-32012700	0.130953	17462800	17888600	32012700	4277.56
1319	-17674000	-17989500	-32522600	0.133362	17674000	17989500	32522600	4475.18			1319	-17470200	-17882700	-31963700	0.133362	17470200	17882700	31963700	4347.46
1320	-17678400	-17986400	-32495800	0.137676	17678400	17986400	32495800	4614.94			1320	-17477800	-17877100	-31916100	0.137676	17477800	17877100	31916100	4479.33
1321	-17683800	-17983500	-32469700	0.150129	17683800	17983500	32469700	5027.17			1321	-17486800	-17872100	-31870900	0.150129	17486800	17872100	31870900	4875.64
1322	-17687000	-17980700	-32446200	0.118944	17687000	17980700	32446200	3979.08			1322	-17494000	-17867600	-31831500	0.118944	17494000	17867600	31831500	3856.7
1323	-17691100	-17977300	-32418400	0.104144	17691100	17977300	32418400	3480.01			1323	-17501500	-17861800	-31783100	0.104144	17501500	17861800	31783100	3370.09
1324	-17696000	-17974700	-32394900	0.127865	17696000	17974700	32394900	4268.69			1324	-17510100	-17857100	-31741000	0.127865	17510100	17857100	31741000	4130.72
1325	-17702000	-17972000	-32369400	0.139234	17702000	17972000	32369400	4643.61			1325	-17520400	-17852300	-31695800	0.139234	17520400	17852300	31695800	4489.97
1326	-17706800	-17968900	-32342500	0.121546	17706800	17968900	32342500	4049.32			1326	-17529600	-17847000	-31648900	0.121546	17529600	17847000	31648900	3912.18
1327	-17719100	-17961300	-32275600	0.109449	17719100	17961300	32275600	3636.54			1327	-17554600	-17833600	-31528200	0.109449	17554600	17833600	31528200	3505.83
1328	-17725400	-17959100	-32253600	0.129772	17725400	17959100	32253600	4308.19			1328	-17565200	-17829400	-31487500	0.129772	17565200	17829400	31487500	4150.24
1329	-17732100	-17956600	-32229500	0.14933	17732100	17956600	32229500	4952.93			1329	-17577800	-17824800	-31442500	0.14933	17577800	17824800	31442500	4767.47
1330	-17737000	-17954200	-32207100	0.115399	17737000	17954200	32207100	3824.15			1330	-17588000	-17820600	-31401800	0.115399	17588000	17820600	31401800	3678.35
1331	-17740500	-17951100	-32181700	0.0916112	17740500	17951100	32181700	3032.69			1331	-17597400	-17815500	-31355900	0.0916112	17597400	17815500	31355900	2914.75
1332	-17746400	-17949400	-32163500	0.121895	17746400	17949400	32163500	4032.48			1332	-17608300	-17812000	-31320400	0.121895	17608300	17812000	31320400	3873.06
1333	-17753300	-17947600	-32143500	0.123298	17753300	17947600	32143500	4075.9			1333	-17621200	-17808400	-31281600	0.123298	17621200	17808400	31281600	3911.99
1334	-17525500	-18045100	-33068400	0.130648	17525500	18045100	33068400	4476.65			1334	-17186800	-17959900	-32797900	0.130648	17186800	17959900	32797900	4393.73
1335	-17513300	-18048600	-33105200	0.147023	17513300	18048600	33105200	5044.63			1335	-17170800	-17965800	-32856600	0.147023	17170800	17965800	32856600	4955.69
1336	-17872300	-17952800	-32062100	0.169774	17872300	17952800	32062100	5606.47			1336	-17807200	-17862000	-31032600	0.169774	17807200	17862000	31032600	5355.98
1337	-17864900	-17953800	-32076600	0.105555	17864900	17953800	32076600	3487.42			1337	-17809800	-17847500	-31065200	0.105555	17809800	17847500	31065200	3333.76
1338	-17859700	-17955800	-32096200	0.124285	17859700	17955800	32096200	4109.32			1338	-17813800	-17837700	-31103700	0.124285	17813800	17837700	31103700	3931.16
1339	-17856500	-17958500	-32118500	0.15743	17856500	17958500	32118500	5209.96			1339	-17818100	-17829200	-31143100	0.15743	17818100	17829200	31143100	4987.31
1340	-17854200	-17962200	-32147300	0.154093	17854200	17962200	32147300	5105.72			1340	-17822300	-17824200	-31193600	0.154093	17822300	17824200	31193600	4891.79
1341	-17850500	-17965800	-32176700	0.176404	17850500	17965800	32176700	5852.06			1341	-17812000	-17830300	-31247100	0.176404	17812000	17830300	31247100	5612.1
1342	-17837600	-17973200	-32242400	0.136448	17837600	17973200	32242400	4538.37			1342	-17783700	-17843100	-31367000	0.136448	17783700	17843100	31367000	4361.35
1343	-17885800	-17951100	-32036300	0.130916	17885800	17951100	32036300	4319.62			1343	-17795000	-17838400	-30968800	0.130916	17795000	17838400	30968800	4116.2
1344	-17895500	-17949500	-32015100	0.108265	17895500	17949500	32015100	3569.66			1344	-17791900	-17859500	-30925600	0.108265	17791900	17859500	30925600	3399.11
1345	-17882200	-17953600	-32057600	0.113342	17882200	17953600	32057600	3742.97			1345	-17798000	-17826500	-31001900	0.113342	17798000	17826500	31001900	3567.94
1346	-17817700	-17990600	-32386700	0.123051	17817700	17990600	32386700	4117.02			1346	-17735000	-17872000	-31621900	0.123051	17735000	17872000	31621900	3973.57
1347	-17813000	-17994000	-32415900	0.121613	17813000	17994000	32415900	4073.71			1347	-17724100	-17877700	-31673800	0.121613	17724100	17877700	31673800	3935.23
1348	-17808400	-17997400	-32444700	0.120036	17808400	17997400	32444700	4025.57			1348	-17713700	-17883500	-31725300	0.120036	17713700	17883500	31725300	3892.19
1349	-17803400	-18000900	-32474100	0.117464	17803400	18000900	32474100	3943.98			1349	-17703200	-17889300	-31777900	0.117464	17703200	17889300	31777900	3816.79
1350	-17798100	-18004300	-32504000	0.119457	17798100	18004300	32504000	4015.7			1350	-17692400	-17895300	-31830800	0.119457	17692400	17895300	31830800	3889.74
1351	-17797900	-18002800	-32493700	0.121763	17797900	18002800	32493700	4091.36			1351	-17694100	-17893700	-31818400	0.121763	17694100	17893700	31818400	3962.8
1352	-17802700	-17999300	-32463500	0.11817	17802700	17999300	32463500	3965.78			1352	-17704000	-17887800	-31765700	0.11817	17704000	17887800	31765700	3837.73
1353	-17807000	-17995800	-32434400	0.118283	17807000	17995800	32434400	3964.88			1353	-17713900	-17882000	-31714400	0.118283	17713900	17882000	31714400	3833.51
1354	-17811200	-17992300	-32405400	0.120154	17811200	17992300	32405400	4022.83			1354	-17723500	-17876100	-31663000	0.120154	17723500	17876100	31663000	3886.11
1355	-17815500	-17989000	-32377000	0.122082	17815500	17989000	32377000	4082.68			1355	-17733000	-17870400	-31612800	0.122082	17733000	17870400	31612800	3940.51
1356	-17819400	-17985600	-32348800	0.120953	17819400	17985600	32348800	4040.26			1356	-17742500	-17864700	-31562500	0.120953	17742500	17864700	31562500	3896.19
1357	-17823600	-17982300	-32321700	0.116866	17823600	17982300	32321700	3899.44			1357	-17751900	-17859100	-31513400	0.116866	17751900	17859100	31513400	3757.13
1358	-17843000	-17967900	-32199100	0.165379	17843000	17967900	32199100	5490.84			1358	-17796800	-17834300	-31290800	0.165379	17796800	17834300	31290800	5269.78
1359	-17870500	-17947300	-32024400	0.179022	17870500	17947300	32024400	5901.86			1359	-17799000	-17862800	-30972500	0.179022	17799000	17862800	30972500	5632.78
1360	-17931500	-17942300	-31928000	0.143039	17931500	17942300	31928000	4701.86			1360	-17779000	-17941000	-30752100	0.143039	17779000	17941000	30752100	4464.69
1361	-17938500	-17940500	-31907900	0.156763	17938500	17940500	31907900	5149.22			1361	-17776000	-17957700	-30713800	0.156763	17776000	17957700	30713800	4886.61
1362	-17938800	-17946800	-31887700	0.177907	17938800	17946800	31887700	5839.61			1362	-17773000	-17977500	-30672700	0.177907	17773000	17977500	30672700	5538.12
1363	-17937200	-17956700	-31866500	0.189536	17937200	17956700	31866500	6216.87			1363	-17770100	-18000000	-30629600	0.189536	17770100	18000000	30629600	5891.9
1364	-17935800	-17966600	-31846000	0.192123	17935800	17966600	31846000	6297.42			1364	-17767400	-18022800	-30587200	0.192123	17767400	18022800	30587200	5964.25
1365	-17889500	-17925700	-31851400	0.11585	17889500	17925700	31851400	3791.87			1365	-17762800	-17913600	-30663200	0.11585	17762800	17913600	30663200	3599.48
1366	-17900600	-17925800	-31840900	0.118022	17900600	17925800	31840900	3862.11			1366	-17761800	-17934400	-30635900	0.118022	17761800	17934400	30635900	3664.27
1367	-17899600	-17924200	-31830600	0.122419	17899600	17924200	31830600	4004.09			1367	-17759400	-17933100	-30619900	0.122419	17759400	17933100	30619900	3797.96
1368	-17898300	-17922700	-31820800	0.126945	17898300	17922700	31820800	4150.22			1368	-17757000	-17930800	-30605100	0.126945	17757000	17930800	30605100	3935.57
1369	-17895400	-17920900	-31811100	0.148065	17895400	17920900	31811100	4838.32			1369	-17754500	-17926700	-30591100	0.148065	17754500	17926700	30591100	4587.04
1370	-17907800	-17921500	-31802700	0.149112	17907800	17921500	31802700	4872.06			1370	-17754200	-17949000	-30566500	0.149112	17754200	17949000	30566500	4616.82
1371	-17905300	-17920100	-31795400	0.151979	17905300	17920100	31795400	4963.86			1371	-17752100	-17944600	-30556500	0.151979	17752100	17944600	30556500	4703
1372	-17902500	-17918900	-31789400	0.150698	17902500	17918900	31789400	4920.43			1372	-17750400	-17939400	-30549500	0.150698	17750400	17939400	30549500	4661.34
1373	-17898300	-17917600	-31784800	0.151166	17898300	17917600	31784800	4934.25			1373	-17748800	-17931600	-30545600	0.151166	17748800	17931600	30545600	4674.16
1374	-17891600	-17916100	-31780600	0.169167	17891600	17916100	31780600	5520			1374	-17746900	-17919000	-30544700	0.169167	17746900	17919000	30544700	5229.02
1375	-17903000	-17917600	-31779900	0.161446	17903000	17917600	31779900	5269.21			1375	-17748200	-17938500	-30534600	0.161446	17748200	17938500	30534600	4990.37
1376	-17897300	-17916700	-31779100	0.157699	17897300	17916700	31779100	5146.09			1376	-17747200	-17927200	-30538500	0.157699	17747200	17927200	30538500	4874.12
1377	-17891700	-17916100	-31780200	0.142504	17891700	17916100	31780200	4649.9			1377	-17746700	-17916200	-30545800	0.142504	17746700	17916200	30545800	4404.78
1378	-17884700	-17915300	-31781600	0.130828	17884700	17915300	31781600	4268.53			1378	-17745900	-17902700	-30554000	0.130828	17745900	17902700	30554000	4044.09
1379	-17878700	-17914800	-31784500	0.113372	17878700	17914800	31784500	3698.97			1379	-17745700	-17890400	-30564600	0.113372	17745700	17890400	30564600	3505.15
1380	-17872300	-17914400	-31788000	0.0853561	17872300	17914400	31788000	2784.94			1380	-17745500	-17877600	-30576200	0.0853561	17745500	17877600	30576200	2639.56
1381	-17869900	-17915100	-31795000	0.123397	17869900	17915100	31795000	4027.15			1381	-17746900	-17871800	-30591600	0.123397	17746900	17871800	30591600	3818.05
1382	-17875400	-17917000	-31802900	0.124684	17875400	17917000	31802900	4071.06			1382	-17749200	-17879400	-30600400	0.124684	17749200	17879400	30600400	3860.07
1383	-17869500	-17917100	-31809900	0.132155	17869500	17917100	31809900	4315.77			1383	-17749900	-17867300	-30617700	0.132155	17749900	17867300	30617700	4093.37
1384	-17864800	-17917600	-31818400	0.135738	17864800	17917600	31818400	4433.98			1384	-17751100	-17856900	-30636700	0.135738	17751100	17856900	30636700	4206.91
1385	-17860400	-17918400	-31828000	0.139317	17860400	17918400	31828000	4552.39			1385	-17752600	-17846800	-30657400	0.139317	17752600	17846800	30657400	4320.81
1386	-17855700	-17919300	-31839100	0.14219	17855700	17919300	31839100	4648.07			1386	-17754300	-17836500	-30680300	0.14219	17754300	17836500	30680300	4413.37
1387	-17850700	-17920300	-31851300	0.147354	17850700	17920300	31851300	4818.94			1387	-17756300	-17825000	-30705500	0.147354	17756300	17825000	30705500	4577.6
1388	-17844400	-17921300	-31864900	0.155757	17844400	17921300	31864900	5096.1			1388	-17758500	-17811800	-30734900	0.155757	17758500	17811800	30734900	4843.52
1389	-17835100	-17922200	-31880500	0.185113	17835100	17922200	31880500	6059.52			1389	-17760900	-17793500	-30770200	0.185113	17760900	17793500	30770200	5763.06
1390	-17839800	-17925900	-31902400	0.186303	17839800	17925900	31902400	6104.97			1390	-17766100	-17796800	-30804300	0.186303	17766100	17796800	30804300	5809.37
1391	-17829700	-17927100	-31921100	0.184982	17829700	17927100	31921100	6065.35			1391	-17769000	-17776800	-30844300	0.184982	17769000	17776800	30844300	5775.86
1392	-17819400	-17928500	-31941200	0.182523	17819400	17928500	31941200	5988.7			1392	-17756100	-17772100	-30887600	0.182523	17756100	17772100	30887600	5707.41
1393	-17808000	-17929800	-31962100	0.180307	17808000	17929800	31962100	5919.98			1393	-17734400	-17775200	-30931600	0.180307	17734400	17775200	30931600	5646.42
1394	-17797100	-17931100	-31982100	0.170847	17797100	17931100	31982100	5613.01			1394	-17713600	-17778100	-30973200	0.170847	17713600	17778100	30973200	5357.59
1395	-17945600	-17954400	-31928600	0.0758013	17945600	17954400	31928600	2492.98			1395	-17786800	-18022300	-30726500	0.0758013	17786800	18022300	30726500	2367.74
1396	-17933400	-18000500	-31795100	0.12195	17933400	18000500	31795100	3991.32			1396	-17763200	-18116100	-30463900	0.12195	17763200	18116100	30463900	3773.37
1397	-17930200	-18000200	-31772700	0.17071	17930200	18000200	31772700	5581.66			1397	-17758100	-18110900	-30432600	0.17071	17758100	18110900	30432600	5274.12
1398	-17930700	-18003700	-31772600	0.188808	17930700	18003700	31772600	6173.85			1398	-17758500	-18118400	-30428000	0.188808	17758500	18118400	30428000	5833.1
1399	-17598700	-18020200	-32816800	0.105688	17598700	18020200	32816800	3587.03			1399	-17293300	-17916900	-32384300	0.105688	17293300	17916900	32384300	3497.31
1400	-17571800	-18028200	-32901000	0.104454	17571800	18028200	32901000	3556.3			1400	-17252900	-17931100	-32526200	0.104454	17252900	17931100	32526200	3475.42
1401	-17772100	-18024900	-32677400	0.0807628	17772100	18024900	32677400	2734.13			1401	-17637800	-17929400	-32129300	0.0807628	17637800	17929400	32129300	2661.59
1402	-17788100	-18010200	-32556100	0.0942888	17788100	18010200	32556100	3176.21			1402	-17674900	-17907300	-31934700	0.0942888	17674900	17907300	31934700	3083.19
1403	-17784600	-18013000	-32580100	0.0852367	17784600	18013000	32580100	2874.09			1403	-17669400	-17912400	-31976200	0.0852367	17669400	17912400	31976200	2791.98
1404	-17546200	-18037300	-32992000	0.143853	17546200	18037300	32992000	4914.71			1404	-17215400	-17946800	-32675800	0.143853	17215400	17946800	32675800	4814.5
1405	-17535800	-18040400	-33024200	0.142957	17535800	18040400	33024200	4889.97			1405	-17199700	-17951800	-32727400	0.142957	17199700	17951800	32727400	4793.94
1406	-17501500	-18052300	-33143600	0.167477	17501500	18052300	33143600	5754.74			1406	-17154500	-17972000	-32917100	0.167477	17154500	17972000	32917100	5658.42
1407	-17819400	-17992200	-32396000	0.123017	17819400	17992200	32396000	4117.71			1407	-17736300	-17873400	-31631000	0.123017	17736300	17873400	31631000	3974.18
1408	-17837300	-17983300	-32314800	0.10359	17837300	17983300	32314800	3456.42			1408	-17774400	-17857600	-31479700	0.10359	17774400	17857600	31479700	3327
1409	-17639800	-18018500	-32763900	0.177763	17639800	18018500	32763900	6024.33			1409	-17415100	-17930800	-32362400	0.177763	17415100	17930800	32362400	5891.41
1410	-17634100	-18023200	-32803300	0.168392	17634100	18023200	32803300	5715.94			1410	-17406300	-17938200	-32423800	0.168392	17406300	17938200	32423800	5595.01
1411	-17628800	-18027800	-32841100	0.163492	17628800	18027800	32841100	5558.21			1411	-17398900	-17945400	-32482500	0.163492	17398900	17945400	32482500	5445.49
1412	-17623600	-18032100	-32876800	0.155008	17623600	18032100	32876800	5277.47			1412	-17392400	-17952200	-32537600	0.155008	17392400	17952200	32537600	5174.81
1413	-17619900	-18036200	-32910200	0.150383	17619900	18036200	32910200	5127.1			1413	-17387400	-17958600	-32588200	0.150383	17387400	17958600	32588200	5031.13
1414	-17615900	-18040200	-32942500	0.148618	17615900	18040200	32942500	5073.68			1414	-17383100	-17964900	-32637300	0.148618	17383100	17964900	32637300	4982.43
1415	-17611400	-18044100	-32974800	0.148718	17611400	18044100	32974800	5083.8			1415	-17378300	-17971000	-32685700	0.148718	17378300	17971000	32685700	4995.96
1416	-17607500	-18047900	-33005900	0.140539	17607500	18047900	33005900	4810.37			1416	-17374100	-17976800	-32731700	0.140539	17374100	17976800	32731700	4730.38
1417	-17603100	-18051600	-33037200	0.135139	17603100	18051600	33037200	4631.45			1417	-17368400	-17982400	-32777600	0.135139	17368400	17982400	32777600	4557.31
1418	-17597300	-18055300	-33069400	0.134815	17597300	18055300	33069400	4626.31			1418	-17361300	-17988000	-32824500	0.134815	17361300	17988000	32824500	4555.14
1419	-17590200	-18058800	-33101200	0.14295	17590200	18058800	33101200	4911.59			1419	-17352200	-17993100	-32870300	0.14295	17352200	17993100	32870300	4838.87
1420	-17583400	-18062300	-33132700	0.149495	17583400	18062300	33132700	5142.85			1420	-17344000	-17998300	-32915200	0.149495	17344000	17998300	32915200	5069.61
1421	-17577200	-18065800	-33164400	0.152545	17577200	18065800	33164400	5254.38			1421	-17336600	-18003500	-32959900	0.152545	17336600	18003500	32959900	5182.46
1422	-17570700	-18069600	-33197900	0.147571	17570700	18069600	33197900	5089.83			1422	-17328600	-18009000	-33007000	0.147571	17328600	18009000	33007000	5023.07
1423	-17561300	-18073700	-33236400	0.169942	17561300	18073700	33236400	5870.18			1423	-17316900	-18014800	-33060100	0.169942	17316900	18014800	33060100	5796.72
1424	-17646100	-18013100	-32718700	0.196298	17646100	18013100	32718700	6640.18			1424	-17426000	-17922400	-32291200	0.196298	17426000	17922400	32291200	6486.7
1425	-17919500	-17947800	-31979000	0.0877469	17919500	17947800	31979000	2890.06			1425	-17786400	-17905300	-30840700	0.0877469	17786400	17905300	30840700	2747.41
1426	-17877000	-17955900	-32079600	0.110042	17877000	17955900	32079600	3637.09			1426	-17800800	-17811700	-31037200	0.110042	17800800	17811700	31037200	3468.34
1427	-17877400	-17936000	-31937100	0.099407	17877400	17936000	31937100	3265.1			1427	-17780500	-17884000	-30819400	0.099407	17780500	17884000	30819400	3108.03
1428	-17933100	-17995200	-31798100	0.190216	17933100	17995200	31798100	6225.7			1428	-17761300	-18087100	-30479400	0.190216	17761300	18087100	30479400	5885.68
1429	-17932700	-18005800	-31785200	0.187775	17932700	18005800	31785200	6143.75			1429	-17759900	-18110000	-30446800	0.187775	17759900	18110000	30446800	5804.87
1430	-17425500	-18080600	-33421900	0.163633	17425500	18080600	33421900	5682.91			1430	-17084300	-18018500	-33319600	0.163633	17084300	18018500	33319600	5619.92
1431	-17462500	-18076300	-33353600	0.195966	17462500	18076300	33353600	6790.51			1431	-17144800	-18013300	-33221400	0.195966	17144800	18013300	33221400	6709.23
1432	-17449400	-18078100	-33380200	0.202852	17449400	18078100	33380200	7035.46			1432	-17123800	-18015600	-33258800	0.202852	17123800	18015600	33258800	6953.59
1433	-17437200	-18080200	-33407100	0.19375	17437200	18080200	33407100	6726.07			1433	-17104800	-18018100	-33296000	0.19375	17104800	18018100	33296000	6650.01
1434	-17426000	-18081500	-33428000	0.177667	17426000	18081500	33428000	6172.01			1434	-17088400	-18020000	-33326100	0.177667	17088400	18020000	33326100	6104.15
1435	-17407700	-18084200	-33465300	0.101365	17407700	18084200	33465300	3525.82			1435	-17059300	-18023800	-33381900	0.101365	17059300	18023800	33381900	3489.23
1436	-17484300	-18076200	-33331400	0.220982	17484300	18076200	33331400	7653.22			1436	-17183200	-18014100	-33189000	0.220982	17183200	18014100	33189000	7560.58
1437	-17468200	-18077500	-33356400	0.203144	17468200	18077500	33356400	7040.89			1437	-17157700	-18015500	-33224800	0.203144	17157700	18015500	33224800	6957.77
1438	-17882300	-17926500	-31864200	0.104045	17882300	17926500	31864200	3406.86			1438	-17764700	-17899600	-30691100	0.104045	17764700	17899600	30691100	3235.67
1439	-17844900	-17982300	-32300400	0.0896223	17844900	17982300	32300400	2988.96			1439	-17788100	-17854800	-31446200	0.0896223	17788100	17854800	31446200	2875
1440	-17866500	-17972700	-32210200	0.0946819	17866500	17972700	32210200	3146.69			1440	-17834900	-17837600	-31276300	0.0946819	17834900	17837600	31276300	3017.65
1441	-17891700	-17962700	-32113200	0.106187	17891700	17962700	32113200	3515.97			1441	-17819300	-17888800	-31092100	0.106187	17819300	17888800	31092100	3360.86
1442	-17877400	-17969800	-32178100	0.0537585	17877400	17969800	32178100	1784.53			1442	-17831600	-17856300	-31212400	0.0537585	17831600	17856300	31212400	1709.33
1443	-17874600	-17971600	-32193700	0.0680531	17874600	17971600	32193700	2260.46			1443	-17834700	-17850800	-31240200	0.0680531	17834700	17850800	31240200	2166.25
1444	-17920000	-17954300	-32025000	0.107	17920000	17954300	32025000	3531.35			1444	-17803500	-17949900	-30918300	0.107	17803500	17949900	30918300	3365.24
1445	-17900300	-17961900	-32098600	0.0855267	17900300	17961900	32098600	2830.59			1445	-17817000	-17905200	-31058900	0.0855267	17817000	17905200	31058900	2703.97
1446	-17944600	-17948700	-31960300	0.0917833	17944600	17948700	31960300	3022.17			1446	-17792200	-17999500	-30787600	0.0917833	17792200	17999500	30787600	2873.23
1447	-17942500	-17972500	-31888000	0.0790368	17942500	17972500	31888000	2595.79			1447	-17780100	-18058700	-30641700	0.0790368	17780100	18058700	30641700	2461.62
1448	-17947900	-17952700	-31946300	0.0615049	17947900	17952700	31946300	2024.3			1448	-17790100	-18016700	-30755400	0.0615049	17790100	18016700	30755400	1923.4
1449	-17937700	-17991500	-31835000	0.086887	17937700	17991500	31835000	2848.16			1449	-17770700	-18097500	-30536200	0.086887	17770700	18097500	30536200	2695.91
1450	-17941200	-17982800	-31868600	0.0551129	17941200	17982800	31868600	1808.93			1450	-17776800	-18078600	-30598700	0.0551129	17776800	18078600	30598700	1714.02
1451	-17942100	-17981200	-31876800	0.0564959	17942100	17981200	31876800	1854.92			1451	-17778500	-18075400	-30613900	0.0564959	17778500	18075400	30613900	1758.09
1452	-17934000	-18011100	-31788600	0.102471	17934000	18011100	31788600	3353.61			1452	-17762800	-18135600	-30441400	0.102471	17762800	18135600	30441400	3168.95
1453	-17931000	-18005700	-31772600	0.188862	17931000	18005700	31772600	6175.89			1453	-17758200	-18117800	-30426200	0.188862	17758200	18117800	30426200	5834.22
1454	-17585200	-18023800	-32856200	0.0705168	17585200	18023800	32856200	2396.8			1454	-17270200	-17922600	-32448400	0.0705168	17270200	17922600	32448400	2339
1455	-17577700	-18026100	-32880200	0.0695403	17577700	18026100	32880200	2365.74			1455	-17258300	-17926900	-32490700	0.0695403	17258300	17926900	32490700	2310.38
1456	-17398700	-18085800	-33485400	0.187114	17398700	18085800	33485400	6513.03			1456	-17042500	-18026100	-33415600	0.187114	17042500	18026100	33415600	6448.4
1457	-17421000	-18079800	-33420700	0.186953	17421000	18079800	33420700	6491.89			1457	-17063500	-18016700	-33327000	0.186953	17063500	18016700	33327000	6420.35
1458	-17430300	-18076400	-33386800	0.190804	17430300	18076400	33386800	6617.03			1458	-17072900	-18011300	-33279300	0.190804	17072900	18011300	33279300	6540.02
1459	-17510200	-18077000	-33311200	0.152812	17510200	18077000	33311200	5290.35			1459	-17232800	-18017200	-33161500	0.152812	17232800	18017200	33161500	5227.01
1460	-17934100	-17944600	-31941400	0.118018	17934100	17944600	31941400	3881.9			1460	-17781000	-17941200	-30766100	0.118018	17781000	17941200	30766100	3686.02
1461	-17930100	-17946400	-31958300	0.089423	17930100	17946400	31958300	2943.27			1461	-17783300	-17927700	-30795800	0.089423	17783300	17927700	30795800	2795.74
1462	-17872100	-17957600	-32096500	0.0799571	17872100	17957600	32096500	2644.41			1462	-17798400	-17802700	-31063400	0.0799571	17798400	17802700	31063400	2522.3
1463	-17880700	-17933700	-31917400	0.101409	17880700	17933700	31917400	3328.21			1463	-17776400	-17891300	-30783300	0.101409	17776400	17891300	30783300	3166.06
1464	-17393800	-18087100	-33500000	0.111344	17393800	18087100	33500000	3877.74			1464	-17040200	-18028000	-33430900	0.111344	17040200	18028000	33430900	3839.6
1465	-17850100	-17961400	-32145500	0.106694	17850100	17961400	32145500	3534.62			1465	-17753000	-17810000	-31161100	0.106694	17753000	17810000	31161100	3376.95
1466	-17887100	-17932500	-31902200	0.105068	17887100	17932500	31902200	3446.48			1466	-17773900	-17905300	-30751000	0.105068	17773900	17905300	30751000	3276.64
1467	-17882000	-17930100	-31889900	0.105637	17882000	17930100	31889900	3462.89			1467	-17770500	-17897000	-30735300	0.105637	17770500	17897000	30735300	3291.45
1468	-17876400	-17927600	-31877900	0.105059	17876400	17927600	31877900	3441.7			1468	-17767100	-17888000	-30719500	0.105059	17767100	17888000	30719500	3270.47
1469	-17396700	-18086700	-33493600	0.150436	17396700	18086700	33493600	5238.02			1469	-17041800	-18027300	-33424500	0.150436	17041800	18027300	33424500	5186.35
1470	-17804600	-18002300	-32483200	0.115097	17804600	18002300	32483200	3866.14			1470	-17702900	-17890500	-31786500	0.115097	17702900	17890500	31786500	3741.28
1471	-17798800	-18005700	-32513400	0.114438	17798800	18005700	32513400	3848.62			1471	-17690800	-17896400	-31840400	0.114438	17690800	17896400	31840400	3727.77
1472	-17793700	-18008300	-32537200	0.129962	17793700	18008300	32537200	4374.79			1472	-17682400	-17901900	-31888400	0.129962	17682400	17901900	31888400	4241.68
1473	-17931800	-18006600	-31777600	0.181768	17931800	18006600	31777600	5945.33			1473	-17758900	-18115700	-30433900	0.181768	17758900	18115700	30433900	5616.71
1474	-17773000	-17976400	-32330100	0.19529	17773000	17976400	32330100	6511.63			1474	-17603100	-17839000	-31518400	0.19529	17603100	17839000	31518400	6259.35
1475	-17795200	-17971700	-32273800	0.184275	17795200	17971700	32273800	6132.08			1475	-17646400	-17830300	-31413100	0.184275	17646400	17830300	31413100	5884.27
1476	-17816300	-17967400	-32222400	0.144996	17816300	17967400	32222400	4816.27			1476	-17686600	-17821900	-31312800	0.144996	17686600	17821900	31312800	4613.49
1477	-17833700	-17964100	-32181500	0.129788	17833700	17964100	32181500	4304.98			1477	-17721400	-17815600	-31233000	0.129788	17721400	17815600	31233000	4118.14
1478	-17689500	-17995600	-32550500	0.140069	17689500	17995600	32550500	4707.53			1478	-17447100	-17873700	-31922400	0.140069	17447100	17873700	31922400	4555.5
1479	-17707200	-17991300	-32502100	0.147642	17707200	17991300	32502100	4953.34			1479	-17479700	-17866300	-31836800	0.147642	17479700	17866300	31836800	4786.88
1480	-17716600	-17988800	-32475100	0.143696	17716600	17988800	32475100	4816.19			1480	-17497800	-17861600	-31784900	0.143696	17497800	17861600	31784900	4650
1481	-17726500	-17986800	-32450900	0.145491	17726500	17986800	32450900	4872.19			1481	-17514200	-17857200	-31737400	0.145491	17514200	17857200	31737400	4699.8
1482	-17651400	-18005600	-32659900	0.14327	17651400	18005600	32659900	4834.45			1482	-17381600	-17891800	-32116900	0.14327	17381600	17891800	32116900	4693.57
1483	-17613200	-18016100	-32773100	0.123063	17613200	18016100	32773100	4169.98			1483	-17319100	-17910200	-32311200	0.123063	17319100	17910200	32311200	4061.23
1484	-17633700	-18010100	-32709500	0.140973	17633700	18010100	32709500	4765.56			1484	-17350900	-17899200	-32200200	0.140973	17350900	17899200	32200200	4632.47
1485	-17662300	-18002800	-32628800	0.139695	17662300	18002800	32628800	4708.46			1485	-17399000	-17886200	-32059300	0.139695	17399000	17886200	32059300	4566.42
1486	-17672800	-18000000	-32598500	0.137344	17672800	18000000	32598500	4624.07			1486	-17415800	-17880900	-32004800	0.137344	17415800	17880900	32004800	4480.3
1487	-17787100	-18012800	-32576100	0.107947	17787100	18012800	32576100	3639.41			1487	-17668900	-17910000	-31959500	0.107947	17668900	17910000	31959500	3533.23
1488	-17776200	-18021300	-32647200	0.0791312	17776200	18021300	32647200	2675.59			1488	-17646500	-17923100	-32075600	0.0791312	17646500	17923100	32075600	2602.13
1489	-17771900	-18024700	-32676000	0.0834438	17771900	18024700	32676000	2824.71			1489	-17635900	-17928200	-32122600	0.0834438	17635900	17928200	32122600	2749.02
1490	-17767000	-18028300	-32706300	0.0869277	17767000	18028300	32706300	2946.25			1490	-17627300	-17934400	-32175300	0.0869277	17627300	17934400	32175300	2869.95
1491	-17765300	-18030800	-32725900	0.082483	17765300	18030800	32725900	2797.9			1491	-17627200	-17939700	-32213700	0.082483	17627200	17939700	32213700	2727.81
1492	-17763300	-18031500	-32732900	0.0847723	17763300	18031500	32732900	2876.32			1492	-17621400	-17940000	-32221600	0.0847723	17621400	17940000	32221600	2804.16
1493	-17899900	-17950500	-32018100	0.0976855	17899900	17950500	32018100	3221.57			1493	-17792200	-17865000	-30921900	0.0976855	17792200	17865000	30921900	3066.84
1494	-17891000	-17951900	-32036900	0.112676	17891000	17951900	32036900	3718.29			1494	-17794800	-17846200	-30959700	0.112676	17794800	17846200	30959700	3541.9
1495	-17790600	-18007200	-32532000	0.10833	17790600	18007200	32532000	3645.55			1495	-17681400	-17902300	-31892400	0.10833	17681400	17902300	31892400	3536.21
1496	-17797700	-18000900	-32480200	0.120838	17797700	18000900	32480200	4057.86			1496	-17696200	-17891600	-31801100	0.120838	17696200	17891600	31801100	3929.86
1497	-17801800	-17997500	-32451400	0.116749	17801800	17997500	32451400	3915.95			1497	-17705100	-17885800	-31750800	0.116749	17705100	17885800	31750800	3789.17
1498	-17805800	-17994100	-32423800	0.115834	17805800	17994100	32423800	3880.88			1498	-17713600	-17880200	-31701900	0.115834	17713600	17880200	31701900	3752.04
1499	-17809600	-17990800	-32396400	0.118097	17809600	17990800	32396400	3952.27			1499	-17722300	-17874600	-31653300	0.118097	17722300	17874600	31653300	3817.84
1500	-17812800	-17987300	-32367900	0.121322	17812800	17987300	32367900	4055.41			1500	-17730600	-17868800	-31603700	0.121322	17730600	17868800	31603700	3914.2
1501	-17816500	-17983900	-32339900	0.127328	17816500	17983900	32339900	4251.28			1501	-17739300	-17863100	-31554300	0.127328	17739300	17863100	31554300	4099.77
1502	-17819400	-17980600	-32313700	0.120894	17819400	17980600	32313700	4032.07			1502	-17747200	-17857700	-31508100	0.120894	17747200	17857700	31508100	3885.31
1503	-17822300	-17977700	-32289600	0.121118	17822300	17977700	32289600	4035.53			1503	-17753700	-17852700	-31465700	0.121118	17753700	17852700	31465700	3885.75
1504	-17829200	-17970800	-32233700	0.111394	17829200	17970800	32233700	3702.98			1504	-17771300	-17841100	-31364900	0.111394	17771300	17841100	31364900	3559.23
1505	-17835800	-17969500	-32217900	0.137888	17835800	17969500	32217900	4581.17			1505	-17783300	-17837900	-31330300	0.137888	17783300	17837900	31330300	4400.17
1506	-17853600	-17952600	-32079500	0.131964	17853600	17952600	32079500	4359.44			1506	-17809500	-17828500	-31082300	0.131964	17809500	17828500	31082300	4169.21
1507	-17859000	-17950700	-32060200	0.135619	17859000	17950700	32060200	4476.91			1507	-17805800	-17839000	-31045100	0.135619	17805800	17839000	31045100	4278.62
1508	-17865000	-17949000	-32042400	0.14987	17865000	17949000	32042400	4944.12			1508	-17802500	-17851300	-31009100	0.14987	17802500	17851300	31009100	4721.98
1509	-17934500	-17975800	-31827600	0.192793	17934500	17975800	31827600	6315.55			1509	-17764900	-18044400	-30547700	0.192793	17764900	18044400	30547700	5977.57
1510	-17933600	-17985400	-31812000	0.192057	17933600	17985400	31812000	6288.44			1510	-17762900	-18065800	-30512400	0.192057	17762900	18065800	30512400	5948.39
1511	-17887100	-17923900	-31840600	0.122639	17887100	17923900	31840600	4011.96			1511	-17760000	-17910000	-30647100	0.122639	17760000	17910000	30647100	3807.37
1512	-17885400	-17922200	-31830300	0.123096	17885400	17922200	31830300	4024.94			1512	-17757400	-17907600	-30631200	0.123096	17757400	17907600	30631200	3818.63
1513	-17884600	-17920800	-31821000	0.119734	17884600	17920800	31821000	3913.34			1513	-17755200	-17906400	-30616700	0.119734	17755200	17906400	30616700	3711.84
1514	-17882100	-17919300	-31813000	0.109123	17882100	17919300	31813000	3565.08			1514	-17753200	-17902700	-30605800	0.109123	17753200	17902700	30605800	3380.96
1515	-17891300	-17919100	-31801900	0.167634	17891300	17919100	31801900	5475.08			1515	-17751700	-17919500	-30578100	0.167634	17751700	17919500	30578100	5189.42
1516	-17889900	-17917900	-31794800	0.152445	17889900	17917900	31794800	4977.28			1516	-17750000	-17917200	-30568400	0.152445	17750000	17917200	30568400	4716.92
1517	-17887300	-17916600	-31788700	0.146106	17887300	17916600	31788700	4768.76			1517	-17748200	-17912400	-30560400	0.146106	17748200	17912400	30560400	4518.66
1518	-17883700	-17915500	-31784300	0.140307	17883700	17915500	31784300	4578.24			1518	-17746600	-17905300	-30556000	0.140307	17746600	17905300	30556000	4337.75
1519	-17878000	-17914300	-31781200	0.124155	17878000	17914300	31781200	4050.14			1519	-17745000	-17894900	-30555400	0.124155	17745000	17894900	30555400	3837.36
1520	-17884700	-17914900	-31778600	0.173447	17884700	17914900	31778600	5658.31			1520	-17745300	-17905900	-30546300	0.173447	17745300	17905900	30546300	5360.06
1521	-17880800	-17914300	-31778500	0.152812	17880800	17914300	31778500	4984.69			1521	-17744800	-17898100	-30550300	0.152812	17744800	17898100	30550300	4722.36
1522	-17875300	-17913600	-31778800	0.137683	17875300	17913600	31778800	4490.71			1522	-17744000	-17887300	-30555400	0.137683	17744000	17887300	30555400	4254.73
1523	-17870200	-17913100	-31780800	0.125171	17870200	17913100	31780800	4082.52			1523	-17743700	-17876900	-30564000	0.125171	17743700	17876900	30564000	3868.63
1524	-17864400	-17912700	-31783200	0.107218	17864400	17912700	31783200	3496.9			1524	-17743300	-17865200	-30572900	0.107218	17743300	17865200	30572900	3314.18
1525	-17860200	-17912600	-31786800	0.0881589	17860200	17912600	31786800	2875.49			1525	-17743400	-17856400	-30582500	0.0881589	17743400	17856400	30582500	2725.66
1526	-17860600	-17913200	-31790600	0.0957194	17860600	17913200	31790600	3122.64			1526	-17744300	-17855900	-30589400	0.0957194	17744300	17855900	30589400	2960.29
1527	-17860200	-17914400	-31800000	0.144285	17860200	17914400	31800000	4708.89			1527	-17746300	-17853000	-30606400	0.144285	17746300	17853000	30606400	4465.36
1528	-17854700	-17914800	-31808000	0.135603	17854700	17914800	31808000	4426.58			1528	-17747400	-17842000	-30625300	0.135603	17747400	17842000	30625300	4199.14
1529	-17850100	-17915300	-31816400	0.13457	17850100	17915300	31816400	4394.04			1529	-17748600	-17831700	-30644300	0.13457	17748600	17831700	30644300	4169.69
1530	-17845600	-17916000	-31825800	0.135731	17845600	17916000	31825800	4433.35			1530	-17750100	-17821700	-30665000	0.135731	17750100	17821700	30665000	4208.59
1531	-17841100	-17916800	-31836300	0.136518	17841100	17916800	31836300	4460.68			1531	-17751800	-17811800	-30687100	0.136518	17751800	17811800	30687100	4236.2
1532	-17836500	-17917800	-31847600	0.138667	17836500	17917800	31847600	4532.71			1532	-17753800	-17801500	-30711100	0.138667	17753800	17801500	30711100	4306.49
1533	-17831200	-17918800	-31860200	0.138069	17831200	17918800	31860200	4515.15			1533	-17755800	-17790200	-30737300	0.138069	17755800	17790200	30737300	4291.82
1534	-17824300	-17919400	-31871400	0.126236	17824300	17919400	31871400	4129.61			1534	-17757400	-17776100	-30762300	0.126236	17757400	17776100	30762300	3927.11
1535	-17787200	-17932500	-32001800	0.15686	17787200	17932500	32001800	5156.86			1535	-17694800	-17781400	-31015100	0.15686	17694800	17781400	31015100	4926.1
1536	-17778600	-17934100	-32021800	0.145274	17778600	17934100	32021800	4779.29			1536	-17677300	-17784700	-31056400	0.145274	17677300	17784700	31056400	4568.87
1537	-17770200	-17936000	-32043700	0.145244	17770200	17936000	32043700	4782.05			1537	-17661100	-17788700	-31101000	0.145244	17661100	17788700	31101000	4575.37
1538	-17814700	-17995800	-32426700	0.123796	17814700	17995800	32426700	4148.95			1538	-17724100	-17879300	-31685400	0.123796	17724100	17879300	31685400	4007.92
1539	-17809000	-17999000	-32455400	0.121818	17809000	17999000	32455400	4087.3			1539	-17713000	-17885000	-31736800	0.121818	17713000	17885000	31736800	3951.92
1540	-17880700	-17968500	-32166000	0.0565793	17880700	17968500	32166000	1877.3			1540	-17829400	-17864000	-31188800	0.0565793	17829400	17864000	31188800	1797.45
1541	-17945500	-17960900	-31921100	0.0631521	17945500	17960900	31921100	2076.58			1541	-17786000	-18034600	-30708100	0.0631521	17786000	18034600	30708100	1971.59
1542	-17940600	-17985700	-31861200	0.055769	17940600	17985700	31861200	1829.98			1542	-17775700	-18085000	-30584100	0.055769	17775700	18085000	30584100	1733.57
1543	-17934700	-18001700	-31803100	0.121204	17934700	18001700	31803100	3968.4			1543	-17765000	-18118500	-30474600	0.121204	17765000	18118500	30474600	3752.28
1544	-17607200	-18017500	-32789500	0.118192	17607200	18017500	32789500	4007.31			1544	-17306300	-17912000	-32336700	0.118192	17306300	17912000	32336700	3903.87
1545	-17555000	-18034100	-32960100	0.12566	17555000	18034100	32960100	4287.92			1545	-17226900	-17941000	-32622700	0.12566	17226900	17941000	32622700	4196.7
1546	-17564300	-18031100	-32929300	0.113434	17564300	18031100	32929300	3866.24			1546	-17239800	-17935700	-32572500	0.113434	17239800	17935700	32572500	3780.95
1547	-17781900	-18016400	-32606700	0.0803991	17781900	18016400	32606700	2713.97			1547	-17662900	-17917900	-32021800	0.0803991	17662900	17917900	32021800	2638.47
1548	-17525000	-18044500	-33064300	0.127299	17525000	18044500	33064300	4361.07			1548	-17183100	-17958500	-32791600	0.127299	17183100	17958500	32791600	4279.59
1549	-17513200	-18048100	-33102000	0.133254	17513200	18048100	33102000	4571.54			1549	-17166400	-17964700	-32852700	0.133254	17166400	17964700	32852700	4490.41
1550	-17501800	-18050400	-33129700	0.124355	17501800	18050400	33129700	4270.44			1550	-17148500	-17968100	-32895200	0.124355	17148500	17968100	32895200	4196.92
1551	-17501000	-18052100	-33142600	0.165294	17501000	18052100	33142600	5679.43			1551	-17150600	-17971300	-32915900	0.165294	17150600	17971300	32915900	5583.94
1552	-17460100	-18066300	-33284500	0.166126	17460100	18066300	33284500	5738.88			1552	-17104800	-17995100	-33131800	0.166126	17104800	17995100	33131800	5660.73
1553	-17469000	-18063200	-33254200	0.169111	17469000	18063200	33254200	5835.28			1553	-17113500	-17990100	-33086900	0.169111	17113500	17990100	33086900	5752.02
1554	-17476200	-18059500	-33220400	0.194739	17476200	18059500	33220400	6710.63			1554	-17121600	-17983800	-33034400	0.194739	17121600	17983800	33034400	6609.41
1555	-17489200	-18056500	-33185900	0.201933	17489200	18056500	33185900	6949.84			1555	-17137900	-17978900	-32982600	0.201933	17137900	17978900	32982600	6840.11
1556	-17832800	-17986600	-32342900	0.106585	17832800	17986600	32342900	3560.4			1556	-17763100	-17862900	-31529100	0.106585	17763100	17862900	31529100	3429.83
1557	-17775000	-18023300	-32663000	0.0843606	17775000	18023300	32663000	2854.31			1557	-17648600	-17929000	-32115900	0.0843606	17648600	17929000	32115900	2779.15
1558	-17771700	-18026800	-32691400	0.0885726	17771700	18026800	32691400	3000.34			1558	-17640800	-17934400	-32162300	0.0885726	17640800	17934400	32162300	2923.41
1559	-17760700	-18033700	-32751600	0.0634332	17760700	18033700	32751600	2153.93			1559	-17618500	-17944400	-32255800	0.0634332	17618500	17944400	32255800	2101.33
1560	-17766800	-18030200	-32720500	0.0939105	17766800	18030200	32720500	3184.88			1560	-17632300	-17939900	-32209500	0.0939105	17632300	17939900	32209500	3105.5
1561	-17762800	-18033200	-32746100	0.088854	17762800	18033200	32746100	3016.52			1561	-17623600	-17944300	-32249900	0.088854	17623600	17944300	32249900	2942.98
1562	-17556000	-18077000	-33265600	0.160087	17556000	18077000	33265600	5536.22			1562	-17312100	-18019800	-33100500	0.160087	17312100	18019800	33100500	5469.76
1563	-17653400	-18008700	-32680000	0.187221	17653400	18008700	32680000	6323.35			1563	-17437500	-17915400	-32229700	0.187221	17437500	17915400	32229700	6171.4
1564	-17657000	-18003800	-32641700	0.15977	17657000	18003800	32641700	5387.54			1564	-17443600	-17907600	-32168000	0.15977	17443600	17907600	32168000	5252.81
1565	-17661700	-17999700	-32607400	0.146952	17661700	17999700	32607400	4948.35			1565	-17451000	-17900800	-32111600	0.146952	17451000	17900800	32111600	4820.08
1566	-17665400	-17995700	-32575500	0.136356	17665400	17995700	32575500	4585.47			1566	-17458400	-17894300	-32057800	0.136356	17458400	17894300	32057800	4462.56
1567	-17669900	-17991900	-32543600	0.134073	17669900	17991900	32543600	4502.81			1567	-17465900	-17887900	-32004800	0.134073	17465900	17887900	32004800	4378.22
1568	-17673800	-17988500	-32515400	0.134185	17673800	17988500	32515400	4501.36			1568	-17472500	-17882100	-31956800	0.134185	17472500	17882100	31956800	4373.16
1569	-17678100	-17985300	-32488700	0.134757	17678100	17985300	32488700	4515.65			1569	-17479500	-17876700	-31911100	0.134757	17479500	17876700	31911100	4383.55
1570	-17681700	-17982400	-32463700	0.12954	17681700	17982400	32463700	4336.4			1570	-17486400	-17871700	-31868400	0.12954	17486400	17871700	31868400	4206.48
1571	-17684800	-17979400	-32439300	0.119727	17684800	17979400	32439300	4003.87			1571	-17492700	-17866600	-31825800	0.119727	17492700	17866600	31825800	3880.99
1572	-17689200	-17976300	-32413200	0.124212	17689200	17976300	32413200	4149.48			1572	-17501100	-17861300	-31779700	0.124212	17501100	17861300	31779700	4018.85
1573	-17693600	-17973300	-32386800	0.122315	17693600	17973300	32386800	4081.75			1573	-17509200	-17856000	-31733400	0.122315	17509200	17856000	31733400	3950.02
1574	-17698000	-17970400	-32362200	0.121399	17698000	17970400	32362200	4047.17			1574	-17517000	-17851000	-31690500	0.121399	17517000	17851000	31690500	3913.62
1575	-17702600	-17967600	-32337300	0.115877	17702600	17967600	32337300	3859.23			1575	-17525400	-17846100	-31647100	0.115877	17525400	17846100	31647100	3729.07
1576	-17706500	-17964600	-32312400	0.110359	17706500	17964600	32312400	3671.73			1576	-17533800	-17841100	-31602500	0.110359	17533800	17841100	31602500	3545.1
1577	-17710900	-17961800	-32287800	0.107066	17710900	17961800	32287800	3558.65			1577	-17542700	-17836100	-31558400	0.107066	17542700	17836100	31558400	3433.23
1578	-17715500	-17959200	-32264500	0.112621	17715500	17959200	32264500	3739.82			1578	-17551400	-17831400	-31515800	0.112621	17551400	17831400	31515800	3605.19
1579	-17721200	-17956900	-32242300	0.122069	17721200	17956900	32242300	4050.09			1579	-17561500	-17827000	-31474200	0.122069	17561500	17827000	31474200	3901.26
1580	-17726300	-17954500	-32220300	0.124212	17726300	17954500	32220300	4117.65			1580	-17571300	-17822800	-31434200	0.124212	17571300	17822800	31434200	3963.54
1581	-17731100	-17952000	-32197700	0.120699	17731100	17952000	32197700	3997.62			1581	-17580200	-17818300	-31393100	0.120699	17580200	17818300	31393100	3845.14
1582	-17736000	-17949300	-32173600	0.118197	17736000	17949300	32173600	3911.01			1582	-17591200	-17813600	-31348800	0.118197	17591200	17813600	31348800	3758.91
1583	-17741100	-17947000	-32151700	0.11869	17741100	17947000	32151700	3923.97			1583	-17602100	-17809200	-31306700	0.11869	17602100	17809200	31306700	3768.41
1584	-17747700	-17945000	-32130900	0.133787	17747700	17945000	32130900	4419.66			1584	-17614400	-17805300	-31266200	0.133787	17614400	17805300	31266200	4241.23
1585	-17848000	-17954000	-32094700	0.105179	17848000	17954000	32094700	3476.51			1585	-17812300	-17816600	-31113800	0.105179	17812300	17816600	31113800	3326.75
1586	-17849100	-17957400	-32117900	0.138742	17849100	17957400	32117900	4590.65			1586	-17816800	-17817600	-31151500	0.138742	17816800	17817600	31151500	4395.7
1587	-17845700	-17960400	-32143100	0.144422	17845700	17960400	32143100	4783.53			1587	-17808400	-17822600	-31196000	0.144422	17808400	17822600	31196000	4583.84
1588	-17843200	-17963100	-32164500	0.120913	17843200	17963100	32164500	4008.42			1588	-17801300	-17827000	-31234700	0.120913	17801300	17827000	31234700	3843.67
1589	-17914300	-17949400	-31995600	0.0901783	17914300	17949400	31995600	2971.98			1589	-17788700	-17892000	-30870500	0.0901783	17788700	17892000	30870500	2826.42
1590	-17888100	-17954100	-32055500	0.112143	17888100	17954100	32055500	3703.5			1590	-17797400	-17835000	-30989100	0.112143	17797400	17835000	30989100	3528.86
1591	-17819600	-17972900	-32258200	0.102453	17819600	17972900	32258200	3408.73			1591	-17753200	-17846100	-31419100	0.102453	17753200	17846100	31419100	3280.11
1592	-17821600	-17970400	-32238200	0.0960884	17821600	17970400	32238200	3194.31			1592	-17758400	-17841800	-31383200	0.0960884	17758400	17841800	31383200	3071.8
1593	-17837800	-17964800	-32182400	0.128437	17837800	17964800	32182400	4260.71			1593	-17791600	-17830700	-31270800	0.128437	17791600	17830700	31270800	4088.52
1594	-17871500	-17936700	-31948100	0.115575	17871500	17936700	31948100	3797.51			1594	-17782200	-17872700	-30843000	0.115575	17782200	17872700	30843000	3616.4
1595	-17941400	-17942700	-31921000	0.130583	17941400	17942700	31921000	4292.02			1595	-17778000	-17958900	-30726800	0.130583	17778000	17958900	30726800	4073
1596	-17941200	-17949800	-31901800	0.14901	17941200	17949800	31901800	4894.45			1596	-17775500	-17977900	-30690000	0.14901	17775500	17977900	30690000	4642.19
1597	-17939600	-17958300	-31881800	0.168587	17939600	17958300	31881800	5533.65			1597	-17772600	-17997700	-30649400	0.168587	17772600	17997700	30649400	5245.02
1598	-17938200	-17968100	-31862100	0.183188	17938200	17968100	31862100	6008.99			1598	-17769900	-18020000	-30608200	0.183188	17769900	18020000	30608200	5691.8
1599	-17936900	-17978100	-31842400	0.183815	17936900	17978100	31842400	6025.66			1599	-17767300	-18042400	-30567300	0.183815	17767300	18042400	30567300	5703.89
1600	-17933800	-18015600	-31783000	0.170186	17933800	18015600	31783000	5568.92			1600	-17760200	-18126400	-30432400	0.170186	17760200	18126400	30432400	5259.8
1601	-17934100	-18005400	-31795100	0.173292	17934100	18005400	31795100	5672.31			1601	-17761400	-18104800	-30462700	0.173292	17761400	18104800	30462700	5360.27
1602	-17417600	-18083100	-33447400	0.149057	17417600	18083100	33447400	5181.66			1602	-17076200	-18022200	-33353700	0.149057	17076200	18022200	33353700	5126.21
1603	-17397500	-18086900	-33494400	0.115237	17397500	18086900	33494400	4012.63			1603	-17046900	-18027500	-33420900	0.115237	17046900	18027500	33420900	3972.61
1604	-17454400	-18079100	-33381800	0.196309	17454400	18079100	33381800	6809.68			1604	-17135700	-18017400	-33260100	0.196309	17135700	18017400	33260100	6731.24
1605	-17439500	-18080700	-33408200	0.199508	17439500	18080700	33408200	6926.6			1605	-17113300	-18019400	-33296700	0.199508	17113300	18019400	33296700	6848.98
1606	-17876400	-17923900	-31851300	0.126531	17876400	17923900	31851300	4140.27			1606	-17761100	-17890500	-30674600	0.126531	17761100	17890500	30674600	3931.24
1607	-17825100	-17922900	-31895900	0.199944	17825100	17922900	31895900	6548.01			1607	-17762800	-17773100	-30803700	0.199944	17762800	17773100	30803700	6231.2
1608	-17817100	-17924600	-31915600	0.178658	17817100	17924600	31915600	5854.99			1608	-17756800	-17766300	-30845200	0.178658	17756800	17766300	30845200	5576.08
1609	-17808200	-17926000	-31934400	0.169259	17808200	17926000	31934400	5550.5			1609	-17738600	-17769300	-30885000	0.169259	17738600	17769300	30885000	5289.93
1610	-17798200	-17927300	-31953600	0.15852	17798200	17927300	31953600	5201.61			1610	-17719000	-17772200	-30925400	0.15852	17719000	17772200	30925400	4961.04
1611	-17786500	-17928600	-31974800	0.170427	17786500	17928600	31974800	5596.14			1611	-17697600	-17775600	-30971000	0.170427	17697600	17775600	30971000	5341.97
1612	-17840500	-17985000	-32323700	0.101623	17840500	17985000	32323700	3392.34			1612	-17777900	-17859200	-31487900	0.101623	17777900	17859200	31487900	3265.26
1613	-17820900	-17993600	-32405100	0.127843	17820900	17993600	32405100	4281.08			1613	-17736600	-17874700	-31640000	0.127843	17736600	17874700	31640000	4131.76
1614	-17864000	-17975500	-32232400	0.0954237	17864000	17975500	32232400	3174.26			1614	-17827100	-17841800	-31314700	0.0954237	17827100	17841800	31314700	3045.94
1615	-17891300	-17965700	-32135500	0.0901476	17891300	17965700	32135500	2987.78			1615	-17823800	-17884600	-31128300	0.0901476	17823800	17884600	31128300	2857.52
1616	-17880100	-17971800	-32189700	0.0687986	17880100	17971800	32189700	2285.09			1616	-17833800	-17858800	-31225400	0.0687986	17833800	17858800	31225400	2188.94
1617	-17919400	-17957000	-32045000	0.0979686	17919400	17957000	32045000	3236.08			1617	-17807500	-17946000	-30950400	0.0979686	17807500	17946000	30950400	3085.31
1618	-17908200	-17962600	-32096100	0.0776726	17908200	17962600	32096100	2570.81			1618	-17816900	-17918600	-31045000	0.0776726	17816900	17918600	31045000	2454.89
1619	-17944100	-17972800	-31899400	0.0829195	17944100	17972800	31899400	2724.69			1619	-17782400	-18058000	-30658900	0.0829195	17782400	18058000	30658900	2584.48
1620	-17947800	-17961600	-31937000	0.0947753	17947800	17961600	31937000	3118.65			1620	-17789000	-18033000	-30731000	0.0947753	17789000	18033000	30731000	2961.75
1621	-17939100	-17993700	-31842800	0.0845528	17939100	17993700	31842800	2772.73			1621	-17772600	-18101900	-30545400	0.0845528	17772600	18101900	30545400	2624.83
1622	-17942200	-17988500	-31870000	0.0680793	17942200	17988500	31870000	2234.93			1622	-17777300	-18089000	-30591700	0.0680793	17777300	18089000	30591700	2117.14
1623	-17934800	-18011500	-31794100	0.109325	17934800	18011500	31794100	3578.82			1623	-17764100	-18136700	-30449500	0.109325	17764100	18136700	30449500	3382.21
1624	-17932000	-18015200	-31770800	0.221283	17932000	18015200	31770800	7237			1624	-17759000	-18137500	-30412800	0.221283	17759000	18137500	30412800	6834.86
1625	-17932100	-18018600	-31767900	0.203324	17932100	18018600	31767900	6649.31			1625	-17758800	-18145500	-30402800	0.203324	17758800	18145500	30402800	6278.56
1626	-17932600	-18018500	-31771900	0.187372	17932600	18018500	31771900	6128.69			1626	-17759900	-18147000	-30409400	0.187372	17759900	18147000	30409400	5787.87
1627	-17592100	-18021700	-32834200	0.0980871	17592100	18021700	32834200	3331.15			1627	-17279600	-17918700	-32410800	0.0980871	17279600	17918700	32410800	3248.69
1628	-17568500	-18029200	-32911400	0.115521	17568500	18029200	32911400	3934.62			1628	-17243600	-17931800	-32540600	0.115521	17243600	17931800	32540600	3845.37
1629	-17541000	-18037400	-32997600	0.121196	17541000	18037400	32997600	4141.22			1629	-17205000	-17946500	-32684600	0.121196	17205000	17946500	32684600	4056.93
1630	-17532600	-18040600	-33028900	0.116619	17532600	18040600	33028900	3989.62			1630	-17194000	-17951800	-32733400	0.116619	17194000	17951800	32733400	3911.3
1631	-17392200	-18087800	-33506000	0.246082	17392200	18087800	33506000	8572.2			1631	-17035000	-18029100	-33444600	0.246082	17035000	18029100	33444600	8490.19
1632	-17424800	-18078200	-33405500	0.15583	17424800	18078200	33405500	5407.97			1632	-17065600	-18014300	-33307800	0.15583	17065600	18014300	33307800	5347.21
1633	-17578800	-18025200	-32872800	0.0707459	17578800	18025200	32872800	2406.02			1633	-17258000	-17925000	-32477400	0.0707459	17258000	17925000	32477400	2349.03
1634	-17934800	-18024900	-31781000	0.118365	17934800	18024900	31781000	3873.65			1634	-17762700	-18161300	-30415100	0.118365	17762700	18161300	30415100	3658.42
1635	-17935200	-18021200	-31787700	0.0779116	17935200	18021200	31787700	2550.3			1635	-17763700	-18154700	-30428700	0.0779116	17763700	18154700	30428700	2409.17
1636	-17938600	-18002000	-31830600	0.0885242	17938600	18002000	31830600	2901.93			1636	-17770800	-18117000	-30517100	0.0885242	17770800	18117000	30517100	2745.64
1637	-17943500	-17981300	-31886400	0.075947	17943500	17981300	31886400	2494.61			1637	-17780300	-18074300	-30628000	0.075947	17780300	18074300	30628000	2364.8
1638	-17949500	-17954200	-31956600	0.0937466	17949500	17954200	31956600	3086.95			1638	-17792400	-18017600	-30770800	0.0937466	17792400	18017600	30770800	2933.73
1639	-17928900	-17955500	-32024500	0.113227	17928900	17955500	32024500	3737.5			1639	-17804000	-17965100	-30906300	0.113227	17804000	17965100	30906300	3560.43
1640	-17899400	-17964200	-32116600	0.0986735	17899400	17964200	32116600	3268.21			1640	-17820500	-17900800	-31088700	0.0986735	17820500	17900800	31088700	3123.43
1641	-17872100	-17973600	-32210700	0.0849531	17872100	17973600	32210700	2823.76			1641	-17837800	-17843800	-31269100	0.0849531	17837800	17843800	31269100	2707.25
1642	-17848800	-17983500	-32304800	0.0932428	17848800	17983500	32304800	3110.57			1642	-17792800	-17855600	-31447100	0.0932428	17792800	17855600	31447100	2991.57
1643	-17788700	-18008500	-32543200	0.100672	17788700	18008500	32543200	3389.37			1643	-17679100	-17905500	-31917600	0.100672	17679100	17905500	31917600	3289.73
1644	-17785600	-18011700	-32569100	0.0915078	17785600	18011700	32569100	3084.13			1644	-17673200	-17911000	-31962400	0.0915078	17673200	17911000	31962400	2995.81
1645	-17927100	-17947800	-31971400	0.0955199	17927100	17947800	31971400	3145.54			1645	-17785200	-17919300	-30817800	0.0955199	17785200	17919300	30817800	2988.7
1646	-17882800	-17956100	-32075200	0.102696	17882800	17956100	32075200	3394.06			1646	-17799700	-17820900	-31019800	0.102696	17799700	17820900	31019800	3234.97
1647	-17869900	-17933100	-31923700	0.114764	17869900	17933100	31923700	3766.69			1647	-17776500	-17871900	-30803100	0.114764	17776500	17871900	30803100	3584.58
1648	-17647800	-18013800	-32722400	0.164665	17647800	18013800	32722400	5571.22			1648	-17432200	-17924600	-32300900	0.164665	17432200	17924600	32300900	5444.42
1649	-17642800	-18018400	-32760200	0.156542	17642800	18018400	32760200	5304.63			1649	-17422700	-17931600	-32360300	0.156542	17422700	17931600	32360300	5188.45
1650	-17638100	-18023000	-32797400	0.154353	17638100	18023000	32797400	5238.48			1650	-17416000	-17938900	-32418800	0.154353	17416000	17938900	32418800	5128.44
1651	-17633700	-18027400	-32833500	0.157741	17633700	18027400	32833500	5361.44			1651	-17409800	-17945700	-32474100	0.157741	17409800	17945700	32474100	5253.16
1652	-17629500	-18031500	-32867100	0.145232	17629500	18031500	32867100	4943.12			1652	-17404800	-17952300	-32525600	0.145232	17404800	17952300	32525600	4847.11
1653	-17626400	-18035400	-32897800	0.146688	17626400	18035400	32897800	4999.07			1653	-17401100	-17958400	-32572900	0.146688	17401100	17958400	32572900	4905.57
1654	-17623100	-18039300	-32928700	0.144747	17623100	18039300	32928700	4939.27			1654	-17398100	-17964400	-32619300	0.144747	17398100	17964400	32619300	4850.28
1655	-17619800	-18043000	-32959000	0.14164	17619800	18043000	32959000	4839.32			1655	-17394600	-17970300	-32665000	0.14164	17394600	17970300	32665000	4755.41
1656	-17616900	-18046800	-32988800	0.136768	17616900	18046800	32988800	4678.69			1656	-17391400	-17976100	-32709500	0.136768	17391400	17976100	32709500	4600.56
1657	-17612700	-18050600	-33020300	0.134166	17612700	18050600	33020300	4595.6			1657	-17386300	-17981900	-32755700	0.134166	17386300	17981900	32755700	4521.77
1658	-17607800	-18054300	-33051700	0.137256	17607800	18054300	33051700	4707.43			1658	-17380500	-17987400	-32801100	0.137256	17380500	17987400	32801100	4634.63
1659	-17602200	-18057900	-33083000	0.139653	17602200	18057900	33083000	4795.66			1659	-17374000	-17992800	-32845900	0.139653	17374000	17992800	32845900	4724.27
1660	-17596500	-18061500	-33114400	0.140756	17596500	18061500	33114400	4839.61			1660	-17367400	-17998100	-32890700	0.140756	17367400	17998100	32890700	4770.34
1661	-17590400	-18065300	-33147400	0.145053	17590400	18065300	33147400	4993.94			1661	-17359500	-18003600	-32937400	0.145053	17359500	18003600	32937400	4925.31
1662	-17583800	-18069100	-33181100	0.148508	17583800	18069100	33181100	5119.74			1662	-17351600	-18009100	-32984700	0.148508	17351600	18009100	32984700	5052.33
1663	-17576800	-18072800	-33214400	0.150289	17576800	18072800	33214400	5187.94			1663	-17343200	-18014400	-33031000	0.150289	17343200	18014400	33031000	5122.49
1664	-17571400	-18076500	-33246400	0.146229	17571400	18076500	33246400	5054.3			1664	-17338100	-18019900	-33075300	0.146229	17338100	18019900	33075300	4993.31
1665	-17509000	-18079800	-33332300	0.13525	17509000	18079800	33332300	4686.56			1665	-17234900	-18021600	-33190700	0.13525	17234900	18021600	33190700	4632.44
1666	-17389400	-18088600	-33515100	0.122881	17389400	18088600	33515100	4281.99			1666	-17036400	-18030100	-33450300	0.122881	17036400	18030100	33450300	4240.75
1667	-17860500	-17960400	-32128000	0.0902272	17860500	17960400	32128000	2987.46			1667	-17773400	-17807200	-31121200	0.0902272	17773400	17807200	31121200	2851.99
1668	-17875000	-17958100	-32096900	0.0791554	17875000	17958100	32096900	2618.11			1668	-17801300	-17802400	-31058400	0.0791554	17801300	17802400	31058400	2496.62
1669	-17942000	-17944600	-31933500	0.099034	17942000	17944600	31933500	3256.9			1669	-17779700	-17954600	-30743000	0.099034	17779700	17954600	30743000	3090.88
1670	-17938800	-17946200	-31948200	0.0882135	17938800	17946200	31948200	2902.72			1670	-17782100	-17944600	-30770100	0.0882135	17782100	17944600	30770100	2755.85
1671	-17875100	-17931300	-31905400	0.109685	17875100	17931300	31905400	3597.5			1671	-17773100	-17883100	-30767400	0.109685	17773100	17883100	30767400	3421.38
1672	-17870000	-17928700	-31892500	0.109894	17870000	17928700	31892500	3601.91			1672	-17769500	-17874700	-30750200	0.109894	17769500	17874700	30750200	3424.61
1673	-17864300	-17926100	-31879600	0.105901	17864300	17926100	31879600	3468.63			1673	-17765800	-17866100	-30732500	0.105901	17765800	17866100	30732500	3296.92
1674	-17470400	-18079200	-33366700	0.21577	17470400	18079200	33366700	7482.18			1674	-17166700	-18018700	-33238000	0.21577	17166700	18018700	33238000	7395.82
1675	-17458400	-18080600	-33388600	0.193124	17458400	18080600	33388600	6701.72			1675	-17146700	-18020100	-33268200	0.193124	17146700	18020100	33268200	6625.82
1676	-17387200	-18089100	-33520400	0.144335	17387200	18089100	33520400	5030.54			1676	-17032600	-18030800	-33458800	0.144335	17032600	18030800	33458800	4982.66
1677	-17871200	-17925200	-31866200	0.102648	17871200	17925200	31866200	3360.61			1677	-17763700	-17880000	-30703900	0.102648	17763700	17880000	30703900	3192.6
1678	-17805000	-18003700	-32492600	0.12029	17805000	18003700	32492600	4042.27			1678	-17700900	-17891600	-31796200	0.12029	17700900	17891600	31796200	3911.59
1679	-17799200	-18007000	-32522500	0.0986428	17799200	18007000	32522500	3318.76			1679	-17689200	-17897600	-31850900	0.0986428	17689200	17897600	31850900	3214.63
1680	-17793900	-18009300	-32543700	0.111049	17793900	18009300	32543700	3739.22			1680	-17680200	-17902300	-31893500	0.111049	17680200	17902300	31893500	3625.05
1681	-17932900	-18016500	-31775300	0.189057	17932900	18016500	31775300	6184.47			1681	-17759400	-18133600	-30419000	0.189057	17759400	18133600	30419000	5840.56
1682	-17932300	-18017100	-31770700	0.18503	17932300	18017100	31770700	6051.59			1682	-17758800	-18137600	-30411100	0.18503	17758800	18137600	30411100	5714.68
1683	-17771000	-17977700	-32341100	0.157748	17771000	17977700	32341100	5262.18			1683	-17596000	-17839800	-31531400	0.157748	17596000	17839800	31531400	5058.21
1684	-17789700	-17973400	-32292100	0.159397	17789700	17973400	32292100	5307.85			1684	-17632700	-17832500	-31442200	0.159397	17632700	17832500	31442200	5094.93
1685	-17811100	-17969000	-32239100	0.150792	17811100	17969000	32239100	5011.92			1685	-17673900	-17824100	-31341100	0.150792	17673900	17824100	31341100	4802.6
1686	-17829400	-17965900	-32198600	0.125373	17829400	17965900	32198600	4161.28			1686	-17710000	-17818100	-31262000	0.125373	17710000	17818100	31262000	3982.18
1687	-17846100	-17963000	-32160900	0.118782	17846100	17963000	32160900	3937.4			1687	-17742800	-17812300	-31187600	0.118782	17742800	17812300	31187600	3763.12
1688	-17699800	-17993200	-32523300	0.128874	17699800	17993200	32523300	4327.04			1688	-17464100	-17868900	-31871000	0.128874	17464100	17868900	31871000	4183.34
1689	-17708600	-17991000	-32498500	0.124552	17708600	17991000	32498500	4178.14			1689	-17479300	-17864300	-31822600	0.124552	17479300	17864300	31822600	4035.67
1690	-17717100	-17989200	-32477300	0.115607	17717100	17989200	32477300	3875.16			1690	-17493600	-17860500	-31781500	0.115607	17493600	17860500	31781500	3740.14
1691	-17733900	-17985000	-32430600	0.129903	17733900	17985000	32430600	4346.98			1691	-17525700	-17853100	-31696400	0.129903	17525700	17853100	31696400	4189.66
1692	-17645600	-18007100	-32676800	0.134651	17645600	18007100	32676800	4546.44			1692	-17368900	-17893600	-32142400	0.134651	17368900	17893600	32142400	4415.04
1693	-17656100	-18004200	-32645500	0.128123	17656100	18004200	32645500	4321.02			1693	-17385400	-17888100	-32086600	0.128123	17385400	17888100	32086600	4192.04
1694	-17666200	-18001500	-32616200	0.125329	17666200	18001500	32616200	4222.25			1694	-17401400	-17882900	-32033700	0.125329	17401400	17882900	32033700	4092.37
1695	-17683300	-17997400	-32569700	0.129656	17683300	17997400	32569700	4360.67			1695	-17432400	-17875900	-31952800	0.129656	17432400	17875900	31952800	4221.22
1696	-17627600	-18011600	-32726900	0.142108	17627600	18011600	32726900	4806.99			1696	-17339000	-17901300	-32227800	0.142108	17339000	17901300	32227800	4674.33
1697	-17438600	-18074400	-33364000	0.187504	17438600	18074400	33364000	6497.17			1697	-17079600	-18008000	-33248800	0.187504	17079600	18008000	33248800	6419.11
1698	-17389900	-18088500	-33513500	0.169221	17389900	18088500	33513500	5896.43			1698	-17034200	-18030000	-33451800	0.169221	17034200	18030000	33451800	5840.14
1699	-17383400	-18090300	-33533200	0.194355	17383400	18090300	33533200	6777.18			1699	-17027400	-18033200	-33481100	0.194355	17027400	18033200	33481100	6715.35
1700	-17781900	-18016600	-32608300	0.0901388	17781900	18016600	32608300	3042.96			1700	-17657700	-17915500	-32010500	0.0901388	17657700	17915500	32010500	2956.29
1701	-17777400	-18020600	-32640900	0.0858628	17777400	18020600	32640900	2902.48			1701	-17647200	-17921500	-32063600	0.0858628	17647200	17921500	32063600	2822.03
1702	-17772000	-18024400	-32673900	0.0875221	17772000	18024400	32673900	2962.5			1702	-17635500	-17927300	-32116500	0.0875221	17635500	17927300	32116500	2882.58
1703	-17766600	-18028400	-32707700	0.0914411	17766600	18028400	32707700	3099.39			1703	-17625000	-17933900	-32174500	0.0914411	17625000	17933900	32174500	3018.7
1704	-17761600	-18031800	-32737300	0.0956093	17761600	18031800	32737300	3244.52			1704	-17616700	-17939900	-32225600	0.0956093	17616700	17939900	32225600	3162.88
1705	-17758700	-18034700	-32760400	0.0893995	17758700	18034700	32760400	3036.68			1705	-17612200	-17945000	-32266400	0.0893995	17612200	17945000	32266400	2962.49
1706	-17759700	-18036400	-32772000	0.115515	17759700	18036400	32772000	3925.82			1706	-17614400	-17948600	-32290200	0.115515	17614400	17948600	32290200	3832.1
1707	-17906800	-17950900	-32013900	0.100478	17906800	17950900	32013900	3313.54			1707	-17791500	-17875400	-30906400	0.100478	17791500	17875400	30906400	3153.08
1708	-17897900	-17952400	-32033400	0.11015	17897900	17952400	32033400	3634.92			1708	-17794300	-17856600	-30945400	0.11015	17794300	17856600	30945400	3461.12
1709	-17791000	-18005300	-32518300	0.108108	17791000	18005300	32518300	3635.92			1709	-17684700	-17900300	-31874300	0.108108	17684700	17900300	31874300	3526.39
1710	-17797600	-17998900	-32466000	0.121156	17797600	17998900	32466000	4066			1710	-17698500	-17889500	-31783700	0.121156	17698500	17889500	31783700	3937.37
1711	-17800800	-17995600	-32439500	0.125274	17800800	17995600	32439500	4199.6			1711	-17705800	-17884000	-31736800	0.125274	17705800	17884000	31736800	4063.4
1712	-17804100	-17992300	-32412600	0.125103	17804100	17992300	32412600	4189.22			1712	-17712800	-17878400	-31689900	0.125103	17712800	17878400	31689900	4050.05
1713	-17807100	-17989000	-32385800	0.126431	17807100	17989000	32385800	4228.99			1713	-17720500	-17872800	-31642600	0.126431	17720500	17872800	31642600	4085.16
1714	-17809900	-17985700	-32359000	0.126401	17809900	17985700	32359000	4223.28			1714	-17727700	-17867200	-31595400	0.126401	17727700	17867200	31595400	4076.3
1715	-17812800	-17982200	-32331800	0.124187	17812800	17982200	32331800	4144.61			1715	-17735000	-17861600	-31548200	0.124187	17735000	17861600	31548200	3997.17
1716	-17815100	-17978900	-32305700	0.117884	17815100	17978900	32305700	3929.94			1716	-17741900	-17856200	-31502600	0.117884	17741900	17856200	31502600	3787.21
1717	-17817300	-17975800	-32281500	0.11192	17817300	17975800	32281500	3727.33			1717	-17747100	-17851000	-31460000	0.11192	17747100	17851000	31460000	3589.23
1718	-17826100	-17967900	-32216000	0.121292	17826100	17967900	32216000	4028.62			1718	-17767700	-17837200	-31340700	0.121292	17767700	17837200	31340700	3871.02
1719	-17831200	-17966100	-32198300	0.149416	17831200	17966100	32198300	4959.41			1719	-17778300	-17833500	-31304100	0.149416	17778300	17833500	31304100	4761.96
1720	-17835500	-17961400	-32160500	0.120026	17835500	17961400	32160500	3977.66			1720	-17789300	-17825700	-31237100	0.120026	17789300	17825700	31237100	3814.86
1721	-17838200	-17958700	-32138300	0.134371	17838200	17958700	32138300	4448.97			1721	-17796300	-17821200	-31198200	0.134371	17796300	17821200	31198200	4264.09
1722	-17839800	-17955900	-32116900	0.124028	17839800	17955900	32116900	4102.8			1722	-17800900	-17816600	-31160300	0.124028	17800900	17816600	31160300	3929.66
1723	-17840300	-17953200	-32097100	0.0925086	17840300	17953200	32097100	3057.52			1723	-17803600	-17812300	-31126700	0.0925086	17803600	17812300	31126700	2926.81
1724	-17842000	-17950800	-32078200	0.0937196	17842000	17950800	32078200	3095.09			1724	-17808100	-17808400	-31092500	0.0937196	17808100	17808400	31092500	2960.94
1725	-17845600	-17949100	-32062300	0.120567	17845600	17949100	32062300	3979.25			1725	-17804900	-17816600	-31061400	0.120567	17804900	17816600	31061400	3804.58
1726	-17850400	-17947300	-32045000	0.135634	17850400	17947300	32045000	4473.59			1726	-17801600	-17826100	-31027900	0.135634	17801600	17826100	31027900	4274.58
1727	-17855200	-17945500	-32027200	0.149976	17855200	17945500	32027200	4943.27			1727	-17798100	-17836100	-30993300	0.149976	17798100	17836100	30993300	4720.37
1728	-17935700	-17987400	-31824700	0.182089	17935700	17987400	31824700	5965.65			1728	-17765100	-18064000	-30529800	0.182089	17765100	18064000	30529800	5643.78
1729	-17934800	-17996300	-31809200	0.177435	17934800	17996300	31809200	5810.36			1729	-17763100	-18084300	-30495200	0.177435	17763100	18084300	30495200	5493.7
1730	-17397900	-18087300	-33496900	0.112818	17397900	18087300	33496900	3928.86			1730	-17048600	-18028000	-33422900	0.112818	17048600	18028000	33422900	3889.69
1731	-17401500	-18086600	-33488800	0.122251	17401500	18086600	33488800	4256.15			1731	-17054600	-18027100	-33410600	0.122251	17054600	18027100	33410600	4213.12
1732	-17407300	-18085700	-33476400	0.142985	17407300	18085700	33476400	4975.87			1732	-17063600	-18025900	-33392800	0.142985	17063600	18025900	33392800	4924.66
1733	-17871400	-17921700	-31840600	0.136077	17871400	17921700	31840600	4450.05			1733	-17757700	-17882000	-30659100	0.136077	17757700	17882000	30659100	4224.07
1734	-17870800	-17920100	-31829900	0.122792	17870800	17920100	31829900	4013.65			1734	-17755300	-17881500	-30642300	0.122792	17755300	17881500	30642300	3808.79
1735	-17869500	-17918600	-31820400	0.116263	17869500	17918600	31820400	3798.54			1735	-17752900	-17879600	-30627100	0.116263	17752900	17879600	30627100	3603.67
1736	-17867700	-17917300	-31812800	0.0919008	17867700	17917300	31812800	3001.46			1736	-17750700	-17876400	-30614700	0.0919008	17750700	17876400	30614700	2846.75
1737	-17870900	-17916700	-31805300	0.122746	17870900	17916700	31805300	4007.81			1737	-17749400	-17882300	-30599200	0.122746	17749400	17882300	30599200	3800.12
1738	-17876300	-17916700	-31800400	0.166048	17876300	17916700	31800400	5421.14			1738	-17749500	-17892900	-30589100	0.166048	17749500	17892900	30589100	5139.67
1739	-17873700	-17915300	-31793000	0.151039	17873700	17915300	31793000	4929.24			1739	-17747200	-17888200	-30577600	0.151039	17747200	17888200	30577600	4672.18
1740	-17870900	-17914200	-31787500	0.142962	17870900	17914200	31787500	4664.23			1740	-17745500	-17883100	-30570400	0.142962	17745500	17883100	30570400	4420.39
1741	-17867600	-17913100	-31783000	0.129857	17867600	17913100	31783000	4235.53			1741	-17744000	-17876800	-30565800	0.129857	17744000	17876800	30565800	4013.78
1742	-17863700	-17912100	-31779700	0.0982906	17863700	17912100	31779700	3205.19			1742	-17742500	-17869400	-30562800	0.0982906	17742500	17869400	30562800	3037.15
1743	-17864600	-17911800	-31777000	0.118703	17864600	17911800	31777000	3870.44			1743	-17741900	-17870400	-30557500	0.118703	17741900	17870400	30557500	3667.11
1744	-17868000	-17912400	-31777400	0.159164	17868000	17912400	31777400	5190.2			1744	-17742900	-17876300	-30558500	0.159164	17742900	17876300	30558500	4917.97
1745	-17863800	-17911700	-31776700	0.14519	17863800	17911700	31776700	4733.94			1745	-17741900	-17867900	-30560100	0.14519	17741900	17867900	30560100	4485.63
1746	-17859400	-17911200	-31777600	0.134822	17859400	17911200	31777600	4395.64			1746	-17741500	-17859200	-30565400	0.134822	17741500	17859200	30565400	4165.47
1747	-17854600	-17910700	-31779300	0.122375	17854600	17910700	31779300	3989.7			1747	-17741000	-17849400	-30572300	0.122375	17741000	17849400	30572300	3781.2
1748	-17850400	-17910600	-31782100	0.116009	17850400	17910600	31782100	3782.28			1748	-17741000	-17840500	-30581200	0.116009	17741000	17840500	30581200	3585.19
1749	-17847300	-17910700	-31786300	0.113554	17847300	17910700	31786300	3702.68			1749	-17741500	-17833800	-30591300	0.113554	17741500	17833800	30591300	3510.36
1750	-17846700	-17911400	-31791900	0.132559	17846700	17911400	31791900	4323.39			1750	-17742700	-17830900	-30602600	0.132559	17742700	17830900	30602600	4099.67
1751	-17845100	-17912100	-31798300	0.144992	17845100	17912100	31798300	4730.06			1751	-17744000	-17827100	-30616000	0.144992	17744000	17827100	30616000	4486.47
1752	-17839900	-17912400	-31805600	0.135241	17839900	17912400	31805600	4412.87			1752	-17744800	-17816100	-30632500	0.135241	17744800	17816100	30632500	4186.77
1753	-17835000	-17912900	-31814300	0.132781	17835000	17912900	31814300	4333.8			1753	-17746100	-17806100	-30651500	0.132781	17746100	17806100	30651500	4113.16
1754	-17830600	-17913600	-31823300	0.133054	17830600	17913600	31823300	4344.02			1754	-17747500	-17796200	-30671700	0.133054	17747500	17796200	30671700	4124.4
1755	-17826100	-17914300	-31833400	0.133844	17826100	17914300	31833400	4371.33			1755	-17749100	-17786300	-30693000	0.133844	17749100	17786300	30693000	4151.89
1756	-17821400	-17915200	-31844200	0.13398	17821400	17915200	31844200	4377.41			1756	-17750900	-17776300	-30715600	0.13398	17750900	17776300	30715600	4159.36
1757	-17816600	-17916100	-31855200	0.129266	17816600	17916100	31855200	4225.01			1757	-17752700	-17766100	-30739100	0.129266	17752700	17766100	30739100	4016.29
1758	-17811800	-17916900	-31865800	0.100868	17811800	17916900	31865800	3298.03			1758	-17754400	-17755700	-30761200	0.100868	17754400	17755700	30761200	3136.32
1759	-17810600	-17918500	-31878600	0.127596	17810600	17918500	31878600	4174.18			1759	-17751400	-17757000	-30784000	0.127596	17751400	17757000	30784000	3971.03
1760	-17810700	-17920800	-31894800	0.179467	17810700	17920800	31894800	5875.3			1760	-17749700	-17760900	-30813800	0.179467	17749700	17760900	30813800	5592.58
1761	-17803300	-17922100	-31911400	0.166874	17803300	17922100	31911400	5466.16			1761	-17734600	-17763500	-30847300	0.166874	17734600	17763500	30847300	5206.15
1762	-17795900	-17923400	-31928700	0.154848	17795900	17923400	31928700	5075.29			1762	-17719200	-17766400	-30883700	0.154848	17719200	17766400	30883700	4837.13
1763	-17788000	-17924800	-31946400	0.144714	17788000	17924800	31946400	4746.03			1763	-17703300	-17769400	-30921100	0.144714	17703300	17769400	30921100	4526.49
1764	-17778700	-17925700	-31961800	0.13083	17778700	17925700	31961800	4292.75			1764	-17685500	-17771700	-30955100	0.13083	17685500	17771700	30955100	4096.79
1765	-17776200	-17929700	-31993100	0.169253	17776200	17929700	31993100	5560.84			1765	-17677600	-17778200	-31009700	0.169253	17677600	17778200	31009700	5311.96
1766	-17768700	-17931700	-32015100	0.146388	17768700	17931700	32015100	4813.49			1766	-17662400	-17782300	-31054300	0.146388	17662400	17782300	31054300	4601.93
1767	-17761100	-17933600	-32036100	0.139892	17761100	17933600	32036100	4603.4			1767	-17647600	-17786100	-31096100	0.139892	17647600	17786100	31096100	4404.48
1768	-17754900	-17935900	-32058700	0.132286	17754900	17935900	32058700	4356.87			1768	-17635200	-17790400	-31139400	0.132286	17635200	17790400	31139400	4171.91
1769	-17746000	-17940600	-32101000	0.133183	17746000	17940600	32101000	4393.76			1769	-17616100	-17798800	-31218500	0.133183	17616100	17798800	31218500	4213.26
1770	-17740300	-17942600	-32121300	0.132303	17740300	17942600	32121300	4368.1			1770	-17604500	-17802700	-31257900	0.132303	17604500	17802700	31257900	4191.71
1771	-17734800	-17944800	-32142500	0.12587	17734800	17944800	32142500	4159.1			1771	-17593400	-17806900	-31298400	0.12587	17593400	17806900	31298400	3994.14
1772	-17729600	-17947300	-32165200	0.122486	17729600	17947300	32165200	4050.88			1772	-17582800	-17811400	-31341100	0.122486	17582800	17811400	31341100	3893.25
1773	-17724700	-17949800	-32188100	0.121997	17724700	17949800	32188100	4038.36			1773	-17572900	-17815900	-31383800	0.121997	17572900	17815900	31383800	3884.25
1774	-17720300	-17952300	-32210700	0.120933	17720300	17952300	32210700	4006.75			1774	-17564000	-17820500	-31425400	0.120933	17564000	17820500	31425400	3856.77
1775	-17715700	-17954900	-32233600	0.119167	17715700	17954900	32233600	3951.83			1775	-17555400	-17825100	-31466700	0.119167	17555400	17825100	31466700	3806.74
1776	-17711300	-17957600	-32257000	0.11665	17711300	17957600	32257000	3871.99			1776	-17546500	-17829800	-31508900	0.11665	17546500	17829800	31508900	3732.63
1777	-17706600	-17960300	-32281200	0.114709	17706600	17960300	32281200	3811.24			1777	-17537600	-17834600	-31552300	0.114709	17537600	17834600	31552300	3676.91
1778	-17702400	-17963100	-32305600	0.116537	17702400	17963100	32305600	3875.79			1778	-17529500	-17839600	-31595900	0.116537	17529500	17839600	31595900	3742.11
1779	-17698500	-17966000	-32330000	0.118834	17698500	17966000	32330000	3956.1			1779	-17521700	-17844600	-31640100	0.118834	17521700	17844600	31640100	3822.73
1780	-17694600	-17968800	-32354100	0.12065	17694600	17968800	32354100	4020.48			1780	-17514500	-17849700	-31683700	0.12065	17514500	17849700	31683700	3888.09
1781	-17690600	-17971800	-32379200	0.122017	17690600	17971800	32379200	4070.19			1781	-17507200	-17854900	-31727500	0.122017	17507200	17854900	31727500	3939.2
1782	-17686500	-17974700	-32404400	0.123866	17686500	17974700	32404400	4136.09			1782	-17499900	-17860100	-31771900	0.123866	17499900	17860100	31771900	4006.17
1783	-17683100	-17977800	-32430000	0.124872	17683100	17977800	32430000	4174.07			1783	-17492800	-17865300	-31816400	0.124872	17492800	17865300	31816400	4046.09
1784	-17680300	-17980900	-32455100	0.127125	17680300	17980900	32455100	4253.82			1784	-17486600	-17870500	-31859800	0.127125	17486600	17870500	31859800	4126.5
1785	-17676900	-17984000	-32480300	0.126746	17676900	17984000	32480300	4245.54			1785	-17480800	-17875900	-31903900	0.126746	17480800	17875900	31903900	4121.76
1786	-17673300	-17987200	-32506800	0.127187	17673300	17987200	32506800	4264.95			1786	-17474900	-17881300	-31948700	0.127187	17474900	17881300	31948700	4143.81
1787	-17669600	-17990700	-32535400	0.132206	17669600	17990700	32535400	4438.48			1787	-17468600	-17887100	-31996500	0.132206	17468600	17887100	31996500	4315.91
1788	-17666300	-17994400	-32564900	0.139057	17666300	17994400	32564900	4674.22			1788	-17462600	-17893100	-32045400	0.139057	17462600	17893100	32045400	4548.85
1789	-17663000	-17998200	-32595800	0.144733	17663000	17998200	32595800	4871.27			1789	-17456400	-17899500	-32097100	0.144733	17456400	17899500	32097100	4744.78
1790	-17659100	-18002300	-32628800	0.153286	17659100	18002300	32628800	5166.2			1790	-17450300	-17906200	-32151200	0.153286	17450300	17906200	32151200	5036.59
1791	-17655300	-18006300	-32661100	0.171538	17655300	18006300	32661100	5789.09			1791	-17443500	-17912700	-32204200	0.171538	17443500	17912700	32204200	5648.76
1792	-17653800	-18009200	-32683600	0.145179	17653800	18009200	32683600	4904.2			1792	-17443500	-17918000	-32242100	0.145179	17443500	17918000	32242100	4788.79
1793	-17816000	-17997600	-32437900	0.120632	17816000	17997600	32437900	4045			1793	-17724700	-17881200	-31698200	0.120632	17724700	17881200	31698200	3907.75
1794	-17810200	-18000900	-32467800	0.131117	17810200	18000900	32467800	4401.8			1794	-17712700	-17887000	-31751300	0.131117	17712700	17887000	31751300	4256.29
1795	-17836000	-17987800	-32348500	0.10652	17836000	17987800	32348500	3559.34			1795	-17767200	-17863900	-31532300	0.10652	17767200	17863900	31532300	3428.54
1796	-17861300	-17978400	-32256000	0.0942312	17861300	17978400	32256000	3137.66			1796	-17819000	-17846300	-31354500	0.0942312	17819000	17846300	31354500	3012.65
1797	-17888800	-17968300	-32155900	0.0853893	17888800	17968300	32155900	2832.46			1797	-17827900	-17879300	-31162700	0.0853893	17827900	17879300	31162700	2710.5
1798	-17885300	-17970600	-32176500	0.0905054	17885300	17970600	32176500	3004.65			1798	-17831700	-17870000	-31199100	0.0905054	17831700	17870000	31199100	2876.94
1799	-17917400	-17959600	-32065700	0.0903485	17917400	17959600	32065700	2986.96			1799	-17811500	-17939900	-30985200	0.0903485	17811500	17939900	30985200	2849.33
1800	-17914400	-17961700	-32083400	0.0819677	17914400	17961700	32083400	2711.82			1800	-17814800	-17931100	-31017500	0.0819677	17814800	17931100	31017500	2588.22
1801	-17945800	-17972000	-31912300	0.0856521	17945800	17972000	31912300	2816.02			1801	-17784900	-18055400	-30679800	0.0856521	17784900	18055400	30679800	2671.96
1802	-17947500	-17969700	-31926600	0.0975978	17947500	17969700	31926600	3210.62			1802	-17787700	-18048000	-30707100	0.0975978	17787700	18048000	30707100	3047.78
1803	-17940700	-17995800	-31851900	0.0804042	17940700	17995800	31851900	2637.86			1803	-17774600	-18104100	-30557400	0.0804042	17774600	18104100	30557400	2497.5
1804	-17942000	-17995200	-31862200	0.0907599	17942000	17995200	31862200	2978.91			1804	-17776800	-18102000	-30575000	0.0907599	17776800	18102000	30575000	2821.23
1805	-17936000	-18012900	-31801300	0.109228	17936000	18012900	31801300	3576.88			1805	-17765600	-18138700	-30458700	0.109228	17765600	18138700	30458700	3380.74
1806	-17937400	-18013700	-31810600	0.109212	17937400	18013700	31810600	3577.88			1806	-17768000	-18140400	-30474200	0.109212	17768000	18140400	30474200	3382.71
1807	-17599600	-18019100	-32808500	0.110331	17599600	18019100	32808500	3743.32			1807	-17291600	-17914200	-32367400	0.110331	17291600	17914200	32367400	3648.08
1808	-17550100	-18034700	-32969000	0.12523	17550100	18034700	32969000	4274.49			1808	-17216700	-17941400	-32636300	0.12523	17216700	17941400	32636300	4183.99
1809	-17558200	-18031700	-32939700	0.135922	17558200	18031700	32939700	4634.25			1809	-17227800	-17936100	-32587100	0.135922	17227800	17936100	32587100	4532.35
1810	-17513100	-18047300	-33095900	0.107747	17513100	18047300	33095900	3695.48			1810	-17164900	-17963000	-32842100	0.107747	17164900	17963000	32842100	3629.06
1811	-17523800	-18043900	-33061200	0.111258	17523800	18043900	33061200	3810.92			1811	-17179700	-17957200	-32785700	0.111258	17179700	17957200	32785700	3739.08
1812	-17388200	-18090400	-33528800	0.243871	17388200	18090400	33528800	8502.97			1812	-17031100	-18033300	-33478500	0.243871	17031100	18033300	33478500	8425.85
1813	-17394000	-18088200	-33507300	0.196381	17394000	18088200	33507300	6841.5			1813	-17035500	-18029700	-33448100	0.196381	17035500	18029700	33448100	6776.55
1814	-17583900	-18023500	-32855400	0.0989547	17583900	18023500	32855400	3363.17			1814	-17264200	-17921400	-32446100	0.0989547	17264200	17921400	32446100	3281.53
1815	-17936200	-18022700	-31793100	0.0999634	17936200	18022700	31793100	3273.02			1815	-17764900	-18157100	-30435300	0.0999634	17764900	18157100	30435300	3092.13
1816	-17940200	-18004900	-31839000	0.0954173	17940200	18004900	31839000	3129.25			1816	-17772800	-18121400	-30527000	0.0954173	17772800	18121400	30527000	2961.05
1817	-17945300	-17982400	-31898700	0.0914183	17945300	17982400	31898700	3004.49			1817	-17783000	-18074800	-30646900	0.0914183	17783000	18074800	30646900	2848.96
1818	-17951600	-17955200	-31970800	0.0830733	17951600	17955200	31970800	2737.26			1818	-17795400	-18017500	-30792700	0.0830733	17795400	18017500	30792700	2602.24
1819	-17927400	-17958300	-32046200	0.109005	17927400	17958300	32046200	3601.44			1819	-17808200	-17959100	-30942000	0.109005	17808200	17959100	30942000	3432.63
1820	-17897800	-17966900	-32137000	0.10156	17897800	17966900	32137000	3366.72			1820	-17824500	-17895600	-31122500	0.10156	17824500	17895600	31122500	3219.24
1821	-17869500	-17976500	-32234000	0.100215	17869500	17976500	32234000	3334.27			1821	-17836300	-17842300	-31308800	0.100215	17836300	17842300	31308800	3198.7
1822	-17843700	-17986200	-32329500	0.102457	17843700	17986200	32329500	3421.28			1822	-17782000	-17860100	-31490300	0.102457	17782000	17860100	31490300	3292.7
1823	-17783000	-18015100	-32596200	0.0874188	17783000	18015100	32596200	2949.65			1823	-17666800	-17916700	-32009300	0.0874188	17666800	17916700	32009300	2867.49
1824	-17780000	-18018700	-32625000	0.0927435	17780000	18018700	32625000	3133.06			1824	-17660700	-17922600	-32057700	0.0927435	17660700	17922600	32057700	3048.26
1825	-17777000	-18022200	-32653300	0.0977456	17777000	18022200	32653300	3305.92			1825	-17653900	-17928100	-32104100	0.0977456	17653900	17928100	32104100	3218.79
1826	-17773700	-18025800	-32682200	0.097597	17773700	18025800	32682200	3304.84			1826	-17646700	-17933800	-32151500	0.097597	17646700	17933800	32151500	3220.14
1827	-17769600	-18029500	-32712300	0.101756	17769600	18029500	32712300	3449.92			1827	-17639100	-17939600	-32200700	0.101756	17639100	17939600	32200700	3364.11
1828	-17765600	-18033600	-32745700	0.118582	17765600	18033600	32745700	4025.92			1828	-17630300	-17945800	-32254000	0.118582	17630300	17945800	32254000	3928.88
1829	-17923300	-17949400	-31986700	0.105102	17923300	17949400	31986700	3463.13			1829	-17787200	-17906800	-30844900	0.105102	17787200	17906800	30844900	3291.53
1830	-17894400	-17954500	-32051800	0.111112	17894400	17954500	32051800	3669.35			1830	-17796400	-17844700	-30972400	0.111112	17796400	17844700	30972400	3494.59
1831	-17815100	-17970900	-32248300	0.112376	17815100	17970900	32248300	3736.9			1831	-17746700	-17843900	-31409400	0.112376	17746700	17843900	31409400	3595.75
1832	-17817500	-17967900	-32224600	0.116247	17817500	17967900	32224600	3861.8			1832	-17753300	-17838800	-31366700	0.116247	17753300	17838800	31366700	3713.1
1833	-17860600	-17933000	-31932200	0.148691	17860600	17933000	31932200	4881.06			1833	-17777500	-17855000	-30827400	0.148691	17777500	17855000	30827400	4647.5
1834	-17430600	-18076400	-33386200	0.120055	17430600	18076400	33386200	4163.39			1834	-17069800	-18011200	-33281700	0.120055	17069800	18011200	33281700	4115.21
1835	-17943300	-17950900	-31915800	0.127728	17943300	17950900	31915800	4198.09			1835	-17777500	-17974700	-30707200	0.127728	17777500	17974700	30707200	3981.93
1836	-17941900	-17960400	-31896300	0.150349	17941900	17960400	31896300	4938.37			1836	-17774700	-17995400	-30666900	0.150349	17774700	17995400	30666900	4681
1837	-17940400	-17969900	-31876200	0.162556	17940400	17969900	31876200	5335.72			1837	-17772100	-18017300	-30626400	0.162556	17772100	18017300	30626400	5054.52
1838	-17939000	-17979500	-31856500	0.175945	17939000	17979500	31856500	5771.41			1838	-17769500	-18039400	-30585800	0.175945	17769500	18039400	30585800	5463.79
1839	-17937900	-17989200	-31838400	0.174835	17937900	17989200	31838400	5731.67			1839	-17767100	-18061200	-30546700	0.174835	17767100	18061200	30546700	5422.67
1840	-17934700	-18024000	-31780700	0.14569	17934700	18024000	31780700	4767.75			1840	-17760300	-18140800	-30418200	0.14569	17760300	18140800	30418200	4501.42
1841	-17935100	-18015400	-31792500	0.156995	17935100	18015400	31792500	5139.4			1841	-17761500	-18121800	-30446400	0.156995	17761500	18121800	30446400	4854.61
1842	-17566300	-18080300	-33279000	0.141071	17566300	18080300	33279000	4882.45			1842	-17333400	-18025400	-33119700	0.141071	17333400	18025400	33119700	4826.13
1843	-17551100	-18080900	-33297900	0.134302	17551100	18080900	33297900	4650.61			1843	-17308500	-18025500	-33144900	0.134302	17308500	18025500	33144900	4597.39
1844	-17645900	-18018800	-32760000	0.134319	17645900	18018800	32760000	4551.82			1844	-17430700	-17933200	-32363300	0.134319	17430700	17933200	32363300	4453.22
1845	-17641900	-18022700	-32792000	0.144166	17641900	18022700	32792000	4891.97			1845	-17425600	-17939500	-32413400	0.144166	17425600	17939500	32413400	4789.78
1846	-17638500	-18026900	-32824700	0.147057	17638500	18026900	32824700	4996.88			1846	-17420800	-17945900	-32464400	0.147057	17420800	17945900	32464400	4896.37
1847	-17635700	-18030700	-32855300	0.141867	17635700	18030700	32855300	4826.7			1847	-17418000	-17952100	-32511500	0.141867	17418000	17952100	32511500	4733.13
1848	-17632900	-18034500	-32885200	0.14175	17632900	18034500	32885200	4828.76			1848	-17415200	-17958200	-32557300	0.14175	17415200	17958200	32557300	4738.54
1849	-17630400	-18038300	-32914500	0.137642	17630400	18038300	32914500	4694.6			1849	-17413200	-17964100	-32601500	0.137642	17413200	17964100	32601500	4610.01
1850	-17628100	-18042100	-32944100	0.136815	17628100	18042100	32944100	4672.22			1850	-17410600	-17969900	-32645400	0.136815	17410600	17969900	32645400	4590.95
1851	-17625900	-18045900	-32973500	0.133015	17625900	18045900	32973500	4548.08			1851	-17408300	-17975600	-32689100	0.133015	17408300	17975600	32689100	4471.83
1852	-17622300	-18049700	-33004000	0.13197	17622300	18049700	33004000	4518.05			1852	-17404400	-17981400	-32733900	0.13197	17404400	17981400	32733900	4445.13
1853	-17618400	-18053400	-33034500	0.134335	17618400	18053400	33034500	4604.78			1853	-17400200	-17987000	-32778500	0.134335	17400200	17987000	32778500	4533.29
1854	-17613700	-18057100	-33065700	0.136137	17613700	18057100	33065700	4672.47			1854	-17395000	-17992600	-32823500	0.136137	17395000	17992600	32823500	4602.74
1855	-17608600	-18060900	-33097600	0.138607	17608600	18060900	33097600	4763.39			1855	-17389300	-17998100	-32868700	0.138607	17389300	17998100	32868700	4695.04
1856	-17603700	-18064700	-33129900	0.141941	17603700	18064700	33129900	4884.37			1856	-17382900	-18003600	-32914200	0.141941	17382900	18003600	32914200	4816.99
1857	-17597800	-18068500	-33163000	0.141447	17597800	18068500	33163000	4873.83			1857	-17375700	-18009100	-32960400	0.141447	17375700	18009100	32960400	4809.3
1858	-17592000	-18072300	-33195500	0.142857	17592000	18072300	33195500	4928.83			1858	-17369500	-18014500	-33005700	0.142857	17369500	18014500	33005700	4866.31
1859	-17586800	-18076100	-33228000	0.139249	17586800	18076100	33228000	4810.66			1859	-17364200	-18020100	-33050600	0.139249	17364200	18020100	33050600	4752.28
1860	-17581600	-18079900	-33260800	0.136117	17581600	18079900	33260800	4708.7			1860	-17359200	-18025700	-33095600	0.136117	17359200	18025700	33095600	4654.12
1861	-17387100	-18089400	-33523100	0.127763	17387100	18089400	33523100	4453.46			1861	-17034700	-18031200	-33459500	0.127763	17034700	18031200	33459500	4410.88
1862	-17788900	-18006900	-32531800	0.106066	17788900	18006900	32531800	3569.2			1862	-17682500	-17904200	-31904500	0.106066	17682500	17904200	31904500	3464.24
1863	-17786400	-18010300	-32558700	0.103664	17786400	18010300	32558700	3492.3			1863	-17676600	-17909800	-31950400	0.103664	17676600	17909800	31950400	3392.24
1864	-17887400	-17956500	-32073000	0.100168	17887400	17956500	32073000	3310.52			1864	-17798800	-17826300	-31008300	0.100168	17798800	17826300	31008300	3154.11
1865	-17937300	-17947200	-31956700	0.118152	17937300	17947200	31956700	3889.19			1865	-17782700	-17938400	-30781000	0.118152	17782700	17938400	30781000	3692.41
1866	-17863700	-17930200	-31909300	0.121931	17863700	17930200	31909300	3998.84			1866	-17772600	-17862400	-30784500	0.121931	17772600	17862400	30784500	3804.46
1867	-17857900	-17927400	-31895300	0.114662	17857900	17927400	31895300	3757.66			1867	-17768500	-17853300	-30764800	0.114662	17768500	17853300	30764800	3573.76
1868	-17852400	-17924700	-31881300	0.108695	17852400	17924700	31881300	3559.5			1868	-17764500	-17844800	-30744800	0.108695	17764500	17844800	30744800	3384.1
1869	-17378800	-18090900	-33542000	0.165395	17378800	18090900	33542000	5769.04			1869	-17024400	-18033400	-33485900	0.165395	17024400	18033400	33485900	5715.6
1870	-17858700	-17923700	-31867500	0.0978086	17858700	17923700	31867500	3201.49			1870	-17762300	-17857600	-30715900	0.0978086	17762300	17857600	30715900	3042.14
1871	-17822200	-17995800	-32419600	0.107175	17822200	17995800	32419600	3591.35			1871	-17737200	-17877600	-31659700	0.107175	17737200	17877600	31659700	3466.86
1872	-17803300	-18006200	-32512600	0.0865487	17803300	18006200	32512600	2910.86			1872	-17696600	-17895200	-31826200	0.0865487	17696600	17895200	31826200	2817.87
1873	-17799400	-18008400	-32532300	0.0754364	17799400	18008400	32532300	2539.1			1873	-17687800	-17899000	-31861800	0.0754364	17687800	17899000	31861800	2459.48
1874	-17794200	-18010400	-32551300	0.104029	17794200	18010400	32551300	3504.03			1874	-17678900	-17903100	-31900600	0.104029	17678900	17903100	31900600	3396.86
1875	-17826900	-17994100	-32402500	0.1055	17826900	17994100	32402500	3532.93			1875	-17745600	-17873900	-31625000	0.1055	17745600	17873900	31625000	3408.06
1876	-17852700	-17984100	-32305400	0.0944709	17852700	17984100	32305400	3151.88			1876	-17798900	-17855600	-31440900	0.0944709	17798900	17855600	31440900	3030.55
1877	-17878800	-17974500	-32210600	0.103129	17878800	17974500	32210600	3428.38			1877	-17838200	-17855000	-31260500	0.103129	17838200	17855000	31260500	3286.04
1878	-17907200	-17965300	-32116100	0.109933	17907200	17965300	32116100	3641.68			1878	-17821000	-17915100	-31077500	0.109933	17821000	17915100	31077500	3479.24
1879	-17937200	-17956600	-32024000	0.117245	17937200	17956600	32024000	3870.74			1879	-17804600	-17979600	-30895900	0.117245	17804600	17979600	30895900	3686.3
1880	-17950100	-17964600	-31950200	0.105036	17950100	17964600	31950200	3458.51			1880	-17792100	-18037200	-30749100	0.105036	17792100	18037200	30749100	3285.35
1881	-17944300	-17992100	-31881400	0.105289	17944300	17992100	31881400	3458.46			1881	-17780500	-18095300	-30608400	0.105289	17780500	18095300	30608400	3277.2
1882	-17939400	-18013800	-31825100	0.11065	17939400	18013800	31825100	3627.3			1882	-17770800	-18139600	-30494800	0.11065	17770800	18139600	30494800	3430.32
1883	-17936100	-18030700	-31784600	0.0858797	17936100	18030700	31784600	2811.33			1883	-17763800	-18171600	-30412600	0.0858797	17763800	18171600	30412600	2654.72
1884	-17933700	-18031300	-31766600	0.137504	17933700	18031300	31766600	4497.8			1884	-17759700	-18170700	-30384300	0.137504	17759700	18170700	30384300	4245.11
1885	-17933600	-18032500	-31764800	0.162123	17933600	18032500	31764800	5302.81			1885	-17759500	-18171600	-30381800	0.162123	17759500	18171600	30381800	5004.72
1886	-17933100	-18027300	-31766200	0.181452	17933100	18027300	31766200	5934.72			1886	-17758600	-18155600	-30391800	0.181452	17758600	18155600	30391800	5601.76
1887	-17945200	-17948200	-31931900	0.103971	17945200	17948200	31931900	3419.48			1887	-17779600	-17963200	-30734000	0.103971	17779600	17963200	30734000	3244.31
1888	-17874700	-17958800	-32102600	0.0965484	17874700	17958800	32102600	3194.17			1888	-17798700	-17803200	-31066900	0.0965484	17798700	17803200	31066900	3046.17
1889	-17771400	-17977600	-32340400	0.111957	17771400	17977600	32340400	3734.59			1889	-17592200	-17838300	-31524300	0.111957	17592200	17838300	31524300	3588.48
1890	-17786500	-17974500	-32302700	0.125209	17786500	17974500	32302700	4171.07			1890	-17624200	-17833700	-31459700	0.125209	17624200	17833700	31459700	4004.52
1891	-17825400	-17967500	-32213600	0.116456	17825400	17967500	32213600	3867.53			1891	-17698600	-17819900	-31286100	0.116456	17698600	17819900	31286100	3701.99
1892	-17805900	-17970900	-32257400	0.144455	17805900	17970900	32257400	4804.63			1892	-17661400	-17826700	-31371900	0.144455	17661400	17826700	31371900	4605.82
1893	-17842200	-17964500	-32175800	0.123085	17842200	17964500	32175800	4082.36			1893	-17732000	-17814000	-31211000	0.123085	17732000	17814000	31211000	3902.56
1894	-17725500	-17987600	-32457400	0.115913	17725500	17987600	32457400	3882.71			1894	-17507100	-17856800	-31741200	0.115913	17507100	17856800	31741200	3744.41
1895	-17675900	-17999000	-32588700	0.120941	17675900	17999000	32588700	4070.32			1895	-17417200	-17878000	-31982900	0.120941	17417200	17878000	31982900	3941.49
1896	-17691800	-17995000	-32543900	0.120887	17691800	17995000	32543900	4061.86			1896	-17448000	-17871200	-31903500	0.120887	17448000	17871200	31903500	3928.41
1897	-17700600	-17993000	-32520900	0.11426	17700600	17993000	32520900	3836.02			1897	-17462300	-17867000	-31859300	0.11426	17462300	17867000	31859300	3706.89
1898	-17741500	-17984000	-32415400	0.102357	17741500	17984000	32415400	3423.46			1898	-17536400	-17850100	-31664500	0.102357	17536400	17850100	31664500	3297.31
1899	-17709100	-17991100	-32498800	0.101566	17709100	17991100	32498800	3407.15			1899	-17475700	-17862600	-31814700	0.101566	17475700	17862600	31814700	3289.47
1900	-17639400	-18008300	-32691600	0.120962	17639400	18008300	32691600	4086.36			1900	-17356400	-17895000	-32164900	0.120962	17356400	17895000	32164900	3969.12
1901	-17624200	-18011900	-32732200	0.110704	17624200	18011900	32732200	3745.32			1901	-17329300	-17900700	-32233200	0.110704	17329300	17900700	32233200	3641.5
1902	-17649700	-18005700	-32662100	0.117503	17649700	18005700	32662100	3965.23			1902	-17371600	-17889900	-32113300	0.117503	17371600	17889900	32113300	3848.01
1903	-17659000	-18003100	-32634200	0.117716	17659000	18003100	32634200	3968.32			1903	-17386600	-17884900	-32062700	0.117716	17386600	17884900	32062700	3847.54
1904	-17613400	-18014600	-32762200	0.102702	17613400	18014600	32762200	3478.4			1904	-17309900	-17905500	-32286300	0.102702	17309900	17905500	32286300	3384.91
1905	-17536800	-18037900	-33005700	0.106829	17536800	18037900	33005700	3651.29			1905	-17196700	-17947000	-32696500	0.106829	17196700	17947000	32696500	3577.3
1906	-17569100	-18027600	-32899300	0.115015	17569100	18027600	32899300	3915.36			1906	-17240600	-17928500	-32520500	0.115015	17240600	17928500	32520500	3824.88
1907	-17496900	-18053100	-33154000	0.111386	17496900	18053100	33154000	3828.77			1907	-17141000	-17972600	-32934500	0.111386	17141000	17972600	32934500	3765.21
1908	-17444100	-18070000	-33327600	0.0454204	17444100	18070000	33327600	1571.52			1908	-17084100	-18001200	-33195700	0.0454204	17084100	18001200	33195700	1551.44
1909	-17375500	-18092400	-33555700	0.157658	17375500	18092400	33555700	5502.11			1909	-17019900	-18036500	-33512300	0.157658	17019900	18036500	33512300	5454.1
1910	-17373900	-18094300	-33571400	0.142095	17373900	18094300	33571400	4962.22			1910	-17019100	-18039500	-33534200	0.142095	17019100	18039500	33534200	4920.37
1911	-17382100	-18092500	-33550400	0.166555	17382100	18092500	33550400	5812			1911	-17025500	-18036800	-33508700	0.166555	17025500	18036800	33508700	5761.59
1912	-17376300	-18093100	-33560000	0.150774	17376300	18093100	33560000	5262.93			1912	-17020300	-18037000	-33515200	0.150774	17020300	18037000	33515200	5216.66
1913	-17381100	-18090700	-33538600	0.156241	17381100	18090700	33538600	5449.18			1913	-17025800	-18033400	-33484000	0.156241	17025800	18033400	33484000	5398.96
1914	-17375100	-18092600	-33558000	0.144623	17375100	18092600	33558000	5047.66			1914	-17019400	-18036100	-33509700	0.144623	17019400	18036100	33509700	5002.54
1915	-17366900	-18095400	-33586000	0.105465	17366900	18095400	33586000	3684.88			1915	-17011800	-18040700	-33550400	0.105465	17011800	18040700	33550400	3654.07
1916	-17366700	-18095000	-33583600	0.088526	17366700	18095000	33583600	3092.7			1916	-17011200	-18040000	-33545700	0.088526	17011200	18040000	33545700	3066.51
1917	-17783000	-18016300	-32604500	0.0956254	17783000	18016300	32604500	3227.72			1917	-17658600	-17914200	-31999900	0.0956254	17658600	17914200	31999900	3134.83
1918	-17778400	-18020200	-32637700	0.0855822	17778400	18020200	32637700	2892.64			1918	-17647700	-17920300	-32054600	0.0855822	17647700	17920300	32054600	2811.72
1919	-17772200	-18024000	-32670400	0.0851479	17772200	18024000	32670400	2881.71			1919	-17634600	-17926000	-32108000	0.0851479	17634600	17926000	32108000	2803.28
1920	-17766300	-18028100	-32705600	0.0979739	17766300	18028100	32705600	3320.49			1920	-17623500	-17932700	-32167100	0.0979739	17623500	17932700	32167100	3233.21
1921	-17858000	-17961600	-32138900	0.111193	17858000	17961600	32138900	3683.22			1921	-17765600	-17808400	-31137600	0.111193	17765600	17808400	31137600	3516.65
1922	-17365700	-18096500	-33594900	0.114884	17365700	18096500	33594900	4015.44			1922	-17011500	-18042500	-33563600	0.114884	17011500	18042500	33563600	3982.7
1923	-17756300	-18035600	-32769500	0.111802	17756300	18035600	32769500	3798.96			1923	-17606100	-17945800	-32278000	0.111802	17606100	17945800	32278000	3706.29
1924	-17753800	-18039100	-32796800	0.152275	17753800	18039100	32796800	5180.11			1924	-17602800	-17952200	-32327300	0.152275	17602800	17952200	32327300	5058.61
1925	-17760900	-18031900	-32738600	0.104475	17760900	18031900	32738600	3545.54			1925	-17613200	-17939300	-32224400	0.104475	17613200	17939300	32224400	3455.73
1926	-17444900	-18081800	-33410800	0.1868	17444900	18081800	33410800	6486.82			1926	-17125400	-18021400	-33299100	0.1868	17125400	18021400	33299100	6414.91
1927	-17432100	-18083300	-33434100	0.18156	17432100	18083300	33434100	6309.69			1927	-17105100	-18023100	-33331200	0.18156	17105100	18023100	33331200	6241.33
1928	-17487000	-18055800	-33183400	0.195015	17487000	18055800	33183400	6710.72			1928	-17132000	-17977200	-32976900	0.195015	17132000	17977200	32976900	6603.33
1929	-17933700	-18025600	-31772100	0.174859	17933700	18025600	31772100	5720.36			1929	-17759200	-18149200	-30402200	0.174859	17759200	18149200	30402200	5399.9
1930	-17932600	-18026200	-31763800	0.187374	17932600	18026200	31763800	6127.62			1930	-17758400	-18156900	-30388700	0.187374	17758400	18156900	30388700	5783.97
1931	-17649200	-18014700	-32727400	0.122079	17649200	18014700	32727400	4131.41			1931	-17436800	-17927000	-32313300	0.122079	17436800	17927000	32313300	4038.97
1932	-17864200	-17922700	-31855200	0.0958176	17864200	17922700	31855200	3134.99			1932	-17760200	-17868500	-30690000	0.0958176	17760200	17868500	30690000	2977.53
1933	-17916100	-17951100	-32006100	0.115403	17916100	17951100	32006100	3805.2			1933	-17790000	-17889700	-30882100	0.115403	17790000	17889700	30882100	3618.7
1934	-17905600	-17952700	-32028100	0.113941	17905600	17952700	32028100	3759.77			1934	-17793100	-17868200	-30925000	0.113941	17793100	17868200	30925000	3577.93
1935	-17791300	-18003600	-32505600	0.111395	17791300	18003600	32505600	3744.42			1935	-17687700	-17898600	-31859600	0.111395	17687700	17898600	31859600	3631.48
1936	-17793800	-18000300	-32479800	0.116504	17793800	18000300	32479800	3911.93			1936	-17693500	-17893200	-31814800	0.116504	17693500	17893200	31814800	3790.99
1937	-17796600	-17997100	-32453900	0.119749	17796600	17997100	32453900	4016.57			1937	-17699500	-17887700	-31769900	0.119749	17699500	17887700	31769900	3889.35
1938	-17799100	-17993700	-32427500	0.122606	17799100	17993700	32427500	4107.86			1938	-17705800	-17882200	-31724300	0.122606	17705800	17882200	31724300	3974.66
1939	-17801800	-17990400	-32401100	0.123528	17801800	17990400	32401100	4134.2			1939	-17712000	-17876600	-31677800	0.123528	17712000	17876600	31677800	3996.85
1940	-17804200	-17987000	-32374600	0.124331	17804200	17987000	32374600	4156.45			1940	-17718300	-17871000	-31631500	0.124331	17718300	17871000	31631500	4015.14
1941	-17806700	-17983700	-32348100	0.124313	17806700	17983700	32348100	4151.25			1941	-17724600	-17865400	-31585600	0.124313	17724600	17865400	31585600	4006.95
1942	-17809100	-17980400	-32322400	0.123681	17809100	17980400	32322400	4125.7			1942	-17730700	-17859900	-31540300	0.123681	17730700	17859900	31540300	3979.11
1943	-17811000	-17977100	-32296900	0.119613	17811000	17977100	32296900	3985.7			1943	-17736200	-17854500	-31495600	0.119613	17736200	17854500	31495600	3841.09
1944	-17813000	-17973900	-32272100	0.115953	17813000	17973900	32272100	3859.7			1944	-17741700	-17849100	-31451900	0.115953	17741700	17849100	31451900	3716.79
1945	-17821100	-17965300	-32202600	0.122889	17821100	17965300	32202600	4078.82			1945	-17761500	-17834200	-31325700	0.122889	17761500	17834200	31325700	3918.83
1946	-17825100	-17962800	-32180800	0.147724	17825100	17962800	32180800	4898.85			1946	-17770400	-17829700	-31284400	0.147724	17770400	17829700	31284400	4703.1
1947	-17828300	-17960300	-32159600	0.151054	17828300	17960300	32159600	5004.96			1947	-17777800	-17825300	-31245900	0.151054	17777800	17825300	31245900	4801.69
1948	-17830000	-17956900	-32133500	0.130483	17830000	17956900	32133500	4318.58			1948	-17783000	-17819600	-31199700	0.130483	17783000	17819600	31199700	4139.76
1949	-17831200	-17954000	-32111500	0.120446	17831200	17954000	32111500	3982.64			1949	-17787200	-17814800	-31161300	0.120446	17787200	17814800	31161300	3815.16
1950	-17832300	-17951200	-32090300	0.113238	17832300	17951200	32090300	3740.9			1950	-17791100	-17810100	-31123900	0.113238	17791100	17810100	31123900	3581.2
1951	-17834600	-17948500	-32069200	0.113751	17834600	17948500	32069200	3754.54			1951	-17796500	-17805500	-31085600	0.113751	17796500	17805500	31085600	3591.74
1952	-17837300	-17946200	-32050000	0.121674	17837300	17946200	32050000	4012.9			1952	-17801400	-17803100	-31049700	0.121674	17801400	17803100	31049700	3836.35
1953	-17840100	-17944100	-32031700	0.138748	17840100	17944100	32031700	4572.62			1953	-17797600	-17810000	-31015400	0.138748	17797600	17810000	31015400	4368.7
1954	-17843600	-17942000	-32013700	0.146633	17843600	17942000	32013700	4829.01			1954	-17793900	-17817800	-30981400	0.146633	17793900	17817800	30981400	4610.8
1955	-17847100	-17940100	-31996400	0.148766	17847100	17940100	31996400	4895.9			1955	-17790400	-17825500	-30948600	0.148766	17790400	17825500	30948600	4671.86
1956	-17849700	-17938000	-31979000	0.153532	17849700	17938000	31979000	5049.17			1956	-17786800	-17832100	-30916200	0.153532	17786800	17832100	30916200	4815.31
1957	-17851700	-17935800	-31961500	0.15443	17851700	17935800	31961500	5075.01			1957	-17783000	-17837100	-30884300	0.15443	17783000	17837100	30884300	4837.15
1958	-17853700	-17933800	-31944700	0.166726	17853700	17933800	31944700	5475.28			1958	-17779300	-17841800	-30853000	0.166726	17779300	17841800	30853000	5215.58
1959	-17487100	-18055100	-33177700	0.133597	17487100	18055100	33177700	4596.11			1959	-17129000	-17975900	-32970300	0.133597	17129000	17975900	32970300	4522.09
1960	-17778800	-18020200	-32636600	0.0938327	17778800	18020200	32636600	3171.39			1960	-17647500	-17919300	-32047900	0.0938327	17647500	17919300	32047900	3081.86
1961	-17783800	-18016400	-32605000	0.101894	17783800	18016400	32605000	3439.44			1961	-17658500	-17913500	-31995300	0.101894	17658500	17913500	31995300	3339.64
1962	-17423300	-18078200	-33406500	0.0972298	17423300	18078200	33406500	3374.34			1962	-17061800	-18014400	-33312200	0.0972298	17061800	18014400	33312200	3336.78
1963	-17936800	-17998600	-31821400	0.171415	17936800	17998600	31821400	5616.51			1963	-17765000	-18082500	-30510000	0.171415	17765000	18082500	30510000	5310.59
1964	-17935900	-18007100	-31806200	0.165978	17935900	18007100	31806200	5435.75			1964	-17763100	-18102500	-30476800	0.165978	17763100	18102500	30476800	5136.98
1965	-17518900	-18085700	-33364500	0.0886388	17518900	18085700	33364500	3076.35			1965	-17259900	-18031200	-33234700	0.0886388	17259900	18031200	33234700	3043.33
1966	-17530700	-18085100	-33348600	0.11511	17530700	18085100	33348600	3993.24			1966	-17279600	-18031000	-33213500	0.11511	17279600	18031000	33213500	3950.05
1967	-17545000	-18084600	-33330700	0.126986	17545000	18084600	33330700	4403.03			1967	-17302900	-18030900	-33189400	0.126986	17302900	18030900	33189400	4354.97
1968	-17559800	-18084200	-33313000	0.132022	17559800	18084200	33313000	4575.46			1968	-17327400	-18031100	-33165900	0.132022	17327400	18031100	33165900	4525.2
1969	-17575600	-18084300	-33297700	0.139124	17575600	18084300	33297700	4819.9			1969	-17353900	-18031900	-33145700	0.139124	17353900	18031900	33145700	4766.9
1970	-17387400	-18089500	-33523000	0.131868	17387400	18089500	33523000	4596.57			1970	-17036800	-18031300	-33458200	0.131868	17036800	18031300	33458200	4552.53
1971	-17390400	-18089000	-33516700	0.136709	17390400	18089000	33516700	4764.28			1971	-17042200	-18030600	-33447700	0.136709	17042200	18030600	33447700	4717.96
1972	-17395900	-18088300	-33506100	0.14456	17395900	18088300	33506100	5036.09			1972	-17050300	-18029600	-33432400	0.14456	17050300	18029600	33432400	4986.33
1973	-17399100	-18087200	-33495200	0.168352	17399100	18087200	33495200	5862.52			1973	-17056300	-18028200	-33416500	0.168352	17056300	18028200	33416500	5803.59
1974	-17402400	-18088200	-33499100	0.146331	17402400	18088200	33499100	5096.88			1974	-17062500	-18029500	-33419800	0.146331	17062500	18029500	33419800	5045.79
1975	-17784200	-18013800	-32585800	0.104806	17784200	18013800	32585800	3534.8			1975	-17671200	-17915500	-31996900	0.104806	17671200	17915500	31996900	3436.26
1976	-17782000	-18017300	-32613100	0.103009	17782000	18017300	32613100	3478.18			1976	-17666000	-17921300	-32043000	0.103009	17666000	17921300	32043000	3383.85
1977	-17778800	-18021000	-32642500	0.100742	17778800	18021000	32642500	3405.78			1977	-17659600	-17927200	-32091700	0.100742	17659600	17927200	32091700	3316.05
1978	-17775800	-18024700	-32672300	0.105844	17775800	18024700	32672300	3582.71			1978	-17653100	-17933100	-32140300	0.105844	17653100	17933100	32140300	3490.99
1979	-17772700	-18028600	-32703100	0.115346	17772700	18028600	32703100	3909.35			1979	-17646500	-17939100	-32190100	0.115346	17646500	17939100	32190100	3812.22
1980	-17768800	-18032500	-32734700	0.123988	17768800	18032500	32734700	4207.71			1980	-17638500	-17945100	-32240900	0.123988	17638500	17945100	32240900	4106.33
1981	-17764200	-18036300	-32766700	0.136316	17764200	18036300	32766700	4632.11			1981	-17629300	-17950900	-32291700	0.136316	17629300	17950900	32291700	4523.86
1982	-17760200	-18040200	-32798100	0.150212	17760200	18040200	32798100	5110.9			1982	-17620900	-17956800	-32341900	0.150212	17620900	17956800	32341900	4995.19
1983	-17755700	-18044000	-32829900	0.156183	17755700	18044000	32829900	5320.94			1983	-17612000	-17962700	-32392700	0.156183	17612000	17962700	32392700	5204.41
1984	-17900200	-17954700	-32047700	0.112941	17900200	17954700	32047700	3729.55			1984	-17795400	-17853800	-30956000	0.112941	17795400	17853800	30956000	3550.26
1985	-17934800	-17949200	-31973800	0.128383	17934800	17949200	31973800	4228.9			1985	-17785500	-17928300	-30811100	0.128383	17785500	17928300	30811100	4016.58
1986	-17751000	-18048000	-32863200	0.155136	17751000	18048000	32863200	5292.45			1986	-17603300	-17968800	-32445400	0.155136	17603300	17968800	32445400	5180.59
1987	-17745800	-18052200	-32898400	0.152331	17745800	18052200	32898400	5204.19			1987	-17594500	-17975400	-32501200	0.152331	17594500	17975400	32501200	5098.49
1988	-17756100	-18052200	-32888200	0.0777514	17756100	18052200	32888200	2655.65			1988	-17617000	-17977500	-32493500	0.0777514	17617000	17977500	32493500	2602.66
1989	-17753700	-18049900	-32874500	0.127694	17753700	18049900	32874500	4358.65			1989	-17611100	-17973100	-32468500	0.127694	17611100	17973100	32468500	4269.22
1990	-17851700	-17929100	-31913400	0.153168	17851700	17929100	31913400	5022.89			1990	-17771900	-17840400	-30801600	0.153168	17771900	17840400	30801600	4780.34
1991	-17846300	-17926100	-31897500	0.11176	17846300	17926100	31897500	3661.99			1991	-17767500	-17832900	-30778200	0.11176	17767500	17832900	30778200	3483.76
1992	-17841200	-17923200	-31882000	0.112297	17841200	17923200	31882000	3676.67			1992	-17763300	-17825100	-30755500	0.112297	17763300	17825100	30755500	3496.34
1993	-17435600	-18084700	-33440600	0.172512	17435600	18084700	33440600	5997.37			1993	-17114500	-18025400	-33338700	0.172512	17114500	18025400	33338700	5933.33
1994	-17493400	-18084900	-33384200	0.125965	17493400	18084900	33384200	4373.37			1994	-17215900	-18028600	-33260100	0.125965	17215900	18028600	33260100	4325.99
1995	-17481500	-18085700	-33402300	0.0861972	17481500	18085700	33402300	2994.33			1995	-17197500	-18029500	-33284600	0.0861972	17197500	18029500	33284600	2962.38
1996	-17473100	-18085600	-33410000	0.0860799	17473100	18085600	33410000	2990.77			1996	-17182700	-18029000	-33296100	0.0860799	17182700	18029000	33296100	2958.99
1997	-17467800	-18084500	-33407500	0.136562	17467800	18084500	33407500	4743.71			1997	-17171600	-18027000	-33292600	0.136562	17171600	18027000	33292600	4692.57
1998	-17424000	-18085700	-33459400	0.166661	17424000	18085700	33459400	5797.39			1998	-17097000	-18026600	-33364700	0.166661	17097000	18026600	33364700	5736.71
[truncated: 3,837 more rows]
