# Supplementary material for: Energy release induced rockbursts based on butterfly-shaped plastic zones in roadways of coal reservoirs
Source: PLoS One. 2021 Jul 28;16(7):e0255044. doi: 10.1371/journal.pone.0255044 (PMC8318283; doi:10.1371/journal.pone.0255044)
Supplement: S1 Data — (ZIP) [file pone.0255044.s001.zip › Qianqiu coal/1.5/energy1.xlsx]

## Sheet: s1
	弹性								0.0857			塑性								0.0857
									20800000000											20800000000
1	-18289300	-18343700	-50793800	0.0521698	18289300	18343700	50793800	3604.94	4.97597e+07		1	-18526600	-19641600	-51191500	0.0521698	18526600	19641600	51191500	3702.46	4.60958e+07	3.66388e+06
2	-18288900	-18330700	-50804300	0.0598537	18288900	18330700	50804300	4136.86			2	-18520200	-19568700	-51218600	0.0598537	18520200	19568700	51218600	4248.43
3	-18292000	-18348600	-50808900	0.0451761	18292000	18348600	50808900	3123.44			3	-18531900	-19641200	-51229700	0.0451761	18531900	19641200	51229700	3210.23
4	-17661600	-17663000	-46991400	0.0192709	17661600	17663000	46991400	1155.38			4	-16356600	-16387900	-39200200	0.0192709	16356600	16387900	39200200	836.99
5	-17575400	-17665900	-47109700	0.0261534	17575400	17665900	47109700	1573.31			5	-16159200	-16384600	-39374000	0.0261534	16159200	16384600	39374000	1140.99
6	-17644600	-17645900	-46886900	0.0235609	17644600	17645900	46886900	1406.92			6	-16281700	-16334800	-38895400	0.0235609	16281700	16334800	38895400	1009.12
7	-17645600	-17712100	-46828100	0.016291	17645600	17712100	46828100	971.427			7	-16350600	-16442900	-38847000	0.016291	16350600	16442900	38847000	697.994
8	-17654100	-17751000	-46850000	0.0201728	17654100	17751000	46850000	1204.39			8	-16382300	-16551900	-38964600	0.0201728	16382300	16551900	38964600	870.028
9	-18255100	-18368300	-50525400	0.0352664	18255100	18368300	50525400	2415.09			9	-18501100	-20056200	-50594800	0.0352664	18501100	20056200	50594800	2463.91
10	-18254100	-18366100	-50520200	0.0558195	18254100	18366100	50520200	3821.83			10	-18498100	-20034600	-50594500	0.0558195	18498100	20034600	50594500	3898.91
11	-18254000	-18362700	-50522800	0.0670785	18254000	18362700	50522800	4592.96			11	-18493000	-19989600	-50603300	0.0670785	18493000	19989600	50603300	4684.42
12	-18255400	-18366300	-50529600	0.0435407	18255400	18366300	50529600	2982.1			12	-18498500	-20028700	-50603700	0.0435407	18498500	20028700	50603700	3042
13	-18256100	-18370100	-50530900	0.0286462	18256100	18370100	50530900	1962.14			13	-18502600	-20065500	-50596100	0.0286462	18502600	20065500	50596100	2001.68
14	-17346200	-18028900	-49931700	0.0427276	17346200	18028900	49931700	2837.64			14	-16008900	-17463500	-47230000	0.0427276	16008900	17463500	47230000	2540.08
15	-17327700	-18037600	-50012100	0.0656689	17327700	18037600	50012100	4372.81			15	-15959200	-17490300	-47471800	0.0656689	15959200	17490300	47471800	3937.24
16	-17321500	-18026500	-49939100	0.0461001	17321500	18026500	49939100	3061.69			16	-15934200	-17454700	-47242500	0.0461001	15934200	17454700	47242500	2739.84
17	-17335900	-18018000	-49863900	0.0390562	17335900	18018000	49863900	2587.37			17	-15973500	-17429500	-47022600	0.0390562	15973500	17429500	47022600	2303.12
18	-17353900	-18014900	-49823700	0.0398229	17353900	18014900	49823700	2634.89			18	-16025000	-17421000	-46910600	0.0398229	16025000	17421000	46910600	2339.71
19	-18211100	-18243600	-50600500	0.121351	18211100	18243600	50600500	8318.87			19	-18386600	-19021700	-50811200	0.121351	18386600	19021700	50811200	8447.7
20	-18207900	-18241900	-50591500	0.137069	18207900	18241900	50591500	9393.16			20	-18380100	-18989100	-50797300	0.137069	18380100	18989100	50797300	9534.19
21	-18192800	-18240900	-50599500	0.137066	18192800	18240900	50599500	9394.15			21	-18371200	-18909400	-50813300	0.137066	18371200	18909400	50813300	9531.44
22	-17760800	-18426300	-46936300	0.0495026	17760800	18426300	46936300	2987.74			22	-16762200	-18550500	-39679200	0.0495026	16762200	18550500	39679200	2268.16
23	-17767200	-18395800	-47013100	0.0661757	17767200	18395800	47013100	4003.77			23	-16777300	-18482900	-39854900	0.0661757	16777300	18482900	39854900	3050.27
24	-17753200	-18462800	-46845800	0.0677497	17753200	18462800	46845800	4077.37			24	-16743300	-18613600	-39481300	0.0677497	16743300	18613600	39481300	3082.77
25	-17748600	-18477300	-46798600	0.0474612	17748600	18477300	46798600	2851.94			25	-16733400	-18651300	-39373000	0.0474612	16733400	18651300	39373000	2151.52
26	-17751400	-18468000	-46827700	0.0527666	17751400	18468000	46827700	3173.75			26	-16740200	-18638900	-39434200	0.0527666	16740200	18638900	39434200	2397.44
27	-17782900	-18229900	-50930600	0.0716589	17782900	18229900	50930600	4948.16			27	-17415000	-18221100	-51235700	0.0716589	17415000	18221100	51235700	4983.48
28	-17790000	-18229700	-50922000	0.133383	17790000	18229700	50922000	9208.2			28	-17429700	-18222100	-51228400	0.133383	17429700	18222100	51228400	9274.95
29	-17766200	-18228100	-50934400	0.121944	17766200	18228100	50934400	8420.21			29	-17351700	-18209700	-51217800	0.121944	17351700	18209700	51217800	8470.41
30	-17761700	-18227800	-50937100	0.0709335	17761700	18227800	50937100	4898.19			30	-17348400	-18209800	-51221300	0.0709335	17348400	18209800	51221300	4927.6
31	-17768000	-18228800	-50937900	0.0651958	17768000	18228800	50937900	4502.38			31	-17373900	-18215500	-51236500	0.0651958	17373900	18215500	51236500	4532.44
32	-17472400	-19396700	-43906500	0.0536916	17472400	19396700	43906500	2934.64			32	-16094100	-19736400	-33721600	0.0536916	16094100	19736400	33721600	1967.17
33	-17475100	-19325600	-43996700	0.0572607	17475100	19325600	43996700	3137.18			33	-16089800	-19548400	-33879000	0.0572607	16089800	19548400	33879000	2103.16
34	-17317100	-18008900	-49818000	0.0441857	17317100	18008900	49818000	2921.93			34	-15916500	-17400400	-46872000	0.0441857	15916500	17400400	46872000	2589.49
35	-17336300	-18005100	-49771600	0.047028	17336300	18005100	49771600	3105.37			35	-15971100	-17390100	-46744000	0.047028	15971100	17390100	46744000	2744.36
36	-17357000	-17999900	-49713800	0.0541511	17357000	17999900	49713800	3569.16			36	-16029300	-17376600	-46589200	0.0541511	16029300	17376600	46589200	3143.55
37	-17314200	-17997300	-49737700	0.0461997	17314200	17997300	49737700	3046.38			37	-15900500	-17363200	-46622300	0.0461997	15900500	17363200	46622300	2681.82
38	-17334700	-17990600	-49669900	0.0506106	17334700	17990600	49669900	3329.91			38	-15957900	-17344900	-46434400	0.0506106	15957900	17344900	46434400	2918.82
39	-17361000	-17986300	-49612500	0.0572445	17361000	17986300	49612500	3759.71			39	-16029200	-17334100	-46286100	0.0572445	16029200	17334100	46286100	3285.37
40	-17304500	-17985600	-49663900	0.0493732	17304500	17985600	49663900	3246.86			40	-15865500	-17325000	-46384600	0.0493732	15865500	17325000	46384600	2839.45
41	-17333300	-17978400	-49583600	0.0559036	17333300	17978400	49583600	3666.91			41	-15946500	-17306400	-46170500	0.0559036	15946500	17306400	46170500	3191.7
42	-17365000	-17971000	-49499100	0.0602168	17365000	17971000	49499100	3939.25			42	-16031700	-17287200	-45948200	0.0602168	16031700	17287200	45948200	3412.08
43	-17738800	-18225800	-50945500	0.12803	17738800	18225800	50945500	8841.55			43	-17267500	-18196100	-51204400	0.12803	17267500	18196100	51204400	8882.26
44	-17741100	-18226500	-50947900	0.109504	17741100	18226500	50947900	7562.96			44	-17285000	-18200500	-51218400	0.109504	17285000	18200500	51218400	7601.87
45	-17747600	-18227000	-50945600	0.0787849	17747600	18227000	50945600	5441.23			45	-17313900	-18206000	-51228700	0.0787849	17313900	18206000	51228700	5472.7
46	-17626900	-17720800	-46685600	0.0237969	17626900	17720800	46685600	1411.73			46	-16298700	-16421300	-38497800	0.0237969	16298700	16421300	38497800	1004.28
47	-17632600	-17790200	-46656900	0.0177675	17632600	17790200	46656900	1053.76			47	-16326400	-16596700	-38520200	0.0177675	16326400	16596700	38520200	752.554
48	-17644300	-17838300	-46692300	0.0250672	17644300	17838300	46692300	1489.44			48	-16364900	-16732600	-38659300	0.0250672	16364900	16732600	38659300	1070.23
49	-17611800	-17820800	-46477900	0.0258882	17611800	17820800	46477900	1525.84			49	-16271400	-16616300	-38108200	0.0258882	16271400	16616300	38108200	1077.81
50	-17621700	-17879700	-46489600	0.02344	17621700	17879700	46489600	1383.07			50	-16308300	-16776100	-38211700	0.02344	16308300	16776100	38211700	982.651
51	-17635300	-17925900	-46540500	0.0278007	17635300	17925900	46540500	1644.32			51	-16351500	-16914000	-38382100	0.0278007	16351500	16914000	38382100	1176.45
52	-17598000	-17936500	-46263600	0.0276202	17598000	17936500	46263600	1617.28			52	-16249400	-16844000	-37722900	0.0276202	16249400	16844000	37722900	1135.28
53	-17610700	-17978300	-46312100	0.0265414	17610700	17978300	46312100	1557.65			53	-16291200	-16973800	-37891700	0.0265414	16291200	16973800	37891700	1101.12
54	-17625700	-18016700	-46381100	0.0284209	17625700	18016700	46381100	1672.94			54	-16337400	-17102000	-38093800	0.0284209	16337400	17102000	38093800	1191.7
55	-17737200	-18539300	-46654700	0.0756747	17737200	18539300	46654700	4526.88			55	-16705500	-18762600	-39062300	0.0756747	16705500	18762600	39062300	3394.05
56	-17737500	-18547100	-46649500	0.067803	17737500	18547100	46649500	4055.6			56	-16706700	-18788200	-39045600	0.067803	16706700	18788200	39045600	3040.25
57	-17740400	-18531500	-46686000	0.0666975	17740400	18531500	46686000	3994.03			57	-16714200	-18767100	-39120200	0.0666975	16714200	18767100	39120200	2998.64
58	-18293900	-18356400	-50814100	0.0243372	18293900	18356400	50814100	1683.09			58	-18537900	-19671600	-51241700	0.0243372	18537900	19671600	51241700	1730.66
59	-18290900	-18329400	-50819800	0.0339834	18290900	18329400	50819800	2350.03			59	-18523300	-19548200	-51261400	0.0339834	18523300	19548200	51261400	2415.12
60	-18293300	-18343900	-50822400	0.020781	18293300	18343900	50822400	1437.38			60	-18532400	-19609800	-51264700	0.020781	18532400	19609800	51264700	1477.96
61	-18295100	-18358900	-50820300	0.0207888	18295100	18358900	50820300	1438.03			61	-18541000	-19674000	-51261600	0.0207888	18541000	19674000	51261600	1479.35
62	-16223100	-17918300	-50264800	0.0555881	16223100	17918300	50264800	3697.2			62	-13841700	-17105500	-46840300	0.0555881	13841700	17105500	46840300	3192.53
63	-16138900	-17904900	-50253300	0.0631398	16138900	17904900	50253300	4194.67			63	-13652600	-17061900	-46718000	0.0631398	13652600	17061900	46718000	3603.53
64	-16332400	-17913400	-50120700	0.0285254	16332400	17913400	50120700	1889.38			64	-14062200	-17104100	-46609900	0.0285254	14062200	17104100	46609900	1626.89
65	-16275700	-17924800	-50258900	0.0472036	16275700	17924800	50258900	3140.33			65	-13943600	-17131900	-46926700	0.0472036	13943600	17131900	46926700	2722.32
66	-16346500	-17935400	-50263500	0.0419971	16346500	17935400	50263500	2796.15			66	-14098000	-17167900	-47029800	0.0419971	14098000	17167900	47029800	2434.8
67	-16370000	-17916500	-50105000	0.0266246	16370000	17916500	50105000	1763.09			67	-14135900	-17121500	-46660400	0.0266246	14135900	17121500	46660400	1522.4
68	-16376300	-17902300	-49997000	0.0270817	16376300	17902300	49997000	1786.6			68	-14147700	-17085900	-46394500	0.0270817	14147700	17085900	46394500	1532.94
69	-16403800	-17937900	-50224300	0.040039	16403800	17937900	50224300	2663.43			69	-14212100	-17183100	-47024100	0.040039	14212100	17183100	47024100	2323.04
70	-16421500	-17921500	-50089400	0.0342031	16421500	17921500	50089400	2264.73			70	-14245600	-17142100	-46697700	0.0342031	14245600	17142100	46697700	1960.41
71	-16434100	-17903100	-49945200	0.0303771	16434100	17903100	49945200	2001.34			71	-14265400	-17095700	-46347000	0.0303771	14265400	17095700	46347000	1718.12
72	-17472400	-19484400	-43818500	0.0362669	17472400	19484400	43818500	1978.18			72	-16098000	-19920200	-33565800	0.0362669	16098000	19920200	33565800	1325.52
73	-17448600	-19560900	-43571800	0.046036	17448600	19560900	43571800	2490.69			73	-16050200	-19982900	-33161600	0.046036	16050200	19982900	33161600	1656.45
74	-17456300	-19610600	-43577000	0.0481135	17456300	19610600	43577000	2605.44			74	-16072300	-20129400	-33172900	0.0481135	16072300	20129400	33172900	1737.94
75	-17477700	-19525600	-43814800	0.0382501	17477700	19525600	43814800	2087.27			75	-16114300	-20038400	-33563900	0.0382501	16114300	20038400	33563900	1401.66
76	-17492000	-19445800	-43997100	0.0359513	17492000	19445800	43997100	1973			76	-16141900	-19925000	-33874300	0.0359513	16141900	19925000	33874300	1331.32
77	-17466400	-19630700	-43629100	0.0543265	17466400	19630700	43629100	2948.46			77	-16099200	-20229800	-33264400	0.0543265	16099200	20229800	33264400	1974.56
78	-17488600	-19531900	-43887000	0.0526595	17488600	19531900	43887000	2881.58			78	-16143800	-20116000	-33696700	0.0526595	16143800	20116000	33696700	1943.92
79	-17506900	-19439300	-44110400	0.0476257	17506900	19439300	44110400	2624.5			79	-16178600	-19983400	-34077900	0.0476257	16178600	19983400	34077900	1781.1
80	-18230500	-18245800	-50596500	0.0645437	18230500	18245800	50596500	4424.85			80	-18400800	-19134700	-50799600	0.0645437	18400800	19134700	50799600	4496.58
81	-18219300	-18245600	-50606500	0.0890119	18219300	18245600	50606500	6103.71			81	-18395300	-19075800	-50819000	0.0890119	18395300	19075800	50819000	6201.54
82	-18230600	-18247700	-50610400	0.0759632	18230600	18247700	50610400	5210.22			82	-18405600	-19147100	-50821700	0.0759632	18405600	19147100	50821700	5296.8
83	-18238900	-18247400	-50600000	0.0545531	18238900	18247400	50600000	3740.69			83	-18407900	-19184800	-50800500	0.0545531	18407900	19184800	50800500	3802.64
84	-18241800	-18246600	-50590900	0.0599899	18241800	18246600	50590900	4112.32			84	-18407300	-19194600	-50786000	0.0599899	18407300	19194600	50786000	4179.98
85	-18254000	-18358800	-50527200	0.0792164	18254000	18358800	50527200	5424.67			85	-18490100	-19955300	-50617000	0.0792164	18490100	19955300	50617000	5532.57
86	-18255400	-18363800	-50532300	0.0532109	18255400	18363800	50532300	3644.66			86	-18495500	-20002700	-50608300	0.0532109	18495500	20002700	50608300	3717.14
87	-18256700	-18369800	-50535500	0.037247	18256700	18369800	50535500	2551.65			87	-18503000	-20060000	-50604000	0.037247	18503000	20060000	50604000	2603.2
88	-17431500	-18209700	-51137800	0.11792	17431500	18209700	51137800	8174.25			88	-16471200	-18081100	-51179600	0.11792	16471200	18081100	51179600	8116.73
89	-17501900	-18218300	-51129000	0.111511	17501900	18218300	51129000	7732.62			89	-16655200	-18121600	-51284700	0.111511	16655200	18121600	51284700	7715.92
90	-17488400	-18217600	-51136900	0.107874	17488400	18217600	51136900	7481.53			90	-16613100	-18112400	-51260900	0.107874	16613100	18112400	51260900	7455.38
91	-17530800	-19544600	-44175400	0.0511024	17530800	19544600	44175400	2827.02			91	-16257000	-20356100	-34265700	0.0511024	16257000	20356100	34265700	1942.19
92	-17528500	-19545500	-44157900	0.0515177	17528500	19545500	44157900	2848.18			92	-16249200	-20355400	-34209900	0.0515177	16249200	20355400	34209900	1953.42
93	-17511300	-19606800	-43974200	0.0558927	17511300	19606800	43974200	3071.66			93	-16215600	-20405100	-33920400	0.0558927	16215600	20405100	33920400	2096.36
94	-17518000	-19585300	-44043400	0.0587197	17518000	19585300	44043400	3234.36			94	-16231900	-20375900	-34066500	0.0587197	16231900	20375900	34066500	2214.32
95	-17550200	-19469500	-44389200	0.0476673	17550200	19469500	44389200	2655.22			95	-16298900	-20282600	-34638100	0.0476673	16298900	20282600	34638100	1836.78
96	-17541700	-19508300	-44289200	0.0630258	17541700	19508300	44289200	3499.61			96	-16281700	-20309400	-34488300	0.0630258	16281700	20309400	34488300	2415.03
97	-17798900	-18250200	-51059700	0.0628199	17798900	18250200	51059700	4357.83			97	-17506400	-18272400	-51510400	0.0628199	17506400	18272400	51510400	4413.95
98	-17779600	-18246400	-51051900	0.0489979	17779600	18246400	51051900	3397.46			98	-17449200	-18259900	-51478400	0.0489979	17449200	18259900	51478400	3437.2
99	-17744700	-18242800	-51061000	0.0505277	17744700	18242800	51061000	3503.49			99	-17345700	-18243300	-51463200	0.0505277	17345700	18243300	51463200	3539.36
100	-17757900	-18245800	-51069000	0.060053	17757900	18245800	51069000	4165.62			100	-17379300	-18251200	-51486500	0.060053	17379300	18251200	51486500	4211.23
101	-17850800	-18256900	-51055500	0.0603991	17850800	18256900	51055500	4191.34			101	-17661000	-18299000	-51546200	0.0603991	17661000	18299000	51546200	4255.05
102	-17812600	-18253000	-51066000	0.0617038	17812600	18253000	51066000	4281.88			102	-17540900	-18280300	-51532900	0.0617038	17540900	18280300	51532900	4340.23
103	-17326300	-19317000	-42942600	0.037707	17326300	19317000	42942600	1985.36			103	-15744900	-18863100	-32100300	0.037707	15744900	18863100	32100300	1262.49
104	-17332400	-19193900	-43108600	0.0340655	17332400	19193900	43108600	1801.76			104	-15742300	-18597800	-32347400	0.0340655	15742300	18597800	32347400	1146.01
105	-17333700	-19418000	-42893900	0.0313363	17333700	19418000	42893900	1649.31			105	-15772000	-19099400	-32057600	0.0313363	15772000	19099400	32057600	1053.08
106	-17977700	-18234100	-50765900	0.133596	17977700	18234100	50765900	9189.8			106	-17740900	-18218600	-50892300	0.133596	17740900	18218600	50892300	9209.17
107	-17977100	-18235600	-50777200	0.145772	17977100	18235600	50777200	10031.2			107	-17734400	-18218800	-50899700	0.145772	17734400	18218800	50899700	10050.5
108	-17964300	-18236600	-50797200	0.123479	17964300	18236600	50797200	8501.96			108	-17706500	-18218700	-50927200	0.123479	17706500	18218700	50927200	8519.28
109	-17771700	-18005500	-49338700	0.172787	17771700	18005500	49338700	11284.9			109	-17069900	-17384400	-45604100	0.172787	17069900	17384400	45604100	9773.91
110	-17753100	-18009900	-49389100	0.200235	17753100	18009900	49389100	13098.4			110	-17039700	-17400400	-45748900	0.200235	17039700	17400400	45748900	11384.6
111	-17776000	-17986900	-49202100	0.150016	17776000	17986900	49202100	9750.9			111	-17089000	-17335800	-45238400	0.150016	17089000	17335800	45238400	8371.23
112	-17790500	-17987500	-49191400	0.151417	17790500	17987500	49191400	9839.7			112	-17111900	-17334000	-45202200	0.151417	17111900	17334000	45202200	8440.07
113	-17798500	-18000900	-49279100	0.138392	17798500	18000900	49279100	9021.95			113	-17115700	-17366500	-45430800	0.138392	17115700	17366500	45430800	7781.38
114	-17796200	-18015500	-49386100	0.119799	17796200	18015500	49386100	7839.23			114	-17111100	-17406500	-45721100	0.119799	17111100	17406500	45721100	6809.66
115	-17756200	-17758100	-47571900	0.0264617	17756200	17758100	47571900	1622.11			115	-16675800	-16782100	-40830800	0.0264617	16675800	16782100	40830800	1237.06
116	-17751600	-17817000	-47480000	0.0333931	17751600	17817000	47480000	2041.51			116	-16672200	-16920500	-40667000	0.0333931	16672200	16920500	40667000	1553.72
117	-17766000	-17776400	-47623700	0.0312574	17766000	17776400	47623700	1920.07			117	-16708800	-16850200	-40998300	0.0312574	16708800	16850200	40998300	1472.62
118	-17590900	-19208500	-44941000	0.143049	17590900	19208500	44941000	8104.01			118	-16395200	-19786100	-35822300	0.143049	16395200	19786100	35822300	5728.07
119	-17571400	-19284900	-44725000	0.12252	17571400	19284900	44725000	6892.84			119	-16353600	-19888900	-35422500	0.12252	16353600	19888900	35422500	4835.92
120	-17568400	-19288000	-44700400	0.104156	17568400	19288000	44700400	5854.62			120	-16346000	-19825000	-35431900	0.104156	16346000	19825000	35431900	4107.23
121	-18165900	-18263400	-50786900	0.14453	18165900	18263400	50786900	9967.3			121	-18418300	-18897900	-51161500	0.14453	18418300	18897900	51161500	10169.1
122	-18210600	-18266700	-50765600	0.120317	18210600	18266700	50765600	8295.02			122	-18440100	-19095800	-51119000	0.120317	18440100	19095800	51119000	8470.21
123	-18188200	-18266800	-50788800	0.138359	18188200	18266800	50788800	9544.43			123	-18432800	-18994800	-51167700	0.138359	18432800	18994800	51167700	9746.48
124	-18201300	-18264200	-50757400	0.107221	18201300	18264200	50757400	7389.38			124	-18432100	-19055100	-51102700	0.107221	18432100	19055100	51102700	7540.97
125	-18076600	-18291000	-51073600	0.0574613	18076600	18291000	51073600	3998.54			125	-18321100	-18419500	-51746800	0.0574613	18321100	18419500	51746800	4100.97
126	-18035700	-18285400	-51074100	0.0589345	18035700	18285400	51074100	4099.52			126	-18191400	-18396700	-51713600	0.0589345	18191400	18396700	51713600	4196.24
127	-18004700	-18283600	-51092500	0.0655691	18004700	18283600	51092500	4562.56			127	-18084400	-18384700	-51734800	0.0655691	18084400	18384700	51734800	4667.32
128	-18039000	-18289100	-51097500	0.0631872	18039000	18289100	51097500	4399.01			128	-18184600	-18403600	-51769400	0.0631872	18184600	18403600	51769400	4507.29
129	-17273200	-19787600	-42092400	0.0431682	17273200	19787600	42092400	2216.23			129	-15673900	-19585800	-30870400	0.0431682	15673900	19585800	30870400	1393.7
130	-17232400	-19774700	-41813700	0.0433446	17232400	19774700	41813700	2201.35			130	-15593500	-19420000	-30461900	0.0433446	15593500	19420000	30461900	1368.59
131	-17213100	-19932500	-41518000	0.0463567	17213100	19932500	41518000	2333.66			131	-15561600	-19614500	-30040100	0.0463567	15561600	19614500	30040100	1444.04
132	-17231700	-20002500	-41580800	0.0495712	17231700	20002500	41580800	2504.24			132	-15612800	-19883000	-30136900	0.0495712	15612800	19883000	30136900	1561.93
133	-17938800	-18238300	-50834700	0.0559239	17938800	18238300	50834700	3854.6			133	-17681300	-18226600	-51008900	0.0559239	17681300	18226600	51008900	3868.39
134	-17949200	-18236800	-50813500	0.0633353	17949200	18236800	50813500	4362.68			134	-17704400	-18225500	-50977500	0.0633353	17704400	18225500	50977500	4377.25
135	-17943500	-18237500	-50824700	0.065518	17943500	18237500	50824700	4514.52			135	-17685000	-18224700	-50991100	0.065518	17685000	18224700	50991100	4529.41
136	-18001700	-18229800	-50711100	0.157747	18001700	18229800	50711100	10833.1			136	-17799700	-18216500	-50818000	0.157747	17799700	18216500	50818000	10852.1
137	-18017500	-18226600	-50672600	0.137665	18017500	18226600	50672600	9442.87			137	-17836000	-18213800	-50762700	0.137665	17836000	18213800	50762700	9455.79
138	-18015500	-18228600	-50688400	0.157525	18015500	18228600	50688400	10810.8			138	-17823600	-18215000	-50783400	0.157525	17823600	18215000	50783400	10826.4
139	-17116600	-20286200	-40475000	0.0225041	17116600	20286200	40475000	1094.77			139	-15399200	-19838800	-28655700	0.0225041	15399200	19838800	28655700	663.452
140	-17108300	-20371400	-40331000	0.0357911	17108300	20371400	40331000	1734.02			140	-15398500	-20033400	-28455900	0.0357911	15398500	20033400	28455900	1051.8
141	-17158500	-20255100	-40805700	0.034392	17158500	20255100	40805700	1693.59			141	-15482900	-20016400	-29075500	0.034392	15482900	20016400	29075500	1038.15
142	-17149600	-20174300	-40823000	0.0237003	17149600	20174300	40823000	1166.31			142	-15457000	-19799000	-29108000	0.0237003	15457000	19799000	29108000	712.06
143	-17128100	-20156200	-40687500	0.0193845	17128100	20156200	40687500	948.689			143	-15410200	-19652900	-28920200	0.0193845	15410200	19652900	28920200	575.186
144	-18309400	-18369700	-50912000	0.0239268	18309400	18369700	50912000	1660.49			144	-18557300	-19545400	-51506800	0.0239268	18557300	19545400	51506800	1714.45
145	-18306800	-18359000	-50904200	0.0354741	18306800	18359000	50904200	2460.94			145	-18550200	-19512600	-51489000	0.0354741	18550200	19512600	51489000	2539.48
146	-18304800	-18332800	-50916000	0.0384293	18304800	18332800	50916000	2666.35			146	-18538000	-19399900	-51514100	0.0384293	18538000	19399900	51514100	2750.19
147	-18308100	-18351100	-50920800	0.0266083	18308100	18351100	50920800	1846.81			147	-18548600	-19462400	-51527500	0.0266083	18548600	19462400	51527500	1906.29
148	-18310700	-18371100	-50920000	0.0199044	18310700	18371100	50920000	1381.74			148	-18560000	-19537100	-51534000	0.0199044	18560000	19537100	51534000	1427.41
149	-17104500	-17939200	-49532700	0.0198451	17104500	17939200	49532700	1296.49			149	-15234800	-17137000	-45672100	0.0198451	15234800	17137000	45672100	1103.67
150	-17116500	-17928700	-49445600	0.0266616	17116500	17928700	49445600	1736.64			150	-15271700	-17107000	-45421000	0.0266616	15271700	17107000	45421000	1469.01
151	-17157400	-17929500	-49410100	0.0290262	17157400	17929500	49410100	1889.02			151	-15393000	-17118000	-45378600	0.0290262	15393000	17118000	45378600	1598.64
152	-17129600	-17939900	-49512800	0.0219078	17129600	17939900	49512800	1430.59			152	-15311700	-17146300	-45661900	0.0219078	15311700	17146300	45661900	1218.84
153	-17096400	-17950200	-49619000	0.0180545	17096400	17950200	49619000	1183.04			153	-15220800	-17172200	-45937600	0.0180545	15220800	17172200	45937600	1014.25
154	-17116400	-17866000	-48997600	0.0391936	17116400	17866000	48997600	2512.47			154	-15246800	-16907800	-44022800	0.0391936	15246800	16907800	44022800	2044.04
155	-17199500	-17853000	-48822200	0.0409474	17199500	17853000	48822200	2610.6			155	-15459400	-16884500	-43644300	0.0409474	15459400	16884500	43644300	2108.61
156	-17227600	-17864800	-48878400	0.0435643	17227600	17864800	48878400	2783.81			156	-15548500	-16923800	-43835500	0.0435643	15548500	16923800	43835500	2262.67
157	-17148000	-17878200	-49053400	0.0409254	17148000	17878200	49053400	2629.54			157	-15340200	-16956700	-44279100	0.0409254	15340200	16956700	44279100	2158.22
158	-17213600	-17815100	-48537200	0.019808	17213600	17815100	48537200	1250.18			158	-15461300	-16768100	-42810900	0.019808	15461300	16768100	42810900	986.622
159	-17262700	-17802400	-48397300	0.0271741	17262700	17802400	48397300	1707.31			159	-15584100	-16737200	-42467600	0.0271741	15584100	16737200	42467600	1336.84
160	-17309500	-17809300	-48399500	0.0287227	17309500	17809300	48399500	1805.62			160	-15712000	-16767400	-42555100	0.0287227	15712000	16767400	42555100	1420.18
161	-17243800	-17820200	-48543400	0.0212866	17243800	17820200	48543400	1344.21			161	-15550500	-16791800	-42891000	0.0212866	15550500	16791800	42891000	1064.79
162	-17190200	-17829600	-48663900	0.01988	17190200	17829600	48663900	1260.15			162	-15415200	-16807900	-43141100	0.01988	15415200	16807900	43141100	1002.89
163	-17392900	-17714000	-47635800	0.0399013	17392900	17714000	47635800	2442.06			163	-15809100	-16490300	-40479000	0.0399013	15809100	16490300	40479000	1814.38
164	-17506500	-17703400	-47446400	0.0404585	17506500	17703400	47446400	2462.12			164	-16069100	-16484000	-40174000	0.0404585	16069100	16484000	40174000	1822.9
165	-17524300	-17723200	-47569700	0.0447314	17524300	17723200	47569700	2734.92			165	-16140900	-16539200	-40496500	0.0447314	16140900	16539200	40496500	2044.58
166	-17401900	-17737200	-47792500	0.0422484	17401900	17737200	47792500	2600.72			166	-15862900	-16566200	-40967000	0.0422484	15862900	16566200	40967000	1961.72
167	-17518700	-18046900	-45586700	0.0390723	17518700	18046900	45586700	2234.13			167	-16051400	-16871200	-36281500	0.0390723	16051400	16871200	36281500	1509.81
168	-17513100	-18184100	-45409500	0.0383351	17513100	18184100	45409500	2181.2			168	-16065900	-17173400	-36083400	0.0383351	16065900	17173400	36083400	1476.44
169	-17540400	-18176400	-45612200	0.0404014	17540400	18176400	45612200	2315.93			169	-16125600	-17219800	-36463100	0.0404014	16125600	17219800	36463100	1583.15
170	-17551500	-17995000	-45872900	0.03813	17551500	17995000	45872900	2202.17			170	-16136700	-16858200	-36903900	0.03813	16136700	16858200	36903900	1513.43
171	-17292200	-19179600	-42835800	0.03882	17292200	19179600	42835800	2031.67			171	-15659300	-18439700	-31912700	0.03882	15659300	18439700	31912700	1276.25
172	-17340800	-19023400	-43339700	0.0294637	17340800	19023400	43339700	1568.27			172	-15745700	-18297800	-32671600	0.0294637	15745700	18297800	32671600	998.754
173	-17930600	-18239600	-50852200	0.0305361	17930600	18239600	50852200	2105.83			173	-17637300	-18221400	-51015800	0.0305361	17637300	18221400	51015800	2111.89
174	-17936300	-18238700	-50840500	0.0470073	17936300	18238700	50840500	3240.58			174	-17653700	-18221700	-51001600	0.0470073	17653700	18221700	51001600	3249.94
175	-17932900	-18239100	-50846100	0.0404257	17932900	18239100	50846100	2787.31			175	-17650000	-18223000	-51014200	0.0404257	17650000	18223000	51014200	2796.03
176	-17927500	-18239600	-50855000	0.0263422	17927500	18239600	50855000	1816.73			176	-17633800	-18222000	-51023400	0.0263422	17633800	18222000	51023400	1822.25
177	-17924400	-18240000	-50861600	0.0238628	17924400	18240000	50861600	1646.06			177	-17621700	-18220900	-51027800	0.0238628	17621700	18220900	51027800	1650.8
178	-18255400	-18258100	-50659600	0.125259	18255400	18258100	50659600	8608.05			178	-18440900	-19325500	-50895200	0.125259	18440900	19325500	50895200	8772.13
179	-18235700	-18256300	-50666400	0.129407	18235700	18256300	50666400	8893.47			179	-18428800	-19221600	-50913000	0.129407	18428800	19221600	50913000	9058.34
180	-18220800	-18256300	-50681700	0.122786	18220800	18256300	50681700	8441.65			180	-18424400	-19157500	-50945100	0.122786	18424400	19157500	50945100	8598.59
181	-18236800	-18259000	-50684800	0.113506	18236800	18259000	50684800	7805.71			181	-18436400	-19237800	-50950700	0.113506	18436400	19237800	50950700	7956.8
182	-18220400	-18258700	-50698900	0.0860203	18220400	18258700	50698900	5917.46			182	-18428400	-19148700	-50982400	0.0860203	18428400	19148700	50982400	6031.01
183	-18228000	-18260700	-50705800	0.0732509	18228000	18260700	50705800	5040.61			183	-18436100	-19190500	-50995600	0.0732509	18436100	19190500	50995600	5140.23
184	-18243700	-18261300	-50694400	0.0847185	18243700	18261300	50694400	5828.34			184	-18443200	-19270300	-50967100	0.0847185	18443200	19270300	50967100	5944.08
185	-17459800	-18718400	-44494300	0.0755981	17459800	18718400	44494300	4185.23			185	-16112100	-18075700	-35510600	0.0755981	16112100	18075700	35510600	2888.23
186	-17470300	-18458600	-44829300	0.0706664	17470300	18458600	44829300	3948.24			186	-16128200	-17579800	-36121500	0.0706664	16128200	17579800	36121500	2746.21
187	-17494400	-18388600	-45071800	0.0575147	17494400	18388600	45071800	3239.79			187	-16176700	-17521100	-36526500	0.0575147	16176700	17521100	36526500	2271.98
188	-17493300	-18505300	-44946600	0.0684675	17493300	18505300	44946600	3844.46			188	-16184200	-17773300	-36328000	0.0684675	16184200	17773300	36328000	2693.93
189	-16962500	-18114400	-50926400	0.09453	16962500	18114400	50926400	6477.38			189	-15389100	-17742700	-49844400	0.09453	15389100	17742700	49844400	6149.53
190	-16935600	-18120800	-50998600	0.0783158	16935600	18120800	50998600	5378.57			190	-15332500	-17754800	-49987700	0.0783158	15332500	17754800	49987700	5118.65
191	-16921700	-18107200	-50915300	0.0736005	16921700	18107200	50915300	5039.46			191	-15299500	-17716600	-49747800	0.0736005	15299500	17716600	49747800	4767.78
192	-16992300	-18131900	-51021000	0.096635	16992300	18131900	51021000	6645.23			192	-15452200	-17791600	-50130400	0.096635	15452200	17791600	50130400	6354.69
193	-17432300	-18213000	-51160200	0.0997544	17432300	18213000	51160200	6920.41			193	-16464200	-18086100	-51221900	0.0997544	16464200	18086100	51221900	6876.07
194	-17364700	-18199300	-51130400	0.108967	17364700	18199300	51130400	7547.08			194	-16302400	-18041500	-51065300	0.108967	16302400	18041500	51065300	7459.84
195	-17769100	-17958200	-49003800	0.068336	17769100	17958200	49003800	4410.36			195	-17096200	-17265600	-44729300	0.068336	17096200	17265600	44729300	3740.51
196	-17789800	-17945500	-48892200	0.0928867	17789800	17945500	48892200	5972.39			196	-17146100	-17231600	-44436700	0.0928867	17146100	17231600	44436700	5030.75
197	-17802700	-17944000	-48869100	0.0928807	17802700	17944000	48869100	5967.89			197	-17172900	-17226000	-44369900	0.0928807	17172900	17226000	44369900	5019.18
198	-17780200	-17957500	-48987400	0.0703151	17780200	17957500	48987400	4535.96			198	-17118700	-17261700	-44679300	0.0703151	17118700	17261700	44679300	3842.52
199	-17759800	-17968800	-49088900	0.0693715	17759800	17968800	49088900	4490.3			199	-17072000	-17293300	-44951600	0.0693715	17072000	17293300	44951600	3828.41
200	-17018200	-20674400	-39384000	0.0362023	17018200	20674400	39384000	1699.94			200	-15288700	-20036400	-27668300	0.0362023	15288700	20036400	27668300	1027.51
201	-17033000	-20690100	-39473900	0.0376229	17033000	20690100	39473900	1773.31			201	-15312800	-20205700	-27671500	0.0376229	15312800	20205700	27671500	1073.49
202	-16997300	-20617300	-39291800	0.0317784	16997300	20617300	39291800	1485.37			202	-15255900	-19789900	-27681100	0.0317784	15255900	19789900	27681100	895.755
203	-17849000	-18244500	-50969000	0.102496	17849000	18244500	50969000	7091.33			203	-17411400	-18204400	-51119700	0.102496	17411400	18204400	51119700	7099.3
204	-17850300	-18245000	-50971200	0.115437	17850300	18245000	50971200	7987.38			204	-17413100	-18202300	-51103400	0.115437	17413100	18202300	51103400	7991.27
205	-17138900	-19855700	-41064800	0.0490395	17138900	19855700	41064800	2423.2			205	-15503000	-18955400	-30280100	0.0490395	15503000	18955400	30280100	1517.54
206	-17192900	-19806000	-41500200	0.0548294	17192900	19806000	41500200	2752.8			206	-15593500	-19045100	-30837000	0.0548294	15593500	19045100	30837000	1743.48
207	-18297500	-18340400	-50855900	0.0449134	18297500	18340400	50855900	3110.05			207	-18532100	-19516100	-51355900	0.0449134	18532100	19516100	51355900	3200.99
208	-18300600	-18362100	-50856400	0.043701	18300600	18362100	50856400	3026.79			208	-18546000	-19610100	-51361000	0.043701	18546000	19610100	51361000	3118.14
209	-17737300	-18264800	-46930200	0.0530517	17737300	18264800	46930200	3195.26			209	-16682300	-18010900	-39648500	0.0530517	16682300	18010900	39648500	2407
210	-17726800	-18333500	-46786200	0.0824569	17726800	18333500	46786200	4944.3			210	-16658400	-18164500	-39324400	0.0824569	16658400	18164500	39324400	3701.21
211	-17631400	-18418100	-46020700	0.0360061	17631400	18418100	46020700	2101.49			211	-16401800	-18056100	-37599700	0.0360061	16401800	18056100	37599700	1502.52
212	-17622600	-18499700	-45876100	0.0457593	17622600	18499700	45876100	2659.21			212	-16386400	-18231500	-37313900	0.0457593	16386400	18231500	37313900	1892.65
213	-17653100	-18227200	-51041400	0.0875898	17653100	18227200	51041400	6063.99			213	-17084000	-18188000	-51330400	0.0875898	17084000	18188000	51330400	6093.16
214	-17631600	-18223200	-51034200	0.0867482	17631600	18223200	51034200	6003.03			214	-17021500	-18171500	-51275200	0.0867482	17021500	18171500	51275200	6019.76
215	-17679300	-17775100	-47005500	0.126076	17679300	17775100	47005500	7572.19			215	-16592500	-16785600	-40231900	0.126076	16592500	16785600	40231900	5751.52
216	-17606800	-17700300	-47324000	0.113387	17606800	17700300	47324000	6876.97			216	-16479000	-16643100	-40900400	0.113387	16479000	16643100	40900400	5293.72
217	-17519200	-19440200	-44197000	0.0566301	17519200	19440200	44197000	3130.8			217	-16209500	-20052300	-34230100	0.0566301	16209500	20052300	34230100	2134.63
218	-17534300	-19344800	-44400400	0.0573031	17534300	19344800	44400400	3187.86			218	-16238100	-19894600	-34592100	0.0573031	16238100	19894600	34592100	2185.34
219	-16558000	-17883500	-49681300	0.0486235	16558000	17883500	49681300	3177.1			219	-14514700	-17055700	-45811600	0.0486235	14514700	17055700	45811600	2699.95
220	-16630600	-17870800	-49517700	0.0591864	16630600	17870800	49517700	3847.37			220	-14662400	-17029400	-45476200	0.0591864	14662400	17029400	45476200	3248.49
221	-17368100	-18078000	-50260800	0.110596	17368100	18078000	50260800	7431.84			221	-16083900	-17619400	-48268700	0.110596	16083900	17619400	48268700	6836.73
222	-17376800	-18066700	-50171000	0.118281	17376800	18066700	50171000	7923.94			222	-16107700	-17583400	-47988200	0.118281	16107700	17583400	47988200	7238.57
223	-17375700	-18162900	-50859200	0.167939	17375700	18162900	50859200	11523.9			223	-16300200	-17935900	-50313700	0.167939	16300200	17935900	50313700	11196.6
224	-17340400	-18153700	-50829000	0.16634	17340400	18153700	50829000	11398.5			224	-16217700	-17905100	-50176200	0.16634	16217700	17905100	50176200	11028.1
225	-18258800	-18280300	-50639400	0.102536	18258800	18280300	50639400	7043.31			225	-18452800	-19458800	-50846700	0.102536	18452800	19458800	50846700	7178.97
226	-18260000	-18278100	-50650800	0.105604	18260000	18278100	50650800	7256.74			226	-18454400	-19448200	-50868700	0.105604	18454400	19448200	50868700	7398.47
227	-18281000	-18316900	-50761400	0.0573963	18281000	18316900	50761400	3960.63			227	-18503800	-19561400	-51108700	0.0573963	18503800	19561400	51108700	4058.64
228	-18280500	-18302600	-50772700	0.0681155	18280500	18302600	50772700	4701.48			228	-18497500	-19485600	-51139100	0.0681155	18497500	19485600	51139100	4817.77
229	-17571700	-18186600	-50832800	0.161665	17571700	18186600	50832800	11103.4			229	-16720400	-17990200	-50281400	0.161665	16720400	17990200	50281400	10806.4
230	-17597900	-18193500	-50855400	0.153466	17597900	18193500	50855400	10551.2			230	-16782800	-18013200	-50382600	0.153466	16782800	18013200	50382600	10300.8
231	-17046000	-20524000	-39733500	0.0399028	17046000	20524000	39733500	1894.16			231	-15336100	-19791300	-28252200	0.0399028	15336100	19791300	28252200	1153.87
232	-17971700	-18233900	-50770100	0.0932825	17971700	18233900	50770100	6417.28			232	-17740800	-18220700	-50907100	0.0932825	17740800	18220700	50907100	6433.52
233	-17980500	-18232800	-50754200	0.105292	17980500	18232800	50754200	7240.1			233	-17756600	-18219400	-50882100	0.105292	17756600	18219400	50882100	7256.61
234	-18257500	-18369400	-50541100	0.0484106	18257500	18369400	50541100	3317.06			234	-18501900	-20044500	-50612200	0.0484106	18501900	20044500	50612200	3383.79
235	-18258300	-18368800	-50547400	0.0556986	18258300	18368800	50547400	3817.23			235	-18502100	-20036000	-50621800	0.0556986	18502100	20036000	50621800	3894.11
236	-17990200	-18233700	-50750400	0.0819508	17990200	18233700	50750400	5634.9			236	-17798200	-18228000	-50901800	0.0819508	17798200	18228000	50901800	5654.03
237	-17991600	-18232300	-50739000	0.102714	17991600	18232300	50739000	7059.88			237	-17801600	-18227400	-50894300	0.102714	17801600	18227400	50894300	7084.94
238	-17808400	-17967200	-49029000	0.139836	17808400	17967200	49029000	9036.62			238	-17152200	-17278600	-44766100	0.139836	17152200	17278600	44766100	7670.04
239	-17798000	-17967000	-49038000	0.135669	17798000	17967000	49038000	8769.2			239	-17139500	-17281100	-44797200	0.135669	17139500	17281100	44797200	7449.18
240	-17899600	-18235600	-50854500	0.109314	17899600	18235600	50854500	7536.87			240	-17786000	-18268300	-51202200	0.109314	17786000	18268300	51202200	7619.48
241	-17910400	-18236900	-50853400	0.117443	17910400	18236900	50853400	8097.87			241	-17834000	-18276300	-51210700	0.117443	17834000	18276300	51210700	8192.17
242	-17901300	-18243000	-50905600	0.0499628	17901300	18243000	50905600	3450.92			242	-17554200	-18215900	-51059300	0.0499628	17554200	18215900	51059300	3457.96
243	-17897900	-18243600	-50913900	0.0688596	17897900	18243600	50913900	4757.32			243	-17543200	-18214700	-51062000	0.0688596	17543200	18214700	51062000	4765.78
244	-18296000	-18317800	-50868000	0.0603906	18296000	18317800	50868000	4182.58			244	-18522300	-19417500	-51385000	0.0603906	18522300	19417500	51385000	4303.9
245	-17843400	-18240800	-50948300	0.105025	17843400	18240800	50948300	7260.74			245	-17672800	-18272600	-51345600	0.105025	17672800	18272600	51345600	7348.96
246	-17819900	-18238300	-50953400	0.114735	17819900	18238300	50953400	7931.65			246	-17590000	-18259000	-51331200	0.114735	17590000	18259000	51331200	8018.31
247	-17798500	-18235400	-50954500	0.102826	17798500	18235400	50954500	7107.21			247	-17517100	-18246600	-51315500	0.102826	17517100	18246600	51315500	7177.37
248	-16288700	-18108200	-51555600	0.026929	16288700	18108200	51555600	1875.13			248	-14020700	-17579100	-50044500	0.026929	14020700	17579100	50044500	1745.7
249	-16357800	-18115800	-51540600	0.0335953	16357800	18115800	51540600	2339.44			249	-14156500	-17605000	-50093600	0.0335953	14156500	17605000	50093600	2183.93
250	-17708800	-18238700	-51067500	0.0701603	17708800	18238700	51067500	4864.22			250	-17235800	-18223100	-51429100	0.0701603	17235800	18223100	51429100	4903.97
251	-17716400	-18240700	-51074300	0.0635794	17716400	18240700	51074300	4409.32			251	-17256800	-18229600	-51454400	0.0635794	17256800	18229600	51454400	4448.7
252	-17360500	-18048600	-50058300	0.0884226	17360500	18048600	50058300	5899.35			252	-16058600	-17527500	-47638000	0.0884226	16058600	17527500	47638000	5339.35
253	-17353600	-18063300	-50169600	0.094731	17353600	18063300	50169600	6344.56			253	-16039800	-17572300	-47976300	0.094731	16039800	17572300	47976300	5791.07
254	-17333600	-18059300	-50161700	0.0914389	17333600	18059300	50161700	6121.21			254	-15979700	-17558900	-47941300	0.0914389	15979700	17558900	47941300	5579.42
255	-17342100	-18048000	-50071900	0.0799641	17342100	18048000	50071900	5336.64			255	-16004200	-17523000	-47659900	0.0799641	16004200	17523000	47659900	4829.96
256	-17392300	-18030500	-49897200	0.0949349	17392300	18030500	49897200	6299.99			256	-16144300	-17474400	-47172600	0.0949349	16144300	17474400	47172600	5639.21
257	-17373000	-18032000	-49927000	0.0832118	17373000	18032000	49927000	5526.8			257	-16089600	-17477200	-47247600	0.0832118	16089600	17477200	47247600	4953.97
258	-17099700	-18138100	-50957900	0.112464	17099700	18138100	50957900	7724.23			258	-15688400	-17833000	-50190500	0.112464	15688400	17833000	50190500	7426.14
259	-17062700	-18128300	-50925500	0.112077	17062700	18128300	50925500	7686.41			259	-15607700	-17797800	-50019300	0.112077	15607700	17797800	50019300	7350.43
260	-17015300	-18114200	-50871800	0.0954519	17015300	18114200	50871800	6531.22			260	-15504200	-17753700	-49807600	0.0954519	15504200	17753700	49807600	6207.28
261	-17398100	-17965500	-49427200	0.0677042	17398100	17965500	49427200	4419.22			261	-16122300	-17274200	-45765100	0.0677042	16122300	17274200	45765100	3813.36
262	-17321000	-17955500	-49432700	0.0608925	17321000	17955500	49432700	3972.38			262	-15892600	-17232400	-45696200	0.0608925	15892600	17232400	45696200	3412.45
263	-17328500	-17966100	-49500900	0.0575578	17328500	17966100	49500900	3764.2			263	-15922900	-17267100	-45913800	0.0575578	15922900	17267100	45913800	3253.47
264	-17306900	-17946500	-49382100	0.0616467	17306900	17946500	49382100	4013.81			264	-15844000	-17202000	-45527100	0.0616467	15844000	17202000	45527100	3430.69
265	-17343100	-17922000	-49171300	0.0682464	17343100	17922000	49171300	4411.92			265	-15927400	-17130600	-44933800	0.0682464	15927400	17130600	44933800	3715.52
266	-17396600	-17907700	-49015500	0.0679358	17396600	17907700	49015500	4369.86			266	-16064300	-17090500	-44510500	0.0679358	16064300	17090500	44510500	3643.93
267	-17445600	-17898900	-48903800	0.0785935	17445600	17898900	48903800	5037.77			267	-16191000	-17075000	-44273400	0.0785935	16191000	17075000	44273400	4182.86
268	-17892600	-18242500	-50911300	0.0598943	17892600	18242500	50911300	4137.35			268	-17559900	-18224900	-51117800	0.0598943	17559900	18224900	51117800	4153.93
269	-17887200	-18242800	-50918800	0.0550513	17887200	18242800	50918800	3803.6			269	-17546200	-18224500	-51129100	0.0550513	17546200	18224500	51129100	3819.05
270	-17055200	-20684200	-39638600	0.0334271	17055200	20684200	39638600	1585.43			270	-15334100	-20377500	-27651600	0.0334271	15334100	20377500	27651600	957.956
271	-17107200	-20583000	-40111300	0.0354117	17107200	20583000	40111300	1707.39			271	-15428900	-20452100	-28254500	0.0354117	15428900	20452100	28254500	1044.31
272	-17102100	-20574600	-40083400	0.0283566	17102100	20574600	40083400	1365.56			272	-15414700	-20417700	-28187400	0.0283566	15414700	20417700	28187400	832.949
273	-17055400	-20655200	-39668800	0.023531	17055400	20655200	39668800	1116.79			273	-15330100	-20346600	-27654300	0.023531	15330100	20346600	27654300	673.795
274	-16996400	-20796200	-39106600	0.0366781	16996400	20796200	39106600	1707.63			274	-15238700	-20310500	-27037300	0.0366781	15238700	20310500	27037300	1020.96
275	-17001400	-20755600	-39182700	0.0338636	17001400	20755600	39182700	1580.09			275	-15240500	-20284800	-27075600	0.0338636	15240500	20284800	27075600	943.444
276	-17808300	-18239000	-50970100	0.0514565	17808300	18239000	50970100	3558.86			276	-17558300	-18257400	-51351900	0.0514565	17558300	18257400	51351900	3597.58
277	-17802700	-18238200	-50970200	0.0854805	17802700	18238200	50970200	5911.74			277	-17538500	-18254500	-51350500	0.0854805	17538500	18254500	51350500	5974.99
278	-17450900	-18197700	-51032600	0.159473	17450900	18197700	51032600	11016.5			278	-16525800	-18062500	-50991900	0.159473	16525800	18062500	50991900	10910.4
279	-17399100	-18189700	-51027600	0.174546	17399100	18189700	51027600	12050			279	-16395000	-18030900	-50897500	0.174546	16395000	18030900	50897500	11888.7
280	-17407100	-18193400	-51045900	0.122997	17407100	18193400	51045900	8497.23			280	-16414700	-18041900	-50956200	0.122997	16414700	18041900	50956200	8396.28
281	-17458200	-18202100	-51057000	0.118601	17458200	18202100	51057000	8200.54			281	-16547700	-18075400	-51062500	0.118601	16547700	18075400	51062500	8135.67
282	-17510100	-18207400	-51042700	0.124496	17510100	18207400	51042700	8608.01			282	-16683500	-18102900	-51122700	0.124496	16683500	18102900	51122700	8568.09
283	-17503300	-18208000	-51053800	0.123197	17503300	18208000	51053800	8520.93			283	-16664800	-18102300	-51137600	0.123197	16664800	18102300	51137600	8481.71
284	-16743900	-18020700	-50475500	0.0368414	16743900	18020700	50475500	2480.06			284	-14936300	-17454900	-48241300	0.0368414	14936300	17454900	48241300	2251.64
285	-16723800	-18025000	-50526200	0.0333935	16723800	18025000	50526200	2251.56			285	-14891300	-17463100	-48344900	0.0333935	14891300	17463100	48344900	2047.98
286	-16751900	-18039500	-50601300	0.0300206	16751900	18039500	50601300	2030			286	-14952900	-17504700	-48580700	0.0300206	14952900	17504700	48580700	1858.22
287	-16765500	-18033400	-50544700	0.0358323	16765500	18033400	50544700	2418.47			287	-14980100	-17494100	-48477900	0.0358323	14980100	17494100	48477900	2210.06
288	-16750400	-18007000	-50370900	0.0420365	16750400	18007000	50370900	2819.55			288	-14950900	-17418600	-47967700	0.0420365	14950900	17418600	47967700	2543.48
289	-16717400	-18008600	-50415800	0.046968	16717400	18008600	50415800	3154.37			289	-14881400	-17418800	-48038500	0.046968	14881400	17418800	48038500	2847.64
290	-16873900	-18068100	-50683700	0.0572046	16873900	18068100	50683700	3883.61			290	-15207100	-17602200	-49022800	0.0572046	15207100	17602200	49022800	3606.6
291	-16884900	-18061500	-50625900	0.0689767	16884900	18061500	50625900	4673.82			291	-15231400	-17588000	-48897300	0.0689767	15231400	17588000	48897300	4329.79
292	-16850100	-18047500	-50560600	0.0623518	16850100	18047500	50560600	4213.94			292	-15157200	-17543300	-48652500	0.0623518	15157200	17543300	48652500	3876.46
293	-16835900	-18057000	-50642700	0.0522414	16835900	18057000	50642700	3540.36			293	-15125000	-17567100	-48854000	0.0522414	15125000	17567100	48854000	3271.1
294	-16859200	-18071500	-50722600	0.0482715	16859200	18071500	50722600	3281.18			294	-15173500	-17608500	-49101500	0.0482715	15173500	17608500	49101500	3051.27
295	-17678400	-18223300	-50987700	0.129942	17678400	18223300	50987700	8981.57			295	-17139000	-18183400	-51242500	0.129942	17139000	18183400	51242500	9016.36
296	-17703100	-18225700	-50980500	0.123192	17703100	18225700	50980500	8514.87			296	-17211500	-18195100	-51253200	0.123192	17211500	18195100	51253200	8556.73
297	-17652300	-18220500	-50994500	0.119845	17652300	18220500	50994500	8283.58			297	-17064500	-18170000	-51221400	0.119845	17064500	18170000	51221400	8304.16
298	-16840900	-17901600	-49527500	0.119188	16840900	17901600	49527500	7765.71			298	-15120900	-17136200	-45780600	0.119188	15120900	17136200	45780600	6648.82
299	-16784100	-17903600	-49598600	0.0916428	16784100	17903600	49598600	5982.94			299	-14996800	-17131200	-45868800	0.0916428	14996800	17131200	45868800	5123.42
300	-16763800	-17928300	-49795500	0.083238	16763800	17928300	49795500	5471.36			300	-14967800	-17200900	-46395700	0.083238	14967800	17200900	46395700	4747.22
301	-16817100	-17929200	-49748700	0.0935152	16817100	17929200	49748700	6139.73			301	-15082700	-17208600	-46335700	0.0935152	15082700	17208600	46335700	5326.95
302	-17598500	-19036000	-45167800	0.0428829	17598500	19036000	45167800	2444.3			302	-16374300	-19446300	-36012800	0.0428829	16374300	19446300	36012800	1718.94
303	-17579600	-19130800	-44937400	0.0539059	17579600	19130800	44937400	3050.35			303	-16334700	-19590400	-35586300	0.0539059	16334700	19590400	35586300	2129.05
304	-17591600	-19125300	-45029000	0.0369514	17591600	19125300	45029000	2097.89			304	-16363200	-19621700	-35758400	0.0369514	16363200	19621700	35758400	1470.81
305	-17605200	-19046900	-45204200	0.0333597	17605200	19046900	45204200	1904.3			305	-16392500	-19500600	-36088700	0.0333597	16392500	19500600	36088700	1342.86
306	-17621200	-18908500	-45457000	0.047293	17621200	18908500	45457000	2720.09			306	-16420900	-19222500	-36569500	0.047293	16420900	19222500	36569500	1931.47
307	-17619600	-18957500	-45396900	0.0324531	17619600	18957500	45396900	1863.6			307	-16420500	-19334300	-36455000	0.0324531	16420500	19334300	36455000	1321.99
308	-17972100	-18250300	-50887500	0.116519	17972100	18250300	50887500	8048.36			308	-18127800	-18331700	-51313100	0.116519	18127800	18331700	51313100	8178.96
309	-18012100	-18254700	-50878500	0.143023	18012100	18254700	50878500	9879.82			309	-18276400	-18351800	-51308100	0.143023	18276400	18351800	51308100	10051.9
310	-17984200	-18252800	-50892900	0.119397	17984200	18252800	50892900	8249.65			310	-18172700	-18339600	-51324800	0.119397	18172700	18339600	51324800	8387.92
311	-17740800	-18192300	-47027600	0.0505717	17740800	18192300	47027600	3054.16			311	-16688800	-17850100	-39855600	0.0505717	16688800	17850100	39855600	2308.07
312	-17755600	-18187200	-47138900	0.0746523	17755600	18187200	47138900	4526.44			312	-16730400	-17878100	-40125100	0.0746523	16730400	17878100	40125100	3445.98
313	-17767000	-18145700	-47261400	0.0601036	17767000	18145700	47261400	3658.81			313	-16750400	-17778200	-40367600	0.0601036	16750400	17778200	40367600	2797.47
314	-17507800	-19616600	-43938900	0.0630545	17507800	19616600	43938900	3461.19			314	-16205000	-20413700	-33836200	0.0630545	16205000	20413700	33836200	2357.18
315	-17486800	-19686800	-43718900	0.0651898	17486800	19686800	43718900	3552.75			315	-16164100	-20460000	-33497900	0.0651898	16164100	20460000	33497900	2405.5
316	-17495600	-19655500	-43812900	0.05914	17495600	19655500	43812900	3232.9			316	-16185100	-20424700	-33682800	0.05914	16185100	20424700	33682800	2197.33
317	-17503200	-19458000	-44065100	0.0754291	17503200	19458000	44065100	4150.73			317	-16208700	-19907800	-34368500	0.0754291	16208700	19907800	34368500	2850.67
318	-17485400	-19543100	-43852600	0.0996732	17485400	19543100	43852600	5448.08			318	-16170400	-19991600	-34010900	0.0996732	16170400	19991600	34010900	3717.79
319	-17491400	-19391500	-44047400	0.100405	17491400	19391500	44047400	5516.39			319	-16184900	-19663000	-34443300	0.100405	16184900	19663000	34443300	3786.3
320	-17512800	-19337200	-44254600	0.0898283	17512800	19337200	44254600	4969.78			320	-16231000	-19653300	-34782400	0.0898283	16231000	19653300	34782400	3435.3
321	-17524200	-19408500	-44264400	0.0605766	17524200	19408500	44264400	3355.92			321	-16252200	-19881600	-34705700	0.0605766	16252200	19881600	34705700	2320.51
322	-17527900	-19517100	-44182200	0.0715706	17527900	19517100	44182200	3958.82			322	-16237400	-20264300	-34217000	0.0715706	16237400	20264300	34217000	2709.06
323	-17529300	-19508600	-44200500	0.0759764	17529300	19508600	44200500	4204.88			323	-16245900	-20284000	-34258300	0.0759764	16245900	20284000	34258300	2882.03
324	-17789000	-17976800	-47587600	0.0653636	17789000	17976800	47587600	4018.69			324	-16803700	-17412200	-41114500	0.0653636	16803700	17412200	41114500	3118.41
325	-17771900	-18012500	-47429600	0.0602897	17771900	18012500	47429600	3687.07			325	-16756900	-17464500	-40727400	0.0602897	16756900	17464500	40727400	2834.01
326	-17763800	-18076300	-47307700	0.0438408	17763800	18076300	47307700	2671.21			326	-16740200	-17613400	-40459300	0.0438408	16740200	17613400	40459300	2043.08
327	-17774300	-18058600	-47400600	0.0563588	17774300	18058600	47400600	3444.82			327	-16770800	-17597500	-40693600	0.0563588	16770800	17597500	40693600	2650.76
328	-17815600	-17865600	-47888600	0.0812139	17815600	17865600	47888600	5041.63			328	-16870500	-17180700	-41823000	0.0812139	16870500	17180700	41823000	3973.19
329	-17802600	-17956300	-47705300	0.0686557	17802600	17956300	47705300	4238.13			329	-16841600	-17389500	-41407900	0.0686557	16841600	17389500	41407900	3313.14
330	-17607600	-18898700	-45369600	0.0513831	17607600	18898700	45369600	2945.47			330	-16385700	-19140100	-36400600	0.0513831	16385700	19140100	36400600	2080.57
331	-17628600	-18833200	-45585300	0.0580443	17628600	18833200	45585300	3351.06			331	-16435000	-19061200	-36831900	0.0580443	16435000	19061200	36831900	2389.09
332	-17632800	-18754400	-45694200	0.0521489	17632800	18754400	45694200	3019.8			332	-16439400	-18886700	-37037900	0.0521489	16439400	18886700	37037900	2157.77
333	-17613800	-18817000	-45495700	0.0480987	17613800	18817000	45495700	2767.17			333	-16394600	-18962800	-36641800	0.0480987	16394600	18962800	36641800	1960.54
334	-17578500	-19040200	-45020400	0.0580755	17578500	19040200	45020400	3292.48			334	-16326000	-19369900	-35744400	0.0580755	16326000	19369900	35744400	2298.58
335	-17589100	-18955000	-45181200	0.0454647	17589100	18955000	45181200	2590.03			335	-16342600	-19195500	-36037100	0.0454647	16342600	19195500	36037100	1815.24
336	-16534500	-18045100	-50859100	0.0524325	16534500	18045100	50859100	3570.81			336	-14498100	-17483600	-48884400	0.0524325	14498100	17483600	48884400	3269.65
337	-16551700	-18033800	-50761100	0.0647912	16551700	18033800	50761100	4398.01			337	-14525900	-17461600	-48699700	0.0647912	14525900	17461600	48699700	4013.77
338	-16595700	-18031100	-50698000	0.063954	16595700	18031100	50698000	4333.25			338	-14620400	-17460100	-48594600	0.063954	14620400	17460100	48594600	3949.61
339	-18051800	-18251000	-50812500	0.120249	18051800	18251000	50812500	8290.93			339	-18355600	-18418700	-51192800	0.120249	18355600	18418700	51192800	8429.74
340	-18068800	-18253100	-50810200	0.141565	18068800	18253100	50810200	9761.46			340	-18365500	-18491900	-51190000	0.141565	18365500	18491900	51190000	9930.18
341	-18089600	-18255900	-50809400	0.136861	18089600	18255900	50809400	9438.74			341	-18378400	-18577200	-51196800	0.136861	18378400	18577200	51196800	9610.47
342	-16945500	-17668200	-47755600	0.0430497	16945500	17668200	47755600	2633.97			342	-15106600	-16527600	-41447800	0.0430497	15106600	16527600	41447800	2019.78
343	-17092800	-17660400	-47553000	0.0247568	17092800	17660400	47553000	1505.85			343	-15388900	-16510000	-41039300	0.0247568	15388900	16510000	41039300	1146.01
344	-17100900	-17656000	-47513200	0.00942128	17100900	17656000	47513200	572.269			344	-15388900	-16515900	-41081500	0.00942128	15388900	16515900	41081500	436.882
345	-17715300	-18223900	-50955400	0.12891	17715300	18223900	50955400	8903.39			345	-17207800	-18187400	-51201900	0.12891	17207800	18187400	51201900	8937.72
346	-17726200	-18225600	-50956600	0.101166	17726200	18225600	50956600	6988.21			346	-17250800	-18196100	-51221100	0.101166	17250800	18196100	51221100	7021.52
347	-17889700	-18260700	-51043900	0.0546285	17889700	18260700	51043900	3790.78			347	-17786700	-18318100	-51556600	0.0546285	17786700	18318100	51556600	3854.34
348	-17902400	-18263300	-51049700	0.0514705	17902400	18263300	51049700	3572.78			348	-17818900	-18325400	-51576600	0.0514705	17818900	18325400	51576600	3635.09
349	-17880800	-18258400	-51036500	0.0604462	17880800	18258400	51036500	4193.06			349	-17764400	-18312200	-51536700	0.0604462	17764400	18312200	51536700	4261.03
350	-17522600	-18050800	-45610900	0.0517222	17522600	18050800	45610900	2960.24			350	-16228600	-16954600	-37464100	0.0517222	16228600	16954600	37464100	2106.37
351	-17501600	-18146900	-45364500	0.0447583	17501600	18146900	45364500	2541.25			351	-16185200	-17075100	-37033700	0.0447583	16185200	17075100	37033700	1793.05
352	-17505300	-17969200	-45568500	0.0553064	17505300	17969200	45568500	3157.29			352	-16184500	-16728400	-37375400	0.0553064	16184500	16728400	37375400	2235.45
353	-17521600	-17807400	-45847000	0.0680168	17521600	17807400	45847000	3915.8			353	-16219900	-16495600	-37860800	0.0680168	16219900	16495600	37860800	2796.65
354	-17531100	-18137100	-45585000	0.0425544	17531100	18137100	45585000	2435.73			354	-16255200	-17156500	-37451800	0.0425544	16255200	17156500	37451800	1737.91
355	-17508900	-18226300	-45337500	0.0398419	17508900	18226300	45337500	2262.04			355	-16208300	-17268600	-37004800	0.0398419	16208300	17268600	37004800	1599.39
356	-17424500	-18152900	-50738900	0.0778746	17424500	18152900	50738900	5323.85			356	-16231300	-17857700	-49824000	0.0778746	16231300	17857700	49824000	5099.27
357	-17429600	-18148400	-50701600	0.0776153	17429600	18148400	50701600	5299.5			357	-16248200	-17842300	-49696900	0.0776153	16248200	17842300	49696900	5060.03
358	-17441600	-18155300	-50738800	0.0720206	17441600	18155300	50738800	4924.41			358	-16278300	-17864800	-49827600	0.0720206	16278300	17864800	49827600	4718.53
359	-17440500	-18160900	-50780200	0.0614826	17440500	18160900	50780200	4209.88			359	-16275100	-17883400	-49963200	0.0614826	16275100	17883400	49963200	4047.52
360	-17424700	-18158000	-50775400	0.075024	17424700	18158000	50775400	5135.48			360	-16231600	-17875500	-49950400	0.075024	16231600	17875500	49950400	4934.81
361	-17508400	-18190300	-50922300	0.0341053	17508400	18190300	50922300	2348.3			361	-16455300	-17984300	-50503700	0.0341053	16455300	17984300	50503700	2292.26
362	-17509400	-18188900	-50911100	0.0461114	17509400	18188900	50911100	3173.77			362	-16458700	-17978600	-50459900	0.0461114	16458700	17978600	50459900	3094.52
363	-17435900	-18143700	-50662300	0.0850243	17435900	18143700	50662300	5797.79			363	-16265000	-17826300	-49566000	0.0850243	16265000	17826300	49566000	5517.98
364	-17449000	-18152100	-50708800	0.0794901	17449000	18152100	50708800	5429.85			364	-16300000	-17853600	-49725400	0.0794901	16300000	17853600	49725400	5189.95
365	-17461500	-18160100	-50753200	0.0734274	17461500	18160100	50753200	5024.05			365	-16333700	-17879800	-49879200	0.0734274	16333700	17879800	49879200	4821.95
366	-17513600	-17890500	-48775500	0.0738424	17513600	17890500	48775500	4714.84			366	-16362400	-17055900	-43965300	0.0738424	16362400	17055900	43965300	3890.78
367	-17484800	-17880100	-48730100	0.0635504	17484800	17880100	48730100	4049.92			367	-16269500	-17019300	-43796800	0.0635504	16269500	17019300	43796800	3322.89
368	-17545800	-17871600	-48608400	0.0704729	17545800	17871600	48608400	4474.35			368	-16425000	-17002400	-43520800	0.0704729	16425000	17002400	43520800	3651.9
369	-17702900	-18254800	-51188600	0.0777088	17702900	18254800	51188600	5409.78			369	-17167100	-18242100	-51633300	0.0777088	17167100	18242100	51633300	5466.58
370	-17727500	-18261700	-51213000	0.0969736	17727500	18261700	51213000	6758.14			370	-17217000	-18258100	-51697700	0.0969736	17217000	18258100	51697700	6839.93
371	-17680500	-18253000	-51197900	0.0863288	17680500	18253000	51197900	6010.55			371	-17093300	-18228000	-51607100	0.0863288	17093300	18228000	51607100	6063.55
372	-17302300	-18016600	-49887900	0.0429648	17302300	18016600	49887900	2847.8			372	-15873800	-17421500	-47065700	0.0429648	15873800	17421500	47065700	2535.2
373	-17294300	-18002600	-49795900	0.0402586	17294300	18002600	49795900	2659.58			373	-15845300	-17376800	-46774400	0.0402586	15845300	17376800	46774400	2349.06
374	-17304800	-18030600	-49985000	0.0609124	17304800	18030600	49985000	4051.33			374	-15887300	-17466500	-47373600	0.0609124	15887300	17466500	47373600	3636.23
375	-17289900	-18032100	-50010600	0.0505821	17289900	18032100	50010600	3366.81			375	-15843700	-17466400	-47416000	0.0505821	15843700	17466400	47416000	3023.04
376	-17676700	-18081600	-46680800	0.0458301	17676700	18081600	46680800	2729.56			376	-16486600	-17377600	-38883700	0.0458301	16486600	17377600	38883700	1995.08
377	-17671800	-18160400	-46566700	0.043168	17671800	18160400	46566700	2562.63			377	-16485900	-17572100	-38684000	0.043168	16485900	17572100	38684000	1869.45
378	-17674100	-18229300	-46514400	0.0412454	17674100	18229300	46514400	2445.78			378	-16499300	-17740600	-38611700	0.0412454	16499300	17740600	38611700	1785.7
379	-17916500	-18234200	-50827600	0.169056	17916500	18234200	50827600	11647			379	-17812400	-18266500	-51162300	0.169056	17812400	18266500	51162300	11770.4
380	-17926400	-18234100	-50816900	0.162141	17926400	18234100	50816900	11167.5			380	-17833000	-18267600	-51150100	0.162141	17833000	18267600	51150100	11286.4
381	-17899600	-18233000	-50835900	0.150954	17899600	18233000	50835900	10401.1			381	-17736400	-18255600	-51160800	0.150954	17736400	18255600	51160800	10502.1
382	-17887300	-18233100	-50849400	0.166779	17887300	18233100	50849400	11495.5			382	-17706800	-18254000	-51179000	0.166779	17706800	18254000	51179000	11607.1
383	-17411300	-18168600	-50864300	0.152378	17411300	18168600	50864300	10461.4			383	-16378200	-17954000	-50364900	0.152378	16378200	17954000	50364900	10184.6
384	-17408600	-18171400	-50887100	0.149166	17408600	18171400	50887100	10248.7			384	-16377800	-17966100	-50451300	0.149166	16377800	17966100	50451300	10000.3
385	-17440700	-18178700	-50907200	0.140245	17440700	18178700	50907200	9645.37			385	-16456600	-17992500	-50561400	0.140245	16456600	17992500	50561400	9445.33
386	-17442600	-18176600	-50890600	0.145423	17442600	18176600	50890600	9995.91			386	-16454800	-17982700	-50493000	0.145423	16454800	17982700	50493000	9770.34
387	-17390400	-18158500	-50813300	0.151165	17390400	18158500	50813300	10357.8			387	-16322800	-17916600	-50152700	0.151165	16322800	17916600	50152700	10023
388	-17419400	-18167200	-50846700	0.149854	17419400	18167200	50846700	10282.6			388	-16392100	-17946800	-50299400	0.149854	16392100	17946800	50299400	9993.92
389	-17637100	-19106200	-45373000	0.16342	17637100	19106200	45373000	9393.96			389	-16486400	-19829300	-36430600	0.16342	16486400	19829300	36430600	6715.13
390	-17624500	-19166600	-45222700	0.120681	17624500	19166600	45222700	6904.35			390	-16460700	-19913000	-36163500	0.120681	16460700	19913000	36163500	4913.22
391	-17626500	-19202300	-45201300	0.117572	17626500	19202300	45201300	6724.31			391	-16461700	-19974900	-36109000	0.117572	16461700	19974900	36109000	4781.94
392	-17356000	-18584100	-43887400	0.0684995	17356000	18584100	43887400	3700.07			392	-15888200	-17458000	-34528900	0.0684995	15888200	17458000	34528900	2477.46
393	-17390400	-18472900	-44244100	0.0732611	17390400	18472900	44244100	4005.03			393	-15952000	-17366100	-35076600	0.0732611	15952000	17366100	35076600	2709.64
394	-17385000	-18744600	-43934200	0.0593036	17385000	18744600	43934200	3215.92			394	-15953300	-17852800	-34599500	0.0593036	15953300	17852800	34599500	2168.37
395	-17355100	-18852700	-43612400	0.0542545	17355100	18852700	43612400	2910.87			395	-15894200	-17945400	-34084800	0.0542545	15894200	17945400	34084800	1943.06
396	-17793000	-18242500	-51010600	0.0845408	17793000	18242500	51010600	5854.37			396	-17258100	-18186400	-51144500	0.0845408	17258100	18186400	51144500	5852.5
397	-17789300	-18241900	-51010400	0.0534752	17789300	18241900	51010400	3702.95			397	-17251200	-18187900	-51162300	0.0534752	17251200	18187900	51162300	3703.97
398	-17777400	-18241400	-51018200	0.0615469	17777400	18241400	51018200	4262.55			398	-17215300	-18182800	-51161600	0.0615469	17215300	18182800	51161600	4261.57
399	-17778000	-18241000	-51015200	0.111642	17778000	18241000	51015200	7731.23			399	-17214000	-18178500	-51132500	0.111642	17214000	18178500	51132500	7722.33
400	-17797900	-18242400	-51004800	0.10247	17797900	18242400	51004800	7094.86			400	-17267900	-18185000	-51124600	0.10247	17267900	18185000	51124600	7089.43
401	-17937200	-18234700	-50810500	0.150211	17937200	18234700	50810500	10344.6			401	-17892700	-18275600	-51147000	0.150211	17892700	18275600	51147000	10460.8
402	-17962200	-18236000	-50794800	0.156868	17962200	18236000	50794800	10799.8			402	-17968800	-18283900	-51130600	0.156868	17968800	18283900	51130600	10926.1
403	-17955300	-18233800	-50786400	0.1579	17955300	18233800	50786400	10867			403	-17932900	-18275900	-51109300	0.1579	17932900	18275900	51109300	10986.2
404	-17654700	-17786100	-47889000	0.0429547	17654700	17786100	47889000	2660.57			404	-16575500	-16754700	-41600800	0.0429547	16575500	16754700	41600800	2065.99
405	-17627300	-17774400	-47832700	0.038225	17627300	17774400	47832700	2362.12			405	-16484800	-16713900	-41400300	0.038225	16484800	16713900	41400300	1821.46
406	-17693400	-17764700	-47697400	0.0343703	17693400	17764700	47697400	2115.04			406	-16635200	-16693900	-41107000	0.0343703	16635200	16693900	41107000	1621.66
407	-17726300	-17776600	-47749400	0.0402273	17726300	17776600	47749400	2481			407	-16734300	-16738600	-41292500	0.0402273	16734300	16738600	41292500	1915.02
408	-17600300	-17808200	-48100800	0.0454814	17600300	17808200	48100800	2837.06			408	-16470900	-16813900	-42128500	0.0454814	16470900	16813900	42128500	2231.43
409	-17677900	-17797900	-47950300	0.04967	17677900	17797900	47950300	3084.09			409	-16654600	-16794000	-41802300	0.04967	16654600	16794000	41802300	2410.97
410	-18069600	-18294600	-51106200	0.0407388	18069600	18294600	51106200	2837.86			410	-18259900	-18418700	-51802200	0.0407388	18259900	18418700	51802200	2911.29
411	-18258000	-18265200	-50707600	0.0639969	18258000	18265200	50707600	4405.39			411	-18456500	-19343700	-50988700	0.0639969	18456500	19343700	50988700	4496.89
412	-18262500	-18264100	-50694600	0.0836868	18262500	18264100	50694600	5758.47			412	-18456600	-19369200	-50963600	0.0836868	18456600	19369200	50963600	5877.01
413	-18243600	-18263100	-50706900	0.0732832	18243600	18263100	50706900	5043.8			413	-18447100	-19273900	-50990900	0.0732832	18447100	19273900	50990900	5146.09
414	-18242300	-18264400	-50717900	0.0683932	18242300	18264400	50717900	4708.96			414	-18448900	-19263000	-51014600	0.0683932	18448900	19263000	51014600	4806.02
415	-18267900	-18269700	-50715600	0.0384939	18267900	18269700	50715600	2650.86			415	-18465100	-19389100	-51004400	0.0384939	18465100	19389100	51004400	2707.58
416	-18257400	-18266700	-50719300	0.0406425	18257400	18266700	50719300	2798.84			416	-18457600	-19326500	-51013200	0.0406425	18457600	19326500	51013200	2857.7
417	-17559500	-17997700	-49495400	0.0990667	17559500	17997700	49495400	6492.27			417	-16588000	-17382200	-46070500	0.0990667	16588000	17382200	46070500	5672.83
418	-17528800	-18007400	-49595400	0.0827622	17528800	18007400	49595400	5441.31			418	-16509500	-17410500	-46350900	0.0827622	16509500	17410500	46350900	4785.38
419	-17527100	-17996900	-49522200	0.06358	17527100	17996900	49522200	4169.29			419	-16502900	-17381100	-46147500	0.06358	16502900	17381100	46147500	3648
420	-17559700	-17984000	-49397500	0.113866	17559700	17984000	49397500	7436.36			420	-16587900	-17344000	-45798100	0.113866	16587900	17344000	45798100	6453.6
421	-17591600	-17985900	-49378900	0.106112	17591600	17985900	49378900	6927.61			421	-16670600	-17348600	-45748200	0.106112	16670600	17348600	45748200	6008.23
422	-17359100	-18374400	-44119100	0.0647417	17359100	18374400	44119100	3518.1			422	-15875700	-17067300	-34830300	0.0647417	15875700	17067300	34830300	2355.25
423	-17374000	-18063800	-44535900	0.0697172	17374000	18063800	44535900	3833.27			423	-15903000	-16591200	-35501300	0.0697172	15903000	16591200	35501300	2590.21
424	-17408600	-18151700	-44695800	0.076379	17408600	18151700	44695800	4229.62			424	-15977200	-16816800	-35806000	0.076379	15977200	16816800	35806000	2887.77
425	-17315700	-18575600	-43607800	0.0515353	17315700	18575600	43607800	2754.08			425	-15802100	-17304100	-34068100	0.0515353	15802100	17304100	34068100	1820.57
426	-17308000	-18381000	-43747600	0.0409385	17308000	18381000	43747600	2193.7			426	-15773600	-16929600	-34238800	0.0409385	15773600	16929600	34238800	1446.65
427	-17281900	-18955200	-42986800	0.0609208	17281900	18955200	42986800	3196.42			427	-15749500	-17872500	-33124000	0.0609208	15749500	17872500	33124000	2087.62
428	-17281900	-18749600	-43192500	0.0513617	17281900	18749600	43192500	2708.24			428	-15735900	-17462500	-33436900	0.0513617	15735900	17462500	33436900	1769.54
429	-17326000	-18791800	-43465200	0.0560168	17326000	18791800	43465200	2986.21			429	-15830000	-17708600	-33863000	0.0560168	15830000	17708600	33863000	1976.98
430	-17642900	-18225400	-51038600	0.0701919	17642900	18225400	51038600	4858.57			430	-16836900	-18115300	-51058500	0.0701919	16836900	18115300	51058500	4826.46
431	-17644300	-18224400	-51029700	0.0814317	17644300	18224400	51029700	5634.92			431	-16839400	-18110200	-51018800	0.0814317	16839400	18110200	51018800	5591.72
432	-17658300	-18227600	-51038500	0.0694946	17658300	18227600	51038500	4810.98			432	-16880500	-18123600	-51073500	0.0694946	16880500	18123600	51073500	4782.86
433	-17658400	-18228400	-51044600	0.0556121	17658400	18228400	51044600	3850.74			433	-16882300	-18127600	-51100400	0.0556121	16882300	18127600	51100400	3831.06
434	-17483500	-18820400	-44561600	0.0465227	17483500	18820400	44561600	2585.51			434	-16062100	-18449900	-34779600	0.0465227	16062100	18449900	34779600	1735.08
435	-17484900	-18943900	-44448400	0.042417	17484900	18943900	44448400	2351.24			435	-16077200	-18728600	-34608700	0.042417	16077200	18728600	34608700	1579.34
436	-17508700	-18849600	-44712300	0.0436126	17508700	18849600	44712300	2438.37			436	-16126500	-18614200	-35074800	0.0436126	16126500	18614200	35074800	1652.76
437	-17507200	-18719300	-44832000	0.0480819	17507200	18719300	44832000	2695.68			437	-16108700	-18320000	-35242000	0.0480819	16108700	18320000	35242000	1824.53
438	-17478100	-18739400	-44604200	0.0417569	17478100	18739400	44604200	2321.88			438	-16033100	-18238100	-34783800	0.0417569	16033100	18238100	34783800	1550.99
439	-16635900	-18149000	-51499700	0.0526097	16635900	18149000	51499700	3666.95			439	-14702600	-17736800	-50488700	0.0526097	14702600	17736800	50488700	3483.43
440	-16550200	-18132500	-51467300	0.0526139	16550200	18132500	51467300	3660.45			440	-14531100	-17683900	-50282700	0.0526139	14531100	17683900	50282700	3453.46
441	-18094000	-18301400	-51130000	0.0498116	18094000	18301400	51130000	3473.51			441	-18307800	-18434700	-51868900	0.0498116	18307800	18434700	51868900	3569.31
442	-18137400	-18305200	-51114000	0.0490305	18137400	18305200	51114000	3418.59			442	-18449000	-18453500	-51862000	0.0490305	18449000	18453500	51862000	3517.21
443	-18047100	-18297300	-51147600	0.0492433	18047100	18297300	51147600	3434.42			443	-18155400	-18413100	-51866800	0.0492433	18155400	18413100	51866800	3523.3
444	-16847900	-18195400	-51619000	0.0613617	16847900	18195400	51619000	4302.48			444	-15128500	-17872800	-51034700	0.0613617	15128500	17872800	51034700	4156.42
445	-16820900	-18179600	-51533500	0.0693892	16820900	18179600	51533500	4849.86			445	-15072200	-17842500	-50874400	0.0693892	15072200	17842500	50874400	4671.47
446	-17330800	-18148200	-44143300	0.0493652	17330800	18148200	44143300	2677.11			446	-15811600	-16608000	-34832300	0.0493652	15811600	16608000	34832300	1780.66
447	-17355200	-17908800	-44556700	0.0537622	17355200	17908800	44556700	2952.58			447	-15850700	-16264800	-35454200	0.0537622	15850700	16264800	35454200	1981.76
448	-17305200	-17969800	-44139100	0.045019	17305200	17969800	44139100	2435.43			448	-15750400	-16243000	-34759600	0.045019	15750400	16243000	34759600	1607.78
449	-17282400	-18183200	-43762600	0.0412785	17282400	18183200	43762600	2207.4			449	-15714800	-16532100	-34216700	0.0412785	15714800	16532100	34216700	1446.14
450	-18266700	-18287800	-50688900	0.0580632	18266700	18287800	50688900	3995.52			450	-18470900	-19491400	-50943400	0.0580632	18470900	19491400	50943400	4079.97
451	-18264400	-18278400	-50681900	0.0876986	18264400	18278400	50681900	6032.82			451	-18463700	-19453200	-50930100	0.0876986	18463700	19453200	50930100	6157.15
452	-18266700	-18271700	-50704800	0.0564204	18266700	18271700	50704800	3883.99			452	-18465100	-19412300	-50981100	0.0564204	18465100	19412300	50981100	3966.32
453	-18268100	-18294800	-50691400	0.0313234	18268100	18294800	50691400	2155.8			453	-18475900	-19522600	-50948100	0.0313234	18475900	19522600	50948100	2202.09
454	-17796400	-18258800	-47358200	0.0816298	17796400	18258800	47358200	4993.02			454	-16848500	-18200400	-40646000	0.0816298	16848500	18200400	40646000	3866.6
455	-17806500	-18228600	-47461000	0.0696883	17806500	18228600	47461000	4277			455	-16872900	-18127300	-40893800	0.0696883	16872900	18127300	40893800	3330.04
456	-17640000	-18051100	-46448600	0.0301863	17640000	18051100	46448600	1781.98			456	-16381000	-17221500	-38285400	0.0301863	16381000	17221500	38285400	1278.44
457	-17615700	-18107800	-46218900	0.0278404	17615700	18107800	46218900	1630.75			457	-16321800	-17285800	-37798800	0.0278404	16321800	17285800	37798800	1156.35
458	-17630400	-18132000	-46299700	0.0262184	17630400	18132000	46299700	1540.75			458	-16366300	-17387100	-38015300	0.0262184	16366300	17387100	38015300	1100.81
459	-17664800	-17979300	-46698000	0.0351819	17664800	17979300	46698000	2094.23			459	-16442500	-17113500	-38833300	0.0351819	16442500	17113500	38833300	1522.02
460	-17655500	-18083200	-46527600	0.0398054	17655500	18083200	46527600	2357.52			460	-16431200	-17338400	-38527400	0.0398054	16431200	17338400	38527400	1706.21
461	-17396800	-19081300	-43681400	0.0251448	17396800	19081300	43681400	1356.85			461	-15877700	-18651800	-33260100	0.0251448	15877700	18651800	33260100	881.652
462	-17364300	-19132200	-43398300	0.0292107	17364300	19132200	43398300	1560.63			462	-15810600	-18630100	-32802400	0.0292107	15810600	18630100	32802400	1003.37
463	-17366400	-19243700	-43301900	0.0318488	17366400	19243700	43301900	1698.07			463	-15824800	-18865400	-32669200	0.0318488	15824800	18865400	32669200	1093.41
464	-17398200	-19163200	-43609800	0.0317025	17398200	19163200	43609800	1708.05			464	-15892400	-18845600	-33171400	0.0317025	15892400	18845600	33171400	1112.05
465	-17419700	-18911100	-44015500	0.0230238	17419700	18911100	44015500	1255.18			465	-15912500	-18381400	-33779300	0.0230238	15912500	18381400	33779300	821.018
466	-17425200	-18978000	-43987600	0.0274855	17425200	18978000	43987600	1498.2			466	-15936900	-18555400	-33779800	0.0274855	15936900	18555400	33779800	983.777
467	-17747300	-18240300	-51040800	0.0393456	17747300	18240300	51040800	2726.31			467	-17141000	-18181600	-51227700	0.0393456	17141000	18181600	51227700	2728.75
468	-17750900	-18241200	-51043500	0.0287045	17750900	18241200	51043500	1989.23			468	-17154500	-18186000	-51245500	0.0287045	17154500	18186000	51245500	1992.22
469	-16749400	-18179700	-51605400	0.054228	16749400	18179700	51605400	3797.28			469	-14928300	-17821000	-50864600	0.054228	14928300	17821000	50864600	3645.45
470	-16658300	-18165300	-51593900	0.0535275	16658300	18165300	51593900	3743.82			470	-14748100	-17771900	-50694300	0.0535275	14748100	17771900	50694300	3571.63
471	-16567700	-18148800	-51566800	0.0522387	16567700	18148800	51566800	3647.44			471	-14570400	-17718900	-50492900	0.0522387	14570400	17718900	50492900	3455.91
472	-17861600	-18244200	-50953800	0.0705325	17861600	18244200	50953800	4877.92			472	-17464500	-18216600	-51154400	0.0705325	17464500	18216600	51154400	4893.61
473	-17861800	-18243500	-50949100	0.0931947	17861800	18243500	50949100	6444.17			473	-17459500	-18213300	-51135100	0.0931947	17459500	18213300	51135100	6461.34
474	-17873300	-18243600	-50938400	0.075306	17873300	18243600	50938400	5205.86			474	-17494400	-18217600	-51131300	0.075306	17494400	18217600	51131300	5222.08
475	-17871400	-18243200	-50937000	0.0633184	17871400	18243200	50937000	4376.88			475	-17493000	-18218300	-51137600	0.0633184	17493000	18218300	51137600	4391.7
476	-18165700	-18306900	-51097800	0.0412232	18165700	18306900	51097800	2873.42			476	-18467300	-18557400	-51851900	0.0412232	18467300	18557400	51851900	2959.2
477	-17934200	-18235000	-50815800	0.118232	17934200	18235000	50815800	8143.56			477	-17668000	-18224600	-51008000	0.118232	17668000	18224600	51008000	8177.11
478	-17916200	-18236200	-50842100	0.178888	17916200	18236200	50842100	12330.5			478	-17624600	-18222600	-51036700	0.178888	17624600	18222600	51036700	12379.4
479	-17916100	-18233800	-50825200	0.137248	17916100	18233800	50825200	9454.77			479	-17627800	-18222300	-51031400	0.137248	17627800	18222300	51031400	9496.39
480	-17935700	-18234000	-50807100	0.086945	17935700	18234000	50807100	5986.87			480	-17675700	-18225500	-51006800	0.086945	17675700	18225500	51006800	6013.43
481	-17949300	-18234400	-50796500	0.101653	17949300	18234400	50796500	6997.98			481	-17704800	-18226600	-50985100	0.101653	17704800	18226600	50985100	7027.35
482	-17949500	-18235500	-50804400	0.103394	17949500	18235500	50804400	7119.79			482	-17702400	-18226000	-50983000	0.103394	17702400	18226000	50983000	7147.03
483	-17959900	-18247300	-50878100	0.050856	17959900	18247300	50878100	3511.25			483	-17696400	-18221200	-50955000	0.050856	17696400	18221200	50955000	3511.79
484	-17952400	-18246600	-50880300	0.0574523	17952400	18246600	50880300	3966.69			484	-17676900	-18220000	-50965700	0.0574523	17676900	18220000	50965700	3968.02
485	-17963400	-18234700	-50784200	0.0978569	17963400	18234700	50784200	6734.71			485	-17736100	-18227300	-50958600	0.0978569	17736100	18227300	50958600	6760.73
486	-17962800	-18233300	-50775300	0.100067	17962800	18233300	50775300	6884.65			486	-17736700	-18227200	-50957200	0.100067	17736700	18227200	50957200	6913.13
487	-17977200	-18233500	-50761900	0.0962862	17977200	18233500	50761900	6622.39			487	-17768600	-18227600	-50928300	0.0962862	17768600	18227600	50928300	6647.3
488	-17930000	-18247500	-50909500	0.0792934	17930000	18247500	50909500	5479.01			488	-17618600	-18217300	-51004700	0.0792934	17618600	18217300	51004700	5480.9
489	-17923300	-18248700	-50924300	0.0682074	17923300	18248700	50924300	4715.1			489	-17603700	-18215800	-51009400	0.0682074	17603700	18215800	51009400	4714.73
490	-17916800	-18247100	-50919800	0.0837604	17916800	18247100	50919800	5789			490	-17584700	-18214500	-51019000	0.0837604	17584700	18214500	51019000	5790.7
491	-17867000	-18249700	-50987800	0.0839219	17867000	18249700	50987800	5811.01			491	-17439300	-18188200	-50976800	0.0839219	17439300	18188200	50976800	5785.6
492	-17875000	-18250200	-50983500	0.0948223	17875000	18250200	50983500	6565.32			492	-17464400	-18194600	-50996900	0.0948223	17464400	18194600	50996900	6543.14
493	-17859200	-18248600	-50987800	0.0639882	17859200	18248600	50987800	4430.41			493	-17422200	-18190600	-51010300	0.0639882	17422200	18190600	51010300	4415.79
494	-17854000	-18248300	-50991100	0.0630957	17854000	18248300	50991100	4368.9			494	-17405100	-18186000	-50995100	0.0630957	17405100	18186000	50995100	4351.22
495	-17872500	-18250600	-50988700	0.0872478	17872500	18250600	50988700	6041.81			495	-17449600	-18184100	-50937100	0.0872478	17449600	18184100	50937100	6007.2
496	-17857500	-18248900	-50991800	0.0817615	17857500	18248900	50991800	5661.69			496	-17410700	-18181800	-50959700	0.0817615	17410700	18181800	50959700	5631.84
497	-18273000	-18366900	-50654700	0.0505295	18273000	18366900	50654700	3475.73			497	-18516700	-19932700	-50829200	0.0505295	18516700	19932700	50829200	3553.52
498	-18272000	-18368000	-50646400	0.0466788	18272000	18368000	50646400	3209.97			498	-18515200	-19941000	-50810600	0.0466788	18515200	19941000	50810600	3280.96
499	-18271900	-18354400	-50659500	0.0492737	18271900	18354400	50659500	3389.49			499	-18509500	-19864300	-50846300	0.0492737	18509500	19864300	50846300	3464.66
500	-17645000	-18201000	-50862400	0.127462	17645000	18201000	50862400	8769.33			500	-16891200	-18033100	-50416900	0.127462	16891200	18033100	50416900	8574.16
501	-17623500	-18199600	-50873800	0.131602	17623500	18199600	50873800	9055.9			501	-16846700	-18034100	-50468600	0.131602	16846700	18034100	50468600	8865.15
502	-17646400	-18204800	-50888000	0.113576	17646400	18204800	50888000	7821			502	-16903400	-18052000	-50539700	0.113576	16903400	18052000	50539700	7673.91
503	-17668000	-18206600	-50879300	0.119598	17668000	18206600	50879300	8234.88			503	-16950200	-18052600	-50497000	0.119598	16950200	18052600	50497000	8072.14
504	-17655500	-18198300	-50832700	0.132915	17655500	18198300	50832700	9136			504	-16908300	-18016800	-50283400	0.132915	16908300	18016800	50283400	8900.5
505	-17674100	-18203700	-50852600	0.131375	17674100	18203700	50852600	9037.95			505	-16956600	-18036000	-50371600	0.131375	16956600	18036000	50371600	8828.61
506	-18253100	-18336500	-50542600	0.0948443	18253100	18336500	50542600	6496.87			506	-18470200	-19770600	-50659300	0.0948443	18470200	19770600	50659300	6620.3
507	-18252400	-18326300	-50548100	0.141796	18252400	18326300	50548100	9713.93			507	-18462000	-19697000	-50674300	0.141796	18462000	19697000	50674300	9894.84
508	-18251400	-18314500	-50552800	0.14414	18251400	18314500	50552800	9874.95			508	-18453300	-19617500	-50691900	0.14414	18453300	19617500	50691900	10055.9
509	-17073600	-18018600	-50130500	0.0449779	17073600	18018600	50130500	3000.32			509	-15162200	-17384600	-47513400	0.0449779	15162200	17384600	47513400	2680.73
510	-17096200	-18008200	-50033700	0.0472665	17096200	18008200	50033700	3142.92			510	-15238900	-17354200	-47220000	0.0472665	15238900	17354200	47220000	2788.27
511	-17067900	-18003400	-50028000	0.0426359	17067900	18003400	50028000	2833.69			511	-15141300	-17332000	-47159000	0.0426359	15141300	17332000	47159000	2507.08
512	-17140300	-18071300	-50440600	0.0454974	17140300	18071300	50440600	3070.09			512	-15364000	-17564400	-48596000	0.0454974	15364000	17564400	48596000	2827.84
513	-17146900	-18061300	-50362600	0.0499162	17146900	18061300	50362600	3359.28			513	-15395000	-17534000	-48348200	0.0499162	15395000	17534000	48348200	3075.19
514	-17130200	-18059600	-50366900	0.0457004	17130200	18059600	50366900	3075.55			514	-15334700	-17522800	-48327900	0.0457004	15334700	17522800	48327900	2811.85
515	-17203800	-18105400	-50620600	0.0418396	17203800	18105400	50620600	2842.76			515	-15552500	-17679900	-49232400	0.0418396	15552500	17679900	49232400	2666
516	-17216700	-18113700	-50667100	0.0414595	17216700	18113700	50667100	2821.84			516	-15587800	-17710000	-49412000	0.0414595	15587800	17710000	49412000	2659.83
517	-17214500	-18105300	-50609000	0.0459928	17214500	18105300	50609000	3123.99			517	-15592900	-17683600	-49218300	0.0459928	15592900	17683600	49218300	2930.17
518	-17261000	-18131200	-50747900	0.0381377	17261000	18131200	50747900	2604.13			518	-15717800	-17770300	-49712600	0.0381377	15717800	17770300	49712600	2476.16
519	-17274400	-18137900	-50782000	0.0384653	17274400	18137900	50782000	2629.94			519	-15755900	-17795000	-49851200	0.0384653	15755900	17795000	49851200	2510.71
520	-17265600	-18130700	-50739500	0.0415469	17265600	18130700	50739500	2836.21			520	-15739700	-17771800	-49701500	0.0415469	15739700	17771800	49701500	2696.94
521	-17315500	-18151800	-50839900	0.0385808	17315500	18151800	50839900	2644.15			521	-15881700	-17843500	-50071900	0.0385808	15881700	17843500	50071900	2540.95
522	-17330000	-18157600	-50866900	0.0393557	17330000	18157600	50866900	2700.15			522	-15921100	-17864900	-50185700	0.0393557	15921100	17864900	50185700	2603.41
523	-17318000	-18150900	-50831300	0.0426857	17318000	18150900	50831300	2924.68			523	-15894200	-17843100	-50056300	0.0426857	15894200	17843100	50056300	2810.04
524	-17370100	-18169500	-50912300	0.0383698	17370100	18169500	50912300	2637.63			524	-16040800	-17907300	-50368700	0.0383698	16040800	17907300	50368700	2557.37
525	-17384500	-18174400	-50932300	0.0389039	17384500	18174400	50932300	2676.56			525	-16080500	-17925600	-50459500	0.0389039	16080500	17925600	50459500	2602.22
526	-17370000	-18168400	-50904400	0.0418959	17370000	18168400	50904400	2879.24			526	-16045500	-17905900	-50353500	0.0418959	16045500	17905900	50353500	2791
527	-17422200	-18184300	-50966000	0.0387869	17422200	18184300	50966000	2672.56			527	-16194600	-17961900	-50604400	0.0387869	16194600	17961900	50604400	2610.27
528	-17436500	-18188600	-50981800	0.0388811	17436500	18188600	50981800	2680.87			528	-16234200	-17977200	-50674700	0.0388811	16234200	17977200	50674700	2623.99
529	-17420700	-18183300	-50960000	0.0422427	17420700	18183300	50960000	2910.03			529	-16194500	-17959400	-50587200	0.0422427	16194500	17959400	50587200	2841.11
530	-17471800	-18197100	-51007500	0.0390882	17471800	18197100	51007500	2698.43			530	-16340200	-18008200	-50789700	0.0390882	16340200	18008200	50789700	2651.08
531	-17486000	-18200500	-51017500	0.0394424	17486000	18200500	51017500	2724.18			531	-16379000	-18021400	-50845200	0.0394424	16379000	18021400	50845200	2681.22
532	-17469700	-18195800	-51000300	0.0422759	17469700	18195800	51000300	2917.7			532	-16334700	-18004900	-50772100	0.0422759	16334700	18004900	50772100	2865.37
533	-17519200	-18207800	-51036200	0.0393182	17519200	18207800	51036200	2718.19			533	-16477900	-18048100	-50937200	0.0393182	16477900	18048100	50937200	2683.7
534	-17532200	-18210600	-51043300	0.0394439	17532200	18210600	51043300	2727.88			534	-16514500	-18059300	-50980700	0.0394439	16514500	18059300	50980700	2697.23
535	-17516300	-18206500	-51029900	0.0432432	17516300	18206500	51029900	2988.81			535	-16469700	-18044500	-50919200	0.0432432	16469700	18044500	50919200	2949.54
536	-17564300	-18216900	-51056700	0.0387568	17564300	18216900	51056700	2682.4			536	-16608700	-18082900	-51055200	0.0387568	16608700	18082900	51055200	2659.33
537	-17576400	-18219200	-51061000	0.0392834	17576400	18219200	51061000	2719.55			537	-16644000	-18092400	-51087600	0.0392834	16644000	18092400	51087600	2699.34
538	-17560400	-18215700	-51051700	0.0428943	17560400	18215700	51051700	2968.14			538	-16598500	-18079200	-51038400	0.0428943	16598500	18079200	51038400	2941.24
539	-17605800	-18224500	-51068900	0.0390001	17605800	18224500	51068900	2701.42			539	-16730900	-18112400	-51143400	0.0390001	16730900	18112400	51143400	2687.12
540	-17618300	-18226500	-51070700	0.0393849	17618300	18226500	51070700	2728.56			540	-16764800	-18120500	-51167400	0.0393849	16764800	18120500	51167400	2716.7
541	-17602000	-18223300	-51064400	0.042919	17602000	18223300	51064400	2972.3			541	-16719200	-18108700	-51128300	0.042919	16719200	18108700	51128300	2955.28
542	-17644700	-18230700	-51074400	0.0395207	17644700	18230700	51074400	2738.99			542	-16844200	-18137300	-51207800	0.0395207	16844200	18137300	51207800	2731.8
543	-17655900	-18232200	-51074300	0.0390701	17655900	18232200	51074300	2708.03			543	-16876700	-18144200	-51224500	0.0390701	16876700	18144200	51224500	2702.99
544	-17640700	-18229500	-51070300	0.0431764	17640700	18229500	51070300	2991.81			544	-16832000	-18133500	-51193000	0.0431764	16832000	18133500	51193000	2982.64
545	-17680500	-18235800	-51074900	0.0382764	17680500	18235800	51074900	2653.68			545	-16952100	-18159000	-51255400	0.0382764	16952100	18159000	51255400	2652.68
546	-17691500	-18237000	-51072800	0.0390705	17691500	18237000	51072800	2708.82			546	-16983700	-18164800	-51265000	0.0390705	16983700	18164800	51265000	2709.37
547	-17676800	-18234800	-51071500	0.0413107	17676800	18234800	51071500	2863.62			547	-16941300	-18155800	-51242800	0.0413107	16941300	18155800	51242800	2861.45
548	-17714600	-18239600	-51068600	0.0393845	17714600	18239600	51068600	2730.78			548	-17051400	-18176500	-51280900	0.0393845	17051400	18176500	51280900	2734.29
549	-17724600	-18240500	-51065000	0.0395567	17724600	18240500	51065000	2742.64			549	-17079800	-18181100	-51285600	0.0395567	17079800	18181100	51285600	2747.39
550	-17710900	-18238600	-51065100	0.0433568	17710900	18238600	51065100	3005.74			550	-17039600	-18173100	-51268100	0.0433568	17039600	18173100	51268100	3008.43
551	-17745100	-18242500	-51058800	0.0411766	17745100	18242500	51058800	2854.89			551	-17142400	-18191000	-51293300	0.0411766	17142400	18191000	51293300	2862.26
552	-17754500	-18243200	-51053900	0.0393758	17754500	18243200	51053900	2729.82			552	-17170000	-18194900	-51293900	0.0393758	17170000	18194900	51293900	2737.81
553	-17741400	-18241600	-51055400	0.0440096	17741400	18241600	51055400	3050.85			553	-17131600	-18187800	-51281400	0.0440096	17131600	18187800	51281400	3057.63
554	-17774500	-18244800	-51045200	0.0377587	17774500	18244800	51045200	2617.42			554	-17230700	-18203700	-51295400	0.0377587	17230700	18203700	51295400	2626.94
555	-17783400	-18245000	-51038300	0.040032	17783400	18245000	51038300	2774.57			555	-17255500	-18206200	-51289100	0.040032	17255500	18206200	51289100	2785.11
556	-17772200	-18243900	-51041500	0.0418218	17772200	18243900	51041500	2898.64			556	-17219700	-18200400	-51283200	0.0418218	17219700	18200400	51283200	2908.1
557	-17888300	-18252400	-50985900	0.0906001	17888300	18252400	50985900	6274.29			557	-17490300	-18186600	-50913700	0.0906001	17490300	18186600	50913700	6235.31
558	-17862500	-18249400	-50990300	0.087238	17862500	18249400	50990300	6040.89			558	-17419000	-18176400	-50912700	0.087238	17419000	18176400	50912700	5999.75
559	-17878900	-18251200	-50987100	0.0930963	17878900	18251200	50987100	6446.85			559	-17461800	-18178800	-50887000	0.0930963	17461800	18178800	50887000	6399.48
560	-17630500	-17911500	-48808900	0.130953	17630500	17911500	48808900	8381.31			560	-16733100	-17164100	-44367600	0.130953	16733100	17164100	44367600	7038.99
561	-17628800	-17906100	-48772100	0.155438	17628800	17906100	48772100	9935.18			561	-16744000	-17152900	-44277100	0.155438	16744000	17152900	44277100	8327.03
562	-17622800	-17905200	-48771400	0.150191	17622800	17905200	48771400	9598.98			562	-16742000	-17153000	-44279100	0.150191	16742000	17153000	44279100	8046.38
563	-17680400	-18125400	-50286400	0.152344	17680400	18125400	50286400	10277			563	-16875300	-17738800	-48330700	0.152344	16875300	17738800	48330700	9511.43
564	-17654900	-18120900	-50280100	0.13121	17654900	18120900	50280100	8847.21			564	-16817200	-17728500	-48315300	0.13121	16817200	17728500	48315300	8182.66
565	-17636600	-18129400	-50359000	0.130226	17636600	18129400	50359000	8803.51			565	-16771700	-17757000	-48563700	0.130226	16771700	17757000	48563700	8191.02
566	-17959000	-18260100	-50970500	0.120447	17959000	18260100	50970500	8342.46			566	-17686300	-18211400	-50894900	0.120447	17686300	18211400	50894900	8299.25
567	-17938800	-18257800	-50974300	0.0820155	17938800	18257800	50974300	5680.24			567	-17633800	-18206100	-50910000	0.0820155	17633800	18206100	50910000	5651.33
568	-17921800	-18255700	-50976300	0.0750846	17921800	18255700	50976300	5199.74			568	-17587200	-18202000	-50926900	0.0750846	17587200	18202000	50926900	5174.53
569	-17823700	-18232700	-50910100	0.131817	17823700	18232700	50910100	9099.26			569	-17281900	-18088900	-50424500	0.131817	17281900	18088900	50424500	8901.51
570	-17855600	-18235700	-50899800	0.131271	17855600	18235700	50899800	9061.09			570	-17362800	-18093300	-50375100	0.131271	17362800	18093300	50375100	8856.06
571	-17837500	-18230000	-50877100	0.135539	17837500	18230000	50877100	9346.76			571	-17311400	-18073300	-50283500	0.135539	17311400	18073300	50283500	9110.33
572	-17827400	-18179900	-50528800	0.131717	17827400	18179900	50528800	8973.5			572	-17241300	-17892200	-49059900	0.131717	17241300	17892200	49059900	8472.82
573	-17791600	-18179300	-50560500	0.143285	17791600	18179300	50560500	9768.97			573	-17156900	-17895700	-49169500	0.143285	17156900	17895700	49169500	9245.39
574	-17755300	-18177800	-50586100	0.143331	17755300	18177800	50586100	9777.38			574	-17068500	-17895900	-49259700	0.143331	17068500	17895900	49259700	9270.18
575	-17718100	-18149300	-46908900	0.192219	17718100	18149300	46908900	11552.9			575	-16649000	-17906800	-39514300	0.192219	16649000	17906800	39514300	8659.49
576	-17707300	-18112200	-46868700	0.16465	17707300	18112200	46868700	9877.24			576	-16623600	-17815400	-39424400	0.16465	16623600	17815400	39424400	7379.72
577	-17724000	-18122400	-46977400	0.167899	17724000	18122400	46977400	10113.3			577	-16662200	-17848400	-39667500	0.167899	16662200	17848400	39667500	7604.27
578	-18051100	-18227900	-50574500	0.103733	18051100	18227900	50574500	7094.24			578	-17927000	-18211500	-50611200	0.103733	17927000	18211500	50611200	7094.44
579	-18050500	-18220600	-50592300	0.0976779	18050500	18220600	50592300	6683.64			579	-17916000	-18208200	-50640200	0.0976779	17916000	18208200	50640200	6685.98
580	-18042200	-18221600	-50611900	0.0833985	18042200	18221600	50611900	5709.95			580	-17900000	-18210000	-50671600	0.0833985	17900000	18210000	50671600	5713.87
581	-18036000	-18241400	-50565800	0.0823357	18036000	18241400	50565800	5629.19			581	-17930600	-18221800	-50598500	0.0823357	17930600	18221800	50598500	5629.33
582	-17905500	-18378300	-50550600	0.0838746	17905500	18378300	50550600	5732.01			582	-17825600	-18336300	-50572300	0.0838746	17825600	18336300	50572300	5730.19
583	-17803100	-18478500	-50545600	0.0725036	17803100	18478500	50545600	4954.21			583	-17740200	-18437000	-50565200	0.0725036	17740200	18437000	50565200	4953.03
584	-18003800	-18273900	-50557700	0.0625961	18003800	18273900	50557700	4278.5			584	-17923000	-18250000	-50586600	0.0625961	17923000	18250000	50586600	4278.8
585	-17368400	-17943800	-49301300	0.0660481	17368400	17943800	49301300	4290.66			585	-16018200	-17202000	-45353100	0.0660481	16018200	17202000	45353100	3657.94
586	-17368100	-17957600	-49400300	0.0633461	17368100	17957600	49400300	4129.6			586	-16029000	-17245500	-45652900	0.0633461	16029000	17245500	45652900	3549.17
587	-18033400	-18231500	-50691600	0.0534525	18033400	18231500	50691600	3669.45			587	-18158600	-18286700	-50960700	0.0534525	18158600	18286700	50960700	3708.11
588	-18028500	-18230700	-50691000	0.0584136	18028500	18230700	50691000	4009.75			588	-18127300	-18281900	-50957600	0.0584136	18127300	18281900	50957600	4050.62
589	-18020300	-18231400	-50703900	0.0703108	18020300	18231400	50703900	4828.19			589	-18112300	-18283100	-50981400	0.0703108	18112300	18283100	50981400	4878.89
590	-17630600	-18204100	-50898900	0.0927764	17630600	18204100	50898900	6390.18			590	-16869800	-18054800	-50592900	0.0927764	16869800	18054800	50592900	6278.35
591	-17626400	-18205300	-50911500	0.0948146	17626400	18205300	50911500	6533.15			591	-16866100	-18063900	-50661800	0.0948146	16866100	18063900	50661800	6431.56
592	-17648400	-18208000	-50909000	0.0904917	17648400	18208000	50909000	6236.03			592	-16916800	-18069300	-50649600	0.0904917	16916800	18069300	50649600	6138.51
593	-18016000	-18244300	-50800500	0.0539016	18016000	18244300	50800500	3713.58			593	-17844600	-18226700	-50846000	0.0539016	17844600	18226700	50846000	3713.31
594	-18021900	-18245300	-50801400	0.0783664	18021900	18245300	50801400	5399.58			594	-17866100	-18228600	-50838200	0.0783664	17866100	18228600	50838200	5398.36
595	-18023400	-18242900	-50782900	0.0634183	18023400	18242900	50782900	4366.91			595	-17863000	-18225800	-50821100	0.0634183	17863000	18225800	50821100	4365.94
596	-17616700	-18211800	-50967700	0.0902836	17616700	18211800	50967700	6232.48			596	-16916900	-18125500	-51050800	0.0902836	16916900	18125500	51050800	6210.73
597	-17640100	-18215000	-50966900	0.109033	17640100	18215000	50966900	7528.23			597	-16977400	-18137700	-51077400	0.109033	16977400	18137700	51077400	7511.51
598	-17614100	-18211200	-50965800	0.0906754	17614100	18211200	50965800	6258.96			598	-16903000	-18120000	-51025700	0.0906754	16903000	18120000	51025700	6231.46
599	-17350600	-18151300	-50801600	0.152398	17350600	18151300	50801600	10434.2			599	-16235400	-17894500	-50082300	0.152398	16235400	17894500	50082300	10071.7
600	-17380300	-18160400	-50836800	0.153349	17380300	18160400	50836800	10515			600	-16305100	-17925500	-50234200	0.153349	16305100	17925500	50234200	10195.6
601	-17859100	-18231800	-50868000	0.193798	17859100	18231800	50868000	13362.8			601	-17605400	-18240500	-51183800	0.193798	17605400	18240500	51183800	13477
602	-17875900	-18232100	-50853700	0.18442	17875900	18232100	50853700	12712			602	-17648000	-18244400	-51169400	0.18442	17648000	18244400	51169400	12823.6
603	-17798700	-18231100	-50923700	0.0948245	17798700	18231100	50923700	6547.2			603	-17470000	-18230400	-51246900	0.0948245	17470000	18230400	51246900	6600.38
604	-17813400	-18231500	-50911400	0.124012	17813400	18231500	50911400	8560.03			604	-17509400	-18234400	-51236700	0.124012	17509400	18234400	51236700	8632.09
605	-17832700	-18233300	-50905500	0.117572	17832700	18233300	50905500	8115.34			605	-17579100	-18245500	-51245800	0.117572	17579100	18245500	51245800	8191.64
606	-17815000	-18232700	-50918300	0.103778	17815000	18232700	50918300	7165.18			606	-17528900	-18239700	-51254600	0.103778	17528900	18239700	51254600	7229.42
607	-17756500	-18231200	-50966100	0.0835494	17756500	18231200	50966100	5774.86			607	-17379200	-18224300	-51294300	0.0835494	17379200	18224300	51294300	5820.26
608	-17740300	-18229200	-50968300	0.0806794	17740300	18229200	50968300	5576.06			608	-17324100	-18214800	-51281800	0.0806794	17324100	18214800	51281800	5615.1
609	-17722400	-18227800	-50975900	0.0959574	17722400	18227800	50975900	6632.6			609	-17272000	-18207900	-51284200	0.0959574	17272000	18207900	51284200	6675.83
610	-17831000	-18234300	-50913900	0.104861	17831000	18234300	50913900	7239.95			610	-17587900	-18249200	-51263200	0.104861	17587900	18249200	51263200	7311
611	-17849500	-18234900	-50899500	0.116366	17849500	18234900	50899500	8031.72			611	-17642400	-18255200	-51252100	0.116366	17642400	18255200	51252100	8114.11
612	-17728300	-18604100	-46526400	0.0728031	17728300	18604100	46526400	4338.16			612	-16685900	-18912800	-38772300	0.0728031	16685900	18912800	38772300	3235.43
613	-17722900	-18624400	-46467800	0.0811706	17722900	18624400	46467800	4827.62			613	-16672700	-18941800	-38649100	0.0811706	16672700	18941800	38649100	3591.15
614	-17769600	-18382800	-47043200	0.0719649	17769600	18382800	47043200	4358.12			614	-16783700	-18464900	-39918400	0.0719649	16783700	18464900	39918400	3324.63
615	-17778700	-18342700	-47147800	0.072792	17778700	18342700	47147800	4422.91			615	-16805300	-18377100	-40160900	0.072792	16805300	18377100	40160900	3390.99
616	-17604800	-18111300	-50261600	0.0704947	17604800	18111300	50261600	4747.95			616	-16697400	-17705800	-48272600	0.0704947	16697400	17705800	48272600	4384.26
617	-17626200	-18113600	-50256400	0.0850369	17626200	18113600	50256400	5727.54			617	-16748000	-17709800	-48250500	0.0850369	16748000	17709800	48250500	5287.08
618	-17619200	-18121300	-50318600	0.0793321	17619200	18121300	50318600	5354.55			618	-16730000	-17734300	-48443300	0.0793321	16730000	17734300	48443300	4966.14
619	-17602500	-18220600	-51044800	0.0845429	17602500	18220600	51044800	5850.97			619	-16938500	-18158900	-51268300	0.0845429	16938500	18158900	51268300	5861.02
620	-17578300	-18216000	-51035700	0.0924754	17578300	18216000	51035700	6396.51			620	-16868400	-18141600	-51214600	0.0924754	16868400	18141600	51214600	6395.07
621	-17563400	-18215100	-51044700	0.0846226	17563400	18215100	51044700	5854.34			621	-16829400	-18136100	-51213900	0.0846226	16829400	18136100	51213900	5849.88
622	-16651400	-17892200	-49649800	0.0576402	16651400	17892200	49649800	3765.28			622	-14713700	-17088700	-45848400	0.0576402	14713700	17088700	45848400	3211.2
623	-16588300	-17898600	-49758900	0.0430672	16588300	17898600	49758900	2822.62			623	-14585200	-17100400	-46060800	0.0430672	14585200	17100400	46060800	2416.16
624	-17970300	-18269900	-51028800	0.0433109	17970300	18269900	51028800	3006.17			624	-18041600	-18357400	-51582600	0.0433109	18041600	18357400	51582600	3065.78
625	-17937600	-18266600	-51038100	0.037207	17937600	18266600	51038100	2582.52			625	-17938800	-18342300	-51578000	0.037207	17938800	18342300	51578000	2630.78
626	-17952000	-18269100	-51041500	0.0395423	17952000	18269100	51041500	2745.31			626	-17970400	-18349300	-51595700	0.0395423	17970400	18349300	51595700	2798.41
627	-17616800	-18240600	-51172900	0.0287732	17616800	18240600	51172900	2000.4			627	-16941800	-18191200	-51495000	0.0287732	16941800	18191200	51495000	2010.5
628	-17578200	-18234600	-51169200	0.0370892	17578200	18234600	51169200	2577.3			628	-16837000	-18169000	-51441800	0.0370892	16837000	18169000	51441800	2584.45
629	-17595600	-18238800	-51181200	0.0361146	17595600	18238800	51181200	2511.02			629	-16875200	-18179600	-51479100	0.0361146	16875200	18179600	51479100	2520.62
630	-18136100	-18268400	-50852400	0.0873	18136100	18268400	50852400	6032.36			630	-18417600	-18755100	-51299500	0.0873	18417600	18755100	51299500	6162.51
631	-18116500	-18265900	-50854300	0.0913594	18116500	18265900	50854300	6312.07			631	-18406900	-18680100	-51297800	0.0913594	18406900	18680100	51297800	6443.92
632	-18112100	-18267900	-50872800	0.0998469	18112100	18267900	50872800	6902.58			632	-18408100	-18648000	-51338400	0.0998469	18408100	18648000	51338400	7050.08
633	-18196600	-18258800	-50723000	0.0605509	18196600	18258800	50723000	4167.87			633	-18420200	-19039100	-51033800	0.0605509	18420200	19039100	51033800	4247.97
634	-18212300	-18260100	-50717300	0.0494368	18212300	18260100	50717300	3402.71			634	-18428800	-19113200	-51021200	0.0494368	18428800	19113200	51021200	3469.39
635	-18206200	-18258500	-50712000	0.0591756	18206200	18258500	50712000	4072.04			635	-18423000	-19083100	-51009700	0.0591756	18423000	19083100	51009700	4149.95
636	-16704800	-18111500	-51162900	0.0373352	16704800	18111500	51162900	2573.57			636	-14839800	-17679100	-49939300	0.0373352	14839800	17679100	49939300	2426.24
637	-16683700	-18115900	-51215300	0.0338502	16683700	18115900	51215300	2337.17			637	-14792900	-17683800	-50019600	0.0338502	14792900	17683800	50019600	2205.34
638	-16738300	-18124900	-51225500	0.0406613	16738300	18124900	51225500	2809.77			638	-14905900	-17715000	-50129900	0.0406613	14905900	17715000	50129900	2662.01
639	-17831700	-18244200	-50984400	0.0927556	17831700	18244200	50984400	6419.78			639	-17362200	-18197300	-51118600	0.0927556	17362200	18197300	51118600	6421.5
640	-17834500	-18244100	-50980600	0.0695685	17834500	18244100	50980600	4814.46			640	-17373200	-18200300	-51129100	0.0695685	17373200	18200300	51129100	4818.49
641	-17760100	-17783200	-47762700	0.057183	17760100	17783200	47762700	3529.72			641	-16762700	-16847700	-41385700	0.057183	16762700	16847700	41385700	2736.52
642	-17403500	-18152800	-50759300	0.0542899	17403500	18152800	50759300	3713.4			642	-16170500	-17857700	-49884400	0.0542899	16170500	17857700	49884400	3560.68
643	-17417500	-18160000	-50797000	0.0620668	17417500	18160000	50797000	4251.45			643	-16208900	-17881500	-50016200	0.0620668	16208900	17881500	50016200	4091.29
644	-17409200	-18159900	-50804100	0.0422514	17409200	18159900	50804100	2894.63			644	-16183900	-17881700	-50042200	0.0422514	16183900	17881700	50042200	2787.07
645	-17398100	-18154300	-50775800	0.0511596	17398100	18154300	50775800	3501.12			645	-16153600	-17863100	-49940000	0.0511596	16153600	17863100	49940000	3361.53
646	-17756300	-18279000	-51308200	0.0341248	17756300	18279000	51308200	2386.61			646	-17217300	-18280200	-51855400	0.0341248	17217300	18280200	51855400	2420.02
647	-17773100	-18283800	-51325800	0.0318658	17773100	18283800	51325800	2230.31			647	-17247700	-18291000	-51902100	0.0318658	17247700	18291000	51902100	2264.04
648	-17808400	-18286700	-51310500	0.033145	17808400	18286700	51310500	2319.39			648	-17350000	-18307300	-51916700	0.033145	17350000	18307300	51916700	2358.22
649	-17389800	-18160200	-50825700	0.0220673	17389800	18160200	50825700	1512.69			649	-16124500	-17882400	-50107300	0.0220673	16124500	17882400	50107300	1458.26
650	-17402100	-18163900	-50840200	0.0227892	17402100	18163900	50840200	1563.13			650	-16157400	-17894900	-50163400	0.0227892	16157400	17894900	50163400	1509.41
651	-17397100	-18164600	-50849800	0.0228731	17397100	18164600	50849800	1569.34			651	-16140100	-17896900	-50194800	0.0228731	16140100	17896900	50194800	1516.43
652	-18252600	-18360100	-50515900	0.0971793	18252600	18360100	50515900	6652.25			652	-18489700	-19960600	-50608500	0.0971793	18489700	19960600	50608500	6785.56
653	-18252500	-18353800	-50521100	0.116764	18252500	18353800	50521100	7993.82			653	-18482500	-19898800	-50619000	0.116764	18482500	19898800	50619000	8150.49
654	-18107100	-18307600	-51161100	0.029759	18107100	18307600	51161100	2077.66			654	-18301800	-18441800	-51925100	0.029759	18301800	18441800	51925100	2136.36
655	-18136700	-18312200	-51164900	0.023518	18136700	18312200	51164900	1642.62			655	-18377200	-18456600	-51955800	0.023518	18377200	18456600	51955800	1691.27
656	-18140200	-18310400	-51148600	0.0266432	18140200	18310400	51148600	1859.92			656	-18412100	-18457300	-51926000	0.0266432	18412100	18457300	51926000	1914.72
657	-17014500	-18224000	-51657300	0.0327774	17014500	18224000	51657300	2304.61			657	-15452900	-17964900	-51367900	0.0327774	15452900	17964900	51367900	2252.17
658	-17022800	-18231400	-51701400	0.0284309	17022800	18231400	51701400	2002.19			658	-15463600	-17974000	-51422100	0.0284309	15463600	17974000	51422100	1957.41
659	-17085200	-18239200	-51694700	0.0284233	17085200	18239200	51694700	2002.28			659	-15593600	-18006000	-51520500	0.0284233	15593600	18006000	51520500	1965.65
660	-15690100	-17940100	-50953600	0.0247332	15690100	17940100	50953600	1678.02			660	-12756500	-17077600	-47726100	0.0247332	12756500	17077600	47726100	1457.1
661	-15626200	-17943000	-51038100	0.022916	15626200	17943000	51038100	1558.56			661	-12631400	-17070200	-47798600	0.022916	12631400	17070200	47798600	1352.57
662	-15680600	-17962300	-51121600	0.0235002	15680600	17962300	51121600	1603.71			662	-12746700	-17126900	-48088200	0.0235002	12746700	17126900	48088200	1403.59
663	-15636400	-17714400	-49394800	0.0270977	15636400	17714400	49394800	1738.1			663	-12596800	-16494600	-43722100	0.0270977	12596800	16494600	43722100	1360.58
664	-15536100	-17705100	-49429000	0.0244181	15536100	17705100	49429000	1566.81			664	-12400900	-16453800	-43626100	0.0244181	12400900	16453800	43626100	1219.15
665	-15521500	-17734400	-49652500	0.0254248	15521500	17734400	49652500	1644.42			665	-12377000	-16527300	-44174800	0.0254248	12377000	16527300	44174800	1298.04
666	-16452200	-17454600	-46723500	0.0266729	16452200	17454600	46723500	1562.97			666	-13980700	-15962700	-38538400	0.0266729	13980700	15962700	38538400	1089.64
667	-16373300	-17433300	-46650300	0.0241542	16373300	17433300	46650300	1410.36			667	-13831700	-15903700	-38266000	0.0241542	13831700	15903700	38266000	973.018
668	-16256000	-17465600	-46997900	0.0257793	16256000	17465600	46997900	1523.09			668	-13657500	-15962800	-38862700	0.0257793	13657500	15962800	38862700	1064
669	-18252300	-18310300	-51035200	0.0489144	18252300	18310300	51035200	3405.07			669	-18506500	-18917800	-51771200	0.0489144	18506500	18917800	51771200	3514
670	-18256900	-18308800	-51020200	0.0491386	18256900	18308800	51020200	3419.07			670	-18507400	-18957600	-51738000	0.0491386	18507400	18957600	51738000	3527.54
671	-18218600	-18304200	-51025800	0.0519649	18218600	18304200	51025800	3615.08			671	-18487600	-18824500	-51729800	0.0519649	18487600	18824500	51729800	3724.54
672	-18216300	-18306300	-51042800	0.0544672	18216300	18306300	51042800	3791.28			672	-18488200	-18795300	-51763400	0.0544672	18488200	18795300	51763400	3907.21
673	-17145500	-19652300	-41315800	0.0401286	17145500	19652300	41315800	1995.66			673	-15505600	-18562300	-30692000	0.0401286	15505600	18562300	30692000	1252.51
674	-17183400	-19579900	-41658800	0.0429721	17183400	19579900	41658800	2162.99			674	-15575900	-18603100	-31153000	0.0429721	15575900	18603100	31153000	1370.8
675	-17052000	-20695300	-39604900	0.0372415	17052000	20695300	39604900	1764.4			675	-15335900	-20379900	-27662500	0.0372415	15335900	20379900	27662500	1067.86
676	-17107100	-20590800	-40103000	0.0398875	17107100	20590800	40103000	1922.83			676	-15433500	-20437800	-28301600	0.0398875	15433500	20437800	28301600	1178.22
677	-18296400	-18359900	-50828400	0.0255134	18296400	18359900	50828400	1765.36			677	-18541400	-19656100	-51282200	0.0255134	18541400	19656100	51282200	1816.48
678	-18293800	-18339700	-50830300	0.0252537	18293800	18339700	50830300	1747.16			678	-18530800	-19577400	-51285700	0.0252537	18530800	19577400	51285700	1796.73
679	-18266600	-18362900	-50613100	0.0270041	18266600	18362900	50613100	1854.78			679	-18507900	-19955800	-50743200	0.0270041	18507900	19955800	50743200	1894.06
680	-18267900	-18368000	-50617000	0.0244649	18267900	18368000	50617000	1680.68			680	-18513100	-19993300	-50743000	0.0244649	18513100	19993300	50743000	1716.64
681	-18266900	-18368400	-50609200	0.0243832	18266900	18368400	50609200	1674.63			681	-18511500	-19994200	-50731000	0.0243832	18511500	19994200	50731000	1710.24
682	-17097600	-18040600	-50263600	0.0252166	17097600	18040600	50263600	1690.38			682	-15234800	-17457300	-47960300	0.0252166	15234800	17457300	47960300	1529.19
683	-17090200	-18050300	-50340400	0.0241278	17090200	18050300	50340400	1621.65			683	-15206700	-17485000	-48186000	0.0241278	15206700	17485000	48186000	1475.09
684	-17078200	-18042000	-50293200	0.0235119	17078200	18042000	50293200	1577.46			684	-15168200	-17456300	-48019500	0.0235119	15168200	17456300	48019500	1428.1
685	-17170200	-18089800	-50543000	0.0235577	17170200	18089800	50543000	1595.78			685	-15451900	-17626200	-48949900	0.0235577	15451900	17626200	48949900	1484.43
686	-17171000	-18098300	-50602300	0.0222718	17171000	18098300	50602300	1511.82			686	-15446400	-17651400	-49135100	0.0222718	15446400	17651400	49135100	1412.84
687	-17159400	-18091800	-50567600	0.0230597	17159400	18091800	50567600	1563.24			687	-15412700	-17629000	-49008800	0.0230597	15412700	17629000	49008800	1455.68
688	-17839000	-18245800	-50988100	0.021989	17839000	18245800	50988100	1522.2			688	-17417900	-18221300	-51234600	0.021989	17417900	18221300	51234600	1529.2
689	-17839400	-18245400	-50984700	0.025539	17839400	18245400	50984700	1767.75			689	-17417200	-18219700	-51223700	0.025539	17417200	18219700	51223700	1775.4
690	-17844500	-18245900	-50983200	0.0218401	17844500	18245900	50983200	1511.71			690	-17436200	-18223300	-51230500	0.0218401	17436200	18223300	51230500	1518.88
691	-18306800	-18393300	-50869500	0.0293767	18306800	18393300	50869500	2036.21			691	-18566300	-19714900	-51401300	0.0293767	18566300	19714900	51401300	2101.19
692	-18304400	-18373900	-50871600	0.0350628	18304400	18373900	50871600	2430.05			692	-18554800	-19628300	-51405900	0.0350628	18554800	19628300	51405900	2506.03
693	-18308000	-18393300	-50878000	0.0335619	18308000	18393300	50878000	2326.98			693	-18565300	-19686400	-51423000	0.0335619	18565300	19686400	51423000	2401.58
694	-17009200	-20676300	-39317700	0.0312411	17009200	20676300	39317700	1463.27			694	-15250600	-20209700	-27223300	0.0312411	15250600	20209700	27223300	874.025
695	-17308800	-18756900	-43377100	0.0243812	17308800	18756900	43377100	1294.78			695	-15650400	-17646000	-32642600	0.0243812	15650400	17646000	32642600	813.622
696	-17327200	-18822200	-43443300	0.0235538	17327200	18822200	43443300	1255.12			696	-15698400	-17852300	-32779400	0.0235538	15698400	17852300	32779400	794.43
697	-17333300	-18623300	-43685700	0.0264998	17333300	18623300	43685700	1421.27			697	-15695300	-17504000	-33105400	0.0264998	15695300	17504000	33105400	900.248
698	-17552800	-17684400	-46193000	0.0250025	17552800	17684400	46193000	1455.94			698	-16091600	-16168900	-37271100	0.0250025	16091600	16168900	37271100	996.989
699	-17555900	-17771600	-46127600	0.0257641	17555900	17771600	46127600	1498.16			699	-16116900	-16379300	-37241200	0.0257641	16116900	16379300	37241200	1029.49
700	-17574800	-17622000	-46412400	0.0270339	17574800	17622000	46412400	1585.93			700	-16092100	-16140300	-37696100	0.0270339	16092100	16140300	37696100	1096.75
701	-17180200	-17751800	-48118200	0.0278191	17180200	17751800	48118200	1728.85			701	-15315000	-16560100	-41471600	0.0278191	15315000	16560100	41471600	1309.79
702	-17242100	-17747900	-48028300	0.0292319	17242100	17747900	48028300	1811.89			702	-15475400	-16570200	-41383000	0.0292319	15475400	16570200	41383000	1374.01
703	-17162100	-17769700	-48264100	0.028245	17162100	17769700	48264100	1764.28			703	-15287400	-16610400	-41858100	0.028245	15287400	16610400	41858100	1350.69
704	-17015600	-17901900	-49354800	0.0251706	17015600	17901900	49354800	1632.65			704	-14962600	-16996500	-44940800	0.0251706	14962600	16996500	44940800	1356.96
705	-17060700	-17895500	-49264500	0.0266222	17060700	17895500	49264500	1722			705	-15091900	-16987700	-44749000	0.0266222	15091900	16987700	44749000	1426.35
706	-17025700	-17914500	-49435100	0.027036	17025700	17914500	49435100	1758.83			706	-14995800	-17035900	-45189100	0.027036	14995800	17035900	45189100	1472.2
707	-17813100	-18246400	-51018500	0.0284795	17813100	18246400	51018500	1973.09			707	-17343800	-18217300	-51280000	0.0284795	17343800	18217300	51280000	1982.34
708	-17807400	-18246200	-51022800	0.0290633	17807400	18246200	51022800	2013.73			708	-17327200	-18215300	-51281800	0.0290633	17327200	18215300	51281800	2022.8
709	-17806700	-18245700	-51019900	0.0291968	17806700	18245700	51019900	2022.76			709	-17323000	-18213100	-51270300	0.0291968	17323000	18213100	51270300	2031.2
710	-17829000	-18246700	-51004700	0.0279466	17829000	18246700	51004700	1935.54			710	-17392300	-18221900	-51264100	0.0279466	17392300	18221900	51264100	1945.03
711	-17825100	-18246000	-51003400	0.0286531	17825100	18246000	51003400	1984.31			711	-17377700	-18218300	-51252800	0.0286531	17377700	18218300	51252800	1993.16
712	-17834500	-18246700	-50999200	0.0285994	17834500	18246700	50999200	1980.48			712	-17409300	-18223300	-51257300	0.0285994	17409300	18223300	51257300	1990.31
713	-18265700	-18365900	-50603400	0.0337556	18265700	18365900	50603400	2317.8			713	-18508300	-19980100	-50722300	0.0337556	18508300	19980100	50722300	2366.56
714	-18265300	-18358300	-50608400	0.0374133	18265300	18358300	50608400	2569.2			714	-18503400	-19928900	-50738000	0.0374133	18503400	19928900	50738000	2622.93
715	-18011000	-18227200	-50683200	0.0396094	18011000	18227200	50683200	2717.76			715	-17847600	-18218300	-50783100	0.0396094	17847600	18218300	50783100	2722.87
716	-18014300	-18226200	-50672600	0.0334856	18014300	18226200	50672600	2296.81			716	-17861000	-18218000	-50767600	0.0334856	17861000	18218000	50767600	2300.96
717	-18009000	-18227100	-50684800	0.0333394	18009000	18227100	50684800	2287.63			717	-17852500	-18219500	-50786700	0.0333394	17852500	18219500	50786700	2292.24
718	-18251700	-18369800	-50499600	0.0349416	18251700	18369800	50499600	2390.76			718	-18504100	-20101900	-50570600	0.0349416	18504100	20101900	50570600	2440.44
719	-18252400	-18371100	-50503000	0.0255349	18252400	18371100	50503000	1747.36			719	-18506900	-20127100	-50564900	0.0255349	18506900	20127100	50564900	1783.6
720	-18251400	-18369500	-50497800	0.0296841	18251400	18369500	50497800	2030.9			720	-18506200	-20120400	-50566700	0.0296841	18506200	20120400	50566700	2073.39
721	-18247600	-18363000	-50477100	0.0342643	18247600	18363000	50477100	2342.44			721	-18508800	-20100300	-50605700	0.0342643	18508800	20100300	50605700	2395.93
722	-18246800	-18361800	-50475600	0.0386175	18246800	18361800	50475600	2639.86			722	-18509700	-20093700	-50618800	0.0386175	18509700	20093700	50618800	2701.33
723	-18247500	-18363800	-50477100	0.0444582	18247500	18363800	50477100	3039.35			723	-18507300	-20079300	-50616000	0.0444582	18507300	20079300	50616000	3109.11
724	-17903300	-18694200	-50476000	0.0679032	17903300	18694200	50476000	4641.96			724	-18422100	-20169400	-50694500	0.0679032	18422100	20169400	50694500	4761.55
725	-16989100	-19588000	-50496600	0.0698989	16989100	19588000	50496600	4786.41			725	-17760400	-20803000	-50741200	0.0698989	17760400	20803000	50741200	4913.34
726	-17037100	-19547500	-50496200	0.0791557	17037100	19547500	50496200	5420.09			726	-17790900	-20748100	-50734700	0.0791557	17790900	20748100	50734700	5561.09
727	-17982700	-18621300	-50476300	0.0800795	17982700	18621300	50476300	5474.49			727	-18450100	-20117100	-50685100	0.0800795	18450100	20117100	50685100	5612.14
728	-17910500	-18241200	-50883800	0.0336991	17910500	18241200	50883800	2326.04			728	-17604600	-18225200	-51075700	0.0336991	17604600	18225200	51075700	2334.75
729	-17904500	-18241600	-50892900	0.0411812	17904500	18241600	50892900	2843.22			729	-17587100	-18224300	-51086400	0.0411812	17587100	18224300	51086400	2853.72
730	-17884300	-18243000	-50923100	0.0763078	17884300	18243000	50923100	5272.89			730	-17520400	-18217800	-51106700	0.0763078	17520400	18217800	51106700	5288.32
731	-17874700	-18243400	-50935300	0.0816993	17874700	18243400	50935300	5647.3			731	-17492700	-18215100	-51115100	0.0816993	17492700	18215100	51115100	5662.16
732	-17891700	-18242400	-50911300	0.0688212	17891700	18242400	50911300	4753.96			732	-17543000	-18219500	-51096100	0.0688212	17543000	18219500	51096100	4768.73
733	-17899300	-18242000	-50900800	0.0595619	17899300	18242000	50900800	4113.17			733	-17564800	-18221100	-51086000	0.0595619	17564800	18221100	51086000	4126.53
734	-17897900	-18242100	-50903100	0.0523102	17897900	18242100	50903100	3612.62			734	-17568800	-18223300	-51097700	0.0523102	17568800	18223300	51097700	3625.72
735	-17267100	-19504100	-42332700	0.0525026	17267100	19504100	42332700	2708.54			735	-15733100	-18828000	-32051000	0.0525026	15733100	18828000	32051000	1752.6
736	-17276900	-19652200	-42254300	0.054749	17276900	19652200	42254300	2822.31			736	-15754900	-19179200	-31855800	0.054749	15754900	19179200	31855800	1827.14
737	-17240700	-19805400	-41842400	0.0559565	17240700	19805400	41842400	2846.34			737	-15686400	-19311000	-31234600	0.0559565	15686400	19311000	31234600	1823.02
738	-17229500	-19652800	-41914700	0.0516505	17229500	19652800	41914700	2628.37			738	-15663500	-18953900	-31428400	0.0516505	15663500	18953900	31428400	1682.34
739	-16393900	-18090700	-51325100	0.0578765	16393900	18090700	51325100	4001.41			739	-14219000	-17562500	-49727700	0.0578765	14219000	17562500	49727700	3714.36
740	-16454000	-18110400	-51405600	0.0585666	16454000	18110400	51405600	4062.55			740	-14329200	-17619100	-50021300	0.0585666	14329200	17619100	50021300	3802.19
741	-17880400	-18244200	-50935100	0.096872	17880400	18244200	50935100	6696.4			741	-17498100	-18211600	-51084400	0.096872	17498100	18211600	51084400	6706.93
742	-17873800	-18244700	-50945800	0.141539	17873800	18244700	50945800	9787.05			742	-17477700	-18208700	-51084200	0.141539	17477700	18208700	51084200	9797.53
743	-16360300	-18093700	-51380600	0.0518045	16360300	18093700	51380600	3587.52			743	-14149700	-17558500	-49768200	0.0518045	14149700	17558500	49768200	3327.85
744	-16398400	-18118800	-51521600	0.0492106	16398400	18118800	51521600	3425.74			744	-14229400	-17625300	-50165600	0.0492106	14229400	17625300	50165600	3209.13
745	-17868000	-18245900	-50959700	0.139253	17868000	18245900	50959700	9633.07			745	-17458500	-18206800	-51090200	0.139253	17458500	18206800	51090200	9639.58
746	-17224800	-19468700	-42065700	0.045553	17224800	19468700	42065700	2324.96			746	-15649400	-18561800	-31719500	0.045553	15649400	18561800	31719500	1489
747	-17495100	-18151700	-50660000	0.124376	17495100	18151700	50660000	8485.2			747	-16420900	-17847300	-49559900	0.124376	16420900	17847300	49559900	8081.54
748	-17482300	-18142000	-50603300	0.114554	17482300	18142000	50603300	7798.79			748	-16389300	-17816600	-49372000	0.114554	16389300	17816600	49372000	7391.27
749	-17610700	-18413300	-45877100	0.0273914	17610700	18413300	45877100	1590.18			749	-16348500	-18005500	-37269300	0.0273914	16348500	18005500	37269300	1126.32
750	-17844300	-18060400	-47898700	0.0602831	17844300	18060400	47898700	3751.57			750	-16968600	-17770000	-41934200	0.0602831	16968600	17770000	41934200	2986.36
751	-17845400	-18055900	-47911100	0.0495333	17845400	18055900	47911100	3083.8			751	-16971100	-17753800	-41968100	0.0495333	16971100	17753800	41968100	2456.55
752	-17834100	-18097600	-47788800	0.0536977	17834100	18097600	47788800	3329.92			752	-16942800	-17847900	-41671900	0.0536977	16942800	17847900	41671900	2635.61
753	-17834400	-18101100	-47787400	0.0655949	17834400	18101100	47787400	4067.64			753	-16943200	-17859200	-41664000	0.0655949	16943200	17859200	41664000	3219.06
754	-17856500	-18019600	-48026800	0.0654791	17856500	18019600	48026800	4091.91			754	-16999200	-17678500	-42244200	0.0654791	16999200	17678500	42244200	3279.43
755	-17846400	-18056100	-47918000	0.0700807	17846400	18056100	47918000	4364.12			755	-16973300	-17761800	-41976200	0.0700807	16973300	17761800	41976200	3477.07
756	-17550800	-18170400	-50737700	0.106029	17550800	18170400	50737700	7256.87			756	-16567400	-17903800	-49816600	0.106029	16567400	17903800	49816600	6962.09
757	-17535800	-18163300	-50702000	0.123687	17535800	18163300	50702000	8453.75			757	-16528000	-17881500	-49696800	0.123687	16528000	17881500	49696800	8084.07
758	-17807800	-18244900	-51013200	0.0461106	17807800	18244900	51013200	3193.85			758	-17322600	-18210300	-51250800	0.0461106	17322600	18210300	51250800	3205.72
759	-17807600	-18244400	-51009700	0.0432245	17807600	18244400	51009700	2993.57			759	-17319300	-18207700	-51235500	0.0432245	17319300	18207700	51235500	3003.39
760	-17994800	-18237800	-50775200	0.119951	17994800	18237800	50775200	8255.2			760	-17769500	-18218800	-50865000	0.119951	17769500	18218800	50865000	8263.02
761	-17995200	-18239300	-50785500	0.114456	17995200	18239300	50785500	7879.86			761	-17774000	-18220000	-50868800	0.114456	17774000	18220000	50868800	7885.86
762	-17781700	-18233300	-50956200	0.0969573	17781700	18233300	50956200	6700.9			762	-17457800	-18236200	-51300800	0.0969573	17457800	18236200	51300800	6760.63
763	-17770900	-18233400	-50967800	0.106847	17770900	18233400	50967800	7386.6			763	-17428200	-18233700	-51312400	0.106847	17428200	18233700	51312400	7451.19
764	-17621300	-18317200	-46049200	0.0159186	17621300	18317200	46049200	928.934			764	-16361900	-17790200	-37580700	0.0159186	16361900	17790200	37580700	660.712
765	-17626500	-18338300	-46065000	0.0175127	17626500	18338300	46065000	1022.81			765	-16381300	-17859800	-37649200	0.0175127	16381300	17859800	37649200	729.84
766	-17837100	-18244100	-50977800	0.0469944	17837100	18244100	50977800	3252			766	-17382300	-18203200	-51140200	0.0469944	17382300	18203200	51140200	3256.47
767	-17817100	-18245700	-51009500	0.0386119	17817100	18245700	51009500	2674.34			767	-17353200	-18215100	-51254400	0.0386119	17353200	18215100	51254400	2685.47
768	-17808800	-18245600	-51016700	0.0370171	17808800	18245600	51016700	2564.32			768	-17328600	-18212500	-51260900	0.0370171	17328600	18212500	51260900	2574.55
769	-16301100	-18090000	-51413300	0.0348719	16301100	18090000	51413300	2416.47			769	-14034700	-17542400	-49768000	0.0348719	14034700	17542400	49768000	2238.18
770	-16265100	-18090400	-51452000	0.0276685	16265100	18090400	51452000	1919.31			770	-13964200	-17530800	-49755700	0.0276685	13964200	17530800	49755700	1774.11
771	-16244100	-18067300	-51308200	0.0407064	16244100	18067300	51308200	2809.12			771	-13914200	-17478200	-49429800	0.0407064	13914200	17478200	49429800	2578.15
772	-18197400	-18286600	-50921000	0.0733756	18197400	18286600	50921000	5085.19			772	-18463600	-18902500	-51480400	0.0733756	18463600	18902500	51480400	5219.04
773	-18214200	-18287300	-50909700	0.0748187	18214200	18287300	50909700	5184.04			773	-18472200	-18986200	-51458300	0.0748187	18472200	18986200	51458300	5322.13
774	-18212300	-18290200	-50931800	0.0758396	18212300	18290200	50931800	5258.67			774	-18473100	-18941700	-51509000	0.0758396	18473100	18941700	51509000	5401.61
775	-17733300	-18240300	-51054200	0.0600013	17733300	18240300	51054200	4158.95			775	-17313800	-18234800	-51434700	0.0600013	17313800	18234800	51434700	4197.64
776	-17694400	-18235200	-51057100	0.0784879	17694400	18235200	51057100	5438.89			776	-17198600	-18213900	-51401000	0.0784879	17198600	18213900	51401000	5478.91
777	-17390100	-18157000	-50802700	0.0368194	17390100	18157000	50802700	2521.91			777	-16127900	-17871800	-50027500	0.0368194	16127900	17871800	50027500	2426.29
778	-17382200	-18158200	-50819200	0.0307005	17382200	18158200	50819200	2103.86			778	-16103300	-17875700	-50080100	0.0307005	16103300	17875700	50080100	2026.43
779	-17380600	-18153800	-50789200	0.0372929	17380600	18153800	50789200	2552.92			779	-16100000	-17860700	-49976700	0.0372929	16100000	17860700	49976700	2452.45
780	-17505200	-18160300	-50711000	0.135981	17505200	18160300	50711000	9294.26			780	-16448100	-17875500	-49733800	0.135981	16448100	17875500	49733800	8892.84
781	-17522400	-18155700	-50661300	0.113776	17522400	18155700	50661300	7764.39			781	-16492000	-17857400	-49561300	0.113776	16492000	17857400	49561300	7397.97
782	-17259000	-19317100	-42461400	0.0503249	17259000	19317100	42461400	2601.72			782	-15713100	-18433900	-32302600	0.0503249	15713100	18433900	32302600	1683.3
783	-17045000	-20698200	-39551700	0.0385331	17045000	20698200	39551700	1821.94			783	-15328900	-20320600	-27671500	0.0385331	15328900	20320600	27671500	1103.33
784	-16987100	-20809900	-39026300	0.0369253	16987100	20809900	39026300	1714.23			784	-15229400	-20262900	-27018500	0.0369253	15229400	20262900	27018500	1025.44
785	-18305300	-18390900	-50860900	0.0339949	18305300	18390900	50860900	2355.57			785	-18563700	-19723200	-51375000	0.0339949	18563700	19723200	51375000	2429.58
786	-18303900	-18389100	-50853400	0.0377343	18303900	18389100	50853400	2613.95			786	-18561300	-19728600	-51352400	0.0377343	18561300	19728600	51352400	2694.94
787	-17996500	-18241300	-50798600	0.105385	17996500	18241300	50798600	7258.73			787	-17781000	-18221800	-50874800	0.105385	17781000	18221800	50874800	7262.87
788	-17999600	-18242400	-50803500	0.071485	17999600	18242400	50803500	4924.73			788	-17792400	-18222600	-50869000	0.071485	17792400	18222600	50869000	4926.11
789	-17983700	-18242500	-50819800	0.10926	17983700	18242500	50819800	7530.21			789	-17751500	-18221400	-50901700	0.10926	17751500	18221400	50901700	7534.82
790	-17982000	-18241100	-50811500	0.112244	17982000	18241100	50811500	7733.52			790	-17743700	-18220400	-50902200	0.112244	17743700	18220400	50902200	7740.17
791	-16485300	-18133600	-51540200	0.0576626	16485300	18133600	51540200	4019.64			791	-14411800	-17669300	-50297500	0.0576626	14411800	17669300	50297500	3783.45
792	-17786900	-18235400	-50966300	0.115969	17786900	18235400	50966300	8018.02			792	-17484400	-18243900	-51329200	0.115969	17484400	18243900	51329200	8096.16
793	-17817900	-18243600	-50993400	0.078008	17817900	18243600	50993400	5400.05			793	-17325100	-18193800	-51130400	0.078008	17325100	18193800	51130400	5400.9
794	-17807900	-18243100	-50999800	0.075948	17807900	18243100	50999800	5258.11			794	-17300500	-18191900	-51141500	0.075948	17300500	18191900	51141500	5259.12
795	-17743500	-17864000	-48356800	0.0789096	17743500	17864000	48356800	4975.25			795	-16948000	-17002900	-43001600	0.0789096	16948000	17002900	43001600	4032.44
796	-17789600	-17861500	-48292900	0.0755875	17789600	17861500	48292900	4757.19			796	-17000100	-17066300	-42863100	0.0755875	17000100	17066300	42863100	3847.52
797	-18048100	-18220400	-50591500	0.0686921	18048100	18220400	50591500	4700.05			797	-17925200	-18209700	-50640200	0.0686921	17925200	18209700	50640200	4702.35
798	-18045200	-18220600	-50598500	0.0367981	18045200	18220600	50598500	2518.33			798	-17932700	-18212200	-50652200	0.0367981	17932700	18212200	50652200	2520.25
799	-17891000	-18242800	-50914600	0.0706051	17891000	18242800	50914600	4877.71			799	-17549400	-18222500	-51111000	0.0706051	17549400	18222500	51111000	4895.15
800	-17544400	-18197700	-50939500	0.0573855	17544400	18197700	50939500	3954.92			800	-16553500	-18008700	-50580100	0.0573855	16553500	18008700	50580100	3870.69
801	-17550200	-18197500	-50931700	0.06183	17550200	18197500	50931700	4260.31			801	-16569200	-18006500	-50548900	0.06183	16569200	18006500	50548900	4166.48
802	-16725900	-18066000	-50817200	0.0619357	16725900	18066000	50817200	4218.91			802	-14889900	-17573700	-49136300	0.0619357	14889900	17573700	49136300	3910.68
803	-16762200	-18082000	-50895300	0.0634849	16762200	18082000	50895300	4337.65			803	-14964100	-17621400	-49402900	0.0634849	14964100	17621400	49402900	4050.16
804	-17036700	-18151400	-51115900	0.0861353	17036700	18151400	51115900	5945.12			804	-15543600	-17847600	-50438900	0.0861353	15543600	17847600	50438900	5731.31
805	-16986800	-18139700	-51082500	0.0672784	16986800	18139700	51082500	4636.15			805	-15441500	-17809300	-50267600	0.0672784	15441500	17809300	50267600	4445.59
806	-17664900	-18680000	-45997600	0.0428112	17664900	18680000	45997600	2504.53			806	-16519700	-18839500	-37658600	0.0428112	16519700	18839500	37658600	1815.79
807	-17671500	-18617900	-46107100	0.0552264	17671500	18617900	46107100	3241.36			807	-16531000	-18697500	-37880800	0.0552264	16531000	18697500	37880800	2357.9
808	-17648300	-18760700	-45798500	0.0548376	17648300	18760700	45798500	3187.93			808	-16479700	-18958900	-37253400	0.0548376	16479700	18958900	37253400	2292.37
809	-17426100	-18186700	-50978900	0.0769382	17426100	18186700	50978900	5303.88			809	-16446400	-18026800	-50816500	0.0769382	16446400	18026800	50816500	5227.9
810	-17419300	-18186900	-50987100	0.133307	17419300	18186900	50987100	9191.81			810	-16432800	-18027900	-50837700	0.133307	16432800	18027900	50837700	9063.79
811	-17387900	-18193400	-51065300	0.0903025	17387900	18193400	51065300	6241.63			811	-16366100	-18038500	-50980600	0.0903025	16366100	18038500	50980600	6167.11
812	-17365800	-18190400	-51065300	0.0666377	17365800	18190400	51065300	4605.01			812	-16308900	-18024500	-50937600	0.0666377	16308900	18024500	50937600	4541.88
813	-17781500	-18237900	-50989300	0.0535724	17781500	18237900	50989300	3706.71			813	-17472600	-18247700	-51367900	0.0535724	17472600	18247700	51367900	3744.64
814	-17759900	-18236100	-50998300	0.0560835	17759900	18236100	50998300	3880.87			814	-17404000	-18237600	-51364600	0.0560835	17404000	18237600	51364600	3917.27
815	-17032400	-18128000	-50953600	0.0855893	17032400	18128000	50953600	5873.98			815	-15541900	-17793500	-50054900	0.0855893	15541900	17793500	50054900	5617.32
816	-17214100	-18164200	-51030000	0.103287	17214100	18164200	51030000	7119.09			816	-15946600	-17923000	-50574500	0.103287	15946600	17923000	50574500	6928.97
817	-17221600	-18159900	-50992400	0.127274	17221600	18159900	50992400	8761.56			817	-15967000	-17915600	-50501700	0.127274	15967000	17915600	50501700	8517.62
818	-17174900	-18152900	-50988900	0.079927	17174900	18152900	50988900	5499.18			818	-15858500	-17886100	-50399100	0.079927	15858500	17886100	50399100	5324.67
819	-17157200	-18150800	-50991100	0.0670685	17157200	18150800	50991100	4614.1			819	-15817000	-17880100	-50398000	0.0670685	15817000	17880100	50398000	4466.31
820	-17200300	-18164100	-51043200	0.0956593	17200300	18164100	51043200	6595.54			820	-15915200	-17920400	-50587900	0.0956593	15915200	17920400	50587900	6418.61
821	-16709100	-17928800	-49853500	0.0687456	16709100	17928800	49853500	4525.78			821	-14852000	-17195400	-46472600	0.0687456	14852000	17195400	46472600	3927.96
822	-16695200	-17949100	-50012900	0.0708912	16695200	17949100	50012900	4692.88			822	-14826300	-17250300	-46889800	0.0708912	14826300	17250300	46889800	4114.44
823	-17487600	-19202500	-44208900	0.0749059	17487600	19202500	44208900	4129.56			823	-16177600	-19225900	-34828100	0.0749059	16177600	19225900	34828100	2844.43
824	-17472200	-19336500	-43965100	0.0768492	17472200	19336500	43965100	4206.06			824	-16144100	-19406300	-34408400	0.0768492	16144100	19406300	34408400	2877.81
825	-17462600	-19451200	-43781900	0.0982696	17462600	19451200	43781900	5350.3			825	-16127200	-19685100	-34009200	0.0982696	16127200	19685100	34009200	3640.33
826	-17178800	-18169000	-51099800	0.0968833	17178800	18169000	51099800	6691.75			826	-15863800	-17925200	-50673500	0.0968833	15863800	17925200	50673500	6517.65
827	-17189800	-18166600	-51071300	0.0976553	17189800	18166600	51071300	6739.09			827	-15889100	-17922400	-50628200	0.0976553	15889100	17922400	50628200	6560.45
828	-17133300	-18153800	-51036800	0.0987542	17133300	18153800	51036800	6803.29			828	-15761700	-17879100	-50445900	0.0987542	15761700	17879100	50445900	6584.5
829	-17120900	-18156700	-51070000	0.0959512	17120900	18156700	51070000	6617.07			829	-15733700	-17882400	-50498000	0.0959512	15733700	17882400	50498000	6407.96
830	-17239000	-18185200	-51155100	0.0999235	17239000	18185200	51155100	6918.73			830	-15999300	-17975100	-50894600	0.0999235	15999300	17975100	50894600	6782.5
831	-17169500	-18172300	-51132300	0.0992972	17169500	18172300	51132300	6865.64			831	-15840100	-17929500	-50728100	0.0992972	15840100	17929500	50728100	6691.62
832	-17719600	-18411700	-46657100	0.0828784	17719600	18411700	46657100	4950.79			832	-16646000	-18341600	-39058200	0.0828784	16646000	18341600	39058200	3690.66
833	-17548700	-18225800	-51135700	0.0720912	17548700	18225800	51135700	5002.41			833	-16773900	-18148400	-51357300	0.0720912	16773900	18148400	51357300	5006.03
834	-17585400	-18232400	-51145900	0.047172	17585400	18232400	51145900	3275.53			834	-16870000	-18171300	-51425300	0.047172	16870000	18171300	51425300	3286.11
835	-17606700	-18233700	-51134200	0.0514193	17606700	18233700	51134200	3569.72			835	-16931600	-18180900	-51431900	0.0514193	16931600	18180900	51431900	3584.73
836	-17573100	-18227700	-51124700	0.0746695	17573100	18227700	51124700	5180.52			836	-16843500	-18160500	-51374200	0.0746695	16843500	18160500	51374200	5191.25
837	-17536600	-18226500	-51152600	0.0611686	17536600	18226500	51152600	4246.49			837	-16736600	-18144700	-51368500	0.0611686	16736600	18144700	51368500	4247.84
838	-17616400	-17900700	-46430400	0.0736391	17616400	17900700	46430400	4336.66			838	-16443000	-16894100	-39056100	0.0736391	16443000	16894100	39056100	3204.69
839	-17634800	-17738000	-46725100	0.0794964	17634800	17738000	46725100	4723.83			839	-16483200	-16612400	-39624500	0.0794964	16483200	16612400	39624500	3527.77
840	-17591600	-17654900	-47014500	0.0795348	17591600	17654900	47014500	4768.77			840	-16356800	-16525100	-40179400	0.0795348	16356800	16525100	40179400	3598.62
841	-17468800	-18170100	-50817700	0.0623679	17468800	18170100	50817700	4277.19			841	-16351700	-17914100	-50106400	0.0623679	16351700	17914100	50106400	4129.56
842	-17463900	-18172400	-50838800	0.045435	17463900	18172400	50838800	3118.07			842	-16337700	-17923100	-50184100	0.045435	16337700	17923100	50184100	3016.31
843	-17451900	-18165600	-50802600	0.0469898	17451900	18165600	50802600	3220.36			843	-16305800	-17900200	-50052400	0.0469898	16305800	17900200	50052400	3104.1
844	-17454900	-18162900	-50780200	0.0674005	17454900	18162900	50780200	4615.71			844	-16314800	-17890200	-49972300	0.0674005	16314800	17890200	49972300	4440.11
845	-17750100	-17885000	-47401700	0.0462709	17750100	17885000	47401700	2822.89			845	-16677300	-17085100	-40538500	0.0462709	16677300	17085100	40538500	2146.67
846	-17745600	-17957000	-47297200	0.055978	17745600	17957000	47297200	3404.88			846	-16673000	-17257500	-40335400	0.055978	16673000	17257500	40335400	2582.06
847	-17379000	-18135400	-50659600	0.0563555	17379000	18135400	50659600	3840.47			847	-16104600	-17800600	-49542600	0.0563555	16104600	17800600	49542600	3649.08
848	-17382200	-18129600	-50614900	0.0669423	17382200	18129600	50614900	4554.97			848	-16116100	-17781900	-49397300	0.0669423	16116100	17781900	49397300	4312.46
849	-17639400	-18341600	-46154400	0.0202048	17639400	18341600	46154400	1183.97			849	-16414600	-17890800	-37856100	0.0202048	16414600	17890800	37856100	849.805
850	-16063100	-17905300	-50331500	0.0568865	16063100	17905300	50331500	3787.25			850	-13501300	-17048300	-46772300	0.0568865	13501300	17048300	46772300	3249.39
851	-17494900	-18030400	-49794000	0.10529	17494900	18030400	49794000	6968.74			851	-16426400	-17477000	-46909600	0.10529	16426400	17477000	46909600	6211.05
852	-17471900	-18035500	-49853000	0.107538	17471900	18035500	49853000	7130.74			852	-16365700	-17492000	-47077300	0.107538	16365700	17492000	47077300	6379.41
853	-17343400	-17906900	-49062700	0.0471848	17343400	17906900	49062700	3038.58			853	-15914100	-17081300	-44595300	0.0471848	15914100	17081300	44595300	2535.02
854	-17397300	-17874900	-48780900	0.0429019	17397300	17874900	48780900	2736.59			854	-16026200	-16989800	-43829500	0.0429019	16026200	16989800	43829500	2239.79
855	-17456800	-17868600	-48675800	0.0508053	17456800	17868600	48675800	3230.5			855	-16178800	-16978600	-43596600	0.0508053	16178800	16978600	43596600	2632.89
856	-17383500	-18149900	-50758700	0.0388095	17383500	18149900	50758700	2654			856	-16109400	-17847800	-49874900	0.0388095	16109400	17847800	49874900	2543.14
857	-17284600	-18101200	-50509600	0.134893	17284600	18101200	50509600	9136.59			857	-16078200	-17727700	-49048500	0.134893	16078200	17727700	49048500	8578.28
858	-17301300	-18113500	-50580600	0.139704	17301300	18113500	50580600	9487.4			858	-16115000	-17766500	-49288800	0.139704	16115000	17766500	49288800	8964.63
859	-17739700	-18235200	-51011800	0.126802	17739700	18235200	51011800	8776.87			859	-17093100	-18139000	-50971200	0.126802	17093100	18139000	50971200	8712.5
860	-17720400	-18232100	-51008600	0.114516	17720400	18232100	51008600	7924.16			860	-17037500	-18127300	-50943400	0.114516	17037500	18127300	50943400	7856.79
861	-17222400	-19010500	-42506900	0.0421505	17222400	19010500	42506900	2173.13			861	-15627200	-17711800	-32411100	0.0421505	15627200	17711800	32411100	1393.95
862	-17231600	-18779200	-42803500	0.044351	17231600	18779200	42803500	2305.04			862	-15646200	-17376800	-32881400	0.044351	15646200	17376800	32881400	1487.5
863	-17799500	-18243900	-51013800	0.0429844	17799500	18243900	51013800	2977.14			863	-17293500	-18203100	-51228800	0.0429844	17293500	18203100	51228800	2985.32
864	-17184200	-18007800	-49942800	0.0432218	17184200	18007800	49942800	2867.15			864	-15514900	-17374300	-47087200	0.0432218	15514900	17374300	47087200	2543.58
865	-17160200	-18008600	-49972800	0.0391377	17160200	18008600	49972800	2598.39			865	-15439000	-17371200	-47140900	0.0391377	15439000	17371200	47140900	2306.22
866	-17207200	-18010100	-49936200	0.0472362	17207200	18010100	49936200	3133.41			866	-15586500	-17386400	-47101800	0.0472362	15586500	17386400	47101800	2783.26
867	-18022000	-18307900	-51248500	0.0342233	18022000	18307900	51248500	2394.57			867	-17968800	-18408300	-52018900	0.0342233	17968800	18408300	52018900	2457.06
868	-18041700	-18308300	-51231800	0.0365746	18041700	18308300	51231800	2558.1			868	-18041300	-18416800	-52007600	0.0365746	18041300	18416800	52007600	2626.62
869	-17197200	-18248500	-51649200	0.045527	17197200	18248500	51649200	3205.29			869	-15827600	-18053100	-51623200	0.045527	15827600	18053100	51623200	3165.68
870	-17266500	-18255700	-51631200	0.0503239	17266500	18255700	51631200	3543			870	-15980400	-18083500	-51687800	0.0503239	15980400	18083500	51687800	3511.42
871	-16778900	-18196700	-51697300	0.0513053	16778900	18196700	51697300	3604.96			871	-14988700	-17856800	-51060100	0.0513053	14988700	17856800	51060100	3474.62
872	-16867700	-18208700	-51694600	0.0469311	16867700	18208700	51694600	3299.81			872	-15161600	-17896800	-51172400	0.0469311	15161600	17896800	51172400	3195.29
873	-15822300	-17995200	-51214900	0.0495997	15822300	17995200	51214900	3399.82			873	-13050900	-17236200	-48564900	0.0495997	13050900	17236200	48564900	3022.83
874	-15921200	-18019000	-51286200	0.0543923	15921200	18019000	51286200	3740.68			874	-13265200	-17300800	-48812100	0.0543923	13265200	17300800	48812100	3350.93
875	-15611800	-17793000	-49981300	0.0516777	15611800	17793000	49981300	3384.72			875	-12580300	-16685900	-45104500	0.0516777	12580300	16685900	45104500	2743.97
876	-15619700	-17819900	-50165200	0.0537631	15619700	17819900	50165200	3544.8			876	-12588300	-16754200	-45584800	0.0537631	12588300	16754200	45584800	2910.1
877	-16164400	-17542700	-47640900	0.0530868	16164400	17542700	47640900	3209.26			877	-13562100	-16123900	-40108300	0.0530868	13562100	16123900	40108300	2311.1
878	-16039400	-17568800	-47952400	0.0574691	16039400	17568800	47952400	3510.08			878	-13339000	-16180400	-40735500	0.0574691	13339000	16180400	40735500	2564.03
879	-17301600	-17550000	-44532800	0.0431256	17301600	17550000	44532800	2355.79			879	-15552400	-15715600	-35201800	0.0431256	15552400	15715600	35201800	1552.39
880	-17300500	-17326200	-44957800	0.0426766	17300500	17326200	44957800	2362.09			880	-15204400	-15750600	-35800200	0.0426766	15204400	15750600	35800200	1569.51
881	-18278900	-18324100	-50739200	0.0435919	18278900	18324100	50739200	3005.98			881	-18504600	-19619300	-51056500	0.0435919	18504600	19619300	51056500	3078.94
882	-18279100	-18333600	-50731400	0.03262	18279100	18333600	50731400	2248.99			882	-18508700	-19671200	-51033800	0.03262	18508700	19671200	51033800	2303.48
883	-17882200	-18243600	-50929500	0.0620459	17882200	18243600	50929500	4288.25			883	-17529300	-18223200	-51136100	0.0620459	17529300	18223200	51136100	4304.66
884	-18177700	-18245500	-50647600	0.107681	18177700	18245500	50647600	7391.34			884	-18381000	-18894500	-50898500	0.107681	18381000	18894500	50898500	7508.68
885	-18186500	-18244700	-50632900	0.111931	18186500	18244700	50632900	7679.84			885	-18381400	-18924400	-50871600	0.111931	18381400	18924400	50871600	7800.25
886	-18301600	-18361500	-50864100	0.0459749	18301600	18361500	50864100	3185.11			886	-18546500	-19590900	-51384000	0.0459749	18546500	19590900	51384000	3282.27
887	-17418500	-18730700	-44186800	0.0291821	17418500	18730700	44186800	1597.31			887	-15893500	-18001200	-34023600	0.0291821	15893500	18001200	34023600	1043.51
888	-17436100	-18603500	-44440000	0.0313401	17436100	18603500	44440000	1728.91			888	-15921500	-17800000	-34425000	0.0313401	15921500	17800000	34425000	1135.98
889	-17453100	-18476300	-44689000	0.0303442	17453100	18476300	44689000	1686.88			889	-15948300	-17592300	-34824200	0.0303442	15948300	17592300	34824200	1114.77
890	-17734300	-18222900	-50929000	0.135383	17734300	18222900	50929000	9343.62			890	-17051600	-18070000	-50519900	0.135383	17051600	18070000	50519900	9153.35
891	-17752000	-18223400	-50915400	0.14501	17752000	18223400	50915400	10005			891	-17095500	-18067300	-50456700	0.14501	17095500	18067300	50456700	9786.52
892	-17774600	-18224300	-50899200	0.149511	17774600	18224300	50899200	10312			892	-17151500	-18065300	-50386100	0.149511	17151500	18065300	50386100	10070.6
893	-17995500	-18244100	-50819500	0.0784798	17995500	18244100	50819500	5409.39			893	-17785800	-18223900	-50884600	0.0784798	17785800	18223900	50884600	5410.71
894	-18004100	-18243700	-50808300	0.0570188	18004100	18243700	50808300	3928.95			894	-17808700	-18224500	-50866100	0.0570188	17808700	18224500	50866100	3929.45
895	-18009200	-18241500	-50787300	0.064714	18009200	18241500	50787300	4456.19			895	-17816300	-18223200	-50849500	0.064714	17816300	18223200	50849500	4457.52
896	-17830400	-18237000	-50934000	0.166258	17830400	18237000	50934000	11486.9			896	-17369600	-18168900	-50908100	0.166258	17369600	18168900	50908100	11427.3
897	-17845100	-18238900	-50932500	0.193102	17845100	18238900	50932500	13342.7			897	-17410500	-18180100	-50947700	0.193102	17410500	18180100	50947700	13295.6
898	-18263200	-18360100	-50591300	0.0477213	18263200	18360100	50591300	3275.19			898	-18501900	-19954800	-50701400	0.0477213	18501900	19954800	50701400	3342.4
899	-18261900	-18358300	-50583600	0.0520562	18261900	18358300	50583600	3571.69			899	-18498400	-19942100	-50689600	0.0520562	18498400	19942100	50689600	3644.07
900	-18035700	-18238100	-50736600	0.082046	18035700	18238100	50736600	5641.24			900	-17881600	-18222300	-50777500	0.082046	17881600	18222300	50777500	5640.83
901	-18028700	-18239800	-50755900	0.071551	18028700	18239800	50755900	4922.58			901	-17867100	-18223300	-50799600	0.071551	17867100	18223300	50799600	4922.35
902	-18043800	-18235900	-50712500	0.100714	18043800	18235900	50712500	6919.58			902	-17895000	-18220300	-50749900	0.100714	17895000	18220300	50749900	6918.59
903	-18044100	-18240700	-50746700	0.0956645	18044100	18240700	50746700	6580.43			903	-17922500	-18226700	-50768300	0.0956645	17922500	18226700	50768300	6577.62
904	-18040100	-18239500	-50741900	0.0852225	18040100	18239500	50741900	5860.97			904	-17901900	-18224500	-50772900	0.0852225	17901900	18224500	50772900	5859.43
905	-17970300	-18318800	-50555100	0.105349	17970300	18318800	50555100	7200.84			905	-17865100	-18275900	-50576100	0.105349	17865100	18275900	50576100	7196.79
906	-18056500	-18224600	-50576900	0.10071	18056500	18224600	50576900	6888.17			906	-17918400	-18207700	-50612900	0.10071	17918400	18207700	50612900	6887.35
907	-18142100	-18456100	-50472600	0.0452152	18142100	18456100	50472600	3090.33			907	-18502900	-20106600	-50671400	0.0452152	18502900	20106600	50671400	3168.47
908	-17591400	-19172900	-44979700	0.0554981	17591400	19172900	44979700	3147.1			908	-16367300	-19749000	-35660200	0.0554981	16367300	19749000	35660200	2205.8
909	-17576300	-19251700	-44793200	0.057407	17576300	19251700	44793200	3236.37			909	-16337900	-19893800	-35305200	0.057407	16337900	19893800	35305200	2255.14
910	-17594600	-19212700	-44963100	0.0677561	17594600	19212700	44963100	3841.86			910	-16379600	-19869800	-35627000	0.0677561	16379600	19869800	35627000	2695.98
911	-17604800	-19136100	-45112500	0.0520769	17604800	19136100	45112500	2966.16			911	-16398700	-19724400	-35909200	0.0520769	16398700	19724400	35909200	2090.17
912	-17243700	-17629900	-47184000	0.0602345	17243700	17629900	47184000	3620.36			912	-15631400	-16447900	-40353900	0.0602345	15631400	16447900	40353900	2718.32
913	-17302900	-17606500	-46957800	0.0610193	17302900	17606500	46957800	3639.49			913	-15698100	-16390300	-39875400	0.0610193	15698100	16390300	39875400	2701.43
914	-17114200	-17617600	-47225600	0.0536561	17114200	17617600	47225600	3225.45			914	-15357900	-16405200	-40321900	0.0536561	15357900	16405200	40321900	2409.55
915	-17105200	-17644500	-47427200	0.046927	17105200	17644500	47427200	2841.61			915	-15382600	-16468800	-40751600	0.046927	15382600	16468800	40751600	2146.28
916	-17621300	-18972400	-45393600	0.0323824	17621300	18972400	45393600	1859.67			916	-16428000	-19390000	-36453000	0.0323824	16428000	19390000	36453000	1320.43
917	-16482800	-17907500	-49927900	0.0259071	16482800	17907500	49927900	1706.55			917	-14369600	-17113900	-46372300	0.0259071	14369600	17113900	46372300	1468.09
918	-16477100	-17921500	-50033600	0.0368536	16477100	17921500	50033600	2436.62			918	-14359500	-17148900	-46632600	0.0368536	14359500	17148900	46632600	2109.19
919	-17921100	-18234600	-50826100	0.060931	17921100	18234600	50826100	4197.76			919	-17518100	-18072200	-50069300	0.060931	17518100	18072200	50069300	4072.9
920	-17954400	-18238400	-50818600	0.0761085	17954400	18238400	50818600	5243.72			920	-17603800	-18079300	-50033200	0.0761085	17603800	18079300	50033200	5085.22
921	-17949500	-18240700	-50840500	0.0878981	17949500	18240700	50840500	6060.28			921	-17598600	-18090500	-50118600	0.0878981	17598600	18090500	50118600	5890.23
922	-17578200	-18233200	-51159200	0.0466202	17578200	18233200	51159200	3238.48			922	-16845400	-18168800	-51431900	0.0466202	16845400	18168800	51431900	3247.71
923	-18008300	-18246800	-50825900	0.0517098	18008300	18246800	50825900	3565.44			923	-18241700	-18332800	-51206800	0.0517098	18241700	18332800	51206800	3620.51
924	-18017900	-18246300	-50812700	0.0769136	18017900	18246300	50812700	5301.34			924	-18274500	-18334100	-51183400	0.0769136	18274500	18334100	51183400	5382.56
925	-17999900	-18245400	-50824600	0.0782894	17999900	18245400	50824600	5397.44			925	-18205300	-18326700	-51199600	0.0782894	18205300	18326700	51199600	5478.23
926	-17529600	-19532400	-44179100	0.0628799	17529600	19532400	44179100	3478.44			926	-16248500	-20333000	-34228000	0.0628799	16248500	20333000	34228000	2384.84
927	-17655500	-17760900	-46850100	0.0945682	17655500	17760900	46850100	5646.71			927	-16535600	-16711100	-39900500	0.0945682	16535600	16711100	39900500	4251.03
928	-17616000	-17676100	-47142000	0.0898177	17616000	17676100	47142000	5411.95			928	-16452000	-16579700	-40474600	0.0898177	16452000	16579700	40474600	4119.18
929	-17519000	-18322500	-45313000	0.042243	17519000	18322500	45313000	2399.03			929	-16233300	-17486300	-36965500	0.042243	16233300	17486300	36965500	1699.31
930	-17570600	-18978700	-45025800	0.0342053	17570600	18978700	45025800	1938.04			930	-16298500	-19182700	-35735300	0.0342053	16298500	19182700	35735300	1348.25
931	-17562500	-19061100	-44885500	0.0477554	17562500	19061100	44885500	2694.67			931	-16282100	-19328900	-35471700	0.0477554	16282100	19328900	35471700	1867.17
932	-17714500	-18232800	-51019600	0.041742	17714500	18232800	51019600	2889.36			932	-17028400	-18136000	-51014100	0.041742	17028400	18136000	51014100	2870.68
933	-17711300	-18233000	-51024100	0.0747127	17711300	18233000	51024100	5172.22			933	-17022100	-18139600	-51046600	0.0747127	17022100	18139600	51046600	5143.66
934	-17701900	-18231300	-51021600	0.0537027	17701900	18231300	51021600	3717.09			934	-16993200	-18130800	-51012700	0.0537027	16993200	18130800	51012700	3691.9
935	-17939200	-18244700	-50879800	0.0281098	17939200	18244700	50879800	1940.51			935	-17642200	-18218300	-50988800	0.0281098	17642200	18218300	50988800	1942.36
936	-17941300	-18245400	-50883200	0.0325462	17941300	18245400	50883200	2247.08			936	-17648100	-18218800	-50986200	0.0325462	17648100	18218800	50986200	2248.83
937	-17946900	-18244700	-50872600	0.0376929	17946900	18244700	50872600	2601.61			937	-17661300	-18219600	-50978900	0.0376929	17661300	18219600	50978900	2604.12
938	-18243900	-18266000	-50727400	0.0629947	18243900	18266000	50727400	4338.75			938	-18451200	-19257600	-51036800	0.0629947	18451200	19257600	51036800	4429.75
939	-16051400	-17762800	-49325800	0.0174304	16051400	17762800	49325800	1119.34			939	-13429400	-16677600	-44196500	0.0174304	13429400	16677600	44196500	898.908
940	-15911800	-17751400	-49383600	0.0330843	15911800	17751400	49383600	2126.37			940	-13122000	-16640800	-44241100	0.0330843	13122000	16640800	44241100	1704.53
941	-15996700	-17784300	-49534000	0.0268805	15996700	17784300	49534000	1738.33			941	-13332400	-16720700	-44601000	0.0268805	13332400	16720700	44601000	1407.76
942	-18256200	-18259700	-50670100	0.119812	18256200	18259700	50670100	8236.77			942	-18444600	-19331200	-50916000	0.119812	18444600	19331200	50916000	8397.08
943	-18234000	-18290400	-50911800	0.0489456	18234000	18290400	50911800	3392.24			943	-18483500	-19052600	-51472200	0.0489456	18483500	19052600	51472200	3485.62
944	-18083700	-18293400	-51083200	0.0439968	18083700	18293400	51083200	3062.81			944	-18324300	-18422200	-51762600	0.0439968	18324300	18422200	51762600	3141.8
945	-18283600	-18327600	-50769600	0.0363973	18283600	18327600	50769600	2512.57			945	-18512700	-19603500	-51130100	0.0363973	18512700	19603500	51130100	2576.74
946	-18285800	-18340100	-50772400	0.0270107	18285800	18340100	50772400	1865.01			946	-18520500	-19653300	-51135900	0.0270107	18520500	19653300	51135900	1913.59
947	-18284900	-18340800	-50765700	0.0283854	18284900	18340800	50765700	1959.49			947	-18519700	-19666800	-51116600	0.0283854	18519700	19666800	51116600	2009.96
948	-18295000	-18339900	-50838500	0.0225003	18295000	18339900	50838500	1557.11			948	-18530600	-19556800	-51304500	0.0225003	18530600	19556800	51304500	1601.5
949	-18297300	-18356400	-50838400	0.0278151	18297300	18356400	50838400	1925.22			949	-18540500	-19625600	-51306600	0.0278151	18540500	19625600	51306600	1981.35
950	-17310900	-19005100	-43143900	0.0324874	17310900	19005100	43143900	1715.99			950	-15680900	-18156100	-32350300	0.0324874	15680900	18156100	32350300	1082.13
951	-17537500	-17923900	-45844100	0.0383962	17537500	17923900	45844100	2213.31			951	-16087300	-16667000	-36742400	0.0383962	16087300	16667000	36742400	1508.49
952	-17338500	-17730600	-47808700	0.0380128	17338500	17730600	47808700	2339.8			952	-15695900	-16529200	-40870200	0.0380128	15695900	16529200	40870200	1754.2
953	-17101300	-17880700	-49118400	0.0402643	17101300	17880700	49118400	2591.89			953	-15206500	-16948300	-44352600	0.0402643	15206500	16948300	44352600	2126.48
954	-17740300	-18235100	-51010300	0.0483333	17740300	18235100	51010300	3345.34			954	-17344400	-18228300	-51358100	0.0483333	17344400	18228300	51358100	3373.37
955	-17748900	-18237300	-51017800	0.0269972	17748900	18237300	51017800	1869.22			955	-17372000	-18236000	-51385300	0.0269972	17372000	18236000	51385300	1886.48
956	-17740800	-18234500	-51005800	0.0593834	17740800	18234500	51005800	4109.54			956	-17345900	-18229000	-51361300	0.0593834	17345900	18229000	51361300	4145.11
957	-17712700	-18233000	-51022900	0.0586803	17712700	18233000	51022900	4062.21			957	-17261700	-18217400	-51362500	0.0586803	17261700	18217400	51362500	4093.1
958	-17771000	-18238100	-51000800	0.0399759	17771000	18238100	51000800	2766.79			958	-17439700	-18244800	-51380000	0.0399759	17439700	18244800	51380000	2794.59
959	-17767900	-18238600	-51008100	0.0358025	17767900	18238600	51008100	2478.49			959	-17428400	-18244300	-51387800	0.0358025	17428400	18244300	51387800	2503.26
960	-17729800	-18235500	-51024000	0.0324155	17729800	18235500	51024000	2244.44			960	-17313400	-18227400	-51382200	0.0324155	17313400	18227400	51382200	2263.65
961	-17794900	-18241200	-50999200	0.028623	17794900	18241200	50999200	1981.37			961	-17515800	-18258000	-51398800	0.028623	17515800	18258000	51398800	2003.62
962	-17784600	-18239100	-50994900	0.0459822	17784600	18239100	50994900	3182.25			962	-17484100	-18251400	-51382700	0.0459822	17484100	18251400	51382700	3216.07
963	-17736100	-18233000	-50999800	0.0696605	17736100	18233000	50999800	4819.54			963	-17329400	-18224000	-51341700	0.0696605	17329400	18224000	51341700	4858.47
964	-17715000	-18231500	-51010200	0.0770497	17715000	18231500	51010200	5331.63			964	-17267000	-18214800	-51338600	0.0770497	17267000	18214800	51338600	5370.24
965	-17693000	-18229400	-51017300	0.0809919	17693000	18229400	51017300	5604.63			965	-17200200	-18203600	-51325700	0.0809919	17200200	18203600	51325700	5639.11
966	-17671700	-18228100	-51028900	0.0755626	17671700	18228100	51028900	5229.98			966	-17137900	-18194500	-51323100	0.0755626	17137900	18194500	51323100	5257.69
967	-17695100	-18231600	-51030800	0.0616193	17695100	18231600	51030800	4266.12			967	-17208100	-18209100	-51356800	0.0616193	17208100	18209100	51356800	4295.19
968	-17722500	-18235400	-51030000	0.0510147	17722500	18235400	51030000	3532.74			968	-17290500	-18224300	-51383400	0.0510147	17290500	18224300	51383400	3561.89
969	-17789300	-18241200	-51005300	0.025099	17789300	18241200	51005300	1737.7			969	-17497300	-18256400	-51405500	0.025099	17497300	18256400	51405500	1757.05
970	-17771200	-18239800	-51013200	0.0332256	17771200	18239800	51013200	2300.57			970	-17439400	-18247400	-51399400	0.0332256	17439400	18247400	51399400	2324.24
971	-17751700	-18238500	-51022900	0.0328022	17751700	18238500	51022900	2271.6			971	-17381200	-18239600	-51401500	0.0328022	17381200	18239600	51401500	2293.58
972	-17759500	-18235000	-50990800	0.0670878	17759500	18235000	50990800	4641.13			972	-17401400	-18235100	-51349200	0.0670878	17401400	18235100	51349200	4683.3
973	-17783700	-18237200	-50981800	0.0661133	17783700	18237200	50981800	4573.34			973	-17479300	-18247000	-51356200	0.0661133	17479300	18247000	51356200	4619.65
974	-17768400	-18234800	-50980300	0.0754452	17768400	18234800	50980300	5217.84			974	-17428200	-18237000	-51336400	0.0754452	17428200	18237000	51336400	5265.67
975	-17752300	-18232500	-50979700	0.09193	17752300	18232500	50979700	6356.85			975	-17375100	-18227100	-51318200	0.09193	17375100	18227100	51318200	6409.12
976	-17809900	-18242500	-50993900	0.0399844	17809900	18242500	50993900	2767.73			976	-17565200	-18265200	-51400600	0.0399844	17565200	18265200	51400600	2800.37
977	-17740200	-18232300	-50990400	0.0784389	17740200	18232300	50990400	5425.34			977	-17339500	-18223300	-51327100	0.0784389	17339500	18223300	51327100	5468.47
978	-17714300	-18230000	-50999900	0.0811038	17714300	18230000	50999900	5610.13			978	-17261900	-18211000	-51316400	0.0811038	17261900	18211000	51316400	5648.22
979	-17689800	-18227800	-51008700	0.0831544	17689800	18227800	51008700	5752.4			979	-17189200	-18199300	-51305500	0.0831544	17189200	18199300	51305500	5785.07
980	-17668600	-18226100	-51017500	0.0859479	17668600	18226100	51017500	5946.28			980	-17125900	-18189100	-51295900	0.0859479	17125900	18189100	51295900	5974.05
981	-17647600	-18224300	-51025800	0.0846313	17647600	18224300	51025800	5855.72			981	-17065500	-18179500	-51288100	0.0846313	17065500	18179500	51288100	5877.78
982	-17686800	-18231600	-51038700	0.0679866	17686800	18231600	51038700	4707.87			982	-17182900	-18205900	-51359000	0.0679866	17182900	18205900	51359000	4738.32
983	-17718900	-18236000	-51038100	0.0589532	17718900	18236000	51038100	4083.48			983	-17278600	-18224300	-51394900	0.0589532	17278600	18224300	51394900	4117.36
984	-17810700	-18243700	-51001600	0.027737	17810700	18243700	51001600	1920.49			984	-17567000	-18267700	-51416700	0.027737	17567000	18267700	51416700	1943.71
985	-17796000	-18242800	-51009600	0.0356385	17796000	18242800	51009600	2467.92			985	-17518500	-18261000	-51417500	0.0356385	17518500	18261000	51417500	2496.38
986	-17751500	-18239200	-51028700	0.0476044	17751500	18239200	51028700	3297.33			986	-17376900	-18240500	-51412300	0.0476044	17376900	18240500	51412300	3329.68
987	-17777200	-18241500	-51019500	0.0432474	17777200	18241500	51019500	2995.31			987	-17455500	-18252200	-51417200	0.0432474	17455500	18252200	51417200	3027.6
988	-17802900	-18239700	-50980500	0.0503542	17802900	18239700	50980500	3483.69			988	-17541200	-18257500	-51369400	0.0503542	17541200	18257500	51369400	3522.08
989	-17805000	-18240900	-50987200	0.0499386	17805000	18240900	50987200	3455.8			989	-17548400	-18260600	-51384700	0.0499386	17548400	18260600	51384700	3495.07
990	-17822900	-18241400	-50973000	0.0441577	17822900	18241400	50973000	3054.78			990	-17604500	-18266600	-51371500	0.0441577	17604500	18266600	51371500	3090.67
991	-17834100	-18240300	-50953700	0.089063	17834100	18240300	50953700	6157.83			991	-17641300	-18267700	-51342400	0.089063	17641300	18267700	51342400	6229.55
992	-17832800	-18241500	-50963900	0.0495956	17832800	18241500	50963900	3430.21			992	-17639900	-18270300	-51362300	0.0495956	17639900	18270300	51362300	3471.31
993	-17825400	-18242600	-50978700	0.0501323	17825400	18242600	50978700	3468.86			993	-17613800	-18270000	-51386300	0.0501323	17613800	18270000	51386300	3510.93
994	-17873200	-18243700	-50939200	0.0737021	17873200	18243700	50939200	5095.12			994	-17775200	-18287600	-51350300	0.0737021	17775200	18287600	51350300	5162.91
995	-17864800	-18244000	-50949700	0.0722958	17864800	18244000	50949700	4999.31			995	-17748400	-18285800	-51364200	0.0722958	17748400	18285800	51364200	5065.56
996	-17721600	-18229500	-50989300	0.0923218	17721600	18229500	50989300	6384.21			996	-17279500	-18211600	-51303200	0.0923218	17279500	18211600	51303200	6427.55
997	-17694100	-18226900	-50998300	0.0908835	17694100	18226900	50998300	6285.08			997	-17198200	-18198200	-51289000	0.0908835	17198200	18198200	51289000	6319.69
998	-17669200	-18224600	-51006800	0.0919302	17669200	18224600	51006800	6357.84			998	-17125200	-18185700	-51272900	0.0919302	17125200	18185700	51272900	6384.74
999	-17644500	-18222200	-51014300	0.0959911	17644500	18222200	51014300	6638.88			999	-17053000	-18173400	-51257000	0.0959911	17053000	18173400	51257000	6658.83
1000	-17624100	-18220500	-51022600	0.102924	17624100	18220500	51022600	7119.05			1000	-16997400	-18163900	-51244900	0.102924	16997400	18163900	51244900	7133.24
1001	-17602400	-18218700	-51030800	0.106189	17602400	18218700	51030800	7345.49			1001	-16937000	-18154200	-51235500	0.106189	16937000	18154200	51235500	7353.2
1002	-17560800	-18215800	-51052100	0.107111	17560800	18215800	51052100	7411.85			1002	-16821100	-18136200	-51222900	0.107111	16821100	18136200	51222900	7406.25
1003	-17525300	-18208600	-51036500	0.114159	17525300	18208600	51036500	7892.7			1003	-16723100	-18110200	-51135600	0.114159	16723100	18110200	51135600	7862.92
1004	-17734300	-18230000	-50979900	0.111381	17734300	18230000	50979900	7700.61			1004	-17314300	-18215400	-51295800	0.111381	17314300	18215400	51295800	7754.92
1005	-17428500	-18199400	-51067600	0.075129	17428500	18199400	51067600	5195.2			1005	-16472800	-18060700	-51032300	0.075129	16472800	18060700	51032300	5144.86
1006	-17468200	-18205900	-51074300	0.0747557	17468200	18205900	51074300	5172.47			1006	-16574200	-18086400	-51114700	0.0747557	16574200	18086400	51114700	5138.54
1007	-17358000	-18186700	-51047200	0.131453	17358000	18186700	51047200	9077.73			1007	-16291600	-18014600	-50883900	0.131453	16291600	18014600	50883900	8941.36
1008	-17899600	-18246700	-50933600	0.0631225	17899600	18246700	50933600	4364			1008	-17864800	-18301100	-51357700	0.0631225	17864800	18301100	51357700	4426.61
1009	-17887100	-18244200	-50928600	0.0777465	17887100	18244200	50928600	5373.46			1009	-17821000	-18292500	-51339800	0.0777465	17821000	18292500	51339800	5446.59
1010	-17827700	-18243900	-50986200	0.0457973	17827700	18243900	50986200	3169.79			1010	-17622200	-18273500	-51402500	0.0457973	17622200	18273500	51402500	3209.37
1011	-17908600	-18246700	-50924900	0.0529117	17908600	18246700	50924900	3657.28			1011	-17898600	-18304400	-51347200	0.0529117	17898600	18304400	51347200	3710.4
1012	-17865900	-18242100	-50934600	0.094495	17865900	18242100	50934600	6531.07			1012	-17745000	-18281200	-51335000	0.094495	17745000	18281200	51335000	6614.15
1013	-17613300	-18223600	-51055500	0.0889288	17613300	18223600	51055500	6157.4			1013	-16967800	-18167400	-51299100	0.0889288	16967800	18167400	51299100	6173.26
1014	-17563300	-18217600	-51062700	0.116653	17563300	18217600	51062700	8075.27			1014	-16827600	-18139800	-51242300	0.116653	16827600	18139800	51242300	8071.93
1015	-17649800	-18227600	-51047600	0.0936472	17649800	18227600	51047600	6484.54			1015	-17073000	-18186000	-51326900	0.0936472	17073000	18186000	51326900	6513.12
1016	-17685700	-18232800	-51048600	0.0729268	17685700	18232800	51048600	5051.64			1016	-17176700	-18207400	-51376300	0.0729268	17176700	18207400	51376300	5085.38
1017	-17720300	-18237200	-51045700	0.0605981	17720300	18237200	51045700	4198.57			1017	-17281200	-18226700	-51409400	0.0605981	17281200	18226700	51409400	4234.45
1018	-17507600	-18210400	-51066800	0.115838	17507600	18210400	51066800	8015.86			1018	-16676000	-18108000	-51166600	0.115838	16676000	18108000	51166600	7983.91
1019	-17830000	-18245200	-50992800	0.0403388	17830000	18245200	50992800	2792.69			1019	-17629000	-18276600	-51418200	0.0403388	17629000	18276600	51418200	2828.55
1020	-17459900	-18198500	-51029200	0.163187	17459900	18198500	51029200	11272.7			1020	-16548700	-18069000	-51015500	0.163187	16548700	18069000	51015500	11175.9
1021	-17821500	-18245600	-51003900	0.0386832	17821500	18245600	51003900	2678.88			1021	-17601000	-18274300	-51429700	0.0386832	17601000	18274300	51429700	2712.83
1022	-17752700	-18240300	-51035200	0.0526849	17752700	18240300	51035200	3650.09			1022	-17380200	-18242600	-51424200	0.0526849	17380200	18242600	51424200	3686.66
1023	-17782700	-18243100	-51025200	0.0456694	17782700	18243100	51025200	3163.85			1023	-17472400	-18256800	-51433600	0.0456694	17472400	18256800	51433600	3199.45
1024	-17804800	-18244700	-51014600	0.0426515	17804800	18244700	51014600	2954.31			1024	-17543200	-18266800	-51434100	0.0426515	17543200	18266800	51434100	2990
1025	-16786900	-18028400	-50487300	0.0297705	16786900	18028400	50487300	2005.68			1025	-15024400	-17483800	-48360200	0.0297705	15024400	17483800	48360200	1828.91
1026	-16799000	-18040700	-50563000	0.0286419	16799000	18040700	50563000	1934.99			1026	-15051500	-17521400	-48601700	0.0286419	15051500	17521400	48601700	1775.75
1027	-16815600	-18039400	-50537000	0.0459092	16815600	18039400	50537000	3099.16			1027	-15085300	-17516300	-48531200	0.0459092	15085300	17516300	48531200	2839.73
1028	-16776300	-18021200	-50446700	0.0447692	16776300	18021200	50446700	3011.57			1028	-15006100	-17459900	-48207100	0.0447692	15006100	17459900	48207100	2734.36
1029	-16786900	-17996100	-50256600	0.0425799	16786900	17996100	50256600	2845.47			1029	-15022900	-17395600	-47731700	0.0425799	15022900	17395600	47731700	2555.4
1030	-16761600	-17991900	-50251700	0.0354041	16761600	17991900	50251700	2364.98			1030	-14973800	-17380200	-47670400	0.0354041	14973800	17380200	47670400	2118.96
1031	-16776600	-18004200	-50324800	0.0313681	16776600	18004200	50324800	2101.07			1031	-15005600	-17414000	-47880200	0.0313681	15005600	17414000	47880200	1892.71
1032	-16799300	-18018000	-50400600	0.0472937	16799300	18018000	50400600	3176.9			1032	-15054300	-17455500	-48128100	0.0472937	15054300	17455500	48128100	2881.3
1033	-16916600	-18082200	-50742000	0.0839914	16916600	18082200	50742000	5715.99			1033	-15298900	-17648400	-49261000	0.0839914	15298900	17648400	49261000	5345.78
1034	-16923300	-18074100	-50677500	0.0889601	16923300	18074100	50677500	6040.86			1034	-15309500	-17628500	-49108000	0.0889601	15309500	17628500	49108000	5631.09
1035	-16794000	-18048700	-50625600	0.045948	16794000	18048700	50625600	3110.83			1035	-15039700	-17536700	-48722500	0.045948	15039700	17536700	48722500	2861.1
1036	-17843300	-18243600	-50968400	0.0544718	17843300	18243600	50968400	3768.43			1036	-17673800	-18277800	-51381900	0.0544718	17673800	18277800	51381900	3816.37
1037	-17856300	-18244100	-50958800	0.0629789	17856300	18244100	50958800	4356.06			1037	-17718800	-18282900	-51373500	0.0629789	17718800	18282900	51373500	4412.95
1038	-17550500	-18211100	-51028700	0.113455	17550500	18211100	51028700	7843.74			1038	-16791000	-18122000	-51151800	0.113455	16791000	18122000	51151800	7823.48
1039	-17574600	-18213600	-51022900	0.107804	17574600	18213600	51022900	7453.23			1039	-16855400	-18134400	-51175700	0.107804	16855400	18134400	51175700	7444.2
1040	-17598600	-18216200	-51017300	0.105422	17598600	18216200	51017300	7288.77			1040	-16921200	-18146700	-51198100	0.105422	16921200	18146700	51198100	7289.6
1041	-17623000	-18218700	-51010400	0.104174	17623000	18218700	51010400	7202.41			1041	-16987700	-18158600	-51216600	0.104174	16987700	18158600	51216600	7212.18
1042	-17647300	-18221100	-51003800	0.106713	17647300	18221100	51003800	7377.94			1042	-17056700	-18171200	-51237800	0.106713	17056700	18171200	51237800	7397.92
1043	-17674100	-18223900	-50996800	0.111963	17674100	18223900	50996800	7740.98			1043	-17134400	-18184900	-51257500	0.111963	17134400	18184900	51257500	7772.56
1044	-17701500	-18226500	-50988200	0.116463	17701500	18226500	50988200	8051.78			1044	-17215500	-18198700	-51275500	0.116463	17215500	18198700	51275500	8095.86
1045	-16817100	-18060700	-50687600	0.0552603	16817100	18060700	50687600	3750.21			1045	-15083300	-17576300	-48961700	0.0552603	15083300	17576300	48961700	3472.58
1046	-16992700	-18114500	-50896300	0.0942493	16992700	18114500	50896300	6453.13			1046	-15455400	-17749300	-49825200	0.0942493	15455400	17749300	49825200	6130.44
1047	-16953900	-18097800	-50815800	0.0924297	16953900	18097800	50815800	6308.61			1047	-15373600	-17696700	-49531700	0.0924297	15373600	17696700	49531700	5944.65
1048	-16830300	-18029100	-50449200	0.0592317	16830300	18029100	50449200	3986.74			1048	-15116200	-17489900	-48311700	0.0592317	15116200	17489900	48311700	3635.21
1049	-16865000	-18041300	-50501800	0.0640212	16865000	18041300	50501800	4318.43			1049	-15191600	-17528800	-48514400	0.0640212	15191600	17528800	48514400	3961.26
1050	-16898500	-18052500	-50548100	0.073933	16898500	18052500	50548100	4996.63			1050	-15262400	-17564000	-48695000	0.073933	15262400	17564000	48695000	4607.86
1051	-16734900	-17990200	-50266800	0.0451093	16734900	17990200	50266800	3014.16			1051	-14918300	-17371200	-47661700	0.0451093	14918300	17371200	47661700	2697.62
1052	-16776800	-17973300	-50104100	0.0755689	16776800	17973300	50104100	5022.44			1052	-15004200	-17329900	-47280600	0.0755689	15004200	17329900	47280600	4458.4
1053	-16730300	-17970500	-50130600	0.0675815	16730300	17970500	50130600	4493.88			1053	-14904100	-17316000	-47281800	0.0675815	14904100	17316000	47281800	3983.73
1054	-17459400	-18206200	-51084900	0.077427	17459400	18206200	51084900	5358.83			1054	-16551800	-18084100	-51120200	0.077427	16551800	18084100	51120200	5322.15
1055	-17430200	-18202500	-51087500	0.0882825	17430200	18202500	51087500	6109.07			1055	-16475500	-18068200	-51083200	0.0882825	16475500	18068200	51083200	6056.52
1056	-17395000	-18197500	-51087200	0.0749888	17395000	18197500	51087200	5187.42			1056	-16380700	-18047700	-51031300	0.0749888	16380700	18047700	51031300	5131.02
1057	-17328000	-18180700	-51034300	0.122444	17328000	18180700	51034300	8449.51			1057	-16218300	-17991800	-50794800	0.122444	16218300	17991800	50794800	8297.33
1058	-17847300	-18245200	-50975700	0.0530303	17847300	18245200	50975700	3669.77			1058	-17685500	-18281600	-51397700	0.0530303	17685500	18281600	51397700	3717.79
1059	-17893700	-18247300	-50944400	0.0760443	17893700	18247300	50944400	5259.01			1059	-17846800	-18300800	-51372800	0.0760443	17846800	18300800	51372800	5334.66
1060	-17844400	-18239500	-50937500	0.105683	17844400	18239500	50937500	7303.58			1060	-17669600	-18268900	-51322800	0.105683	17669600	18268900	51322800	7388.99
1061	-17823800	-18237100	-50941400	0.105089	17823800	18237100	50941400	7262.08			1061	-17596900	-18257400	-51313000	0.105089	17596900	18257400	51313000	7340.06
1062	-17284100	-18172600	-51020200	0.142861	17284100	18172600	51020200	9849.66			1062	-16113700	-17959800	-50670700	0.142861	16113700	17959800	50670700	9630.05
1063	-17265400	-18172700	-51039300	0.112153	17265400	18172700	51039300	7736.28			1063	-16067600	-17956700	-50694600	0.112153	16067600	17956700	50694600	7563.48
1064	-17353200	-18190800	-51080700	0.0761126	17353200	18190800	51080700	5261.97			1064	-16277000	-18022600	-50955900	0.0761126	16277000	18022600	50955900	5189.58
1065	-17494200	-18202700	-51025000	0.132641	17494200	18202700	51025000	9164.22			1065	-16636500	-18086500	-51052600	0.132641	16636500	18086500	51052600	9102.64
1066	-17613300	-18224600	-51062400	0.0852528	17613300	18224600	51062400	5904.28			1066	-16966600	-18169000	-51312300	0.0852528	16966600	18169000	51312300	5920.72
1067	-17654600	-18230300	-51061800	0.0828624	17654600	18230300	51061800	5740.82			1067	-17083700	-18192200	-51360600	0.0828624	17083700	18192200	51360600	5770.31
1068	-16823100	-18008900	-50312200	0.0679209	16823100	18008900	50312200	4549.32			1068	-15102900	-17432100	-47912100	0.0679209	15102900	17432100	47912100	4106.66
1069	-17513100	-18214000	-51087000	0.112014	17513100	18214000	51087000	7757.05			1069	-16690900	-18117200	-51217700	0.112014	16690900	18117200	51217700	7735.08
1070	-17849300	-18246700	-50983900	0.0493651	17849300	18246700	50983900	3417.16			1070	-17691800	-18285100	-51416300	0.0493651	17691800	18285100	51416300	3463.24
1071	-17341800	-18179200	-51009800	0.17347	17341800	18179200	51009800	11962			1071	-16250100	-17990600	-50754000	0.17347	16250100	17990600	50754000	11741.4
1072	-17284200	-18169400	-50997000	0.161296	17284200	18169400	50997000	11111.8			1072	-16111000	-17953500	-50628600	0.161296	16111000	17953500	50628600	10856.3
1073	-17228900	-18158000	-50970900	0.13145	17228900	18158000	50970900	9042.89			1073	-15983100	-17910700	-50450600	0.13145	15983100	17910700	50450600	8782.38
1074	-17173100	-18145100	-50934500	0.119993	17173100	18145100	50934500	8240.11			1074	-15853700	-17865800	-50259000	0.119993	15853700	17865800	50259000	7953.79
1075	-16896000	-18085600	-50786800	0.0578576	16896000	18085600	50786800	3942.91			1075	-15251800	-17652500	-49337500	0.0578576	15251800	17652500	49337500	3691.23
1076	-17845800	-18247700	-50994700	0.0444444	17845800	18247700	50994700	3077.58			1076	-17678500	-18285800	-51434500	0.0444444	17678500	18285800	51434500	3119.59
1077	-17128800	-18143100	-50965000	0.0846642	17128800	18143100	50965000	5817.85			1077	-15753600	-17852600	-50265100	0.0846642	15753600	17852600	50265100	5608.46
1078	-16975200	-18098800	-50801700	0.0894078	16975200	18098800	50801700	6100.52			1078	-15418500	-17705100	-49546500	0.0894078	15418500	17705100	49546500	5755.57
1079	-16961500	-18085700	-50721800	0.0858747	16961500	18085700	50721800	5842.4			1079	-15393000	-17663600	-49275300	0.0858747	15393000	17663600	49275300	5472.88
1080	-16744200	-17952100	-49985000	0.0821286	16744200	17952100	49985000	5433.85			1080	-14932700	-17264800	-46887400	0.0821286	14932700	17264800	46887400	4770.85
1081	-16798400	-17955500	-49955000	0.0937695	16798400	17955500	49955000	6200.55			1081	-15045700	-17277700	-46866400	0.0937695	15045700	17277700	46866400	5448.42
1082	-16820400	-17987000	-50158000	0.0746043	16820400	17987000	50158000	4969.77			1082	-15101900	-17369700	-47467100	0.0746043	15101900	17369700	47467100	4436.36
1083	-17757600	-18241900	-51041800	0.0550323	17757600	18241900	51041800	3813.76			1083	-17392100	-18246400	-51439700	0.0550323	17392100	18246400	51439700	3853.39
1084	-17787300	-18244600	-51031200	0.0509644	17787300	18244600	51031200	3531.55			1084	-17484700	-18260700	-51449100	0.0509644	17484700	18260700	51449100	3572.7
1085	-17812700	-18246500	-51019600	0.0482452	17812700	18246500	51019600	3342.59			1085	-17566700	-18272400	-51450400	0.0482452	17566700	18272400	51450400	3384.76
1086	-17562100	-18219100	-51074400	0.110216	17562100	18219100	51074400	7632.67			1086	-16822400	-18141800	-51261700	0.110216	16822400	18141800	51261700	7631.31
1087	-17832000	-18247500	-51007200	0.0470163	17832000	18247500	51007200	3256.65			1087	-17632900	-18280900	-51445100	0.0470163	17632900	18280900	51445100	3299.94
1088	-17926700	-18249500	-50927200	0.0568863	17926700	18249500	50927200	3933			1088	-17961000	-18314900	-51359600	0.0568863	17961000	18314900	51359600	3993.15
1089	-17929600	-18248900	-50919900	0.0487565	17929600	18248900	50919900	3370.17			1089	-17973400	-18315500	-51351600	0.0487565	17973400	18315500	51351600	3421.93
1090	-17923300	-18247300	-50914900	0.0541893	17923300	18247300	50914900	3744.83			1090	-17951600	-18310500	-51337500	0.0541893	17951600	18310500	51337500	3800.62
1091	-17908700	-18245500	-50916000	0.0783145	17908700	18245500	50916000	5411.49			1091	-17896700	-18301600	-51329200	0.0783145	17896700	18301600	51329200	5488.27
1092	-17888100	-18242800	-50917900	0.0953628	17888100	18242800	50917900	6588.65			1092	-17820400	-18289700	-51320100	0.0953628	17820400	18289700	51320100	6676.16
1093	-17380700	-18183200	-50999400	0.215294	17380700	18183200	50999400	14846			1093	-16343300	-18010800	-50805600	0.215294	16343300	18010800	50805600	14610.4
1094	-17434900	-18191800	-51006500	0.187448	17434900	18191800	51006500	12935.5			1094	-16479300	-18042100	-50892500	0.187448	16479300	18042100	50892500	12774.6
1095	-16766200	-18050400	-50665000	0.0461267	16766200	18050400	50665000	3126.47			1095	-14980200	-17538600	-48795100	0.0461267	14980200	17538600	48795100	2878.45
1096	-16930500	-18063200	-50592500	0.0769279	16930500	18063200	50592500	5208.64			1096	-15328000	-17598000	-48871700	0.0769279	15328000	17598000	48871700	4828.41
1097	-17865800	-18246400	-50965700	0.0628005	17865800	18246400	50965700	4345.14			1097	-17750800	-18290300	-51393900	0.0628005	17750800	18290300	51393900	4404.83
1098	-17883200	-18247200	-50954000	0.0738597	17883200	18247200	50954000	5109.11			1098	-17810000	-18297200	-51384200	0.0738597	17810000	18297200	51384200	5181.65
1099	-17804200	-18234800	-50944100	0.102753	17804200	18234800	50944100	7100			1099	-17527900	-18246000	-51300400	0.102753	17527900	18246000	51300400	7169.25
1100	-17314600	-18182900	-51063300	0.106087	17314600	18182900	51063300	7327.22			1100	-16185000	-17992500	-50833000	0.106087	16185000	17992500	50833000	7196.53
1101	-16700800	-17979000	-50221000	0.0486086	16700800	17979000	50221000	3241.73			1101	-14845900	-17332300	-47456600	0.0486086	14845900	17332300	47456600	2882.74
1102	-16700900	-17993100	-50321400	0.0503825	16700900	17993100	50321400	3371.96			1102	-14843200	-17374500	-47760100	0.0503825	14843200	17374500	47760100	3022.08
1103	-17149200	-18153300	-51017000	0.0922481	17149200	18153300	51017000	6351.63			1103	-15799100	-17881800	-50428100	0.0922481	15799100	17881800	50428100	6148.74
1104	-17524100	-18206200	-51020100	0.120601	17524100	18206200	51020100	8333.27			1104	-16715600	-18103000	-51091100	0.120601	16715600	18103000	51091100	8293.22
1105	-17552200	-18209300	-51014100	0.110835	17552200	18209300	51014100	7658.87			1105	-16790100	-18117000	-51117100	0.110835	16790100	18117000	51117100	7633.54
1106	-17577300	-18212200	-51010000	0.109529	17577300	18212200	51010000	7569.31			1106	-16857500	-18130700	-51147600	0.109529	16857500	18130700	51147600	7556.07
1107	-17602200	-18215000	-51005000	0.110213	17602200	18215000	51005000	7617.03			1107	-16924400	-18143600	-51173000	0.110213	16924400	18143600	51173000	7614.46
1108	-17626900	-18217700	-50999800	0.112722	17626900	18217700	50999800	7790.83			1108	-16993300	-18156600	-51196700	0.112722	16993300	18156600	51196700	7798.98
1109	-16853200	-18020600	-50365500	0.071839	16853200	18020600	50365500	4822.1			1109	-15168800	-17468400	-48105500	0.071839	15168800	17468400	48105500	4377.44
1110	-16883600	-18031500	-50413000	0.0732372	16883600	18031500	50413000	4925.53			1110	-15233200	-17502500	-48285000	0.0732372	15233200	17502500	48285000	4494.95
1111	-16912000	-18042100	-50460200	0.0759608	16912000	18042100	50460200	5118.5			1111	-15292500	-17536200	-48466200	0.0759608	15292500	17536200	48466200	4695.83
1112	-17499500	-18213400	-51096400	0.114643	17499500	18213400	51096400	7940.69			1112	-16653800	-18111000	-51210600	0.114643	16653800	18111000	51210600	7912.12
1113	-17467000	-18210300	-51106400	0.111175	17467000	18210300	51106400	7700.84			1113	-16566400	-18093100	-51170100	0.111175	16566400	18093100	51170100	7656.18
1114	-17415600	-18203900	-51112500	0.109062	17415600	18203900	51112500	7552.5			1114	-16432100	-18067400	-51120800	0.109062	16432100	18067400	51120800	7489.12
1115	-17869300	-18248200	-50974700	0.0600848	17869300	18248200	50974700	4158.67			1115	-17759900	-18294300	-51413300	0.0600848	17759900	18294300	51413300	4217.51
1116	-17253700	-18175200	-51069400	0.102886	17253700	18175200	51069400	7103.69			1116	-16038800	-17959300	-50741800	0.102886	16038800	17959300	50741800	6948.4
1117	-17357700	-18194700	-51104300	0.100228	17357700	18194700	51104300	6935.11			1117	-16288100	-18030700	-51002600	0.100228	16288100	18030700	51002600	6845.68
1118	-17330000	-18174200	-50985700	0.165644	17330000	18174200	50985700	11411.6			1118	-16220200	-17974800	-50671100	0.165644	16220200	17974800	50671100	11176.2
1119	-17277600	-18163900	-50964500	0.150711	17277600	18163900	50964500	10370.2			1119	-16094200	-17936400	-50522800	0.150711	16094200	17936400	50522800	10104.6
1120	-17224500	-18151900	-50932200	0.143541	17224500	18151900	50932200	9861.01			1120	-15970100	-17893700	-50341900	0.143541	15970100	17893700	50341900	9552.23
1121	-17173600	-18140000	-50897500	0.14634	17173600	18140000	50897500	10036.5			1121	-15853600	-17850600	-50150600	0.14634	15853600	17850600	50150600	9662.81
1122	-16862000	-18082400	-50798300	0.0573279	16862000	18082400	50798300	3907.19			1122	-15178300	-17639900	-49320800	0.0573279	15178300	17639900	49320800	3652.95
1123	-16665000	-17963600	-50146700	0.0472021	16665000	17963600	50146700	3138.66			1123	-14762000	-17292200	-47253700	0.0472021	14762000	17292200	47253700	2775.94
1124	-16658900	-17986000	-50312300	0.0462379	16658900	17986000	50312300	3092.41			1124	-14760400	-17348900	-47660400	0.0462379	14760400	17348900	47660400	2761.13
1125	-16695000	-18016100	-50491200	0.0511179	16695000	18016100	50491200	3441.51			1125	-14834800	-17431900	-48178700	0.0511179	14834800	17431900	48178700	3114.2
1126	-17004300	-18128200	-50982600	0.101644	17004300	18128200	50982600	6981.1			1126	-15478100	-17787900	-50078200	0.101644	15478100	17787900	50078200	6673.03
1127	-17472600	-18197400	-51008600	0.133644	17472600	18197400	51008600	9226.44			1127	-16576000	-18067100	-50974600	0.133644	16576000	18067100	50974600	9141.71
1128	-17869000	-18249600	-50985300	0.0540903	17869000	18249600	50985300	3745.13			1128	-17756400	-18296500	-51433100	0.0540903	17756400	18296500	51433100	3799.2
1129	-17081600	-18141500	-51000300	0.0974889	17081600	18141500	51000300	6704.49			1129	-15647700	-17836300	-50254500	0.0974889	15647700	17836300	50254500	6449.84
1130	-16959100	-18071400	-50622200	0.0750894	16959100	18071400	50622200	5090.77			1130	-15388000	-17625100	-49005800	0.0750894	15388000	17625100	49005800	4738.61
1131	-16941300	-18052200	-50503300	0.0778472	16941300	18052200	50503300	5254.95			1131	-15355000	-17568300	-48632800	0.0778472	15355000	17568300	48632800	4844.67
1132	-16843600	-17971000	-50020900	0.0663322	16843600	17971000	50020900	4398.31			1132	-15146400	-17328400	-47127900	0.0663322	15146400	17328400	47127900	3896.09
1133	-16835800	-17954800	-49912700	0.0726109	16835800	17954800	49912700	4795.9			1133	-15128500	-17285700	-46841100	0.0726109	15128500	17285700	46841100	4218.23
1134	-16797700	-18064200	-50732300	0.0571056	16797700	18064200	50732300	3880.84			1134	-15044400	-17579100	-49020800	0.0571056	15044400	17579100	49020800	3595.13
1135	-16718100	-18036700	-50615800	0.0440847	16718100	18036700	50615800	2981.63			1135	-14882800	-17493800	-48573200	0.0440847	14882800	17493800	48573200	2726.38
1136	-16730100	-18049300	-50693600	0.0521915	16730100	18049300	50693600	3539.94			1136	-14901500	-17530000	-48813000	0.0521915	14901500	17530000	48813000	3256.89
1137	-17793400	-18246300	-51037700	0.0520271	17793400	18246300	51037700	3606.21			1137	-17499900	-18265300	-51466500	0.0520271	17499900	18265300	51466500	3649.88
1138	-17820600	-18248400	-51025300	0.0513863	17820600	18248400	51025300	3561.18			1138	-17589400	-18278200	-51468900	0.0513863	17589400	18278200	51468900	3608.17
1139	-17561000	-18220500	-51085300	0.116608	17561000	18220500	51085300	8078.29			1139	-16818400	-18144400	-51284800	0.116608	16818400	18144400	51284800	8080.08
1140	-17362000	-18176100	-50967300	0.16962	17362000	18176100	50967300	11681.5			1140	-16294700	-17984400	-50665400	0.16962	16294700	17984400	50665400	11449.5
1141	-17387500	-18181200	-50978500	0.141857	17387500	18181200	50978500	9775.57			1141	-16354700	-18004200	-50746400	0.141857	16354700	18004200	50746400	9607.76
1142	-17860400	-18250200	-50998300	0.0516374	17860400	18250200	50998300	3576.6			1142	-17723300	-18294400	-51451000	0.0516374	17723300	18294400	51451000	3628.03
1143	-17764900	-18243700	-51047300	0.0453329	17764900	18243700	51047300	3142.4			1143	-17409400	-18250500	-51451600	0.0453329	17409400	18250500	51451600	3176.03
1144	-17612000	-18226100	-51074400	0.0893753	17612000	18226100	51074400	6192.28			1144	-16963300	-18171700	-51334200	0.0893753	16963300	18171700	51334200	6211.56
1145	-17660200	-18232300	-51070200	0.0846708	17660200	18232300	51070200	5868.12			1145	-17098100	-18197700	-51385400	0.0846708	17098100	18197700	51385400	5902.05
1146	-17918200	-18249300	-50934300	0.0588864	17918200	18249300	50934300	4071.95			1146	-17928900	-18312000	-51370700	0.0588864	17928900	18312000	51370700	4133.87
1147	-17945400	-18252000	-50926200	0.05733	17945400	18252000	50926200	3964.25			1147	-18027500	-18324800	-51363900	0.05733	18027500	18324800	51363900	4027.4
1148	-17951900	-18251800	-50918200	0.0699695	17951900	18251800	50918200	4837.21			1148	-18054800	-18327500	-51355800	0.0699695	18054800	18327500	51355800	4915.23
1149	-17955000	-18250800	-50908100	0.0733672	17955000	18250800	50908100	5070.49			1149	-18065900	-18326700	-51339100	0.0733672	18065900	18326700	51339100	5151.51
1150	-17947000	-18248800	-50901700	0.0847672	17947000	18248800	50901700	5856.62			1150	-18036500	-18320400	-51323800	0.0847672	18036500	18320400	51323800	5947.19
1151	-17930500	-18246500	-50901400	0.087849	17930500	18246500	50901400	6068.52			1151	-17971900	-18310100	-51314500	0.087849	17971900	18310100	51314500	6157.69
1152	-17909700	-18244000	-50904800	0.100536	17909700	18244000	50904800	6944.36			1152	-17895100	-18298600	-51309200	0.100536	17895100	18298600	51309200	7040.61
1153	-17866700	-18240700	-50924400	0.102739	17866700	18240700	50924400	7098.41			1153	-17742800	-18278200	-51315600	0.102739	17742800	18278200	51315600	7186.25
1154	-17845800	-18238200	-50927400	0.106375	17845800	18238200	50927400	7348.93			1154	-17666700	-18266100	-51305100	0.106375	17666700	18266100	51305100	7432.65
1155	-17826400	-18236000	-50931000	0.106337	17826400	18236000	50931000	7345.87			1155	-17596100	-18254700	-51294800	0.106337	17596100	18254700	51294800	7422.53
1156	-17123800	-18134900	-50911500	0.119776	17123800	18134900	50911500	8214.96			1156	-15740800	-17827600	-50099200	0.119776	15740800	17827600	50099200	7886.72
1157	-17075500	-18123800	-50880100	0.12064	17075500	18123800	50880100	8261.57			1157	-15636700	-17790300	-49936800	0.12064	15636700	17790300	49936800	7890.6
1158	-17034600	-18111700	-50834800	0.0916799	17034600	18111700	50834800	6266.13			1158	-15546200	-17749200	-49733700	0.0916799	15546200	17749200	49733700	5948.27
1159	-17785700	-18232700	-50947700	0.101426	17785700	18232700	50947700	7007.95			1159	-17462200	-18234900	-51286900	0.101426	17462200	18234900	51286900	7069.13
1160	-17001900	-18100400	-50786500	0.0587496	17001900	18100400	50786500	4007.47			1160	-15475400	-17713400	-49549200	0.0587496	15475400	17713400	49549200	3784.16
1161	-16986700	-18089100	-50721100	0.0561122	16986700	18089100	50721100	3818.32			1161	-15444900	-17679500	-49337200	0.0561122	15444900	17679500	49337200	3585.72
1162	-17807600	-18234000	-50935400	0.103187	17807600	18234000	50935400	7128.08			1162	-17529200	-18244000	-51284900	0.103187	17529200	18244000	51284900	7195.78
1163	-16927200	-18097900	-50843300	0.0744585	16927200	18097900	50843300	5085.68			1163	-15314900	-17692700	-49561800	0.0744585	15314900	17692700	49561800	4791.67
1164	-16846100	-17997000	-50203900	0.0675289	16846100	17997000	50203900	4506.79			1164	-15152100	-17401300	-47642700	0.0675289	15152100	17401300	47642700	4043.94
1165	-17843800	-18249800	-51011700	0.0525335	17843800	18249800	51011700	3639.78			1165	-17665400	-18288000	-51463000	0.0525335	17665400	18288000	51463000	3690.54
1166	-17930200	-18251800	-50939500	0.0595316	17930200	18251800	50939500	4117.78			1166	-17970500	-18319500	-51382800	0.0595316	17970500	18319500	51382800	4182.53
1167	-17889200	-18249500	-50964300	0.066961	17889200	18249500	50964300	4633.81			1167	-17829000	-18303100	-51407200	0.066961	17829000	18303100	51407200	4702.2
1168	-17907700	-18250400	-50952000	0.075813	17907700	18250400	50952000	5245.09			1168	-17893200	-18310600	-51396700	0.075813	17893200	18310600	51396700	5325.09
1169	-17763000	-18231000	-50958500	0.0950229	17763000	18231000	50958500	6566.57			1169	-17393000	-18224900	-51284800	0.0950229	17393000	18224900	51284800	6618.19
1170	-17304400	-18185000	-51088300	0.0976638	17304400	18185000	51088300	6750.66			1170	-16159200	-17994900	-50875600	0.0976638	16159200	17994900	50875600	6633.62
1171	-17014500	-18095800	-50740900	0.0536937	17014500	18095800	50740900	3657.19			1171	-15505200	-17702500	-49441300	0.0536937	15505200	17702500	49441300	3445.92
1172	-17045600	-18105700	-50780700	0.0758134	17045600	18105700	50780700	5172.44			1172	-15572900	-17734600	-49603100	0.0758134	15572900	17734600	49603100	4896.86
1173	-17080200	-18117100	-50828000	0.0934309	17080200	18117100	50828000	6386.93			1173	-15646700	-17772000	-49796100	0.0934309	15646700	17772000	49796100	6080.7
1174	-17119100	-18128200	-50867800	0.127951	17119100	18128200	50867800	8761.95			1174	-15732200	-17810900	-49988500	0.127951	15732200	17810900	49988500	8391.11
1175	-16892100	-18095100	-50858300	0.0619699	16892100	18095100	50858300	4233.56			1175	-15239600	-17678900	-49538000	0.0619699	15239600	17678900	49538000	3982.04
1176	-16662600	-18000000	-50409000	0.0684173	16662600	18000000	50409000	4591.55			1176	-14762100	-17388500	-47941400	0.0684173	14762100	17388500	47941400	4128.84
1177	-16875200	-18009000	-50260400	0.0743758	16875200	18009000	50260400	4974.95			1177	-15216100	-17438300	-47843000	0.0743758	15216100	17438300	47843000	4489.94
1178	-16902900	-18020400	-50314400	0.0771785	16902900	18020400	50314400	5173.56			1178	-15275600	-17473500	-48035300	0.0771785	15275600	17473500	48035300	4695.04
1179	-16930700	-18031500	-50365800	0.0787838	16930700	18031500	50365800	5292.06			1179	-15333200	-17507700	-48221900	0.0787838	15333200	17507700	48221900	4828.4
1180	-17505700	-18201800	-51007300	0.114461	17505700	18201800	51007300	7904.16			1180	-16662500	-18085800	-51022000	0.114461	16662500	18085800	51022000	7848.41
1181	-17531800	-18205400	-51006900	0.112569	17531800	18205400	51006900	7775.28			1181	-16729900	-18101900	-51069500	0.112569	16729900	18101900	51069500	7736.04
1182	-17560300	-18208600	-51000900	0.108153	17560300	18208600	51000900	7470.69			1182	-16806200	-18115500	-51090500	0.108153	16806200	18115500	51090500	7442.98
1183	-17581500	-18211300	-50999000	0.114025	17581500	18211300	50999000	7877.34			1183	-16861500	-18128100	-51124800	0.114025	16861500	18128100	51124800	7860.28
1184	-17461300	-18193700	-50993800	0.118042	17461300	18193700	50993800	8144.29			1184	-16542200	-18053500	-50911300	0.118042	16542200	18053500	50911300	8054.26
1185	-17891000	-18251300	-50975500	0.0624801	17891000	18251300	50975500	4325.47			1185	-17833500	-18306700	-51428800	0.0624801	17833500	18306700	51428800	4390.97
1186	-17245600	-18177800	-51096100	0.100377	17245600	18177800	51096100	6936.36			1186	-16018300	-17962700	-50786700	0.100377	16018300	17962700	50786700	6788.52
1187	-16874000	-17985500	-50094000	0.0754489	16874000	17985500	50094000	5017.16			1187	-15213200	-17371900	-47372000	0.0754489	15213200	17371900	47372000	4475.16
1188	-17722000	-18226800	-50969400	0.101435	17722000	18226800	50969400	7009.61			1188	-17263200	-18202800	-51257100	0.101435	17263200	18202800	51257100	7049.74
1189	-17605900	-18214200	-50995300	0.119582	17605900	18214200	50995300	8262.06			1189	-16926800	-18140900	-51151400	0.119582	16926800	18140900	51151400	8255.74
1190	-16989300	-18079400	-50649400	0.0696809	16989300	18079400	50649400	4729.88			1190	-15452200	-17651500	-49129800	0.0696809	15452200	17651500	49129800	4419.66
1191	-16969700	-18061300	-50539600	0.0767595	16969700	18061300	50539600	5189.47			1191	-15413200	-17597300	-48781700	0.0767595	15413200	17597300	48781700	4805.57
1192	-17315600	-18167600	-50953200	0.153091	17315600	18167600	50953200	10533.5			1192	-16182700	-17953300	-50554900	0.153091	16182700	17953300	50554900	10283.6
1193	-17267700	-18157600	-50929700	0.143905	17267700	18157600	50929700	9889.06			1193	-16069100	-17916600	-50406700	0.143905	16069100	17916600	50406700	9606.64
1194	-17221100	-18146700	-50897900	0.139903	17221100	18146700	50897900	9599.35			1194	-15960300	-17877400	-50235400	0.139903	15960300	17877400	50235400	9274.18
1195	-17174200	-18133700	-50852400	0.143168	17174200	18133700	50852400	9803.65			1195	-15853200	-17833500	-50028500	0.143168	15853200	17833500	50028500	9412.23
1196	-16903600	-17883700	-49337400	0.0965256	16903600	17883700	49337400	6250.37			1196	-15243700	-17083500	-45281400	0.0965256	15243700	17083500	45281400	5288.23
1197	-16870000	-17862200	-49217100	0.0839975	16870000	17862200	49217100	5414.07			1197	-15155400	-17027100	-44966800	0.0839975	15155400	17027100	44966800	4541.82
1198	-16903500	-17837600	-49008200	0.0776989	16903500	17837600	49008200	4972.37			1198	-15205500	-16961900	-44450600	0.0776989	15205500	16961900	44450600	4119.32
1199	-17212000	-17775400	-48254800	0.0777485	17212000	17775400	48254800	4857.28			1199	-15782300	-16812900	-42809900	0.0777485	15782300	16812900	42809900	3887.03
1200	-17311100	-17752700	-47993700	0.0574079	17311100	17752700	47993700	3556.41			1200	-15952800	-16757800	-42246100	0.0574079	15952800	16757800	42246100	2811.57
1201	-17338000	-17729900	-47804100	0.0553076	17338000	17729900	47804100	3403.77			1201	-15973200	-16703600	-41838300	0.0553076	15973200	16703600	41838300	2665.05
1202	-17472400	-17717600	-47581700	0.0763836	17472400	17717600	47581700	4669.62			1202	-16227900	-16676700	-41391700	0.0763836	16227900	16676700	41391700	3626.2
1203	-17468100	-17695300	-47426800	0.0786925	17468100	17695300	47426800	4783.48			1203	-16183700	-16621700	-41042800	0.0786925	16183700	16621700	41042800	3680.8
1204	-17320900	-17715500	-47718500	0.0684186	17320900	17715500	47718500	4196.81			1204	-15916400	-16665500	-41622500	0.0684186	15916400	16665500	41622500	3265.67
1205	-16868800	-17932500	-49720300	0.10886	16868800	17932500	49720300	7143.45			1205	-15188400	-17221100	-46319200	0.10886	15188400	17221100	46319200	6203.42
1206	-16822300	-18075400	-50787500	0.0655675	16822300	18075400	50787500	4465.49			1206	-15094400	-17615900	-49233200	0.0655675	15094400	17615900	49233200	4161.75
1207	-17063900	-18143100	-51030000	0.0952989	17063900	18143100	51030000	6559.6			1207	-15607800	-17836800	-50298300	0.0952989	15607800	17836800	50298300	6312.7
1208	-16755700	-18063000	-50765900	0.0579454	16755700	18063000	50765900	3941.07			1208	-14952900	-17571600	-49058400	0.0579454	14952900	17571600	49058400	3650.22
1209	-16649000	-17929900	-49921700	0.0583093	16649000	17929900	49921700	3845.9			1209	-14727500	-17193100	-46580000	0.0583093	14727500	17193100	46580000	3341.5
1210	-16634800	-17947400	-50061100	0.0561267	16634800	17947400	50061100	3719.79			1210	-14700200	-17240000	-46942500	0.0561267	14700200	17240000	46942500	3260.32
1211	-16624100	-17966300	-50206500	0.0580309	16624100	17966300	50206500	3865.45			1211	-14683700	-17289900	-47315700	0.0580309	14683700	17289900	47315700	3418.4
1212	-16611400	-17983800	-50344000	0.0673165	16611400	17983800	50344000	4505.27			1212	-14652500	-17336500	-47679800	0.0673165	14652500	17336500	47679800	4019
1213	-16672000	-18029600	-50610600	0.0644843	16672000	18029600	50610600	4358.75			1213	-14784700	-17469600	-48498300	0.0644843	14784700	17469600	48498300	3973.65
1214	-16692700	-18048500	-50725300	0.0599877	16692700	18048500	50725300	4071.9			1214	-14824700	-17522900	-48839000	0.0599877	14824700	17522900	48839000	3744.57
1215	-17828400	-18250500	-51032500	0.0540881	17828400	18250500	51032500	3749.63			1215	-17608500	-18283600	-51488700	0.0540881	17608500	18283600	51488700	3801.12
1216	-17534500	-18220700	-51113400	0.110296	17534500	18220700	51113400	7646.55			1216	-16743700	-18137000	-51306100	0.110296	16743700	18137000	51306100	7643.38
1217	-17582500	-18225800	-51101500	0.106775	17582500	18225800	51101500	7402.7			1217	-16876600	-18159500	-51334000	0.106775	16876600	18159500	51334000	7415.13
1218	-16873600	-17957700	-49895800	0.0752267	16873600	17957700	49895800	4967.44			1218	-15206000	-17294800	-46828100	0.0752267	15206000	17294800	46828100	4371.22
1219	-16957900	-18042000	-50413200	0.0797828	16957900	18042000	50413200	5369.43			1219	-15389700	-17540400	-48398600	0.0797828	15389700	17540400	48398600	4924.08
1220	-17399400	-18180900	-50964400	0.0809947	17399400	18180900	50964400	5579.35			1220	-16377400	-18005500	-50733000	0.0809947	16377400	18005500	50733000	5484.14
1221	-17874400	-18252700	-51001900	0.0566545	17874400	18252700	51001900	3925.12			1221	-17766200	-18302900	-51468900	0.0566545	17766200	18302900	51468900	3984.55
1222	-17233300	-17750100	-48053000	0.0519545	17233300	17750100	48053000	3222.9			1222	-15790700	-16748500	-42341400	0.0519545	15790700	16748500	42341400	2549.24
1223	-17887000	-18252500	-50987900	0.0593037	17887000	18252500	50987900	4107.17			1223	-17813200	-18306900	-51450600	0.0593037	17813200	18306900	51450600	4170.07
1224	-17979000	-18253700	-50904300	0.0924093	17979000	18253700	50904300	6387.15			1224	-18152400	-18339000	-51340500	0.0924093	18152400	18339000	51340500	6494.2
1225	-17952500	-18247600	-50887200	0.109127	17952500	18247600	50887200	7536.28			1225	-18051900	-18319300	-51299900	0.109127	18051900	18319300	51299900	7651.12
1226	-17929000	-18244700	-50890100	0.108998	17929000	18244700	50890100	7526.43			1226	-17962900	-18305700	-51292400	0.108998	17962900	18305700	51292400	7633.68
1227	-17886700	-18241400	-50909400	0.104498	17886700	18241400	50909400	7217.59			1227	-17810300	-18285600	-51301500	0.104498	17810300	18285600	51301500	7310.34
1228	-17866300	-18239200	-50913700	0.105428	17866300	18239200	50913700	7281.49			1228	-17732900	-18273900	-51294800	0.105428	17732900	18273900	51294800	7368.39
1229	-17846900	-18237100	-50918100	0.108643	17846900	18237100	50918100	7503.29			1229	-17660200	-18262700	-51287700	0.108643	17660200	18262700	51287700	7586.12
1230	-17828500	-18235100	-50922000	0.108058	17828500	18235100	50922000	7462.59			1230	-17592200	-18251900	-51278400	0.108058	17592200	18251900	51278400	7538.13
1231	-17767700	-18230600	-50950700	0.0992324	17767700	18230600	50950700	6855.93			1231	-17399100	-18224000	-51272100	0.0992324	17399100	18224000	51272100	6908.74
1232	-17790000	-18232100	-50939100	0.0999887	17790000	18232100	50939100	6906.87			1232	-17466700	-18233600	-51273200	0.0999887	17466700	18233600	51273200	6965.95
1233	-17853900	-18252000	-51017500	0.0563147	17853900	18252000	51017500	3902.91			1233	-17695500	-18294900	-51482000	0.0563147	17695500	18294900	51482000	3959.85
1234	-17336900	-18168600	-50938500	0.125886	17336900	18168600	50938500	8658.94			1234	-16231800	-17957800	-50538000	0.125886	16231800	17957800	50538000	8454.71
1235	-17362100	-18172700	-50942700	0.110984	17362100	18172700	50942700	7636.8			1235	-16287900	-17973700	-50596000	0.110984	16287900	17973700	50596000	7472.76
1236	-17618000	-18228500	-51085800	0.0905324	17618000	18228500	51085800	6275.27			1236	-16976700	-18176800	-51357600	0.0905324	16976700	18176800	51357600	6297.81
1237	-17671500	-18235400	-51081400	0.0819484	17671500	18235400	51081400	5682.24			1237	-17126900	-18205800	-51414200	0.0819484	17126900	18205800	51414200	5719.43
1238	-17966200	-18254700	-50924500	0.0801539	17966200	18254700	50924500	5543.25			1238	-18104100	-18337500	-51378000	0.0801539	18104100	18337500	51378000	5637.57
1239	-17798900	-18248400	-51046800	0.0476258	17798900	18248400	51046800	3302.34			1239	-17515400	-18270000	-51484700	0.0476258	17515400	18270000	51484700	3343.67
1240	-17637200	-18888900	-45591200	0.04218	17637200	18888900	45591200	2437.41			1240	-16458900	-19220700	-36843000	0.04218	16458900	19220700	36843000	1742.16
1241	-16901900	-17815600	-48852200	0.0771456	16901900	17815600	48852200	4909.31			1241	-15182100	-16906400	-44077700	0.0771456	15182100	16906400	44077700	4029.27
1242	-17026700	-17795300	-48582800	0.0818588	17026700	17795300	48582800	5165.31			1242	-15420400	-16856200	-43481000	0.0818588	15420400	16856200	43481000	4186.25
1243	-17133200	-17771700	-48307400	0.0695104	17133200	17771700	48307400	4347.39			1243	-15614200	-16800500	-42889200	0.0695104	15614200	16800500	42889200	3479.35
1244	-17523500	-18202000	-50990900	0.0831247	17523500	18202000	50990900	5737.91			1244	-16705900	-18087700	-50992100	0.0831247	16705900	18087700	50992100	5695.95
1245	-17491300	-18198500	-50997600	0.119477	17491300	18198500	50997600	8246.68			1245	-16619000	-18073300	-50975900	0.119477	16619000	18073300	50975900	8176.08
1246	-16955700	-17852500	-49062000	0.0909494	16955700	17852500	49062000	5834.52			1246	-15329800	-17006600	-44645700	0.0909494	15329800	17006600	44645700	4865.21
1247	-16998700	-17826800	-48835600	0.111264	16998700	17826800	48835600	7082.98			1247	-15390900	-16940200	-44110500	0.111264	15390900	16940200	44110500	5831.89
1248	-17096400	-17803500	-48571400	0.103832	17096400	17803500	48571400	6553.69			1248	-15573300	-16882000	-43512100	0.103832	15573300	16882000	43512100	5325.68
1249	-17950800	-18254300	-50937300	0.0706858	17950800	18254300	50937300	4889.9			1249	-18044200	-18331100	-51392500	0.0706858	18044200	18331100	51392500	4971.28
1250	-17912900	-18252600	-50963200	0.0678122	17912900	18252600	50963200	4693.59			1250	-17907800	-18315900	-51419900	0.0678122	17907800	18315900	51419900	4767.55
1251	-17933600	-18253800	-50950400	0.0707318	17933600	18253800	50950400	4894.49			1251	-17979600	-18324200	-51407900	0.0707318	17979600	18324200	51407900	4974.11
1252	-17744500	-18228800	-50961100	0.096823	17744500	18228800	50961100	6690.4			1252	-17329700	-18213600	-51267500	0.096823	17329700	18213600	51267500	6735.67
1253	-17303100	-18188500	-51114600	0.0993613	17303100	18188500	51114600	6874.17			1253	-16152800	-18001500	-50929200	0.0993613	16152800	18001500	50929200	6761.27
1254	-17633400	-17925700	-46527500	0.0952753	17633400	17925700	46527500	5632.51			1254	-16486400	-16994900	-39265200	0.0952753	16486400	16994900	39265200	4188.97
1255	-17611100	-18113200	-46180200	0.0868194	17611100	18113200	46180200	5078.53			1255	-16434700	-17316800	-38573800	0.0868194	16434700	17316800	38573800	3727.35
1256	-17565400	-18389200	-45578100	0.0944313	17565400	18389200	45578100	5420.32			1256	-16341400	-17772500	-37452000	0.0944313	16341400	17772500	37452000	3897.08
1257	-17555000	-18600600	-45291900	0.0739981	17555000	18600600	45291900	4213.75			1257	-16316300	-18159500	-36885600	0.0739981	16316300	18159500	36885600	3002.24
1258	-17521300	-18779200	-44872900	0.0786036	17521300	18779200	44872900	4416.99			1258	-16251500	-18458700	-36123500	0.0786036	16251500	18458700	36123500	3105.25
1259	-17513600	-19001800	-44595400	0.0998379	17513600	19001800	44595400	5568.83			1259	-16231100	-18849100	-35587300	0.0998379	16231100	18849100	35587300	3884.98
1260	-16800400	-17877900	-49398700	0.0872875	16800400	17877900	49398700	5659.01			1260	-15024700	-17064300	-45363100	0.0872875	15024700	17064300	45363100	4786.75
1261	-16807300	-17852900	-49213200	0.069827	16807300	17852900	49213200	4497.39			1261	-15020900	-16996500	-44883000	0.069827	15020900	16996500	44883000	3758.11
1262	-16806500	-17834400	-49081900	0.059265	16806500	17834400	49081900	3799.17			1262	-14999200	-16946600	-44547700	0.059265	14999200	16946600	44547700	3147.27
1263	-16881100	-17802300	-48778500	0.0513	16881100	17802300	48778500	3255.27			1263	-15128100	-16867500	-43854300	0.0513	15128100	16867500	43854300	2654.2
1264	-16789700	-17818200	-48982900	0.0455321	16789700	17818200	48982900	2908.01			1264	-14948600	-16901700	-44278200	0.0455321	14948600	16901700	44278200	2391.16
1265	-16900700	-17996800	-50148000	0.0800169	16900700	17996800	50148000	5332.38			1265	-15270700	-17406200	-47559500	0.0800169	15270700	17406200	47559500	4782.06
1266	-16926600	-18009300	-50211200	0.0820139	16926600	18009300	50211200	5478.95			1266	-15326900	-17443900	-47772200	0.0820139	15326900	17443900	47772200	4942.97
1267	-16952700	-18021400	-50271900	0.0821165	16952700	18021400	50271900	5498.86			1267	-15381900	-17480800	-47981200	0.0821165	15381900	17480800	47981200	4990.21
1268	-17539100	-18204000	-50989200	0.0875705	17539100	18204000	50989200	6045.31			1268	-16741000	-18097400	-51026300	0.0875705	16741000	18097400	51026300	6009.61
1269	-17559600	-18207200	-50991900	0.128421	17559600	18207200	50991900	8867.89			1269	-16796200	-18110600	-51065600	0.128421	16796200	18110600	51065600	8829.37
1270	-17240000	-18180900	-51123900	0.10048	17240000	18180900	51123900	6949.82			1270	-16004000	-17967700	-50836900	0.10048	16004000	17967700	50836900	6806.7
1271	-17631700	-18217200	-50991100	0.125161	17631700	18217200	50991100	8648.34			1271	-16998000	-18154700	-51178400	0.125161	16998000	18154700	51178400	8654.47
1272	-17656800	-18220000	-50986200	0.12259	17656800	18220000	50986200	8471.25			1272	-17068400	-18167900	-51202600	0.12259	17068400	18167900	51202600	8489.12
1273	-17679900	-18222400	-50980000	0.118593	17679900	18222400	50980000	8195.07			1273	-17134400	-18179700	-51220900	0.118593	17134400	18179700	51220900	8222.39
1274	-17404700	-17742700	-47829200	0.0826961	17404700	17742700	47829200	5097.53			1274	-16135600	-16739900	-41935500	0.0826961	16135600	16739900	41935500	4008.71
1275	-17016400	-18087900	-50683100	0.0685995	17016400	18087900	50683100	4663.11			1275	-15509700	-17680200	-49277400	0.0685995	15509700	17680200	49277400	4376.64
1276	-17044700	-18097100	-50720000	0.0695962	17044700	18097100	50720000	4738.18			1276	-15570300	-17710300	-49432100	0.0695962	15570300	17710300	49432100	4467.51
1277	-17075900	-18107500	-50763100	0.0840075	17075900	18107500	50763100	5729.55			1277	-15637600	-17743800	-49604200	0.0840075	15637600	17743800	49604200	5429.35
1278	-17114700	-18119400	-50809300	0.101467	17114700	18119400	50809300	6933.94			1278	-15722000	-17781600	-49789600	0.101467	15722000	17781600	49789600	6606.42
1279	-16997500	-18070300	-50576300	0.0757181	16997500	18070300	50576300	5126.94			1279	-15470600	-17626300	-48931700	0.0757181	15470600	17626300	48931700	4768.82
1280	-17137200	-18124100	-50820600	0.104076	17137200	18124100	50820600	7116.48			1280	-15774300	-17799900	-49867600	0.104076	15774300	17799900	49867600	6798.33
1281	-17183700	-17738300	-48018600	0.0650443	17183700	17738300	48018600	4027.82			1281	-15673900	-16716800	-42231500	0.0650443	15673900	16716800	42231500	3172.87
1282	-16980100	-17782900	-48540400	0.0606398	16980100	17782900	48540400	3818.77			1282	-15310500	-16822000	-43346300	0.0606398	15310500	16822000	43346300	3080.7
1283	-17455200	-18191100	-50981200	0.10313	17455200	18191100	50981200	7111.94			1283	-16523000	-18044200	-50864000	0.10313	16523000	18044200	50864000	7023.96
1284	-16914300	-17909700	-49511900	0.116912	16914300	17909700	49511900	7618.47			1284	-15280800	-17161200	-45799000	0.116912	15280800	17161200	45799000	6536.79
1285	-16959700	-17883600	-49280100	0.118984	16959700	17883600	49280100	7693.03			1285	-15363100	-17092500	-45225900	0.118984	15363100	17092500	45225900	6512.56
1286	-17307400	-17771800	-48134300	0.0967322	17307400	17771800	48134300	6022.89			1286	-15976800	-16808700	-42585000	0.0967322	15976800	16808700	42585000	4803.92
1287	-17911600	-18254400	-50976800	0.0644598	17911600	18254400	50976800	4463.6			1287	-17900100	-18318500	-51446700	0.0644598	17900100	18318500	51446700	4535.69
1288	-17704400	-18224600	-50971600	0.108444	17704400	18224600	50971600	7493.29			1288	-17205100	-18191400	-51233700	0.108444	17205100	18191400	51233700	7526.84
1289	-16853300	-18089900	-50860600	0.0547539	16853300	18089900	50860600	3739.59			1289	-15156300	-17658600	-49476600	0.0547539	15156300	17658600	49476600	3508.09
1290	-16879300	-18101500	-50917000	0.0464101	16879300	18101500	50917000	3176.71			1290	-15209700	-17694600	-49680200	0.0464101	15209700	17694600	49680200	2996.84
1291	-16789600	-18077600	-50836300	0.0639736	16789600	18077600	50836300	4363.1			1291	-15022700	-17614500	-49295000	0.0639736	15022700	17614500	49295000	4067.3
1292	-17050500	-18146800	-51069700	0.0902245	17050500	18146800	51069700	6218.14			1292	-15576000	-17841800	-50365500	0.0902245	15576000	17841800	50365500	5989.32
1293	-17830600	-18252000	-51040500	0.0635909	17830600	18252000	51040500	4409.71			1293	-17611500	-18286600	-51507300	0.0635909	17611500	18286600	51507300	4471.92
1294	-17633700	-18232200	-51096500	0.0840432	17633700	18232200	51096500	5828.47			1294	-17017700	-18187800	-51394900	0.0840432	17017700	18187800	51394900	5856.06
1295	-17683400	-18238400	-51091200	0.076045	17683400	18238400	51091200	5275.27			1295	-17158400	-18214700	-51446500	0.076045	17158400	18214700	51446500	5314.82
1296	-17730900	-18244200	-51084600	0.0655357	17730900	18244200	51084600	4547.22			1296	-17293800	-18239100	-51485800	0.0655357	17293800	18239100	51485800	4592.06
1297	-17773500	-18248900	-51076100	0.062037	17773500	18248900	51076100	4304.92			1297	-17420800	-18260900	-51514000	0.062037	17420800	18260900	51514000	4356.1
1298	-16910400	-17969700	-49944400	0.0945779	16910400	17969700	49944400	6258.15			1298	-15291300	-17330500	-46997800	0.0945779	15291300	17330500	46997800	5535.44
1299	-17586300	-18210800	-50991000	0.115617	17586300	18210800	50991000	7985.46			1299	-16866200	-18125800	-51103600	0.115617	16866200	18125800	51103600	7964.49
1300	-17651800	-17964900	-46619500	0.110371	17651800	17964900	46619500	6549.96			1300	-16530700	-17119100	-39457500	0.110371	16530700	17119100	39457500	4900.75
1301	-16984600	-18052000	-50458400	0.0802582	16984600	18052000	50458400	5411.32			1301	-15446600	-17571900	-48567300	0.0802582	15446600	17571900	48567300	4986.75
1302	-17299400	-18160700	-50919600	0.133566	17299400	18160700	50919600	9178.02			1302	-16141400	-17929600	-50427000	0.133566	16141400	17929600	50427000	8928.41
1303	-17259200	-18151500	-50894500	0.131865	17259200	18151500	50894500	9049.91			1303	-16046600	-17896700	-50286700	0.131865	16046600	17896700	50286700	8763.8
1304	-17218700	-18140800	-50858500	0.132374	17218700	18140800	50858500	9070.12			1304	-15952500	-17859300	-50113900	0.132374	15952500	17859300	50113900	8736.62
1305	-17180800	-18129900	-50818500	0.124505	17180800	18129900	50818500	8516.14			1305	-15868600	-17821900	-49931000	0.124505	15868600	17821900	49931000	8157.88
1306	-17420600	-18183700	-50962700	0.0753409	17420600	18183700	50962700	5190.59			1306	-16429400	-18015500	-50753100	0.0753409	16429400	18015500	50753100	5107.23
1307	-16922200	-17938800	-49711800	0.131294	16922200	17938800	49711800	8617.3			1307	-15308800	-17246000	-46376800	0.131294	15308800	17246000	46376800	7506.99
1308	-17903700	-18255300	-50991700	0.0637034	17903700	18255300	50991700	4413.15			1308	-17867700	-18317200	-51469500	0.0637034	17867700	18317200	51469500	4484.61
1309	-17991000	-18257100	-50917200	0.0941326	17991000	18257100	50917200	6509.89			1309	-18192500	-18349400	-51374400	0.0941326	18192500	18349400	51374400	6625.5
1310	-18003100	-18256500	-50900700	0.116802	18003100	18256500	50900700	8073.98			1310	-18240800	-18352800	-51350400	0.116802	18240800	18352800	51350400	8218.14
1311	-17974200	-18248100	-50869400	0.132234	17974200	18248100	50869400	9128.34			1311	-18129300	-18326500	-51274500	0.132234	18129300	18326500	51274500	9269.95
1312	-17947100	-18245300	-50876300	0.111795	17947100	18245300	50876300	7717.23			1312	-18025700	-18312100	-51275100	0.111795	18025700	18312100	51275100	7829.58
1313	-17906200	-18242200	-50895500	0.107977	17906200	18242200	50895500	7455.69			1313	-17875200	-18292800	-51287700	0.107977	17875200	18292800	51287700	7554.73
1314	-17885600	-18240000	-50900000	0.110349	17885600	18240000	50900000	7619.17			1314	-17794200	-18280800	-51282900	0.110349	17794200	18280800	51282900	7713.57
1315	-17866800	-18237800	-50902900	0.11067	17866800	18237800	50902900	7640.73			1315	-17722700	-18269500	-51273900	0.11067	17722700	18269500	51273900	7728.47
1316	-17848400	-18236000	-50908700	0.107307	17848400	18236000	50908700	7408.73			1316	-17653000	-18259100	-51269100	0.107307	17653000	18259100	51269100	7487.55
1317	-17751100	-18228600	-50953400	0.0989253	17751100	18228600	50953400	6834.28			1317	-17341200	-18213600	-51255700	0.0989253	17341200	18213600	51255700	6879.84
1318	-17811800	-18233400	-50926900	0.10161	17811800	18233400	50926900	7017.36			1318	-17530600	-18242000	-51269400	0.10161	17530600	18242000	51269400	7082.11
1319	-17774100	-18230300	-50942600	0.0959009	17774100	18230300	50942600	6624.3			1319	-17409800	-18223800	-51260100	0.0959009	17409800	18223800	51260100	6674.68
1320	-17647600	-18800400	-45753700	0.0521043	17647600	18800400	45753700	3025.55			1320	-16483700	-19069100	-37171700	0.0521043	16483700	19069100	37171700	2175.21
1321	-17437100	-17677800	-47332700	0.0796186	17437100	17677800	47332700	4821.57			1321	-16093200	-16576300	-40809200	0.0796186	16093200	16576300	40809200	3684.12
1322	-17279600	-17701800	-47662000	0.070921	17279600	17701800	47662000	4339.49			1322	-15813700	-16629000	-41464700	0.070921	15813700	16629000	41464700	3358.99
1323	-17864500	-18254300	-51023500	0.0587089	17864500	18254300	51023500	4070.09			1323	-17723100	-18301400	-51501500	0.0587089	17723100	18301400	51501500	4132
1324	-17816500	-17938700	-47821800	0.0573624	17816500	17938700	47821800	3555.22			1324	-16879400	-17368700	-41698100	0.0573624	16879400	17368700	41698100	2799.58
1325	-17830200	-17894200	-47964400	0.0533474	17830200	17894200	47964400	3321.8			1325	-16917200	-17283600	-42053800	0.0533474	16917200	17283600	42053800	2637.62
1326	-17831700	-17867400	-48001700	0.0662974	17831700	17867400	48001700	4132.52			1326	-16915700	-17204500	-42122000	0.0662974	16915700	17204500	42122000	3283.28
1327	-16978200	-18032700	-50326400	0.0817499	16978200	18032700	50326400	5486.1			1327	-15434200	-17515300	-48175000	0.0817499	15434200	17515300	48175000	5006.05
1328	-17612500	-19047400	-45256300	0.0246724	17612500	19047400	45256300	1411.11			1328	-16410800	-19534000	-36186200	0.0246724	16410800	19534000	36186200	997.836
1329	-17600400	-19104600	-45112300	0.0263872	17600400	19104600	45112300	1502.32			1329	-16385800	-19625400	-35916200	0.0263872	16385800	19625400	35916200	1057.28
1330	-17608800	-19065900	-45211500	0.0303092	17608800	19065900	45211500	1731.06			1330	-16406500	-19588400	-36101000	0.0303092	16406500	19588400	36101000	1222.82
1331	-17385300	-18175900	-50942700	0.105348	17385300	18175900	50942700	7250.54			1331	-16341200	-17985900	-50629800	0.105348	16341200	17985900	50629800	7105.01
1332	-17888800	-18255500	-51007400	0.0613367	17888800	18255500	51007400	4250.89			1332	-17807700	-18311500	-51488600	0.0613367	17807700	18311500	51488600	4318.42
1333	-16751400	-17806600	-48938700	0.0363161	16751400	17806600	48938700	2314.87			1333	-14863100	-16868500	-44126400	0.0363161	14863100	16868500	44126400	1894.05
1334	-16846900	-17795900	-48766400	0.0363654	16846900	17795900	48766400	2305.81			1334	-15057500	-16844400	-43759700	0.0363654	15057500	16844400	43759700	1873.01
1335	-17624500	-18981500	-45408000	0.0295574	17624500	18981500	45408000	1698.53			1335	-16438400	-19433300	-36483600	0.0295574	16438400	19433300	36483600	1207.77
1336	-17319800	-18161800	-50907300	0.108391	17319800	18161800	50907300	7446.33			1336	-16185200	-17934300	-50416900	0.108391	16185200	17934300	50416900	7245.7
1337	-17348800	-18167000	-50915300	0.10283	17348800	18167000	50915300	7068.14			1337	-16252300	-17952900	-50482500	0.10283	16252300	17952900	50482500	6893.93
1338	-17639000	-18892600	-45600000	0.0380495	17639000	18892600	45600000	2199.54			1338	-16467300	-19260500	-36863000	0.0380495	16467300	19260500	36863000	1574.04
1339	-17699400	-18477000	-46447600	0.0765655	17699400	18477000	46447600	4542.38			1339	-16595500	-18438100	-38601100	0.0765655	16595500	18438100	38601100	3351.92
1340	-17544700	-19493900	-44325600	0.044128	17544700	19493900	44325600	2453.1			1340	-16284900	-20312800	-34507600	0.044128	16284900	20312800	34507600	1692.38
1341	-17504400	-19620700	-43911000	0.0675121	17504400	19620700	43911000	3702.24			1341	-16194800	-20402600	-33774300	0.0675121	16194800	20402600	33774300	2516.69
1342	-17479200	-19710500	-43640900	0.069227	17479200	19710500	43640900	3763.09			1342	-16145100	-20477400	-33344500	0.069227	16145100	20477400	33344500	2539.22
1343	-17478800	-19684500	-43664000	0.0729587	17478800	19684500	43664000	3967.88			1343	-16152800	-20391400	-33485400	0.0729587	16152800	20391400	33485400	2686.49
1344	-17469300	-19738400	-43542000	0.0697652	17469300	19738400	43542000	3779.9			1344	-16130100	-20463400	-33251200	0.0697652	16130100	20463400	33251200	2548.18
1345	-17610800	-18231700	-51115900	0.0774942	17610800	18231700	51115900	5376.74			1345	-16950600	-18179700	-51404200	0.0774942	16950600	18179700	51404200	5398.28
1346	-17498900	-19628500	-43863600	0.0646489	17498900	19628500	43863600	3539.37			1346	-16179500	-20387100	-33680600	0.0646489	16179500	20387100	33680600	2399.72
1347	-17478900	-19609400	-43739900	0.088687	17478900	19609400	43739900	4831.78			1347	-16157900	-20195100	-33718100	0.088687	16157900	20195100	33718100	3282.71
1348	-17465800	-19695500	-43560400	0.0849479	17465800	19695500	43560400	4602.83			1348	-16128200	-20312600	-33388900	0.0849479	16128200	20312600	33388900	3109.67
1349	-17790500	-18048300	-47526600	0.0795689	17790500	18048300	47526600	4885.15			1349	-16814600	-17597800	-41006700	0.0795689	16814600	17597800	41006700	3789.81
1350	-16719300	-17906600	-49684700	0.0703911	16719300	17906600	49684700	4606.83			1350	-14866100	-17135700	-46032000	0.0703911	14866100	17135700	46032000	3955.14
1351	-16657000	-17911100	-49779600	0.0570184	16657000	17911100	49779600	3742.1			1351	-14735300	-17141600	-46204500	0.0570184	14735300	17141600	46204500	3221.1
1352	-16595200	-17916100	-49876700	0.0451964	16595200	17916100	49876700	2974.79			1352	-14608300	-17148600	-46381600	0.0451964	14608300	17148600	46381600	2567.65
1353	-16587900	-17932700	-50003000	0.0492392	16587900	17932700	50003000	3255.23			1353	-14598200	-17193500	-46712400	0.0492392	14598200	17193500	46712400	2832.69
1354	-16578200	-17950000	-50135800	0.0512787	16578200	17950000	50135800	3405.75			1354	-14581500	-17239600	-47058800	0.0512787	14581500	17239600	47058800	2988.71
1355	-16568600	-17967600	-50271400	0.0530394	16568600	17967600	50271400	3539.31			1355	-14564100	-17286600	-47411600	0.0530394	14564100	17286600	47411600	3132.41
1356	-16568000	-17987500	-50414000	0.0569923	16568000	17987500	50414000	3822.25			1356	-14565500	-17339700	-47789700	0.0569923	14565500	17339700	47789700	3414.12
1357	-16625600	-18007600	-50500200	0.0747648	16625600	18007600	50500200	5032			1357	-14690100	-17402000	-48109900	0.0747648	14690100	17402000	48109900	4537.54
1358	-16633300	-18027300	-50633400	0.0752322	16633300	18027300	50633400	5087.56			1358	-14700600	-17457000	-48492100	0.0752322	14700600	17457000	48492100	4631.61
1359	-16657700	-18049400	-50766300	0.0642459	16657700	18049400	50766300	4365.86			1359	-14748900	-17518800	-48885100	0.0642459	14748900	17518800	48885100	4014.65
1360	-17504600	-19540600	-43992600	0.0701378	17504600	19540600	43992600	3853.59			1360	-16210000	-20117600	-34168000	0.0701378	16210000	20117600	34168000	2640.77
1361	-17529600	-18679100	-45032700	0.0721499	17529600	18679100	45032700	4073.24			1361	-16262100	-18233200	-36424600	0.0721499	16262100	18233200	36424600	2874.68
1362	-17547000	-18494300	-45341300	0.0623215	17547000	18494300	45341300	3550.61			1362	-16297000	-17898700	-37008300	0.0623215	16297000	17898700	37008300	2529.81
1363	-17588200	-18242600	-45887400	0.0774873	17588200	18242600	45887400	4490.88			1363	-16385600	-17500500	-38039800	0.0774873	16385600	17500500	38039800	3262.84
1364	-17598200	-18078300	-46123000	0.0577092	17598200	18078300	46123000	3367.22			1364	-16403400	-17201800	-38465600	0.0577092	16403400	17201800	38465600	2461.87
1365	-17494300	-19625800	-43833300	0.0766877	17494300	19625800	43833300	4193.58			1365	-16186300	-20315200	-33801500	0.0766877	16186300	20315200	33801500	2856.27
1366	-17505700	-19612000	-43928700	0.062851	17505700	19612000	43928700	3448.48			1366	-16208000	-20362800	-33908700	0.062851	16208000	20362800	33908700	2353.93
1367	-16534600	-17919600	-49962500	0.03816	16534600	17919600	49962500	2517.94			1367	-14483900	-17152000	-46530400	0.03816	14483900	17152000	46530400	2177.84
1368	-17024400	-18079800	-50616900	0.0749223	17024400	18079800	50616900	5081.51			1368	-15528800	-17656900	-49091800	0.0749223	15528800	17656900	49091800	4748.71
1369	-17049000	-18090000	-50665300	0.0753791	17049000	18090000	50665300	5122.3			1369	-15578500	-17688600	-49268700	0.0753791	15578500	17688600	49268700	4810.53
1370	-17075100	-18099700	-50708500	0.0908687	17075100	18099700	50708500	6185.67			1370	-15633900	-17720400	-49440200	0.0908687	15633900	17720400	49440200	5837.95
1371	-17109200	-18109800	-50746300	0.0878082	17109200	18109800	50746300	5987.08			1371	-15709800	-17753100	-49598300	0.0878082	15709800	17753100	49598300	5677.32
1372	-17618800	-18159100	-46189800	0.116329	17618800	18159100	46189800	6810.79			1372	-16459500	-17447300	-38620800	0.116329	16459500	17447300	38620800	5014.5
1373	-17596100	-18386400	-45799800	0.109372	17596100	18386400	45799800	6329.34			1373	-16406600	-17832700	-37857600	0.109372	16406600	17832700	37857600	4595.89
1374	-17568000	-18597300	-45388600	0.0951673	17568000	18597300	45388600	5438.42			1374	-16349000	-18212400	-37066000	0.0951673	16349000	18212400	37066000	3894.22
1375	-17547500	-18821500	-45017900	0.0937165	17547500	18821500	45017900	5297.55			1375	-16304400	-18610700	-36349600	0.0937165	16304400	18610700	36349600	3748.53
1376	-17523300	-19006500	-44659900	0.0937243	17523300	19006500	44659900	5240.7			1376	-16254300	-18943800	-35658500	0.0937243	16254300	18943800	35658500	3664.92
1377	-17505300	-19207000	-44330700	0.105374	17505300	19207000	44330700	5836.04			1377	-16216500	-19310100	-35022000	0.105374	16216500	19310100	35022000	4041.36
1378	-17070400	-17761000	-48294000	0.0650598	17070400	17761000	48294000	4064.48			1378	-15473900	-16770000	-42811500	0.0650598	15473900	16770000	42811500	3241.13
1379	-16721600	-17883700	-49519000	0.0733053	16721600	17883700	49519000	4769.43			1379	-14858500	-17073500	-45594800	0.0733053	14858500	17073500	45594800	4049.65
1380	-17516200	-18201200	-50992600	0.0836257	17516200	18201200	50992600	5772.44			1380	-16680000	-18083600	-50988800	0.0836257	16680000	18083600	50988800	5728.32
1381	-17486000	-18195400	-50981200	0.10303	17486000	18195400	50981200	7107.07			1381	-16602000	-18061400	-50907700	0.10303	16602000	18061400	50907700	7032.74
1382	-17026500	-17855200	-49010800	0.115589	17026500	17855200	49010800	7406.7			1382	-15481400	-17018400	-44578600	0.115589	15481400	17018400	44578600	6176.98
1383	-17103300	-17826700	-48730300	0.114658	17103300	17826700	48730300	7278.99			1383	-15616700	-16945200	-43920200	0.114658	15616700	16945200	43920200	5979.65
1384	-17192600	-17798800	-48442000	0.10859	17192600	17798800	48442000	6828.71			1384	-15773300	-16875600	-43266800	0.10859	15773300	16875600	43266800	5528.31
1385	-17513900	-19528500	-44070600	0.0725417	17513900	19528500	44070600	3996.57			1385	-16205300	-20232900	-34019500	0.0725417	16205300	20232900	34019500	2721.43
1386	-17531200	-19430700	-44292500	0.0678319	17531200	19430700	44292500	3762.92			1386	-16240000	-20099600	-34400300	0.0678319	16240000	20099600	34400300	2577.77
1387	-17543800	-19392900	-44420200	0.0815012	17543800	19392900	44420200	4540.34			1387	-16269800	-20089000	-34623700	0.0815012	16269800	20089000	34623700	3125.42
1388	-17566100	-19301200	-44670600	0.0599956	17566100	19301200	44670600	3369.24			1388	-16313200	-19930000	-35092800	0.0599956	16313200	19930000	35092800	2337.96
1389	-17575400	-19206900	-44831300	0.0539929	17575400	19206900	44831300	3046.38			1389	-16330600	-19767800	-35379100	0.0539929	16330600	19767800	35379100	2121.95
1390	-17976000	-18257600	-50935200	0.0791445	17976000	18257600	50935200	5475.98			1390	-18131900	-18344800	-51402700	0.0791445	18131900	18344800	51402700	5572.74
1391	-17936100	-18255800	-50962600	0.0735214	17936100	18255800	50962600	5089.78			1391	-17984100	-18328500	-51434000	0.0735214	17984100	18328500	51434000	5175.12
1392	-17957400	-18257000	-50949400	0.0764129	17957400	18257000	50949400	5288.62			1392	-18062300	-18337600	-51420600	0.0764129	18062300	18337600	51420600	5380.15
1393	-17727300	-18226600	-50962700	0.10121	17727300	18226600	50962700	6992.79			1393	-17271100	-18202500	-51246600	0.10121	17271100	18202500	51246600	7032.06
1394	-16894500	-18111600	-50974100	0.0497297	16894500	18111600	50974100	3411.17			1394	-15238300	-17721900	-49846600	0.0497297	15238300	17721900	49846600	3231.31
1395	-16853200	-18102400	-50949400	0.0483407	16853200	18102400	50949400	3311.83			1395	-15151200	-17690600	-49710500	0.0483407	15151200	17690600	49710500	3123.42
1396	-16820400	-18090700	-50899000	0.0590736	16820400	18090700	50899000	4038.85			1396	-15084900	-17654500	-49518600	0.0590736	15084900	17654500	49518600	3788.39
1397	-16701600	-17831700	-49167800	0.0359697	16701600	17831700	49167800	2310.63			1397	-14781700	-16932400	-44664300	0.0359697	14781700	16932400	44664300	1914.71
1398	-16720500	-17864800	-49385500	0.0630172	16720500	17864800	49385500	4080.52			1398	-14848600	-17021600	-45234000	0.0630172	14848600	17021600	45234000	3432.49
1399	-16712400	-17847000	-49266400	0.0531366	16712400	17847000	49266400	3425.84			1399	-14816300	-16972800	-44918300	0.0531366	14816300	16972800	44918300	2857.89
1400	-17108100	-18160100	-51106600	0.0928867	17108100	18160100	51106600	6413.14			1400	-15702000	-17886400	-50557900	0.0928867	15702000	17886400	50557900	6214.87
1401	-17305300	-18192600	-51141900	0.100024	17305300	18192600	51141900	6926.69			1401	-16154000	-18009600	-50986300	0.100024	16154000	18009600	50986300	6820.09
1402	-17370500	-18203500	-51154200	0.10426	17370500	18203500	51154200	7227.4			1402	-16311100	-18049800	-51115700	0.10426	16311100	18049800	51115700	7150.72
1403	-17838100	-18253900	-51046800	0.0648713	17838100	18253900	51046800	4499.8			1403	-17629300	-18290800	-51519200	0.0648713	17629300	18290800	51519200	4564.56
1404	-16934500	-17984500	-50026000	0.0934175	16934500	17984500	50026000	6200.6			1404	-15343200	-17372800	-47248100	0.0934175	15343200	17372800	47248100	5521.91
1405	-16956200	-17998900	-50107700	0.0873825	16956200	17998900	50107700	5817.94			1405	-15389800	-17415700	-47508400	0.0873825	15389800	17415700	47508400	5218.01
1406	-16978400	-18012300	-50181200	0.0844809	16978400	18012300	50181200	5640.5			1406	-15435800	-17456200	-47751300	0.0844809	15435800	17456200	47751300	5092.77
1407	-18029200	-18259300	-50894400	0.126926	18029200	18259300	50894400	8774.11			1407	-18338100	-18366100	-51348000	0.126926	18338100	18366100	51348000	8938.07
1408	-18041200	-18258100	-50873700	0.134894	18041200	18258100	50873700	9319.35			1408	-18367700	-18385100	-51312500	0.134894	18367700	18385100	51312500	9491.99
1409	-18000600	-18251100	-50864700	0.162721	18000600	18251100	50864700	11233.9			1409	-18229600	-18340700	-51275700	0.162721	18229600	18340700	51275700	11418.6
1410	-18025300	-18254200	-50861500	0.165552	18025300	18254200	50861500	11430.8			1410	-18324700	-18355000	-51282500	0.165552	18324700	18355000	51282500	11630.6
1411	-17612400	-18214000	-50987600	0.1147	17612400	18214000	50987600	7923.13			1411	-16936300	-18140200	-51136500	0.1147	16936300	18140200	51136500	7915.26
1412	-17638100	-18217100	-50983700	0.11628	17638100	18217100	50983700	8033.12			1412	-17006900	-18154200	-51165700	0.11628	17006900	18154200	51165700	8037.47
1413	-17663000	-18219800	-50978300	0.118578	17663000	18219800	50978300	8192.25			1413	-17076600	-18167300	-51189500	0.118578	17076600	18167300	51189500	8208.18
1414	-17542700	-17734300	-47631100	0.123383	17542700	17734300	47631100	7562.1			1414	-16399500	-16720100	-41530000	0.123383	16399500	16720100	41530000	5903.68
1415	-17010700	-18061900	-50503100	0.0805392	17010700	18061900	50503100	5440.08			1415	-15500400	-17603100	-48735900	0.0805392	15500400	17603100	48735900	5037.63
1416	-17143900	-18117400	-50765800	0.114411	17143900	18117400	50765800	7808.73			1416	-15784400	-17780700	-49720500	0.114411	15784400	17780700	49720500	7434.73
1417	-17548300	-19484200	-44361000	0.0516867	17548300	19484200	44361000	2876.68			1417	-16289300	-20298900	-34553300	0.0516867	16289300	20298900	34553300	1985.41
1418	-17447100	-18188000	-50967300	0.0986008	17447100	18188000	50967300	6795.82			1418	-16497200	-18032100	-50803800	0.0986008	16497200	18032100	50803800	6699.83
1419	-16980200	-17916200	-49492800	0.150796	16980200	17916200	49492800	9825.96			1419	-15421100	-17181200	-45801500	0.150796	15421100	17181200	45801500	8443.95
1420	-17026800	-17885600	-49227900	0.132185	17026800	17885600	49227900	8536.15			1420	-15505100	-17102500	-45155300	0.132185	15505100	17102500	45155300	7225.95
1421	-17408500	-17764300	-47979700	0.118176	17408500	17764300	47979700	7324.7			1421	-16180300	-16795200	-42285200	0.118176	16180300	16795200	42285200	5813.19
1422	-17602100	-18988300	-45241100	0.0543986	17602100	18988300	45241100	3107.16			1422	-16377300	-19326000	-36154700	0.0543986	16377300	19326000	36154700	2188.2
1423	-17931500	-18257500	-50979100	0.0670524	17931500	18257500	50979100	4644.37			1423	-17964700	-18329900	-51463400	0.0670524	17964700	18329900	51463400	4723.66
1424	-17736200	-18226700	-50954800	0.0972044	17736200	18226700	50954800	6714.77			1424	-17289000	-18203600	-51236400	0.0972044	17289000	18203600	51236400	6752.46
1425	-17688100	-18222400	-50971800	0.113972	17688100	18222400	50971800	7874.12			1425	-17149000	-18180100	-51209200	0.113972	17149000	18180100	51209200	7899.84
1426	-16939500	-18129000	-51053200	0.0578135	16939500	18129000	51053200	3978.2			1426	-15334300	-17773000	-50115500	0.0578135	15334300	17773000	50115500	3796.08
1427	-17923500	-18242800	-50882200	0.107503	17923500	18242800	50882200	7420.79			1427	-17932400	-18298700	-51272300	0.107503	17932400	18298700	51272300	7521.64
1428	-17903100	-18240400	-50885500	0.104912	17903100	18240400	50885500	7241.35			1428	-17852800	-18286700	-51266300	0.104912	17852800	18286700	51266300	7333.36
1429	-17883900	-18238300	-50890100	0.105968	17883900	18238300	50890100	7314.05			1429	-17777900	-18275800	-51263600	0.105968	17777900	18275800	51263600	7401.3
1430	-17866500	-18236600	-50894900	0.110649	17866500	18236600	50894900	7637.14			1430	-17708700	-18265200	-51257400	0.110649	17708700	18265200	51257400	7721.62
1431	-17795600	-18231700	-50931100	0.0969074	17795600	18231700	50931100	6692.53			1431	-17472200	-18232500	-51260100	0.0969074	17472200	18232500	51260100	6748.57
1432	-17759800	-18228700	-50945500	0.089307	17759800	18228700	50945500	6168.62			1432	-17358500	-18214500	-51245400	0.089307	17358500	18214500	51245400	6209.69
1433	-17665400	-18723700	-45957900	0.0403363	17665400	18723700	45957900	2357.57			1433	-16523700	-18942900	-37583500	0.0403363	16523700	18942900	37583500	1708.73
1434	-17691000	-18553700	-46310400	0.0788043	17691000	18553700	46310400	4656.1			1434	-16580800	-18610900	-38323300	0.0788043	16580800	18610900	38323300	3421
1435	-17221900	-17690900	-47641300	0.0684092	17221900	17690900	47641300	4180.11			1435	-15681500	-16597700	-41373500	0.0684092	15681500	16597700	41373500	3222.54
1436	-17379400	-17662400	-47280300	0.073537	17379400	17662400	47280300	4442			1436	-15954300	-16534600	-40649700	0.073537	15954300	16534600	40649700	3374.14
1437	-17872800	-18256400	-51029800	0.0599348	17872800	18256400	51029800	4156.31			1437	-17745800	-18307000	-51518600	0.0599348	17745800	18307000	51518600	4221.64
1438	-17844700	-17845400	-48122500	0.0706735	17844700	17845400	48122500	4423.39			1438	-16956700	-17181500	-42437700	0.0706735	16956700	17181500	42437700	3542.92
1439	-17796900	-17843000	-48153300	0.0827276	17796900	17843000	48153300	5180.94			1439	-16947200	-17053000	-42498200	0.0827276	16947200	17053000	42498200	4150.12
1440	-16955800	-17953800	-49785600	0.121489	16955800	17953800	49785600	7997.17			1440	-15382900	-17287600	-46600200	0.121489	15382900	17287600	46600200	7010.57
1441	-17539900	-18203300	-50984000	0.130593	17539900	18203300	50984000	9013.75			1441	-16735400	-18093200	-51001600	0.130593	16735400	18093200	51001600	8953.91
1442	-17568700	-18207400	-50983900	0.121681	17568700	18207400	50983900	8400.86			1442	-16811900	-18110700	-51050400	0.121681	16811900	18110700	51050400	8362.7
1443	-17663600	-18005400	-46663200	0.122154	17663600	18005400	46663200	7264.22			1443	-16561000	-17237400	-39555800	0.122154	16561000	17237400	39555800	5455.76
1444	-17698100	-17816000	-47099200	0.140827	17698100	17816000	47099200	8491			1444	-16639900	-16906000	-40450600	0.140827	16639900	16906000	40450600	6493.45
1445	-17003600	-18043300	-50377100	0.0835303	17003600	18043300	50377100	5616.88			1445	-15486700	-17548200	-48357900	0.0835303	15486700	17548200	48357900	5152.12
1446	-17288800	-18154500	-50885900	0.110905	17288800	18154500	50885900	7611.22			1446	-16113600	-17908400	-50303800	0.110905	16113600	17908400	50303800	7379.53
1447	-17254100	-18145800	-50858400	0.123019	17254100	18145800	50858400	8431.83			1447	-16032900	-17878000	-50167300	0.123019	16032900	17878000	50167300	8140.3
1448	-17218900	-18135500	-50820400	0.125817	17218900	18135500	50820400	8609.44			1448	-15951200	-17842500	-49995000	0.125817	15951200	17842500	49995000	8268.63
1449	-17183800	-18124100	-50774000	0.123914	17183800	18124100	50774000	8462.82			1449	-15872100	-17804300	-49801400	0.123914	15872100	17804300	49801400	8081.81
1450	-16676400	-17821400	-49119100	0.0324492	16676400	17821400	49119100	2080.35			1450	-14723600	-16901300	-44500300	0.0324492	14723600	16901300	44500300	1715.17
1451	-16630900	-17838100	-49284000	0.034505	16630900	17838100	49284000	2224.31			1451	-14640900	-16941200	-44867500	0.034505	14640900	16941200	44867500	1848.89
1452	-17408400	-18179200	-50943400	0.101927	17408400	18179200	50943400	7016.75			1452	-16395300	-17998700	-50667200	0.101927	16395300	17998700	50667200	6886.58
1453	-17921100	-18258300	-50994900	0.0663397	17921100	18258300	50994900	4597.06			1453	-17920900	-18327300	-51488400	0.0663397	17920900	18327300	51488400	4675.54
1454	-18053800	-18256800	-50852000	0.146289	18053800	18256800	50852000	10100.3			1454	-18369300	-18436500	-51272700	0.146289	18369300	18436500	51272700	10285
1455	-17002600	-18024600	-50244200	0.0847803	17002600	18024600	50244200	5674.32			1455	-15486400	-17492700	-47961400	0.0847803	15486400	17492700	47961400	5153.21
1456	-17135800	-17727300	-47987500	0.0686968	17135800	17727300	47987500	4247.11			1456	-15561800	-16685200	-42118600	0.0686968	15561800	16685200	42118600	3331.2
1457	-16904900	-17769500	-48520100	0.0533017	16904900	17769500	48520100	3351.7			1457	-15143600	-16784900	-43248200	0.0533017	15143600	16784900	43248200	2692.28
1458	-16830400	-17782200	-48685500	0.0566511	16830400	17782200	48685500	3581.03			1458	-15000300	-16805400	-43538400	0.0566511	15000300	16805400	43538400	2890.39
1459	-16720000	-17798900	-48914900	0.0466525	16720000	17798900	48914900	2970.3			1459	-14797800	-16843500	-44013000	0.0466525	14797800	16843500	44013000	2420.55
1460	-16540000	-17906800	-49865300	0.0254279	16540000	17906800	49865300	1672.13			1460	-14489600	-17115800	-46266400	0.0254279	14489600	17115800	46266400	1436.64
1461	-17625500	-19030200	-45366000	0.0470316	17625500	19030200	45366000	2700.21			1461	-16442400	-19545600	-36400000	0.0470316	16442400	19545600	36400000	1919.4
1462	-17314700	-18156700	-50875700	0.0842503	17314700	18156700	50875700	5781.28			1462	-16171000	-17916200	-50301900	0.0842503	16171000	17916200	50301900	5608.36
1463	-17370700	-18170200	-50916500	0.109335	17370700	18170200	50916500	7517.1			1463	-16301500	-17964900	-50519100	0.109335	16301500	17964900	50519100	7342.66
1464	-17547200	-19328500	-44508600	0.061351	17547200	19328500	44508600	3426.01			1464	-16269600	-19924100	-34787300	0.061351	16269600	19924100	34787300	2360.33
1465	-17500600	-19534300	-43970100	0.0619648	17500600	19534300	43970100	3401.39			1465	-16173600	-20183800	-33841800	0.0619648	16173600	20183800	33841800	2304.9
1466	-17902200	-18258100	-51012400	0.0633221	17902200	18258100	51012400	4389.8			1466	-17846900	-18319700	-51508300	0.0633221	17846900	18319700	51508300	4462.82
1467	-17989000	-18248200	-50855600	0.125878	17989000	18248200	50855600	8686.67			1467	-18179200	-18330900	-51255500	0.125878	18179200	18330900	51255500	8822.85
1468	-17961500	-18245400	-50862900	0.108209	17961500	18245400	50862900	7467.27			1468	-18074000	-18316200	-51255900	0.108209	18074000	18316200	51255900	7576.92
1469	-17339900	-18161600	-50886100	0.074979	17339900	18161600	50886100	5148.13			1469	-16229900	-17933600	-50367300	0.074979	16229900	17933600	50367300	5005.33
1470	-17639600	-18922400	-45574600	0.0403205	17639600	18922400	45574600	2329.52			1470	-16471900	-19343000	-36813500	0.0403205	16471900	19343000	36813500	1667.21
1471	-17654200	-18825000	-45776200	0.047579	17654200	18825000	45776200	2765.91			1471	-16501300	-19151200	-37215400	0.047579	16501300	19151200	37215400	1992.9
1472	-17749000	-18270000	-47008800	0.0788688	17749000	18270000	47008800	4764.07			1472	-16715700	-18063600	-39834300	0.0788688	16715700	18063600	39834300	3608.37
1473	-17722200	-18250900	-46836300	0.0528436	17722200	18250900	46836300	3171.36			1473	-16641300	-17954400	-39411800	0.0528436	16641300	17954400	39411800	2372.46
1474	-17704900	-18399100	-46564400	0.0756405	17704900	18399100	46564400	4502.52			1474	-16604200	-18261200	-38840600	0.0756405	16604200	18261200	38840600	3334.15
1475	-17677900	-18544500	-46225900	0.061655	17677900	18544500	46225900	3631.21			1475	-16542400	-18533200	-38126600	0.061655	16542400	18533200	38126600	2651.47
1476	-17457700	-19780300	-43417300	0.0692502	17457700	19780300	43417300	3736.83			1476	-16103000	-20510000	-33011200	0.0692502	16103000	20510000	33011200	2506.88
1477	-17639500	-18237300	-51126900	0.0579255	17639500	18237300	51126900	4021.61			1477	-17024900	-18197700	-51458700	0.0579255	17024900	18197700	51458700	4045.37
1478	-17488900	-19632200	-43788700	0.0711336	17488900	19632200	43788700	3883.75			1478	-16155600	-20352200	-33545300	0.0711336	16155600	20352200	33545300	2623.46
1479	-17452500	-19773000	-43387700	0.0712579	17452500	19773000	43387700	3840.51			1479	-16097800	-20431700	-33052500	0.0712579	16097800	20431700	33052500	2579.23
1480	-17470900	-19725900	-43565900	0.0686891	17470900	19725900	43565900	3724.25			1480	-16124300	-20472500	-33201200	0.0686891	16124300	20472500	33201200	2504.17
1481	-17778700	-18129900	-47360800	0.0869376	17778700	18129900	47360800	5310.47			1481	-16786800	-17780300	-40625200	0.0869376	16786800	17780300	40625200	4088.76
1482	-17807400	-18004300	-47691400	0.0808654	17807400	18004300	47691400	4991.96			1482	-16860400	-17522900	-41408300	0.0808654	16860400	17522900	41408300	3909.73
1483	-17825600	-17947000	-47878500	0.073118	17825600	17947000	47878500	4541.4			1483	-16906900	-17410400	-41853400	0.073118	16906900	17410400	41853400	3592.69
1484	-17843000	-17883200	-48067100	0.0683048	17843000	17883200	48067100	4268.39			1484	-16954000	-17282400	-42317600	0.0683048	16954000	17282400	42317600	3412.54
1485	-17651900	-18686600	-45898300	0.0537159	17651900	18686600	45898300	3131.3			1485	-16484500	-18795400	-37451100	0.0537159	16484500	18795400	37451100	2257.13
1486	-16526300	-17935700	-50086100	0.0437377	16526300	17935700	50086100	2898.43			1486	-14470000	-17194200	-46845700	0.0437377	14470000	17194200	46845700	2526.12
1487	-16519300	-17952400	-50212300	0.0480457	16519300	17952400	50212300	3197.98			1487	-14459700	-17238500	-47172300	0.0480457	14459700	17238500	47172300	2809.36
1488	-16516600	-17970100	-50341100	0.051384	16516600	17970100	50341100	3435.7			1488	-14456900	-17286300	-47516900	0.051384	14456900	17286300	47516900	3043.9
1489	-16573300	-18009000	-50562300	0.0674039	16573300	18009000	50562300	4544.39			1489	-14574700	-17398300	-48198600	0.0674039	14574700	17398300	48198600	4100.34
1490	-17521500	-19463600	-44189900	0.0572285	17521500	19463600	44189900	3164.07			1490	-16246400	-20027900	-34517800	0.0572285	16246400	20027900	34517800	2182.06
1491	-17509800	-19556000	-44013700	0.0725367	17509800	19556000	44013700	3989.38			1491	-16220100	-20221300	-34136700	0.0725367	16220100	20221300	34136700	2733.85
1492	-17453500	-19591500	-43576400	0.0923126	17453500	19591500	43576400	4997.43			1492	-16108400	-20002500	-33557400	0.0923126	16108400	20002500	33557400	3379.07
1493	-17453400	-19710800	-43456600	0.0784644	17453400	19710800	43456600	4236.01			1493	-16102600	-20240500	-33278300	0.0784644	16102600	20240500	33278300	2854.25
1494	-17480300	-19204400	-44155200	0.070114	17480300	19204400	44155200	3857.75			1494	-16158600	-19133300	-34785100	0.070114	16158600	19133300	34785100	2652.5
1495	-17484500	-18979100	-44410300	0.101398	17484500	18979100	44410300	5615.29			1495	-16171400	-18723800	-35286100	0.101398	16171400	18723800	35286100	3885.93
1496	-17504500	-18751000	-44780900	0.086164	17504500	18751000	44780900	4823.53			1496	-16211100	-18297200	-35996300	0.086164	16211100	18297200	35996300	3375.25
1497	-17555000	-18288000	-45605100	0.0623879	17555000	18288000	45605100	3580.18			1497	-16313300	-17521900	-37501300	0.0623879	16313300	17521900	37501300	2569.02
1498	-17577000	-18094500	-45955800	0.0661678	17577000	18094500	45955800	3837.74			1498	-16356100	-17184100	-38145100	0.0661678	16356100	17184100	38145100	2784.14
1499	-17656600	-18237000	-51107400	0.0742641	17656600	18237000	51107400	5153.32			1499	-17078100	-18202800	-51441700	0.0742641	17078100	18202800	51441700	5185.8
1500	-17703400	-18242500	-51100400	0.0710465	17703400	18242500	51100400	4931			1500	-17211000	-18227300	-51484000	0.0710465	17211000	18227300	51484000	4974.22
1501	-17748300	-18247800	-51093200	0.0625011	17748300	18247800	51093200	4338.65			1501	-17341900	-18250600	-51519200	0.0625011	17341900	18250600	51519200	4386.36
1502	-17790500	-18252400	-51084100	0.0629332	17790500	18252400	51084100	4369.01			1502	-17465000	-18271300	-51544200	0.0629332	17465000	18271300	51544200	4425.38
1503	-17561200	-19444400	-44492900	0.0482731	17561200	19444400	44492900	2698.38			1503	-16319300	-20264800	-34801700	0.0482731	16319300	20264800	34801700	1872.01
1504	-17830400	-18256500	-51073500	0.0606915	17830400	18256500	51073500	4213.43			1504	-17587900	-18291000	-51562000	0.0606915	17587900	18291000	51562000	4275.11
1505	-18018000	-18260500	-50914000	0.110074	18018000	18260500	50914000	7613.48			1505	-18287700	-18363600	-51380800	0.110074	18287700	18363600	51380800	7756.28
1506	-17519700	-18538500	-45102200	0.0657252	17519700	18538500	45102200	3713.48			1506	-16238400	-17909000	-36579600	0.0657252	16238400	17909000	36579600	2620.39
1507	-17521500	-19553000	-44100400	0.0715031	17521500	19553000	44100400	3945.06			1507	-16242200	-20280700	-34234700	0.0715031	16242200	20280700	34234700	2709.49
1508	-16521300	-17989800	-50477100	0.0547171	16521300	17989800	50477100	3676.3			1508	-14467400	-17338800	-47881300	0.0547171	14467400	17338800	47881300	3286.36
1509	-16625600	-18052600	-50821800	0.061734	16625600	18052600	50821800	4202.13			1509	-14683600	-17521600	-48970700	0.061734	14683600	17521600	48970700	3867.77
1510	-16696300	-18069300	-50869900	0.0633014	16696300	18069300	50869900	4318.77			1510	-14828000	-17576600	-49219500	0.0633014	14828000	17576600	49219500	4007.04
1511	-17634300	-18239000	-51144500	0.0357552	17634300	18239000	51144500	2483.77			1511	-17004700	-18198600	-51485600	0.0357552	17004700	18198600	51485600	2498.93
1512	-17616900	-18237700	-51152700	0.0326592	17616900	18237700	51152700	2268.98			1512	-16953100	-18189900	-51474500	0.0326592	16953100	18189900	51474500	2280.64
1513	-17035200	-18071900	-50549900	0.0812119	17035200	18071900	50549900	5495.74			1513	-15552300	-17634800	-48910800	0.0812119	15552300	17634800	48910800	5114.59
1514	-17059400	-18082300	-50599700	0.0860434	17059400	18082300	50599700	5834.14			1514	-15602300	-17667600	-49094800	0.0860434	15602300	17667600	49094800	5457.69
1515	-17086000	-18093300	-50651600	0.0919552	17086000	18093300	50651600	6247.83			1515	-15658600	-17702300	-49286400	0.0919552	15658600	17702300	49286400	5876.24
1516	-17114900	-18105100	-50707500	0.101929	17114900	18105100	50707500	6940.84			1516	-15721800	-17740600	-49496500	0.101929	15721800	17740600	49496500	6566.87
1517	-17634700	-18204100	-46258000	0.115324	17634700	18204100	46258000	6772.51			1517	-16495900	-17579700	-38747900	0.115324	16495900	17579700	38747900	5008.13
1518	-17608500	-18404800	-45870100	0.110498	17608500	18404800	45870100	6412.53			1518	-16438300	-17930900	-37985300	0.110498	16438300	17930900	37985300	4675.79
1519	-17585200	-18617100	-45491100	0.102347	17585200	18617100	45491100	5872.37			1519	-16386800	-18308400	-37240100	0.102347	16386800	18308400	37240100	4225.92
1520	-17561300	-18822400	-45115500	0.0975636	17561300	18822400	45115500	5535.06			1520	-16335900	-18681400	-36503800	0.0975636	16335900	18681400	36503800	3932.99
1521	-17542000	-19015700	-44784500	0.0994136	17542000	19015700	44784500	5585.27			1521	-16294600	-19039200	-35850900	0.0994136	16294600	19039200	35850900	3926.35
1522	-17525200	-19189900	-44490000	0.0972984	17525200	19189900	44490000	5419.54			1522	-16258300	-19367000	-35263700	0.0972984	16258300	19367000	35263700	3774.16
1523	-17530900	-19534800	-44185800	0.0703771	17530900	19534800	44185800	3894.28			1523	-16260900	-20307900	-34341200	0.0703771	16260900	20307900	34341200	2680.25
1524	-17003800	-17753000	-48303300	0.0732478	17003800	17753000	48303300	4574.48			1524	-15327100	-16744300	-42774900	0.0732478	15327100	16744300	42774900	3637.49
1525	-17567500	-19350500	-44631700	0.0892346	17567500	19350500	44631700	5007.36			1525	-16322100	-20062700	-35023900	0.0892346	16322100	20062700	35023900	3477.25
1526	-17554800	-19419700	-44471800	0.0800333	17554800	19419700	44471800	4468.72			1526	-16296700	-20185000	-34719700	0.0800333	16296700	20185000	34719700	3087.81
1527	-17550800	-19451100	-44411800	0.067855	17550800	19451100	44411800	3781.95			1527	-16293000	-20248000	-34630500	0.067855	16293000	20248000	34630500	2611.89
1528	-17506600	-18197800	-50977400	0.127367	17506600	18197800	50977400	8786.37			1528	-16648200	-18071500	-50933900	0.127367	16648200	18071500	50933900	8705.45
1529	-17475000	-18192900	-50974000	0.107912	17475000	18192900	50974000	7441.22			1529	-16567800	-18051000	-50867800	0.107912	16567800	18051000	50867800	7353.51
1530	-17099800	-17855600	-48940100	0.125502	17099800	17855600	48940100	8027.33			1530	-15636100	-17023300	-44459000	0.125502	15636100	17023300	44459000	6686.56
1531	-17187800	-17825700	-48638600	0.122714	17187800	17825700	48638600	7771.33			1531	-15794600	-16947200	-43757000	0.122714	15794600	16947200	43757000	6371.43
1532	-17292000	-17795600	-48319500	0.121086	17292000	17795600	48319500	7588.64			1532	-15980000	-16871800	-43032700	0.121086	15980000	16871800	43032700	6122.15
1533	-17563900	-19234400	-44721800	0.0563982	17563900	19234400	44721800	3170.39			1533	-16302000	-19764800	-35178000	0.0563982	16302000	19764800	35178000	2197.91
1534	-18000800	-18260700	-50932500	0.0893484	18000800	18260700	50932500	6182.88			1534	-18220400	-18358400	-51410800	0.0893484	18220400	18358400	51410800	6298.26
1535	-17958100	-18259200	-50964500	0.078354	17958100	18259200	50964500	5425.83			1535	-18056800	-18341500	-51453600	0.078354	18056800	18341500	51453600	5522.76
1536	-17982000	-18260200	-50948100	0.0865116	17982000	18260200	50948100	5988.71			1536	-18145300	-18350800	-51431800	0.0865116	18145300	18350800	51431800	6098.3
1537	-17713400	-18224800	-50964100	0.107786	17713400	18224800	50964100	7446.53			1537	-17222100	-18192600	-51225300	0.107786	17222100	18192600	51225300	7480.14
1538	-16896500	-18120900	-51038200	0.068907	16896500	18120900	51038200	4737.27			1538	-15239400	-17743900	-50002700	0.068907	15239400	17743900	50002700	4502.68
1539	-16846400	-18110700	-51016000	0.0599961	16846400	18110700	51016000	4119.64			1539	-15137500	-17709100	-49855900	0.0599961	15137500	17709100	49855900	3896.48
1540	-16802600	-18096600	-50958900	0.0618713	16802600	18096600	50958900	4238.31			1540	-15046200	-17665600	-49636600	0.0618713	15046200	17665600	49636600	3983.55
1541	-18045300	-18253700	-50838500	0.165617	18045300	18253700	50838500	11428.5			1541	-18360600	-18401600	-51245500	0.165617	18360600	18401600	51245500	11629.1
1542	-18022000	-18250900	-50841400	0.162282	18022000	18250900	50841400	11196.9			1542	-18309500	-18346700	-51238300	0.162282	18309500	18346700	51238300	11382
1543	-17615200	-18239100	-51164200	0.0357286	17615200	18239100	51164200	2483.17			1543	-16940600	-18190300	-51490200	0.0357286	16940600	18190300	51490200	2496.06
1544	-17489700	-18221700	-51165300	0.0867141	17489700	18221700	51165300	6019.97			1544	-16607900	-18119100	-51314400	0.0867141	16607900	18119100	51314400	6003.87
1545	-17536500	-18228700	-51168500	0.0577169	17536500	18228700	51168500	4009.06			1545	-16730000	-18146500	-51387900	0.0577169	16730000	18146500	51387900	4010.6
1546	-17780800	-18230200	-50935100	0.0858666	17780800	18230200	50935100	5930.03			1546	-17419400	-18223500	-51248700	0.0858666	17419400	18223500	51248700	5974.46
1547	-17684200	-18644400	-46171600	0.0543269	17684200	18644400	46171600	3197.13			1547	-16563200	-18797300	-38011300	0.0543269	16563200	18797300	38011300	2336.05
1548	-17526800	-17633500	-46926700	0.0811697	17526800	17633500	46926700	4847.68			1548	-16193500	-16473800	-39976800	0.0811697	16193500	16473800	39976800	3633.51
1549	-17594700	-17894500	-46282100	0.0719505	17594700	17894500	46282100	4213.82			1549	-16391100	-16828300	-38751200	0.0719505	16391100	16828300	38751200	3088.33
1550	-17616000	-17707200	-46621400	0.0871433	17616000	17707200	46621400	5156.73			1550	-16432500	-16500700	-39374200	0.0871433	16432500	16500700	39374200	3820.68
1551	-17867800	-18260300	-51062700	0.0572808	17867800	18260300	51062700	3976.57			1551	-17704700	-18309000	-51573700	0.0572808	17704700	18309000	51573700	4040.79
1552	-16973800	-17972100	-49898400	0.106393	16973800	17972100	49898400	7032.66			1552	-15423900	-17339500	-46929400	0.106393	15423900	17339500	46929400	6218.73
1553	-16989100	-17990200	-50012500	0.0961833	16989100	17990200	50012500	6384.38			1553	-15460000	-17392200	-47269700	0.0961833	15460000	17392200	47269700	5696.24
1554	-17007300	-18004200	-50094100	0.0851689	17007300	18004200	50094100	5670.53			1554	-15497800	-17434500	-47534400	0.0851689	15497800	17434500	47534400	5095.88
1555	-17596700	-18211200	-50983100	0.116406	17596700	18211200	50983100	8038.55			1555	-16886700	-18127000	-51091900	0.116406	16886700	18127000	51091900	8017.03
1556	-17623600	-18214600	-50980700	0.11396	17623600	18214600	50980700	7870.96			1556	-16959100	-18142200	-51128000	0.11396	16959100	18142200	51128000	7863.47
1557	-17650100	-18217800	-50976900	0.113808	17650100	18217800	50976900	7861.38			1557	-17031800	-18156700	-51158700	0.113808	17031800	18156700	51158700	7866.44
1558	-17643000	-17725100	-47464800	0.14875	17643000	17725100	47464800	9071.69			1558	-16608800	-16705400	-41215400	0.14875	16608800	16705400	41215400	7046.79
1559	-17028000	-18053800	-50427600	0.0855233	17028000	18053800	50427600	5762.38			1559	-15537800	-17580600	-48538000	0.0855233	15537800	17580600	48538000	5312.5
1560	-17152300	-18111800	-50717500	0.117366	17152300	18111800	50717500	7997.55			1560	-15802400	-17763900	-49582300	0.117366	15802400	17763900	49582300	7590.14
1561	-17532100	-19304700	-44424800	0.0827173	17532100	19304700	44424800	4603.35			1561	-16271500	-19675800	-35049200	0.0827173	16271500	19675800	35049200	3200.36
1562	-17530300	-19477800	-44238800	0.0727531	17530300	19477800	44238800	4030.5			1562	-16263400	-20116300	-34550800	0.0727531	16263400	20116300	34550800	2783.17
1563	-17537900	-19472600	-44298200	0.0792577	17537900	19472600	44298200	4400.22			1563	-16279000	-20171300	-34607000	0.0792577	16279000	20171300	34607000	3042.73
1564	-17077600	-17715600	-47962100	0.0673896	17077600	17715600	47962100	4159.96			1564	-15425900	-16651400	-42013000	0.0673896	15425900	16651400	42013000	3248.48
1565	-16614800	-17855100	-49421400	0.0527156	16614800	17855100	49421400	3414.47			1565	-14619100	-16987100	-45217400	0.0527156	14619100	16987100	45217400	2863.08
1566	-17565300	-19417100	-44549300	0.0617	17565300	19417100	44549300	3454.84			1566	-16326700	-20233300	-34886200	0.0617	16326700	20233300	34886200	2399.42
1567	-17434200	-18183800	-50950200	0.107038	17434200	18183800	50950200	7372.09			1567	-16458800	-18015900	-50726500	0.107038	16458800	18015900	50726500	7251
1568	-17035400	-17913800	-49420500	0.16387	17035400	17913800	49420500	10656.1			1568	-15538100	-17182400	-45693400	0.16387	15538100	17182400	45693400	9148.88
1569	-17096100	-17884500	-49150300	0.144108	17096100	17884500	49150300	9286.61			1569	-15652800	-17102300	-45006500	0.144108	15652800	17102300	45006500	7844.61
1570	-17509700	-17761900	-47861200	0.136692	17509700	17761900	47861200	8445.05			1570	-16391900	-16792500	-42054200	0.136692	16391900	16792500	42054200	6679.71
1571	-17952200	-18260800	-50981700	0.0708854	17952200	18260800	50981700	4911.28			1571	-18029000	-18341600	-51482300	0.0708854	18029000	18341600	51482300	4999.93
1572	-17675300	-18220500	-50971200	0.112865	17675300	18220500	50971200	7796.54			1572	-17101800	-18170100	-51184500	0.112865	17101800	18170100	51184500	7813.12
1573	-18045300	-18263600	-50908700	0.118641	18045300	18263600	50908700	8206.7			1573	-18378100	-18387300	-51384800	0.118641	18378100	18387300	51384800	8369.09
1574	-18057400	-18262400	-50888400	0.127297	18057400	18262400	50888400	8800.32			1574	-18380800	-18441700	-51349600	0.127297	18380800	18441700	51349600	8973.66
1575	-18068900	-18260700	-50865000	0.133002	18068900	18260700	50865000	9188.33			1575	-18381500	-18492000	-51304400	0.133002	18381500	18492000	51304400	9365.98
1576	-18081100	-18259700	-50845100	0.135583	18081100	18259700	50845100	9361.33			1576	-18383800	-18543600	-51269100	0.135583	18383800	18543600	51269100	9541.06
1577	-16966400	-18144200	-51135000	0.0696628	16966400	18144200	51135000	4808.35			1577	-15397000	-17813100	-50339400	0.0696628	15397000	17813100	50339400	4613.28
1578	-16740300	-18087800	-50958300	0.0662342	16740300	18087800	50958300	4534.59			1578	-14916900	-17631200	-49520000	0.0662342	14916900	17631200	49520000	4241.96
1579	-17432700	-19650800	-43368100	0.0634577	17432700	19650800	43368100	3411.58			1579	-16065000	-20008800	-33241100	0.0634577	16065000	20008800	33241100	2292.38
1580	-17433700	-19552200	-43474200	0.0790526	17433700	19552200	43474200	4260.87			1580	-16067700	-19765300	-33504200	0.0790526	16067700	19765300	33504200	2871.66
1581	-17440100	-19424700	-43647200	0.0929219	17440100	19424700	43647200	5031.85			1581	-16077300	-19472900	-33865300	0.0929219	16077300	19472900	33865300	3405.32
1582	-17447500	-19213900	-43911300	0.0907459	17447500	19213900	43911300	4948.28			1582	-16094500	-19053500	-34407000	0.0907459	16094500	19053500	34407000	3372.58
1583	-17468800	-18992600	-44284400	0.0817479	17468800	18992600	44284400	4506.68			1583	-16135700	-18655800	-35099500	0.0817479	16135700	18655800	35099500	3103.81
1584	-17483700	-18751300	-44632000	0.0855131	17483700	18751300	44632000	4760.61			1584	-16163300	-18214500	-35737700	0.0855131	16163300	18214500	35737700	3307.8
1585	-18070300	-18256300	-50831700	0.144825	18070300	18256300	50831700	9993.79			1585	-18373300	-18501300	-51236300	0.144825	18373300	18501300	51236300	10175.8
1586	-17017300	-17939400	-49621500	0.143994	17017300	17939400	49621500	9429.07			1586	-15510500	-17249700	-46201700	0.143994	15510500	17249700	46201700	8194.64
1587	-17524300	-18199700	-50973300	0.125502	17524300	18199700	50973300	8657.91			1587	-16687600	-18077700	-50939100	0.125502	16687600	18077700	50939100	8582.5
1588	-17554100	-18204300	-50976700	0.122325	17554100	18204300	50976700	8442.07			1588	-16765700	-18096700	-50996500	0.122325	16765700	18096700	50996500	8387.77
1589	-17672900	-18058400	-46676900	0.118399	17672900	18058400	46676900	7048.73			1589	-16584600	-17372500	-39589100	0.118399	16584600	17372500	39589100	5306.18
1590	-17703000	-17883400	-47066300	0.129946	17703000	17883400	47066300	7831.45			1590	-16654200	-17067800	-40390900	0.129946	16654200	17067800	40390900	5991.01
1591	-17026200	-18035400	-50298300	0.0861062	17026200	18035400	50298300	5775.29			1591	-15535900	-17526200	-48151500	0.0861062	15535900	17526200	48151500	5273.1
1592	-17284700	-18149600	-50855500	0.112068	17284700	18149600	50855500	7682.62			1592	-16099900	-17891700	-50197800	0.112068	16099900	17891700	50197800	7428.02
1593	-17253400	-18140600	-50822300	0.126544	17253400	18140600	50822300	8662.5			1593	-16027800	-17860900	-50050300	0.126544	16027800	17860900	50050300	8338.37
1594	-17220900	-18130300	-50781100	0.127961	17220900	18130300	50781100	8744.35			1594	-15953300	-17826000	-49875100	0.127961	15953300	17826000	49875100	8373.73
1595	-17189800	-18118700	-50729500	0.126604	17189800	18118700	50729500	8633.62			1595	-15884200	-17787500	-49669700	0.126604	15884200	17787500	49669700	8219.2
1596	-17540200	-19386200	-44400900	0.0635556	17540200	19386200	44400900	3537.75			1596	-16285800	-19912200	-34914900	0.0635556	16285800	19912200	34914900	2457.53
1597	-16625800	-17814100	-49117600	0.0435675	16625800	17814100	49117600	2791.66			1597	-14611900	-16876500	-44434300	0.0435675	14611900	16876500	44434300	2294.26
1598	-16561000	-17835300	-49333700	0.046359	16561000	17835300	49333700	2991.83			1598	-14494200	-16926900	-44912400	0.046359	14494200	16926900	44912400	2484.88
1599	-16506100	-17893800	-49806500	0.0280607	16506100	17893800	49806500	1840.83			1599	-14410100	-17080300	-46092300	0.0280607	14410100	17080300	46092300	1573.64
1600	-17618600	-19089200	-45258100	0.0568869	17618600	19089200	45258100	3255.56			1600	-16430800	-19673600	-36189300	0.0568869	16430800	19673600	36189300	2307.38
1601	-17564300	-19429000	-44530200	0.0629263	17564300	19429000	44530200	3521.58			1601	-16329000	-20239000	-34896700	0.0629263	16329000	20239000	34896700	2448.47
1602	-17573300	-19395800	-44627500	0.061751	17573300	19395800	44627500	3466.71			1602	-16346600	-20213300	-35048000	0.061751	16346600	20213300	35048000	2416.44
1603	-17393100	-18173900	-50920200	0.119262	17393100	18173900	50920200	8202.36			1603	-16352500	-17978400	-50564300	0.119262	16352500	17978400	50564300	8025.67
1604	-17937800	-18261300	-50999900	0.069363	17937800	18261300	50999900	4808.15			1604	-17971300	-18337300	-51509300	0.069363	17971300	18337300	51509300	4894.41
1605	-17307600	-18196900	-51170300	0.0988778	17307600	18196900	51170300	6854.19			1605	-16158600	-18018300	-51043600	0.0988778	16158600	18018300	51043600	6755.77
1606	-17376000	-18208000	-51180900	0.0985427	17376000	18208000	51180900	6837.72			1606	-16320500	-18058900	-51172000	0.0985427	16320500	18058900	51172000	6772.45
1607	-17441200	-18217900	-51186700	0.094608	17441200	18217900	51186700	6569.92			1607	-16480600	-18096800	-51282400	0.094608	16480600	18096800	51282400	6536
1608	-17650700	-18242900	-51155500	0.0354568	17650700	18242900	51155500	2464.36			1608	-17044700	-18209600	-51523900	0.0354568	17044700	18209600	51523900	2482.22
1609	-17093500	-18162900	-51141800	0.0977425	17093500	18162900	51141800	6755.75			1609	-15666800	-17889300	-50614100	0.0977425	15666800	17889300	50614100	6550.9
1610	-17168500	-18177400	-51170400	0.0981741	17168500	18177400	51170400	6796.88			1610	-15833700	-17938600	-50799500	0.0981741	15833700	17938600	50799500	6632.29
1611	-17241400	-18190100	-51187800	0.097268	17241400	18190100	51187800	6742.64			1611	-16000200	-17984900	-50963400	0.097268	16000200	17984900	50963400	6618.3
1612	-16534100	-18013500	-50633700	0.0652161	16534100	18013500	50633700	4406.41			1612	-14493500	-17402900	-48312700	0.0652161	14493500	17402900	48312700	3981.44
1613	-16598700	-18057500	-50883400	0.058549	16598700	18057500	50883400	3992.99			1613	-14627400	-17527300	-49067500	0.058549	14627400	17527300	49067500	3679.6
1614	-16669900	-18073200	-50924100	0.0624576	16669900	18073200	50924100	4268.29			1614	-14772700	-17580400	-49301600	0.0624576	14772700	17580400	49301600	3963.72
1615	-17997300	-18247700	-50843600	0.0946586	17997300	18247700	50843600	6530.09			1615	-18208100	-18331900	-51234000	0.0946586	18208100	18331900	51234000	6631.63
1616	-17970900	-18245100	-50851000	0.0906723	17970900	18245100	50851000	6255.1			1616	-18103000	-18318000	-51239800	0.0906723	18103000	18318000	51239800	6347.23
1617	-17937800	-18242900	-50868600	0.102993	17937800	18242900	50868600	7107.11			1617	-17981000	-18303100	-51255700	0.102993	17981000	18303100	51255700	7205.28
1618	-17918100	-18240700	-50872700	0.105115	17918100	18240700	50872700	7253.2			1618	-17903100	-18291800	-51252400	0.105115	17903100	18291800	51252400	7347.51
1619	-17900900	-18238800	-50876300	0.108448	17900900	18238800	50876300	7482.88			1619	-17832600	-18281300	-51248400	0.108448	17832600	18281300	51248400	7574.43
1620	-17884300	-18237100	-50880600	0.113865	17884300	18237100	50880600	7856.57			1620	-17764800	-18271200	-51244100	0.113865	17764800	18271200	51244100	7946.56
1621	-17868200	-18235400	-50885000	0.122573	17868200	18235400	50885000	8457.4			1621	-17699100	-18261200	-51238400	0.122573	17699100	18261200	51238400	8547.38
1622	-17848600	-18233400	-50889900	0.149795	17848600	18233400	50889900	10335.5			1622	-17622700	-18249900	-51233600	0.149795	17622700	18249900	51233600	10436.5
1623	-17030200	-18016600	-50160100	0.0864408	17030200	18016600	50160100	5769.84			1623	-15544800	-17471700	-47753300	0.0864408	15544800	17471700	47753300	5216.56
1624	-17318100	-18154200	-50854800	0.087951	17318100	18154200	50854800	6031.03			1624	-16175800	-17907600	-50235900	0.087951	16175800	17907600	50235900	5841.26
1625	-16798700	-17762800	-48578100	0.0664353	16798700	17762800	48578100	4181.96			1625	-14920600	-16757600	-43276300	0.0664353	14920600	16757600	43276300	3351.23
1626	-16671000	-17785700	-48869600	0.0535501	16671000	17785700	48869600	3402.3			1626	-14686000	-16804500	-43846400	0.0535501	14686000	16804500	43846400	2756.82
1627	-17639400	-18970900	-45525100	0.0566365	17639400	18970900	45525100	3268.24			1627	-16474200	-19460800	-36712000	0.0566365	16474200	19460800	36712000	2337.38
1628	-17355300	-18162600	-50877900	0.126292	17355300	18162600	50877900	8670.09			1628	-16260000	-17938000	-50368500	0.126292	16260000	17938000	50368500	8433.38
1629	-17595500	-18868700	-45313700	0.0405741	17595500	18868700	45313700	2320.18			1629	-16350800	-19011700	-36279800	0.0405741	16350800	19011700	36279800	1630.61
1630	-17577300	-18909600	-45142600	0.0295403	17577300	18909600	45142600	1679.47			1630	-16308600	-19039300	-35950600	0.0295403	16308600	19039300	35950600	1171.58
1631	-17913800	-18260600	-51018700	0.0636578	17913800	18260600	51018700	4414.52			1631	-17880800	-18327100	-51527200	0.0636578	17880800	18327100	51527200	4490.8
1632	-17537600	-18328700	-45439600	0.0555547	17537600	18328700	45439600	3170.13			1632	-16273600	-17541500	-37198700	0.0555547	16273600	17541500	37198700	2259.25
1633	-17555400	-18120300	-45775500	0.0602731	17555400	18120300	45775500	3473.67			1633	-16307300	-17177200	-37803400	0.0602731	16307300	17177200	37803400	2499.46
1634	-17655700	-18856600	-45755600	0.053721	17655700	18856600	45755600	3121.83			1634	-16508100	-19239300	-37176000	0.053721	16508100	19239300	37176000	2250.22
1635	-17671100	-18744200	-45977600	0.0580154	17671100	18744200	45977600	3394.19			1635	-16539100	-19011000	-37625100	0.0580154	16539100	19011000	37625100	2464.89
1636	-17713400	-18497000	-46527600	0.0886033	17713400	18497000	46527600	5273.16			1636	-16634300	-18531700	-38784400	0.0886033	16634300	18531700	38784400	3914.19
1637	-17739600	-18348600	-46863000	0.0851385	17739600	18348600	46863000	5120.27			1637	-16696100	-18242100	-39515900	0.0851385	16696100	18242100	39515900	3856.2
1638	-17748600	-17848500	-48241000	0.0882121	17748600	17848500	48241000	5539.01			1638	-16927800	-16955000	-42679100	0.0882121	16927800	16955000	42679100	4449.78
1639	-17798000	-17898600	-47730200	0.0714458	17798000	17898600	47730200	4411.55			1639	-16822500	-17230200	-41430500	0.0714458	16822500	17230200	41430500	3443.25
1640	-17749600	-18131800	-47151300	0.058393	17749600	18131800	47151300	3539.95			1640	-16703200	-17708400	-40100500	0.058393	16703200	17708400	40100500	2685.82
1641	-17728500	-18199200	-46933300	0.0587828	17728500	18199200	46933300	3538.17			1641	-16650500	-17823600	-39608600	0.0587828	16650500	17823600	39608600	2654.91
1642	-17708400	-18333300	-46655400	0.0713318	17708400	18333300	46655400	4256.87			1642	-16606100	-18095900	-39019200	0.0713318	16606100	18095900	39019200	3158.72
1643	-16464000	-17937800	-50162900	0.0414198	16464000	17937800	50162900	2750.77			1643	-14338400	-17191700	-46959200	0.0414198	14338400	17191700	46959200	2399.84
1644	-16456800	-17953500	-50282400	0.0452033	16456800	17953500	50282400	3014.57			1644	-14328200	-17233700	-47269700	0.0452033	14328200	17233700	47269700	2649.92
1645	-16461200	-17970900	-50402700	0.0474742	16461200	17970900	50402700	3179.62			1645	-14339600	-17279000	-47581500	0.0474742	14339600	17279000	47581500	2816.33
1646	-16469700	-17989400	-50525800	0.0539139	16469700	17989400	50525800	3626.91			1646	-14361700	-17331000	-47931400	0.0539139	14361700	17331000	47931400	3241.33
1647	-17682500	-18471100	-46332200	0.0616376	17682500	18471100	46332200	3641.12			1647	-16548200	-18364400	-38337000	0.0616376	16548200	18364400	38337000	2666.01
1648	-17437300	-19828100	-43223900	0.0668555	17437300	19828100	43223900	3584.12			1648	-16064400	-20501700	-32743900	0.0668555	16064400	20501700	32743900	2392.78
1649	-17432200	-19796200	-43219800	0.0665239	17432200	19796200	43219800	3564.13			1649	-16058500	-20371600	-32832100	0.0665239	16058500	20371600	32832100	2382.3
1650	-17680600	-18241900	-51118300	0.0665038	17680600	18241900	51118300	4617.58			1650	-17139200	-18218000	-51489400	0.0665038	17139200	18218000	51489400	4654.07
1651	-17664500	-18242400	-51138200	0.0471342	17664500	18242400	51138200	3274.44			1651	-17090500	-18213300	-51504700	0.0471342	17090500	18213300	51504700	3298.86
1652	-17725200	-18247000	-51110300	0.0694239	17725200	18247000	51110300	4821.01			1652	-17267300	-18240800	-51524200	0.0694239	17267300	18240800	51524200	4869.79
1653	-17768700	-18251800	-51101200	0.0633628	17768700	18251800	51101200	4400.53			1653	-17394600	-18262700	-51553000	0.0633628	17394600	18262700	51553000	4454.11
1654	-17811000	-18256400	-51092200	0.0624623	17811000	18256400	51092200	4338.36			1654	-17519300	-18283500	-51577000	0.0624623	17519300	18283500	51577000	4399.37
1655	-17850700	-18260400	-51080700	0.0609525	17850700	18260400	51080700	4233.41			1655	-17642500	-18302900	-51592400	0.0609525	17642500	18302900	51592400	4300.11
1656	-17656500	-18611900	-46006200	0.0559845	17656500	18611900	46006200	3273.49			1656	-16490600	-18626700	-37663600	0.0559845	16490600	18626700	37663600	2366.01
1657	-17636100	-18680500	-45791900	0.0515087	17636100	18680500	45791900	2990.7			1657	-16441900	-18717500	-37224700	0.0515087	16441900	18717500	37224700	2141.18
1658	-17617500	-18742400	-45596700	0.0453488	17617500	18742400	45596700	2616.23			1658	-16396500	-18790600	-36827500	0.0453488	16396500	18790600	36827500	1856.77
1659	-17477700	-19636200	-43704800	0.0628906	17477700	19636200	43704800	3423.18			1659	-16127700	-20302600	-33395100	0.0628906	16127700	20302600	33395100	2302.29
1660	-17790300	-17828100	-48053000	0.0860983	17790300	17828100	48053000	5372.25			1660	-16900200	-17004300	-42211700	0.0860983	16900200	17004300	42211700	4267.73
1661	-18107800	-18255100	-50785900	0.116426	18107800	18255100	50785900	8024.33			1661	-18382300	-18648900	-51153000	0.116426	18382300	18648900	51153000	8169.09
1662	-18112100	-18258200	-50803700	0.130448	18112100	18258200	50803700	8996.65			1662	-18390700	-18672500	-51189900	0.130448	18390700	18672500	51189900	9166.6
1663	-18128600	-18257600	-50782900	0.121946	18128600	18257600	50782900	8405.61			1663	-18394200	-18737900	-51149100	0.121946	18394200	18737900	51149100	8562.82
1664	-17441500	-19813000	-43269200	0.0762941	17441500	19813000	43269200	4096.15			1664	-16067600	-20526700	-32742000	0.0762941	16067600	20526700	32742000	2732.02
1665	-17462100	-19735100	-43494500	0.07136	17462100	19735100	43494500	3859.27			1665	-16102100	-20448700	-33066200	0.07136	16102100	20448700	33066200	2585.45
1666	-17697800	-17882100	-48531400	0.0778804	17697800	17882100	48531400	4938.8			1666	-16855100	-17053000	-43451900	0.0778804	16855100	17053000	43451900	4045.97
1667	-17659100	-17899700	-48695900	0.0778235	17659100	17899700	48695900	4962.3			1667	-16772100	-17101200	-43879200	0.0778235	16772100	17101200	43879200	4106.72
1668	-17612500	-17904400	-48775900	0.076412	17612500	17904400	48775900	4883.9			1668	-16652900	-17111000	-44068400	0.076412	16652900	17111000	44068400	4056.19
1669	-17581000	-17921100	-48926800	0.0763134	17581000	17921100	48926800	4902.34			1669	-16587000	-17158100	-44470500	0.0763134	16587000	17158100	44470500	4111.31
1670	-17554400	-17936600	-49063800	0.0658585	17554400	17936600	49063800	4250.25			1670	-16531500	-17201300	-44835100	0.0658585	16531500	17201300	44835100	3595.93
1671	-17623200	-17915400	-48843800	0.0758495	17623200	17915400	48843800	4860.23			1671	-16696900	-17145300	-44269800	0.0758495	16696900	17145300	44269800	4059.97
1672	-17766900	-18209200	-47197000	0.0837302	17766900	18209200	47197000	5088.85			1672	-16762200	-17961300	-40268600	0.0837302	16762200	17961300	40268600	3892.39
1673	-17795300	-18075100	-47534100	0.0888636	17795300	18075100	47534100	5458.9			1673	-16831900	-17685700	-41041800	0.0888636	16831900	17685700	41041800	4243.85
1674	-17822800	-17976800	-47829100	0.06721	17822800	17976800	47829100	4168.38			1674	-16904800	-17489800	-41759000	0.06721	16904800	17489800	41759000	3293.65
1675	-17828000	-18001800	-47840900	0.0431138	17828000	18001800	47840900	2675.8			1675	-16919500	-17561300	-41792000	0.0431138	16919500	17561300	41792000	2117.68
1676	-17840700	-17919300	-48014300	0.06316	17840700	17919300	48014300	3940.94			1676	-16950700	-17375000	-42201400	0.06316	16950700	17375000	42201400	3144.95
1677	-17832000	-17859400	-48235500	0.0713913	17832000	17859400	48235500	4485.87			1677	-16997400	-17175500	-42734700	0.0713913	16997400	17175500	42734700	3620.74
1678	-17743200	-17878800	-48462300	0.0764507	17743200	17878800	48462300	4838.45			1678	-16971300	-17046900	-43292500	0.0764507	16971300	17046900	43292500	3952.74
1679	-17295300	-17654200	-47306300	0.0580627	17295300	17654200	47306300	3507.45			1679	-15774500	-16510100	-40655100	0.0580627	15774500	16510100	40655100	2658.39
1680	-17424100	-19726500	-43231100	0.0513315	17424100	19726500	43231100	2748.54			1680	-16046400	-20161900	-32954900	0.0513315	16046400	20161900	32954900	1838.61
1681	-17216500	-17661100	-47434400	0.0294092	17216500	17661100	47434400	1783.4			1681	-15622000	-16512300	-40822900	0.0294092	15622000	16512300	40822900	1353.21
1682	-17156900	-17678300	-47616900	0.0601375	17156900	17678300	47616900	3668.9			1682	-15533700	-16558100	-41238100	0.0601375	15533700	16558100	41238100	2811.91
1683	-17050900	-18064500	-50481100	0.0874171	17050900	18064500	50481100	5902.28			1683	-15587700	-17613900	-48726200	0.0874171	15587700	17613900	48726200	5470.13
1684	-17073300	-18075300	-50535800	0.0915068	17073300	18075300	50535800	6191.52			1684	-15632100	-17647400	-48920400	0.0915068	15632100	17647400	48920400	5769.04
1685	-17098000	-18087100	-50595800	0.0997996	17098000	18087100	50595800	6768.34			1685	-15683200	-17684000	-49130900	0.0997996	15683200	17684000	49130900	6343.05
1686	-17123700	-18099300	-50657300	0.1121	17123700	18099300	50657300	7620.69			1686	-15739400	-17723300	-49355500	0.1121	15739400	17723300	49355500	7186.57
1687	-17645700	-18242700	-46297800	0.112419	17645700	18242700	46297800	6614.58			1687	-16522900	-17699000	-38821800	0.112419	16522900	17699000	38821800	4906.32
1688	-17620600	-18437800	-45923500	0.114199	17620600	18437800	45923500	6643.02			1688	-16466700	-18047800	-38071400	0.114199	16466700	18047800	38071400	4859.35
1689	-17596800	-18637000	-45554700	0.119278	17596800	18637000	45554700	6861.61			1689	-16414400	-18408900	-37336800	0.119278	16414400	18408900	37336800	4953.8
1690	-17577100	-18833300	-45217800	0.120861	17577100	18833300	45217800	6883.75			1690	-16370800	-18771700	-36662800	0.120861	16370800	18771700	36662800	4912.98
1691	-17559000	-19017500	-44903900	0.116917	17559000	19017500	44903900	6597.93			1691	-16331300	-19122400	-36030000	0.116917	16331300	19122400	36030000	4660
1692	-17544100	-19178700	-44636000	0.108311	17544100	19178700	44636000	6064.81			1692	-16298100	-19436600	-35478200	0.108311	16298100	19436600	35478200	4245.26
1693	-17547100	-19466700	-44369700	0.076663	17547100	19466700	44369700	4267.12			1693	-16296600	-20217200	-34687200	0.076663	16296600	20217200	34687200	2955.87
1694	-17554900	-19449900	-44442000	0.069456	17554900	19449900	44442000	3875.45			1694	-16311600	-20237000	-34774300	0.069456	16311600	20237000	34774300	2688.81
1695	-16938800	-17741200	-48283900	0.0731027	16938800	17741200	48283900	4559.24			1695	-15181800	-16708300	-42663400	0.0731027	15181800	16708300	42663400	3607.94
1696	-17586000	-19279800	-44834300	0.0774678	17586000	19279800	44834300	4375.59			1696	-16362300	-19990100	-35383600	0.0774678	16362300	19990100	35383600	3059.23
1697	-17578300	-19336500	-44722600	0.076072	17578300	19336500	44722600	4282.3			1697	-16349400	-20097800	-35183700	0.076072	16349400	20097800	35183700	2986.2
1698	-17572400	-19382500	-44634500	0.0730389	17572400	19382500	44634500	4100.74			1698	-16338800	-20178100	-35028000	0.0730389	16338800	20178100	35028000	2853.65
1699	-17494900	-18194800	-50968000	0.121959	17494900	18194800	50968000	8409.65			1699	-16611500	-18058000	-50874200	0.121959	16611500	18058000	50874200	8315.76
1700	-17463500	-18189200	-50959300	0.117588	17463500	18189200	50959300	8103.45			1700	-16532000	-18036300	-50799000	0.117588	16532000	18036300	50799000	7991.07
1701	-17174300	-17854100	-48855000	0.141607	17174300	17854100	48855000	9036.5			1701	-15794300	-17023400	-44301100	0.141607	15794300	17023400	44301100	7511.19
1702	-17271400	-17824200	-48544500	0.140354	17271400	17824200	48544500	8865.89			1702	-15971400	-16947000	-43578400	0.140354	15971400	16947000	43578400	7250.81
1703	-17384600	-17793600	-48212600	0.13767	17384600	17793600	48212600	8602.96			1703	-16172300	-16870100	-42828100	0.13767	16172300	16870100	42828100	6920.14
1704	-17569500	-19143000	-44853600	0.0673914	17569500	19143000	44853600	3802.26			1704	-16305300	-19552800	-35413600	0.0673914	16305300	19552800	35413600	2640.57
1705	-17549800	-19245300	-44610700	0.0574274	17549800	19245300	44610700	3215.46			1705	-16267900	-19725500	-34973500	0.0574274	16267900	19725500	34973500	2217.2
1706	-18027100	-18264000	-50930000	0.0976483	18027100	18264000	50930000	6758.35			1706	-18313100	-18372600	-51419600	0.0976483	18313100	18372600	51419600	6891.49
1707	-17980600	-18262600	-50966600	0.0814423	17980600	18262600	50966600	5641.3			1707	-18130500	-18354000	-51469200	0.0814423	18130500	18354000	51469200	5747.49
1708	-18006900	-18263900	-50949800	0.0947536	18006900	18263900	50949800	6561.2			1708	-18227800	-18364600	-51448100	0.0947536	18227800	18364600	51448100	6688.25
1709	-17694000	-17867700	-48432700	0.0799833	17694000	17867700	48432700	5054.06			1709	-16820900	-17009000	-43172100	0.0799833	16820900	17009000	43172100	4108.2
1710	-17650100	-17886900	-48613200	0.0779479	17650100	17886900	48613200	4955.11			1710	-16732500	-17062000	-43639200	0.0779479	16732500	17062000	43639200	4073.08
1711	-17700100	-18222900	-50963700	0.114048	17700100	18222900	50963700	7878.05			1711	-17173300	-18182800	-51203500	0.114048	17173300	18182800	51203500	7905.28
1712	-18096400	-18258900	-50824400	0.133655	18096400	18258900	50824400	9223			1712	-18387100	-18607200	-51229000	0.133655	18387100	18607200	51229000	9398.41
1713	-16911500	-18132900	-51109300	0.0895948	16911500	18132900	51109300	6175.6			1713	-15271900	-17774500	-50188600	0.0895948	15271900	17774500	50188600	5895.29
1714	-16846300	-18118700	-51073200	0.0703396	16846300	18118700	51073200	4839.5			1714	-15135700	-17728200	-49994500	0.0703396	15135700	17728200	49994500	4591.05
1715	-16788900	-18104500	-51028800	0.0699616	16788900	18104500	51028800	4803.62			1715	-15017700	-17682300	-49784400	0.0699616	15017700	17682300	49784400	4527.55
1716	-17010000	-18153100	-51155300	0.0926182	17010000	18153100	51155300	6399.79			1716	-15479900	-17847200	-50500000	0.0926182	15479900	17847200	50500000	6172.86
1717	-17092900	-18169700	-51190800	0.0963384	17092900	18169700	51190800	6669.98			1717	-15661400	-17900900	-50702300	0.0963384	15661400	17900900	50702300	6476.73
1718	-17424100	-19208600	-43749000	0.0807694	17424100	19208600	43749000	4377.25			1718	-16046600	-18957000	-34161400	0.0807694	16046600	18957000	34161400	2964.33
1719	-17445700	-18969800	-44142600	0.0696923	17445700	18969800	44142600	3820.56			1719	-16086600	-18528400	-34875600	0.0696923	16086600	18528400	34875600	2614.1
1720	-18023300	-18250000	-50833600	0.117849	18023300	18250000	50833600	8129.13			1720	-18311300	-18346000	-51231800	0.117849	18311300	18346000	51231800	8263.89
1721	-17017700	-17962100	-49782800	0.114235	17017700	17962100	49782800	7523.31			1721	-15514400	-17314300	-46658800	0.114235	15514400	17314300	46658800	6615.04
1722	-17024300	-17982100	-49919200	0.105022	17024300	17982100	49919200	6950.43			1722	-15533700	-17371500	-47048100	0.105022	15533700	17371500	47048100	6172.54
1723	-17039100	-17997500	-50014400	0.0842287	17039100	17997500	50014400	5593.86			1723	-15566400	-17416500	-47337300	0.0842287	15566400	17416500	47337300	5005.91
1724	-17582500	-18208400	-50977800	0.117187	17582500	18208400	50977800	8089.92			1724	-16841400	-18114200	-51046000	0.117187	16841400	18114200	51046000	8054.71
1725	-17610600	-18212300	-50977200	0.114769	17610600	18212300	50977200	7924.91			1725	-16916000	-18130700	-51088800	0.114769	16916000	18130700	51088800	7905.49
1726	-17637900	-18215700	-50974400	0.117399	17637900	18215700	50974400	8107.8			1726	-16989700	-18146100	-51125300	0.117399	16989700	18146100	51125300	8102.21
1727	-18094400	-18263600	-50859800	0.11932	18094400	18263600	50859800	8243.68			1727	-18394900	-18591500	-51300900	0.11932	18394900	18591500	51300900	8409.65
1728	-18088100	-18266000	-50883100	0.133901	18088100	18266000	50883100	9257.93			1728	-18396500	-18555300	-51348400	0.133901	18396500	18555300	51348400	9449.24
1729	-17732000	-17750500	-47406300	0.14615	17732000	17750500	47406300	8904.62			1729	-16723100	-16848300	-41102100	0.14615	16723100	16848300	41102100	6914.41
1730	-17048800	-18046300	-50353300	0.0886946	17048800	18046300	50353300	5961.64			1730	-15582800	-17559600	-48342900	0.0886946	15582800	17559600	48342900	5472.38
1731	-17161500	-18106300	-50669600	0.119755	17161500	18106300	50669600	8147.4			1731	-15821800	-17747200	-49443600	0.119755	15821800	17747200	49443600	7707.35
1732	-17549600	-19287300	-44566800	0.0867059	17549600	19287300	44566800	4849.66			1732	-16308200	-19734700	-35252200	0.0867059	16308200	19734700	35252200	3387.35
1733	-17546800	-19381200	-44452800	0.0825034	17546800	19381200	44452800	4600.99			1733	-16300600	-19975000	-34957600	0.0825034	16300600	19975000	34957600	3200.14
1734	-17556600	-19389100	-44515200	0.0867624	17556600	19389100	44515200	4850.22			1734	-16319700	-20050800	-35018300	0.0867624	16319700	20050800	35018300	3379.27
1735	-17001100	-17700300	-47929900	0.0766905	17001100	17700300	47929900	4724.87			1735	-15262100	-16611100	-41888900	0.0766905	15262100	16611100	41888900	3670.9
1736	-16528800	-17856300	-49515900	0.0572193	16528800	17856300	49515900	3715.76			1736	-14439500	-16978200	-45333200	0.0572193	14439500	16978200	45333200	3116.41
1737	-16448600	-17887200	-49817400	0.0367609	16448600	17887200	49817400	2411.26			1737	-14291600	-17056600	-46041400	0.0367609	14291600	17056600	46041400	2055.27
1738	-17611700	-19152400	-45145500	0.0702687	17611700	19152400	45145500	4008.04			1738	-16418200	-19801800	-35970700	0.0702687	16418200	19801800	35970700	2831.91
1739	-17582200	-19360000	-44727000	0.0701577	17582200	19360000	44727000	3951.26			1739	-16363400	-20173000	-35208400	0.0701577	16363400	20173000	35208400	2761.24
1740	-17421100	-18179300	-50931100	0.12323	17421100	18179300	50931100	8480.65			1740	-16420900	-17998100	-50637200	0.12323	16420900	17998100	50637200	8318.96
1741	-17108100	-17908200	-49307900	0.1438	17108100	17908200	49307900	9320.08			1741	-15687600	-17168700	-45445800	0.1438	15687600	17168700	45445800	7964.62
1742	-17168300	-17880900	-49052600	0.150371	17168300	17880900	49052600	9663.28			1742	-15803800	-17096800	-44816000	0.150371	15803800	17096800	44816000	8138.46
1743	-17607300	-17760900	-47756400	0.156084	17607300	17760900	47756400	9616.56			1743	-16597800	-16792900	-41851500	0.156084	16597800	16792900	41851500	7585.61
1744	-17519500	-19348100	-44291300	0.0530904	17519500	19348100	44291300	2941.69			1744	-16202000	-19830800	-34397400	0.0530904	16202000	19830800	34397400	2005.49
1745	-18074900	-18266900	-50903100	0.145169	18074900	18266900	50903100	10042.6			1745	-18393300	-18495500	-51384800	0.145169	18393300	18495500	51384800	10251.1
1746	-17971900	-18264000	-50985300	0.0762081	17971900	18264000	50985300	5281.7			1746	-18090900	-18353100	-51502600	0.0762081	18090900	18353100	51502600	5382.22
1747	-17502800	-18226700	-51188100	0.0846343	17502800	18226700	51188100	5880.91			1747	-16634000	-18131200	-51374500	0.0846343	16634000	18131200	51374500	5873.43
1748	-17557400	-18234300	-51188000	0.0557893	17557400	18234300	51188000	3878.52			1748	-16774300	-18160300	-51442400	0.0557893	16774300	18160300	51442400	3885.48
1749	-17656800	-18245300	-51166400	0.0429657	17656800	18245300	51166400	2987.54			1749	-17050500	-18212700	-51540500	0.0429657	17050500	18212700	51540500	3009.77
1750	-17314900	-18202400	-51202000	0.0958635	17314900	18202400	51202000	6652.97			1750	-16172500	-18029700	-51111300	0.0958635	16172500	18029700	51111300	6566.14
1751	-17387200	-18213600	-51209800	0.0951428	17387200	18213600	51209800	6609.07			1751	-16346200	-18072400	-51242300	0.0951428	16346200	18072400	51242300	6556.28
1752	-17459600	-18224100	-51212400	0.0935524	17459600	18224100	51212400	6503.47			1752	-16522300	-18112600	-51353700	0.0935524	16522300	18112600	51353700	6481.44
1753	-17510900	-17943600	-49157500	0.0722453	17510900	17943600	49157500	4675.94			1753	-16418800	-17219000	-45073900	0.0722453	16418800	17219000	45073900	3975.92
1754	-17534100	-17927100	-49016800	0.0719197	17534100	17927100	49016800	4632.72			1754	-16466000	-17172200	-44692900	0.0719197	16466000	17172200	44692900	3902.55
1755	-17564500	-17910400	-48867100	0.0742814	17564500	17910400	48867100	4760.86			1755	-16529000	-17124100	-44286200	0.0742814	16529000	17124100	44286200	3970.75
1756	-17665100	-18218900	-50970100	0.120767	17665100	18218900	50970100	8341.28			1756	-17063300	-18160800	-51156800	0.120767	17063300	18160800	51156800	8349.24
1757	-18107300	-18262500	-50838900	0.122014	18107300	18262500	50838900	8424.8			1757	-18397400	-18648400	-51261700	0.122014	18397400	18648400	51261700	8592.87
1758	-17076400	-17932700	-49514600	0.131542	17076400	17932700	49514600	8585.89			1758	-15635300	-17235500	-45975600	0.131542	15635300	17235500	45975600	7431.06
1759	-16642400	-18077100	-50980000	0.0572073	16642400	18077100	50980000	3916.18			1759	-14712500	-17584500	-49390800	0.0572073	14712500	17584500	49390800	3640.59
1760	-16719700	-18093000	-51016200	0.0664564	16719700	18093000	51016200	4558.17			1760	-14873700	-17638700	-49617400	0.0664564	14873700	17638700	49617400	4269.78
1761	-17999800	-18246800	-50834700	0.0611276	17999800	18246800	50834700	4215.74			1761	-18213400	-18330600	-51219400	0.0611276	18213400	18330600	51219400	4280.58
1762	-17951300	-18242800	-50854500	0.0987288	17951300	18242800	50854500	6810.42			1762	-18024300	-18306600	-51237200	0.0987288	18024300	18306600	51237200	6905.42
1763	-17934300	-18241100	-50859300	0.102524	17934300	18241100	50859300	7072.24			1763	-17954200	-18296700	-51236400	0.102524	17954200	18296700	51236400	7165.92
1764	-17918100	-18239200	-50861700	0.110883	17918100	18239200	50861700	7648.3			1764	-17888000	-18286800	-51232300	0.110883	17888000	18286800	51232300	7744.24
1765	-17903100	-18237600	-50865500	0.116263	17903100	18237600	50865500	8019.29			1765	-17824800	-18277500	-51228800	0.116263	17824800	18277500	51228800	8114.2
1766	-17887500	-18236000	-50869800	0.12268	17887500	18236000	50869800	8461.9			1766	-17759600	-18267700	-51224000	0.12268	17759600	18267700	51224000	8555.43
1767	-17873400	-18234800	-50874900	0.145324	17873400	18234800	50874900	10024.2			1767	-17699100	-18258700	-51220200	0.145324	17699100	18258700	51220200	10127.5
1768	-17513500	-18196700	-50962700	0.125994	17513500	18196700	50962700	8687.79			1768	-16652600	-18064200	-50877100	0.125994	16652600	18064200	50877100	8594.86
1769	-17542700	-18201600	-50968500	0.121844	17542700	18201600	50968500	8405.6			1769	-16728200	-18083900	-50942800	0.121844	16728200	18083900	50942800	8336.39
1770	-17676900	-18103400	-46659900	0.0997725	17676900	18103400	46659900	5939.22			1770	-16596800	-17492600	-39556100	0.0997725	16596800	17492600	39556100	4473.56
1771	-17705800	-17975700	-46994300	0.124416	17705800	17975700	46994300	7486.27			1771	-16664000	-17274700	-40253800	0.124416	16664000	17274700	40253800	5721.26
1772	-17051900	-18027900	-50218700	0.0891301	17051900	18027900	50218700	5962.83			1772	-15591300	-17505800	-47950200	0.0891301	15591300	17505800	47950200	5420.58
1773	-17289100	-18146200	-50826900	0.116852	17289100	18146200	50826900	8002.94			1773	-16106600	-17880100	-50108700	0.116852	16106600	17880100	50108700	7721.06
1774	-17258400	-18136600	-50789000	0.126981	17258400	18136600	50789000	8682.75			1774	-16035400	-17847400	-49946300	0.126981	16035400	17847400	49946300	8336.73
1775	-17228000	-18125800	-50742300	0.129787	17228000	18125800	50742300	8857.73			1775	-15966700	-17811500	-49758100	0.129787	15966700	17811500	49758100	8458.71
1776	-17198300	-18113800	-50686200	0.128976	17198300	18113800	50686200	8782.8			1776	-15900800	-17772200	-49543400	0.128976	15900800	17772200	49543400	8336.49
1777	-16564700	-17807100	-49128700	0.0508451	16564700	17807100	49128700	3257.41			1777	-14484500	-16852300	-44388700	0.0508451	14484500	16852300	44388700	2669.25
1778	-16485800	-17829600	-49368500	0.0529311	16485800	17829600	49368500	3417.84			1778	-14337400	-16903400	-44901200	0.0529311	14337400	16903400	44901200	2831.6
1779	-17981800	-18245000	-50839300	0.0748839	17981800	18245000	50839300	5164.38			1779	-18139500	-18320600	-51222000	0.0748839	18139500	18320600	51222000	5240.65
1780	-17635300	-19024100	-45442500	0.0654407	17635300	19024100	45442500	3767.41			1780	-16467800	-19581300	-36546200	0.0654407	16467800	19581300	36546200	2688.67
1781	-17577500	-19378100	-44675800	0.0792393	17577500	19378100	44675800	4455.38			1781	-16358600	-20180200	-35166800	0.0792393	16358600	20180200	35166800	3113.81
1782	-17586200	-19344400	-44771200	0.0791992	17586200	19344400	44771200	4466.82			1782	-16375300	-20154000	-35312100	0.0791992	16375300	20154000	35312100	3129.17
1783	-17378900	-18168100	-50893300	0.154194	17378900	18168100	50893300	10593.6			1783	-16313400	-17956400	-50446500	0.154194	16313400	17956400	50446500	10329.8
1784	-17558900	-18962700	-44957900	0.0228964	17558900	18962700	44957900	1293.76			1784	-16268200	-19098200	-35602900	0.0228964	16268200	19098200	35602900	895.982
1785	-17953900	-18264400	-51005800	0.0714546	17953900	18264400	51005800	4954.9			1785	-18015800	-18346600	-51531700	0.0714546	18015800	18346600	51531700	5047.96
1786	-17169700	-18182600	-51206300	0.0956717	17169700	18182600	51206300	6631.94			1786	-15832500	-17949100	-50875000	0.0956717	15832500	17949100	50875000	6480.43
1787	-17249400	-18196100	-51222700	0.0938272	17249400	18196100	51222700	6512.44			1787	-16012800	-17997500	-51040700	0.0938272	16012800	17997500	51040700	6402.22
1788	-17684500	-18246800	-51149900	0.0486343	17684500	18246800	51149900	3380.64			1788	-17136900	-18226400	-51551900	0.0486343	17136900	18226400	51551900	3410.79
1789	-17570500	-17906300	-46097100	0.0670143	17570500	17906300	46097100	3898.54			1789	-16334700	-16795300	-38381000	0.0670143	16334700	16795300	38381000	2830.45
1790	-17585100	-17697300	-46410800	0.0830212	17585100	17697300	46410800	4874.28			1790	-16361900	-16424800	-38946000	0.0830212	16361900	16424800	38946000	3571.01
1791	-17428000	-17991900	-49585400	0.0898688	17428000	17991900	49585400	5900.62			1791	-16228500	-17359000	-46264300	0.0898688	16228500	17359000	46264300	5164.13
1792	-17450800	-17973500	-49431100	0.0920357	17450800	17973500	49431100	6011.34			1792	-16274600	-17303700	-45823100	0.0920357	16274600	17303700	45823100	5203.65
1793	-17672000	-18776000	-45952300	0.0662918	17672000	18776000	45952300	3876.33			1793	-16545100	-19103100	-37576000	0.0662918	16545100	19103100	37576000	2815.58
1794	-17687300	-18649400	-46188300	0.0779601	17687300	18649400	46188300	4591.02			1794	-16577700	-18840900	-38071000	0.0779601	16577700	18840900	38071000	3363.05
1795	-17705500	-18560200	-46407600	0.0844771	17705500	18560200	46407600	5009.41			1795	-16619500	-18683400	-38527400	0.0844771	16619500	18683400	38527400	3702.56
1796	-17731800	-18421900	-46733800	0.0846931	17731800	18421900	46733800	5073.94			1796	-16680800	-18410100	-39238300	0.0846931	16680800	18410100	39238300	3803.43
1797	-17654200	-18899400	-45702300	0.0661829	17654200	18899400	45702300	3840.57			1797	-16508200	-19348600	-37066800	0.0661829	16508200	19348600	37066800	2765.49
1798	-17780100	-17938000	-47562500	0.0654053	17780100	17938000	47562500	4015.9			1798	-16772700	-17289800	-41015100	0.0654053	16772700	17289800	41015100	3102.56
1799	-17752900	-18060300	-47246200	0.0586115	17752900	18060300	47246200	3562.58			1799	-16706800	-17538700	-40295700	0.0586115	16706800	17538700	40295700	2710.39
1800	-17732700	-18121100	-47040900	0.0615178	17732700	18121100	47040900	3714			1800	-16654800	-17639100	-39823600	0.0615178	16654800	17639100	39823600	2794.93
1801	-17708700	-18264700	-46726200	0.0586576	17708700	18264700	46726200	3506.75			1801	-16600400	-17928400	-39146100	0.0586576	16600400	17928400	39146100	2603.96
1802	-17059500	-18009400	-50079400	0.0864909	17059500	18009400	50079400	5758.37			1802	-15608500	-17452100	-47549400	0.0864909	15608500	17452100	47549400	5183.25
1803	-17333400	-18155500	-50848400	0.146101	17333400	18155500	50848400	10017.7			1803	-16209100	-17911400	-50229400	0.146101	16209100	17911400	50229400	9703.88
1804	-17829200	-18232100	-50899800	0.179755	17829200	18232100	50899800	12404.6			1804	-17550400	-18238700	-51225900	0.179755	17550400	18238700	51225900	12512.3
1805	-16491200	-18010200	-50653200	0.0524258	16491200	18010200	50653200	3543.31			1805	-14401400	-17386700	-48289400	0.0524258	14401400	17386700	48289400	3195.38
1806	-16389400	-17955800	-50366000	0.0489	16389400	17955800	50366000	3268.8			1806	-14187300	-17229000	-47376800	0.0489	14187300	17229000	47376800	2874.84
1807	-16392700	-17968900	-50456600	0.0431269	16392700	17968900	50456600	2892.21			1807	-14195600	-17266800	-47638400	0.0431269	14195600	17266800	47638400	2560.83
1808	-16422000	-17989800	-50576300	0.0444604	16422000	17989800	50576300	2995.02			1808	-14261500	-17322700	-47972100	0.0444604	14261500	17322700	47972100	2674.83
1809	-16486400	-18027500	-50781700	0.0371884	16486400	18027500	50781700	2524.72			1809	-14394100	-17437000	-48656100	0.0371884	14394100	17437000	48656100	2297.61
1810	-16571500	-18063100	-50950500	0.0531377	16571500	18063100	50950500	3631.6			1810	-14570700	-17536000	-49186400	0.0531377	14570700	17536000	49186400	3352.59
1811	-16739100	-17753800	-48573500	0.0607557	16739100	17753800	48573500	3821.58			1811	-14794100	-16725600	-43174500	0.0607557	14794100	16725600	43174500	3047.99
1812	-16599900	-17775100	-48865100	0.0573358	16599900	17775100	48865100	3639.76			1812	-14534600	-16771900	-43764900	0.0573358	14534600	16771900	43764900	2937.49
1813	-17686700	-18404500	-46428800	0.0581417	17686700	18404500	46428800	3444.02			1813	-16552200	-18206800	-38522900	0.0581417	16552200	18206800	38522900	2527.37
1814	-18087100	-18253000	-50791700	0.118406	18087100	18253000	50791700	8160.79			1814	-18371400	-18563400	-51160900	0.118406	18371400	18563400	51160900	8303.25
1815	-17416600	-19866000	-43038300	0.0634157	17416600	19866000	43038300	3378.05			1815	-16024700	-20461400	-32501000	0.0634157	16024700	20461400	32501000	2244.43
1816	-17410800	-19821200	-43042000	0.0607906	17410800	19821200	43042000	3236.52			1816	-16016800	-20298200	-32607700	0.0607906	16016800	20298200	32607700	2152.7
1817	-17888400	-18264000	-51068600	0.0565296	17888400	18264000	51068600	3925.99			1817	-17759700	-18320600	-51601400	0.0565296	17759700	18320600	51601400	3993.59
1818	-17701600	-18246400	-51130000	0.0641147	17701600	18246400	51130000	4454.36			1818	-17194000	-18231700	-51532600	0.0641147	17194000	18231700	51532600	4495.74
1819	-17746800	-18251600	-51121400	0.0661767	17746800	18251600	51121400	4598.21			1819	-17322300	-18254200	-51565100	0.0661767	17322300	18254200	51565100	4650.83
1820	-17790500	-18256300	-51111500	0.0645156	17790500	18256300	51111500	4483.09			1820	-17451100	-18275900	-51591200	0.0645156	17451100	18275900	51591200	4543.41
1821	-17833000	-18260700	-51100400	0.0626613	17833000	18260700	51100400	4354.32			1821	-17577600	-18296400	-51611300	0.0626613	17577600	18296400	51611300	4420.91
1822	-17874000	-18264700	-51088300	0.0609539	17874000	18264700	51088300	4235.55			1822	-17704400	-18316100	-51624900	0.0609539	17704400	18316100	51624900	4307.43
1823	-17598100	-18792100	-45408500	0.0404979	17598100	18792100	45408500	2321.68			1823	-16351000	-18839600	-36453400	0.0404979	16351000	18839600	36453400	1633.99
1824	-17579100	-18846700	-45218100	0.0358426	17579100	18846700	45218100	2041.82			1824	-16306400	-18892600	-36081700	0.0358426	16306400	18892600	36081700	1425.29
1825	-17679000	-17854900	-48356000	0.0775259	17679000	17854900	48356000	4884.56			1825	-16758300	-16968200	-42943200	0.0775259	16758300	16968200	42943200	3943.19
1826	-17718800	-17835800	-48179700	0.0748426	17718800	17835800	48179700	4687.7			1826	-16829400	-16914500	-42488200	0.0748426	16829400	16914500	42488200	3742.21
1827	-17807800	-17825600	-47872700	0.0747155	17807800	17825600	47872700	4633.57			1827	-16842500	-17059000	-41744400	0.0747155	16842500	17059000	41744400	3637.82
1828	-17408500	-18011500	-49744900	0.0909507	17408500	18011500	49744900	6004.24			1828	-16184800	-17417200	-46723900	0.0909507	16184800	17417200	46723900	5314.96
1829	-17387200	-18013000	-49776800	0.0783613	17387200	18013000	49776800	5177.88			1829	-16123300	-17420000	-46805400	0.0783613	16123300	17420000	46805400	4590.39
1830	-17402800	-17995200	-49634100	0.0782607	17402800	17995200	49634100	5146.04			1830	-16157900	-17366300	-46387000	0.0782607	16157900	17366300	46387000	4514.63
1831	-18138600	-18260900	-50796600	0.126338	18138600	18260900	50796600	8713.31			1831	-18404600	-18780900	-51180300	0.126338	18404600	18780900	51180300	8884.44
1832	-18151100	-18259800	-50776400	0.123469	18151100	18259800	50776400	8510.55			1832	-18406600	-18835200	-51140800	0.123469	18406600	18835200	51140800	8675.72
1833	-18121800	-18254600	-50768100	0.105036	18121800	18254600	50768100	7235.86			1833	-18385700	-18706600	-51120200	0.105036	18385700	18706600	51120200	7365.88
1834	-18142400	-18256700	-50762300	0.106183	18142400	18256700	50762300	7314.88			1834	-18396800	-18795700	-51110300	0.106183	18396800	18795700	51110300	7450.42
1835	-17518600	-17955900	-49238200	0.0803169	17518600	17955900	49238200	5213.68			1835	-16448800	-17255800	-45307100	0.0803169	16448800	17255800	45307100	4461.2
1836	-17423900	-19890000	-43066800	0.0663289	17423900	19890000	43066800	3538.26			1836	-16032900	-20556900	-32463600	0.0663289	16032900	20556900	32463600	2349.32
1837	-17434700	-19841700	-43191900	0.0760481	17434700	19841700	43191900	4072.87			1837	-16047100	-20529700	-32592500	0.0760481	16047100	20529700	32592500	2706.38
1838	-17409900	-19725100	-43131300	0.0469606	17409900	19725100	43131300	2505.06			1838	-16018000	-20058400	-32855700	0.0469606	16018000	20058400	32855700	1670.92
1839	-17407200	-19651100	-43186300	0.0571856	17407200	19651100	43186300	3053.51			1839	-16012300	-19851600	-33021900	0.0571856	16012300	19851600	33021900	2039.24
1840	-17402600	-19507700	-43296600	0.0829367	17402600	19507700	43296600	4437.7			1840	-16006000	-19525300	-33303400	0.0829367	16006000	19525300	33303400	2970.89
1841	-17589500	-17933500	-49006900	0.0840912	17589500	17933500	49006900	5417.87			1841	-16622300	-17195400	-44702100	0.0840912	16622300	17195400	44702100	4572.78
1842	-17757800	-18290500	-47051200	0.0840324	17757800	18290500	47051200	5085			1842	-16742300	-18145700	-39942200	0.0840324	16742300	18145700	39942200	3866.36
1843	-17784400	-18165500	-47365900	0.0810087	17784400	18165500	47365900	4951.2			1843	-16806700	-17890300	-40657300	0.0810087	16806700	17890300	40657300	3821.07
1844	-17811200	-18056900	-47666300	0.0751958	17811200	18056900	47666300	4640.45			1844	-16873700	-17664800	-41361600	0.0751958	16873700	17664800	41361600	3636.16
1845	-17816800	-18046900	-47715800	0.0446806	17816800	18046900	47715800	2761.93			1845	-16891500	-17659400	-41493800	0.0446806	16891500	17659400	41493800	2171.8
1846	-17826100	-18029800	-47799500	0.0430794	17826100	18029800	47799500	2670.49			1846	-16916600	-17634500	-41698600	0.0430794	16916600	17634500	41698600	2110.32
1847	-17839600	-17955800	-47970200	0.0572655	17839600	17955800	47970200	3568.89			1847	-16949900	-17469400	-42101100	0.0572655	16949900	17469400	42101100	2843.8
1848	-17856800	-17873200	-48175500	0.069269	17856800	17873200	48175500	4345.06			1848	-16992800	-17280000	-42597400	0.069269	16992800	17280000	42597400	3498.97
1849	-17786900	-17875400	-48394700	0.0751645	17786900	17875400	48394700	4747.72			1849	-17040600	-17082300	-43136100	0.0751645	17040600	17082300	43136100	3867.95
1850	-17661000	-18541600	-46108300	0.0574847	17661000	18541600	46108300	3370.93			1850	-16495300	-18462200	-37861600	0.0574847	16495300	18462200	37861600	2442.26
1851	-17638200	-18607900	-45879200	0.0553346	17638200	18607900	45879200	3220.28			1851	-16440300	-18548000	-37382500	0.0553346	16440300	18548000	37382500	2308.24
1852	-17618900	-18666700	-45682600	0.0442199	17618900	18666700	45682600	2556.76			1852	-16393300	-18612400	-36982700	0.0442199	16393300	18612400	36982700	1816.3
1853	-17702300	-17895300	-48621100	0.0775304	17702300	17895300	48621100	4932.63			1853	-16884200	-17092000	-43701300	0.0775304	16884200	17092000	43701300	4068.59
1854	-17664100	-17912000	-48778800	0.079604	17664100	17912000	48778800	5091.14			1854	-16803200	-17138300	-44113500	0.079604	16803200	17138300	44113500	4240.59
1855	-17452000	-19738100	-43419200	0.0642446	17452000	19738100	43419200	3464.85			1855	-16076300	-20400400	-32930100	0.0642446	16076300	20400400	32930100	2311.76
1856	-17923500	-18262800	-51024900	0.0610591	17923500	18262800	51024900	4235.6			1856	-17904600	-18333100	-51545900	0.0610591	17904600	18333100	51545900	4311.18
1857	-17433700	-17626600	-46970800	0.0718594	17433700	17626600	46970800	4294.21			1857	-15990100	-16445800	-39979600	0.0718594	15990100	16445800	39979600	3208.07
1858	-17069000	-18057000	-50409600	0.0923474	17069000	18057000	50409600	6220.6			1858	-15626400	-17592600	-48535100	0.0923474	15626400	17592600	48535100	5740.36
1859	-17091200	-18069000	-50472900	0.100236	17091200	18069000	50472900	6768.36			1859	-15670700	-17628800	-48749400	0.100236	15670700	17628800	48749400	6282.24
1860	-17111800	-18080500	-50534800	0.105921	17111800	18080500	50534800	7169.1			1860	-15712600	-17665200	-48967100	0.105921	15712600	17665200	48967100	6693.92
1861	-17135900	-18093600	-50603900	0.118038	17135900	18093600	50603900	8010.31			1861	-15765100	-17705900	-49205900	0.118038	15765100	17705900	49205900	7528.11
1862	-17655800	-18278700	-46334000	0.121213	17655800	18278700	46334000	7144.53			1862	-16547100	-17811700	-38882100	0.121213	16547100	17811700	38882100	5312.93
1863	-17633100	-18466600	-45984400	0.124916	17633100	18466600	45984400	7285.27			1863	-16495600	-18154800	-38170600	0.124916	16495600	18154800	38170600	5346.97
1864	-17611100	-18658000	-45635800	0.125442	17611100	18658000	45635800	7239.7			1864	-16446300	-18510300	-37463600	0.125442	16446300	18510300	37463600	5246.82
1865	-17591400	-18843100	-45309700	0.125387	17591400	18843100	45309700	7166.71			1865	-16402600	-18860800	-36800700	0.125387	16402600	18860800	36800700	5134.88
1866	-17574400	-19019300	-45011800	0.126813	17574400	19019300	45011800	7185.19			1866	-16364700	-19206300	-36184600	0.126813	16364700	19206300	36184600	5095.46
1867	-17560700	-19177000	-44756800	0.128146	17560700	19177000	44756800	7207.47			1867	-16333700	-19524300	-35645100	0.128146	16333700	19524300	35645100	5066.77
1868	-17562500	-19393300	-44553200	0.0860099	17562500	19393300	44553200	4815.19			1868	-16330800	-20116300	-35032200	0.0860099	16330800	20116300	35032200	3356.58
1869	-17569300	-19392600	-44602500	0.0816137	17569300	19392600	44602500	4577.37			1869	-16343000	-20163400	-35072500	0.0816137	16343000	20163400	35072500	3193.53
1870	-16875200	-17728500	-48257000	0.0628272	16875200	17728500	48257000	3912.07			1870	-15041800	-16671900	-42543200	0.0628272	15041800	16671900	42543200	3080.79
1871	-16487000	-17870000	-49655900	0.0516761	16487000	17870000	49655900	3371.31			1871	-14363000	-17015900	-45679500	0.0516761	14363000	17015900	45679500	2850.74
1872	-18017800	-18248200	-50826200	0.0622788	18017800	18248200	50826200	4294.62			1872	-18284500	-18339800	-51214300	0.0622788	18284500	18339800	51214300	4363.42
1873	-17604500	-19211700	-45034500	0.0792766	17604500	19211700	45034500	4506.88			1873	-16404800	-19918800	-35758400	0.0792766	16404800	19918800	35758400	3174.69
1874	-17596800	-19267000	-44924600	0.0835465	17596800	19267000	44924600	4733.87			1874	-16390600	-20021400	-35554300	0.0835465	16390600	20021400	35554300	3324.74
1875	-17589700	-19317300	-44823700	0.0776634	17589700	19317300	44823700	4387.11			1875	-16377900	-20110000	-35375100	0.0776634	16377900	20110000	35375100	3073.6
1876	-17483200	-18191200	-50954200	0.126331	17483200	18191200	50954200	8706.02			1876	-16574700	-18042900	-50803000	0.126331	16574700	18042900	50803000	8589.65
1877	-17452000	-18185300	-50943000	0.125455	17452000	18185300	50943000	8639.8			1877	-16496700	-18020300	-50719900	0.125455	16496700	18020300	50719900	8499.45
1878	-17251400	-17852500	-48766700	0.15217	17251400	17852500	48766700	9687.32			1878	-15955900	-17022100	-44130200	0.15217	15955900	17022100	44130200	8032.17
1879	-17354100	-17822500	-48449600	0.152592	17354100	17822500	48449600	9614.18			1879	-16146400	-16945900	-43395800	0.152592	16146400	16945900	43395800	7842.44
1880	-17473800	-17792000	-48111800	0.15396	17473800	17792000	48111800	9594.86			1880	-16361700	-16869200	-42632900	0.15396	16361700	16869200	42632900	7696.9
1881	-17546500	-19149700	-44682500	0.055337	17546500	19149700	44682500	3102.71			1881	-16253000	-19489600	-35103300	0.055337	16253000	19489600	35103300	2137.52
1882	-17534200	-19257700	-44486900	0.0573838	17534200	19257700	44486900	3198.84			1882	-16228400	-19672100	-34745400	0.0573838	16228400	19672100	34745400	2192
1883	-18054700	-18267600	-50928400	0.111667	18054700	18267600	50928400	7730.22			1883	-18386900	-18405900	-51429200	0.111667	18386900	18405900	51429200	7890.47
1884	-18003300	-18266200	-50969400	0.0906172	18003300	18266200	50969400	6278.79			1884	-18204100	-18367200	-51490000	0.0906172	18204100	18367200	51490000	6403.98
1885	-18031500	-18267400	-50950100	0.103861	18031500	18267400	50950100	7193.61			1885	-18311200	-18378600	-51464500	0.103861	18311200	18378600	51464500	7341.04
1886	-17650800	-18246300	-51179800	0.0454069	17650800	18246300	51179800	3158.56			1886	-17028500	-18211600	-51554300	0.0454069	17028500	18211600	51554300	3181.68
1887	-17632100	-18245600	-51193700	0.0540648	17632100	18245600	51193700	3761.97			1887	-16970900	-18202000	-51543700	0.0540648	16970900	18202000	51543700	3785.05
1888	-17531200	-18234200	-51213400	0.0793363	17531200	18234200	51213400	5519.03			1888	-16699200	-18150800	-51449100	0.0793363	16699200	18150800	51449100	5523.13
1889	-17587400	-18240400	-51201300	0.063395	17587400	18240400	51201300	4410.52			1889	-16844300	-18178800	-51504100	0.063395	16844300	18178800	51504100	4427.3
1890	-17545600	-17956600	-45869300	0.0605219	17545600	17956600	45869300	3493.34			1890	-16278600	-16834000	-37942000	0.0605219	16278600	16834000	37942000	2510.59
1891	-17638100	-17874100	-48534100	0.0785716	17638100	17874100	48534100	4980.03			1891	-16678000	-17021500	-43404100	0.0785716	16678000	17021500	43404100	4065.4
1892	-17598400	-17892600	-48706100	0.0773326	17598400	17892600	48706100	4929.72			1892	-16599000	-17073900	-43857500	0.0773326	16599000	17073900	43857500	4068.93
1893	-17689500	-18221500	-50964200	0.122715	17689500	18221500	50964200	8476.04			1893	-17132800	-18174000	-51181700	0.122715	17132800	18174000	51181700	8496.52
1894	-18123000	-18261600	-50816700	0.129197	18123000	18261600	50816700	8915.31			1894	-18400800	-18715300	-51219200	0.129197	18400800	18715300	51219200	9091.59
1895	-17064000	-17954600	-49683200	0.116457	17064000	17954600	49683200	7645.98			1895	-15611400	-17295600	-46428600	0.116457	15611400	17295600	46428600	6691.57
1896	-17062200	-17975100	-49831200	0.106505	17062200	17975100	49831200	7029.2			1896	-15612600	-17354000	-46844700	0.106505	15612600	17354000	46844700	6216.73
1897	-17073300	-17991200	-49935100	0.0833485	17073300	17991200	49935100	5521.71			1897	-15637800	-17399700	-47145500	0.0833485	15637800	17399700	47145500	4921.54
1898	-16694300	-18096400	-51065400	0.0574415	16694300	18096400	51065400	3945.74			1898	-14819000	-17640500	-49684900	0.0574415	14819000	17640500	49684900	3698
1899	-17571100	-18206000	-50971600	0.117317	17571100	18206000	50971600	8096.3			1899	-16803400	-18102400	-50999200	0.117317	16803400	18102400	50999200	8047.81
1900	-17599300	-18210000	-50972500	0.112617	17599300	18210000	50972500	7774.23			1900	-16878100	-18119600	-51047700	0.112617	16878100	18119600	51047700	7743.57
1901	-17626600	-18213800	-50972300	0.113573	17626600	18213800	50972300	7842.17			1901	-16951000	-18135800	-51090700	0.113573	16951000	18135800	51090700	7826.05
1902	-17732600	-17859400	-47302400	0.170946	17732600	17859400	47302400	10388.6			1902	-16725600	-17085600	-40883200	0.170946	16725600	17085600	40883200	8042.64
1903	-17072400	-18038700	-50275800	0.0930173	17072400	18038700	50275800	6236.57			1903	-15632800	-17538300	-48141200	0.0930173	15632800	17538300	48141200	5699.21
1904	-17173600	-18101000	-50619400	0.122597	17173600	18101000	50619400	8327.09			1904	-15846800	-17730600	-49300300	0.122597	15846800	17730600	49300300	7851.29
1905	-17687400	-18109700	-46729100	0.125699	17687400	18109700	46729100	7502.06			1905	-16621400	-17538300	-39685900	0.125699	16621400	17538300	39685900	5670.08
1906	-16923200	-17697600	-47988600	0.0537442	16923200	17697600	47988600	3315.61			1906	-15103000	-16589300	-41891900	0.0537442	15103000	16589300	41891900	2568.01
1907	-16424000	-17851000	-49583100	0.056126	16424000	17851000	49583100	3650.01			1907	-14223200	-16955600	-45388500	0.056126	14223200	16955600	45388500	3057.27
1908	-17400100	-18130900	-50606400	0.0874098	17400100	18130900	50606400	5946.88			1908	-16166900	-17785800	-49374500	0.0874098	16166900	17785800	49374500	5628.95
1909	-17414900	-18139600	-50653700	0.0855758	17414900	18139600	50653700	5832.51			1909	-16206000	-17813700	-49534400	0.0855758	16206000	17813700	49534400	5544.54
1910	-17384900	-18121500	-50554300	0.0826399	17384900	18121500	50554300	5611.37			1910	-16125400	-17756500	-49206500	0.0826399	16125400	17756500	49206500	5287.69
1911	-17371300	-18097000	-50392900	0.0733723	17371300	18097000	50392900	4953.46			1911	-16092200	-17678400	-48682000	0.0733723	16092200	17678400	48682000	4604.95
1912	-17367600	-18106900	-50467200	0.0685222	17367600	18106900	50467200	4637.89			1912	-16080100	-17709100	-48913800	0.0685222	16080100	17709100	48913800	4336.42
1913	-17385400	-18114700	-50505000	0.0745775	17385400	18114700	50505000	5055.25			1913	-16130200	-17733600	-49038000	0.0745775	16130200	17733600	49038000	4743.08
1914	-18035700	-18248500	-50811000	0.0907959	18035700	18248500	50811000	6258.89			1914	-18345300	-18349700	-51188200	0.0907959	18345300	18349700	51188200	6359.74
1915	-17628700	-19082200	-45336900	0.0801654	17628700	19082200	45336900	4600.66			1915	-16456400	-19707400	-36338100	0.0801654	16456400	19707400	36338100	3273.72
1916	-17596400	-19302900	-44885600	0.0848002	17596400	19302900	44885600	4800.29			1916	-16395400	-20106500	-35503600	0.0848002	16395400	20106500	35503600	3373.58
1917	-17535100	-18199300	-50959800	0.125187	17535100	18199300	50959800	8633.01			1917	-16701300	-18072800	-50890200	0.125187	16701300	18072800	50890200	8547.37
1918	-17505700	-18193900	-50951000	0.12841	17505700	18193900	50951000	8850.16			1918	-16625700	-18051700	-50815300	0.12841	16625700	18051700	50815300	8738.67
1919	-17411900	-18174900	-50908800	0.138224	17411900	18174900	50908800	9504.37			1919	-16391800	-17980200	-50538500	0.138224	16391800	17980200	50538500	9296.43
1920	-17133400	-17929300	-49432700	0.130413	17133400	17929300	49432700	8492.13			1920	-15752500	-17228100	-45805300	0.130413	15752500	17228100	45805300	7328.29
1921	-17171200	-17905600	-49226300	0.137881	17171200	17905600	49226300	8915.98			1921	-15824000	-17164500	-45279600	0.137881	15824000	17164500	45279600	7598.99
1922	-17237000	-17879400	-48972900	0.145818	17237000	17879400	48972900	9350.38			1922	-15947600	-17094300	-44654600	0.145818	15947600	17094300	44654600	7855.08
1923	-17698000	-17760900	-47665400	0.16739	17698000	17760900	47665400	10289.2			1923	-16793500	-16795100	-41671000	0.16739	16793500	16795100	41671000	8097.18
1924	-17545600	-19048400	-44777200	0.0380512	17545600	19048400	44777200	2138.14			1924	-16241400	-19242100	-35267900	0.0380512	16241400	19242100	35267900	1472.48
1925	-17991500	-18267700	-50991700	0.0811276	17991500	18267700	50991700	5624.95			1925	-18147800	-18364700	-51528400	0.0811276	18147800	18364700	51528400	5737.79
1926	-17327200	-18208300	-51232100	0.0917534	17327200	18208300	51232100	6375.06			1926	-16194200	-18043100	-51185200	0.0917534	16194200	18043100	51185200	6302.05
1927	-17406200	-18220000	-51236700	0.0921471	17406200	18220000	51236700	6408.03			1927	-16383300	-18087800	-51315000	0.0921471	16383300	18087800	51315000	6367.97
1928	-17487700	-18231500	-51237700	0.093868	17487700	18231500	51237700	6532.79			1928	-16584700	-18132700	-51434300	0.093868	16584700	18132700	51434300	6525.02
1929	-17698400	-18250800	-51164800	0.0581816	17698400	18250800	51164800	4046.89			1929	-17167500	-18236200	-51591400	0.0581816	17167500	18236200	51591400	4087.02
1930	-17411900	-19158900	-43711600	0.0602199	17411900	19158900	43711600	3256.75			1930	-16017300	-18764700	-34144200	0.0602199	16017300	18764700	34144200	2199.51
1931	-17391100	-19088600	-43633300	0.0390982	17391100	19088600	43633300	2106.2			1931	-15974200	-18555700	-34045700	0.0390982	15974200	18555700	34045700	1415.71
1932	-17427800	-18939300	-44045300	0.0577723	17427800	18939300	44045300	3154.27			1932	-16047800	-18391500	-34735300	0.0577723	16047800	18391500	34735300	2147.98
1933	-17556700	-17743800	-46160800	0.0691095	17556700	17743800	46160800	4022.32			1933	-16295000	-16445600	-38447200	0.0691095	16295000	16445600	38447200	2911.38
1934	-17470200	-17953100	-49266100	0.0837108	17470200	17953100	49266100	5436.75			1934	-16315500	-17245100	-45363800	0.0837108	16315500	17245100	45363800	4652.98
1935	-17491400	-17935000	-49115800	0.0757605	17491400	17935000	49115800	4895.24			1935	-16356200	-17191000	-44936700	0.0757605	16356200	17191000	44936700	4144.58
1936	-17514900	-17917500	-48967400	0.075357	17514900	17917500	48967400	4844.66			1936	-16402600	-17140500	-44529200	0.075357	16402600	17140500	44529200	4060.39
1937	-17688300	-18693100	-46151700	0.0727631	17688300	18693100	46151700	4281.52			1937	-16582500	-18955300	-37990900	0.0727631	16582500	18955300	37990900	3134.95
1938	-17702000	-18610900	-46332000	0.0610497	17702000	18610900	46332000	3612.41			1938	-16614900	-18809100	-38368900	0.0610497	16614900	18809100	38368900	2664.29
1939	-17726300	-18488100	-46628400	0.082882	17726300	18488100	46628400	4950.28			1939	-16670300	-18562800	-39011000	0.082882	16670300	18562800	39011000	3697.23
1940	-17671000	-18820500	-45900700	0.076128	17671000	18820500	45900700	4445.53			1940	-16546100	-19216900	-37469200	0.076128	16546100	19216900	37469200	3225.97
1941	-17652200	-18216700	-50966700	0.134068	17652200	18216700	50966700	9257.77			1941	-17018300	-18149500	-51121100	0.134068	17018300	18149500	51121100	9253.62
1942	-17358600	-18091600	-50367400	0.0796626	17358600	18091600	50367400	5372.69			1942	-16055200	-17661000	-48594600	0.0796626	16055200	17661000	48594600	4982.15
1943	-17381300	-18049000	-50040000	0.102973	17381300	18049000	50040000	6867.08			1943	-16117900	-17529900	-47595900	0.102973	16117900	17529900	47595900	6211.87
1944	-17760300	-17983000	-47376000	0.0635287	17760300	17983000	47376000	3876.34			1944	-16719400	-17359300	-40565100	0.0635287	16719400	17359300	40565100	2962.21
1945	-17739200	-18039300	-47169200	0.0630086	17739200	18039300	47169200	3818.26			1945	-16664000	-17449900	-40078700	0.0630086	16664000	17449900	40078700	2884.32
1946	-17712700	-18183500	-46835500	0.0569392	17712700	18183500	46835500	3414.41			1946	-16603600	-17738500	-39358600	0.0569392	16603600	17738500	39358600	2542.11
1947	-17079400	-18020200	-50136000	0.0918775	17079400	18020200	50136000	6130.34			1947	-15651700	-17484600	-47738200	0.0918775	15651700	17484600	47738200	5547.07
1948	-17299400	-18144600	-50804600	0.130002	17299400	18144600	50804600	8897.51			1948	-16126100	-17873900	-50044300	0.130002	16126100	17873900	50044300	8571.75
1949	-17267800	-18133900	-50759800	0.131832	17267800	18133900	50759800	9006.09			1949	-16053400	-17837800	-49859200	0.131832	16053400	17837800	49859200	8629.7
1950	-17237700	-18122200	-50706500	0.132489	17237700	18122200	50706500	9031.68			1950	-15985900	-17799300	-49652000	0.132489	15985900	17799300	49652000	8603.48
1951	-17210400	-18109500	-50643200	0.135752	17210400	18109500	50643200	9231.4			1951	-15925800	-17758000	-49417200	0.135752	15925800	17758000	49417200	8736.61
1952	-17710900	-18223300	-50955500	0.141546	17710900	18223300	50955500	9775.75			1952	-17184200	-18181400	-51183100	0.141546	17184200	18181400	51183100	9805.34
1953	-17966800	-18243200	-50841500	0.0980118	17966800	18243200	50841500	6758.94			1953	-18075000	-18311500	-51221400	0.0980118	18075000	18311500	51221400	6854.86
1954	-17951700	-18241200	-50842500	0.109231	17951700	18241200	50842500	7531.79			1954	-18010700	-18301500	-51214400	0.109231	18010700	18301500	51214400	7633.02
1955	-17936700	-18239500	-50845600	0.1127	17936700	18239500	50845600	7770.7			1955	-17947000	-18292400	-51213200	0.1127	17947000	18292400	51213200	7870.37
1956	-17922500	-18238100	-50849500	0.114358	17922500	18238100	50849500	7885.01			1956	-17886800	-18283800	-51212000	0.114358	17886800	18283800	51212000	7981.29
1957	-17866200	-18233200	-50870900	0.167238	17866200	18233200	50870900	11533.4			1957	-17661600	-18251600	-51207200	0.167238	17661600	18251600	51207200	11645.4
1958	-17801000	-18230200	-50914800	0.159016	17801000	18230200	50914800	10976.2			1958	-17452700	-18224400	-51221400	0.159016	17452700	18224400	51221400	11057
1959	-17837900	-18232000	-50890800	0.207196	17837900	18232000	50890800	14295			1959	-17565600	-18239600	-51216900	0.207196	17565600	18239600	51216900	14419.9
1960	-16615000	-18081800	-51040700	0.0533091	16615000	18081800	51040700	3656.2			1960	-14653500	-17589800	-49487600	0.0533091	14653500	17589800	49487600	3402.91
1961	-16663300	-18098500	-51111900	0.0505381	16663300	18098500	51111900	3476.22			1961	-14753600	-17638700	-49737100	0.0505381	14753600	17638700	49737100	3258.04
1962	-16440800	-18008200	-50689300	0.0393485	16440800	18008200	50689300	2661.66			1962	-14300400	-17375000	-48306800	0.0393485	14300400	17375000	48306800	2397.88
1963	-16385500	-17995200	-50652000	0.0320621	16385500	17995200	50652000	2164.9			1963	-14190500	-17330700	-48100400	0.0320621	14190500	17330700	48100400	1937.09
1964	-16445800	-18023500	-50793600	0.0299284	16445800	18023500	50793600	2031.97			1964	-14307100	-17416500	-48596200	0.0299284	14307100	17416500	48596200	1843.67
1965	-16469200	-18039100	-50881800	0.0326573	16469200	18039100	50881800	2224.57			1965	-14352200	-17459900	-48861400	0.0326573	14352200	17459900	48861400	2032.37
1966	-16512500	-18054700	-50949800	0.0475672	16512500	18054700	50949800	3249.15			1966	-14453600	-17503800	-49073400	0.0475672	14453600	17503800	49073400	2985.9
1967	-16547200	-18071500	-51034600	0.0486288	16547200	18071500	51034600	3332.53			1967	-14521500	-17551700	-49347600	0.0486288	14521500	17551700	49347600	3085.07
1968	-16878700	-17688800	-47970200	0.0177795	16878700	17688800	47970200	1095.63			1968	-14984500	-16555500	-41769100	0.0177795	14984500	16555500	41769100	844.08
1969	-16493100	-17799000	-49143000	0.0562129	16493100	17799000	49143000	3600.73			1969	-14334500	-16823200	-44331500	0.0562129	14334500	16823200	44331500	2939.96
1970	-16401200	-17823400	-49408700	0.0551957	16401200	17823400	49408700	3566.43			1970	-14165400	-16879500	-44902500	0.0551957	14165400	16879500	44902500	2948.06
1971	-17688300	-18324800	-46520300	0.0549236	17688300	18324800	46520300	3261.22			1971	-16550100	-18019800	-38695200	0.0549236	16550100	18019800	38695200	2397.02
1972	-18102800	-18252500	-50772500	0.111042	18102800	18252500	50772500	7649.35			1972	-18375100	-18623600	-51126900	0.111042	18375100	18623600	51126900	7782.45
1973	-18069000	-18250800	-50793800	0.11329	18069000	18250800	50793800	7807.38			1973	-18360400	-18485100	-51160500	0.11329	18360400	18485100	51160500	7938.29
1974	-17400600	-19921100	-42869000	0.055437	17400600	19921100	42869000	2936.75			1974	-15990600	-20514800	-32203500	0.055437	15990600	20514800	32203500	1940.16
1975	-17393200	-19899700	-42837400	0.0593414	17393200	19899700	42837400	3138.85			1975	-15980100	-20394100	-32249100	0.0593414	15980100	20394100	32249100	2074.62
1976	-17652500	-18948000	-45641500	0.0749546	17652500	18948000	45641500	4342.56			1976	-16506800	-19463400	-36942100	0.0749546	16506800	19463400	36942100	3122.85
1977	-17589400	-19323800	-44815000	0.0805615	17589400	19323800	44815000	4549.75			1977	-16385200	-20110400	-35426600	0.0805615	16385200	20110400	35426600	3195.08
1978	-17599800	-19292900	-44919800	0.0836819	17599800	19292900	44919800	4742.33			1978	-16405300	-20090600	-35590400	0.0836819	16405300	20090600	35590400	3339.87
1979	-17911100	-18268000	-51074800	0.0572315	17911100	18268000	51074800	3976.43			1979	-17823200	-18333600	-51631300	0.0572315	17823200	18333600	51631300	4049.68
1980	-17923100	-18267200	-51056600	0.0546381	17923100	18267200	51056600	3794.3			1980	-17871800	-18336800	-51605600	0.0546381	17871800	18336800	51605600	3864.51
1981	-17558700	-18921500	-44997600	0.0355965	17558700	18921500	44997600	2013.27			1981	-16260600	-18984500	-35662600	0.0355965	16260600	18984500	35662600	1393.3
1982	-17503000	-19362100	-44159200	0.0555216	17503000	19362100	44159200	3061.92			1982	-16158500	-19761500	-34156400	0.0555216	16158500	19761500	34156400	2073.05
1983	-17612000	-17862800	-48479300	0.0737732	17612000	17862800	48479300	4665.46			1983	-16590500	-16984000	-43223500	0.0737732	16590500	16984000	43223500	3786.09
1984	-17650000	-17843600	-48304600	0.0714162	17650000	17843600	48304600	4489.96			1984	-16660800	-16929700	-42765900	0.0714162	16660800	16929700	42765900	3602.66
1985	-17753200	-17817200	-48012800	0.0678048	17753200	17817200	48012800	4223			1985	-16861900	-16885600	-42056500	0.0678048	16861900	16885600	42056500	3335.03
1986	-17787500	-17856900	-47696600	0.0741709	17787500	17856900	47696600	4572.19			1986	-16784900	-17098600	-41293500	0.0741709	16784900	17098600	41293500	3548.51
1987	-17356300	-18030200	-49930600	0.0649393	17356300	18030200	49930600	4313.02			1987	-16041300	-17470200	-47245700	0.0649393	16041300	17470200	47245700	3864.01
1988	-17369400	-18013900	-49801600	0.0602465	17369400	18013900	49801600	3983.71			1988	-16070900	-17420500	-46861600	0.0602465	16070900	17420500	46861600	3534.8
1989	-17379300	-17997800	-49676100	0.0623145	17379300	17997800	49676100	4102.64			1989	-16091600	-17372000	-46494100	0.0623145	16091600	17372000	46494100	3606.81
1990	-17417200	-17976900	-49489300	0.0780503	17417200	17976900	49489300	5106.71			1990	-16186100	-17312100	-45971700	0.0780503	16186100	17312100	45971700	4433.7
1991	-17091900	-18002300	-49996000	0.0852158	17091900	18002300	49996000	5658.54			1991	-15677700	-17432600	-47341200	0.0852158	15677700	17432600	47341200	5070.68
1992	-16379000	-17888300	-49894300	0.0391244	16379000	17888300	49894300	2571.71			1992	-14147900	-17048900	-46130300	0.0391244	14147900	17048900	46130300	2192.12
1993	-16324300	-17952900	-50410900	0.0505806	16324300	17952900	50410900	3384.58			1993	-14054500	-17211300	-47383200	0.0505806	14054500	17211300	47383200	2971.05
1994	-18177300	-18262800	-50770900	0.12816	18177300	18262800	50770900	8834.48			1994	-18421300	-18950000	-51130400	0.12816	18421300	18950000	51130400	9012.54
1995	-18164000	-18258900	-50756500	0.108024	18164000	18258900	50756500	7441.78			1995	-18408700	-18889300	-51101400	0.108024	18408700	18889300	51101400	7584.41
1996	-16663600	-17742100	-48565900	0.0530962	16663600	17742100	48565900	3336.42			1996	-14631200	-16690200	-43084800	0.0530962	14631200	16690200	43084800	2649.42
1997	-16528100	-17768500	-48890000	0.0595174	16528100	17768500	48890000	3779.06			1997	-14384200	-16743000	-43708300	0.0595174	14384200	16743000	43708300	3037.64
1998	-17483700	-17967800	-49357600	0.112921	17483700	17967800	49357600	7358.69			1998	-16363700	-17291200	-45645200	0.112921	16363700	17291200	45645200	6347.58
[truncated: 8,024 more rows]
