# Supplementary material for: Energy release induced rockbursts based on butterfly-shaped plastic zones in roadways of coal reservoirs
Source: PLoS One. 2021 Jul 28;16(7):e0255044. doi: 10.1371/journal.pone.0255044 (PMC8318283; doi:10.1371/journal.pone.0255044)
Supplement: S1 Data — (ZIP) [file pone.0255044.s001.zip › Qianqiu coal/1.5/energy2.xlsx]

## Sheet: s1
	弹性								0.142			塑性								0.142
									17500000000											17500000000
1	-17971700	-18219100	-50664500	0.0128494	17971700	18219100	50664500	957.493	1.83407e+07		1	-18085100	-18236100	-50672900	0.0128494	18085100	18236100	50672900	958.566	1.73605e+07	980229
2	-18232700	-18273100	-50461500	0.0247875	18232700	18273100	50461500	1837.76			2	-18507000	-20143200	-50549900	0.0247875	18507000	20143200	50549900	1871.67
3	-18231100	-18261100	-50462300	0.0331961	18231100	18261100	50462300	2461.02			3	-18504100	-20131300	-50541200	0.0331961	18504100	20131300	50541200	2505.57
4	-17884100	-18319200	-51467100	0.0292231	17884100	18319200	51467100	2239.39			4	-17374700	-18385000	-52446900	0.0292231	17374700	18385000	52446900	2310.47
5	-17933300	-18327900	-51480500	0.0292056	17933300	18327900	51480500	2239.87			5	-17522600	-18415900	-52519800	0.0292056	17522600	18415900	52519800	2317.11
6	-17848200	-18310100	-51437900	0.0293246	17848200	18310100	51437900	2244.3			6	-17292400	-18359900	-52349800	0.0293246	17292400	18359900	52349800	2309.43
7	-17895800	-18318500	-51450500	0.0289099	17895800	18318500	51450500	2214.27			7	-17430200	-18388900	-52419200	0.0289099	17430200	18388900	52419200	2284.27
8	-19116200	-20552100	-54492000	0.0306853	19116200	20552100	54492000	2657.98			8	-17225300	-18991300	-56927000	0.0306853	17225300	18991300	56927000	2822.73
9	-19049300	-20189500	-54377200	0.0232599	19049300	20189500	54377200	2001.8			9	-16981700	-18928800	-56724100	0.0232599	16981700	18928800	56724100	2122.97
10	-19033300	-20305800	-54146000	0.0246024	19033300	20305800	54146000	2102.93			10	-17498400	-18996400	-56690400	0.0246024	17498400	18996400	56690400	2248.58
11	-19090400	-20666800	-54193200	0.0266024	19090400	20666800	54193200	2283.64			11	-17766600	-19073000	-56969400	0.0266024	17766600	19073000	56969400	2457.05
12	-14215100	-14530500	-28073900	0.0420868	14215100	14530500	28073900	1098.46			12	-7796800	-12183100	-17725400	0.0420868	7796800	12183100	17725400	476.004
13	-14814600	-15660700	-28657900	0.0422515	14814600	15660700	28657900	1173.48			13	-9159600	-12470300	-18413900	0.0422515	9159600	12470300	18413900	522.62
14	-14611800	-16619700	-26250000	0.0391601	14611800	16619700	26250000	981.221			14	-9719580	-12378500	-17198500	0.0391601	9719580	12378500	17198500	449.09
15	-14321400	-14994200	-25801700	0.0380322	14321400	14994200	25801700	890.883			15	-8332880	-12104000	-16624000	0.0380322	8332880	12104000	16624000	398.979
16	-11495200	-14345400	-29472200	0.0303285	11495200	14345400	29472200	817.5			16	-5406690	-11860800	-17813400	0.0303285	5406690	11860800	17813400	330.719
17	-12326000	-14168500	-27377800	0.0348541	12326000	14168500	27377800	843.091			17	-6200340	-11839000	-16863800	0.0348541	6200340	11839000	16863800	354.268
18	-13893300	-17797300	-51730500	0.0309549	13893300	17797300	51730500	2343.74			18	-8618630	-15364400	-39627400	0.0309549	8618630	15364400	39627400	1391.34
19	-14048000	-17765200	-51346300	0.0285611	14048000	17765200	51346300	2133.6			19	-8550650	-15330100	-39450100	0.0285611	8550650	15330100	39450100	1272.73
20	-13828900	-17692300	-51044400	0.0266979	13828900	17692300	51044400	1970.57			20	-8202820	-15153900	-38539300	0.0266979	8202820	15153900	38539300	1137.53
21	-13667300	-17725200	-51441000	0.0268609	13667300	17725200	51441000	2010.53			21	-8247840	-15176900	-38658900	0.0268609	8247840	15176900	38658900	1151.29
22	-13870500	-17865900	-52243300	0.0339239	13870500	17865900	52243300	2616.69			22	-8782080	-15447600	-40057600	0.0339239	8782080	15447600	40057600	1556.81
23	-11636200	-16859000	-47285000	0.0240028	11636200	16859000	47285000	1520.49			23	-5635570	-13809500	-31503900	0.0240028	5635570	13809500	31503900	698.741
24	-11944000	-16964700	-47732500	0.0228244	11944000	16964700	47732500	1473.42			24	-5822680	-13911600	-32045700	0.0228244	5822680	13911600	32045700	685.878
25	-12275800	-16827400	-46419800	0.0256914	12275800	16827400	46419800	1575.48			25	-6410690	-13877500	-31214000	0.0256914	6410690	13877500	31214000	736.154
26	-11962600	-16693900	-45779900	0.0309096	11962600	16693900	45779900	1844.24			26	-6244620	-13762200	-30556500	0.0309096	6244620	13762200	30556500	851.397
27	-11246700	-16770200	-47040500	0.0192672	11246700	16770200	47040500	1207.05			27	-5440170	-13732900	-31151700	0.0192672	5440170	13732900	31151700	549.266
28	-4228380	-15751600	-46783200	0.0371782	4228380	15751600	46783200	2305.35			28	-4224050	-13012000	-27218800	0.0371782	4224050	13012000	27218800	827.662
29	-4809640	-15434500	-43937100	0.0405919	4809640	15434500	43937100	2224.59			29	-3778500	-12757700	-25848100	0.0405919	3778500	12757700	25848100	823.529
30	-4990120	-15046700	-40986100	0.0382541	4990120	15046700	40986100	1832.49			30	-3895540	-12568700	-24381100	0.0382541	3895540	12568700	24381100	699.152
31	-17999900	-18336400	-51474500	0.0286397	17999900	18336400	51474500	2197.01			31	-17731200	-18449900	-52554100	0.0286397	17731200	18449900	52554100	2277.92
32	-17986800	-18336800	-51490400	0.0291963	17986800	18336800	51490400	2240.76			32	-17682500	-18447700	-52586800	0.0291963	17682500	18447700	52586800	2324.13
33	-17976100	-18337800	-51508400	0.02914	17976100	18337800	51508400	2237.7			33	-17628300	-18445300	-52623500	0.02914	17628300	18445300	52623500	2321.83
34	-8813740	-13982300	-29559900	0.0472622	8813740	13982300	29559900	1243.13			34	-6330410	-12126900	-18790200	0.0472622	6330410	12126900	18790200	567.024
35	-10429800	-13867800	-27125500	0.0429233	10429800	13867800	27125500	991.69			35	-7133010	-12068100	-17568000	0.0429233	7133010	12068100	17568000	472.041
36	-11293900	-14279800	-29204900	0.0442198	11293900	14279800	29204900	1170.53			36	-7715150	-12348600	-18989100	0.0442198	7715150	12348600	18989100	552.543
37	-9924190	-14438500	-31708100	0.0481617	9924190	14438500	31708100	1447.99			37	-6989660	-12417000	-20203300	0.0481617	6989660	12417000	20203300	653.914
38	-7570170	-14103300	-31667600	0.0397148	7570170	14103300	31667600	1173.07			38	-5755130	-12165900	-19644400	0.0397148	5755130	12165900	19644400	507.404
39	-18228700	-18245300	-50462300	0.0323893	18228700	18245300	50462300	2400.92			39	-18500500	-20111200	-50535000	0.0323893	18500500	20111200	50535000	2443.72
40	-18223000	-18228400	-50461600	0.0285305	18223000	18228400	50461600	2114.52			40	-18495700	-20082300	-50529600	0.0285305	18495700	20082300	50529600	2151.63
41	-18228200	-18233800	-50469300	0.0459969	18228200	18233800	50469300	3410.18			41	-18498000	-20109600	-50518900	0.0459969	18498000	20109600	50518900	3468.39
42	-18230900	-18252000	-50469000	0.0433339	18230900	18252000	50469000	3213.15			42	-18502000	-20135700	-50521700	0.0433339	18502000	20135700	50521700	3268.65
43	-18227700	-18253500	-50457300	0.0306206	18227700	18253500	50457300	2269.52			43	-18502600	-20104900	-50557000	0.0306206	18502600	20104900	50557000	2311.93
44	-18450300	-19110600	-51177100	0.0175277	18450300	19110600	51177100	1341.45			44	-19097500	-22466000	-52444900	0.0175277	19097500	22466000	52444900	1441.78
45	-18453900	-19126000	-51187700	0.0180859	18453900	19126000	51187700	1384.85			45	-19103900	-22467600	-52488700	0.0180859	19103900	22467600	52488700	1489.88
46	-18448700	-19103700	-51172900	0.0152699	18448700	19103700	51172900	1168.42			46	-19083400	-22374900	-52434800	0.0152699	19083400	22374900	52434800	1254.57
47	-17997900	-18221800	-50657800	0.0162081	17997900	18221800	50657800	1207.71			47	-18030300	-18233500	-50708800	0.0162081	18030300	18233500	50708800	1210.2
48	-17996400	-18220800	-50652500	0.0157833	17996400	18220800	50652500	1175.82			48	-18037200	-18232800	-50697000	0.0157833	18037200	18232800	50697000	1178.04
49	-17999500	-18220600	-50647600	0.0157767	17999500	18220600	50647600	1175.15			49	-18031600	-18231600	-50694000	0.0157767	18031600	18231600	50694000	1177.38
50	-18286200	-18463600	-50651800	0.0229743	18286200	18463600	50651800	1717.4			50	-18612400	-20767500	-50678000	0.0229743	18612400	20767500	50678000	1752.23
51	-18283900	-18453700	-50645700	0.0262766	18283900	18453700	50645700	1963.68			51	-18606100	-20738800	-50662000	0.0262766	18606100	20738800	50662000	2002.46
52	-18288200	-18472600	-50657400	0.0236948	18288200	18472600	50657400	1771.73			52	-18618400	-20796800	-50691700	0.0236948	18618400	20796800	50691700	1808.52
53	-18351400	-18719900	-50861300	0.0233697	18351400	18719900	50861300	1763.43			53	-18807600	-21549800	-51290100	0.0233697	18807600	21549800	51290100	1833.4
54	-18349400	-18712600	-50854700	0.0276557	18349400	18712600	50854700	2086.24			54	-18798200	-21499200	-51273300	0.0276557	18798200	21499200	51273300	2167.39
55	-18097700	-18276800	-50951100	0.0356293	18097700	18276800	50951100	2684.72			55	-18254600	-18348800	-51308000	0.0356293	18254600	18348800	51308000	2722.01
56	-18097300	-18277700	-50957400	0.0373825	18097300	18277700	50957400	2817.45			56	-18250500	-18350300	-51322900	0.0373825	18250500	18350300	51322900	2857.37
57	-17999200	-18229600	-50712400	0.031644	17999200	18229600	50712400	2362.52			57	-18090000	-18251400	-50777400	0.031644	18090000	18251400	50777400	2369.56
58	-17996100	-18228000	-50703700	0.0358688	17996100	18228000	50703700	2677.04			58	-18076500	-18247800	-50764900	0.0358688	18076500	18247800	50764900	2684.46
59	-11401900	-17031900	-48754300	0.025564	11401900	17031900	48754300	1715.14			59	-5862780	-13971100	-32430900	0.025564	5862780	13971100	32430900	785.463
60	-11029100	-16911300	-48265700	0.0196685	11029100	16911300	48265700	1293.2			60	-5601130	-13838700	-31747000	0.0196685	5601130	13838700	31747000	580.765
61	-18256100	-18335100	-50566000	0.0406292	18256100	18335100	50566000	3024.95			61	-18541700	-20412700	-50528400	0.0406292	18541700	20412700	50528400	3072.85
62	-18253500	-18322800	-50559500	0.0390107	18253500	18322800	50559500	2903.51			62	-18536100	-20380800	-50520100	0.0390107	18536100	20380800	50520100	2948.75
63	-12881200	-18653400	-58857500	0.036824	12881200	18653400	58857500	3559.01			63	-10122400	-16056000	-43060000	0.036824	10122400	16056000	43060000	1944.44
64	-12245800	-18619400	-59249800	0.0348156	12245800	18619400	59249800	3405.02			64	-9876450	-15934800	-42439300	0.0348156	9876450	15934800	42439300	1787.3
65	-18425100	-18997600	-51110000	0.0213652	18425100	18997600	51110000	1629.87			65	-18988800	-21892100	-52242200	0.0213652	18988800	21892100	52242200	1736.37
66	-18428000	-19011500	-51117000	0.0167292	18428000	19011500	51117000	1276.66			66	-19004900	-21990100	-52259400	0.0167292	19004900	21990100	52259400	1361.6
67	-18019600	-18242100	-50781500	0.0412808	18019600	18242100	50781500	3090.07			67	-18090100	-18271200	-50918400	0.0412808	18090100	18271200	50918400	3106.78
68	-18013700	-18240800	-50777900	0.0358192	18013700	18240800	50777900	2680.78			68	-18068500	-18267500	-50913500	0.0358192	18068500	18267500	50913500	2694.85
69	-18282300	-18446200	-50641900	0.0337105	18282300	18446200	50641900	2518.74			69	-18603300	-20726600	-50654500	0.0337105	18603300	20726600	50654500	2568.02
70	-18280100	-18437700	-50634300	0.033501	18280100	18437700	50634300	2502.25			70	-18597400	-20698700	-50639900	0.033501	18597400	20698700	50639900	2550.12
71	-18576000	-19633000	-51552400	0.0227364	18576000	19633000	51552400	1770.31			71	-19288700	-22592600	-53684000	0.0227364	19288700	22592600	53684000	1950.24
72	-18565000	-19581000	-51525800	0.0260673	18565000	19581000	51525800	2026.95			72	-19275800	-22581000	-53603400	0.0260673	19275800	22581000	53603400	2229.85
73	-15538400	-18159000	-52668900	0.0210684	15538400	18159000	52668900	1662.01			73	-11313200	-16728000	-46672300	0.0210684	11313200	16728000	46672300	1300.64
74	-15354500	-18131300	-52654700	0.026473	15354500	18131300	52654700	2085.48			74	-10968400	-16553400	-45769900	0.026473	10968400	16553400	45769900	1573.17
75	-18084600	-18325300	-51310600	0.0243007	18084600	18325300	51310600	1854.46			75	-18110800	-18453500	-52199700	0.0243007	18110800	18453500	52199700	1913.76
76	-18076800	-18325500	-51319500	0.0275707	18076800	18325500	51319500	2104.55			76	-18078000	-18451500	-52218200	0.0275707	18078000	18451500	52218200	2172.22
77	-18118600	-18293700	-51051000	0.0387923	18118600	18293700	51051000	2933.91			77	-18299500	-18389800	-51556300	0.0387923	18299500	18389800	51556300	2990.7
78	-18138000	-18296300	-51050000	0.0295798	18138000	18296300	51050000	2237.39			78	-18362800	-18399500	-51562200	0.0295798	18362800	18399500	51562200	2281.96
79	-18119700	-18279800	-50950300	0.0338209	18119700	18279800	50950300	2548.78			79	-18321900	-18358700	-51311500	0.0338209	18321900	18358700	51311500	2585.41
80	-18121400	-18281000	-50957400	0.034422	18121400	18281000	50957400	2594.77			80	-18325700	-18361600	-51328700	0.034422	18325700	18361600	51328700	2633.04
81	-18097300	-18264600	-50864400	0.0335271	18097300	18264600	50864400	2518.51			81	-18273800	-18323200	-51106300	0.0335271	18273800	18323200	51106300	2543.52
82	-18102500	-18266200	-50870200	0.0322243	18102500	18266200	50870200	2421.24			82	-18285300	-18326800	-51120800	0.0322243	18285300	18326800	51120800	2446.14
83	-17979600	-18221100	-50670900	0.0209989	17979600	18221100	50670900	1565.21			83	-18082700	-18238400	-50691800	0.0209989	18082700	18238400	50691800	1567.55
84	-17980800	-18222400	-50679200	0.0213282	17980800	18222400	50679200	1590.25			84	-18091300	-18241400	-50704300	0.0213282	18091300	18241400	50704300	1592.95
85	-17413600	-18305700	-51841400	0.0274718	17413600	18305700	51841400	2126.66			85	-15718500	-18186500	-52684800	0.0274718	15718500	18186500	52684800	2170.29
86	-17485800	-18319300	-51866400	0.031692	17485800	18319300	51866400	2456.66			86	-15907200	-18234600	-52839700	0.031692	15907200	18234600	52839700	2519.83
87	-17563800	-18336100	-51908600	0.0311596	17563800	18336100	51908600	2420.21			87	-16109100	-18291600	-53045200	0.0311596	16109100	18291600	53045200	2498.07
88	-17696700	-18341500	-51813900	0.0302944	17696700	18341500	51813900	2347.19			88	-16559200	-18352700	-53031600	0.0302944	16559200	18352700	53031600	2433.3
89	-17637200	-18327400	-51773000	0.0262276	17637200	18327400	51773000	2028.37			89	-16397100	-18304800	-52851800	0.0262276	16397100	18304800	52851800	2091.56
90	-18081900	-18262000	-50860900	0.0293855	18081900	18262000	50860900	2206.88			90	-18229000	-18315500	-51096000	0.0293855	18229000	18315500	51096000	2227.78
91	-18068400	-18260700	-50865200	0.0283772	18068400	18260700	50865200	2131.28			91	-18187300	-18310800	-51104500	0.0283772	18187300	18310800	51104500	2151.34
92	-18069600	-18261900	-50872400	0.0267733	18069600	18261900	50872400	2011.35			92	-18187800	-18313400	-51121900	0.0267733	18187800	18313400	51121900	2031.01
93	-18084100	-18263400	-50868600	0.0303787	18084100	18263400	50868600	2282.14			93	-18232900	-18318800	-51115700	0.0303787	18232900	18318800	51115700	2304.75
94	-18092700	-18261800	-50848500	0.0283531	18092700	18261800	50848500	2128.57			94	-18266300	-18317000	-51069200	0.0283531	18266300	18317000	51069200	2148.05
95	-18095600	-18263200	-50855900	0.0296123	18095600	18263200	50855900	2223.74			95	-18271800	-18320300	-51087100	0.0296123	18271800	18320300	51087100	2244.96
96	-15785000	-18177400	-52553600	0.0375563	15785000	18177400	52553600	2954.16			96	-11844700	-16996700	-48060200	0.0375563	11844700	16996700	48060200	2455.25
97	-15693300	-18125600	-52275400	0.0383218	15693300	18125600	52275400	2983.26			97	-11569500	-16857500	-47341000	0.0383218	11569500	16857500	47341000	2432.46
98	-18277400	-18431700	-50620900	0.025459	18277400	18431700	50620900	1900.59			98	-18585400	-20630800	-50621900	0.025459	18585400	20630800	50621900	1935.56
99	-18276600	-18429900	-50617300	0.0275977	18276600	18429900	50617300	2059.95			99	-18582500	-20612600	-50619400	0.0275977	18582500	20612600	50619400	2097.63
100	-18279400	-18438700	-50628600	0.0275955	18279400	18438700	50628600	2060.76			100	-18590600	-20655400	-50635000	0.0275955	18590600	20655400	50635000	2099.41
101	-18085500	-18287600	-51040100	0.0365805	18085500	18287600	51040100	2764.9			101	-18200500	-18370900	-51520300	0.0365805	18200500	18370900	51520300	2814.64
102	-18107200	-18289100	-51029100	0.0336186	18107200	18289100	51029100	2540.43			102	-18269300	-18377200	-51496100	0.0336186	18269300	18377200	51496100	2585.79
103	-18115800	-18288800	-51018800	0.0259447	18115800	18288800	51018800	1959.94			103	-18296700	-18378000	-51475000	0.0259447	18296700	18378000	51475000	1994.45
104	-18057400	-18261800	-50884300	0.0245175	18057400	18261800	50884300	1842.5			104	-18147400	-18311100	-51146000	0.0245175	18147400	18311100	51146000	1860.94
105	-18068600	-18262700	-50879100	0.019079	18068600	18262700	50879100	1433.65			105	-18182900	-18314700	-51136600	0.019079	18182900	18314700	51136600	1448.03
106	-17959000	-18326900	-51447200	0.0293284	17959000	18326900	51447200	2247.03			106	-17628300	-18422100	-52458000	0.0293284	17628300	18422100	52458000	2323.36
107	-17947000	-18327600	-51464500	0.0291166	17947000	18327600	51464500	2231.99			107	-17575900	-18419100	-52488900	0.0291166	17575900	18419100	52488900	2308.32
108	-17974000	-18326800	-51432000	0.0299486	17974000	18326800	51432000	2293.55			108	-17683900	-18426300	-52432700	0.0299486	17683900	18426300	52432700	2371.23
109	-18077000	-18303200	-51159800	0.0364593	18077000	18303200	51159800	2767.33			109	-18147400	-18404100	-51810400	0.0364593	18147400	18404100	51810400	2833.08
110	-18110400	-18306900	-51153100	0.0374168	18110400	18306900	51153100	2840			110	-18253800	-18418900	-51809900	0.0374168	18253800	18418900	51809900	2909.57
111	-18571500	-19600300	-51553200	0.021209	18571500	19600300	51553200	1651			111	-19255900	-22369100	-53672800	0.021209	19255900	22369100	53672800	1814.95
112	-18583300	-19662700	-51574900	0.0250497	18583300	19662700	51574900	1952.42			112	-19291900	-22566400	-53733100	0.0250497	19291900	22566400	53733100	2151.6
113	-18567300	-19573500	-51549900	0.029379	18567300	19573500	51549900	2286.24			113	-19226300	-22196000	-53634600	0.029379	19226300	22196000	53634600	2507.15
114	-18437800	-19057200	-51141600	0.0233725	18437800	19057200	51141600	1785.8			114	-19050500	-22244800	-52330300	0.0233725	19050500	22244800	52330300	1911.3
115	-18437200	-19053500	-51141000	0.0234544	18437200	19053500	51141000	1791.97			115	-19040700	-22167800	-52337100	0.0234544	19040700	22167800	52337100	1917.06
116	-18437100	-19051800	-51141800	0.0247268	18437100	19051800	51141800	1889.22			116	-19030100	-22080000	-52349100	0.0247268	19030100	22080000	52349100	2020.23
117	-18345900	-18701100	-50841100	0.0289902	18345900	18701100	50841100	2185.67			117	-18792200	-21505200	-51225100	0.0289902	18792200	21505200	51225100	2268.37
118	-18342800	-18690400	-50829800	0.0293241	18342800	18690400	50829800	2209.78			118	-18783000	-21473200	-51191000	0.0293241	18783000	21473200	51191000	2291.15
119	-18345500	-18699300	-50840400	0.0293183	18345500	18699300	50840400	2210.32			119	-18794300	-21536100	-51209000	0.0293183	18794300	21536100	51209000	2293.45
120	-18348500	-18711500	-50849300	0.0291619	18348500	18711500	50849300	2199.43			120	-18804100	-21572100	-51242600	0.0291619	18804100	21572100	51242600	2284.59
121	-18348600	-18709900	-50851200	0.0261465	18348600	18709900	50851200	1972.11			121	-18800400	-21532200	-51256400	0.0261465	18800400	21532200	51256400	2048.56
122	-18279200	-18434800	-50631100	0.0286568	18279200	18434800	50631100	2140.14			122	-18593300	-20678500	-50630700	0.0286568	18593300	20678500	50630700	2180.28
123	-18281600	-18445200	-50638000	0.0320134	18281600	18445200	50638000	2391.59			123	-18600100	-20710700	-50647200	0.0320134	18600100	20710700	50647200	2437.77
124	-18279600	-18437700	-50631100	0.0255948	18279600	18437700	50631100	1911.5			124	-18594000	-20677700	-50636400	0.0255948	18594000	20677700	50636400	1947.69
125	-18275300	-18418800	-50619200	0.0259517	18275300	18418800	50619200	1937.06			125	-18583500	-20628500	-50610700	0.0259517	18583500	20628500	50610700	1972.21
126	-18277100	-18426600	-50623900	0.0219582	18277100	18426600	50623900	1639.35			126	-18587400	-20646200	-50620800	0.0219582	18587400	20646200	50620800	1669.58
127	-18290400	-18481300	-50664700	0.0271386	18290400	18481300	50664700	2029.9			127	-18623700	-20820000	-50706400	0.0271386	18623700	20820000	50706400	2072.86
128	-18289500	-18476800	-50662600	0.0266585	18289500	18476800	50662600	1993.77			128	-18622900	-20820000	-50701000	0.0266585	18622900	20820000	50701000	2035.81
129	-18291800	-18486000	-50669900	0.0267213	18291800	18486000	50669900	1999.12			129	-18629100	-20849700	-50715500	0.0267213	18629100	20849700	50715500	2042.18
130	-18291100	-18485000	-50665800	0.0297868	18291100	18485000	50665800	2228.12			130	-18625100	-20821900	-50714400	0.0297868	18625100	20821900	50714400	2275.8
131	-18292800	-18491100	-50671800	0.029838	18292800	18491100	50671800	2232.53			131	-18630200	-20850600	-50722600	0.029838	18630200	20850600	50722600	2280.96
132	-18273200	-18411500	-50611300	0.0274932	18273200	18411500	50611300	2051.43			132	-18578700	-20605400	-50599600	0.0274932	18578700	20605400	50599600	2088.12
133	-18274000	-18416700	-50612000	0.0255973	18274000	18416700	50612000	1910.09			133	-18579300	-20606600	-50602600	0.0255973	18579300	20606600	50602600	1944.35
134	-18271900	-18408900	-50604500	0.0272123	18271900	18408900	50604500	2029.94			134	-18574800	-20584900	-50592400	0.0272123	18574800	20584900	50592400	2065.88
135	-18272000	-18403000	-50611000	0.0268982	18272000	18403000	50611000	2006.88			135	-18577200	-20598400	-50595500	0.0268982	18577200	20598400	50595500	2042.51
136	-18270500	-18399600	-50604000	0.027908	18270500	18399600	50604000	2081.65			136	-18573200	-20578300	-50587200	0.027908	18573200	20578300	50587200	2118.19
137	-5364570	-16002900	-47442100	0.0268886	5364570	16002900	47442100	1708.08			137	-4560590	-13185900	-28123800	0.0268886	4560590	13185900	28123800	635.18
138	-5849450	-16268300	-48852500	0.0229809	5849450	16268300	48852500	1544.02			138	-5070770	-13449000	-29493100	0.0229809	5070770	13449000	29493100	592.212
139	-18593400	-19677200	-51632600	0.0292718	18593400	19677200	51632600	2286.33			139	-19257900	-22198900	-53857300	0.0292718	19257900	22198900	53857300	2516.33
140	-18605600	-19723800	-51673100	0.0283252	18605600	19723800	51673100	2216.32			140	-19267900	-22169400	-53958600	0.0283252	19267900	22169400	53958600	2442.41
141	-18593100	-19651200	-51656600	0.0285015	18593100	19651200	51656600	2227.55			141	-19219800	-21901200	-53883100	0.0285015	19219800	21901200	53883100	2445.95
142	-18581900	-19610400	-51617600	0.0284444	18581900	19610400	51617600	2219.37			142	-19210700	-21935500	-53783700	0.0284444	19210700	21935500	53783700	2433.81
143	-18592100	-19687800	-51612800	0.0330786	18592100	19687800	51612800	2582.11			143	-19292100	-22468400	-53832200	0.0330786	19292100	22468400	53832200	2847.94
144	-18605400	-19744100	-51651900	0.0308995	18605400	19744100	51651900	2416.37			144	-19306400	-22468000	-53935100	0.0308995	19306400	22468000	53935100	2669.25
145	-18501200	-19294800	-51356300	0.0321143	18501200	19294800	51356300	2476.85			145	-19119100	-21998900	-53066400	0.0321143	19119100	21998900	53066400	2685.12
146	-18507400	-19324900	-51371000	0.0283282	18507400	19324900	51371000	2186.48			146	-19151500	-22177800	-53118400	0.0283282	19151500	22177800	53118400	2376.41
147	-18076800	-18320600	-51284300	0.037319	18076800	18320600	51284300	2845.12			147	-18102300	-18442300	-52128800	0.037319	18102300	18442300	52128800	2931.55
148	-18041100	-18315400	-51283400	0.0339417	18041100	18315400	51283400	2586.91			148	-17991700	-18423600	-52105500	0.0339417	17991700	18423600	52105500	2662.1
149	-18016000	-18310600	-51273800	0.0262676	18016000	18310600	51273800	2000.98			149	-17917900	-18407200	-52062300	0.0262676	17917900	18407200	52062300	2056.08
150	-18091000	-18268700	-50899900	0.0359346	18091000	18268700	50899900	2702.66			150	-18239700	-18329700	-51186800	0.0359346	18239700	18329700	51186800	2733.28
151	-18094200	-18268100	-50892300	0.0253118	18094200	18268100	50892300	1903.24			151	-18252400	-18329000	-51169400	0.0253118	18252400	18329000	51169400	1924.27
152	-18093100	-18266900	-50885100	0.0230272	18093100	18266900	50885100	1731			152	-18254900	-18327200	-51153900	0.0230272	18254900	18327200	51153900	1749.66
153	-17821400	-18330800	-51613200	0.0192609	17821400	18330800	51613200	1483			153	-17072000	-18381400	-52723400	0.0192609	17072000	18381400	52723400	1534.88
154	-17763000	-18323100	-51616000	0.0143628	17763000	18323100	51616000	1105.55			154	-16885200	-18350100	-52686700	0.0143628	16885200	18350100	52686700	1141.84
155	-17801300	-18330500	-51630900	0.0189884	17801300	18330500	51630900	1462.74			155	-16988900	-18372600	-52744200	0.0189884	16988900	18372600	52744200	1513.53
156	-17891300	-18339900	-51608000	0.0321259	17891300	18339900	51608000	2474.26			156	-17287000	-18420300	-52786500	0.0321259	17287000	18420300	52786500	2568.99
157	-17873400	-18340400	-51629300	0.0325344	17873400	18340400	51629300	2507.31			157	-17215500	-18415300	-52822700	0.0325344	17215500	18415300	52822700	2603.85
158	-17738900	-18337100	-51740700	0.0313269	17738900	18337100	51740700	2421.59			158	-16727300	-18360900	-52922000	0.0313269	16727300	18360900	52922000	2508.9
159	-17825800	-18353400	-51770200	0.0312384	17825800	18353400	51770200	2418.67			159	-16967700	-18416100	-53075900	0.0312384	16967700	18416100	53075900	2518.71
160	-17846900	-18352600	-51743100	0.0318808	17846900	18352600	51743100	2466.39			160	-17050900	-18422800	-53040300	0.0318808	17050900	18422800	53040300	2568.53
161	-17755600	-18335800	-51714600	0.0343382	17755600	18335800	51714600	2652.21			161	-16794500	-18366400	-52894200	0.0343382	16794500	18366400	52894200	2748.42
162	-17651500	-18324400	-51737100	0.0263544	17651500	18324400	51737100	2035.78			162	-16465900	-18306000	-52791200	0.0263544	16465900	18306000	52791200	2097.97
163	-17643000	-18320000	-51713800	0.035748	17643000	18320000	51713800	2758.97			163	-16460400	-18301200	-52762300	0.035748	16460400	18301200	52762300	2842.78
164	-17034100	-18290200	-52110600	0.0221208	17034100	18290200	52110600	1724.76			164	-14635600	-18002700	-52455000	0.0221208	14635600	18002700	52455000	1724.65
165	-16912400	-18268500	-52076900	0.0170761	16912400	18268500	52076900	1328.86			165	-14350900	-17929700	-52218300	0.0170761	14350900	17929700	52218300	1318.46
166	-16956400	-18283900	-52143200	0.0208204	16956400	18283900	52143200	1624.48			166	-14441600	-17965100	-52380700	0.0208204	14441600	17965100	52380700	1617.61
167	-17189300	-18315900	-52138300	0.0320988	17189300	18315900	52138300	2507.56			167	-15003600	-18108500	-52842600	0.0320988	15003600	18108500	52842600	2541.57
168	-17113500	-18310900	-52178300	0.0312319	17113500	18310900	52178300	2442.16			168	-14806100	-18072600	-52783900	0.0312319	14806100	18072600	52783900	2465.64
169	-13012900	-14664600	-30234500	0.0339658	13012900	14664600	30234500	976.915			169	-6818800	-12208700	-18885900	0.0339658	6818800	12208700	18885900	413.924
170	-11867100	-14741500	-31929100	0.0199949	11867100	14741500	31929100	620.78			170	-5705250	-12155700	-19621100	0.0199949	5705250	12155700	19621100	254.835
171	-18686100	-19972800	-51999200	0.03713	18686100	19972800	51999200	2943.99			171	-19277600	-21577600	-54619600	0.03713	19277600	21577600	54619600	3255.39
172	-18672100	-19943400	-51929000	0.034798	18672100	19943400	51929000	2751.78			172	-19285800	-21765800	-54490100	0.034798	19285800	21765800	54490100	3042.7
173	-18689900	-20046700	-51952700	0.0322655	18689900	20046700	51952700	2555.72			173	-19347800	-22101100	-54597200	0.0322655	19347800	22101100	54597200	2838.92
174	-18706300	-20099700	-52016500	0.0335605	18706300	20099700	52016500	2665.27			174	-19348200	-21981000	-54720700	0.0335605	19348200	21981000	54720700	2961.77
175	-18422800	-18999100	-51092600	0.023061	18422800	18999100	51092600	1758.18			175	-19015800	-22179200	-52148000	0.023061	19015800	22179200	52148000	1873.25
176	-18420700	-18989700	-51086600	0.0174518	18420700	18989700	51086600	1330.15			176	-19001500	-22094200	-52130800	0.0174518	19001500	22094200	52130800	1415.68
177	-18416500	-18973100	-51073100	0.022494	18416500	18973100	51073100	1713.43			177	-18988700	-22052200	-52081500	0.022494	18988700	22052200	52081500	1820.98
178	-18418100	-18980400	-51077800	0.0243937	18418100	18980400	51077800	1858.55			178	-19002800	-22142500	-52091900	0.0243937	19002800	22142500	52091900	1977.11
179	-18425100	-19008400	-51099600	0.02721	18425100	19008400	51099600	2075.16			179	-19031800	-22281200	-52160000	0.02721	19031800	22281200	52160000	2213.27
180	-18378200	-18825900	-50947100	0.0324151	18378200	18825900	50947100	2455.41			180	-18886700	-21804700	-51600500	0.0324151	18886700	21804700	51600500	2576.07
181	-18375100	-18811300	-50939300	0.0235364	18375100	18811300	50939300	1782.17			181	-18870500	-21710700	-51578800	0.0235364	18870500	21710700	51578800	1867.46
182	-18373600	-18807500	-50932900	0.0154218	18373600	18807500	50932900	1167.43			182	-18871700	-21746500	-51551100	0.0154218	18871700	21746500	51551100	1222.88
183	-18375900	-18817100	-50939200	0.0253395	18375900	18817100	50939200	1918.78			183	-18882100	-21807300	-51564500	0.0253395	18882100	21807300	51564500	2011.36
184	-18384200	-18849200	-50966700	0.0325398	18384200	18849200	50966700	2467.01			184	-18910800	-21920400	-51656700	0.0325398	18910800	21920400	51656700	2593.7
185	-18381300	-18838800	-50956000	0.0305562	18381300	18838800	50956000	2315.56			185	-18902300	-21898400	-51618200	0.0305562	18902300	21898400	51618200	2431.92
186	-18026300	-18241100	-50767200	0.0414488	18026300	18241100	50767200	3101.21			186	-18124900	-18271500	-50885800	0.0414488	18124900	18271500	50885800	3116.58
187	-18028400	-18242900	-50778000	0.0383419	18028400	18242900	50778000	2869.9			187	-18121100	-18274300	-50909900	0.0383419	18121100	18274300	50909900	2885.37
188	-18038900	-18244100	-50776100	0.0412092	18038900	18244100	50776100	3084.54			188	-18156200	-18278400	-50904000	0.0412092	18156200	18278400	50904000	3101.27
189	-18035600	-18242200	-50765900	0.038117	18035600	18242200	50765900	2851.98			189	-18155200	-18275000	-50880600	0.038117	18155200	18275000	50880600	2866.15
190	-18016400	-18236000	-50740500	0.0421454	18016400	18236000	50740500	3150.1			190	-18120600	-18263000	-50829200	0.0421454	18120600	18263000	50829200	3162.47
191	-18010700	-18235100	-50740400	0.0397685	18010700	18235100	50740400	2972.31			191	-18097000	-18260100	-50832700	0.0397685	18097000	18260100	50832700	2983.98
192	-18015900	-18237700	-50753600	0.0388578	18015900	18237700	50753600	2905.72			192	-18100800	-18264500	-50859600	0.0388578	18100800	18264500	50859600	2918.52
193	-18022900	-18238600	-50752500	0.0440862	18022900	18238600	50752500	3296.73			193	-18127000	-18267400	-50854600	0.0440862	18127000	18267400	50854600	3311.25
194	-18021100	-18236000	-50736100	0.036865	18021100	18236000	50736100	2755.08			194	-18141100	-18263900	-50815600	0.036865	18141100	18263900	50815600	2765.31
195	-14454100	-17609200	-24134500	0.037738	14454100	17609200	24134500	872.746			195	-10157300	-12318000	-16328800	0.037738	10157300	12318000	16328800	411.639
196	-13769700	-14678300	-22176800	0.0360813	13769700	14678300	22176800	680.695			196	-8841870	-11984000	-15258400	0.0360813	8841870	11984000	15258400	344.601
197	-13497900	-13846200	-23903200	0.0309951	13497900	13846200	23903200	625.72			197	-8432310	-12065800	-16251700	0.0309951	8432310	12065800	16251700	316.417
198	-12814500	-14209800	-27184200	0.0393715	12814500	14209800	27184200	950.271			198	-8460750	-12313500	-17993100	0.0393715	8460750	12313500	17993100	462.574
199	-12167000	-13808100	-24962500	0.042196	12167000	13808100	24962500	880.048			199	-7913290	-12032000	-16529600	0.042196	7913290	12032000	16529600	433.95
200	-18264400	-18372500	-50587400	0.0388871	18264400	18372500	50587400	2898.27			200	-18558500	-20503200	-50557300	0.0388871	18558500	20503200	50557300	2946.44
201	-18264600	-18378800	-50582700	0.0388559	18264600	18378800	50582700	2895.6			201	-18558800	-20507300	-50555700	0.0388559	18558800	20507300	50555700	2944.02
202	-18262200	-18368300	-50576000	0.035305	18262200	18368300	50576000	2630.14			202	-18552900	-20477100	-50543900	0.035305	18552900	20477100	50543900	2673.15
203	-18261900	-18363000	-50578900	0.0356304	18261900	18363000	50578900	2654.56			203	-18553000	-20475700	-50546000	0.0356304	18553000	20475700	50546000	2697.95
204	-18265600	-18373100	-50595500	0.028106	18265600	18373100	50595500	2095.37			204	-18562400	-20522300	-50566100	0.028106	18562400	20522300	50566100	2130.58
205	-18263700	-18365700	-50589200	0.0325824	18263700	18365700	50589200	2428.41			205	-18557700	-20498100	-50556700	0.0325824	18557700	20498100	50556700	2468.57
206	-14140300	-17889000	-21613300	0.0383913	14140300	17889000	21613300	788.292			206	-10217700	-12218300	-15555800	0.0383913	10217700	12218300	15555800	396.085
207	-13753700	-16067900	-20672500	0.0352833	13753700	16067900	20672500	642.004			207	-9026340	-11944700	-14793100	0.0352833	9026340	11944700	14793100	326.887
208	-13856000	-17011800	-20459300	0.0361857	13856000	17011800	20459300	675.819			208	-9199850	-11968600	-14790000	0.0361857	9199850	11968600	14790000	337.502
209	-14214900	-19023700	-21011000	0.0370136	14214900	19023700	21011000	772.303			209	-10434400	-12238800	-15485400	0.0370136	10434400	12238800	15485400	383.335
210	-14487100	-17852300	-24127300	0.0330217	14487100	17852300	24127300	769.559			210	-10951800	-12506600	-16881200	0.0330217	10951800	12506600	16881200	386.794
211	-14496600	-19283100	-22764400	0.0350405	14496600	19283100	22764400	803.358			211	-11365300	-12493900	-16376700	0.0350405	11365300	12493900	16376700	402.633
212	-4603850	-16648800	-52816300	0.0312821	4603850	16648800	52816300	2455.54			212	-5528180	-13691000	-30764000	0.0312821	5528180	13691000	30764000	871.444
213	-5666010	-16980300	-54121700	0.0261104	5666010	16980300	54121700	2144.17			213	-6017140	-13938800	-32042800	0.0261104	6017140	13938800	32042800	784.666
214	-5449460	-17257100	-56315700	0.0243833	5449460	17257100	56315700	2166			214	-6250870	-14070200	-32744500	0.0243833	6250870	14070200	32744500	763.053
215	-18517300	-19385200	-51381500	0.0312486	18517300	19385200	51381500	2413.91			215	-19205200	-22511200	-53169000	0.0312486	19205200	22511200	53169000	2633.66
216	-18506800	-19335200	-51356100	0.037774	18506800	19335200	51356100	2914.26			216	-19170200	-22347500	-53082300	0.037774	19170200	22347500	53082300	3169.86
217	-18506000	-19337200	-51348800	0.0344889	18506000	19337200	51348800	2660.18			217	-19186700	-22494400	-53053400	0.0344889	19186700	22494400	53053400	2895.3
218	-18109100	-18308500	-51165700	0.0339679	18109100	18308500	51165700	2579.35			218	-18246400	-18422300	-51841300	0.0339679	18246400	18422300	51841300	2644.16
219	-18106100	-18309600	-51177000	0.033641	18106100	18309600	51177000	2555.5			219	-18236700	-18424900	-51869400	0.033641	18236700	18424900	51869400	2621.12
220	-14154400	-17924700	-52378800	0.0295877	14154400	17924700	52378800	2295.95			220	-9124130	-15620200	-40948600	0.0295877	9124130	15620200	40948600	1416.65
221	-13981900	-16668900	-21702000	0.0369054	13981900	16668900	21702000	726.742			221	-9094990	-12000700	-15124200	0.0369054	9094990	12000700	15124200	352.044
222	-14596600	-19067500	-60100000	0.0252848	14596600	19067500	60100000	2553.77			222	-10260500	-16135600	-43486500	0.0252848	10260500	16135600	43486500	1360.83
223	-13083400	-18879300	-60268800	0.0351951	13083400	18879300	60268800	3562.45			223	-9971340	-15983900	-42694500	0.0351951	9971340	15983900	42694500	1827.89
224	-13782200	-18907600	-59771800	0.0340098	13782200	18907600	59771800	3392.42			224	-9910510	-15953100	-42536200	0.0340098	9910510	15953100	42536200	1753.65
225	-18400500	-18913400	-51018500	0.0353698	18400500	18913400	51018500	2687.8			225	-18958400	-22058400	-51858500	0.0353698	18958400	22058400	51858500	2842.16
226	-18406500	-18935400	-51039500	0.0326648	18406500	18935400	51039500	2484.5			226	-18978000	-22118800	-51938300	0.0326648	18978000	22118800	51938300	2633.32
227	-18401600	-18913400	-51026700	0.0305722	18401600	18913400	51026700	2323.89			227	-18956700	-22012300	-51892700	0.0305722	18956700	22012300	51892700	2458.41
228	-18269100	-18386200	-50607200	0.02185	18269100	18386200	50607200	1629.81			228	-18571500	-20569400	-50584400	0.02185	18571500	20569400	50584400	1658.1
229	-18271000	-18396400	-50610800	0.0291595	18271000	18396400	50610800	2175.48			229	-18575900	-20591400	-50593500	0.0291595	18575900	20591400	50593500	2213.93
230	-18273200	-18406000	-50616800	0.0305454	18273200	18406000	50616800	2279.53			230	-18580900	-20617100	-50604000	0.0305454	18580900	20617100	50604000	2320.53
231	-17993700	-18221800	-50662100	0.0229428	17993700	18221800	50662100	1709.74			231	-18040900	-18235000	-50709300	0.0229428	18040900	18235000	50709300	1713.22
232	-17992400	-18223100	-50672700	0.0279315	17992400	18223100	50672700	2082.28			232	-18044600	-18237500	-50723500	0.0279315	18044600	18237500	50723500	2086.85
233	-17973200	-18218500	-50659200	0.0141893	17973200	18218500	50659200	1057.15			233	-18074600	-18234500	-50671900	0.0141893	18074600	18234500	50671900	1058.4
234	-17978200	-18219700	-50662600	0.0188291	17978200	18219700	50662600	1403.05			234	-18074800	-18236200	-50684000	0.0188291	18074800	18236200	50684000	1405.11
235	-11597000	-17282000	-50345900	0.0329053	11597000	17282000	50345900	2348.53			235	-6437310	-14261100	-33927500	0.0329053	6437310	14261100	33927500	1100.34
236	-12019200	-17354200	-50439700	0.0322041	12019200	17354200	50439700	2309.3			236	-6731540	-14410000	-34696900	0.0322041	6731540	14410000	34696900	1123.43
237	-12094900	-17466100	-51163200	0.0337484	12094900	17466100	51163200	2487.25			237	-7026590	-14557700	-35457100	0.0337484	7026590	14557700	35457100	1226.61
238	-18307300	-18550100	-50716400	0.0333093	18307300	18550100	50716400	2497.34			238	-18675600	-21063100	-50834200	0.0333093	18675600	21063100	50834200	2561.13
239	-18304300	-18536500	-50708300	0.0320067	18304300	18536500	50708300	2398.74			239	-18665900	-21014300	-50813400	0.0320067	18665900	21014300	50813400	2458.11
240	-18304200	-18536400	-50707700	0.025344	18304200	18536400	50707700	1899.36			240	-18667000	-21028400	-50807300	0.025344	18667000	21028400	50807300	1946.26
241	-18230600	-18238900	-50479800	0.0526278	18230600	18238900	50479800	3903.41			241	-18499400	-20134000	-50504400	0.0526278	18499400	20134000	50504400	3967.22
242	-18233300	-18260900	-50477300	0.050642	18233300	18260900	50477300	3756.4			242	-18504400	-20164500	-50509600	0.050642	18504400	20164500	50509600	3819.24
243	-17933900	-18205900	-50608200	0.0398544	17933900	18205900	50608200	2963.02			243	-18040400	-18217100	-50581500	0.0398544	18040400	18217100	50581500	2962.47
244	-17947900	-18210100	-50624400	0.0316226	17947900	18210100	50624400	2352.62			244	-18056200	-18222400	-50603700	0.0316226	18056200	18222400	50603700	2352.72
245	-17955100	-18212400	-50633700	0.0192286	17955100	18212400	50633700	1431.1			245	-18061600	-18225800	-50622900	0.0192286	18061600	18225800	50622900	1431.65
246	-18122200	-18213500	-50474300	0.0604437	18122200	18213500	50474300	4478.36			246	-18471100	-19927800	-50508400	0.0604437	18471100	19927800	50508400	4548.91
247	-18093600	-18209300	-50473200	0.0449932	18093600	18209300	50473200	3332.78			247	-18463600	-19877700	-50505000	0.0449932	18463600	19877700	50505000	3384.27
248	-18064000	-18204800	-50470400	0.0297654	18064000	18204800	50470400	2204.11			248	-18456300	-19823000	-50507700	0.0297654	18456300	19823000	50507700	2238.04
249	-18009100	-18196000	-50451000	0.0193799	18009100	18196000	50451000	1433.51			249	-18443000	-19715300	-50522400	0.0193799	18443000	19715300	50522400	1456.58
250	-18008400	-18196400	-50464400	0.014119	18008400	18196400	50464400	1044.85			250	-18442700	-19721800	-50511600	0.014119	18442700	19721800	50511600	1060.83
251	-17922000	-18205800	-50619600	0.0415125	17922000	18205800	50619600	3087.29			251	-18034800	-18216500	-50582800	0.0415125	18034800	18216500	50582800	3085.73
252	-17941300	-18211900	-50643400	0.0298439	17941300	18211900	50643400	2221.7			252	-18057500	-18225700	-50625800	0.0298439	18057500	18225700	50625800	2222.16
253	-17934300	-18210600	-50640900	0.0409136	17934300	18210600	50640900	3045.35			253	-18055800	-18223600	-50612800	0.0409136	18055800	18223600	50612800	3044.95
254	-17939800	-18200900	-50439000	0.0259508	17939800	18200900	50439000	1917.96			254	-18426000	-19617400	-50527100	0.0259508	18426000	19617400	50527100	1949.11
255	-17982000	-18212000	-50438000	0.0235211	17982000	18212000	50438000	1738.92			255	-18437800	-19690900	-50537800	0.0235211	18437800	19690900	50537800	1768.38
256	-17874000	-18306300	-50427400	0.0256567	17874000	18306300	50427400	1895.99			256	-18409400	-19682900	-50564200	0.0256567	18409400	19682900	50564200	1930.22
257	-17831200	-18291300	-50425500	0.0263744	17831200	18291300	50425500	1948.18			257	-18393200	-19609100	-50549600	0.0263744	18393200	19609100	50549600	1981.92
258	-17912100	-18185000	-50461700	0.0250689	17912100	18185000	50461700	1853.74			258	-18419100	-19562100	-50505000	0.0250689	18419100	19562100	50505000	1880.59
259	-17893800	-18181300	-50445000	0.0271022	17893800	18181300	50445000	2002.64			259	-18413900	-19527700	-50511800	0.0271022	18413900	19527700	50511800	2033
260	-15511000	-18126600	-52464600	0.0236538	15511000	18126600	52464600	1852.19			260	-11240600	-16690800	-46479600	0.0236538	11240600	16690800	46479600	1448.49
261	-15298700	-18086800	-52392400	0.0256557	15298700	18086800	52392400	2001.73			261	-10855100	-16496000	-45473300	0.0256557	10855100	16496000	45473300	1505.4
262	-18427400	-19017900	-51106100	0.0224542	18427400	19017900	51106100	1712.98			262	-19025700	-22199900	-52198000	0.0224542	19025700	22199900	52198000	1827.36
263	-18424700	-19004400	-51100300	0.0222037	18424700	19004400	51100300	1693.35			263	-19009700	-22100500	-52183400	0.0222037	19009700	22100500	52183400	1804.42
264	-18295500	-18501900	-50680200	0.0299514	18295500	18501900	50680200	2241.87			264	-18637500	-20882300	-50742900	0.0299514	18637500	20882300	50742900	2291.9
265	-18293700	-18496200	-50672900	0.0304382	18293700	18496200	50672900	2277.62			265	-18632200	-20853300	-50733600	0.0304382	18632200	20853300	50733600	2327.78
266	-18283400	-18454600	-50641000	0.0276382	18283400	18454600	50641000	2065.11			266	-18604000	-20726500	-50659400	0.0276382	18604000	20726500	50659400	2105.8
267	-18281700	-18446900	-50637000	0.0317938	18281700	18446900	50637000	2375.13			267	-18598200	-20694500	-50650000	0.0317938	18598200	20694500	50650000	2420.93
268	-18421200	-18988100	-51091700	0.0233403	18421200	18988100	51091700	1779.27			268	-18991100	-21988400	-52162000	0.0233403	18991100	21988400	52162000	1893.47
269	-18417000	-18970900	-51078900	0.0222359	18417000	18970900	51078900	1694.09			269	-18983500	-21985100	-52111400	0.0222359	18983500	21985100	52111400	1800.77
270	-18074100	-18304100	-51169300	0.0331672	18074100	18304100	51169300	2518.25			270	-18136100	-18405900	-51834600	0.0331672	18136100	18405900	51834600	2579.25
271	-18253000	-18327100	-50551100	0.036078	18253000	18327100	50551100	2684.51			271	-18535200	-20379700	-50514500	0.036078	18535200	20379700	50514500	2726.51
272	-18256800	-18343900	-50562000	0.0394846	18256800	18343900	50562000	2939.51			272	-18542500	-20421200	-50525200	0.0394846	18542500	20421200	50525200	2986.17
273	-18254900	-18336400	-50555500	0.0346178	18254900	18336400	50555500	2576.45			273	-18538100	-20396100	-50518600	0.0346178	18538100	20396100	50518600	2616.92
274	-18311100	-18565600	-50727800	0.0221684	18311100	18565600	50727800	1662.93			274	-18683600	-21083400	-50870700	0.0221684	18683600	21083400	50870700	1706.98
275	-18311800	-18569100	-50729200	0.0232071	18311800	18569100	50729200	1740.98			275	-18688000	-21113300	-50872200	0.0232071	18688000	21113300	50872200	1787.54
276	-18313300	-18574200	-50735300	0.0235161	18313300	18574200	50735300	1764.61			276	-18691100	-21118100	-50890000	0.0235161	18691100	21118100	50890000	1812.53
277	-19010800	-20374300	-53917500	0.0229663	19010800	20374300	53917500	1949.2			277	-17903600	-19044800	-56630700	0.0229663	17903600	19044800	56630700	2099.25
278	-19062200	-20708700	-53949900	0.0258012	19062200	20708700	53949900	2197.77			278	-18282500	-19137100	-56911000	0.0258012	18282500	19137100	56911000	2384.9
279	-15058800	-19051700	-59525000	0.0228611	15058800	19051700	59525000	2269.68			279	-10689400	-16357800	-44646300	0.0228611	10689400	16357800	44646300	1294.94
280	-15763700	-19206400	-59924500	0.0219309	15763700	19206400	59924500	2210.13			280	-10818200	-16424400	-44992000	0.0219309	10818200	16424400	44992000	1261.04
281	-14190800	-17873500	-51977000	0.0292017	14190800	17873500	51977000	2233.6			281	-9037210	-15576500	-40723700	0.0292017	9037210	15576500	40723700	1383.38
282	-14267300	-17828100	-51576100	0.0286985	14267300	17828100	51576100	2163.98			282	-8937220	-15525900	-40462200	0.0286985	8937220	15525900	40462200	1342.76
283	-18004100	-18316100	-51325300	0.0198384	18004100	18316100	51325300	1513.86			283	-17846400	-18414700	-52187000	0.0198384	17846400	18414700	52187000	1558.91
284	-17973100	-18311300	-51321900	0.0195298	17973100	18311300	51321900	1489.81			284	-17751400	-18397400	-52158400	0.0195298	17751400	18397400	52158400	1532.17
285	-17984000	-18314100	-51331100	0.0245829	17984000	18314100	51331100	1876.04			285	-17777100	-18405000	-52187400	0.0245829	17777100	18405000	52187400	1930.89
286	-18443700	-19081300	-51159300	0.0204702	18443700	19081300	51159300	1565.32			286	-19068000	-22307900	-52392100	0.0204702	19068000	22307900	52392100	1678.39
287	-18445200	-19088800	-51162300	0.0233638	18445200	19088800	51162300	1786.88			287	-19083400	-22417800	-52391900	0.0233638	19083400	22417800	52391900	1917.59
288	-6532870	-17446400	-56584500	0.0153154	6532870	17446400	56584500	1370.14			288	-6741190	-14318900	-34029400	0.0153154	6741190	14318900	34029400	515.267
289	-6157560	-17553700	-57726100	0.0210129	6157560	17553700	57726100	1956.56			289	-6624550	-14265300	-33759500	0.0210129	6624550	14265300	33759500	696.406
290	-17431300	-18318100	-51912400	0.0279615	17431300	18318100	51912400	2170.26			290	-15733000	-18213000	-52860000	0.0279615	15733000	18213000	52860000	2222.89
291	-17522300	-18335100	-51942500	0.0271934	17522300	18335100	51942500	2114.12			291	-15978900	-18273600	-53047000	0.0271934	15978900	18273600	53047000	2178.8
292	-18112100	-18294600	-51063500	0.0313167	18112100	18294600	51063500	2369.46			292	-18278400	-18391100	-51586900	0.0313167	18278400	18391100	51586900	2416.61
293	-18133800	-18297300	-51061400	0.0288401	18133800	18297300	51061400	2182.25			293	-18348700	-18401200	-51588300	0.0288401	18348700	18401200	51588300	2226.72
294	-18301500	-18526900	-50697800	0.0224267	18301500	18526900	50697800	1680.02			294	-18657500	-20977000	-50790600	0.0224267	18657500	20977000	50790600	1720.42
295	-18302500	-18530500	-50701400	0.0213444	18302500	18530500	50701400	1599.19			295	-18661500	-21002400	-50794400	0.0213444	18661500	21002400	50794400	1637.99
296	-18318200	-18595000	-50749000	0.0220861	18318200	18595000	50749000	1658.37			296	-18708300	-21206700	-50924100	0.0220861	18708300	21206700	50924100	1705.71
297	-18318100	-18594600	-50748900	0.022018	18318100	18594600	50748900	1653.25			297	-18709600	-21216300	-50923500	0.022018	18709600	21216300	50923500	1700.56
298	-18320300	-18603500	-50756000	0.0215047	18320300	18603500	50756000	1615.22			298	-18717000	-21249100	-50944100	0.0215047	18717000	21249100	50944100	1662.6
299	-17492900	-18335700	-51976200	0.0257866	17492900	18335700	51976200	2006.76			299	-15866000	-18259100	-53055800	0.0257866	15866000	18259100	53055800	2065.56
300	-17391400	-18315800	-51935900	0.0258887	17391400	18315800	51935900	2010.54			300	-15602200	-18191400	-52836500	0.0258887	15602200	18191400	52836500	2055.08
301	-17995000	-18227300	-50699900	0.0240983	17995000	18227300	50699900	1798.3			301	-18093700	-18248100	-50749800	0.0240983	18093700	18248100	50749800	1802.8
302	-17991700	-18226100	-50694700	0.0257896	17991700	18226100	50694700	1924.11			302	-18082600	-18245600	-50743300	0.0257896	18082600	18245600	50743300	1928.72
303	-18245200	-18282700	-50540200	0.016325	18245200	18282700	50540200	1213.84			303	-18521200	-20290100	-50504100	0.016325	18521200	20290100	50504100	1232.3
304	-18243900	-18270800	-50542500	0.0183	18243900	18270800	50542500	1360.69			304	-18518000	-20267500	-50504200	0.0183	18518000	20267500	50504200	1381.11
305	-18245700	-18279400	-50546700	0.0228031	18245700	18279400	50546700	1695.88			305	-18521700	-20289900	-50507800	0.0228031	18521700	20289900	50507800	1721.52
306	-18039000	-18240100	-50747100	0.0214718	18039000	18240100	50747100	1605.52			306	-18185000	-18273000	-50836100	0.0214718	18185000	18273000	50836100	1612.33
307	-18047900	-18241200	-50746300	0.0200313	18047900	18241200	50746300	1497.86			307	-18210600	-18275900	-50831500	0.0200313	18210600	18275900	50831500	1504.2
308	-18040300	-18239300	-50740500	0.0209788	18040300	18239300	50740500	1568.3			308	-18196800	-18272300	-50819300	0.0209788	18196800	18272300	50819300	1574.5
309	-18197100	-18227200	-50497200	0.0294401	18197100	18227200	50497200	2184.26			309	-18491500	-20087100	-50494800	0.0294401	18491500	20087100	50494800	2217.62
310	-18176800	-18224200	-50496000	0.027745	18176800	18224200	50496000	2058.1			310	-18486400	-20049000	-50496900	0.027745	18486400	20049000	50496900	2089.39
311	-18182800	-18226400	-50505600	0.0249122	18182800	18226400	50505600	1848.68			311	-18488800	-20067100	-50495500	0.0249122	18488800	20067100	50495500	1876.27
312	-17970100	-18219200	-50667000	0.0140865	17970100	18219200	50667000	1049.76			312	-18091000	-18236700	-50671300	0.0140865	18091000	18236700	50671300	1050.84
313	-17976000	-18220900	-50673100	0.0137526	17976000	18220900	50673100	1025.14			313	-18091500	-18238900	-50686600	0.0137526	18091500	18238900	50686600	1026.5
314	-18230000	-18265800	-50457900	0.023497	18230000	18265800	50457900	1741.74			314	-18506000	-20120800	-50564800	0.023497	18506000	20120800	50564800	1774.81
315	-18246400	-18299900	-50531600	0.0366906	18246400	18299900	50531600	2727.64			315	-18523000	-20307300	-50500100	0.0366906	18523000	20307300	50500100	2769.63
316	-18249200	-18313500	-50537800	0.03315	18249200	18313500	50537800	2465.22			316	-18527900	-20338300	-50504200	0.03315	18527900	20338300	50504200	2503.41
317	-18248700	-18315900	-50531900	0.0330875	18248700	18315900	50531900	2460.1			317	-18526500	-20331100	-50501100	0.0330875	18526500	20331100	50501100	2498.26
318	-18245900	-18303100	-50524900	0.0407069	18245900	18303100	50524900	3025.56			318	-18522000	-20302500	-50497200	0.0407069	18522000	20302500	50497200	3072.37
319	-18243300	-18282400	-50526700	0.0502222	18243300	18282400	50526700	3732.46			319	-18517500	-20270900	-50497300	0.0502222	18517500	20270900	50497300	3789.49
320	-18244400	-18281800	-50535200	0.028841	18244400	18281800	50535200	2144.07			320	-18519600	-20281900	-50500600	0.028841	18519600	20281900	50500600	2176.65
321	-18247700	-18294900	-50545600	0.0251463	18247700	18294900	50545600	1870.28			321	-18525800	-20318700	-50508500	0.0251463	18525800	20318700	50508500	1898.95
322	-18247100	-18298300	-50538300	0.0272097	18247100	18298300	50538300	2023.27			322	-18525200	-20318100	-50504700	0.0272097	18525200	20318100	50504700	2054.48
323	-9489720	-13400900	-24730900	0.0418051	9489720	13400900	24730900	817.428			323	-6536130	-11770300	-16037600	0.0418051	6536130	11770300	16037600	398.029
324	-11131900	-13376200	-22912200	0.0450836	11131900	13376200	22912200	806.413			324	-7206730	-11754300	-15252700	0.0450836	7206730	11754300	15252700	407.753
325	-18055200	-18259500	-50870100	0.0282563	18055200	18259500	50870100	2122.37			325	-18146300	-18306400	-51113800	0.0282563	18146300	18306400	51113800	2142.26
326	-18475200	-19207800	-51258200	0.0302034	18475200	19207800	51258200	2319.91			326	-19136600	-22446700	-52743000	0.0302034	19136600	22446700	52743000	2508.62
327	-18469600	-19183800	-51241900	0.0307073	18469600	19183800	51241900	2356.82			327	-19125600	-22427000	-52684700	0.0307073	19125600	22427000	52684700	2545.1
328	-18465100	-19163800	-51229800	0.029241	18465100	19163800	51229800	2242.98			328	-19095500	-22241200	-52655500	0.029241	19095500	22241200	52655500	2417.09
329	-18460000	-19143200	-51214000	0.0238478	18460000	19143200	51214000	1827.98			329	-19085700	-22225000	-52601500	0.0238478	19085700	22225000	52601500	1967.47
330	-18052000	-18245500	-50772800	0.0382101	18052000	18245500	50772800	2859.99			330	-18195700	-18282600	-50894400	0.0382101	18195700	18282600	50894400	2875.41
331	-18056000	-18247200	-50780800	0.0390327	18056000	18247200	50780800	2922.48			331	-18201400	-18286000	-50913000	0.0390327	18201400	18286000	50913000	2939.38
332	-18042200	-18245900	-50785300	0.0389692	18042200	18245900	50785300	2917.91			332	-18157100	-18281400	-50924300	0.0389692	18157100	18281400	50924300	2934.84
333	-18042300	-18246900	-50792800	0.0302446	18042300	18246900	50792800	2265.24			333	-18150600	-18282800	-50941000	0.0302446	18150600	18282800	50941000	2279.02
334	-18023900	-18235300	-50728100	0.0314981	18023900	18235300	50728100	2353.36			334	-18162100	-18264000	-50795100	0.0314981	18162100	18264000	50795100	2361.36
335	-18015100	-18233000	-50720700	0.0294713	18015100	18233000	50720700	2201.21			335	-18148700	-18259800	-50778500	0.0294713	18148700	18259800	50778500	2207.89
336	-18336900	-18666500	-50811600	0.0338125	18336900	18666500	50811600	2545.9			336	-18764500	-21407100	-51124700	0.0338125	18764500	21407100	51124700	2634.24
337	-18340100	-18679100	-50821300	0.0329869	18340100	18679100	50821300	2484.83			337	-18774300	-21443000	-51158900	0.0329869	18774300	21443000	51158900	2573.78
338	-18034500	-18300600	-51184400	0.0326442	18034500	18300600	51184400	2479.17			338	-18009900	-18390500	-51851100	0.0326442	18009900	18390500	51851100	2537.87
339	-18066800	-18306200	-51192000	0.0325952	18066800	18306200	51192000	2476.68			339	-18108300	-18409400	-51887400	0.0325952	18108300	18409400	51887400	2539
340	-18070700	-18305200	-51180600	0.033411	18070700	18305200	51180600	2537.71			340	-18122900	-18407800	-51861200	0.033411	18122900	18407800	51861200	2600.41
341	-16044400	-18140200	-52028400	0.0293109	16044400	18140200	52028400	2265.88			341	-12264900	-17209200	-49157700	0.0293109	12264900	17209200	49157700	2002.89
342	-16159100	-18154600	-52016600	0.0277945	16159100	18154600	52016600	2149.08			342	-12568200	-17362500	-49949500	0.0277945	12568200	17362500	49949500	1959.76
343	-15675800	-18163800	-52566000	0.0263576	15675800	18163800	52566000	2073.06			343	-11560700	-16852900	-47316900	0.0263576	11560700	16852900	47316900	1671.38
344	-15479700	-18090500	-52238500	0.0326615	15479700	18090500	52238500	2536.57			344	-11178700	-16659500	-46317500	0.0326615	11178700	16659500	46317500	1986.51
345	-13049300	-17470500	-50239700	0.0164582	13049300	17470500	50239700	1175.27			345	-7164640	-14628100	-35821800	0.0164582	7164640	14628100	35821800	609.915
346	-13249800	-17437100	-49800900	0.0218144	13249800	17437100	49800900	1533.31			346	-7103190	-14597500	-35664500	0.0218144	7103190	14597500	35664500	801.68
347	-18393600	-18882000	-51001100	0.0321052	18393600	18882000	51001100	2437.63			347	-18929100	-21900300	-51807500	0.0321052	18929100	21900300	51807500	2571.61
348	-18396000	-18890000	-51010000	0.0254257	18396000	18890000	51010000	1931.2			348	-18932800	-21889600	-51844500	0.0254257	18932800	21889600	51844500	2038.92
349	-18292100	-18489100	-50669100	0.0329882	18292100	18489100	50669100	2467.96			349	-18626500	-20821000	-50725200	0.0329882	18626500	20821000	50725200	2521.32
350	-18294500	-18499800	-50675300	0.0311087	18294500	18499800	50675300	2328.05			350	-18632500	-20846400	-50742800	0.0311087	18632500	20846400	50742800	2379.67
351	-18538900	-19450000	-51470900	0.0249408	18538900	19450000	51470900	1933.65			351	-19174500	-22050100	-53410700	0.0249408	19174500	22050100	53410700	2110.12
352	-18545500	-19482300	-51485400	0.0162007	18545500	19482300	51485400	1256.99			352	-19204500	-22206600	-53468500	0.0162007	19204500	22206600	53468500	1375.15
353	-18553700	-19517000	-51509100	0.0230884	18553700	19517000	51509100	1793.36			353	-19209000	-22177700	-53529800	0.0230884	19209000	22177700	53529800	1963.25
354	-18548400	-19483300	-51505000	0.0245642	18548400	19483300	51505000	1907.21			354	-19179300	-21998900	-53495900	0.0245642	19179300	21998900	53495900	2083.16
355	-18060300	-18308400	-51213700	0.0345931	18060300	18308400	51213700	2630.4			355	-18079600	-18412600	-51939300	0.0345931	18079600	18412600	51939300	2699.01
356	-18063400	-18307300	-51203000	0.0329199	18063400	18307300	51203000	2502.27			356	-18093700	-18411100	-51914500	0.0329199	18093700	18411100	51914500	2566.47
357	-18132200	-18302500	-51100000	0.0276691	18132200	18302500	51100000	2096.5			357	-18335400	-18412700	-51683600	0.0276691	18335400	18412700	51683600	2143.28
358	-18161800	-18305800	-51093600	0.0282838	18161800	18305800	51093600	2143.04			358	-18425100	-18427900	-51680400	0.0282838	18425100	18427900	51680400	2192.08
359	-18160700	-18304300	-51084300	0.0282872	18160700	18304300	51084300	2142.57			359	-18421700	-18427700	-51656200	0.0282872	18421700	18427700	51656200	2190.48
360	-18132800	-18301300	-51090800	0.0273146	18132800	18301300	51090800	2068.97			360	-18336800	-18409600	-51660200	0.0273146	18336800	18409600	51660200	2114.1
361	-18104200	-18300100	-51111100	0.0270577	18104200	18300100	51111100	2050.57			361	-18244200	-18402600	-51702600	0.0270577	18244200	18402600	51702600	2095.97
362	-18105100	-18299100	-51102700	0.0278093	18105100	18299100	51102700	2106.92			362	-18247500	-18400000	-51681200	0.0278093	18247500	18400000	51681200	2152.62
363	-10781900	-15407800	-37773700	0.027504	10781900	15407800	37773700	1141.31			363	-4571000	-12597100	-23908500	0.027504	4571000	12597100	23908500	485.856
364	-9604950	-15361100	-38617300	0.02822	9604950	15361100	38617300	1212.49			364	-3305030	-12452200	-24139000	0.02822	3305030	12452200	24139000	507.122
365	-9609570	-15648500	-40665700	0.0294639	9609570	15648500	40665700	1394.49			365	-3731030	-12750600	-25844400	0.0294639	3731030	12750600	25844400	597.653
366	-10726800	-15661300	-39639400	0.0300104	10726800	15661300	39639400	1360.62			366	-4685850	-12833500	-25481700	0.0300104	4685850	12833500	25481700	593.443
367	-12105500	-15185900	-34865000	0.021945	12105500	15185900	34865000	796.468			367	-5918630	-12511900	-21951900	0.021945	5918630	12511900	21951900	337.032
368	-11849200	-15415500	-36761800	0.0247856	11849200	15415500	36761800	986.426			368	-5709630	-12696200	-23477500	0.0247856	5709630	12696200	23477500	426.083
369	-18443800	-19286000	-57813300	0.0310302	18443800	19286000	57813300	2955.84			369	-13061800	-17593000	-51101000	0.0310302	13061800	17593000	51101000	2288.51
370	-19252500	-19438000	-58090000	0.0307347	19252500	19438000	58090000	2966.66			370	-13104800	-17617200	-51229800	0.0307347	13104800	17617200	51229800	2277.92
371	-18730800	-19448600	-58687600	0.0295872	18730800	19448600	58687600	2902.52			371	-12432500	-17266100	-49392700	0.0295872	12432500	17266100	49392700	2041.32
372	-17891600	-19285400	-58361600	0.0299493	17891600	19285400	58361600	2895.6			372	-12425500	-17260600	-49360700	0.0299493	12425500	17260600	49360700	2063.71
373	-18186600	-19145700	-57068100	0.0344755	18186600	19145700	57068100	3201.43			373	-13752000	-17950500	-52965700	0.0344755	13752000	17950500	52965700	2728.21
374	-17686100	-19142000	-57542200	0.0323062	17686100	19142000	57542200	3038.93			374	-12970800	-17544500	-50845800	0.0323062	12970800	17544500	50845800	2359.34
375	-18850400	-20125900	-53020100	0.0421228	18850400	20125900	53020100	3462.35			375	-19127700	-19268700	-55857800	0.0421228	19127700	19268700	55857800	3783.19
376	-18876200	-20113300	-53217000	0.0451263	18876200	20113300	53217000	3733.63			376	-18897100	-19102400	-56048900	0.0451263	18897100	19102400	56048900	4069.22
377	-18631900	-19845300	-51739400	0.0279487	18631900	19845300	51739400	2194.02			377	-19329700	-22420800	-54148600	0.0279487	19329700	22420800	54148600	2430.16
378	-18645500	-19899000	-51783400	0.0283463	18645500	19899000	51783400	2229.57			378	-19339200	-22382000	-54255200	0.0283463	19339200	22382000	54255200	2472.44
379	-18631800	-19821900	-51762500	0.0281166	18631800	19821900	51762500	2208.54			379	-19285600	-22085800	-54168700	0.0281166	19285600	22085800	54168700	2439.35
380	-18618100	-19770600	-51716000	0.0279314	18618100	19770600	51716000	2189.57			380	-19277600	-22134600	-54062900	0.0279314	19277600	22134600	54062900	2415.94
381	-18360400	-18757600	-50888300	0.0279497	18360400	18757600	50888300	2111.66			381	-18839700	-21701300	-51368100	0.0279497	18839700	21701300	51368100	2201.65
382	-18361400	-18763100	-50889700	0.0290786	18361400	18763100	50889700	2197.15			382	-18848500	-21760400	-51372100	0.0290786	18848500	21760400	51372100	2292.16
383	-18364900	-18777600	-50900500	0.0280557	18364900	18777600	50900500	2120.91			383	-18858600	-21796900	-51407500	0.0280557	18858600	21796900	51407500	2214.94
384	-18363500	-18769100	-50898500	0.0268234	18363500	18769100	50898500	2027.47			384	-18849200	-21734300	-51402800	0.0268234	18849200	21734300	51402800	2116.07
385	-18356600	-18741900	-50876400	0.0248115	18356600	18741900	50876400	1873.55			385	-18823900	-21617200	-51339000	0.0248115	18823900	21617200	51339000	1950.98
386	-18359300	-18752000	-50886100	0.0272022	18359300	18752000	50886100	2054.93			386	-18831600	-21643600	-51368000	0.0272022	18831600	21643600	51368000	2141.61
387	-18298900	-18517200	-50689000	0.0278333	18298900	18517200	50689000	2084.23			387	-18650000	-20943500	-50770600	0.0278333	18650000	20943500	50770600	2133.05
388	-18298100	-18513100	-50687400	0.0321461	18298100	18513100	50687400	2406.97			388	-18645400	-20916800	-50764700	0.0321461	18645400	20916800	50764700	2462.47
389	-18296700	-18507000	-50683600	0.0284171	18296700	18507000	50683600	2127.37			389	-18642400	-20909100	-50751100	0.0284171	18642400	20909100	50751100	2175.64
390	-16320300	-18243400	-52489400	0.0347495	16320300	18243400	52489400	2734.8			390	-12995500	-17578600	-51065700	0.0347495	12995500	17578600	51065700	2558.87
391	-16475200	-18261300	-52462400	0.0291238	16475200	18261300	52462400	2291.81			391	-13354100	-17759800	-52001600	0.0291238	13354100	17759800	52001600	2222.6
392	-18953400	-20554400	-53326800	0.0330945	18953400	20554400	53326800	2757.7			392	-19214700	-19299300	-56448400	0.0330945	19214700	19299300	56448400	3030.83
393	-18990300	-20635500	-53509800	0.0277495	18990300	20635500	53509800	2328.01			393	-19039300	-19205800	-56645000	0.0277495	19039300	19205800	56645000	2553.67
394	-18481600	-19234000	-51277300	0.0324478	18481600	19234000	51277300	2494.48			394	-19148400	-22459500	-52814900	0.0324478	19148400	22459500	52814900	2701.76
395	-18488700	-19263800	-51298200	0.0289017	18488700	19263800	51298200	2224.01			395	-19164200	-22507700	-52879400	0.0289017	19164200	22507700	52879400	2412.69
396	-18230700	-18231700	-50495500	0.0496785	18230700	18231700	50495500	3686.51			396	-18499100	-20142800	-50493800	0.0496785	18499100	20142800	50493800	3743.79
397	-18233300	-18249000	-50488700	0.0620841	18233300	18249000	50488700	4606.6			397	-18503100	-20166800	-50498300	0.0620841	18503100	20166800	50498300	4680.4
398	-18110600	-18264400	-50849400	0.0310641	18110600	18264400	50849400	2332.47			398	-18317900	-18324700	-51073000	0.0310641	18317900	18324700	51073000	2354.63
399	-18108000	-18263000	-50842100	0.0304626	18108000	18263000	50842100	2286.67			399	-18311700	-18321500	-51056000	0.0304626	18311700	18321500	51056000	2307.54
400	-18140900	-18280400	-50933100	0.0318182	18140900	18280400	50933100	2396.76			400	-18363400	-18389800	-51277000	0.0318182	18363400	18389800	51277000	2430.55
401	-18140300	-18279200	-50925300	0.0314993	18140300	18279200	50925300	2372.07			401	-18360300	-18387400	-51257900	0.0314993	18360300	18387400	51257900	2404.52
402	-18149200	-18295400	-51032500	0.0385247	18149200	18295400	51032500	2912.39			402	-18398900	-18400000	-51521500	0.0385247	18398900	18400000	51521500	2968.55
403	-18152400	-18294600	-51023400	0.0337944	18152400	18294600	51023400	2554.02			403	-18397200	-18411300	-51497500	0.0337944	18397200	18411300	51497500	2602.07
404	-18147000	-18311400	-51148800	0.0342574	18147000	18311400	51148800	2600.47			404	-18370200	-18436000	-51815600	0.0342574	18370200	18436000	51815600	2666.59
405	-18150500	-18310300	-51137100	0.0322246	18150500	18310300	51137100	2445.21			405	-18383700	-18433900	-51787300	0.0322246	18383700	18433900	51787300	2506.11
406	-18123500	-18328400	-51293700	0.0298132	18123500	18328400	51293700	2274.4			406	-18244700	-18469200	-52178300	0.0298132	18244700	18469200	52178300	2348.26
407	-18127600	-18327100	-51280000	0.0309095	18127600	18327100	51280000	2356.96			407	-18259500	-18466100	-52141600	0.0309095	18259500	18466100	52141600	2431.74
408	-18055900	-18345400	-51482600	0.0288262	18055900	18345400	51482600	2212.81			408	-17899700	-18481700	-52612200	0.0288262	17899700	18481700	52612200	2299.88
409	-18067000	-18344500	-51465300	0.0288131	18067000	18344500	51465300	2210.62			409	-17945900	-18482900	-52574500	0.0288131	17945900	18482900	52574500	2296.51
410	-17869400	-18352000	-51716600	0.0315959	17869400	18352000	51716600	2442.44			410	-17143700	-18431900	-53012500	0.0315959	17143700	18431900	53012500	2544.48
411	-17375300	-18346200	-52169000	0.0283645	17375300	18346200	52169000	2220.78			411	-15456500	-18222900	-53206900	0.0283645	15456500	18222900	53206900	2279.73
412	-17442400	-18350200	-52130200	0.0266986	17442400	18350200	52130200	2088.38			412	-15646200	-18254700	-53244100	0.0266986	15646200	18254700	53244100	2150.56
413	-15804300	-18221600	-52849700	0.0292611	15804300	18221600	52849700	2326.18			413	-11882400	-17015800	-48158900	0.0292611	11882400	17015800	48158900	1920.65
414	-15950700	-18231400	-52773600	0.0316398	15950700	18231400	52773600	2510.36			414	-12159700	-17155800	-48881800	0.0316398	12159700	17155800	48881800	2138.3
415	-18122700	-19451900	-59319400	0.0289911	18122700	19451900	59319400	2892.88			415	-11802100	-16937000	-47670000	0.0289911	11802100	16937000	47670000	1865.98
416	-18866000	-20581900	-52675600	0.0435685	18866000	20581900	52675600	3552.51			416	-19389100	-21113500	-55880300	0.0435685	19389100	21113500	55880300	3965.09
417	-18893600	-20639100	-52815300	0.0425948	18893600	20639100	52815300	3491.17			417	-19364900	-20760900	-56059900	0.0425948	19364900	20760900	56059900	3889.16
418	-18594100	-19709600	-51605200	0.0279032	18594100	19709600	51605200	2177.92			418	-19338600	-22799800	-53833100	0.0279032	19338600	22799800	53833100	2409.53
419	-18605100	-19752100	-51641300	0.0293054	18605100	19752100	51641300	2291.01			419	-19346000	-22769900	-53915700	0.0293054	19346000	22769900	53915700	2536.72
420	-18462100	-19157600	-51214300	0.0330737	18462100	19157600	51214300	2535.47			420	-19129400	-22559800	-52579000	0.0330737	19129400	22559800	52579000	2735.05
421	-18467500	-19177900	-51232600	0.0367819	18467500	19177900	51232600	2822.01			421	-19138700	-22559600	-52645100	0.0367819	19138700	22559600	52645100	3048.35
422	-18390300	-18874400	-50984600	0.0315421	18390300	18874400	50984600	2393.34			422	-18937900	-22054300	-51716200	0.0315421	18937900	22054300	51716200	2522.39
423	-18393800	-18887200	-50996900	0.0309862	18393800	18887200	50996900	2352.41			423	-18949000	-22089300	-51760500	0.0309862	18949000	22089300	51760500	2482.45
424	-18345300	-18701400	-50836700	0.0283123	18345300	18701400	50836700	2134.23			424	-18797400	-21570700	-51196500	0.0283123	18797400	21570700	51196500	2214.52
425	-18347900	-18710100	-50846300	0.029155	18347900	18710100	50846300	2198.65			425	-18805900	-21600400	-51227200	0.029155	18805900	21600400	51227200	2283.46
426	-18240400	-18264500	-50524000	0.0467892	18240400	18264500	50524000	3476.52			426	-18512900	-20238400	-50496500	0.0467892	18512900	20238400	50496500	3529.35
427	-18242000	-18266300	-50534000	0.030078	18242000	18266300	50534000	2235.68			427	-18515200	-20251800	-50499900	0.030078	18515200	20251800	50499900	2269.34
428	-17957400	-18216400	-50659800	0.028677	17957400	18216400	50659800	2136.33			428	-18083800	-18233100	-50652600	0.028677	18083800	18233100	50652600	2137.73
429	-17960000	-18216500	-50657700	0.0174457	17960000	18216500	50657700	1299.57			429	-18078600	-18232700	-50655000	0.0174457	18078600	18232700	50655000	1300.56
430	-17972700	-18220500	-50673600	0.0255084	17972700	18220500	50673600	1901.43			430	-18101100	-18238900	-50676300	0.0255084	18101100	18238900	50676300	1903.38
431	-16908700	-18261700	-52032400	0.0147052	16908700	18261700	52032400	1142.53			431	-14342100	-17919700	-52155400	0.0147052	14342100	17919700	52155400	1132.78
432	-16878200	-18248200	-51966100	0.0156403	16878200	18248200	51966100	1212.11			432	-14260300	-17886200	-51998200	0.0156403	14260300	17886200	51998200	1197.57
433	-16825900	-18244900	-51994600	0.0159304	16825900	18244900	51994600	1235.46			433	-14123800	-17859100	-51941200	0.0159304	14123800	17859100	51941200	1216.58
434	-18371100	-18794600	-50927300	0.0108276	18371100	18794600	50927300	819.409			434	-18860600	-21682500	-51535800	0.0108276	18860600	21682500	51535800	857.625
435	-18371400	-18793000	-50931300	0.0138644	18371400	18793000	50931300	1049.36			435	-18857700	-21649200	-51548800	0.0138644	18857700	21649200	51548800	1098.31
436	-18368500	-18780800	-50923000	0.0138885	18368500	18780800	50923000	1050.78			436	-18850400	-21627100	-51518900	0.0138885	18850400	21627100	51518900	1098.88
437	-12766900	-15417300	-35856600	0.0190475	12766900	15417300	35856600	731.138			437	-6686350	-12770000	-23027700	0.0190475	6686350	12770000	23027700	319.216
438	-13038700	-15201700	-34044600	0.0213655	13038700	15201700	34044600	751.33			438	-6911450	-12620500	-21734700	0.0213655	6911450	12620500	21734700	326.041
439	-17741000	-18317000	-51594400	0.014489	17741000	18317000	51594400	1114.24			439	-16836200	-18334800	-52626500	0.014489	16836200	18334800	52626500	1149.12
440	-17710800	-18310600	-51579000	0.0139912	17710800	18310600	51579000	1075.16			440	-16753500	-18312200	-52548000	0.0139912	16753500	18312200	52548000	1106.05
441	-17698700	-18311800	-51600200	0.0139881	17698700	18311800	51600200	1075.64			441	-16695900	-18310300	-52592100	0.0139881	16695900	18310300	52592100	1107.17
442	-18517900	-19374500	-51396200	0.0124791	18517900	19374500	51396200	964.408			442	-19171700	-22237700	-53203300	0.0124791	19171700	22237700	53203300	1050.35
443	-18520600	-19379300	-51410400	0.0192246	18520600	19379300	51410400	1486.51			443	-19160900	-22117900	-53245400	0.0192246	19160900	22117900	53245400	1618.63
444	-18512300	-19340800	-51390200	0.0171592	18512300	19340800	51390200	1325.47			444	-19147900	-22090500	-53180200	0.0171592	19147900	22090500	53180200	1441.28
445	-17369400	-18316900	-51965500	0.0196165	17369400	18316900	51965500	1524.82			445	-15523500	-18178100	-52820400	0.0196165	15523500	18178100	52820400	1555.71
446	-17285900	-18299000	-51921500	0.0219062	17285900	18299000	51921500	1699.26			446	-15304400	-18113100	-52575000	0.0219062	15304400	18113100	52575000	1720.42
447	-17328100	-18315400	-51995900	0.0171912	17328100	18315400	51995900	1337.38			447	-15404500	-18159300	-52804800	0.0171912	15404500	18159300	52804800	1361.85
448	-18254100	-18337400	-50548900	0.0200749	18254100	18337400	50548900	1493.74			448	-18535500	-20382600	-50514000	0.0200749	18535500	20382600	50514000	1517.13
449	-18254800	-18343600	-50547500	0.0191767	18254800	18343600	50547500	1426.9			449	-18536700	-20389900	-50514900	0.0191767	18536700	20389900	50514900	1449.39
450	-18253200	-18336800	-50543000	0.019647	18253200	18336800	50543000	1461.59			450	-18533300	-20371200	-50509400	0.019647	18533300	20371200	50509400	1484.4
451	-18086900	-18286300	-51029800	0.0155643	18086900	18286300	51029800	1175.99			451	-18205100	-18367400	-51490800	0.0155643	18205100	18367400	51490800	1196.37
452	-18075600	-18284600	-51028900	0.0152333	18075600	18284600	51028900	1150.85			452	-18168100	-18361500	-51485300	0.0152333	18168100	18361500	51485300	1170.39
453	-18077500	-18285800	-51035400	0.0148876	18077500	18285800	51035400	1125.01			453	-18174800	-18364600	-51500900	0.0148876	18174800	18364600	51500900	1144.52
454	-18232500	-18277500	-50459500	0.025473	18232500	18277500	50459500	1888.5			454	-18508500	-20137900	-50565900	0.025473	18508500	20137900	50565900	1924.42
455	-17787300	-18323500	-51595100	0.0233058	17787300	18323500	51595100	1792.88			455	-16977800	-18361000	-52672400	0.0233058	16977800	18361000	52672400	1852.87
456	-18099100	-18286800	-51020900	0.023002	18099100	18286800	51020900	1737.56			456	-18242600	-18370000	-51471900	0.023002	18242600	18370000	51471900	1767.36
457	-17004900	-18278300	-52054500	0.0246434	17004900	18278300	52054500	1917.29			457	-14564200	-17986700	-52412100	0.0246434	14564200	17986700	52412100	1917.78
458	-18432200	-19028000	-51130600	0.0171354	18432200	19028000	51130600	1308.45			458	-19014600	-22010100	-52308500	0.0171354	19014600	22010100	52308500	1397.21
459	-18432600	-19030700	-51130500	0.0168967	18432600	19030700	51130500	1290.24			459	-19024700	-22087600	-52303400	0.0168967	19024700	22087600	52303400	1378.49
460	-18429100	-19022800	-51113800	0.02307	18429100	19022800	51113800	1760.5			460	-19020000	-22121500	-52235700	0.02307	19020000	22121500	52235700	1878.47
461	-18424900	-19001800	-51104800	0.022059	18424900	19001800	51104800	1682.54			461	-18999500	-21996600	-52214000	0.022059	18999500	21996600	52214000	1792.78
462	-6876680	-17282700	-55070900	0.0187853	6876680	17282700	55070900	1592.55			462	-6687430	-14291800	-33891100	0.0187853	6687430	14291800	33891100	627.168
463	-6035940	-16922900	-53341900	0.0228464	6035940	16922900	53341900	1822.07			463	-6089570	-13974900	-32228600	0.0228464	6089570	13974900	32228600	694.038
464	-6512070	-16897500	-52684600	0.0252663	6512070	16897500	52684600	1965.06			464	-6148430	-14006100	-32393200	0.0252663	6148430	14006100	32393200	774.897
465	-7182360	-17256900	-54580900	0.0279733	7182360	17256900	54580900	2329.32			465	-6888200	-14391800	-34408100	0.0279733	6888200	14391800	34408100	960.994
466	-6064330	-16561800	-50734100	0.0259	6064330	16561800	50734100	1872.56			466	-5577120	-13714400	-30882100	0.0259	5577120	13714400	30882100	726.661
467	-5364120	-16591400	-51645900	0.0257571	5364120	16591400	51645900	1931.08			467	-5544190	-13699600	-30809300	0.0257571	5544190	13699600	30809300	719.491
468	-18079500	-18263800	-50876600	0.0215648	18079500	18263800	50876600	1620.42			468	-18216500	-18319100	-51134200	0.0215648	18216500	18319100	51134200	1636.95
469	-18087700	-18265500	-50879900	0.0300564	18087700	18265500	50879900	2258.89			469	-18240200	-18323500	-51141600	0.0300564	18240200	18323500	51141600	2282.52
470	-18070200	-18263700	-50884800	0.0190757	18070200	18263700	50884800	1433.71			470	-18185000	-18317000	-51150600	0.0190757	18185000	18317000	51150600	1448.52
471	-18075000	-18265200	-50890600	0.0242128	18075000	18265200	50890600	1820.24			471	-18197400	-18320400	-51162900	0.0242128	18197400	18320400	51162900	1839.57
472	-18082200	-18266500	-50892900	0.0219832	18082200	18266500	50892900	1652.85			472	-18216400	-18324000	-51169500	0.0219832	18216400	18324000	51169500	1670.8
473	-18065300	-18259200	-50857800	0.0287515	18065300	18259200	50857800	2158.77			473	-18184500	-18308000	-51086800	0.0287515	18184500	18308000	51086800	2178.31
474	-18078600	-18260500	-50853400	0.0289299	18078600	18260500	50853400	2172.03			474	-18225300	-18312500	-51078100	0.0289299	18225300	18312500	51078100	2191.79
475	-17831700	-18328100	-51583500	0.0299235	17831700	18328100	51583500	2301.71			475	-17120900	-18381200	-52673400	0.0299235	17120900	18381200	52673400	2381.07
476	-17921200	-18328500	-51496700	0.0290918	17921200	18328500	51496700	2232.23			476	-17467800	-18412600	-52550500	0.0290918	17467800	18412600	52550500	2309.78
477	-17989100	-18310400	-51299100	0.0272111	17989100	18310400	51299100	2074.33			477	-17824800	-18401300	-52113200	0.0272111	17824800	18401300	52113200	2132.43
478	-17984000	-18309200	-51296200	0.0220567	17984000	18309200	51296200	1681.17			478	-17812000	-18399100	-52110300	0.0220567	17812000	18399100	52110300	1728.18
479	-18021000	-18314400	-51296500	0.0300295	18021000	18314400	51296500	2289.48			479	-17923100	-18417000	-52126900	0.0300295	17923100	18417000	52126900	2355.95
480	-18009700	-18315300	-51313700	0.0244412	18009700	18315300	51313700	1864.41			480	-17877000	-18415600	-52162900	0.0244412	17877000	18415600	52162900	1919.36
481	-17978000	-18310300	-51309700	0.0237538	17978000	18310300	51309700	1811.32			481	-17779800	-18397600	-52131900	0.0237538	17779800	18397600	52131900	1862.17
482	-18038400	-18320300	-51321200	0.0217776	18038400	18320300	51321200	1662			482	-17962300	-18433100	-52202700	0.0217776	17962300	18433100	52202700	1713.54
483	-17966200	-18320100	-51391700	0.0345487	17966200	18320100	51391700	2641.92			483	-17686600	-18411900	-52326700	0.0345487	17686600	18411900	52326700	2725.36
484	-17945500	-18319000	-51404800	0.032099	17945500	18319000	51404800	2455.38			484	-17615100	-18404600	-52346600	0.032099	17615100	18404600	52346600	2532.73
485	-17928200	-18318700	-51419900	0.0304173	17928200	18318700	51419900	2327.71			485	-17545900	-18397900	-52367500	0.0304173	17545900	18397900	52367500	2400.75
486	-17910200	-18318500	-51436100	0.0292216	17910200	18318500	51436100	2237.22			486	-17484300	-18393100	-52394700	0.0292216	17484300	18393100	52394700	2307.69
487	-18078200	-18295800	-51106100	0.0278284	18078200	18295800	51106100	2108.22			487	-18160800	-18387400	-51677600	0.0278284	18160800	18387400	51677600	2152.53
488	-18075800	-18296700	-51115200	0.0272443	18075800	18296700	51115200	2064.6			488	-18155000	-18389600	-51699400	0.0272443	18155000	18389600	51699400	2108.88
489	-18074200	-18297800	-51124300	0.0273937	18074200	18297800	51124300	2076.57			489	-18147700	-18391600	-51720900	0.0273937	18147700	18391600	51720900	2121.94
490	-18071000	-18298500	-51132700	0.0273857	18071000	18298500	51132700	2076.53			490	-18136600	-18392900	-51741000	0.0273857	18136600	18392900	51741000	2122.66
491	-18067100	-18299000	-51140200	0.0235643	18067100	18299000	51140200	1787.2			491	-18121700	-18393200	-51758400	0.0235643	18121700	18393200	51758400	1827.4
492	-18091800	-18302700	-51142000	0.0277968	18091800	18302700	51142000	2108.71			492	-18198600	-18405900	-51771900	0.0277968	18198600	18405900	51771900	2157.8
493	-18067900	-18300900	-51153000	0.0271509	18067900	18300900	51153000	2060.17			493	-18119100	-18397700	-51792900	0.0271509	18119100	18397700	51792900	2108.06
494	-17111300	-18292100	-52046700	0.0303135	17111300	18292100	52046700	2359.31			494	-14826400	-18039200	-52525200	0.0303135	14826400	18039200	52525200	2371.31
495	-17185000	-18300300	-52031400	0.0281784	17185000	18300300	52031400	2192.93			495	-15013200	-18082900	-52650100	0.0281784	15013200	18082900	52650100	2215.99
496	-17253900	-18306900	-52009800	0.0249944	17253900	18306900	52009800	1944.49			496	-15200900	-18120500	-52731500	0.0249944	15200900	18120500	52731500	1972.98
497	-17190700	-18289400	-51947700	0.0293921	17190700	18289400	51947700	2280.7			497	-15058900	-18071100	-52520600	0.0293921	15058900	18071100	52520600	2301.23
498	-17290100	-18296200	-51897200	0.030144	17290100	18296200	51897200	2336.31			498	-15331100	-18120800	-52603300	0.030144	15331100	18120800	52603300	2370.06
499	-17118000	-18280100	-51953900	0.0281842	17118000	18280100	51953900	2186.47			499	-14860400	-18025000	-52389500	0.0281842	14860400	18025000	52389500	2194.37
500	-17041100	-18271000	-51965800	0.0261517	17041100	18271000	51965800	2028.7			500	-14660100	-17981000	-52275800	0.0261517	14660100	17981000	52275800	2026.03
501	-16960400	-18260100	-51968700	0.0220541	16960400	18260100	51968700	1710.17			501	-14457000	-17933800	-52141600	0.0220541	14457000	17933800	52141600	1698.85
502	-16794200	-18248200	-52049800	0.025174	16794200	18248200	52049800	1955.79			502	-14062400	-17855800	-51979000	0.025174	14062400	17855800	51979000	1924.67
503	-16703800	-18250000	-52153600	0.0378444	16703800	18250000	52153600	2949.46			503	-13895600	-17837400	-52014300	0.0378444	13895600	17837400	52014300	2895.2
504	-16580500	-18233300	-52157700	0.0322778	16580500	18233300	52157700	2514.2			504	-13628200	-17775100	-51837100	0.0322778	13628200	17775100	51837100	2450.95
505	-16459400	-18217400	-52164900	0.0298495	16459400	18217400	52164900	2324.06			505	-13355800	-17724900	-51750700	0.0298495	13355800	17724900	51750700	2257.18
506	-16336000	-18201300	-52173600	0.0273733	16336000	18201300	52173600	2130.46			506	-13053000	-17607600	-51215500	0.0273733	13053000	17607600	51215500	2027.34
507	-16215600	-18184300	-52172100	0.0221798	16215600	18184300	52172100	1725.02			507	-12767500	-17463300	-50470200	0.0221798	12767500	17463300	50470200	1596.05
508	-16117100	-18182100	-52255100	0.0269755	16117100	18182100	52255100	2103.09			508	-12568000	-17362000	-49946200	0.0269755	12568000	17362000	49946200	1901.77
509	-16248200	-18207500	-52305600	0.0260372	16248200	18207500	52305600	2035.02			509	-12851300	-17505400	-50687100	0.0260372	12851300	17505400	50687100	1889.48
510	-16401300	-18231700	-52325400	0.0272019	16401300	18231700	52325400	2129.33			510	-13223500	-17693800	-51660900	0.0272019	13223500	17693800	51660900	2049.25
511	-15297200	-18051000	-52138800	0.0282315	15297200	18051000	52138800	2182.76			511	-10761600	-16448500	-45227400	0.0282315	10761600	16448500	45227400	1639.13
512	-15099400	-18010400	-52046700	0.0278592	15099400	18010400	52046700	2144.83			512	-10379400	-16255200	-44229200	0.0278592	10379400	16255200	44229200	1548.74
513	-14911500	-17972200	-51961500	0.02796	14911500	17972200	51961500	2144.11			513	-10016300	-16071600	-43280900	0.02796	10016300	16071600	43280900	1490.25
514	-14707800	-17928400	-51852000	0.0277451	14707800	17928400	51852000	2117.26			514	-9652950	-15887800	-42331600	0.0277451	9652950	15887800	42331600	1416.55
515	-14496600	-17883000	-51739300	0.0286543	14496600	17883000	51739300	2175.68			515	-9300900	-15709800	-41412200	0.0286543	9300900	15709800	41412200	1402.12
516	-13635700	-17612300	-50666200	0.0248338	13635700	17612300	50666200	1806.02			516	-7818960	-14959800	-37536400	0.0248338	7818960	14959800	37536400	1006.03
517	-13444100	-17526600	-50245600	0.0223119	13444100	17526600	50245600	1596.05			517	-7442230	-14769200	-36552300	0.0223119	7442230	14769200	36552300	859.197
518	-12785000	-17400600	-50005200	0.0189223	12785000	17400600	50005200	1338.02			518	-6899050	-14494400	-35132100	0.0189223	6899050	14494400	35132100	675.848
519	-12780800	-17476100	-50548700	0.0169653	12780800	17476100	50548700	1224.48			519	-7172470	-14632900	-35848200	0.0169653	7172470	14632900	35848200	629.584
520	-13240900	-17549000	-50608900	0.0208261	13240900	17549000	50608900	1509.01			520	-7476600	-14786800	-36643600	0.0208261	7476600	14786800	36643600	805.8
521	-13443700	-17633900	-51012700	0.0230727	13443700	17633900	51012700	1698.43			521	-7854540	-14978100	-37631500	0.0230727	7854540	14978100	37631500	939.214
522	-12472600	-17246800	-49219200	0.0256085	12472600	17246800	49219200	1755.3			522	-6440080	-14262400	-33934300	0.0256085	6440080	14262400	33934300	856.659
523	-12477900	-17127500	-48361100	0.0154303	12477900	17127500	48361100	1023.04			523	-6127060	-14099400	-33082600	0.0154303	6127060	14099400	33082600	492.104
524	-12421300	-17340700	-49940600	0.0272694	12421300	17340700	49940600	1921.14			524	-6703430	-14395900	-34624300	0.0272694	6703430	14395900	34624300	947.524
525	-18580600	-19627000	-51591800	0.0313659	18580600	19627000	51591800	2445.45			525	-19245000	-22211800	-53752500	0.0313659	19245000	22211800	53752500	2687.43
526	-18442700	-19073100	-51160500	0.0261489	18442700	19073100	51160500	1999.51			526	-19045000	-22122900	-52412500	0.0261489	19045000	22122900	52412500	2141.79
527	-18448900	-19099000	-51178600	0.0281838	18448900	19099000	51178600	2156.92			527	-19063200	-22193500	-52472500	0.0281838	19063200	22193500	52472500	2314.57
528	-18454100	-19119400	-51196000	0.0284177	18454100	19119400	51196000	2176.49			528	-19066700	-22154700	-52536200	0.0284177	19066700	22154700	52536200	2337.9
529	-18456000	-19129400	-51199200	0.0326767	18456000	19129400	51199200	2503.16			529	-19087400	-22292000	-52546200	0.0326767	19087400	22292000	52546200	2692.57
530	-18443300	-19079400	-51158200	0.0213923	18443300	19079400	51158200	1635.74			530	-19057100	-22223800	-52398000	0.0213923	19057100	22223800	52398000	1752.97
531	-18449300	-19102600	-51177900	0.0228812	18449300	19102600	51177900	1751.11			531	-19075600	-22290600	-52463900	0.0228812	19075600	22290600	52463900	1880.25
532	-18401600	-18912000	-51028400	0.0191617	18401600	18912000	51028400	1456.61			532	-18951200	-21957800	-51908000	0.0191617	18951200	21957800	51908000	1540.86
533	-18304300	-18537700	-50707300	0.0203836	18304300	18537700	50707300	1527.61			533	-18662000	-20986900	-50813000	0.0203836	18662000	20986900	50813000	1565.04
534	-18301800	-18527200	-50700000	0.018959	18301800	18527200	50700000	1420.36			534	-18655300	-20952200	-50799600	0.018959	18655300	20952200	50799600	1454.53
535	-18306900	-18547800	-50715600	0.024433	18306900	18547800	50715600	1831.76			535	-18669000	-21017300	-50832900	0.024433	18669000	21017300	50832900	1877.76
536	-18305700	-18544000	-50711100	0.0261044	18305700	18544000	50711100	1956.7			536	-18665500	-20993800	-50831400	0.0261044	18665500	20993800	50831400	2005.68
537	-18304000	-18537200	-50705700	0.0230274	18304000	18537200	50705700	1725.63			537	-18659100	-20964100	-50815200	0.0230274	18659100	20964100	50815200	1767.8
538	-18301600	-18526000	-50699600	0.0198038	18301600	18526000	50699600	1483.62			538	-18652600	-20936200	-50796800	0.0198038	18652600	20936200	50796800	1518.97
539	-18299600	-18517900	-50693600	0.0196391	18299600	18517900	50693600	1470.87			539	-18647500	-20913200	-50783200	0.0196391	18647500	20913200	50783200	1505.31
540	-18300900	-18524100	-50696300	0.0260595	18300900	18524100	50696300	1952.01			540	-18653600	-20952100	-50788000	0.0260595	18653600	20952100	50788000	1998.47
541	-18298800	-18515000	-50690600	0.0292492	18298800	18515000	50690600	2190.34			541	-18644800	-20905000	-50772500	0.0292492	18644800	20905000	50772500	2240.92
542	-18296500	-18508200	-50681100	0.0344812	18296500	18508200	50681100	2581.14			542	-18639900	-20888800	-50753600	0.0344812	18639900	20888800	50753600	2639.65
543	-18304100	-18536200	-50707200	0.0255334	18304100	18536200	50707200	1913.52			543	-18663800	-20999000	-50813600	0.0255334	18663800	20999000	50813600	1960.7
544	-18345800	-18697500	-50844000	0.0278041	18345800	18697500	50844000	2096.4			544	-18789400	-21466700	-51242900	0.0278041	18789400	21466700	51242900	2176.11
545	-18343300	-18690900	-50832700	0.0274016	18343300	18690900	50832700	2065.12			545	-18780800	-21440500	-51208300	0.0274016	18780800	21440500	51208300	2141.55
546	-18411900	-18952000	-51061600	0.0299037	18411900	18952000	51061600	2276.55			546	-18973900	-21985200	-52042400	0.0299037	18973900	21985200	52042400	2416.15
547	-18407500	-18934500	-51047700	0.0270888	18407500	18934500	51047700	2060.97			547	-18963000	-21957600	-51992100	0.0270888	18963000	21957600	51992100	2184.47
548	-18405700	-18929800	-51039300	0.0252056	18405700	18929800	51039300	1917.05			548	-18965500	-22020200	-51947400	0.0252056	18965500	22020200	51947400	2030.74
549	-18403900	-18920800	-51035900	0.0241952	18403900	18920800	51035900	1839.86			549	-18951200	-21919400	-51946700	0.0241952	18951200	21919400	51946700	1947.46
550	-18399800	-18903800	-51023600	0.0183923	18399800	18903800	51023600	1397.8			550	-18940100	-21879000	-51907200	0.0183923	18940100	21879000	51907200	1477.87
551	-18397600	-18895100	-51016500	0.0190884	18397600	18895100	51016500	1450.25			551	-18934000	-21868500	-51874300	0.0190884	18934000	21868500	51874300	1531.96
552	-18388400	-18863000	-50982300	0.0377254	18388400	18863000	50982300	2862.03			552	-18915600	-21876700	-51734500	0.0377254	18915600	21876700	51734500	3013.7
553	-18384400	-18848800	-50968000	0.0330454	18384400	18848800	50968000	2505.45			553	-18903300	-21836800	-51687000	0.0330454	18903300	21836800	51687000	2634.63
554	-18380600	-18835000	-50955200	0.0376369	18380600	18835000	50955200	2851.97			554	-18892200	-21805100	-51638800	0.0376369	18892200	21805100	51638800	2994.94
555	-18370900	-18795000	-50925600	0.0156893	18370900	18795000	50925600	1187.26			555	-18863500	-21720100	-51519300	0.0156893	18863500	21720100	51519300	1242.45
556	-18367300	-18777600	-50917500	0.0251044	18367300	18777600	50917500	1898.94			556	-18849300	-21647400	-51490300	0.0251044	18849300	21647400	51490300	1984.74
557	-18367900	-18784100	-50915400	0.0310299	18367900	18784100	50915400	2347.1			557	-18855900	-21707300	-51477900	0.0310299	18855900	21707300	51477900	2453.54
558	-18364000	-18768300	-50903000	0.0336808	18364000	18768300	50903000	2546.19			558	-18842000	-21644900	-51440800	0.0336808	18842000	21644900	51440800	2658.26
559	-18360500	-18755600	-50890600	0.0293182	18360500	18755600	50890600	2215.2			559	-18831800	-21611000	-51401500	0.0293182	18831800	21611000	51401500	2310.12
560	-18357600	-18744000	-50881500	0.0270591	18357600	18744000	50881500	2043.67			560	-18822400	-21579000	-51367000	0.0270591	18822400	21579000	51367000	2128.99
561	-18355000	-18733800	-50873500	0.024461	18355000	18733800	50873500	1846.78			561	-18813900	-21548400	-51336300	0.024461	18813900	21548400	51336300	1922.01
562	-18352400	-18723000	-50865600	0.0212592	18352400	18723000	50865600	1604.46			562	-18806600	-21523300	-51309600	0.0212592	18806600	21523300	51309600	1668.53
563	-18353700	-18729600	-50868200	0.0156846	18353700	18729600	50868200	1183.91			563	-18814100	-21570000	-51316100	0.0156846	18814100	21570000	51316100	1231.81
564	-18340700	-18680100	-50824700	0.0291344	18340700	18680100	50824700	2194.91			564	-18772600	-21410700	-51179000	0.0291344	18772600	21410700	51179000	2274.07
565	-18337900	-18668500	-50816800	0.0301607	18337900	18668500	50816800	2271.39			565	-18764400	-21381200	-51150300	0.0301607	18764400	21381200	51150300	2351.23
566	-18335400	-18660000	-50807300	0.0294171	18335400	18660000	50807300	2214.5			566	-18756300	-21351400	-51122000	0.0294171	18756300	21351400	51122000	2290.41
567	-18333200	-18650200	-50801000	0.0266004	18333200	18650200	50801000	2001.87			567	-18747300	-21315900	-51093700	0.0266004	18747300	21315900	51093700	2068.42
568	-18330400	-18638100	-50793500	0.0209553	18330400	18638100	50793500	1576.47			568	-18738700	-21278800	-51068900	0.0209553	18738700	21278800	51068900	1627.52
569	-18331200	-18642000	-50795000	0.0214051	18331200	18642000	50795000	1610.44			569	-18744200	-21316100	-51071100	0.0214051	18744200	21316100	51071100	1663.15
570	-18328500	-18629800	-50787900	0.0245298	18328500	18629800	50787900	1844.9			570	-18732700	-21257400	-51047900	0.0245298	18732700	21257400	51047900	1903.39
571	-18327900	-18631100	-50782400	0.0295312	18327900	18631100	50782400	2220.64			571	-18733900	-21280800	-51033100	0.0295312	18733900	21280800	51033100	2290.81
572	-18325000	-18619100	-50773700	0.0305146	18325000	18619100	50773700	2293.67			572	-18723100	-21226400	-51009900	0.0305146	18723100	21226400	51009900	2364.02
573	-18322200	-18607800	-50765100	0.0267276	18322200	18607800	50765100	2008.23			573	-18714500	-21190600	-50984100	0.0267276	18714500	21190600	50984100	2068.12
574	-18320300	-18601900	-50757200	0.0242877	18320300	18601900	50757200	1824.31			574	-18710800	-21188000	-50960300	0.0242877	18710800	21188000	50960300	1877.75
575	-18317500	-18588800	-50750700	0.0186677	18317500	18588800	50750700	1401.71			575	-18702200	-21146000	-50941300	0.0186677	18702200	21146000	50941300	1441.75
576	-18319900	-18598100	-50758300	0.0233454	18319900	18598100	50758300	1753.55			576	-18706600	-21156200	-50962200	0.0233454	18706600	21156200	50962200	1804.48
577	-18317600	-18588500	-50751400	0.0176906	18317600	18588500	50751400	1328.38			577	-18699200	-21124400	-50941300	0.0176906	18699200	21124400	50941300	1366.01
578	-18315500	-18579300	-50745800	0.0186405	18315500	18579300	50745800	1399.33			578	-18693900	-21103000	-50924900	0.0186405	18693900	21103000	50924900	1438.27
579	-18317100	-18588000	-50748100	0.0250382	18317100	18588000	50748100	1879.88			579	-18702400	-21157400	-50931300	0.0250382	18702400	21157400	50931300	1933.3
580	-18314200	-18576600	-50739300	0.0293747	18314200	18576600	50739300	2204.58			580	-18690900	-21097400	-50909100	0.0293747	18690900	21097400	50909100	2265.15
581	-18308300	-18554900	-50718900	0.0270556	18308300	18554900	50718900	2028.72			581	-18672900	-21025800	-50851900	0.0270556	18672900	21025800	50851900	2080.85
582	-18310800	-18564500	-50726700	0.0301522	18310800	18564500	50726700	2261.71			582	-18680900	-21060100	-50875000	0.0301522	18680900	21060100	50875000	2321.58
583	-18313500	-18576100	-50734900	0.0310735	18313500	18576100	50734900	2331.7			583	-18690900	-21109700	-50896400	0.0310735	18690900	21109700	50896400	2395.37
584	-18048300	-18319300	-51304100	0.0256119	18048300	18319300	51304100	1953.57			584	-18001900	-18433000	-52162600	0.0256119	18001900	18433000	52162600	2012.94
585	-18104400	-18286200	-51011600	0.0248909	18104400	18286200	51011600	1879.7			585	-18259300	-18369700	-51452600	0.0248909	18259300	18369700	51452600	1911.42
586	-18109200	-18285600	-51002200	0.0257403	18109200	18285600	51002200	1943.26			586	-18275700	-18369100	-51432200	0.0257403	18275700	18369100	51432200	1975.45
587	-18089000	-18283400	-51006300	0.0255959	18089000	18283400	51006300	1932.36			587	-18211900	-18360700	-51435800	0.0255959	18211900	18360700	51435800	1963.73
588	-18084800	-18283900	-51014500	0.024436	18084800	18283900	51014500	1845.28			588	-18198700	-18361400	-51453900	0.024436	18198700	18361400	51453900	1875.77
589	-18080100	-18284400	-51022400	0.0211169	18080100	18284400	51022400	1595.03			589	-18182100	-18361400	-51470700	0.0211169	18182100	18361400	51470700	1621.76
590	-18081500	-18295000	-51097100	0.0285332	18081500	18295000	51097100	2160.97			590	-18169700	-18385700	-51656700	0.0285332	18169700	18385700	51656700	2205.56
591	-18083400	-18294000	-51088200	0.0290576	18083400	18294000	51088200	2200.02			591	-18180100	-18384100	-51634700	0.0290576	18180100	18384100	51634700	2244.51
592	-18085300	-18293000	-51079000	0.029698	18085300	18293000	51079000	2247.8			592	-18191200	-18382500	-51612400	0.029698	18191200	18382500	51612400	2292.36
593	-18089900	-18292100	-51067800	0.0327387	18089900	18292100	51067800	2477.04			593	-18206600	-18381100	-51586700	0.0327387	18206600	18381100	51586700	2525.05
594	-18094500	-18291200	-51056700	0.0353716	18094500	18291200	51056700	2675.28			594	-18222100	-18379700	-51561300	0.0353716	18222100	18379700	51561300	2725.97
595	-18097000	-18290100	-51046300	0.0398154	18097000	18290100	51046300	3010.32			595	-18232200	-18377600	-51536300	0.0398154	18232200	18377600	51536300	3065.96
596	-18086200	-18274300	-50944400	0.0291675	18086200	18274300	50944400	2197.11			596	-18219900	-18341100	-51288100	0.0291675	18219900	18341100	51288100	2226.22
597	-18082900	-18275000	-50953100	0.0271626	18082900	18275000	50953100	2046.67			597	-18207800	-18342000	-51306300	0.0271626	18207800	18342000	51306300	2074.35
598	-18102600	-18275900	-50939600	0.0318468	18102600	18275900	50939600	2398.81			598	-18271300	-18347400	-51281200	0.0318468	18271300	18347400	51281200	2431.02
599	-12244200	-17064600	-48146100	0.0196847	12244200	17064600	48146100	1293.05			599	-5974460	-14007900	-32581900	0.0196847	5974460	14007900	32581900	610.128
600	-12075100	-17193100	-49232400	0.0250888	12075100	17193100	49232400	1718.26			600	-6287800	-14186400	-33543600	0.0250888	6287800	14186400	33543600	821.182
601	-18278300	-18433700	-50625900	0.00913922	18278300	18433700	50625900	682.4			601	-18590100	-20655700	-50630500	0.00913922	18590100	20655700	50630500	695.188
602	-18285200	-18461800	-50647000	0.0104156	18285200	18461800	50647000	778.454			602	-18609300	-20755000	-50668900	0.0104156	18609300	20755000	50668900	794.047
603	-18286700	-18467300	-50652100	0.0244049	18286700	18467300	50652100	1824.41			603	-18612300	-20766100	-50678600	0.0244049	18612300	20766100	50678600	1861.35
604	-18289000	-18476000	-50659700	0.0307827	18289000	18476000	50659700	2301.96			604	-18618100	-20790200	-50696100	0.0307827	18618100	20790200	50696100	2349.73
605	-18268100	-18390200	-50596600	0.0338595	18268100	18390200	50596600	2524.73			605	-18567200	-20547500	-50575200	0.0338595	18567200	20547500	50575200	2568.12
606	-18269700	-18393800	-50603700	0.0258807	18269700	18393800	50603700	1930.33			606	-18572000	-20573200	-50583900	0.0258807	18572000	20573200	50583900	1964.01
607	-18280100	-18439900	-50632500	0.0239753	18280100	18439900	50632500	1790.67			607	-18593100	-20669200	-50638600	0.0239753	18593100	20669200	50638600	1824.45
608	-18278000	-18432500	-50624500	0.0220329	18278000	18432500	50624500	1645.04			608	-18587900	-20646500	-50624500	0.0220329	18587900	20646500	50624500	1675.48
609	-9991950	-18206600	-58555200	0.0254827	9991950	18206600	58555200	2431.36			609	-8575050	-15255100	-38885500	0.0254827	8575050	15255100	38885500	1105.23
610	-10937600	-18362700	-58724600	0.0229557	10937600	18362700	58724600	2203.55			610	-8587450	-15270300	-38979600	0.0229557	8587450	15270300	38979600	1000.2
611	-14326300	-18885800	-59072500	0.0309622	14326300	18885800	59072500	3023.19			611	-10373500	-16194500	-43797900	0.0309622	10373500	16194500	43797900	1689.61
612	-17121100	-19130300	-58023600	0.031269	17121100	19130300	58023600	2979.89			612	-12340900	-17217600	-49139800	0.031269	12340900	17217600	49139800	2135.77
613	-16496600	-19112300	-58519800	0.029575	16496600	19112300	58519800	2856.64			613	-11826500	-16941500	-47680200	0.029575	11826500	16941500	47680200	1904.48
614	-15083000	-18927400	-58613100	0.02988	15083000	18927400	58613100	2880.45			614	-11490100	-16768100	-46778900	0.02988	11490100	16768100	46778900	1853.69
615	-15796500	-18963600	-58157800	0.0312413	15796500	18963600	58157800	2974.42			615	-11838500	-16944700	-47691900	0.0312413	11838500	16944700	47691900	2012.8
616	-16430200	-18985700	-57682200	0.0328743	16430200	18985700	57682200	3089.13			616	-12267700	-17177400	-48926000	0.0328743	12267700	17177400	48926000	2226.37
617	-7928850	-17554100	-55957400	0.0288702	7928850	17554100	55957400	2522.22			617	-7368350	-14641500	-35711800	0.0288702	7368350	14641500	35711800	1064.18
618	-8906510	-17830000	-56950900	0.0285906	8906510	17830000	56950900	2583.86			618	-7858260	-14896500	-37043700	0.0285906	7858260	14896500	37043700	1129.95
619	-12877300	-15591600	-36991500	0.0261845	12877300	15591600	36991500	1063.23			619	-6848190	-12933200	-24032100	0.0261845	6848190	12933200	24032100	472.476
620	-13692900	-14978800	-31798800	0.0305569	13692900	14978800	31798800	965.462			620	-7437220	-12447200	-19971300	0.0305569	7437220	12447200	19971300	410.358
621	-13825500	-15467000	-35152900	0.024434	13825500	15467000	35152900	916.575			621	-7790480	-12881300	-22719100	0.024434	7790480	12881300	22719100	405.533
622	-8985920	-17992600	-58033000	0.0263146	8985920	17992600	58033000	2467.37			622	-8041530	-14988100	-37513400	0.0263146	8041530	14988100	37513400	1065.35
623	-8096320	-17768200	-57319200	0.0281481	8096320	17768200	57319200	2577.45			623	-7481200	-14703100	-36038200	0.0281481	7481200	14703100	36038200	1055.64
624	-7068730	-17512300	-56519200	0.017249	7068730	17512300	56519200	1538.29			624	-7169460	-14537600	-35166300	0.017249	7169460	14537600	35166300	617.523
625	-6485760	-17328100	-55786600	0.0126268	6485760	17328100	55786600	1098.63			625	-6652620	-14274200	-33796400	0.0126268	6652620	14274200	33796400	419.346
626	-18655200	-19850100	-51901500	0.0247188	18655200	19850100	51901500	1951.42			626	-19231900	-21475600	-54395100	0.0247188	19231900	21475600	54395100	2149.65
627	-18643900	-19820500	-51849900	0.0269115	18643900	19820500	51849900	2120.25			627	-19242200	-21648900	-54295300	0.0269115	19242200	21648900	54295300	2335.98
628	-18630600	-19780300	-51795500	0.027124	18630600	19780300	51795500	2132.3			628	-19239500	-21738700	-54186300	0.027124	19239500	21738700	54186300	2347.77
629	-18617600	-19740600	-51742500	0.0277399	18617600	19740600	51742500	2176.03			629	-19233600	-21801200	-54081600	0.0277399	19233600	21801200	54081600	2394.11
630	-18605400	-19694900	-51700500	0.0280242	18605400	19694900	51700500	2194.35			630	-19227600	-21857900	-53981900	0.0280242	19227600	21857900	53981900	2411.91
631	-18570200	-19566600	-51577500	0.0276664	18570200	19566600	51577500	2154.91			631	-19199900	-21955500	-53686800	0.0276664	19199900	21955500	53686800	2360.13
632	-18559300	-19524900	-51541300	0.0255948	18559300	19524900	51541300	1990.4			632	-19188800	-21971100	-53592100	0.0255948	19188800	21971100	53592100	2176.92
633	-18559100	-19549900	-51515200	0.0233365	18559100	19549900	51515200	1813.49			633	-19240500	-22355000	-53577100	0.0233365	19240500	22355000	53577100	1990.52
634	-18531700	-19422400	-51446800	0.0303474	18531700	19422400	51446800	2350.33			634	-19181900	-22157200	-53356200	0.0303474	19181900	22157200	53356200	2565.35
635	-18470300	-19184300	-51246700	0.0291176	18470300	19184300	51246700	2235.19			635	-19104400	-22244800	-52715100	0.0291176	19104400	22244800	52715100	2411.73
636	-18476200	-19206000	-51267000	0.0379414	18476200	19206000	51267000	2915.11			636	-19114700	-22250200	-52783600	0.0379414	19114700	22250200	52783600	3149.88
637	-18485000	-19246400	-51289300	0.033011	18485000	19246400	51289300	2539.08			637	-19134700	-22320200	-52856400	0.033011	19134700	22320200	52856400	2748.92
638	-18484200	-19234900	-51295000	0.0310845	18484200	19234900	51295000	2391.17			638	-19118200	-22179000	-52879400	0.0310845	19118200	22179000	52879400	2587.15
639	-18494900	-19285400	-51321300	0.0286144	18494900	19285400	51321300	2204.05			639	-19149700	-22319200	-52964200	0.0286144	19149700	22319200	52964200	2391.27
640	-18496400	-19286000	-51331400	0.0328301	18496400	19286000	51331400	2529.68			640	-19135400	-22182500	-52998900	0.0328301	19135400	22182500	52998900	2743.34
641	-18487300	-19242500	-51309500	0.0224021	18487300	19242500	51309500	1724.25			641	-19110200	-22071400	-52930300	0.0224021	19110200	22071400	52930300	1865.85
642	-18515400	-19367300	-51385700	0.0184732	18515400	19367300	51385700	1427.04			642	-19181800	-22338800	-53173800	0.0184732	19181800	22338800	53173800	1554.76
643	-17869300	-18319300	-51482800	0.0291577	17869300	18319300	51482800	2235.4			643	-17317000	-18380700	-52474000	0.0291577	17317000	18380700	52474000	2306.68
644	-17853000	-18319300	-51499200	0.0289216	17853000	18319300	51499200	2218.34			644	-17255400	-18375800	-52500300	0.0289216	17255400	18375800	52500300	2289.26
645	-17835200	-18319000	-51514900	0.0285346	17835200	18319000	51514900	2189.61			645	-17188300	-18369600	-52523500	0.0285346	17188300	18369600	52523500	2259.55
646	-17817600	-18318900	-51531500	0.0280399	17817600	18318900	51531500	2152.66			646	-17117000	-18362600	-52544700	0.0280399	17117000	18362600	52544700	2221.09
647	-17795500	-18318000	-51547700	0.0276632	17795500	18318000	51547700	2124.64			647	-17040900	-18353800	-52557800	0.0276632	17040900	18353800	52557800	2191.27
648	-17768100	-18316100	-51561500	0.0253162	17768100	18316100	51561500	1944.97			648	-16949000	-18342100	-52565700	0.0253162	16949000	18342100	52565700	2004.84
649	-17741400	-18313900	-51572100	0.0210049	17741400	18313900	51572100	1614.06			649	-16853000	-18328600	-52565300	0.0210049	16853000	18328600	52565300	1662.47
650	-17708500	-18314600	-51610200	0.0215703	17708500	18314600	51610200	1659.38			650	-16711200	-18315700	-52615000	0.0215703	16711200	18315700	52615000	1708.83
651	-17703100	-18321600	-51665300	0.0379123	17703100	18321600	51665300	2922.15			651	-16668300	-18326800	-52737700	0.0379123	16668300	18326800	52737700	3015.73
652	-17675100	-18320900	-51688500	0.0347097	17675100	18320900	51688500	2677.01			652	-16571100	-18313200	-52737500	0.0347097	16571100	18313200	52737500	2759.48
653	-13024500	-17336000	-49304200	0.0258249	13024500	17336000	49304200	1779.58			653	-6720730	-14403600	-34662200	0.0258249	6720730	14403600	34662200	899.193
654	-12821200	-17239600	-48818500	0.0259391	12821200	17239600	48818500	1752.95			654	-6470610	-14269300	-33952900	0.0259391	6470610	14269300	33952900	868.643
655	-12784400	-17148600	-48205500	0.0161197	12784400	17148600	48205500	1063.55			655	-6473920	-14172100	-33255400	0.0161197	6473920	14172100	33255400	519.346
656	-12727700	-17052000	-47572300	0.016324	12727700	17052000	47572300	1050.29			656	-6584520	-14085200	-32524100	0.016324	6584520	14085200	32524100	504.786
657	-12474100	-16939200	-47020500	0.0219983	12474100	16939200	47020500	1383.18			657	-6481180	-13986100	-31919500	0.0219983	6481180	13986100	31919500	656.925
658	-18251900	-18326200	-50544400	0.0308359	18251900	18326200	50544400	2293.89			658	-18532300	-20363600	-50509700	0.0308359	18532300	20363600	50509700	2329.63
659	-18019200	-18240000	-50766300	0.0390906	18019200	18240000	50766300	2924.53			659	-18099400	-18268000	-50886500	0.0390906	18099400	18268000	50886500	2938.8
660	-18004300	-18232200	-50725800	0.0428628	18004300	18232200	50725800	3201.76			660	-18089600	-18255100	-50803600	0.0428628	18089600	18255100	50803600	3212.65
661	-17992200	-18225900	-50692800	0.0314507	17992200	18225900	50692800	2346.32			661	-18064900	-18243800	-50748200	0.0314507	18064900	18243800	50748200	2352.21
662	-17575000	-18314400	-51742200	0.0299918	17575000	18314400	51742200	2316.01			662	-16241100	-18266400	-52733100	0.0299918	16241100	18266400	52733100	2379.78
663	-17527400	-18309400	-51754300	0.0309828	17527400	18309400	51754300	2392.82			663	-16079400	-18237000	-52684500	0.0309828	16079400	18237000	52684500	2452.12
664	-17489600	-18307900	-51781000	0.0355586	17489600	18307900	51781000	2748.14			664	-15942900	-18214700	-52662400	0.0355586	15942900	18214700	52662400	2810.09
665	-17405300	-18301100	-51816800	0.0249347	17405300	18301100	51816800	1928.48			665	-15703800	-18185600	-52693300	0.0249347	15703800	18185600	52693300	1970.31
666	-17352300	-18300900	-51868500	0.0294117	17352300	18300900	51868500	2278.13			666	-15522600	-18152600	-52638600	0.0294117	15522600	18152600	52638600	2317.51
667	-18990300	-19844000	-54300800	0.0202474	18990300	19844000	54300800	1733.81			667	-16896900	-18881200	-56468800	0.0202474	16896900	18881200	56468800	1831.72
668	-18971700	-19936100	-54075900	0.0240298	18971700	19936100	54075900	2043.65			668	-17279200	-18928100	-56421700	0.0240298	17279200	18928100	56421700	2174.48
669	-19031200	-19859700	-54577600	0.0246414	19031200	19859700	54577600	2129.83			669	-16633800	-18856000	-56552100	0.0246414	16633800	18856000	56552100	2232.72
670	-18110000	-18295900	-51074800	0.0289453	18110000	18295900	51074800	2190.89			670	-18266800	-18393000	-51612000	0.0289453	18266800	18393000	51612000	2235.41
671	-18107100	-18298200	-51094200	0.0279688	18107100	18298200	51094200	2118.39			671	-18252100	-18397600	-51659100	0.0279688	18252100	18397600	51659100	2163.36
672	-18107300	-18296900	-51084900	0.0285087	18107300	18296900	51084900	2158.57			672	-18257800	-18395200	-51636800	0.0285087	18257800	18395200	51636800	2203.47
673	-18028800	-18310900	-51263300	0.0282256	18028800	18310900	51263300	2149.53			673	-17960600	-18411000	-52046300	0.0282256	17960600	18411000	52046300	2208.73
674	-18037400	-18310100	-51249100	0.0325927	18037400	18310100	51249100	2481.01			674	-17995800	-18411400	-52013800	0.0325927	17995800	18411400	52013800	2548.16
675	-18046800	-18309900	-51237800	0.0332379	18046800	18309900	51237800	2529.27			675	-18029500	-18413000	-51991800	0.0332379	18029500	18413000	51991800	2597.18
676	-18054500	-18309100	-51224900	0.0350449	18054500	18309100	51224900	2665.7			676	-18058500	-18413200	-51964300	0.0350449	18058500	18413200	51964300	2736.27
677	-17907100	-18328900	-51513700	0.0289987	17907100	18328900	51513700	2226.21			677	-17409300	-18408700	-52581100	0.0289987	17409300	18408700	52581100	2304.03
678	-17889500	-18328900	-51531300	0.0287337	17889500	18328900	51531300	2206.98			678	-17344000	-18403700	-52610900	0.0287337	17344000	18403700	52610900	2284.45
679	-17853900	-18329200	-51569000	0.0289579	17853900	18329200	51569000	2226.63			679	-17199900	-18390600	-52661300	0.0289579	17199900	18390600	52661300	2304.34
680	-17873400	-18329500	-51551600	0.0286799	17873400	18329500	51551600	2204.19			680	-17276400	-18397800	-52636800	0.0286799	17276400	18397800	52636800	2281.3
681	-17532700	-18322400	-51841500	0.0331687	17532700	18322400	51841500	2569.65			681	-16048100	-18261200	-52889300	0.0331687	16048100	18261200	52889300	2643.75
682	-17588400	-18324800	-51802800	0.030666	17588400	18324800	51802800	2373.37			682	-16240400	-18284400	-52862600	0.030666	16240400	18284400	52862600	2444.41
683	-15869500	-18152800	-52293600	0.0348484	15869500	18152800	52293600	2717.07			683	-11977400	-17063800	-48407100	0.0348484	11977400	17063800	48407100	2310.54
684	-16027700	-18172300	-52274200	0.0368704	16027700	18172300	52274200	2875.12			684	-12323700	-17238800	-49310300	0.0368704	12323700	17238800	49310300	2534.81
685	-15112800	-18052300	-52332100	0.0262522	15112800	18052300	52332100	2042.08			685	-10487300	-16309900	-44511900	0.0262522	10487300	16309900	44511900	1477.6
686	-14908400	-18015600	-52274700	0.027874	14908400	18015600	52274700	2161.75			686	-10111400	-16119700	-43529600	0.027874	10111400	16119700	43529600	1502.28
687	-14685700	-17975400	-52210300	0.0284763	14685700	17975400	52210300	2201.17			687	-9741580	-15932600	-42562700	0.0284763	9741580	15932600	42562700	1469.3
688	-14443800	-17927600	-52110400	0.0287497	14443800	17927600	52110400	2212			688	-9380510	-15750000	-41619100	0.0287497	9380510	15750000	41619100	1420.41
689	-11682900	-16152500	-42191800	0.0356702	11682900	16152500	42191800	1824.7			689	-5957860	-13335900	-27798300	0.0356702	5957860	13335900	27798300	826.738
690	-11657000	-16406200	-44030400	0.0379856	11657000	16406200	44030400	2103.85			690	-6020980	-13524300	-29081500	0.0379856	6020980	13524300	29081500	955.435
691	-11448400	-16575700	-45449700	0.0308372	11448400	16575700	45449700	1811.35			691	-5752290	-13627900	-30090100	0.0308372	5752290	13627900	30090100	824.978
692	-11886200	-15912400	-40274100	0.0383521	11886200	15912400	40274100	1802.35			692	-6021730	-13140700	-26340700	0.0383521	6021730	13140700	26340700	807.53
693	-11915300	-15693000	-38677500	0.0315636	11915300	15693000	38677500	1377.82			693	-5988570	-12954000	-25039900	0.0315636	5988570	12954000	25039900	607.759
694	-4983940	-16272300	-49746500	0.022677	4983940	16272300	49746500	1581.56			694	-5026040	-13430200	-29403300	0.022677	5026040	13430200	29403300	581.112
695	-18549400	-19512200	-51483600	0.0206603	18549400	19512200	51483600	1603.28			695	-19230200	-22390400	-53467900	0.0206603	19230200	22390400	53467900	1756.52
696	-18540700	-19471900	-51461900	0.0186688	18540700	19471900	51461900	1447.18			696	-19215600	-22355100	-53399400	0.0186688	19215600	22355100	53399400	1583.14
697	-18529400	-19428600	-51424400	0.0288367	18529400	19428600	51424400	2231.7			697	-19195700	-22322700	-53289100	0.0288367	19195700	22322700	53289100	2435.85
698	-18523900	-19408100	-51405500	0.0186874	18523900	19408100	51405500	1445.05			698	-19197600	-22391600	-53233800	0.0186874	19197600	22391600	53233800	1576.64
699	-18033000	-18321000	-51331300	0.0252474	18033000	18321000	51331300	1927.42			699	-17933700	-18431800	-52222300	0.0252474	17933700	18431800	52222300	1987.55
700	-18014000	-18320500	-51346900	0.033756	18014000	18320500	51346900	2578.06			700	-17866800	-18426100	-52248500	0.033756	17866800	18426100	52248500	2658.64
701	-17981600	-18320200	-51376700	0.036206	17981600	18320200	51376700	2767.48			701	-17747700	-18416700	-52300100	0.036206	17747700	18416700	52300100	2854.56
702	-17994400	-18319500	-51359400	0.0389964	17994400	18319500	51359400	2979.21			702	-17796700	-18419100	-52268200	0.0389964	17796700	18419100	52268200	3072.09
703	-18092500	-18282600	-50997200	0.0264516	18092500	18282600	50997200	1996.37			703	-18229700	-18360400	-51415900	0.0264516	18229700	18360400	51415900	2028.21
704	-18112100	-18285000	-50994900	0.023221	18112100	18285000	50994900	1752.65			704	-18289000	-18368500	-51414900	0.023221	18289000	18368500	51414900	1781.19
705	-18099200	-18279100	-50966000	0.0344957	18099200	18279100	50966000	2600.71			705	-18254700	-18353800	-51343500	0.0344957	18254700	18353800	51343500	2638.71
706	-18100900	-18280500	-50973800	0.0347768	18100900	18280500	50973800	2622.66			706	-18258200	-18356900	-51362400	0.0347768	18258200	18356900	51362400	2662.06
707	-18101700	-18281700	-50981900	0.0366212	18101700	18281700	50981900	2762.57			707	-18258500	-18359500	-51380800	0.0366212	18258500	18359500	51380800	2805.07
708	-18109600	-18283500	-50987000	0.0280372	18109600	18283500	50987000	2115.53			708	-18282400	-18364700	-51393900	0.0280372	18282400	18364700	51393900	2148.92
709	-18088100	-18273300	-50935400	0.0308946	18088100	18273300	50935400	2326.49			709	-18226400	-18339100	-51267100	0.0308946	18226400	18339100	51267100	2356.4
710	-18089800	-18272200	-50925900	0.0327968	18089800	18272200	50925900	2468.93			710	-18232800	-18337000	-51245600	0.0327968	18232800	18337000	51245600	2499.69
711	-18091300	-18271100	-50916800	0.03474	18091300	18271100	50916800	2614.39			711	-18238800	-18335100	-51226000	0.03474	18238800	18335100	51226000	2646.07
712	-18091800	-18270000	-50908000	0.0368804	18091800	18270000	50908000	2774.61			712	-18242900	-18332800	-51205500	0.0368804	18242900	18332800	51205500	2807.15
713	-18334300	-18657000	-50802500	0.0277898	18334300	18657000	50802500	2091.6			713	-18753800	-21359500	-51095900	0.0277898	18753800	21359500	51095900	2161.94
714	-18973900	-19486000	-54541500	0.0287577	18973900	19486000	54541500	2476.24			714	-16316400	-18764600	-56216700	0.0287577	16316400	18764600	56216700	2573.09
715	-18938500	-19524700	-54250400	0.0271446	18938500	19524700	54250400	2315.33			715	-16697100	-18813400	-56184400	0.0271446	16697100	18813400	56184400	2430.29
716	-18957800	-20034000	-53878800	0.0209979	18957800	20034000	53878800	1775.33			716	-17669800	-18977800	-56386000	0.0209979	17669800	18977800	56386000	1901.61
717	-18946900	-20158200	-53677000	0.0205532	18946900	20158200	53677000	1727.62			717	-18078700	-19028000	-56335600	0.0205532	18078700	19028000	56335600	1862.25
718	-18917100	-19616700	-54005700	0.0268318	18917100	19616700	54005700	2271.41			718	-17101900	-18866600	-56159300	0.0268318	17101900	18866600	56159300	2404.89
719	-18903900	-19750800	-53777200	0.0282185	18903900	19750800	53777200	2372.8			719	-17547800	-18926800	-56143600	0.0282185	17547800	18926800	56143600	2533.5
720	-18960100	-20370100	-53559000	0.0215446	18960100	20370100	53559000	1806.71			720	-18579100	-19111800	-56433800	0.0215446	18579100	19111800	56433800	1963.82
721	-18912900	-20210800	-53381000	0.0387915	18912900	20210800	53381000	3229.7			721	-18626500	-19087300	-56211200	0.0387915	18626500	19087300	56211200	3511.12
722	-18899300	-19934900	-53560300	0.0347159	18899300	19934900	53560300	2901.83			722	-18095600	-18999500	-56114900	0.0347159	18095600	18999500	56114900	3122.94
723	-18824100	-20113900	-52844000	0.0451818	18824100	20113900	52844000	3691.36			723	-19147600	-19614500	-55654000	0.0451818	19147600	19614500	55654000	4039.77
724	-18787500	-19957900	-52738200	0.0344106	18787500	19957900	52738200	2797.88			724	-19133300	-19625500	-55540900	0.0344106	19133300	19625500	55540900	3065.52
725	-18788400	-20105500	-52597300	0.0448325	18788400	20105500	52597300	3632.01			725	-19177300	-20077800	-55403300	0.0448325	19177300	20077800	55403300	3988.04
726	-18767100	-20077100	-52473800	0.0417093	18767100	20077100	52473800	3364.04			726	-19199600	-20377900	-55262300	0.0417093	19199600	20377900	55262300	3700.86
727	-18743900	-20031800	-52353400	0.0395297	18743900	20031800	52353400	3174.03			727	-19205200	-20598000	-55082300	0.0395297	19205200	20598000	55082300	3492.36
728	-18722100	-19982900	-52246800	0.036608	18722100	19982900	52246800	2927.6			728	-19208200	-20773900	-54927600	0.036608	19208200	20773900	54927600	3222.06
729	-18703000	-19938400	-52154600	0.0344146	18703000	19938400	52154600	2742.53			729	-19210800	-20936800	-54783100	0.0344146	19210800	20936800	54783100	3018.39
730	-18686000	-19899200	-52072200	0.034392	18686000	19899200	52072200	2732.14			730	-19211600	-21080500	-54645400	0.034392	19211600	21080500	54645400	3006.13
731	-18670100	-19861400	-51996200	0.0364218	18670100	19861400	51996200	2884.97			731	-19210600	-21210400	-54508200	0.0364218	19210600	21210400	54508200	3172.47
732	-18651900	-19782400	-51945300	0.0252168	18651900	19782400	51945300	1992.67			732	-19197500	-21205900	-54419500	0.0252168	19197500	21205900	54419500	2190.01
733	-18638100	-19740700	-51888400	0.0219229	18638100	19740700	51888400	1728.42			733	-19184800	-21231000	-54303400	0.0219229	19184800	21231000	54303400	1897.08
734	-18627500	-19720000	-51833200	0.0279845	18627500	19720000	51833200	2201.76			734	-19187800	-21355800	-54199800	0.0279845	19187800	21355800	54199800	2415.79
735	-18616400	-19689800	-51784200	0.0288255	18616400	19689800	51784200	2263.55			735	-19187900	-21454200	-54102500	0.0288255	19187900	21454200	54102500	2482.42
736	-18604100	-19653600	-51733200	0.0285168	18604100	19653600	51733200	2234.71			736	-19183500	-21522100	-54002700	0.0285168	19183500	21522100	54002700	2449.15
737	-18592700	-19616200	-51688600	0.0280185	18592700	19616200	51688600	2191.63			737	-19178600	-21586100	-53903900	0.0280185	19178600	21586100	53903900	2399.81
738	-18581200	-19579600	-51643600	0.0283775	18581200	19579600	51643600	2215.61			738	-19172500	-21636900	-53809700	0.0283775	19172500	21636900	53809700	2424.06
739	-18570300	-19542500	-51602600	0.0279178	18570300	19542500	51602600	2175.98			739	-19165500	-21680300	-53716200	0.0279178	19165500	21680300	53716200	2378.32
740	-18560100	-19505800	-51566300	0.0277837	18560100	19505800	51566300	2162.17			740	-19158200	-21720200	-53624300	0.0277837	19158200	21720200	53624300	2360.54
741	-18549600	-19469400	-51528000	0.027032	18549600	19469400	51528000	2100.27			741	-19151000	-21756700	-53536400	0.027032	19151000	21756700	53536400	2290.73
742	-18540200	-19434900	-51495300	0.0269241	18540200	19434900	51495300	2088.94			742	-19145600	-21806000	-53448300	0.0269241	19145600	21806000	53448300	2275.93
743	-18532100	-19409900	-51462400	0.0283445	18532100	19409900	51462400	2196.19			743	-19142800	-21867600	-53366700	0.0283445	19142800	21867600	53366700	2390.82
744	-18524800	-19385700	-51434600	0.0310388	18524800	19385700	51434600	2402.16			744	-19144000	-21943100	-53299700	0.0310388	19144000	21943100	53299700	2614.01
745	-18516400	-19351900	-51408000	0.0280019	18516400	19351900	51408000	2164.55			745	-19135300	-21961100	-53219600	0.0280019	19135300	21961100	53219600	2352.39
746	-18507900	-19317100	-51382300	0.0269083	18507900	19317100	51382300	2077.58			746	-19122700	-21946700	-53144400	0.0269083	19122700	21946700	53144400	2254.62
747	-18493800	-19265400	-51333100	0.0320049	18493800	19265400	51333100	2465.84			747	-19110600	-22005900	-52998700	0.0320049	19110600	22005900	52998700	2670.15
748	-18485000	-19228900	-51306900	0.0237351	18485000	19228900	51306900	1826.49			748	-19090400	-21945400	-52914600	0.0237351	19090400	21945400	52914600	1973.64
749	-18478700	-19201000	-51289700	0.018837	18478700	19201000	51289700	1448.38			749	-19081800	-21936000	-52862300	0.018837	19081800	21936000	52862300	1563.5
750	-18476100	-19195800	-51276500	0.0310225	18476100	19195800	51276500	2384.13			750	-19086300	-22011200	-52819500	0.0310225	19086300	22011200	52819500	2572.98
751	-18471200	-19182400	-51254900	0.0374812	18471200	19182400	51254900	2878.01			751	-19083600	-22064600	-52746600	0.0374812	19083600	22064600	52746600	3102.64
752	-18464900	-19154900	-51237100	0.0308559	18464900	19154900	51237100	2367.3			752	-19072700	-22045600	-52687900	0.0308559	19072700	22045600	52687900	2548.79
753	-18459400	-19134000	-51218700	0.0290793	18459400	19134000	51218700	2229.19			753	-19063600	-22041800	-52626800	0.0290793	19063600	22041800	52626800	2397.09
754	-18454500	-19114400	-51203700	0.0264765	18454500	19114400	51203700	2028.29			754	-19057000	-22052400	-52569300	0.0264765	19057000	22052400	52569300	2178.57
755	-18447400	-19085900	-51181400	0.0355255	18447400	19085900	51181400	2718.77			755	-19044200	-22040500	-52489400	0.0355255	19044200	22040500	52489400	2915.07
756	-18440600	-19061300	-51157500	0.0283742	18440600	19061300	51157500	2169.25			756	-19027400	-21999400	-52410200	0.0283742	19027400	21999400	52410200	2321.25
757	-18435300	-19039400	-51141400	0.0241161	18435300	19039400	51141400	1842.35			757	-19013000	-21955300	-52351700	0.0241161	19013000	21955300	52351700	1968.26
758	-18430100	-19018400	-51124900	0.0211366	18430100	19018400	51124900	1613.54			758	-19000200	-21923000	-52292700	0.0211366	19000200	21923000	52292700	1721.18
759	-18421200	-18984100	-51096100	0.0234496	18421200	18984100	51096100	1787.82			759	-18979600	-21878200	-52190100	0.0234496	18979600	21878200	52190100	1902.21
760	-18417100	-18968300	-51082500	0.0252458	18417100	18968300	51082500	1923.61			760	-18971800	-21874900	-52138300	0.0252458	18971800	21874900	52138300	2044.3
761	-18413300	-18954700	-51068700	0.0301135	18413300	18954700	51068700	2293.15			761	-18964900	-21879900	-52083700	0.0301135	18964900	21879900	52083700	2434.11
762	-18409200	-18939500	-51055000	0.0308442	18409200	18939500	51055000	2347.38			762	-18957400	-21876700	-52033000	0.0308442	18957400	21876700	52033000	2488.87
763	-18405000	-18921600	-51042800	0.027349	18405000	18921600	51042800	2080.2			763	-18945900	-21844300	-51983300	0.027349	18945900	21844300	51983300	2202.49
764	-18401300	-18906600	-51031400	0.0251434	18401300	18906600	51031400	1911.45			764	-18934900	-21812800	-51936800	0.0251434	18934900	21812800	51936800	2021.12
765	-18397300	-18891600	-51018000	0.0238485	18397300	18891600	51018000	1811.94			765	-18925100	-21788300	-51890900	0.0238485	18925100	21788300	51890900	1913.64
766	-18394100	-18880000	-51006700	0.0243614	18394100	18880000	51006700	1850.01			766	-18917400	-21776000	-51848000	0.0243614	18917400	21776000	51848000	1951.75
767	-18391500	-18870800	-50997400	0.0272189	18391500	18870800	50997400	2066.18			767	-18912200	-21777300	-51809500	0.0272189	18912200	21777300	51809500	2177.88
768	-18389300	-18862600	-50989300	0.0355572	18389300	18862600	50989300	2698.2			768	-18908600	-21788200	-51773100	0.0355572	18908600	21788200	51773100	2841.86
769	-18385700	-18850300	-50976200	0.0384243	18385700	18850300	50976200	2914.14			769	-18900300	-21780000	-51721800	0.0384243	18900300	21780000	51721800	3065.46
770	-18381800	-18835400	-50962800	0.0351227	18381800	18835400	50962800	2662.18			770	-18887800	-21739900	-51673300	0.0351227	18887800	21739900	51673300	2796.44
771	-18377500	-18818900	-50948600	0.0342089	18377500	18818900	50948600	2591.29			771	-18875900	-21701700	-51626500	0.0342089	18875900	21701700	51626500	2718.41
772	-18373700	-18802700	-50938300	0.0275155	18373700	18802700	50938300	2083.25			772	-18862900	-21648800	-51586400	0.0275155	18862900	21648800	51586400	2182.49
773	-18369600	-18785700	-50925600	0.0220415	18369600	18785700	50925600	1667.84			773	-18849300	-21597500	-51540500	0.0220415	18849300	21597500	51540500	1744.75
774	-18366300	-18773500	-50914100	0.0223822	18366300	18773500	50914100	1692.77			774	-18840200	-21571500	-51501500	0.0223822	18840200	21571500	51501500	1768.95
775	-18364100	-18765000	-50907400	0.0288717	18364100	18765000	50907400	2182.92			775	-18835900	-21571800	-51470200	0.0288717	18835900	21571800	51470200	2279.43
776	-18361700	-18757700	-50897600	0.0330935	18361700	18757700	50897600	2501.11			776	-18830500	-21570500	-51433000	0.0330935	18830500	21570500	51433000	2609.41
777	-18358300	-18744200	-50886600	0.0297318	18358300	18744200	50886600	2245.93			777	-18820700	-21538100	-51395500	0.0297318	18820700	21538100	51395500	2340.65
778	-18356000	-18734700	-50879300	0.0280158	18356000	18734700	50879300	2115.61			778	-18811700	-21508100	-51361200	0.0280158	18811700	21508100	51361200	2202.37
779	-18353100	-18724000	-50869900	0.0260454	18353100	18724000	50869900	1966			779	-18803500	-21482400	-51328300	0.0260454	18803500	21482400	51328300	2044.7
780	-18350300	-18713800	-50860000	0.0267881	18350300	18713800	50860000	2021.19			780	-18795800	-21458500	-51297100	0.0267881	18795800	21458500	51297100	2100.31
781	-18347000	-18701500	-50848200	0.0296875	18347000	18701500	50848200	2238.81			781	-18787700	-21435200	-51262900	0.0296875	18787700	21435200	51262900	2324.42
782	-18343900	-18689600	-50838600	0.0300579	18343900	18689600	50838600	2265.77			782	-18779100	-21406500	-51229800	0.0300579	18779100	21406500	51229800	2350.14
783	-18341500	-18680000	-50830400	0.0278943	18341500	18680000	50830400	2101.91			783	-18770600	-21374900	-51200600	0.0278943	18770600	21374900	51200600	2178.16
784	-18338600	-18669900	-50819800	0.0286618	18338600	18669900	50819800	2158.76			784	-18762500	-21346600	-51171000	0.0286618	18762500	21346600	51171000	2235.25
785	-18336200	-18660100	-50812800	0.0289221	18336200	18660100	50812800	2177.67			785	-18754600	-21319500	-51141800	0.0289221	18754600	21319500	51141800	2252.73
786	-18333700	-18649800	-50805500	0.028329	18333700	18649800	50805500	2132.29			786	-18746800	-21291300	-51114500	0.028329	18746800	21291300	51114500	2203.9
787	-18330900	-18639800	-50795200	0.0268844	18330900	18639800	50795200	2022.66			787	-18739000	-21262300	-51087600	0.0268844	18739000	21262300	51087600	2089.03
788	-18328600	-18631300	-50787000	0.0266256	18328600	18631300	50787000	2002.48			788	-18731100	-21233600	-51059900	0.0266256	18731100	21233600	51059900	2066.41
789	-18326600	-18623000	-50781300	0.0312202	18326600	18623000	50781300	2347.41			789	-18724600	-21213000	-51034200	0.0312202	18724600	21213000	51034200	2420.41
790	-18324000	-18613800	-50771800	0.0324213	18324000	18613800	50771800	2436.73			790	-18717300	-21186600	-51008700	0.0324213	18717300	21186600	51008700	2510.71
791	-18320700	-18601000	-50761300	0.0278493	18320700	18601000	50761300	2092.12			791	-18708700	-21150500	-50982800	0.0278493	18708700	21150500	50982800	2154.02
792	-18318600	-18592800	-50754400	0.025088	18318600	18592800	50754400	1884.1			792	-18700600	-21117300	-50958300	0.025088	18700600	21117300	50958300	1938.22
793	-18316400	-18583900	-50747300	0.0236346	18316400	18583900	50747300	1774.39			793	-18693500	-21089800	-50935300	0.0236346	18693500	21089800	50935300	1824.03
794	-18313700	-18572900	-50739400	0.0253233	18313700	18572900	50739400	1900.47			794	-18687300	-21066500	-50914300	0.0253233	18687300	21066500	50914300	1952.53
795	-18312200	-18567600	-50733700	0.0317209	18312200	18567600	50733700	2380.03			795	-18682700	-21052100	-50896100	0.0317209	18682700	21052100	50896100	2443.96
796	-18310000	-18561000	-50724900	0.0343292	18310000	18561000	50724900	2574.79			796	-18676400	-21030100	-50873000	0.0343292	18676400	21030100	50873000	2642.28
797	-18308900	-18556200	-50721800	0.0256752	18308900	18556200	50721800	1925.44			797	-18676200	-21049100	-50852600	0.0256752	18676200	21049100	50852600	1975.15
798	-18307300	-18549400	-50717000	0.0296612	18307300	18549400	50717000	2223.86			798	-18668200	-20994700	-50849900	0.0296612	18668200	20994700	50849900	2280.43
799	-18305000	-18539000	-50711000	0.0270515	18305000	18539000	50711000	2027.6			799	-18660700	-20962100	-50828900	0.0270515	18660700	20962100	50828900	2077.67
800	-18302900	-18532800	-50702400	0.0252172	18302900	18532800	50702400	1889.45			800	-18653900	-20932400	-50809400	0.0252172	18653900	20932400	50809400	1934.96
801	-18300200	-18521600	-50694000	0.0240453	18300200	18521600	50694000	1800.95			801	-18647700	-20907100	-50791100	0.0240453	18647700	20907100	50791100	1843.44
802	-18298200	-18513000	-50688500	0.0253099	18298200	18513000	50688500	1895.17			802	-18642100	-20884400	-50773800	0.0253099	18642100	20884400	50773800	1938.83
803	-18296600	-18506400	-50683300	0.0281609	18296600	18506400	50683300	2108.16			803	-18637200	-20865300	-50757800	0.0281609	18637200	20865300	50757800	2155.66
804	-18290200	-18482100	-50661900	0.0319305	18290200	18482100	50661900	2388.1			804	-18619600	-20791600	-50705900	0.0319305	18619600	20791600	50705900	2438.2
805	-18287700	-18471700	-50654700	0.0324728	18287700	18471700	50654700	2427.84			805	-18613000	-20762900	-50686800	0.0324728	18613000	20762900	50686800	2477.32
806	-18285100	-18460100	-50647600	0.0288075	18285100	18460100	50647600	2153.07			806	-18606200	-20729900	-50671300	0.0288075	18606200	20729900	50671300	2195.86
807	-18063700	-18258000	-50850300	0.0301913	18063700	18258000	50850300	2266.25			807	-18182000	-18305100	-51068800	0.0301913	18182000	18305100	51068800	2285.89
808	-18061900	-18256500	-50842000	0.0315061	18061900	18256500	50842000	2364.21			808	-18181200	-18302300	-51049700	0.0315061	18181200	18302300	51049700	2383.8
809	-18060100	-18255100	-50833700	0.0340464	18060100	18255100	50833700	2554.04			809	-18179400	-18299500	-51031100	0.0340464	18179400	18299500	51031100	2574.27
810	-18057500	-18253600	-50825500	0.0352993	18057500	18253600	50825500	2647.2			810	-18175700	-18296400	-51012800	0.0352993	18175700	18296400	51012800	2667.2
811	-18054000	-18251900	-50816900	0.0354555	18054000	18251900	50816900	2658.03			811	-18169900	-18293000	-50994500	0.0354555	18169900	18293000	50994500	2677.14
812	-18049200	-18250100	-50808900	0.0351266	18049200	18250100	50808900	2632.53			812	-18160700	-18289300	-50977000	0.0351266	18160700	18289300	50977000	2650.48
813	-18043400	-18248400	-50802100	0.0291056	18043400	18248400	50802100	2180.67			813	-18148600	-18285400	-50961400	0.0291056	18148600	18285400	50961400	2194.76
814	-18029700	-18244600	-50788600	0.0351556	18029700	18244600	50788600	2632.43			814	-18117100	-18277000	-50932800	0.0351556	18117100	18277000	50932800	2647.67
815	-18031400	-18246100	-50797600	0.0315132	18031400	18246100	50797600	2360.48			815	-18114900	-18279400	-50952500	0.0315132	18114900	18279400	50952500	2374.98
816	-18034600	-18247700	-50806100	0.0340533	18034600	18247700	50806100	2551.57			816	-18119300	-18282700	-50971100	0.0340533	18119300	18282700	50971100	2568.19
817	-18038200	-18249500	-50815500	0.033487	18038200	18249500	50815500	2510.05			817	-18124400	-18286100	-50990900	0.033487	18124400	18286100	50990900	2527.36
818	-18041900	-18251100	-50823500	0.0339363	18041900	18251100	50823500	2544.52			818	-18131400	-18289600	-51008400	0.0339363	18131400	18289600	51008400	2562.99
819	-18045000	-18252700	-50831300	0.033504	18045000	18252700	50831300	2512.86			819	-18135800	-18292600	-51025600	0.033504	18135800	18292600	51025600	2531.97
820	-18047600	-18254200	-50839500	0.0326831	18047600	18254200	50839500	2452.06			820	-18138700	-18295500	-51043400	0.0326831	18138700	18295500	51043400	2471.55
821	-18049200	-18255500	-50847400	0.0310762	18049200	18255500	50847400	2332.18			821	-18141100	-18298300	-51061100	0.0310762	18141100	18298300	51061100	2351.55
822	-18050800	-18256800	-50855200	0.0304169	18050800	18256800	50855200	2283.37			822	-18142900	-18301100	-51079000	0.0304169	18142900	18301100	51079000	2303.16
823	-18053000	-18258200	-50862800	0.0286957	18053000	18258200	50862800	2154.78			823	-18144700	-18303800	-51096900	0.0286957	18144700	18303800	51096900	2174.24
824	-18056700	-18260700	-50877100	0.0255547	18056700	18260700	50877100	1919.95			824	-18146900	-18308700	-51129600	0.0255547	18146900	18308700	51129600	1938.53
825	-18059300	-18263000	-50891000	0.0245898	18059300	18263000	50891000	1848.4			825	-18149700	-18313600	-51161800	0.0245898	18149700	18313600	51161800	1867.51
826	-18061100	-18264200	-50897600	0.0259954	18061100	18264200	50897600	1954.55			826	-18154700	-18316400	-51176500	0.0259954	18154700	18316400	51176500	1975.36
827	-18067200	-18265800	-50903100	0.0335745	18067200	18265800	50903100	2525.01			827	-18169000	-18320100	-51189100	0.0335745	18169000	18320100	51189100	2552.68
828	-18074000	-18267500	-50908300	0.0378009	18074000	18267500	50908300	2843.53			828	-18186600	-18324400	-51201800	0.0378009	18186600	18324400	51201800	2875.67
829	-18073700	-18268600	-50916300	0.0344301	18073700	18268600	50916300	2590.7			829	-18184700	-18326600	-51219500	0.0344301	18184700	18326600	51219500	2620.85
830	-18073500	-18269700	-50924100	0.0336005	18073500	18269700	50924100	2528.97			830	-18183300	-18329000	-51237800	0.0336005	18183300	18329000	51237800	2559.34
831	-18072700	-18270700	-50932300	0.0322237	18072700	18270700	50932300	2426.04			831	-18178800	-18330900	-51256500	0.0322237	18178800	18330900	51256500	2456.01
832	-18071500	-18271800	-50941000	0.0308978	18071500	18271800	50941000	2326.92			832	-18174800	-18333000	-51275400	0.0308978	18174800	18333000	51275400	2356.47
833	-18069200	-18272600	-50949500	0.0284204	18069200	18272600	50949500	2140.96			833	-18167300	-18334700	-51294500	0.0284204	18167300	18334700	51294500	2168.88
834	-18066900	-18273300	-50956500	0.0219216	18066900	18273300	50956500	1651.78			834	-18157600	-18335600	-51311000	0.0219216	18157600	18335600	51311000	1673.79
835	-18068800	-18274500	-50963300	0.0248035	18068800	18274500	50963300	1869.41			835	-18162400	-18338700	-51328400	0.0248035	18162400	18338700	51328400	1895.06
836	-18076300	-18276100	-50967300	0.0346507	18076300	18276100	50967300	2612.09			836	-18183900	-18343400	-51340300	0.0346507	18183900	18343400	51340300	2648.94
837	-18078000	-18277300	-50973900	0.0341604	18078000	18277300	50973900	2575.77			837	-18187900	-18346200	-51356600	0.0341604	18187900	18346200	51356600	2613.03
838	-18079600	-18278500	-50981100	0.0339669	18079600	18278500	50981100	2561.86			838	-18189900	-18348900	-51374000	0.0339669	18189900	18348900	51374000	2599.87
839	-18079900	-18279900	-50990600	0.0372691	18079900	18279900	50990600	2811.88			839	-18189800	-18351900	-51395400	0.0372691	18189800	18351900	51395400	2854.78
840	-18076500	-18280500	-50998500	0.0341871	18076500	18280500	50998500	2580.01			840	-18177800	-18352500	-51411800	0.0341871	18177800	18352500	51411800	2620
841	-18070500	-18281200	-51009400	0.0278198	18070500	18281200	51009400	2100.21			841	-18154600	-18352600	-51435700	0.0278198	18154600	18352600	51435700	2133.48
842	-18065600	-18281700	-51018100	0.0253425	18065600	18281700	51018100	1913.72			842	-18138900	-18353200	-51455400	0.0253425	18138900	18353200	51455400	1944.64
843	-18061800	-18282300	-51026400	0.022761	18061800	18282300	51026400	1719.24			843	-18125200	-18353800	-51473200	0.022761	18125200	18353800	51473200	1747.48
844	-18060400	-18283200	-51034100	0.0210973	18060400	18283200	51034100	1593.99			844	-18119400	-18355300	-51490200	0.0210973	18119400	18355300	51490200	1620.66
845	-18060500	-18284200	-51040900	0.0235965	18060500	18284200	51040900	1783.25			845	-18122500	-18358300	-51508600	0.0235965	18122500	18358300	51508600	1813.86
846	-18065800	-18285800	-51047300	0.0298499	18065800	18285800	51047300	2256.44			846	-18137300	-18363000	-51526700	0.0298499	18137300	18363000	51526700	2296.26
847	-18069500	-18287300	-51054300	0.0330193	18069500	18287300	51054300	2496.71			847	-18144100	-18366600	-51545600	0.0330193	18144100	18366600	51545600	2541.89
848	-18069400	-18288400	-51062200	0.0328491	18069400	18288400	51062200	2484.53			848	-18143500	-18369200	-51564800	0.0328491	18143500	18369200	51564800	2530.49
849	-18066200	-18289300	-51071800	0.0326797	18066200	18289300	51071800	2472.51			849	-18130000	-18370600	-51588200	0.0326797	18130000	18370600	51588200	2519.28
850	-18062000	-18290100	-51081600	0.0308673	18062000	18290100	51081600	2336.13			850	-18116900	-18371900	-51610700	0.0308673	18116900	18371900	51610700	2381.24
851	-18059400	-18291100	-51091200	0.0293664	18059400	18291100	51091200	2223.26			851	-18102300	-18372900	-51633000	0.0293664	18102300	18372900	51633000	2267
852	-18054900	-18291700	-51100400	0.0283871	18054900	18291700	51100400	2149.75			852	-18088700	-18373900	-51653300	0.0283871	18088700	18373900	51653300	2192.77
853	-18051300	-18292600	-51109900	0.0282002	18051300	18292600	51109900	2136.26			853	-18077600	-18375200	-51674100	0.0282002	18077600	18375200	51674100	2179.76
854	-18048600	-18293500	-51119000	0.0278585	18048600	18293500	51119000	2111.02			854	-18067900	-18376800	-51694800	0.0278585	18067900	18376800	51694800	2154.78
855	-18045500	-18294200	-51127600	0.02789	18045500	18294200	51127600	2114.01			855	-18058200	-18378300	-51715200	0.02789	18058200	18378300	51715200	2158.62
856	-18043100	-18295100	-51136100	0.0268591	18043100	18295100	51136100	2036.45			856	-18048900	-18379700	-51734300	0.0268591	18048900	18379700	51734300	2080.1
857	-18040500	-18296000	-51145400	0.0277476	18040500	18296000	51145400	2104.47			857	-18038800	-18381500	-51757400	0.0277476	18038800	18381500	51757400	2150.51
858	-18040300	-18297400	-51155600	0.0296854	18040300	18297400	51155600	2252.25			858	-18035600	-18384500	-51782100	0.0296854	18035600	18384500	51782100	2302.65
859	-18039800	-18298700	-51165200	0.0315522	18039800	18298700	51165200	2394.7			859	-18032000	-18387400	-51806800	0.0315522	18032000	18387400	51806800	2449.52
860	-18038500	-18299800	-51174600	0.0321892	18038500	18299800	51174600	2443.84			860	-18024800	-18389400	-51828300	0.0321892	18024800	18389400	51828300	2500.74
861	-18029300	-18301300	-51194500	0.0326843	18029300	18301300	51194500	2483.02			861	-17991600	-18391200	-51874500	0.0326843	17991600	18391200	51874500	2542.77
862	-18025000	-18302200	-51204800	0.0328655	18025000	18302200	51204800	2497.62			862	-17973500	-18391900	-51897500	0.0328655	17973500	18391900	51897500	2558.62
863	-18020000	-18303000	-51215500	0.0329788	18020000	18303000	51215500	2507.1			863	-17955600	-18392800	-51921700	0.0329788	17955600	18392800	51921700	2569.32
864	-18014800	-18303800	-51226300	0.0333282	18014800	18303800	51226300	2534.54			864	-17936200	-18393400	-51945600	0.0333282	17936200	18393400	51945600	2598.38
865	-18008500	-18304400	-51237600	0.032927	18008500	18304400	51237600	2504.92			865	-17911100	-18393200	-51969300	0.032927	17911100	18393200	51969300	2568.81
866	-18001400	-18305100	-51249600	0.0321497	18001400	18305100	51249600	2446.71			866	-17881900	-18392700	-51994600	0.0321497	17881900	18392700	51994600	2509.92
867	-17995900	-18306000	-51261400	0.0344276	17995900	18306000	51261400	2621.06			867	-17862100	-18393500	-52019800	0.0344276	17862100	18393500	52019800	2689.78
868	-17982400	-18305800	-51273000	0.0302969	17982400	18305800	51273000	2307.32			868	-17815600	-18390300	-52044000	0.0302969	17815600	18390300	52044000	2368.34
869	-17961800	-18304000	-51281100	0.0214919	17961800	18304000	51281100	1636.99			869	-17746100	-18382000	-52053900	0.0214919	17746100	18382000	52053900	1679.86
870	-17950800	-18303900	-51291200	0.0200091	17950800	18303900	51291200	1524.48			870	-17709800	-18379400	-52071600	0.0200091	17709800	18379400	52071600	1564.57
871	-17949800	-18305300	-51302300	0.0246879	17949800	18305300	51302300	1881.68			871	-17700900	-18381500	-52095300	0.0246879	17700900	18381500	52095300	1931.92
872	-17944400	-18305800	-51311600	0.0252373	17944400	18305800	51311600	1924.12			872	-17673700	-18380000	-52112000	0.0252373	17673700	18380000	52112000	1975.72
873	-17941400	-18307000	-51322600	0.025666	17941400	18307000	51322600	1957.53			873	-17651600	-18380800	-52139900	0.025666	17651600	18380800	52139900	2010.97
874	-17945500	-18310300	-51342000	0.0326961	17945500	18310300	51342000	2495.5			874	-17653600	-18388900	-52195500	0.0326961	17653600	18388900	52195500	2566.83
875	-17947200	-18312100	-51353400	0.0373086	17947200	18312100	51353400	2848.73			875	-17653700	-18392200	-52219400	0.0373086	17653700	18392200	52219400	2931.4
876	-17932300	-18312100	-51368400	0.0345099	17932300	18312100	51368400	2636.16			876	-17602300	-18388900	-52246800	0.0345099	17602300	18388900	52246800	2713.22
877	-17917500	-18311900	-51382100	0.0334884	17917500	18311900	51382100	2559.11			877	-17542300	-18383600	-52269100	0.0334884	17542300	18383600	52269100	2633.97
878	-17898600	-18311200	-51395500	0.0315603	17898600	18311200	51395500	2412.6			878	-17475600	-18377000	-52288500	0.0315603	17475600	18377000	52288500	2482.97
879	-17882700	-18310800	-51408500	0.0305214	17882700	18310800	51408500	2334.01			879	-17410600	-18370300	-52306000	0.0305214	17410600	18370300	52306000	2401.74
880	-17864100	-18310200	-51422900	0.0299904	17864100	18310200	51422900	2294.28			880	-17348200	-18364300	-52325600	0.0299904	17348200	18364300	52325600	2360.67
881	-18432300	-19036000	-51123000	0.0243062	18432300	19036000	51123000	1855.63			881	-19036800	-22214900	-52262000	0.0243062	19036800	22214900	52262000	1982.58
882	-18658800	-19910500	-51866600	0.0285816	18658800	19910500	51866600	2254.75			882	-19292000	-21922500	-54377300	0.0285816	19292000	21922500	54377300	2493.19
883	-18644700	-19864200	-51812300	0.0272323	18644700	19864200	51812300	2143.49			883	-19290400	-22015500	-54272900	0.0272323	19290400	22015500	54272900	2369.26
884	-18076800	-18259100	-50845600	0.0298262	18076800	18259100	50845600	2238.67			884	-18221800	-18309500	-51060100	0.0298262	18221800	18309500	51060100	2258.19
885	-18074400	-18257600	-50837300	0.0303807	18074400	18257600	50837300	2279.58			885	-18219700	-18306500	-51040900	0.0303807	18219700	18306500	51040900	2298.57
886	-18073500	-18256200	-50827700	0.0362373	18073500	18256200	50827700	2718.07			886	-18221200	-18303600	-51019000	0.0362373	18221200	18303600	51019000	2739.57
887	-18099500	-18302200	-51130100	0.027407	18099500	18302200	51130100	2078.38			887	-18226800	-18406400	-51747600	0.027407	18226800	18406400	51747600	2126.14
888	-18104000	-18301300	-51119400	0.02627	18104000	18301300	51119400	1991.46			888	-18240900	-18404900	-51722900	0.02627	18240900	18404900	51722900	2036.36
889	-18116700	-18306400	-51143400	0.0349556	18116700	18306400	51143400	2652.39			889	-18276500	-18419200	-51789200	0.0349556	18276500	18419200	51789200	2716.64
890	-18058000	-18315400	-51266400	0.0308591	18058000	18315400	51266400	2350.82			890	-18051700	-18427300	-52071600	0.0308591	18051700	18427300	52071600	2418.42
891	-18070100	-18315200	-51252600	0.0315032	18070100	18315200	51252600	2398.92			891	-18096400	-18429500	-52043000	0.0315032	18096400	18429500	52043000	2467.17
892	-18085500	-18314900	-51235300	0.0361176	18085500	18314900	51235300	2748.91			892	-18149600	-18431700	-52005600	0.0361176	18149600	18431700	52005600	2825.86
893	-17753400	-18325400	-51642400	0.0310506	17753400	18325400	51642400	2392.14			893	-16839700	-18349100	-52725300	0.0310506	16839700	18349100	52725300	2471.23
894	-17786600	-18337100	-51693000	0.0327795	17786600	18337100	51693000	2530.41			894	-16904200	-18379000	-52874300	0.0327795	16904200	18379000	52874300	2623.46
895	-17836100	-18310500	-51453000	0.0286988	17836100	18310500	51453000	2197.4			895	-17236200	-18354900	-52369900	0.0286988	17236200	18354900	52369900	2260.97
896	-17819200	-18310400	-51469400	0.0289155	17819200	18310400	51469400	2215.02			896	-17175200	-18350000	-52396100	0.0289155	17175200	18350000	52396100	2279.3
897	-17801800	-18310000	-51483800	0.0287367	17801800	18310000	51483800	2202.19			897	-17110200	-18343400	-52414300	0.0287367	17110200	18343400	52414300	2265.78
898	-17783200	-18309300	-51497700	0.028683	17783200	18309300	51497700	2198.88			898	-17041400	-18336400	-52432800	0.028683	17041400	18336400	52432800	2262.09
899	-17763000	-18308400	-51511000	0.0281032	17763000	18308400	51511000	2155.16			899	-16966100	-18327600	-52445500	0.0281032	16966100	18327600	52445500	2216.37
900	-17739400	-18307100	-51525800	0.0267981	17739400	18307100	51525800	2055.82			900	-16884600	-18317700	-52455800	0.0267981	16884600	18317700	52455800	2113.2
901	-17714900	-18305500	-51538600	0.0247338	17714900	18305500	51538600	1898.01			901	-16799200	-18306200	-52459100	0.0247338	16799200	18306200	52459100	1949.68
902	-17693000	-18304100	-51550600	0.0213458	17693000	18304100	51550600	1638.48			902	-16712800	-18293900	-52457800	0.0213458	16712800	18293900	52457800	1681.71
903	-17667800	-18303100	-51568600	0.0213028	17667800	18303100	51568600	1635.95			903	-16635600	-18286000	-52478500	0.0213028	16635600	18286000	52478500	1678.82
904	-17651500	-18302500	-51580200	0.0235349	17651500	18302500	51580200	1807.91			904	-16564700	-18276500	-52482100	0.0235349	16564700	18276500	52482100	1854.22
905	-17641300	-18305400	-51611900	0.0287617	17641300	18305400	51611900	2211.76			905	-16523600	-18281700	-52559900	0.0287617	16523600	18281700	52559900	2271.73
906	-17638500	-18307600	-51630300	0.0379455	17638500	18307600	51630300	2919.84			906	-16492400	-18278100	-52565700	0.0379455	16492400	18278100	52565700	2997.21
907	-17602500	-18306000	-51655000	0.0353157	17602500	18306000	51655000	2719.21			907	-16366200	-18262600	-52581200	0.0353157	16366200	18262600	52581200	2789.09
908	-17565300	-18304500	-51681200	0.0367619	17565300	18304500	51681200	2832.5			908	-16245200	-18247200	-52592200	0.0367619	16245200	18247200	52592200	2902.55
909	-16836100	-18266600	-52139500	0.0314711	16836100	18266600	52139500	2453.42			909	-14177500	-17896700	-52155800	0.0314711	14177500	17896700	52155800	2422.71
910	-17272900	-18322700	-52103700	0.0282862	17272900	18322700	52103700	2208.15			910	-15213900	-18148300	-52916600	0.0282862	15213900	18148300	52916600	2247.7
911	-17521000	-18299400	-51689200	0.0360974	17521000	18299400	51689200	2781.29			911	-16098800	-18219600	-52541000	0.0360974	16098800	18219600	52541000	2842.72
912	-17470700	-18295600	-51712400	0.0316231	17470700	18295600	51712400	2437.76			912	-15932800	-18194400	-52526900	0.0316231	15932800	18194400	52526900	2486.97
913	-17424100	-18291100	-51726600	0.0295575	17424100	18291100	51726600	2278.99			913	-15787100	-18167300	-52479200	0.0295575	15787100	18167300	52479200	2318.86
914	-17370900	-18286000	-51743400	0.0224492	17370900	18286000	51743400	1731.35			914	-15625000	-18140200	-52447600	0.0224492	15625000	18140200	52447600	1757.79
915	-17337700	-18285300	-51771300	0.0243833	17337700	18285300	51771300	1881.98			915	-15526500	-18129400	-52468800	0.0243833	15526500	18129400	52468800	1909.75
916	-17318700	-18286600	-51799600	0.0310231	17318700	18286600	51799600	2396.58			916	-15455200	-18118600	-52463400	0.0310231	15455200	18118600	52463400	2428.48
917	-17271200	-18282700	-51819400	0.0304459	17271200	18282700	51819400	2352.94			917	-15308500	-18091300	-52415400	0.0304459	15308500	18091300	52415400	2377.54
918	-17212900	-18278500	-51847700	0.034049	17212900	18278500	51847700	2633.07			918	-15138400	-18059500	-52358200	0.034049	15138400	18059500	52358200	2651.36
919	-17342000	-18328800	-52078100	0.0247644	17342000	18328800	52078100	1932.31			919	-15409400	-18185500	-52987200	0.0247644	15409400	18185500	52987200	1974.55
920	-16523600	-18246400	-52307700	0.0290885	16523600	18246400	52307700	2277.14			920	-13498500	-17795700	-52113800	0.0290885	13498500	17795700	52113800	2230.14
921	-16651500	-18261500	-52288100	0.0297228	16651500	18261500	52288100	2326.86			921	-13784700	-17847300	-52196300	0.0297228	13784700	17847300	52196300	2288
922	-16781500	-18276600	-52266000	0.0348187	16781500	18276600	52266000	2725.7			922	-14066500	-17909600	-52359100	0.0348187	14066500	17909600	52359100	2699.01
923	-17136100	-18269300	-51858900	0.033389	17136100	18269300	51858900	2581.83			923	-14923100	-18014600	-52252800	0.033389	14923100	18014600	52252800	2587.59
924	-17054800	-18260400	-51876700	0.028668	17054800	18260400	51876700	2217.07			924	-14705000	-17968400	-52140500	0.028668	14705000	17968400	52140500	2210.6
925	-16980600	-18251000	-51883500	0.0258564	16980600	18251000	51883500	1999.21			925	-14502700	-17921500	-52008300	0.0258564	14502700	17921500	52008300	1982.55
926	-16901300	-18241000	-51891200	0.0233541	16901300	18241000	51891200	1805.36			926	-14305300	-17875200	-51874500	0.0233541	14305300	17875200	51874500	1780.52
927	-16828900	-18231400	-51895600	0.0211964	16828900	18231400	51895600	1638.11			927	-14120700	-17829500	-51733100	0.0211964	14120700	17829500	51733100	1606.49
928	-16758900	-18225600	-51924300	0.022898	16758900	18225600	51924300	1770.68			928	-13956600	-17795800	-51656100	0.022898	13956600	17795800	51656100	1729.44
929	-16699200	-18226700	-51991200	0.030789	16699200	18226700	51991200	2385.73			929	-13837900	-17782000	-51676500	0.030789	13837900	17782000	51676500	2326.07
930	-16628800	-18219200	-52008200	0.0359124	16628800	18219200	52008200	2783.26			930	-13693100	-17744100	-51550500	0.0359124	13693100	17744100	51550500	2699.13
931	-16513900	-18205800	-52027600	0.032168	16513900	18205800	52027600	2493.14			931	-13442600	-17694700	-51448400	0.032168	13442600	17694700	51448400	2406.38
932	-16393500	-18188400	-52023400	0.0299243	16393500	18188400	52023400	2317.32			932	-13165700	-17642200	-51349700	0.0299243	13165700	17642200	51349700	2228.19
933	-13005900	-17561700	-50935100	0.0184416	13005900	17561700	50935100	1351.46			933	-7452880	-14775300	-36584900	0.0184416	7452880	14775300	36584900	711.363
934	-13201500	-17641900	-51312400	0.0204104	13201500	17641900	51312400	1517.87			934	-7802530	-14952200	-37499000	0.0204104	7802530	14952200	37499000	825.256
935	-13445500	-17723000	-51647100	0.0239144	13445500	17723000	51647100	1802.09			935	-8179900	-15142900	-38483300	0.0239144	8179900	15142900	38483300	1016.09
936	-16275300	-18171000	-52017700	0.0279886	16275300	18171000	52017700	2165.55			936	-12860900	-17510500	-50713900	0.0279886	12860900	17510500	50713900	2033.2
937	-15926400	-18126700	-52050300	0.0316254	15926400	18126700	52050300	2445.18			937	-12025500	-17088100	-48532500	0.0316254	12025500	17088100	48532500	2107.5
938	-15790000	-18107700	-52050500	0.033959	15790000	18107700	52050500	2623.75			938	-11710900	-16929100	-47711000	0.033959	11710900	16929100	47711000	2188.61
939	-15633600	-18081600	-52020600	0.0339933	15633600	18081600	52020600	2621.48			939	-11376400	-16759800	-46836700	0.0339933	11376400	16759800	46836700	2113.01
940	-15465400	-18049600	-51960100	0.0320882	15465400	18049600	51960100	2467.1			940	-11003000	-16570600	-45858700	0.0320882	11003000	16570600	45858700	1914.08
941	-15288100	-18011300	-51863800	0.0302223	15288100	18011300	51863800	2313.57			941	-10632900	-16383200	-44890100	0.0302223	10632900	16383200	44890100	1729.31
942	-15112000	-17971700	-51757500	0.0288223	15112000	17971700	51757500	2196.06			942	-10267300	-16198400	-43935400	0.0288223	10267300	16198400	43935400	1581.65
943	-14934400	-17930100	-51637400	0.0286156	14934400	17930100	51637400	2169.01			943	-9903520	-16014500	-42985500	0.0286156	9903520	16014500	42985500	1505.06
944	-14750200	-17887400	-51516800	0.0278658	14750200	17887400	51516800	2101.13			944	-9555500	-15838600	-42077300	0.0278658	9555500	15838600	42077300	1406.21
945	-14565000	-17839000	-51356200	0.0282846	14565000	17839000	51356200	2118.45			945	-9201940	-15659900	-41154300	0.0282846	9201940	15659900	41154300	1367.42
946	-14369200	-17786600	-51177900	0.0290908	14369200	17786600	51177900	2162.74			946	-8838490	-15475800	-40203200	0.0290908	8838490	15475800	40203200	1344.37
947	-14172300	-17724600	-50931800	0.0281315	14172300	17724600	50931800	2070.76			947	-8464490	-15286600	-39225200	0.0281315	8464490	15286600	39225200	1239.88
948	-13984300	-17656300	-50632000	0.0258386	13984300	17656300	50632000	1879.43			948	-8112000	-15108000	-38302000	0.0258386	8112000	15108000	38302000	1087.96
949	-13814700	-17581700	-50269000	0.0251533	13814700	17581700	50269000	1803.66			949	-7733910	-14916400	-37312100	0.0251533	7733910	14916400	37312100	1007.37
950	-13646300	-17496400	-49827800	0.0243807	13646300	17496400	49827800	1718.24			950	-7360370	-14727500	-36336100	0.0243807	7360370	14727500	36336100	928.324
951	-13478800	-17405700	-49347600	0.0248634	13478800	17405700	49347600	1719.38			951	-6995610	-14542700	-35380900	0.0248634	6995610	14542700	35380900	900.001
952	-12489100	-17468900	-50788700	0.0248866	12489100	17468900	50788700	1810.72			952	-7091500	-14591800	-35635500	0.0248866	7091500	14591800	35635500	913.172
953	-12429900	-14982900	-33090800	0.0184774	12429900	14982900	33090800	614.231			953	-6294800	-12376300	-20607600	0.0184774	6294800	12376300	20607600	256.61
954	-11421100	-18568100	-59708100	0.0310971	11421100	18568100	59708100	3084.4			954	-8959830	-15462000	-39977400	0.0310971	8959830	15462000	39977400	1422.4
955	-10399100	-18417200	-59652200	0.0269037	10399100	18417200	59652200	2662.04			955	-8442050	-15197200	-38603100	0.0269037	8442050	15197200	38603100	1150.57
956	-9301080	-18214400	-59302100	0.0253181	9301080	18214400	59302100	2476.46			956	-8192730	-15067100	-37924300	0.0253181	8192730	15067100	37924300	1046.59
957	-8226670	-17984300	-58732900	0.0219766	8226670	17984300	58732900	2110.66			957	-7641890	-14785600	-36464500	0.0219766	7641890	14785600	36464500	842.85
958	-7394030	-17747300	-57872400	0.0176819	7394030	17747300	57872400	1651.17			958	-7161080	-14538500	-35179400	0.0176819	7161080	14538500	35179400	633.453
959	-15785900	-19083200	-59022500	0.0272647	15785900	19083200	59022500	2669.58			959	-11642800	-16841600	-47150200	0.0272647	11642800	16841600	47150200	1717.85
960	-19015000	-19450500	-54870700	0.0312478	19015000	19450500	54870700	2719.66			960	-15965700	-18715300	-56214900	0.0312478	15965700	18715300	56214900	2791.53
961	-19056500	-19384500	-55233700	0.0334462	19056500	19384500	55233700	2944.95			961	-15568500	-18638900	-56066500	0.0334462	15568500	18638900	56066500	2968.25
962	-19093700	-19225100	-55658300	0.0346892	19093700	19225100	55658300	3094.34			962	-15170800	-18550000	-55829100	0.0346892	15170800	18550000	55829100	3049.24
963	-18991600	-19123100	-56101800	0.0361083	18991600	19123100	56101800	3263.54			963	-14783900	-18442200	-55445800	0.0361083	14783900	18442200	55445800	3128.3
964	-18631900	-19140400	-56585100	0.0354393	18631900	19140400	56585100	3247.34			964	-14330300	-18247900	-54511600	0.0354393	14330300	18247900	54511600	2968.03
965	-17281700	-19275100	-58897900	0.0289296	17281700	19275100	58897900	2837.63			965	-11809100	-16937800	-47668900	0.0289296	11809100	16937800	47668900	1861.98
966	-19080400	-19958000	-54830400	0.0340819	19080400	19958000	54830400	2972.63			966	-16299000	-18803600	-56512600	0.0340819	16299000	18803600	56512600	3079.53
967	-19124700	-19879000	-55225900	0.0326741	19124700	19879000	55225900	2885.7			967	-15833900	-18727100	-56431300	0.0326741	15833900	18727100	56431300	2938.62
968	-19185800	-19837600	-55703600	0.03767	19185800	19837600	55703600	3378.55			968	-15398100	-18623700	-56128600	0.03767	15398100	18623700	56128600	3347.89
969	-18992500	-20415800	-53744600	0.0211163	18992500	20415800	53744600	1782.44			969	-18325900	-19098000	-56588400	0.0211163	18325900	19098000	56588400	1931.83
970	-18705300	-20030700	-52078400	0.0343215	18705300	20030700	52078400	2729.98			970	-19281000	-21465500	-54755900	0.0343215	19281000	21465500	54755900	3019.86
971	-18723800	-20082300	-52159200	0.0338229	18723800	20082300	52159200	2698.9			971	-19282700	-21335700	-54898000	0.0338229	19282700	21335700	54898000	2986.76
972	-18744600	-20139000	-52250800	0.0352492	18744600	20139000	52250800	2822.83			972	-19283100	-21182200	-55054500	0.0352492	19283100	21182200	55054500	3124.92
973	-18768700	-20202100	-52359800	0.0375237	18768700	20202100	52359800	3017.71			973	-19283500	-21010000	-55229100	0.0375237	19283500	21010000	55229100	3341.17
974	-18799600	-20284300	-52498300	0.0464531	18799600	20284300	52498300	3755.97			974	-19295300	-20878500	-55444700	0.0464531	19295300	20878500	55444700	4161.32
975	-18827900	-20347400	-52637300	0.056157	18827900	20347400	52637300	4564.38			975	-19278700	-20557900	-55647400	0.056157	19278700	20557900	55647400	5052.2
976	-18853700	-20359800	-52809200	0.0490215	18853700	20359800	52809200	4008.09			976	-19252300	-20149400	-55867000	0.0490215	19252300	20149400	55867000	4429.37
977	-18493600	-19284600	-51312800	0.0214008	18493600	19284600	51312800	1647.92			977	-19160700	-22428500	-52933600	0.0214008	19160700	22428500	52933600	1788.42
978	-18463300	-19159800	-51220700	0.03338	18463300	19159800	51220700	2559.57			978	-19110700	-22388300	-52616500	0.03338	19110700	22388300	52616500	2759.4
979	-18409500	-18944900	-51051500	0.0277383	18409500	18944900	51051500	2110.84			979	-18978300	-22065900	-51993100	0.0277383	18978300	22065900	51993100	2239.17
980	-18414000	-18964100	-51064700	0.0264425	18414000	18964100	51064700	2013.46			980	-18990600	-22105400	-52042000	0.0264425	18990600	22105400	52042000	2138.85
981	-18393300	-18884000	-50996700	0.030772	18393300	18884000	50996700	2336.08			981	-18933000	-21953800	-51781600	0.030772	18933000	21953800	51781600	2463.9
982	-18371900	-18799900	-50928200	0.0248881	18371900	18799900	50928200	1883.61			982	-18870900	-21768200	-51524100	0.0248881	18870900	21768200	51524100	1972.11
983	-18387000	-18860600	-50974800	0.032531	18387000	18860600	50974800	2467.26			983	-18919700	-21945200	-51695500	0.032531	18919700	21945200	51695500	2596.99
984	-18390800	-18875000	-50987700	0.0338289	18390800	18875000	50987700	2567.15			984	-18931400	-21982200	-51742400	0.0338289	18931400	21982200	51742400	2705.81
985	-18362200	-18762700	-50895800	0.0282468	18362200	18762700	50895800	2134.75			985	-18840900	-21675000	-51402700	0.0282468	18840900	21675000	51402700	2227.12
986	-18365200	-18774600	-50905300	0.0292019	18365200	18774600	50905300	2207.88			986	-18851900	-21717300	-51438900	0.0292019	18851900	21717300	51438900	2306.17
987	-18369400	-18792300	-50917400	0.0323193	18369400	18792300	50917400	2444.96			987	-18865700	-21772700	-51482300	0.0323193	18865700	21772700	51482300	2557.44
988	-18354200	-18728900	-50872200	0.0230607	18354200	18728900	50872200	1740.91			988	-18818200	-21604400	-51311600	0.0230607	18818200	21604400	51311600	1811.41
989	-18342800	-18689100	-50830800	0.0283672	18342800	18689100	50830800	2137.72			989	-18784300	-21497900	-51175500	0.0283672	18784300	21497900	51175500	2215.72
990	-18322800	-18611400	-50765500	0.0264525	18322800	18611400	50765500	1987.64			990	-18718800	-21223400	-50982400	0.0264525	18718800	21223400	50982400	2047.33
991	-18325200	-18621600	-50772800	0.0263955	18325200	18621600	50772800	1984.03			991	-18727300	-21261800	-51004500	0.0263955	18727300	21261800	51004500	2045.2
992	-18327600	-18631000	-50780600	0.0220178	18327600	18631000	50780600	1655.55			992	-18736100	-21302200	-51026900	0.0220178	18736100	21302200	51026900	1707.95
993	-18331500	-18644100	-50795400	0.0299219	18331500	18644100	50795400	2251.28			993	-18746700	-21338100	-51066800	0.0299219	18746700	21338100	51066800	2325.03
994	-18320500	-18603100	-50757900	0.029481	18320500	18603100	50757900	2214.47			994	-18712900	-21207800	-50955900	0.029481	18712900	21207800	50955900	2279.33
995	-18307000	-18548300	-50716200	0.0265396	18307000	18548300	50716200	1989.74			995	-18672200	-21039100	-50833400	0.0265396	18672200	21039100	50833400	2040.11
996	-18316500	-18586700	-50745500	0.0266951	18316500	18586700	50745500	2004.07			996	-18701200	-21159700	-50920000	0.0266951	18701200	21159700	50920000	2060.47
997	-18084800	-18322700	-51291700	0.0288632	18084800	18322700	51291700	2201.17			997	-18122200	-18447200	-52143800	0.0288632	18122200	18447200	52143800	2268.81
998	-17990500	-18326700	-51414700	0.0303114	17990500	18326700	51414700	2320.18			998	-17749500	-18431700	-52405200	0.0303114	17749500	18431700	52405200	2398.65
999	-18014900	-18327600	-51396600	0.0359768	18014900	18327600	51396600	2752.54			999	-17830400	-18438900	-52376100	0.0359768	17830400	18438900	52376100	2845.56
1000	-18122300	-18288400	-51009400	0.0255232	18122300	18288400	51009400	1927.55			1000	-18315600	-18377700	-51453400	0.0255232	18315600	18377700	51453400	1960.82
1001	-18127900	-18287800	-50999000	0.0281769	18127900	18287800	50999000	2127.26			1001	-18335800	-18377300	-51430700	0.0281769	18335800	18377300	51430700	2163.26
1002	-18104400	-18274900	-50930400	0.031086	18104400	18274900	50930400	2340.76			1002	-18277400	-18345300	-51260300	0.031086	18277400	18345300	51260300	2371.29
1003	-18105900	-18273700	-50920800	0.0318479	18105900	18273700	50920800	2397.34			1003	-18283600	-18343000	-51237700	0.0318479	18283600	18343000	51237700	2427.57
1004	-18109200	-18272700	-50910100	0.0371546	18109200	18272700	50910100	2795.8			1004	-18295200	-18341100	-51212500	0.0371546	18295200	18341100	51212500	2829.78
1005	-18009100	-18233100	-50727500	0.0350062	18009100	18233100	50727500	2615.13			1005	-18110700	-18257800	-50802200	0.0350062	18110700	18257800	50802200	2624.05
1006	-18119300	-18278600	-50941800	0.0321884	18119300	18278600	50941800	2425.02			1006	-18322500	-18356000	-51292100	0.0321884	18322500	18356000	51292100	2458.94
1007	-18120200	-18277600	-50934100	0.0332812	18120200	18277600	50934100	2506.67			1007	-18325600	-18353900	-51273800	0.0332812	18325600	18353900	51273800	2540.83
1008	-18122000	-18292800	-51040700	0.0450981	18122000	18292800	51040700	3409.66			1008	-18312300	-18388100	-51531000	0.0450981	18312300	18388100	51531000	3474.06
1009	-18125500	-18291600	-51029000	0.0379946	18125500	18291600	51029000	2871.47			1009	-18327400	-18386400	-51504000	0.0379946	18327400	18386400	51504000	2924.39
1010	-18011000	-18335700	-51458400	0.0284012	18011000	18335700	51458400	2177.64			1010	-17779200	-18452100	-52521700	0.0284012	17779200	18452100	52521700	2257.09
1011	-11755400	-17130600	-49105800	0.0251134	11755400	17130600	49105800	1709.86			1011	-6079420	-14080600	-32996200	0.0251134	6079420	14080600	32996200	796.987
1012	-14117600	-16446200	-22893700	0.0344229	14117600	16446200	22893700	717.222			1012	-9863080	-12230700	-15999300	0.0344229	9863080	12230700	15999300	362.128
1013	-6312960	-15220600	-40905800	0.0415692	6312960	15220600	40905800	1980.3			1013	-4563170	-12739100	-24930100	0.0415692	4563170	12739100	24930100	790.534
1014	-6768280	-14859200	-37868800	0.0393614	6768280	14859200	37868800	1618.87			1014	-4990910	-12566500	-23269700	0.0393614	4990910	12566500	23269700	664.042
1015	-7349640	-14470600	-34511600	0.0439513	7349640	14470600	34511600	1519.96			1015	-5468890	-12369200	-21382600	0.0439513	5468890	12369200	21382600	643.68
1016	-18456500	-19134900	-51197100	0.0320455	18456500	19134900	51197100	2454.73			1016	-19100700	-22406700	-52527200	0.0320455	19100700	22406700	52527200	2641.7
1017	-18301300	-18526000	-50697300	0.0317716	18301300	18526000	50697300	2380			1017	-18654900	-20962300	-50787000	0.0317716	18654900	20962300	50787000	2436.67
1018	-18274500	-18413700	-50618300	0.0271303	18274500	18413700	50618300	2024.89			1018	-18582800	-20626000	-50608300	0.0271303	18582800	20626000	50608300	2061.56
1019	-18276700	-18423400	-50624300	0.0271481	18276700	18423400	50624300	2026.8			1019	-18588100	-20652600	-50619600	0.0271481	18588100	20652600	50619600	2064.22
1020	-18266400	-18381700	-50592600	0.033289	18266400	18381700	50592600	2481.68			1020	-18564100	-20534900	-50565900	0.033289	18564100	20534900	50565900	2523.75
1021	-18268000	-18385800	-50600300	0.0195031	18268000	18385800	50600300	1454.39			1021	-18568200	-20553800	-50576100	0.0195031	18568200	20553800	50576100	1479.37
1022	-18259400	-18353500	-50570700	0.0358832	18259400	18353500	50570700	2672.42			1022	-18547700	-20448000	-50535400	0.0358832	18547700	20448000	50535400	2715.42
1023	-18249800	-18311600	-50544000	0.0324782	18249800	18311600	50544000	2415.76			1023	-18529700	-20346300	-50508400	0.0324782	18529700	20346300	50508400	2453.21
1024	-18275800	-18423400	-50617700	0.0216403	18275800	18423400	50617700	1615.22			1024	-18583300	-20624600	-50613700	0.0216403	18583300	20624600	50613700	1644.68
1025	-18269600	-18399400	-50598000	0.0299183	18269600	18399400	50598000	2231.12			1025	-18569800	-20561100	-50580200	0.0299183	18569800	20561100	50580200	2269.87
1026	-18267400	-18391400	-50590100	0.0359871	18267400	18391400	50590100	2682.77			1026	-18564400	-20534900	-50567900	0.0359871	18564400	20534900	50567900	2728.49
1027	-18260000	-18360500	-50568000	0.0344875	18260000	18360500	50568000	2568.36			1027	-18548200	-20452100	-50534700	0.0344875	18548200	20452100	50534700	2609.83
1028	-18258100	-18353400	-50561400	0.0319168	18258100	18353400	50561400	2376.23			1028	-18543600	-20427700	-50526800	0.0319168	18543600	20427700	50526800	2414.11
1029	-18256200	-18346700	-50554400	0.0260836	18256200	18346700	50554400	1941.36			1029	-18539900	-20407200	-50520500	0.0260836	18539900	20407200	50520500	1972.1
1030	-18250900	-18326800	-50536900	0.0297017	18250900	18326800	50536900	2208.93			1030	-18530400	-20355400	-50505000	0.0297017	18530400	20355400	50505000	2243.41
1031	-18243000	-18288500	-50518300	0.0532236	18243000	18288500	50518300	3954.51			1031	-18517100	-20270400	-50494700	0.0532236	18517100	20270400	50494700	4015.58
1032	-16996200	-19005000	-57253600	0.0341278	16996200	19005000	57253600	3169.91			1032	-12826000	-17470700	-50464000	0.0341278	12826000	17470700	50464000	2455.74
1033	-17535700	-19019500	-56818100	0.0351541	17535700	19019500	56818100	3227.1			1033	-13652400	-17898900	-52696100	0.0351541	13652400	17898900	52696100	2754.12
1034	-18005700	-19025500	-56391000	0.0346205	18005700	19025500	56391000	3141.34			1034	-14220900	-18192000	-54221700	0.0346205	14220900	18192000	54221700	2869.13
1035	-18385800	-19020500	-55975100	0.034053	18385800	19020500	55975100	3054.13			1035	-14652300	-18384700	-55166700	0.034053	14652300	18384700	55166700	2920.72
1036	-18674000	-19004300	-55570800	0.0331766	18674000	19004300	55570800	2940.93			1036	-14989800	-18481200	-55518700	0.0331766	14989800	18481200	55518700	2883.66
1037	-18887200	-18981800	-55196800	0.0317521	18887200	18981800	55196800	2783.55			1037	-15351500	-18567300	-55772300	0.0317521	15351500	18567300	55772300	2787.62
1038	-18952200	-19029300	-54843200	0.0301177	18952200	19029300	54843200	2611.7			1038	-15719400	-18636700	-55900200	0.0301177	15719400	18636700	55900200	2659.51
1039	-18913000	-19091900	-54500700	0.0326441	18913000	19091900	54500700	2799.68			1039	-16096900	-18700500	-55977900	0.0326441	16096900	18700500	55977900	2894.74
1040	-9765600	-18031800	-57532700	0.0286064	9765600	18031800	57532700	2636.96			1040	-8650560	-15293200	-39083100	0.0286064	8650560	15293200	39083100	1252.85
1041	-10678100	-18208200	-57880100	0.0240784	10678100	18208200	57880100	2246.6			1041	-8703190	-15329800	-39289700	0.0240784	8703190	15329800	39289700	1065.21
1042	-11638900	-18418000	-58418100	0.026798	11638900	18418000	58418100	2547.97			1042	-9334170	-15638500	-40865100	0.026798	9334170	15638500	40865100	1278.93
1043	-13697500	-18719100	-58510200	0.0360325	13697500	18719100	58510200	3448.81			1043	-10079000	-16043900	-43017200	0.0360325	10079000	16043900	43017200	1898.82
1044	-14494800	-18778400	-58136700	0.0316563	14494800	18778400	58136700	2999.15			1044	-11305100	-16674200	-46293300	0.0316563	11305100	16674200	46293300	1924.27
1045	-15217200	-18828300	-57770900	0.0311275	15217200	18828300	57770900	2920.29			1045	-11763100	-16907400	-47501600	0.0311275	11763100	16907400	47501600	1989.82
1046	-15800800	-18849800	-57340700	0.0360921	15800800	18849800	57340700	3345.3			1046	-12231300	-17154400	-48798600	0.0360921	12231300	17154400	48798600	2431.93
1047	-6011470	-15562500	-43649200	0.0422481	6011470	15562500	43649200	2280.88			1047	-4240990	-12896600	-26377900	0.0422481	4240990	12896600	26377900	888.641
1048	-6079180	-15850000	-45634800	0.0353	6079180	15850000	45634800	2076.79			1048	-4387990	-13100100	-27684000	0.0353	4387990	13100100	27684000	810.337
1049	-6420010	-16204500	-47826100	0.0305264	6420010	16204500	47826100	1966.16			1049	-5056420	-13450400	-29517400	0.0305264	5056420	13450400	29517400	787.844
1050	-6693700	-16545900	-49991600	0.0268989	6693700	16545900	49991600	1887.79			1050	-5604990	-13733600	-30991700	0.0268989	5604990	13733600	30991700	759.656
1051	-7000990	-16861200	-51935900	0.0263692	7000990	16861200	51935900	1992.88			1051	-6203410	-14039500	-32577500	0.0263692	6203410	14039500	32577500	817.341
1052	-7482510	-17164900	-53624100	0.0269051	7482510	17164900	53624100	2163.42			1052	-6832710	-14362100	-34252600	0.0269051	6832710	14362100	34252600	916.426
1053	-8151910	-17438400	-54908400	0.0273742	8151910	17438400	54908400	2304.17			1053	-7362970	-14638800	-35698400	0.0273742	7362970	14638800	35698400	1008.32
1054	-8965800	-17695300	-55929500	0.0309383	8965800	17695300	55929500	2698.77			1054	-7831620	-14879200	-36946900	0.0309383	7831620	14879200	36946900	1216.67
1055	-14190800	-15492400	-24370400	0.0261474	14190800	15492400	24370400	573.322			1055	-9649890	-12298300	-16694900	0.0261474	9649890	12298300	16694900	287.86
1056	-14143800	-14190300	-25715600	0.0296167	14143800	14190300	25715600	675.915			1056	-9043860	-12306700	-17361000	0.0296167	9043860	12306700	17361000	336.591
1057	-8611970	-14668600	-34663900	0.0469164	8611970	14668600	34663900	1643.22			1057	-6243380	-12546600	-21875000	0.0469164	6243380	12546600	21875000	718.402
1058	-8012330	-15006200	-37674900	0.0400165	8012330	15006200	37674900	1633.07			1058	-5752260	-12718900	-23596800	0.0400165	5752260	12718900	23596800	694.121
1059	-7732290	-15378900	-40617200	0.044475	7732290	15378900	40617200	2091.2			1059	-5401660	-12906200	-25285800	0.044475	5401660	12906200	25285800	868.976
1060	-14250900	-15295300	-33501500	0.0289057	14250900	15295300	33501500	1004.57			1060	-8164750	-12762700	-21497500	0.0289057	8164750	12762700	21497500	441.291
1061	-14769100	-15045600	-31199600	0.0429595	14769100	15045600	31199600	1338.65			1061	-8562490	-12612300	-20025300	0.0429595	8562490	12612300	20025300	591.987
1062	-14323200	-18597400	-22211100	0.0370486	14323200	18597400	22211100	805.583			1062	-10425100	-12274000	-15746300	0.0370486	10425100	12274000	15746300	391.054
1063	-13318100	-17309300	-48819600	0.0248848	13318100	17309300	48819600	1685.22			1063	-6731230	-14386000	-34525700	0.0248848	6731230	14386000	34525700	860.11
1064	-13202700	-17214600	-48258600	0.0236843	13202700	17214600	48258600	1568.66			1064	-6807500	-14291200	-33772700	0.0236843	6807500	14291200	33772700	785.763
1065	-13110700	-17112300	-47620000	0.0229898	13110700	17112300	47620000	1484.44			1065	-6975710	-14208000	-33010200	0.0229898	6975710	14208000	33010200	731.377
1066	-12988100	-16994700	-46902500	0.0230045	12988100	16994700	46902500	1442.9			1066	-7079230	-14118200	-32265300	0.0230045	7079230	14118200	32265300	701.877
1067	-12906700	-16877000	-46143100	0.0244154	12906700	16877000	46143100	1484.76			1067	-7128770	-14009300	-31437800	0.0244154	7128770	14009300	31437800	710.366
1068	-12730000	-16739100	-45335100	0.028369	12730000	16739100	45335100	1667.76			1068	-7050450	-13887600	-30646500	0.028369	7050450	13887600	30646500	787.635
1069	-12549700	-16577200	-44358800	0.0357244	12549700	16577200	44358800	2014.84			1069	-6881870	-13733500	-29714500	0.0357244	6881870	13733500	29714500	937.11
1070	-12388000	-16382700	-43131100	0.0391295	12388000	16382700	43131100	2092.97			1070	-6771780	-13584800	-28762200	0.0391295	6771780	13584800	28762200	967.348
1071	-12564900	-16172000	-41449600	0.0353268	12564900	16172000	41449600	1757.75			1071	-6878770	-13421000	-27485400	0.0353268	6878770	13421000	27485400	805.665
1072	-12836700	-15937800	-39504800	0.0385065	12836700	15937800	39504800	1758.63			1072	-7054830	-13245900	-26059000	0.0385065	7054830	13245900	26059000	800.403
1073	-13633500	-15791100	-37659900	0.035405	13633500	15791100	37659900	1494.75			1073	-7846180	-13158100	-24640600	0.035405	7846180	13158100	24640600	673.252
1074	-14611700	-15564400	-35062600	0.0338068	14611700	15564400	35062600	1275.06			1074	-8701720	-13028800	-22861300	0.0338068	8701720	13028800	22861300	574.545
1075	-17994100	-18227000	-50698800	0.0331786	17994100	18227000	50698800	2475.79			1075	-18054500	-18244500	-50763700	0.0331786	18054500	18244500	50763700	2482.62
1076	-17996600	-18229500	-50713800	0.0421976	17996600	18229500	50713800	3150.54			1076	-18062000	-18248900	-50787500	0.0421976	18062000	18248900	50787500	3160.34
1077	-18001800	-18231700	-50724700	0.0453616	18001800	18231700	50724700	3388.22			1077	-18072300	-18253300	-50808200	0.0453616	18072300	18253300	50808200	3400.07
1078	-18006100	-18234400	-50739800	0.0379172	18006100	18234400	50739800	2833.79			1078	-18075400	-18257600	-50835800	0.0379172	18075400	18257600	50835800	2844.94
1079	-18010100	-18236900	-50753100	0.0351227	18010100	18236900	50753100	2626.26			1079	-18077800	-18261500	-50861800	0.0351227	18077800	18261500	50861800	2637.76
1080	-18013000	-18239100	-50766000	0.0334984	18013000	18239100	50766000	2506.01			1080	-18076700	-18265000	-50887600	0.0334984	18076700	18265000	50887600	2518.07
1081	-17988900	-18224400	-50685300	0.0272253	17988900	18224400	50685300	2030.5			1081	-18072700	-18242300	-50729700	0.0272253	18072700	18242300	50729700	2034.96
1082	-17989700	-18223600	-50678500	0.0302612	17989700	18223600	50678500	2256.38			1082	-18057400	-18239700	-50725900	0.0302612	18057400	18239700	50725900	2261.32
1083	-17992500	-18224900	-50685300	0.0315757	17992500	18224900	50685300	2355.02			1083	-18049300	-18240900	-50742500	0.0315757	18049300	18240900	50742500	2360.81
1084	-17984200	-18222800	-50679000	0.0212173	17984200	18222800	50679000	1582			1084	-18078400	-18240800	-50713000	0.0212173	18078400	18240800	50713000	1585.01
1085	-17986800	-18224200	-50686100	0.0215596	17986800	18224200	50686100	1607.97			1085	-18086600	-18243300	-50722600	0.0215596	18086600	18243300	50722600	1611.23
1086	-18051400	-18248700	-50796400	0.0326181	18051400	18248700	50796400	2443.48			1086	-18178500	-18287700	-50948100	0.0326181	18178500	18287700	50948100	2458.99
1087	-18060400	-18250800	-50802800	0.0347077	18060400	18250800	50802800	2600.78			1087	-18197500	-18292300	-50962000	0.0347077	18197500	18292300	50962000	2618.17
1088	-18065900	-18252700	-50810400	0.0363409	18065900	18252700	50810400	2724.01			1088	-18208400	-18296400	-50979800	0.0363409	18208400	18296400	50979800	2743.33
1089	-18071300	-18254700	-50819200	0.0396241	18071300	18254700	50819200	2971.16			1089	-18219000	-18300700	-51000200	0.0396241	18219000	18300700	51000200	2993.57
1090	-18132900	-18298700	-51072000	0.0276683	18132900	18298700	51072000	2094.36			1090	-18342100	-18404000	-51614900	0.0276683	18342100	18404000	51614900	2138.14
1091	-18133100	-18300000	-51081300	0.0275885	18133100	18300000	51081300	2089.02			1091	-18339300	-18406700	-51637100	0.0275885	18339300	18406700	51637100	2133.6
1092	-18126500	-18305900	-51129700	0.0299459	18126500	18305900	51129700	2271.32			1092	-18310600	-18419400	-51756700	0.0299459	18310600	18419400	51756700	2325.2
1093	-18130700	-18304900	-51118600	0.0286424	18130700	18304900	51118600	2171.66			1093	-18326400	-18418000	-51730800	0.0286424	18326400	18418000	51730800	2222.21
1094	-18131800	-18303700	-51108900	0.0279056	18131800	18303700	51108900	2115.08			1094	-18333500	-18415600	-51706600	0.0279056	18333500	18415600	51706600	2163.31
1095	-18104800	-18311000	-51187900	0.0331167	18104800	18311000	51187900	2516.62			1095	-18228200	-18427500	-51896600	0.0331167	18228200	18427500	51896600	2582.58
1096	-18103700	-18312400	-51198900	0.0321802	18103700	18312400	51198900	2446.39			1096	-18220200	-18430200	-51923900	0.0321802	18220200	18430200	51923900	2511.81
1097	-18096200	-18315000	-51225300	0.0379272	18096200	18315000	51225300	2885.83			1097	-18187200	-18434500	-51987600	0.0379272	18187200	18434500	51987600	2966.34
1098	-18100200	-18313500	-51210800	0.0336789	18100200	18313500	51210800	2561.34			1098	-18205400	-18432100	-51952200	0.0336789	18205400	18432100	51952200	2631.13
1099	-18091300	-18320500	-51269500	0.0320829	18091300	18320500	51269500	2444.89			1099	-18156400	-18445600	-52097600	0.0320829	18156400	18445600	52097600	2518.41
1100	-18103600	-18320100	-51254400	0.0300565	18103600	18320100	51254400	2289.44			1100	-18197900	-18446700	-52064500	0.0300565	18197900	18446700	52064500	2357.27
1101	-18116200	-18320200	-51242400	0.0274056	18116200	18320200	51242400	2086.82			1101	-18242900	-18449700	-52040900	0.0274056	18242900	18449700	52040900	2148.25
1102	-17962800	-18338500	-51526800	0.0295426	17962800	18338500	51526800	2269.89			1102	-17573200	-18442300	-52657200	0.0295426	17573200	18442300	52657200	2355.88
1103	-17948700	-18339600	-51548700	0.0288978	17948700	18339600	51548700	2221.85			1103	-17510900	-18438500	-52693000	0.0288978	17510900	18438500	52693000	2306.45
1104	-17913700	-18340200	-51587500	0.0297186	17913700	18340200	51587500	2287.55			1104	-17372200	-18428200	-52758000	0.0297186	17372200	18428200	52758000	2375.34
1105	-17930400	-18339900	-51569100	0.0289241	17930400	18339900	51569100	2225.2			1105	-17444700	-18434300	-52728700	0.0289241	17444700	18434300	52728700	2310.49
1106	-17821300	-18339400	-51674400	0.0294381	17821300	18339400	51674400	2271.51			1106	-17027000	-18394900	-52864900	0.0294381	17027000	18394900	52864900	2356.92
1107	-17853300	-18340900	-51652800	0.0275395	17853300	18340900	51652800	2123.85			1107	-17138300	-18409000	-52854500	0.0275395	17138300	18409000	52854500	2205.54
1108	-17658400	-18339500	-51838300	0.0307108	17658400	18339500	51838300	2380.9			1108	-16422900	-18332300	-53021800	0.0307108	16422900	18332300	53021800	2464.1
1109	-17608800	-18337300	-51872200	0.0296014	17608800	18337300	51872200	2296.9			1109	-16251200	-18311000	-53041600	0.0296014	16251200	18311000	53041600	2374.59
1110	-17450400	-18335200	-52015300	0.0249982	17450400	18335200	52015300	1947.56			1110	-15728600	-18240900	-53063800	0.0249982	15728600	18240900	53063800	2001.63
1111	-17397600	-18332200	-52046400	0.0224796	17397600	18332200	52046400	1752.68			1111	-15572900	-18214200	-53028200	0.0224796	15572900	18214200	53028200	1796.36
1112	-16847600	-18302400	-52383500	0.027038	16847600	18302400	52383500	2126.23			1112	-14194300	-17966300	-52636500	0.027038	14194300	17966300	52636500	2117.99
1113	-16717200	-18288200	-52413000	0.0266999	16717200	18288200	52413000	2100.25			1113	-13895200	-17909900	-52532400	0.0266999	13895200	17909900	52532400	2081.3
1114	-16597900	-18276300	-52447200	0.0272103	16597900	18276300	52447200	2141.54			1114	-13635600	-17864100	-52465300	0.0272103	13635600	17864100	52465300	2113.96
1115	-15971400	-18197400	-52510300	0.035505	15971400	18197400	52510300	2791.16			1115	-12221300	-17187100	-49043800	0.035505	12221300	17187100	49043800	2415.14
1116	-16140700	-18218200	-52489700	0.0376959	16140700	18218200	52489700	2963.86			1116	-12597800	-17377400	-50026500	0.0376959	12597800	17377400	50026500	2665.94
1117	-15144000	-18098400	-52630400	0.0287768	15144000	18098400	52630400	2262.79			1117	-10596100	-16365000	-44796400	0.0287768	10596100	16365000	44796400	1639.91
1118	-14924000	-18065000	-52611400	0.0292349	14924000	18065000	52611400	2294.98			1118	-10218200	-16173700	-43808300	0.0292349	10218200	16173700	43808300	1595.29
1119	-14687500	-18025000	-52562200	0.0290419	14687500	18025000	52562200	2273.48			1119	-9840970	-15982800	-42821900	0.0290419	9840970	15982800	42821900	1516.23
1120	-14428700	-17979400	-52495500	0.0288606	14428700	17979400	52495500	2251.44			1120	-9485260	-15802900	-41892400	0.0288606	9485260	15802900	41892400	1444.05
1121	-13547400	-17794100	-52053000	0.0261189	13547400	17794100	52053000	1998.39			1121	-8435890	-15273100	-39157800	0.0261189	8435890	15273100	39157800	1147.37
1122	-12668000	-17565500	-51300000	0.0241703	12668000	17565500	51300000	1793.46			1122	-7457230	-14777300	-36594800	0.0241703	7457230	14777300	36594800	932.822
1123	-12970100	-17659800	-51671000	0.025065	12970100	17659800	51671000	1887.36			1123	-7801640	-14951300	-37493500	0.025065	7801640	14951300	37493500	1013.17
1124	-13275600	-17752400	-52027400	0.022495	13275600	17752400	52027400	1717.88			1124	-8157330	-15130700	-38419300	0.022495	8157330	15130700	38419300	952.742
1125	-10800500	-16758900	-47406100	0.0205841	10800500	16758900	47406100	1307.03			1125	-5357490	-13710100	-31071500	0.0205841	5357490	13710100	31071500	583.994
1126	-10783800	-16593900	-46243700	0.0277175	10783800	16593900	46243700	1678.69			1126	-5305800	-13590800	-30271300	0.0277175	5305800	13590800	30271300	749.385
1127	-10741400	-16386100	-44802000	0.0320358	10741400	16386100	44802000	1826.91			1127	-5254310	-13449400	-29313000	0.0320358	5254310	13449400	29313000	816.428
1128	-10752000	-16159800	-43175400	0.0343565	10752000	16159800	43175400	1827.3			1128	-5141500	-13278500	-28205200	0.0343565	5141500	13278500	28205200	816.064
1129	-10777200	-15917700	-41420900	0.0336984	10777200	15917700	41420900	1658.41			1129	-4962170	-13070500	-26898300	0.0336984	4962170	13070500	26898300	734.439
1130	-4141360	-16195100	-50037700	0.0304086	4141360	16195100	50037700	2150.46			1130	-4795900	-13311300	-28784000	0.0304086	4795900	13311300	28784000	749.406
1131	-7226950	-17883800	-59014600	0.0226655	7226950	17883800	59014600	2199.99			1131	-7171490	-14545400	-35216900	0.0226655	7171490	14545400	35216900	813.627
1132	-8399660	-18179900	-59956700	0.0242003	8399660	18179900	59956700	2419.97			1132	-7641620	-14787900	-36478500	0.0242003	7641620	14787900	36478500	928.805
1133	-12129300	-18809500	-60724600	0.0312101	12129300	18809500	60724600	3201.3			1133	-9177100	-15575000	-40567300	0.0312101	9177100	15575000	40567300	1468.43
1134	-10869000	-18642600	-60792700	0.0284161	10869000	18642600	60792700	2918.23			1134	-8480180	-15221100	-38733200	0.0284161	8480180	15221100	38733200	1223.09
1135	-9625650	-18429700	-60514900	0.025944	9625650	18429700	60514900	2640.22			1135	-8176590	-15062300	-37903500	0.025944	8176590	15062300	37903500	1071.32
1136	-16588800	-19255200	-59448500	0.0267305	16588800	19255200	59448500	2660.98			1136	-11631400	-16827800	-47061600	0.0267305	11631400	16827800	47061600	1678.14
1137	-19240700	-20339300	-55594600	0.0286109	19240700	20339300	55594600	2565.65			1137	-15670900	-18730900	-56621600	0.0286109	15670900	18730900	56621600	2587.95
1138	-19191200	-20362300	-55217700	0.0288277	19191200	20362300	55217700	2553.86			1138	-16148600	-18822300	-56796600	0.0288277	16148600	18822300	56796600	2627.85
1139	-19143200	-20420500	-54816900	0.0333843	19143200	20420500	54816900	2920.08			1139	-16664100	-18907500	-56889200	0.0333843	16664100	18907500	56889200	3059.31
1140	-19028400	-20696000	-53721200	0.0265923	19028400	20696000	53721200	2247.78			1140	-18708600	-19181900	-56804800	0.0265923	18708600	19181900	56804800	2455.27
1141	-18919000	-20476900	-53159000	0.0393042	18919000	20476900	53159000	3254.75			1141	-19222400	-19542600	-56260500	0.0393042	19222400	19542600	56260500	3582.95
1142	-18887400	-20420500	-52989600	0.0424274	18887400	20420500	52989600	3491.83			1142	-19239000	-19858300	-56063200	0.0424274	19239000	19858300	56063200	3850.67
1143	-18674600	-19996900	-51893100	0.0308455	18674600	19996900	51893100	2437.26			1143	-19347200	-22216000	-54478600	0.0308455	19347200	22216000	54478600	2706.17
1144	-18659900	-19949800	-51835000	0.029002	18659900	19949800	51835000	2286.15			1144	-19344700	-22316600	-54360000	0.029002	19344700	22316600	54360000	2536.83
1145	-18618800	-19793900	-51697400	0.0277225	18618800	19793900	51697400	2172.21			1145	-19319300	-22444000	-54050700	0.0277225	19319300	22444000	54050700	2403.32
1146	-18554900	-19537500	-51497500	0.0264717	18554900	19537500	51497500	2055.66			1146	-19263200	-22574600	-53519600	0.0264717	19263200	22574600	53519600	2258.12
1147	-18544500	-19497900	-51462600	0.0284216	18544500	19497900	51462600	2203.71			1147	-19244100	-22543000	-53415100	0.0284216	19244100	22543000	53415100	2415.5
1148	-18535500	-19456800	-51439700	0.0310401	18535500	19456800	51439700	2404.04			1148	-19233200	-22535800	-53344400	0.0310401	19233200	22535800	53344400	2631.77
1149	-18527700	-19425100	-51415600	0.0279998	18527700	19425100	51415600	2166.2			1149	-19225300	-22554300	-53269300	0.0279998	19225300	22554300	53269300	2368.56
1150	-18502100	-19322700	-51335400	0.0216069	18502100	19322700	51335400	1665.6			1150	-19190400	-22570200	-53004100	0.0216069	19190400	22570200	53004100	1812.19
1151	-18496200	-19295300	-51320200	0.0210662	18496200	19295300	51320200	1622.71			1151	-19182100	-22562600	-52952600	0.0210662	19182100	22562600	52952600	1763.73
1152	-18440000	-19068700	-51145700	0.027483	18440000	19068700	51145700	2100.36			1152	-19067900	-22366200	-52332700	0.027483	19067900	22366200	52332700	2250.16
1153	-18434900	-19046900	-51130700	0.0301442	18434900	19046900	51130700	2302.14			1153	-19054400	-22325500	-52277500	0.0301442	19054400	22325500	52277500	2462.58
1154	-18430200	-19028200	-51115900	0.0289546	18430200	19028200	51115900	2209.82			1154	-19043200	-22302400	-52220500	0.0289546	19043200	22302400	52220500	2360.4
1155	-18411600	-18955600	-51056200	0.0295919	18411600	18955600	51056200	2252.45			1155	-18993600	-22171100	-51997300	0.0295919	18993600	22171100	51997300	2391.49
1156	-18416200	-18974100	-51070100	0.0277942	18416200	18974100	51070100	2116.95			1156	-19007000	-22213600	-52050300	0.0277942	19007000	22213600	52050300	2251.09
1157	-18420600	-18991300	-51084700	0.0265514	18420600	18991300	51084700	2023.6			1157	-19019600	-22249800	-52104700	0.0265514	19019600	22249800	52104700	2155.08
1158	-18397600	-18901900	-51009800	0.0269496	18397600	18901900	51009800	2047.12			1158	-18953400	-22058400	-51822700	0.0269496	18953400	22058400	51822700	2162.95
1159	-18394400	-18888800	-50999600	0.0255338	18394400	18888800	50999600	1938.69			1159	-18944700	-22033300	-51786200	0.0255338	18944700	22033300	51786200	2046.32
1160	-18370200	-18797900	-50917500	0.0265376	18370200	18797900	50917500	2007.66			1160	-18871900	-21823600	-51475700	0.0265376	18871900	21823600	51475700	2100.46
1161	-18366400	-18780600	-50907800	0.0259787	18366400	18780600	50907800	1964.45			1161	-18859400	-21770300	-51439400	0.0259787	18859400	21770300	51439400	2052.67
1162	-18351700	-18723700	-50860000	0.0315034	18351700	18723700	50860000	2377.15			1162	-18813800	-21608200	-51276000	0.0315034	18813800	21608200	51276000	2471.67
1163	-18330900	-18646200	-50789100	0.0260045	18330900	18646200	50789100	1956.13			1163	-18747400	-21361100	-51048600	0.0260045	18747400	21361100	51048600	2019.81
1164	-18323400	-18614700	-50767000	0.0307819	18323400	18614700	50767000	2313.13			1164	-18722900	-21255800	-50979500	0.0307819	18722900	21255800	50979500	2382.89
1165	-18326300	-18625300	-50776600	0.0274925	18326300	18625300	50776600	2066.82			1165	-18732300	-21296700	-51005500	0.0274925	18732300	21296700	51005500	2130.96
1166	-18328600	-18635600	-50783100	0.0215846	18328600	18635600	50783100	1623.18			1166	-18740900	-21335100	-51028600	0.0215846	18740900	21335100	51028600	1674.96
1167	-18309300	-18557600	-50723400	0.0268963	18309300	18557600	50723400	2017.14			1167	-18679700	-21074600	-50851900	0.0268963	18679700	21074600	50851900	2069.52
1168	-18315400	-18582800	-50741800	0.0289318	18315400	18582800	50741800	2171.63			1168	-18699200	-21159300	-50906100	0.0289318	18699200	21159300	50906100	2232.04
1169	-18069300	-18326700	-51335700	0.0298858	18069300	18326700	51335700	2282.46			1169	-18044400	-18451900	-52254700	0.0298858	18044400	18451900	52254700	2357.09
1170	-18058300	-18327400	-51351400	0.0324768	18058300	18327400	51351400	2481.53			1170	-17998700	-18449900	-52286000	0.0324768	17998700	18449900	52286000	2563.47
1171	-18034800	-18328500	-51383400	0.0395701	18034800	18328500	51383400	3026.46			1171	-17909100	-18446600	-52352400	0.0395701	17909100	18446600	52352400	3128.78
1172	-18045500	-18327700	-51366300	0.035695	18045500	18327700	51366300	2728.63			1172	-17953800	-18448000	-52317300	0.035695	17953800	18448000	52317300	2819.74
1173	-18123200	-18282300	-50965000	0.0342589	18123200	18282300	50965000	2583.21			1173	-18328300	-18364700	-51347900	0.0342589	18328300	18364700	51347900	2622.39
1174	-18126400	-18283800	-50972500	0.0329978	18126400	18283800	50972500	2488.84			1174	-18336300	-18368200	-51365400	0.0329978	18336300	18368200	51365400	2527.56
1175	-18132100	-18286900	-50988600	0.031921	18132100	18286900	50988600	2409.1			1175	-18351800	-18376300	-51407600	0.031921	18351800	18376300	51407600	2449
1176	-18128500	-18285100	-50979600	0.0317964	18128500	18285100	50979600	2398.87			1176	-18343500	-18371800	-51383900	0.0317964	18343500	18371800	51383900	2437.25
1177	-18106600	-18267900	-50878500	0.0289747	18106600	18267900	50878500	2177.78			1177	-18296100	-18330900	-51139100	0.0289747	18296100	18330900	51139100	2201.06
1178	-18108900	-18269200	-50885100	0.0296832	18108900	18269200	50885100	2231.6			1178	-18299500	-18333700	-51155200	0.0296832	18299500	18333700	51155200	2256.23
1179	-18110400	-18271800	-50902200	0.038844	18110400	18271800	50902200	2922.12			1179	-18300500	-18339200	-51193800	0.038844	18300500	18339200	51193800	2956.6
1180	-18110800	-18270400	-50892100	0.0314888	18110800	18270400	50892100	2367.97			1180	-18301900	-18336200	-51171000	0.0314888	18301900	18336200	51171000	2394.85
1181	-17986400	-18222400	-50673300	0.0299778	17986400	18222400	50673300	2234.78			1181	-18064500	-18238800	-50712400	0.0299778	18064500	18238800	50712400	2239.17
1182	-17982700	-18221100	-50668100	0.0270786	17982700	18221100	50668100	2018.22			1182	-18070500	-18237500	-50697700	0.0270786	18070500	18237500	50697700	2021.64
1183	-18003200	-18230500	-50714900	0.0261251	18003200	18230500	50714900	1950.71			1183	-18107100	-18253800	-50777100	0.0261251	18107100	18253800	50777100	1956.52
1184	-17997600	-18228500	-50705700	0.0196573	17997600	18228500	50705700	1467.23			1184	-18105900	-18250700	-50756300	0.0196573	18105900	18250700	50756300	1471.04
1185	-17989300	-18225500	-50692900	0.0186174	17989300	18225500	50692900	1388.89			1185	-18096600	-18246000	-50731700	0.0186174	18096600	18246000	50731700	1391.9
1186	-18013400	-18233500	-50725600	0.0302521	18013400	18233500	50725600	2259.9			1186	-18131500	-18259600	-50794200	0.0302521	18131500	18259600	50794200	2267.38
1187	-18030600	-18240000	-50755000	0.0390068	18030600	18240000	50755000	2917.32			1187	-18152400	-18271200	-50856400	0.0390068	18152400	18271200	50856400	2930.47
1188	-18090000	-18260300	-50840900	0.0288802	18090000	18260300	50840900	2167.51			1188	-18262600	-18314000	-51051800	0.0288802	18262600	18314000	51051800	2186.57
1189	-18087700	-18258900	-50832800	0.029644	18087700	18258900	50832800	2224.16			1189	-18259300	-18310800	-51032400	0.029644	18259300	18310800	51032400	2242.8
1190	-18084900	-18257400	-50825000	0.0272542	18084900	18257400	50825000	2044.24			1190	-18256200	-18307900	-51014200	0.0272542	18256200	18307900	51014200	2060.61
1191	-18121600	-18276500	-50924800	0.0301463	18121600	18276500	50924800	2269.83			1191	-18330800	-18351600	-51252400	0.0301463	18330800	18351600	51252400	2299.85
1192	-18122200	-18275300	-50915400	0.0304976	18122200	18275300	50915400	2295.52			1192	-18334200	-18349100	-51230800	0.0304976	18334200	18349100	51230800	2324.93
1193	-18123200	-18274200	-50906500	0.0279414	18123200	18274200	50906500	2102.47			1193	-18339800	-18347000	-51209900	0.0279414	18339800	18347000	51209900	2128.57
1194	-18134200	-18291400	-51018300	0.0287723	18134200	18291400	51018300	2173.8			1194	-18354900	-18386800	-51479300	0.0287723	18354900	18386800	51479300	2213.07
1195	-18139700	-18290500	-51006700	0.0257254	18139700	18290500	51006700	1942.87			1195	-18371500	-18385700	-51454800	0.0257254	18371500	18385700	51454800	1977.24
1196	-18144100	-18289600	-50996100	0.0230572	18144100	18289600	50996100	1740.76			1196	-18384500	-18386700	-51431500	0.0230572	18384500	18386700	51431500	1770.9
1197	-18023700	-18335100	-51441000	0.0287661	18023700	18335100	51441000	2204.45			1197	-17830500	-18454500	-52487500	0.0287661	17830500	18454500	52487500	2284.11
1198	-18035100	-18334600	-51426200	0.0276427	18035100	18334600	51426200	2117.42			1198	-17879800	-18458000	-52462700	0.0276427	17879800	18458000	52462700	2193.71
1199	-18055400	-18335300	-51410900	0.0270882	18055400	18335300	51410900	2074.12			1199	-17951600	-18464300	-52436100	0.0270882	17951600	18464300	52436100	2148.71
1200	-17727300	-18339100	-51766500	0.0272295	17727300	18339100	51766500	2106.62			1200	-16669400	-18356800	-52950900	0.0272295	16669400	18356800	52950900	2182.26
1201	-16925700	-18295400	-52255700	0.0339691	16925700	18295400	52255700	2660.47			1201	-14370500	-17976500	-52532800	0.0339691	14370500	17976500	52532800	2652.89
1202	-17030800	-18306500	-52229800	0.0289909	17030800	18306500	52229800	2269.92			1202	-14611300	-18034100	-52703700	0.0289909	14611300	18034100	52703700	2280.29
1203	-11183200	-14922600	-33906700	0.0197854	11183200	14922600	33906700	677.583			1203	-4990020	-12228000	-20852700	0.0197854	4990020	12228000	20852700	276.974
1204	-10980200	-15143100	-35684800	0.0248947	10980200	15143100	35684800	932.709			1204	-4654260	-12375200	-22240100	0.0248947	4654260	12375200	22240100	388.009
1205	-14136600	-15861100	-23614900	0.0372482	14136600	15861100	23614900	792.023			1205	-8784680	-12044700	-15748700	0.0372482	8784680	12044700	15748700	369.348
1206	-5380790	-14693700	-38074100	0.0356826	5380790	14693700	38074100	1483.35			1206	-4267560	-12413800	-22902500	0.0356826	4267560	12413800	22902500	584.474
1207	-5931690	-14355300	-35106100	0.0337173	5931690	14355300	35106100	1201.54			1207	-4664840	-12246500	-21310200	0.0337173	4664840	12246500	21310200	488.697
1208	-6155450	-14012300	-32432700	0.0250601	6155450	14012300	32432700	770.316			1208	-4916730	-12069700	-19795400	0.0250601	4916730	12069700	19795400	321.743
1209	-19229800	-19648600	-56207300	0.0384951	19229800	19648600	56207300	3505.47			1209	-14927700	-18512900	-55807000	0.0384951	14927700	18512900	55807000	3378.21
1210	-19259400	-19318400	-56749100	0.0335735	19259400	19318400	56749100	3105.23			1210	-14422100	-18294900	-54755400	0.0335735	14422100	18294900	54755400	2836.63
1211	-18914200	-19278100	-57286800	0.0322506	18914200	19278100	57286800	3028.1			1211	-13832900	-17993000	-53187600	0.0322506	13832900	17993000	53187600	2573.22
1212	-18724400	-20155300	-52090600	0.0335797	18724400	20155300	52090600	2674.78			1212	-19351600	-21863300	-54862200	0.0335797	19351600	21863300	54862200	2974.23
1213	-18744600	-20217900	-52172300	0.0330671	18744600	20217900	52172300	2642.66			1213	-19355500	-21743400	-55010200	0.0330671	19355500	21743400	55010200	2940.07
1214	-18766200	-20283700	-52260900	0.0332866	18766200	20283700	52260900	2669.69			1214	-19359000	-21606800	-55171500	0.0332866	19359000	21606800	55171500	2971.87
1215	-18789600	-20348200	-52363100	0.0343996	18789600	20348200	52363100	2770.04			1215	-19362800	-21450400	-55355200	0.0343996	19362800	21450400	55355200	3085.8
1216	-18820200	-20457400	-52472500	0.0316657	18820200	20457400	52472500	2561.67			1216	-19371100	-21306200	-55558700	0.0316657	19371100	21306200	55558700	2856.17
1217	-18373700	-18809100	-50931500	0.032984	18373700	18809100	50931500	2496.81			1217	-18881100	-21835400	-51529500	0.032984	18881100	21835400	51529500	2615.75
1218	-18377900	-18825900	-50945100	0.0312223	18377900	18825900	50945100	2364.89			1218	-18893500	-21873700	-51580000	0.0312223	18893500	21873700	51580000	2481.16
1219	-18356800	-18743200	-50876700	0.0282601	18356800	18743200	50876700	2134			1219	-18829500	-21665300	-51331000	0.0282601	18829500	21665300	51331000	2222.55
1220	-18294100	-18495300	-50677000	0.0293661	18294100	18495300	50677000	2197.7			1220	-18635500	-20877900	-50732600	0.0293661	18635500	20877900	50732600	2246.22
1221	-18284700	-18455400	-50650000	0.0288712	18284700	18455400	50650000	2157.94			1221	-18609800	-20757500	-50669300	0.0288712	18609800	20757500	50669300	2201.12
1222	-18287500	-18467600	-50657200	0.0269789	18287500	18467600	50657200	2017.2			1222	-18616400	-20789400	-50685200	0.0269789	18616400	20789400	50685200	2058.58
1223	-18275600	-18417300	-50622600	0.0297488	18275600	18417300	50622600	2220.73			1223	-18586700	-20645900	-50616000	0.0297488	18586700	20645900	50616000	2261.55
1224	-18277900	-18427300	-50629000	0.029511	18277900	18427300	50629000	2203.64			1224	-18592300	-20673700	-50628800	0.029511	18592300	20673700	50628800	2245.03
1225	-18267600	-18380100	-50602800	0.0205339	18267600	18380100	50602800	1531.33			1225	-18567100	-20547000	-50575300	0.0205339	18567100	20547000	50575300	1557.42
1226	-18250600	-18309000	-50552200	0.0316483	18250600	18309000	50552200	2354.68			1226	-18531200	-20351400	-50514300	0.0316483	18531200	20351400	50514300	2391.13
1227	-18258800	-18346100	-50573700	0.0359373	18258800	18346100	50573700	2676.58			1227	-18547200	-20442400	-50537600	0.0359373	18547200	20442400	50537600	2719.59
1228	-18261400	-18356100	-50582500	0.034873	18261400	18356100	50582500	2598.33			1228	-18552400	-20470400	-50547000	0.034873	18552400	20470400	50547000	2640.57
1229	-18334500	-18658600	-50802300	0.0316875	18334500	18658600	50802300	2384.97			1229	-18758200	-21394300	-51092700	0.0316875	18758200	21394300	51092700	2465.69
1230	-18337600	-18669700	-50813100	0.0319555	18337600	18669700	50813100	2406.27			1230	-18768700	-21438900	-51123600	0.0319555	18768700	21438900	51123600	2490.21
1231	-18340500	-18682800	-50820600	0.0250996	18340500	18682800	50820600	1890.7			1231	-18779900	-21498100	-51144000	0.0250996	18779900	21498100	51144000	1958.39
1232	-18319800	-18601100	-50754400	0.0298911	18319800	18601100	50754400	2244.96			1232	-18712400	-21216900	-50943300	0.0298911	18712400	21216900	50943300	2310.23
1233	-18882100	-19180200	-54191700	0.0323286	18882100	19180200	54191700	2745.63			1233	-16506800	-18745600	-55890500	0.0323286	16506800	18745600	55890500	2863.56
1234	-18864700	-19323700	-53924000	0.030864	18864700	19323700	53924000	2600.26			1234	-16937200	-18804200	-55878800	0.030864	16937200	18804200	55878800	2738.3
1235	-18853600	-19484000	-53684900	0.0326919	18853600	19484000	53684900	2735.2			1235	-17409900	-18868200	-55862800	0.0326919	17409900	18868200	55862800	2905.77
1236	-18845900	-19664000	-53449500	0.0405886	18845900	19664000	53449500	3373.35			1236	-17899600	-18937700	-55869600	0.0405886	17899600	18937700	55869600	3617.81
1237	-18836700	-19803600	-53244200	0.0440823	18836700	19803600	53244200	3642.1			1237	-18393100	-18991200	-55758700	0.0440823	18393100	18991200	55758700	3925.6
1238	-18810900	-19811200	-53052500	0.041253	18810900	19811200	53052500	3386.46			1238	-18738200	-19021300	-55628500	0.041253	18738200	19021300	55628500	3665.26
1239	-18788700	-19797800	-52907000	0.0362333	18788700	19797800	52907000	2959.43			1239	-19015600	-19040000	-55484600	0.0362333	19015600	19040000	55484600	3209.41
1240	-18767000	-19762900	-52787200	0.0264218	18767000	19762900	52787200	2148.7			1240	-19045000	-19182700	-55352900	0.0264218	19045000	19182700	55352900	2332.61
1241	-18752100	-19773300	-52670400	0.0271758	18752100	19773300	52670400	2201.41			1241	-19059900	-19389000	-55252900	0.0271758	19059900	19389000	55252900	2394.43
1242	-18744600	-19826000	-52563700	0.0351268	18744600	19826000	52563700	2836.28			1242	-19089900	-19685700	-55170800	0.0351268	19089900	19685700	55170800	3092.65
1243	-18732200	-19847600	-52453900	0.038576	18732200	19847600	52453900	3103.63			1243	-19112000	-19957100	-55057500	0.038576	19112000	19957100	55057500	3389.91
1244	-18715300	-19837600	-52343000	0.037892	18715300	19837600	52343000	3036.81			1244	-19125700	-20186900	-54925200	0.037892	19125700	20186900	54925200	3320.64
1245	-18698000	-19815900	-52241200	0.0366397	18698000	19815900	52241200	2925.72			1245	-19133300	-20379900	-54786800	0.0366397	19133300	20379900	54786800	3200.71
1246	-18680900	-19783600	-52151700	0.0350093	18680900	19783600	52151700	2786.25			1246	-19139200	-20545600	-54662700	0.0350093	19139200	20545600	54662700	3049.5
1247	-18666100	-19758000	-52071000	0.033758	18666100	19758000	52071000	2678.68			1247	-19142300	-20694100	-54536900	0.033758	19142300	20694100	54536900	2931.58
1248	-18651100	-19719600	-52002500	0.0314512	18651100	19719600	52002500	2489			1248	-19142000	-20803400	-54425200	0.0314512	19142000	20803400	54425200	2723.48
1249	-18637600	-19684500	-51941000	0.0287056	18637600	19684500	51941000	2266.28			1249	-19137500	-20880800	-54315900	0.0287056	19137500	20880800	54315900	2478.25
1250	-18624100	-19651200	-51878100	0.0278212	18624100	19651200	51878100	2191.12			1250	-19134400	-20973400	-54200800	0.0278212	19134400	20973400	54200800	2394.52
1251	-18612400	-19621500	-51824000	0.0275239	18612400	19621500	51824000	2163.15			1251	-19135200	-21065100	-54114700	0.0275239	19135200	21065100	54114700	2363.91
1252	-18601800	-19595300	-51774600	0.0283996	18601800	19595300	51774600	2227.7			1252	-19135400	-21162900	-54018600	0.0283996	19135400	21162900	54018600	2433.28
1253	-18590600	-19566700	-51723100	0.0288872	18590600	19566700	51723100	2261.4			1253	-19133800	-21245100	-53924600	0.0288872	19133800	21245100	53924600	2469.02
1254	-18580000	-19537100	-51676800	0.0288334	18580000	19537100	51676800	2253.04			1254	-19131200	-21319300	-53832400	0.0288334	19131200	21319300	53832400	2458.41
1255	-18569400	-19505500	-51633400	0.0286927	18569400	19505500	51633400	2238.11			1255	-19126800	-21380500	-53739700	0.0286927	19126800	21380500	53739700	2440.15
1256	-18559300	-19472700	-51593700	0.0283158	18559300	19472700	51593700	2205.1			1256	-19122400	-21435200	-53653500	0.0283158	19122400	21435200	53653500	2402.33
1257	-18549800	-19440700	-51558000	0.0282041	18549800	19440700	51558000	2193.13			1257	-19116700	-21483200	-53564400	0.0282041	19116700	21483200	53564400	2386.77
1258	-18540700	-19414700	-51519200	0.028061	18540700	19414700	51519200	2178.61			1258	-19112300	-21535600	-53480500	0.028061	19112300	21535600	53480500	2369.11
1259	-18531800	-19385700	-51484400	0.0280275	18531800	19385700	51484400	2172.88			1259	-19109600	-21596400	-53400800	0.0280275	19109600	21596400	53400800	2361.26
1260	-18524000	-19360100	-51453900	0.0289044	18524000	19360100	51453900	2238.03			1260	-19107200	-21652900	-53327100	0.0289044	19107200	21652900	53327100	2430.37
1261	-18516400	-19335400	-51424300	0.0291252	18516400	19335400	51424300	2252.37			1261	-19103400	-21700200	-53252500	0.0291252	19103400	21700200	53252500	2443.88
1262	-18509400	-19308100	-51402000	0.0282522	18509400	19308100	51402000	2182.69			1262	-19099400	-21736000	-53188600	0.0282522	19099400	21736000	53188600	2366.34
1263	-18501900	-19285100	-51371400	0.03066	18501900	19285100	51371400	2365.75			1263	-19092500	-21776300	-53098900	0.03066	19092500	21776300	53098900	2561.29
1264	-18494500	-19255000	-51348300	0.0299325	18494500	19255000	51348300	2307.21			1264	-19084700	-21787600	-53031500	0.0299325	19084700	21787600	53031500	2495.17
1265	-18487600	-19228400	-51325600	0.0293016	18487600	19228400	51325600	2256.32			1265	-19074700	-21786600	-52961200	0.0293016	19074700	21786600	52961200	2436.87
1266	-18480300	-19200500	-51301300	0.0277586	18480300	19200500	51301300	2135.22			1266	-19063600	-21784700	-52884200	0.0277586	19063600	21784700	52884200	2302.6
1267	-18473900	-19175400	-51281200	0.0260729	18473900	19175400	51281200	2003.75			1267	-19055100	-21784200	-52823800	0.0260729	19055100	21784200	52823800	2158.42
1268	-18468700	-19156200	-51263300	0.0282522	18468700	19156200	51263300	2169.55			1268	-19051600	-21814600	-52768400	0.0282522	19051600	21814600	52768400	2335.15
1269	-18464300	-19143200	-51244400	0.0316843	18464300	19143200	51244400	2431.25			1269	-19048000	-21847700	-52709400	0.0316843	19048000	21847700	52709400	2614.46
1270	-18458800	-19122900	-51225600	0.0317823	18458800	19122900	51225600	2436.78			1270	-19041000	-21859500	-52647600	0.0317823	19041000	21859500	52647600	2617.42
1271	-18453400	-19103000	-51207200	0.031034	18453400	19103000	51207200	2377.5			1271	-19033200	-21864000	-52587700	0.031034	19033200	21864000	52587700	2550.8
1272	-18449000	-19087700	-51190600	0.0355959	18449000	19087700	51190600	2725.08			1272	-19028100	-21883600	-52531300	0.0355959	19028100	21883600	52531300	2920.78
1273	-18443500	-19067700	-51171300	0.0388981	18443500	19067700	51171300	2975.4			1273	-19020200	-21896300	-52462000	0.0388981	19020200	21896300	52462000	3184.73
1274	-18437300	-19041400	-51153800	0.0315129	18437300	19041400	51153800	2408.52			1274	-19005200	-21852200	-52399400	0.0315129	19005200	21852200	52399400	2573.66
1275	-18431800	-19019900	-51136000	0.0282552	18431800	19019900	51136000	2157.82			1275	-18992300	-21823300	-52336200	0.0282552	18992300	21823300	52336200	2302.13
1276	-18426800	-18999900	-51120100	0.0264751	18426800	18999900	51120100	2020.44			1276	-18981300	-21798300	-52282200	0.0264751	18981300	21798300	52282200	2152.71
1277	-18421900	-18980600	-51104400	0.0264392	18421900	18980600	51104400	2016.28			1277	-18970400	-21778800	-52224000	0.0264392	18970400	21778800	52224000	2145.22
1278	-18417600	-18965200	-51089400	0.0259125	18417600	18965200	51089400	1974.84			1278	-18960900	-21765000	-52169700	0.0259125	18960900	21765000	52169700	2098.4
1279	-18413500	-18949600	-51075100	0.0266174	18413500	18949600	51075100	2027.3			1279	-18952700	-21759500	-52117200	0.0266174	18952700	21759500	52117200	2151.57
1280	-18409600	-18934700	-51062600	0.0277808	18409600	18934700	51062600	2114.73			1280	-18945300	-21757000	-52066300	0.0277808	18945300	21757000	52066300	2241.73
1281	-18405600	-18919000	-51049800	0.0282048	18405600	18919000	51049800	2145.78			1281	-18937000	-21745900	-52018600	0.0282048	18937000	21745900	52018600	2272.06
1282	-18401900	-18905700	-51036700	0.0278981	18401900	18905700	51036700	2121.25			1282	-18927600	-21727900	-51969400	0.0278981	18927600	21727900	51969400	2243.27
1283	-18397900	-18889500	-51024300	0.027127	18397900	18889500	51024300	2061.46			1283	-18917700	-21705100	-51921600	0.027127	18917700	21705100	51921600	2177.3
1284	-18394200	-18875500	-51012000	0.0266152	18394200	18875500	51012000	2021.47			1284	-18908600	-21685500	-51875600	0.0266152	18908600	21685500	51875600	2132.53
1285	-18390900	-18863500	-50999900	0.0272147	18390900	18863500	50999900	2065.93			1285	-18900400	-21673200	-51829600	0.0272147	18900400	21673200	51829600	2176.94
1286	-18388000	-18853100	-50989400	0.0289976	18388000	18853100	50989400	2200.28			1286	-18894100	-21670300	-51787600	0.0289976	18894100	21670300	51787600	2316.21
1287	-18385100	-18843200	-50979200	0.0317764	18385100	18843200	50979200	2410.08			1287	-18888100	-21668500	-51746300	0.0317764	18888100	21668500	51746300	2534.59
1288	-18381800	-18830800	-50967500	0.033446	18381800	18830800	50967500	2535.42			1288	-18880600	-21656400	-51705000	0.033446	18880600	21656400	51705000	2663.74
1289	-18378400	-18818300	-50956100	0.0334539	18378400	18818300	50956100	2534.76			1289	-18871100	-21634000	-51659800	0.0334539	18871100	21634000	51659800	2659.75
1290	-18374800	-18804400	-50944100	0.0309188	18374800	18804400	50944100	2341.43			1290	-18860600	-21600900	-51617400	0.0309188	18860600	21600900	51617400	2453.92
1291	-18370800	-18789200	-50931200	0.0286185	18370800	18789200	50931200	2165.99			1291	-18849600	-21564800	-51575400	0.0286185	18849600	21564800	51575400	2267.37
1292	-18367300	-18775400	-50919600	0.0265645	18367300	18775400	50919600	2009.5			1292	-18838500	-21529000	-51531600	0.0265645	18838500	21529000	51531600	2100.82
1293	-18364100	-18763100	-50909100	0.0267267	18364100	18763100	50909100	2020.83			1293	-18829400	-21504100	-51491900	0.0267267	18829400	21504100	51491900	2110.32
1294	-18361100	-18751200	-50899700	0.0280029	18361100	18751200	50899700	2116.43			1294	-18822800	-21492300	-51456100	0.0280029	18822800	21492300	51456100	2208.16
1295	-18358600	-18741400	-50891500	0.0295694	18358600	18741400	50891500	2234.01			1295	-18816100	-21477800	-51422700	0.0295694	18816100	21477800	51422700	2328.72
1296	-18356200	-18733000	-50882800	0.0299585	18356200	18733000	50882800	2262.56			1296	-18808500	-21458500	-51387700	0.0299585	18808500	21458500	51387700	2356.14
1297	-18353500	-18722600	-50874100	0.0287942	18353500	18722600	50874100	2173.79			1297	-18800000	-21433300	-51352600	0.0287942	18800000	21433300	51352600	2261.34
1298	-18350600	-18712700	-50863300	0.0292281	18350600	18712700	50863300	2205.53			1298	-18792300	-21411500	-51319500	0.0292281	18792300	21411500	51319500	2292.37
1299	-18347900	-18702500	-50854000	0.0303803	18347900	18702500	50854000	2291.54			1299	-18784500	-21389300	-51286000	0.0303803	18784500	21389300	51286000	2379.53
1300	-18344800	-18689100	-50844800	0.0294999	18344800	18689100	50844800	2224.18			1300	-18776700	-21364200	-51254900	0.0294999	18776700	21364200	51254900	2307.59
1301	-18342100	-18679500	-50835400	0.0300617	18342100	18679500	50835400	2265.62			1301	-18768900	-21340500	-51223100	0.0300617	18768900	21340500	51223100	2348.47
1302	-18339400	-18669400	-50826600	0.0297891	18339400	18669400	50826600	2244.2			1302	-18760600	-21311100	-51193200	0.0297891	18760600	21311100	51193200	2324.17
1303	-18336900	-18660400	-50817500	0.0291559	18336900	18660400	50817500	2195.64			1303	-18752600	-21283900	-51163500	0.0291559	18752600	21283900	51163500	2271.88
1304	-18334200	-18651100	-50807700	0.0286942	18334200	18651100	50807700	2159.97			1304	-18745000	-21258100	-51134900	0.0286942	18745000	21258100	51134900	2233.19
1305	-18331600	-18640500	-50799700	0.0283616	18331600	18640500	50799700	2134.15			1305	-18737500	-21232300	-51107000	0.0283616	18737500	21232300	51107000	2204.67
1306	-18329500	-18632400	-50792400	0.0281685	18329500	18632400	50792400	2118.94			1306	-18730200	-21207100	-51079900	0.0281685	18730200	21207100	51079900	2187.12
1307	-18326900	-18622700	-50783900	0.0289237	18326900	18622700	50783900	2174.94			1307	-18722900	-21181700	-51053200	0.0289237	18722900	21181700	51053200	2243.18
1308	-18324500	-18615400	-50773900	0.0294885	18324500	18615400	50773900	2216.5			1308	-18716000	-21158400	-51027000	0.0294885	18716000	21158400	51027000	2284.44
1309	-18322100	-18604600	-50767200	0.0296567	18322100	18604600	50767200	2228.43			1309	-18709000	-21132600	-51002800	0.0296567	18709000	21132600	51002800	2295.02
1310	-18319600	-18594800	-50759700	0.0287236	18319600	18594800	50759700	2157.58			1310	-18701500	-21103700	-50978500	0.0287236	18701500	21103700	50978500	2220.37
1311	-18317400	-18586500	-50751900	0.0272625	18317400	18586500	50751900	2047.13			1311	-18693900	-21074100	-50953700	0.0272625	18693900	21074100	50953700	2105.05
1312	-18314800	-18577000	-50742900	0.0268334	18314800	18577000	50742900	2014.12			1312	-18687000	-21048300	-50930500	0.0268334	18687000	21048300	50930500	2069.78
1313	-18312300	-18567100	-50735300	0.0280263	18312300	18567100	50735300	2102.93			1313	-18680700	-21026500	-50907200	0.0280263	18680700	21026500	50907200	2159.63
1314	-18310100	-18558100	-50728200	0.0296011	18310100	18558100	50728200	2220.38			1314	-18674800	-21005500	-50885600	0.0296011	18674800	21005500	50885600	2278.84
1315	-18308000	-18551800	-50719800	0.030486	18308000	18551800	50719800	2285.97			1315	-18668800	-20982800	-50865800	0.030486	18668800	20982800	50865800	2344.88
1316	-18305800	-18544700	-50710900	0.0295381	18305800	18544700	50710900	2214.07			1316	-18662300	-20956200	-50845700	0.0295381	18662300	20956200	50845700	2269.84
1317	-18303500	-18534600	-50704300	0.0278034	18303500	18534600	50704300	2083.4			1317	-18655200	-20927000	-50824500	0.0278034	18655200	20927000	50824500	2134.41
1318	-18301300	-18526700	-50697100	0.02677	18301300	18526700	50697100	2005.33			1318	-18648600	-20899400	-50804500	0.02677	18648600	20899400	50804500	2053.14
1319	-18299400	-18519200	-50690700	0.0265277	18299400	18519200	50690700	1986.61			1319	-18642300	-20873800	-50785600	0.0265277	18642300	20873800	50785600	2032.76
1320	-18296800	-18508200	-50683000	0.0269687	18296800	18508200	50683000	2018.91			1320	-18636700	-20851700	-50767600	0.0269687	18636700	20851700	50767600	2064.85
1321	-18294700	-18500700	-50676000	0.0287633	18294700	18500700	50676000	2152.6			1321	-18631300	-20830400	-50750200	0.0287633	18631300	20830400	50750200	2200.5
1322	-18292900	-18494400	-50669000	0.0304267	18292900	18494400	50669000	2276.41			1322	-18626000	-20809600	-50733500	0.0304267	18626000	20809600	50733500	2325.97
1323	-18290600	-18484900	-50662400	0.0315797	18290600	18484900	50662400	2361.95			1323	-18620500	-20787100	-50716400	0.0315797	18620500	20787100	50716400	2412.19
1324	-18288700	-18478700	-50655100	0.0320973	18288700	18478700	50655100	2399.93			1324	-18614400	-20761600	-50698700	0.0320973	18614400	20761600	50698700	2449.66
1325	-18286000	-18466400	-50647900	0.0321939	18286000	18466400	50647900	2406.31			1325	-18608300	-20734800	-50682000	0.0321939	18608300	20734800	50682000	2455.01
1326	-18284200	-18459700	-50641400	0.0357799	18284200	18459700	50641400	2673.59			1326	-18602500	-20711200	-50664000	0.0357799	18602500	20711200	50664000	2726.18
1327	-18281700	-18448200	-50635300	0.0330627	18281700	18448200	50635300	2469.8			1327	-18596600	-20682800	-50650000	0.0330627	18596600	20682800	50650000	2517.28
1328	-16409200	-18875300	-56914700	0.0383061	16409200	18875300	56914700	3509.42			1328	-12709500	-17409500	-50143200	0.0383061	12709500	17409500	50143200	2722.15
1329	-16980600	-18901100	-56527000	0.0356547	16980600	18901100	56527000	3233.08			1329	-13563800	-17851800	-52449000	0.0356547	13563800	17851800	52449000	2767.66
1330	-17465900	-18919000	-56169500	0.0342228	17465900	18919000	56169500	3073.93			1330	-14116900	-18139700	-53952000	0.0342228	14116900	18139700	53952000	2808.4
1331	-17859200	-18923200	-55806300	0.0333206	17859200	18923200	55806300	2963.1			1331	-14523100	-18330400	-54908000	0.0333206	14523100	18330400	54908000	2831.2
1332	-18175600	-18918300	-55455100	0.0323836	18175600	18918300	55455100	2851.3			1332	-14837100	-18422300	-55250500	0.0323836	14837100	18422300	55250500	2787.43
1333	-18428000	-18906200	-55116000	0.0312527	18428000	18906200	55116000	2724.76			1333	-15168200	-18502300	-55491300	0.0312527	15168200	18502300	55491300	2715.73
1334	-18641300	-18892000	-54801300	0.0287652	18641300	18892000	54801300	2484.84			1334	-15542500	-18578300	-55659900	0.0287652	15542500	18578300	55659900	2517.68
1335	-18791100	-18867800	-54478600	0.0243752	18791100	18867800	54478600	2084.89			1335	-15905400	-18623900	-55622400	0.0243752	15905400	18623900	55622400	2133.95
1336	-9841950	-17908500	-56576200	0.0325785	9841950	17908500	56576200	2906.47			1336	-8590540	-15265200	-38944300	0.0325785	8590540	15265200	38944300	1417.06
1337	-10697000	-18107700	-57143500	0.0307075	10697000	18107700	57143500	2794.58			1337	-8767850	-15361300	-39450900	0.0307075	8767850	15361300	39450900	1369.22
1338	-11556000	-18314300	-57760200	0.0362177	11556000	18314300	57760200	3368.35			1338	-9598520	-15776200	-41585800	0.0362177	9598520	15776200	41585800	1787.82
1339	-12426000	-18457300	-57911800	0.0366805	12426000	18457300	57911800	3433.07			1339	-10187200	-16093100	-43260500	0.0366805	10187200	16093100	43260500	1954.34
1340	-13246300	-18555900	-57796200	0.0348006	13246300	18555900	57796200	3249.75			1340	-10116300	-16061400	-43105000	0.0348006	10116300	16061400	43105000	1841.19
1341	-14042600	-18643800	-57627400	0.0316763	14042600	18643800	57627400	2947.16			1341	-11122300	-16578300	-45791700	0.0316763	11122300	16578300	45791700	1885.03
1342	-14740100	-18705300	-57368900	0.0299586	14740100	18705300	57368900	2769.14			1342	-11684400	-16869000	-47306800	0.0299586	11684400	16869000	47306800	1899.74
1343	-15338000	-18739100	-57012600	0.0268837	15338000	18739100	57012600	2460.59			1343	-12044400	-17058300	-48299400	0.0268837	12044400	17058300	48299400	1775.35
1344	-7380000	-15654700	-42939200	0.0417129	7380000	15654700	42939200	2180.51			1344	-4934890	-13044500	-26740300	0.0417129	4934890	13044500	26740300	899.49
1345	-7229720	-15957100	-45249800	0.0336033	7229720	15957100	45249800	1942.95			1345	-4646250	-13211300	-28220100	0.0336033	4646250	13211300	28220100	798.748
1346	-7193530	-16247500	-47359800	0.0318013	7193530	16247500	47359800	2008.21			1346	-5102770	-13483300	-29706200	0.0318013	5102770	13483300	29706200	830.426
1347	-7286530	-16542300	-49372900	0.0284493	7286530	16542300	49372900	1947.61			1347	-5679640	-13775600	-31217500	0.0284493	5679640	13775600	31217500	814.342
1348	-7519490	-16832800	-51215000	0.0267332	7519490	16832800	51215000	1965.05			1348	-6237340	-14058900	-32683000	0.0267332	6237340	14058900	32683000	833.65
1349	-7889980	-17098300	-52740800	0.0262063	7889980	17098300	52740800	2039.3			1349	-6829280	-14362300	-34257400	0.0262063	6829280	14362300	34257400	892.851
1350	-8398670	-17348700	-54020700	0.0255155	8398670	17348700	54020700	2080.14			1350	-7380310	-14647500	-35743500	0.0255155	7380310	14647500	35743500	942.11
1351	-9014430	-17543300	-54795100	0.02371	9014430	17543300	54795100	1987.12			1351	-7728570	-14827900	-36683800	0.02371	7728570	14827900	36683800	919.782
1352	-14486800	-16505000	-25472400	0.0300629	14486800	16505000	25472400	720.668			1352	-10427500	-12520500	-17504800	0.0300629	10427500	12520500	17504800	361.401
1353	-14524600	-15140700	-27106200	0.0366413	14524600	15140700	27106200	925.588			1353	-9848870	-12549200	-18288000	0.0366413	9848870	12549200	18288000	458.018
1354	-13603500	-14558900	-28888300	0.0370213	13603500	14558900	28888300	998.784			1354	-9072610	-12568300	-19200900	0.0370213	9072610	12568300	19200900	485.038
1355	-12256100	-14644500	-30847700	0.0402169	12256100	14644500	30847700	1183.08			1355	-8364470	-12609500	-20203100	0.0402169	8364470	12609500	20203100	559.398
1356	-10982800	-14765000	-32981500	0.0406294	10982800	14765000	32981500	1322.41			1356	-7636640	-12668100	-21350100	0.0406294	7636640	12668100	21350100	608.321
1357	-9983800	-14946100	-35273800	0.0395426	9983800	14946100	35273800	1440.69			1357	-7024880	-12758700	-22608600	0.0395426	7024880	12758700	22608600	644.884
1358	-9214290	-15178700	-37704600	0.0371136	9214290	15178700	37704600	1522.73			1358	-6497560	-12879500	-23999000	0.0371136	6497560	12879500	23999000	666.154
1359	-8721360	-15421600	-39933300	0.0325607	8721360	15421600	39933300	1485.28			1359	-6039840	-13025200	-25497100	0.0325607	6039840	13025200	25497100	647.346
1360	-15416200	-15573200	-33042800	0.0366465	15416200	15573200	33042800	1270.08			1360	-9560990	-12946700	-21415400	0.0366465	9560990	12946700	21415400	571.27
1361	-15206500	-16161500	-30956600	0.0397335	15206500	16161500	30956600	1254.64			1361	-9951290	-12816300	-20093700	0.0397335	9951290	12816300	20093700	568.638
1362	-15023800	-17047700	-28765000	0.0389217	15023800	17047700	28765000	1122.08			1362	-10515800	-12709700	-18768000	0.0389217	10515800	12709700	18768000	514.439
1363	-14864100	-18050800	-26621300	0.037743	14864100	18050800	26621300	1003.33			1363	-11044000	-12628200	-17657400	0.037743	11044000	12628200	17657400	468.992
1364	-14732100	-19123000	-24606000	0.0369956	14732100	19123000	24606000	921.283			1364	-11476800	-12571200	-16817200	0.0369956	11476800	12571200	16817200	440.502
1365	-14626300	-20255200	-22718100	0.0365303	14626300	20255200	22718100	867.462			1365	-11706500	-12531200	-16301800	0.0365303	11706500	12531200	16301800	423.696
1366	-14545500	-20854000	-21542200	0.0359648	14545500	20854000	21542200	830.075			1366	-11656400	-12503700	-16155900	0.0359648	11656400	12503700	16155900	412.035
1367	-18020100	-18243600	-50791000	0.0398415	18020100	18243600	50791000	2983.36			1367	-18083100	-18273200	-50939400	0.0398415	18083100	18273200	50939400	3000.55
1368	-18022900	-18245500	-50802000	0.0344744	18022900	18245500	50802000	2582.53			1368	-18084800	-18276800	-50963700	0.0344744	18084800	18276800	50963700	2598.62
1369	-18025300	-18247200	-50811700	0.0327301	18025300	18247200	50811700	2452.76			1369	-18086800	-18279900	-50984300	0.0327301	18086800	18279900	50984300	2468.99
1370	-18028300	-18248900	-50820700	0.0331004	18028300	18248900	50820700	2481.36			1370	-18090600	-18283200	-51003500	0.0331004	18090600	18283200	51003500	2498.7
1371	-18030800	-18250400	-50829500	0.033191	18030800	18250400	50829500	2488.97			1371	-18093700	-18286200	-51021800	0.033191	18093700	18286200	51021800	2507.22
1372	-18033400	-18251900	-50837600	0.0330641	18033400	18251900	50837600	2480.22			1372	-18096700	-18289000	-51038900	0.0330641	18096700	18289000	51038900	2499.21
1373	-18035500	-18253300	-50845500	0.0320857	18035500	18253300	50845500	2407.54			1373	-18099600	-18291800	-51055800	0.0320857	18099600	18291800	51055800	2426.77
1374	-18037400	-18254700	-50853400	0.0308931	18037400	18254700	50853400	2318.74			1374	-18101600	-18294400	-51072700	0.0308931	18101600	18294400	51072700	2338
1375	-18039000	-18256000	-50860800	0.029911	18039000	18256000	50860800	2245.65			1375	-18104400	-18297200	-51089600	0.029911	18104400	18297200	51089600	2265.08
1376	-18041100	-18257300	-50868200	0.0286062	18041100	18257300	50868200	2148.29			1376	-18105800	-18299800	-51107200	0.0286062	18105800	18299800	51107200	2167.65
1377	-18043000	-18258600	-50875500	0.0278702	18043000	18258600	50875500	2093.59			1377	-18107300	-18302300	-51123700	0.0278702	18107300	18302300	51123700	2113.14
1378	-18044400	-18259800	-50883000	0.0272184	18044400	18259800	50883000	2045.19			1378	-18107300	-18304600	-51140100	0.0272184	18107300	18304600	51140100	2064.92
1379	-18045800	-18261000	-50889800	0.0266264	18045800	18261000	50889800	2001.22			1379	-18109900	-18307200	-51156100	0.0266264	18109900	18307200	51156100	2021.2
1380	-18046800	-18262200	-50897200	0.0264452	18046800	18262200	50897200	1988.14			1380	-18110300	-18309600	-51172500	0.0264452	18110300	18309600	51172500	2008.62
1381	-18048300	-18263300	-50904100	0.027686	18048300	18263300	50904100	2081.95			1381	-18113900	-18312400	-51188700	0.027686	18113900	18312400	51188700	2104.12
1382	-18052100	-18264800	-50911000	0.0299273	18052100	18264800	50911000	2251.11			1382	-18120000	-18315300	-51203600	0.0299273	18120000	18315300	51203600	2275.76
1383	-18054700	-18266000	-50916900	0.0327258	18054700	18266000	50916900	2462.18			1383	-18125900	-18318100	-51217700	0.0327258	18125900	18318100	51217700	2489.92
1384	-18055900	-18267100	-50923500	0.0339299	18055900	18267100	50923500	2553.39			1384	-18128800	-18320600	-51232900	0.0339299	18128800	18320600	51232900	2582.98
1385	-18055900	-18268200	-50931200	0.0326453	18055900	18268200	50931200	2457.39			1385	-18128100	-18322900	-51249600	0.0326453	18128100	18322900	51249600	2486.64
1386	-18055300	-18269100	-50938600	0.0318903	18055300	18269100	50938600	2401.18			1386	-18125000	-18325000	-51267500	0.0318903	18125000	18325000	51267500	2430.62
1387	-18054600	-18270200	-50946700	0.0302938	18054600	18270200	50946700	2281.62			1387	-18121300	-18326900	-51285400	0.0302938	18121300	18326900	51285400	2310.34
1388	-18052300	-18271100	-50955200	0.028281	18052300	18271100	50955200	2130.64			1388	-18114900	-18328400	-51302500	0.028281	18114900	18328400	51302500	2158.05
1389	-18052100	-18272000	-50962400	0.0272297	18052100	18272000	50962400	2051.95			1389	-18110500	-18330200	-51319600	0.0272297	18110500	18330200	51319600	2079.02
1390	-18053600	-18273300	-50970000	0.0282747	18053600	18273300	50970000	2131.3			1390	-18113100	-18333100	-51337800	0.0282747	18113100	18333100	51337800	2160.24
1391	-18055100	-18274400	-50976200	0.0305094	18055100	18274400	50976200	2300.28			1391	-18116800	-18335800	-51353300	0.0305094	18116800	18335800	51353300	2332.32
1392	-18057000	-18275600	-50982600	0.0328879	18057000	18275600	50982600	2480.21			1392	-18121500	-18338700	-51369100	0.0328879	18121500	18338700	51369100	2515.63
1393	-18056700	-18276500	-50989500	0.0334289	18056700	18276500	50989500	2521.63			1393	-18120600	-18341000	-51386600	0.0334289	18120600	18341000	51386600	2558.58
1394	-18057500	-18277600	-50997000	0.033884	18057500	18277600	50997000	2556.65			1394	-18118700	-18343000	-51403100	0.033884	18118700	18343000	51403100	2594.89
1395	-18055100	-18278500	-51005300	0.0318348	18055100	18278500	51005300	2402.7			1395	-18110100	-18344400	-51421500	0.0318348	18110100	18344400	51421500	2439.4
1396	-18051500	-18279200	-51013900	0.0296366	18051500	18279200	51013900	2237.42			1396	-18095800	-18344900	-51439400	0.0296366	18095800	18344900	51439400	2272.17
1397	-18047100	-18279800	-51023200	0.0271282	18047100	18279800	51023200	2048.66			1397	-18080400	-18345500	-51458900	0.0271282	18080400	18345500	51458900	2081.07
1398	-18043900	-18280400	-51030600	0.0256643	18043900	18280400	51030600	1938.58			1398	-18067900	-18346400	-51477600	0.0256643	18067900	18346400	51477600	1969.9
1399	-18042300	-18281300	-51038100	0.0256252	18042300	18281300	51038100	1936.12			1399	-18062800	-18348100	-51495400	0.0256252	18062800	18348100	51495400	1968.07
1400	-18042200	-18282400	-51046300	0.0273226	18042200	18282400	51046300	2064.97			1400	-18063300	-18350800	-51513900	0.0273226	18063300	18350800	51513900	2099.81
1401	-18043500	-18283600	-51053800	0.0291992	18043500	18283600	51053800	2207.41			1401	-18064800	-18353600	-51532300	0.0291992	18064800	18353600	51532300	2245.52
1402	-18044300	-18284700	-51060700	0.03112	18044300	18284700	51060700	2353.21			1402	-18065800	-18356300	-51550400	0.03112	18065800	18356300	51550400	2394.78
1403	-18044000	-18285800	-51068500	0.0310322	18044000	18285800	51068500	2347.22			1403	-18062100	-18358400	-51569400	0.0310322	18062100	18358400	51569400	2389.57
1404	-18042700	-18286700	-51076600	0.0318755	18042700	18286700	51076600	2411.68			1404	-18053800	-18359900	-51588100	0.0318755	18053800	18359900	51588100	2455.98
1405	-18038000	-18287300	-51085600	0.0305755	18038000	18287300	51085600	2313.98			1405	-18040400	-18360900	-51609000	0.0305755	18040400	18360900	51609000	2357.34
1406	-18033900	-18288100	-51095000	0.0297312	18033900	18288100	51095000	2250.77			1406	-18025700	-18361700	-51629700	0.0297312	18025700	18361700	51629700	2293.69
1407	-18029500	-18288700	-51104100	0.0288678	18029500	18288700	51104100	2186.05			1407	-18010100	-18362500	-51650700	0.0288678	18010100	18362500	51650700	2228.49
1408	-18025400	-18289400	-51112900	0.0284858	18025400	18289400	51112900	2157.73			1408	-17997300	-18363400	-51669800	0.0284858	17997300	18363400	51669800	2200.29
1409	-18021800	-18290100	-51121900	0.0284807	18021800	18290100	51121900	2157.98			1409	-17983800	-18364300	-51689700	0.0284807	17983800	18364300	51689700	2201.24
1410	-18018000	-18290800	-51130600	0.0283743	18018000	18290800	51130600	2150.53			1410	-17973400	-18365500	-51708900	0.0283743	17973400	18365500	51708900	2194.35
1411	-18015200	-18291700	-51139600	0.0281713	18015200	18291700	51139600	2135.79			1411	-17962400	-18366800	-51728900	0.0281713	17962400	18366800	51728900	2180.02
1412	-18012700	-18292500	-51148400	0.0297558	18012700	18292500	51148400	2256.58			1412	-17952700	-18368300	-51749500	0.0297558	17952700	18368300	51749500	2304.16
1413	-18009900	-18293500	-51158100	0.0300932	18009900	18293500	51158100	2282.91			1413	-17942300	-18370000	-51772300	0.0300932	17942300	18370000	51772300	2332
1414	-18007700	-18294600	-51167800	0.0307198	18007700	18294600	51167800	2331.21			1414	-17932600	-18371800	-51794500	0.0307198	17932600	18371800	51794500	2382.26
1415	-18004300	-18295400	-51177100	0.0312755	18004300	18295400	51177100	2374.11			1415	-17918400	-18372800	-51815600	0.0312755	17918400	18372800	51815600	2426.93
1416	-17999400	-18296000	-51186400	0.032115	17999400	18296000	51186400	2438.56			1416	-17900200	-18373100	-51836300	0.032115	17900200	18373100	51836300	2493.58
1417	-17993500	-18296500	-51195900	0.0319473	17993500	18296500	51195900	2426.54			1417	-17880400	-18373300	-51857600	0.0319473	17880400	18373300	51857600	2482.09
1418	-17988200	-18297200	-51206000	0.0317897	17988200	18297200	51206000	2415.35			1418	-17860000	-18373500	-51879300	0.0317897	17860000	18373500	51879300	2471.4
1419	-17982300	-18297800	-51216200	0.031591	17982300	18297800	51216200	2401.02			1419	-17840700	-18373800	-51900900	0.031591	17840700	18373800	51900900	2457.51
1420	-17977500	-18298600	-51226500	0.0322677	17977500	18298600	51226500	2453.27			1420	-17819100	-18374000	-51923900	0.0322677	17819100	18374000	51923900	2511.82
1421	-17971500	-18299200	-51236700	0.0319906	17971500	18299200	51236700	2432.98			1421	-17796900	-18374000	-51945700	0.0319906	17796900	18374000	51945700	2491.8
1422	-17965300	-18299800	-51247900	0.0323712	17965300	18299800	51247900	2462.8			1422	-17770400	-18373400	-51968000	0.0323712	17770400	18373400	51968000	2522.99
1423	-17956000	-18300100	-51258600	0.0308631	17956000	18300100	51258600	2348.8			1423	-17739800	-18372100	-51989500	0.0308631	17739800	18372100	51989500	2406.78
1424	-17944800	-18299900	-51268600	0.0285983	17944800	18299900	51268600	2177.05			1424	-17699400	-18368800	-52006500	0.0285983	17699400	18368800	52006500	2230.91
1425	-17931800	-18299300	-51277600	0.0259538	17931800	18299300	51277600	1976.19			1425	-17655300	-18364700	-52020900	0.0259538	17655300	18364700	52020900	2025.07
1426	-17918900	-18299000	-51288200	0.0249782	17918900	18299000	51288200	1902.45			1426	-17613900	-18361300	-52038300	0.0249782	17613900	18361300	52038300	1949.62
1427	-17911500	-18299600	-51299900	0.0254856	17911500	18299600	51299900	1941.8			1427	-17583800	-18360400	-52062000	0.0254856	17583800	18360400	52062000	1990.5
1428	-17907100	-18300600	-51311400	0.0269672	17907100	18300600	51311400	2055.46			1428	-17560700	-18360400	-52084600	0.0269672	17560700	18360400	52084600	2107.58
1429	-17904700	-18302000	-51323700	0.0284429	17904700	18302000	51323700	2168.85			1429	-17540800	-18361700	-52114500	0.0284429	17540800	18361700	52114500	2224.97
1430	-17902100	-18303300	-51335900	0.0306059	17902100	18303300	51335900	2334.76			1430	-17526000	-18364100	-52146500	0.0306059	17526000	18364100	52146500	2396.65
1431	-17895200	-18304100	-51348200	0.0330236	17895200	18304100	51348200	2520.17			1431	-17499400	-18364100	-52172900	0.0330236	17499400	18364100	52172900	2587.94
1432	-17884300	-18304400	-51361200	0.0328601	17884300	18304400	51361200	2508.66			1432	-17458700	-18361100	-52192200	0.0328601	17458700	18361100	52192200	2576.21
1433	-17869400	-18304000	-51373400	0.0324593	17869400	18304000	51373400	2478.88			1433	-17401300	-18355600	-52209900	0.0324593	17401300	18355600	52209900	2545.46
1434	-17851400	-18303100	-51385400	0.0314711	17851400	18303100	51385400	2404.14			1434	-17338000	-18348800	-52225000	0.0314711	17338000	18348800	52225000	2468.31
1435	-17836500	-18302700	-51396700	0.0302989	17836500	18302700	51396700	2315.29			1435	-17274600	-18341900	-52239000	0.0302989	17274600	18341900	52239000	2376.61
1436	-17818800	-18302000	-51409900	0.0298298	17818800	18302000	51409900	2280.24			1436	-17214700	-18335900	-52256100	0.0298298	17214700	18335900	52256100	2340.37
1437	-17804000	-18301800	-51422800	0.0288708	17804000	18301800	51422800	2207.72			1437	-17160100	-18330600	-52272500	0.0288708	17160100	18330600	52272500	2265.69
1438	-17787700	-18301700	-51438400	0.0292225	17787700	18301700	51438400	2235.6			1438	-17100600	-18325700	-52297400	0.0292225	17100600	18325700	52297400	2294.48
1439	-17771000	-18301100	-51451200	0.0296198	17771000	18301100	51451200	2266.77			1439	-17039000	-18318800	-52309600	0.0296198	17039000	18318800	52309600	2325.82
1440	-17752200	-18300400	-51464800	0.0288314	17752200	18300400	51464800	2207.22			1440	-16971300	-18311700	-52326300	0.0288314	16971300	18311700	52326300	2264.33
1441	-17732400	-18299500	-51478400	0.0284554	17732400	18299500	51478400	2179.19			1441	-16899500	-18303200	-52337700	0.0284554	16899500	18303200	52337700	2234.76
1442	-17709800	-18298100	-51491300	0.0277951	17709800	18298100	51491300	2129.28			1442	-16821800	-18293500	-52346400	0.0277951	16821800	18293500	52346400	2182.58
1443	-17687400	-18296700	-51503000	0.0269967	17687400	18296700	51503000	2068.66			1443	-16739700	-18282500	-52349600	0.0269967	16739700	18282500	52349600	2119.12
1444	-17663900	-18295000	-51514900	0.0257516	17663900	18295000	51514900	1973.78			1444	-16654600	-18270700	-52350600	0.0257516	16654600	18270700	52350600	2020.48
1445	-17642600	-18294300	-51530800	0.0256191	17642600	18294300	51530800	1964.45			1445	-16574600	-18261000	-52361000	0.0256191	16574600	18261000	52361000	2009.91
1446	-17617600	-18292600	-51543400	0.0264547	17617600	18292600	51543400	2029.1			1446	-16491600	-18248700	-52355900	0.0264547	16491600	18248700	52355900	2074.13
1447	-17595700	-18292100	-51561800	0.0268846	17595700	18292100	51561800	2063.12			1447	-16412100	-18240200	-52375000	0.0268846	16412100	18240200	52375000	2108.33
1448	-17578800	-18292200	-51579700	0.0296108	17578800	18292200	51579700	2273.52			1448	-16346800	-18234100	-52396800	0.0296108	16346800	18234100	52396800	2323.08
1449	-17560200	-18292700	-51601600	0.0328861	17560200	18292700	51601600	2526.65			1449	-16271000	-18226200	-52416500	0.0328861	16271000	18226200	52416500	2580.78
1450	-17530800	-18291000	-51619300	0.0343061	17530800	18291000	51619300	2636.9			1450	-16167000	-18211000	-52411900	0.0343061	16167000	18211000	52411900	2690.27
1451	-17491000	-18287600	-51635000	0.0338311	17491000	18287600	51635000	2601.16			1451	-16043200	-18191300	-52394800	0.0338311	16043200	18191300	52394800	2649.68
1452	-17451300	-18284400	-51651500	0.0325196	17451300	18284400	51651500	2501.14			1452	-15914600	-18170200	-52372600	0.0325196	15914600	18170200	52372600	2543.24
1453	-17407800	-18279900	-51662900	0.031365	17407800	18279900	51662900	2412.64			1453	-15768700	-18143700	-52329300	0.031365	15768700	18143700	52329300	2447.33
1454	-17359800	-18275000	-51676300	0.028707	17359800	18275000	51676300	2208.55			1454	-15621000	-18117100	-52287100	0.028707	15621000	18117100	52287100	2234.89
1455	-17313500	-18270700	-51691600	0.0274487	17313500	18270700	51691600	2112.27			1455	-15482100	-18091800	-52245300	0.0274487	15482100	18091800	52245300	2132.27
1456	-17273100	-18267900	-51711500	0.0280206	17273100	18267900	51711500	2157.25			1456	-15353500	-18069800	-52216700	0.0280206	15353500	18069800	52216700	2173.11
1457	-17232200	-18265900	-51738500	0.0301466	17232200	18265900	51738500	2322.56			1457	-15230500	-18051200	-52206300	0.0301466	15230500	18051200	52206300	2335.74
1458	-17187700	-18262700	-51760200	0.0323976	17187700	18262700	51760200	2497.21			1458	-15095000	-18026300	-52164100	0.0323976	15095000	18026300	52164100	2504.74
1459	-17131300	-18256500	-51772400	0.03262	17131300	18256500	51772400	2514.55			1459	-14925100	-17991200	-52083300	0.03262	14925100	17991200	52083300	2512.64
1460	-17065900	-18249200	-51785800	0.0310243	17065900	18249200	51785800	2391.72			1460	-14742300	-17952000	-51986200	0.0310243	14742300	17952000	51986200	2379.4
1461	-16991600	-18239600	-51791400	0.0294277	16991600	18239600	51791400	2268.05			1461	-14540400	-17906100	-51860200	0.0294277	14540400	17906100	51860200	2244.67
1462	-16918000	-18230200	-51797400	0.0274162	16918000	18230200	51797400	2112.53			1462	-14339200	-17859100	-51725900	0.0274162	14339200	17859100	51725900	2079.25
1463	-16840900	-18219900	-51801000	0.025719	16840900	18219900	51801000	1981.09			1463	-14140700	-17811100	-51581400	0.025719	14140700	17811100	51581400	1938.66
1464	-16768900	-18211900	-51816100	0.0253712	16768900	18211900	51816100	1954.51			1464	-13958800	-17768900	-51461700	0.0253712	13958800	17768900	51461700	1902.65
1465	-16695400	-18204100	-51833600	0.0276153	16695400	18204100	51833600	2127.79			1465	-13777200	-17725700	-51335000	0.0276153	13777200	17725700	51335000	2059.83
1466	-16620500	-18196900	-51857500	0.0296111	16620500	18196900	51857500	2282.51			1466	-13604500	-17687500	-51234900	0.0296111	13604500	17687500	51234900	2199.08
1467	-16540000	-18188700	-51879500	0.0316535	16540000	18188700	51879500	2440.72			1467	-13434000	-17650600	-51141600	0.0316535	13434000	17650600	51141600	2341.15
1468	-16442300	-18175400	-51882300	0.0322492	16442300	18175400	51882300	2485.51			1468	-13207600	-17599600	-51003900	0.0322492	13207600	17599600	51003900	2371.07
1469	-16331400	-18159000	-51875500	0.0304739	16331400	18159000	51875500	2346.64			1469	-12941200	-17544500	-50876700	0.0304739	12941200	17544500	50876700	2227.86
1470	-16220400	-18140900	-51857500	0.0294063	16220400	18140900	51857500	2261.57			1470	-12641900	-17399800	-50142200	0.0294063	12641900	17399800	50142200	2089.14
1471	-16103000	-18122100	-51840300	0.0295864	16103000	18122100	51840300	2272.55			1471	-12334500	-17244400	-49339600	0.0295864	12334500	17244400	49339600	2036.41
1472	-15986800	-18104000	-51827700	0.0300412	15986800	18104000	51827700	2304.99			1472	-12044500	-17097800	-48582500	0.0300412	12044500	17097800	48582500	2005.97
1473	-15865700	-18085600	-51817000	0.0312019	15865700	18085600	51817000	2391.57			1473	-11763600	-16955700	-47848700	0.0312019	11763600	16955700	47848700	2022.3
1474	-15739500	-18064400	-51792200	0.0323832	15739500	18064400	51792200	2478.26			1474	-11468500	-16806500	-47077800	0.0323832	11468500	16806500	47077800	2033.23
1475	-15598400	-18038800	-51750000	0.0324775	15598400	18038800	51750000	2479.88			1475	-11148000	-16644200	-46239000	0.0324775	11148000	16644200	46239000	1968.78
1476	-15446300	-18007800	-51680800	0.0315698	15446300	18007800	51680800	2402.7			1476	-10808400	-16472000	-45348900	0.0315698	10808400	16472000	45348900	1842.56
1477	-15294100	-17972500	-51580800	0.0305983	15294100	17972500	51580800	2318.58			1477	-10465800	-16298700	-44453200	0.0305983	10465800	16298700	44453200	1717.81
1478	-15134000	-17932500	-51455400	0.0296522	15134000	17932500	51455400	2234.92			1478	-10124800	-16126200	-43562600	0.0296522	10124800	16126200	43562600	1600.48
1479	-14973600	-17890000	-51312200	0.0290137	14973600	17890000	51312200	2173.72			1479	-9779280	-15951600	-42660600	0.0290137	9779280	15951600	42660600	1503.71
1480	-14807800	-17844400	-51152200	0.0286897	14807800	17844400	51152200	2135.21			1480	-9429910	-15775000	-41748900	0.0286897	9429910	15775000	41748900	1426
1481	-14647600	-17798100	-50981500	0.0283697	14647600	17798100	50981500	2096.62			1481	-9079250	-15597700	-40832800	0.0283697	9079250	15597700	40832800	1350.93
1482	-14473600	-17743100	-50763100	0.0288504	14473600	17743100	50763100	2113.34			1482	-8716480	-15414000	-39883300	0.0288504	8716480	15414000	39883300	1312.91
1483	-14312200	-17684400	-50504900	0.0279611	14312200	17684400	50504900	2027.18			1483	-8351390	-15229400	-38929700	0.0279611	8351390	15229400	38929700	1214.61
1484	-14152900	-17620200	-50205600	0.0275356	14152900	17620200	50205600	1972.75			1484	-7992400	-15047500	-37990000	0.0275356	7992400	15047500	37990000	1141.4
1485	-13987900	-17544800	-49831900	0.026849	13987900	17544800	49831900	1895.34			1485	-7623340	-14860400	-37022600	0.026849	7623340	14860400	37022600	1059.42
1486	-13853500	-17465500	-49400300	0.0256241	13853500	17465500	49400300	1778.49			1486	-7269950	-14677400	-36068600	0.0256241	7269950	14677400	36068600	962.076
1487	-13728100	-17376200	-48887900	0.0252271	13728100	17376200	48887900	1716.03			1487	-7097330	-14529200	-35182400	0.0252271	7097330	14529200	35182400	903.777
1488	-13620500	-17282900	-48328500	0.0249399	13620500	17282900	48328500	1659.46			1488	-7291850	-14435000	-34315000	0.0249399	7291850	14435000	34315000	853.25
1489	-13533000	-17183500	-47706500	0.024711	13533000	17183500	47706500	1604.18			1489	-7472920	-14351000	-33534000	0.024711	7472920	14351000	33534000	810.538
1490	-13464500	-17077000	-47014100	0.0246269	13464500	17077000	47014100	1555.12			1490	-7622050	-14261700	-32747300	0.0246269	7622050	14261700	32747300	773.624
1491	-13408900	-16962800	-46254200	0.0254341	13408900	16962800	46254200	1557.6			1491	-7720820	-14162900	-31942400	0.0254341	7720820	14162900	31942400	763.706
1492	-13349300	-16834500	-45396900	0.027313	13349300	16834500	45396900	1614.99			1492	-7775930	-14052000	-31095600	0.027313	7775930	14052000	31095600	781.201
1493	-13300900	-16695300	-44451000	0.0299981	13300900	16695300	44451000	1705.43			1493	-7780220	-13926900	-30197600	0.0299981	7780220	13926900	30197600	813.763
1494	-13238600	-16539900	-43403600	0.0333488	13238600	16539900	43403600	1813.65			1494	-7743830	-13793800	-29283200	0.0333488	7743830	13793800	29283200	855.911
1495	-13280100	-16372500	-42166600	0.036092	13280100	16372500	42166600	1861.93			1495	-7748020	-13654900	-28287100	0.036092	7748020	13654900	28287100	871.014
1496	-13479900	-16199700	-40732100	0.036555	13479900	16199700	40732100	1773.33			1496	-7915970	-13522100	-27170600	0.036555	7915970	13522100	27170600	822.932
1497	-13903000	-16032300	-39113100	0.03498	13903000	16032300	39113100	1583.43			1497	-8289760	-13403000	-25945800	0.03498	8289760	13403000	25945800	729.728
1498	-14408700	-15853100	-37327400	0.0321209	14408700	15853100	37327400	1345.95			1498	-8736490	-13280700	-24625700	0.0321209	8736490	13280700	24625700	616.9
1499	-15340300	-15741900	-35602200	0.0281948	15340300	15741900	35602200	1101.85			1499	-9675110	-13229700	-23322700	0.0281948	9675110	13229700	23322700	503.089
1500	-17995800	-18223000	-50668200	0.0222543	17995800	18223000	50668200	1658.82			1500	-18032100	-18235800	-50723300	0.0222543	18032100	18235800	50723300	1662.53
1501	-17994700	-18224400	-50679300	0.0267414	17994700	18224400	50679300	1994.06			1501	-18034500	-18238400	-50739800	0.0267414	18034500	18238400	50739800	1998.96
1502	-17994400	-18226000	-50691400	0.0303607	17994400	18226000	50691400	2264.93			1502	-18037600	-18241300	-50757700	0.0303607	18037600	18241300	50757700	2271.01
1503	-17995000	-18227800	-50703800	0.0334356	17995000	18227800	50703800	2495.43			1503	-18041600	-18244700	-50777600	0.0334356	18041600	18244700	50777600	2502.87
1504	-17996600	-18229800	-50716500	0.0357838	17996600	18229800	50716500	2671.93			1504	-18046200	-18248300	-50798800	0.0357838	18046200	18248300	50798800	2680.76
1505	-17999500	-18232000	-50728800	0.0367814	17999500	18232000	50728800	2747.69			1505	-18050500	-18251900	-50820500	0.0367814	18050500	18251900	50820500	2757.72
1506	-18002500	-18234100	-50741000	0.0369883	18002500	18234100	50741000	2764.41			1506	-18053900	-18255500	-50842700	0.0369883	18053900	18255500	50842700	2775.5
1507	-18005300	-18236200	-50753100	0.0331265	18005300	18236200	50753100	2476.91			1507	-18056000	-18259000	-50865300	0.0331265	18056000	18259000	50865300	2487.76
1508	-18007400	-18238000	-50764100	0.0287167	18007400	18238000	50764100	2148.06			1508	-18056100	-18262100	-50887500	0.0287167	18056100	18262100	50887500	2158.3
1509	-18008100	-18239600	-50775000	0.0219683	18008100	18239600	50775000	1643.92			1509	-18049300	-18264200	-50909500	0.0219683	18049300	18264200	50909500	1652.32
1510	-17989200	-18221500	-50664500	0.0322524	17989200	18221500	50664500	2403.64			1510	-18052500	-18236100	-50705400	0.0322524	18052500	18236100	50705400	2408.26
1511	-17970700	-18219300	-50666900	0.0093073	17970700	18219300	50666900	693.603			1511	-18078900	-18236800	-50684200	0.0093073	18078900	18236800	50684200	694.575
1512	-18275200	-18424000	-50613500	0.025339	18275200	18424000	50613500	1891.02			1512	-18580400	-20607600	-50609300	0.025339	18580400	20607600	50609300	1925.19
1513	-18273400	-18416000	-50608300	0.0262429	18273400	18416000	50608300	1957.99			1513	-18575900	-20587800	-50597400	0.0262429	18575900	20587800	50597400	1992.69
1514	-18271000	-18406600	-50600700	0.0284474	18271000	18406600	50600700	2121.75			1514	-18571500	-20566700	-50586800	0.0284474	18571500	20566700	50586800	2158.88
1515	-18268900	-18399500	-50592900	0.0309823	18268900	18399500	50592900	2310.05			1515	-18566800	-20545200	-50575100	0.0309823	18566800	20545200	50575100	2349.84
1516	-18267000	-18391300	-50587200	0.0328514	18267000	18391300	50587200	2448.76			1516	-18562300	-20523100	-50564500	0.0328514	18562300	20523100	50564500	2490.19
1517	-18264600	-18381300	-50580200	0.0350776	18264600	18381300	50580200	2613.85			1517	-18557400	-20499200	-50553400	0.0350776	18557400	20499200	50553400	2657.34
1518	-18262500	-18372900	-50573500	0.03422	18262500	18372900	50573500	2549.17			1518	-18552500	-20474900	-50542900	0.03422	18552500	20474900	50542900	2590.86
1519	-18260500	-18366100	-50566400	0.0323778	18260500	18366100	50566400	2411.21			1519	-18547900	-20450800	-50533900	0.0323778	18547900	20450800	50533900	2450.09
1520	-18258400	-18359400	-50557900	0.0295965	18258400	18359400	50557900	2203.3			1520	-18543700	-20428500	-50526500	0.0295965	18543700	20428500	50526500	2238.6
1521	-18256400	-18352900	-50550200	0.026522	18256400	18352900	50550200	1973.78			1521	-18539800	-20407900	-50519500	0.026522	18539800	20407900	50519500	2005.19
1522	-18255000	-18348600	-50544400	0.0235988	18255000	18348600	50544400	1755.81			1522	-18536100	-20387700	-50513000	0.0235988	18536100	20387700	50513000	1783.46
1523	-18252700	-18338900	-50537600	0.0258292	18252700	18338900	50537600	1921.16			1523	-18532600	-20368200	-50507600	0.0258292	18532600	20368200	50507600	1951.31
1524	-18250600	-18330100	-50531600	0.0287314	18250600	18330100	50531600	2136.42			1524	-18529200	-20348100	-50503300	0.0287314	18529200	20348100	50503300	2169.85
1525	-18248500	-18321300	-50525500	0.0339939	18248500	18321300	50525500	2527.01			1525	-18525800	-20327600	-50499700	0.0339939	18525800	20327600	50499700	2566.49
1526	-18246100	-18310200	-50518700	0.0420943	18246100	18310200	50518700	3128.16			1526	-18522000	-20303100	-50496500	0.0420943	18522000	20303100	50496500	3177.02
1527	-18243500	-18299700	-50511100	0.0475013	18243500	18299700	50511100	3528.73			1527	-18517900	-20276100	-50494600	0.0475013	18517900	20276100	50494600	3584.01
1528	-18239700	-18274100	-50509400	0.0583144	18239700	18274100	50509400	4330.91			1528	-18512000	-20235600	-50493000	0.0583144	18512000	20235600	50493000	4398.05
1529	-18236600	-18261900	-50499500	0.0552353	18236600	18261900	50499500	4100.4			1529	-18507300	-20201300	-50493700	0.0552353	18507300	20201300	50493700	4164.67
1530	-18240900	-18289300	-50502800	0.0532203	18240900	18289300	50502800	3952.09			1530	-18514000	-20248500	-50494600	0.0532203	18514000	20248500	50494600	4014.54
1531	-17992700	-18226700	-50697800	0.0131205	17992700	18226700	50697800	979.009			1531	-18106200	-18248200	-50738200	0.0131205	18106200	18248200	50738200	981.229
1532	-17999000	-18228800	-50706700	0.0175224	17999000	18228800	50706700	1307.94			1532	-18116600	-18251900	-50754300	0.0175224	18116600	18251900	50754300	1311.28
1533	-18006300	-18231000	-50715300	0.0251105	18006300	18231000	50715300	1875.02			1533	-18124000	-18255500	-50772600	0.0251105	18124000	18255500	50772600	1880.46
1534	-18030300	-18238200	-50742200	0.0330532	18030300	18238200	50742200	2470.91			1534	-18162400	-18268900	-50829600	0.0330532	18162400	18268900	50829600	2481
1535	-18046800	-18243500	-50763800	0.0348249	18046800	18243500	50763800	2605.68			1535	-18189200	-18278900	-50874500	0.0348249	18189200	18278900	50874500	2618.69
1536	-18063300	-18249300	-50788500	0.0431275	18063300	18249300	50788500	3230.13			1536	-18214900	-18290300	-50930000	0.0431275	18214900	18290300	50930000	3250.03
1537	-18071400	-18251500	-50796500	0.0359921	18071400	18251500	50796500	2696.63			1537	-18233200	-18295400	-50948000	0.0359921	18233200	18295400	50948000	2714.41
1538	-18078400	-18253500	-50804100	0.0364791	18078400	18253500	50804100	2734			1538	-18247700	-18299900	-50965900	0.0364791	18247700	18299900	50965900	2753.18
1539	-18083600	-18255300	-50811200	0.0391532	18083600	18255300	50811200	2935.27			1539	-18258300	-18303700	-50982100	0.0391532	18258300	18303700	50982100	2956.93
1540	-18093400	-18257300	-50815700	0.0275767	18093400	18257300	50815700	2067.87			1540	-18282500	-18308700	-50993700	0.0275767	18282500	18308700	50993700	2083.88
1541	-18104500	-18261600	-50835500	0.0303181	18104500	18261600	50835500	2275.23			1541	-18306000	-18318400	-51039400	0.0303181	18306000	18318400	51039400	2295.15
1542	-18101900	-18260200	-50828400	0.0298769	18101900	18260200	50828400	2241.51			1542	-18300900	-18315300	-51022700	0.0298769	18300900	18315300	51022700	2260.32
1543	-18098300	-18258800	-50821600	0.0229789	18098300	18258800	50821600	1723.53			1543	-18295700	-18312300	-51006300	0.0229789	18295700	18312300	51006300	1737.38
1544	-18113600	-18265800	-50856700	0.0316487	18113600	18265800	50856700	2377.04			1544	-18324900	-18328000	-51089000	0.0316487	18324900	18328000	51089000	2400.43
1545	-18118200	-18267400	-50863500	0.0315619	18118200	18267400	50863500	2371.17			1545	-18331500	-18334600	-51104800	0.0315619	18331500	18334600	51104800	2395.36
1546	-18122000	-18269000	-50870700	0.0311678	18122000	18269000	50870700	2342.23			1546	-18335100	-18343800	-51121400	0.0311678	18335100	18343800	51121400	2367
1547	-18125100	-18270300	-50877000	0.0309853	18125100	18270300	50877000	2329.09			1547	-18338600	-18351200	-51138600	0.0309853	18338600	18351200	51138600	2354.7
1548	-18127400	-18271700	-50884700	0.0325929	18127400	18271700	50884700	2450.64			1548	-18341700	-18354700	-51157700	0.0325929	18341700	18354700	51157700	2478.6
1549	-18128400	-18272800	-50891300	0.0358765	18128400	18272800	50891300	2698.19			1549	-18344400	-18356900	-51174600	0.0358765	18344400	18356900	51174600	2729.99
1550	-18135900	-18274400	-50895800	0.0272889	18135900	18274400	50895800	2052.78			1550	-18349500	-18381500	-51186400	0.0272889	18349500	18381500	51186400	2077.76
1551	-18140700	-18278100	-50917200	0.0299499	18140700	18278100	50917200	2254.74			1551	-18358000	-18389100	-51239400	0.0299499	18358000	18389100	51239400	2284.78
1552	-18140100	-18276900	-50908900	0.0298863	18140100	18276900	50908900	2249.28			1552	-18355400	-18389700	-51220100	0.0298863	18355400	18389700	51220100	2278.38
1553	-18140200	-18275900	-50901600	0.0241861	18140200	18275900	50901600	1819.8			1553	-18353100	-18391000	-51202400	0.0241861	18353100	18391000	51202400	1842.69
1554	-18142200	-18281600	-50940800	0.031912	18142200	18281600	50940800	2404.5			1554	-18366500	-18393900	-51295400	0.031912	18366500	18393900	51295400	2439.37
1555	-18142800	-18282800	-50948500	0.0326056	18142800	18282800	50948500	2457.45			1555	-18369400	-18396300	-51313900	0.0326056	18369400	18396300	51313900	2494.06
1556	-18145500	-18284300	-50956500	0.0332826	18145500	18284300	50956500	2509.24			1556	-18372700	-18401100	-51332400	0.0332826	18372700	18401100	51332400	2547.6
1557	-18148600	-18285800	-50964000	0.0324334	18148600	18285800	50964000	2445.92			1557	-18376200	-18406200	-51352100	0.0324334	18376200	18406200	51352100	2484.41
1558	-18149100	-18287000	-50972000	0.0325931	18149100	18287000	50972000	2458.68			1558	-18379900	-18411000	-51374200	0.0325931	18379900	18411000	51374200	2498.68
1559	-18150700	-18288500	-50981600	0.0353649	18150700	18288500	50981600	2668.71			1559	-18383000	-18411700	-51395800	0.0353649	18383000	18411700	51395800	2713.26
1560	-18159200	-18290500	-50987300	0.0253777	18159200	18290500	50987300	1915.56			1560	-18388800	-18438200	-51410100	0.0253777	18388800	18438200	51410100	1948.38
1561	-18156500	-18293700	-51012400	0.0303872	18156500	18293700	51012400	2295.69			1561	-18395900	-18426200	-51472800	0.0303872	18395900	18426200	51472800	2337.94
1562	-18159200	-18292800	-51003400	0.0286819	18159200	18292800	51003400	2166.21			1562	-18394200	-18436600	-51450700	0.0286819	18394200	18436600	51450700	2205.18
1563	-18163400	-18292200	-50995000	0.02181	18163400	18292200	50995000	1646.76			1563	-18392800	-18446600	-51430300	0.02181	18392800	18446600	51430300	1675.76
1564	-18159100	-18297600	-51038000	0.0291646	18159100	18297600	51038000	2205.37			1564	-18405300	-18429100	-51537500	0.0291646	18405300	18429100	51537500	2249.04
1565	-18160500	-18299300	-51048600	0.0255918	18160500	18299300	51048600	1935.95			1565	-18410200	-18435600	-51566100	0.0255918	18410200	18435600	51566100	1975.6
1566	-18158600	-18300100	-51056200	0.0307108	18158600	18300100	51056200	2323.79			1566	-18411900	-18427100	-51586600	0.0307108	18411900	18427100	51586600	2372.33
1567	-18159700	-18301400	-51064900	0.0292406	18159700	18301400	51064900	2213.24			1567	-18415000	-18427100	-51608700	0.0292406	18415000	18427100	51608700	2260.52
1568	-18160500	-18302900	-51074600	0.0286693	18160500	18302900	51074600	2170.76			1568	-18418400	-18427900	-51631900	0.0286693	18418400	18427900	51631900	2218.18
1569	-18155100	-18309300	-51125900	0.0315297	18155100	18309300	51125900	2391.61			1569	-18401600	-18432700	-51760700	0.0315297	18401600	18432700	51760700	2450.09
1570	-18159200	-18308300	-51114600	0.0298103	18159200	18308300	51114600	2260.35			1570	-18416700	-18430900	-51732800	0.0298103	18416700	18430900	51732800	2314.46
1571	-18161000	-18307100	-51103900	0.0286926	18161000	18307100	51103900	2174.8			1571	-18425400	-18428400	-51705800	0.0286926	18425400	18428400	51705800	2225.71
1572	-18145400	-18312700	-51159700	0.0338252	18145400	18312700	51159700	2568.63			1572	-18362300	-18438800	-51843600	0.0338252	18362300	18438800	51843600	2635.39
1573	-18143700	-18314200	-51171800	0.0330591	18143700	18314200	51171800	2511.5			1573	-18356600	-18442100	-51872800	0.0330591	18356600	18442100	51872800	2578.24
1574	-18143000	-18315700	-51183400	0.0331441	18143000	18315700	51183400	2518.98			1574	-18350100	-18445200	-51901400	0.0331441	18350100	18445200	51901400	2587.34
1575	-18141600	-18317100	-51195200	0.0328577	18141600	18317100	51195200	2498.24			1575	-18341700	-18448200	-51931100	0.0328577	18341700	18448200	51931100	2567.5
1576	-18139700	-18318700	-51207900	0.0335325	18139700	18318700	51207900	2550.66			1576	-18330300	-18451000	-51962500	0.0335325	18330300	18451000	51962500	2622.91
1577	-18136300	-18319800	-51219600	0.0361045	18136300	18319800	51219600	2747.37			1577	-18314300	-18452900	-51992400	0.0361045	18314300	18452900	51992400	2826.73
1578	-18147200	-18322500	-51228000	0.0269803	18147200	18322500	51228000	2053.84			1578	-18348400	-18460600	-52013300	0.0269803	18348400	18460600	52013300	2114.41
1579	-18131500	-18325800	-51267100	0.0314494	18131500	18325800	51267100	2397.09			1579	-18281600	-18465200	-52112900	0.0314494	18281600	18465200	52112900	2472.11
1580	-18142100	-18325500	-51254100	0.0288849	18142100	18325500	51254100	2200.78			1580	-18316400	-18466000	-52083300	0.0288849	18316400	18466000	52083300	2268.72
1581	-18150300	-18325000	-51242300	0.0228191	18150300	18325000	51242300	1737.99			1581	-18349400	-18466800	-52056300	0.0228191	18349400	18466800	52056300	1791.01
1582	-18123400	-18330400	-51307900	0.0283363	18123400	18330400	51307900	2162.81			1582	-18232600	-18472500	-52213900	0.0283363	18232600	18472500	52213900	2234.53
1583	-18120300	-18332000	-51322600	0.028064	18120300	18332000	51322600	2143.1			1583	-18212100	-18474700	-52250000	0.028064	18212100	18474700	52250000	2215.54
1584	-18113700	-18333100	-51336700	0.0303061	18113700	18333100	51336700	2315.36			1584	-18181400	-18475100	-52283800	0.0303061	18181400	18475100	52283800	2394.87
1585	-18106100	-18334200	-51352600	0.0323332	18106100	18334200	51352600	2471.49			1585	-18146800	-18475300	-52319700	0.0323332	18146800	18475300	52319700	2557.66
1586	-18097300	-18335400	-51369800	0.034177	18097300	18335400	51369800	2613.86			1586	-18109200	-18475300	-52357500	0.034177	18109200	18475300	52357500	2706.4
1587	-18085400	-18335900	-51385300	0.0376676	18085400	18335900	51385300	2882.16			1587	-18066400	-18474400	-52393400	0.0376676	18066400	18474400	52393400	2985.71
1588	-18098400	-18339200	-51396100	0.0281786	18098400	18339200	51396100	2157.12			1588	-18094700	-18481900	-52419000	0.0281786	18094700	18481900	52419000	2235.98
1589	-18076800	-18343700	-51449800	0.0284533	18076800	18343700	51449800	2181.96			1589	-17989800	-18484500	-52542500	0.0284533	17989800	18484500	52542500	2265.95
1590	-18089200	-18343000	-51432300	0.0267648	18089200	18343000	51432300	2051.39			1590	-18039500	-18486200	-52504700	0.0267648	18039500	18486200	52504700	2129.37
1591	-18097800	-18342400	-51419000	0.0233473	18097800	18342400	51419000	1788.72			1591	-18082900	-18489100	-52482300	0.0233473	18082900	18489100	52482300	1856.56
1592	-18043700	-18346100	-51500200	0.0294306	18043700	18346100	51500200	2260.42			1592	-17852600	-18480500	-52651300	0.0294306	17852600	18480500	52651300	2350.59
1593	-18034900	-18347600	-51519300	0.0291417	18034900	18347600	51519300	2239.6			1593	-17802200	-18479000	-52690400	0.0291417	17802200	18479000	52690400	2329.94
1594	-18023500	-18349000	-51540700	0.0300708	18023500	18349000	51540700	2312.57			1594	-17748900	-18477100	-52730300	0.0300708	17748900	18477100	52730300	2406.76
1595	-18010100	-18350000	-51561000	0.029522	18010100	18350000	51561000	2271.79			1595	-17692500	-18474600	-52769100	0.029522	17692500	18474600	52769100	2365.19
1596	-17997400	-18350800	-51579500	0.0293065	17997400	18350800	51579500	2256.48			1596	-17633000	-18471600	-52806800	0.0293065	17633000	18471600	52806800	2350.14
1597	-17979600	-18351200	-51600600	0.0296582	17979600	18351200	51600600	2284.98			1597	-17564700	-18467700	-52847100	0.0296582	17564700	18467700	52847100	2380.68
1598	-17962200	-18351800	-51622400	0.030721	17962200	18351800	51622400	2368.41			1598	-17494500	-18463000	-52883800	0.030721	17494500	18463000	52883800	2468.09
1599	-17899900	-18353200	-51694200	0.0307797	17899900	18353200	51694200	2377.95			1599	-17246800	-18442700	-52986800	0.0307797	17246800	18442700	52986800	2478.02
1600	-17926500	-18353900	-51672400	0.0297425	17926500	18353900	51672400	2296.47			1600	-17346100	-18452900	-52960600	0.0297425	17346100	18452900	52960600	2393.74
1601	-17944900	-18352900	-51647400	0.0305838	17944900	18352900	51647400	2359.63			1601	-17423700	-18458700	-52924000	0.0305838	17423700	18458700	52924000	2459.45
1602	-17802400	-18354700	-51802700	0.0306259	17802400	18354700	51802700	2373.59			1602	-16878400	-18410100	-53122100	0.0306259	16878400	18410100	53122100	2472.07
1603	-17771800	-18355500	-51838900	0.0304704	17771800	18355500	51838900	2364.08			1603	-16767400	-18400400	-53164300	0.0304704	16767400	18400400	53164300	2461.62
1604	-17737100	-18355300	-51872300	0.0318144	17737100	18355300	51872300	2470.7			1604	-16639700	-18386500	-53192700	0.0318144	16639700	18386500	53192700	2570.95
1605	-17701000	-18354700	-51903700	0.030666	17701000	18354700	51903700	2383.59			1605	-16507600	-18369500	-53203400	0.030666	16507600	18369500	53203400	2477.32
1606	-17659400	-18353800	-51939000	0.031923	17659400	18353800	51939000	2483.71			1606	-16361300	-18352700	-53229500	0.031923	16361300	18352700	53229500	2579.23
1607	-17628200	-18354300	-51974200	0.0286961	17628200	18354300	51974200	2234.96			1607	-16251400	-18339600	-53245400	0.0286961	16251400	18339600	53245400	2318.48
1608	-17593600	-18355400	-52016300	0.0274621	17593600	18355400	52016300	2141.55			1608	-16123900	-18325900	-53275500	0.0274621	16123900	18325900	53275500	2219.68
1609	-17544900	-18354400	-52057700	0.0272442	17544900	18354400	52057700	2127			1609	-15972200	-18305400	-53280500	0.0272442	15972200	18305400	53280500	2200.79
1610	-17495300	-18352300	-52092800	0.0260546	17495300	18352300	52092800	2036			1610	-15819300	-18281900	-53265700	0.0260546	15819300	18281900	53265700	2102.02
1611	-17302700	-18341500	-52208100	0.0300779	17302700	18341500	52208100	2357.12			1611	-15255900	-18187500	-53154600	0.0300779	15255900	18187500	53154600	2410.77
1612	-17228900	-18337400	-52252400	0.0305794	17228900	18337400	52252400	2399.08			1612	-15055200	-18151400	-53097400	0.0305794	15055200	18151400	53097400	2443.83
1613	-17139800	-18332600	-52307000	0.031115	17139800	18332600	52307000	2444.48			1613	-14837600	-18112900	-53040400	0.031115	14837600	18112900	53040400	2479.28
1614	-17042100	-18325400	-52353900	0.0345388	17042100	18325400	52353900	2716.36			1614	-14610000	-18070100	-52962400	0.0345388	14610000	18070100	52962400	2741.86
1615	-16998000	-18324300	-52389600	0.0267329	16998000	18324300	52389600	2104.55			1615	-14481000	-18038000	-52861800	0.0267329	14481000	18038000	52861800	2113.47
1616	-16924000	-18328300	-52492200	0.0233032	16924000	18328300	52492200	1840.39			1616	-14302600	-18027900	-52968200	0.0233032	14302600	18027900	52968200	1848.03
1617	-16814800	-18316800	-52519800	0.0265122	16814800	18316800	52519800	2094.53			1617	-14049800	-17975800	-52848500	0.0265122	14049800	17975800	52848500	2091.5
1618	-16711200	-18308800	-52566100	0.0268976	16711200	18308800	52566100	2127.19			1618	-13820300	-17932400	-52768000	0.0268976	13820300	17932400	52768000	2114
1619	-16579700	-18297500	-52616500	0.0299081	16579700	18297500	52616500	2367.74			1619	-13542800	-17855100	-52493700	0.0299081	13542800	17855100	52493700	2325.18
1620	-16115000	-18247900	-52727100	0.0350953	16115000	18247900	52727100	2782.3			1620	-12499100	-17327500	-49768400	0.0350953	12499100	17327500	49768400	2456.95
1621	-16282900	-18266500	-52691900	0.0335932	16282900	18266500	52691900	2662.26			1621	-12862800	-17511300	-50718300	0.0335932	12862800	17511300	50718300	2440.75
1622	-16434300	-18282200	-52652800	0.0313123	16434300	18282200	52652800	2480.1			1622	-13206500	-17685100	-51615800	0.0313123	13206500	17685100	51615800	2354.86
1623	-15637400	-18205500	-52901800	0.0273088	15637400	18205500	52901800	2173.2			1623	-11503900	-16824400	-47170600	0.0273088	11503900	16824400	47170600	1721.23
1624	-15443200	-18182600	-52932500	0.0268272	15443200	18182600	52932500	2135.22			1624	-11114000	-16627200	-46151700	0.0268272	11114000	16627200	46151700	1620.27
1625	-15223300	-18152400	-52936700	0.0283405	15223300	18152400	52936700	2253.72			1625	-10719900	-16427700	-45120800	0.0283405	10719900	16427700	45120800	1637.9
1626	-14990600	-18120200	-52939200	0.0287227	14990600	18120200	52939200	2281.95			1626	-10337100	-16233800	-44118900	0.0287227	10337100	16233800	44118900	1589.01
1627	-14739000	-18084200	-52933900	0.0293656	14739000	18084200	52933900	2330.07			1627	-9971940	-16049100	-43164300	0.0293656	9971940	16049100	43164300	1556.99
1628	-14466900	-18040300	-52892600	0.0296356	14466900	18040300	52892600	2345.4			1628	-9621440	-15871800	-42248500	0.0296356	9621440	15871800	42248500	1507.33
1629	-14174200	-17991300	-52835100	0.0301247	14174200	17991300	52835100	2376.47			1629	-9299630	-15709100	-41408000	0.0301247	9299630	15709100	41408000	1473.78
1630	-13860800	-17936800	-52759300	0.0292348	13860800	17936800	52759300	2297.31			1630	-8980110	-15547700	-40574800	0.0292348	8980110	15547700	40574800	1375.2
1631	-13562200	-17885100	-52688600	0.0282626	13562200	17885100	52688600	2212.92			1631	-8656510	-15384100	-39730000	0.0282626	8656510	15384100	39730000	1276.66
1632	-12489200	-17618800	-51859400	0.0284987	12489200	17618800	51859400	2157.66			1632	-7499220	-14797900	-36699700	0.0284987	7499220	14797900	36699700	1105.89
1633	-12855800	-17726300	-52260300	0.0267477	12855800	17726300	52260300	2057.29			1633	-7917250	-15009700	-37794900	0.0267477	7917250	15009700	37794900	1097.87
1634	-13199400	-17813400	-52539400	0.0268093	13199400	17813400	52539400	2085.31			1634	-8312500	-15209900	-38829200	0.0268093	8312500	15209900	38829200	1158.81
1635	-11147900	-17167800	-49979500	0.0270475	11147900	17167800	49979500	1901.58			1635	-6156980	-14117800	-33184100	0.0270475	6156980	14117800	33184100	867.563
1636	-10740900	-17024600	-49363500	0.0253813	10740900	17024600	49363500	1740.99			1636	-5798300	-13936500	-32248400	0.0253813	5798300	13936500	32248400	771.674
1637	-10388600	-16845200	-48434300	0.025525	10388600	16845200	48434300	1687.02			1637	-5465130	-13768100	-31378600	0.025525	5465130	13768100	31378600	737.511
1638	-10108300	-16637700	-47232500	0.0275577	10108300	16637700	47232500	1734.85			1638	-5168660	-13610700	-30550800	0.0275577	5168660	13610700	30550800	757.759
1639	-9929690	-16423000	-45877200	0.0299375	9929690	16423000	45877200	1782.02			1639	-4922300	-13451800	-29662200	0.0299375	4922300	13451800	29662200	779.604
1640	-9785480	-16182800	-44305600	0.0320255	9785480	16182800	44305600	1783.27			1640	-4627220	-13266100	-28630500	0.0320255	4627220	13266100	28630500	781.588
1641	-9654730	-15920300	-42561800	0.0318255	9654730	15920300	42561800	1641.64			1641	-4211580	-13031600	-27371100	0.0318255	4211580	13031600	27371100	715.721
1642	-9714830	-15069600	-36425500	0.026745	9714830	15069600	36425500	1031.84			1642	-3170300	-12188700	-22391900	0.026745	3170300	12188700	22391900	421.322
1643	-10055500	-14775900	-33986300	0.0268069	10055500	14775900	33986300	913.454			1643	-3648990	-11994300	-20524900	0.0268069	3648990	11994300	20524900	363.681
1644	-10717900	-14525800	-31538100	0.0253723	10717900	14525800	31538100	761.318			1644	-4486310	-11889400	-18937900	0.0253723	4486310	11889400	18937900	302.225
1645	-13133700	-13974000	-25180600	0.0366621	13133700	13974000	25180600	791.746			1645	-6852490	-11798500	-15922200	0.0366621	6852490	11798500	15922200	348.163
1646	-13774800	-13886500	-23005100	0.0363192	13774800	13886500	23005100	702.275			1646	-7340930	-11752600	-15106000	0.0363192	7340930	11752600	15106000	325.616
1647	-13601700	-14600300	-21054900	0.0366271	13601700	14600300	21054900	645.106			1647	-7726330	-11717000	-14466400	0.0366271	7726330	11717000	14466400	314.646
1648	-13460500	-14928600	-19717700	0.0359674	13460500	14928600	19717700	592.736			1648	-7940720	-11692000	-14073600	0.0359674	7940720	11692000	14073600	301.085
1649	-13378000	-14362300	-19694800	0.0368045	13378000	14362300	19694800	592.451			1649	-7982730	-11691500	-14028300	0.0368045	7982730	11691500	14028300	307.391
1650	-12814200	-13342800	-20991200	0.0429764	12814200	13342800	20991200	710.181			1650	-7676280	-11709500	-14463000	0.0429764	7676280	11709500	14463000	368.445
1651	-8063960	-13478000	-26707600	0.0390391	8063960	13478000	26707600	854.084			1651	-5902800	-11809100	-16947800	0.0390391	5902800	11809100	16947800	397.617
1652	-6832740	-13529800	-28309000	0.0332566	6832740	13529800	28309000	799.277			1652	-5281410	-11819800	-17645500	0.0332566	5281410	11819800	17645500	356.83
1653	-5699170	-13608400	-30003900	0.0241787	5699170	13608400	30003900	643.399			1653	-4711980	-11837300	-18340200	0.0241787	4711980	11837300	18340200	274.012
1654	-4931080	-13790400	-32071800	0.0234505	4931080	13790400	32071800	705.697			1654	-4238570	-11907400	-19314100	0.0234505	4238570	11907400	19314100	288.031
1655	-4426340	-14110200	-34860600	0.0315896	4426340	14110200	34860600	1112.58			1655	-3917740	-12065600	-20764800	0.0315896	3917740	12065600	20764800	437.221
1656	-3946940	-14453000	-37788900	0.0339452	3946940	14453000	37788900	1395.44			1656	-3577080	-12221200	-22217300	0.0339452	3577080	12221200	22217300	527.279
1657	-3610780	-14824500	-40778600	0.0352434	3610780	14824500	40778600	1678.59			1657	-3319620	-12386500	-23655600	0.0352434	3319620	12386500	23655600	611.058
1658	-3301450	-15209500	-43837700	0.0356592	3301450	15209500	43837700	1955.4			1658	-3463870	-12606000	-25078700	0.0356592	3463870	12606000	25078700	685.67
1659	-3207310	-15638800	-46998200	0.0348224	3207310	15638800	46998200	2186.74			1659	-3989240	-12892000	-26596000	0.0348224	3989240	12892000	26596000	743.558
1660	-3269330	-16125800	-50414600	0.033792	3269330	16125800	50414600	2432.73			1660	-4578420	-13200900	-28212800	0.033792	4578420	13200900	28212800	802.866
1661	-3943880	-16663000	-53577400	0.0348871	3943880	16663000	53577400	2822.4			1661	-5236790	-13546500	-30022100	0.0348871	5236790	13546500	30022100	928.953
1662	-4616700	-17097500	-56008100	0.0311848	4616700	17097500	56008100	2746.7			1662	-5837400	-13858100	-31646600	0.0311848	5837400	13858100	31646600	915.621
1663	-5601050	-17584000	-58498700	0.0262423	5601050	17584000	58498700	2511.39			1663	-6414670	-14157200	-33200800	0.0262423	6414670	14157200	33200800	842.83
1664	-6967500	-18007800	-60159800	0.0245651	6967500	18007800	60159800	2477.34			1664	-6980770	-14448900	-34720100	0.0245651	6980770	14448900	34720100	858.399
1665	-8412000	-18357900	-61215700	0.0253096	8412000	18357900	61215700	2636.45			1665	-7539410	-14738000	-36223300	0.0253096	7539410	14738000	36223300	958.471
1666	-9917020	-18653700	-61823900	0.027088	9917020	18653700	61823900	2874.67			1666	-8074830	-15014200	-37658400	0.027088	8074830	15014200	37658400	1104.74
1667	-11397900	-18882300	-61976100	0.0291045	11397900	18882300	61976100	3104.54			1667	-8496280	-15229300	-38773200	0.0291045	8496280	15229300	38773200	1255.22
1668	-12786800	-19054600	-61817500	0.0323022	12786800	19054600	61817500	3433.05			1668	-9195340	-15584600	-40615100	0.0323022	9195340	15584600	40615100	1523.27
1669	-14029200	-19166700	-61376000	0.0351105	14029200	19166700	61376000	3687.8			1669	-9792710	-15893200	-42224300	0.0351105	9792710	15893200	42224300	1784.78
1670	-15229800	-19271700	-60925500	0.034326	15229800	19271700	60925500	3564.93			1670	-10039300	-16024100	-42911100	0.034326	10039300	16024100	42911100	1800.26
1671	-16440700	-19382700	-60507300	0.0294132	16440700	19382700	60507300	3026.22			1671	-10779400	-16405700	-44895900	0.0294132	10779400	16405700	44895900	1684.23
1672	-17389800	-19436100	-59939600	0.0274146	17389800	19436100	59939600	2780.66			1672	-11534100	-16774400	-46776500	0.0274146	11534100	16774400	46776500	1700.84
1673	-19414000	-19676300	-57494900	0.0314929	19414000	19676300	57494900	2989.98			1673	-13869700	-18012600	-53290700	0.0314929	13869700	18012600	53290700	2522.35
1674	-19381200	-20018600	-56918400	0.0331564	19381200	20018600	56918400	3096.81			1674	-14493100	-18329900	-54934300	0.0331564	14493100	18329900	54934300	2819.51
1675	-19345400	-20292700	-56388400	0.0364762	19345400	20292700	56388400	3355.21			1675	-15037400	-18552500	-55980300	0.0364762	15037400	18552500	55980300	3221.22
1676	-19332200	-20712400	-55875100	0.0278372	19332200	20712400	55875100	2525.71			1676	-15480300	-18681900	-56462000	0.0278372	15480300	18681900	56462000	2502.71
1677	-19306300	-20859200	-55542800	0.0217287	19306300	20859200	55542800	1952.41			1677	-15970300	-18828400	-57018100	0.0217287	15970300	18828400	57018100	1993.9
1678	-19261100	-20907000	-55172100	0.027114	19261100	20907000	55172100	2407.96			1678	-16499800	-18914600	-57104200	0.027114	16499800	18914600	57104200	2500.63
1679	-19220100	-20942000	-54844200	0.0295855	19220100	20942000	54844200	2600.14			1679	-17021400	-19004400	-57224500	0.0295855	17021400	19004400	57224500	2745.69
1680	-19182400	-20988200	-54529000	0.029126	19182400	20988200	54529000	2534.34			1680	-17571300	-19086200	-57259000	0.029126	17571300	19086200	57259000	2713.11
1681	-19147700	-21031500	-54237700	0.0285267	19147700	21031500	54237700	2459.34			1681	-18145800	-19164600	-57244000	0.0285267	18145800	19164600	57244000	2663.66
1682	-19110900	-21035100	-53971200	0.0271659	19110900	21035100	53971200	2321.58			1682	-18678500	-19229200	-57172900	0.0271659	18678500	19229200	57172900	2537.97
1683	-19071800	-21000100	-53727100	0.0285154	19071800	21000100	53727100	2416.6			1683	-19150600	-19277500	-57045800	0.0285154	19150600	19277500	57045800	2660.22
1684	-19033600	-20946400	-53508000	0.0288888	19033600	20946400	53508000	2429.43			1684	-19308900	-19563100	-56857800	0.0288888	19308900	19563100	56857800	2685.33
1685	-18996800	-20873600	-53318100	0.0320913	18996800	20873600	53318100	2680.14			1685	-19328300	-19884800	-56674400	0.0320913	19328300	19884800	56674400	2971.35
1686	-18960700	-20790600	-53142600	0.0352019	18960700	20790600	53142600	2920.74			1686	-19343300	-20188600	-56478100	0.0352019	19343300	20188600	56478100	3245.14
1687	-18926200	-20714300	-52973100	0.0390999	18926200	20714300	52973100	3223.76			1687	-19352000	-20455400	-56272900	0.0390999	19352000	20455400	56272900	3587.09
1688	-18854000	-20624500	-52547200	0.0279925	18854000	20624500	52547200	2273.36			1688	-19420300	-21526000	-55690700	0.0279925	19420300	21526000	55690700	2539.83
1689	-18836600	-20585800	-52461200	0.0236031	18836600	20585800	52461200	1910.7			1689	-19445600	-21782200	-55614800	0.0236031	19445600	21782200	55614800	2140.55
1690	-18810800	-20494500	-52368400	0.0301058	18810800	20494500	52368400	2427.61			1690	-19441000	-21916300	-55448000	0.0301058	19441000	21916300	55448000	2718.54
1691	-18787100	-20418000	-52275300	0.0319435	18787100	20418000	52275300	2566.04			1691	-19436500	-22053000	-55278900	0.0319435	19436500	22053000	55278900	2871.98
1692	-18764500	-20344500	-52187900	0.032501	18764500	20344500	52187900	2601.49			1692	-19431000	-22174300	-55118400	0.032501	19431000	22174300	55118400	2909.92
1693	-18744000	-20275700	-52110000	0.0324246	18744000	20275700	52110000	2587.02			1693	-19425000	-22282000	-54967900	0.0324246	19425000	22282000	54967900	2891.61
1694	-18724500	-20205000	-52041300	0.0321541	18724500	20205000	52041300	2557.93			1694	-19418500	-22376600	-54827200	0.0321541	19418500	22376600	54827200	2856.77
1695	-18707000	-20144300	-51976900	0.0315967	18707000	20144300	51976900	2506.81			1695	-19413000	-22466900	-54697600	0.0315967	19413000	22466900	54697600	2797.68
1696	-18690200	-20085900	-51915300	0.0303416	18690200	20085900	51915300	2401.01			1696	-19408100	-22558700	-54570600	0.0303416	19408100	22558700	54570600	2677.67
1697	-18673900	-20026200	-51858500	0.029521	18673900	20026200	51858500	2330.38			1697	-19402300	-22631700	-54455900	0.029521	19402300	22631700	54455900	2597.26
1698	-18659500	-19971400	-51810600	0.028704	18659500	19971400	51810600	2261.15			1698	-19394700	-22691300	-54342600	0.028704	19394700	22691300	54342600	2517.47
1699	-18645300	-19917500	-51763300	0.0284335	18645300	19917500	51763300	2235.22			1699	-19384000	-22725600	-54231300	0.0284335	19384000	22725600	54231300	2485.54
1700	-18631000	-19858300	-51720300	0.0285857	18631000	19858300	51720300	2242.78			1700	-19371100	-22743200	-54122000	0.0285857	19371100	22743200	54122000	2490.42
1701	-18617700	-19802200	-51681700	0.0310777	18617700	19802200	51681700	2433.94			1701	-19357700	-22742400	-54026600	0.0310777	19357700	22742400	54026600	2699.16
1702	-18583100	-19664300	-51571800	0.0269419	18583100	19664300	51571800	2099.7			1702	-19329400	-22822300	-53744800	0.0269419	19329400	22822300	53744800	2320.33
1703	-18572700	-19620700	-51541500	0.027304	18572700	19620700	51541500	2124.94			1703	-19316700	-22819900	-53656800	0.027304	19316700	22819900	53656800	2344.75
1704	-18561200	-19569100	-51510600	0.0294846	18561200	19569100	51510600	2291.24			1704	-19300300	-22794900	-53564400	0.0294846	19300300	22794900	53564400	2523.83
1705	-18551100	-19528400	-51479500	0.0296271	18551100	19528400	51479500	2299.08			1705	-19286200	-22787900	-53470900	0.0296271	19286200	22787900	53470900	2528.16
1706	-18542100	-19488500	-51454700	0.0303848	18542100	19488500	51454700	2355.1			1706	-19273300	-22776000	-53390300	0.0303848	19273300	22776000	53390300	2585.73
1707	-18532700	-19450000	-51426800	0.0332281	18532700	19450000	51426800	2572.2			1707	-19258800	-22757400	-53305700	0.0332281	19258800	22757400	53305700	2819.41
1708	-18522700	-19407700	-51397200	0.0375239	18522700	19407700	51397200	2900.77			1708	-19238700	-22705300	-53214000	0.0375239	19238700	22705300	53214000	3172.85
1709	-18514000	-19371200	-51372000	0.0353008	18514000	19371200	51372000	2725.74			1709	-19226400	-22706300	-53125400	0.0353008	19226400	22706300	53125400	2976.25
1710	-18508300	-19346900	-51355300	0.0292694	18508300	19346900	51355300	2258.27			1710	-19221800	-22731700	-53067200	0.0292694	19221800	22731700	53067200	2463.61
1711	-18501000	-19316500	-51333700	0.0280885	18501000	19316500	51333700	2165.01			1711	-19211700	-22730500	-52996200	0.0280885	19211700	22730500	52996200	2358.69
1712	-18493900	-19286700	-51312500	0.0292274	18493900	19286700	51312500	2250.6			1712	-19197700	-22701600	-52925200	0.0292274	19197700	22701600	52925200	2447.95
1713	-18487200	-19259700	-51291800	0.030375	18487200	19259700	51291800	2336.78			1713	-19182200	-22665000	-52850800	0.030375	19182200	22665000	52850800	2536.99
1714	-18480600	-19230900	-51273200	0.03103	18480600	19230900	51273200	2385.08			1714	-19169400	-22638500	-52785600	0.03103	19169400	22638500	52785600	2585.5
1715	-18474000	-19204700	-51252700	0.0326573	18474000	19204700	51252700	2507.84			1715	-19155500	-22606700	-52718100	0.0326573	19155500	22606700	52718100	2714.24
1716	-18458400	-19143000	-51202700	0.0252177	18458400	19143000	51202700	1932.22			1716	-19125900	-22581400	-52532400	0.0252177	19125900	22581400	52532400	2082.6
1717	-18453500	-19122400	-51188400	0.0237168	18453500	19122400	51188400	1816.01			1717	-19116900	-22575100	-52474500	0.0237168	19116900	22575100	52474500	1954.79
1718	-18448000	-19100300	-51171100	0.0248715	18448000	19100300	51171100	1902.94			1718	-19103200	-22539000	-52412300	0.0248715	19103200	22539000	52412300	2045.05
1719	-18442900	-19080200	-51155100	0.0268538	18442900	19080200	51155100	2053.14			1719	-19088900	-22495000	-52354200	0.0268538	19088900	22495000	52354200	2202.88
1720	-18438000	-19060000	-51139800	0.0281404	18438000	19060000	51139800	2150.01			1720	-19075400	-22455700	-52296900	0.0281404	19075400	22455700	52296900	2303.18
1721	-18433100	-19040200	-51124700	0.0282947	18433100	19040200	51124700	2160.32			1721	-19062500	-22421800	-52238700	0.0282947	19062500	22421800	52238700	2310.59
1722	-18428100	-19019900	-51109300	0.028128	18428100	19019900	51109300	2146.09			1722	-19049800	-22390200	-52179900	0.028128	19049800	22390200	52179900	2291.81
1723	-18423400	-19002000	-51093900	0.0275218	18423400	19002000	51093900	2098.41			1723	-19037300	-22358100	-52122600	0.0275218	19037300	22358100	52122600	2237.46
1724	-18418900	-18984200	-51079300	0.0289521	18418900	18984200	51079300	2206.03			1724	-19024300	-22320700	-52067100	0.0289521	19024300	22320700	52067100	2348.56
1725	-18414400	-18967900	-51063900	0.0318037	18414400	18967900	51063900	2421.69			1725	-19010700	-22279800	-52010600	0.0318037	19010700	22279800	52010600	2574.02
1726	-18409200	-18945900	-51048100	0.0375598	18409200	18945900	51048100	2857.91			1726	-18994300	-22220400	-51953400	0.0375598	18994300	22220400	51953400	3032.37
1727	-18404800	-18929600	-51033500	0.0361262	18404800	18929600	51033500	2747.07			1727	-18980800	-22180500	-51896600	0.0361262	18980800	22180500	51896600	2909.99
1728	-18401600	-18916700	-51023200	0.0317618	18401600	18916700	51023200	2414.08			1728	-18972100	-22161200	-51854000	0.0317618	18972100	22161200	51854000	2554.32
1729	-18397100	-18899100	-51009000	0.0309078	18397100	18899100	51009000	2347.68			1729	-18960900	-22129100	-51806000	0.0309078	18960900	22129100	51806000	2480.89
1730	-18386800	-18860100	-50973900	0.0313231	18386800	18860100	50973900	2375.57			1730	-18927400	-22021200	-51674800	0.0313231	18927400	22021200	51674800	2500.61
1731	-18383600	-18848700	-50962400	0.0314236	18383600	18848700	50962400	2382.01			1731	-18917200	-21988900	-51634200	0.0314236	18917200	21988900	51634200	2504.44
1732	-18380200	-18835000	-50952000	0.0318242	18380200	18835000	50952000	2411.24			1732	-18906200	-21953600	-51590600	0.0318242	18906200	21953600	51590600	2531.8
1733	-18376100	-18819500	-50938400	0.0350699	18376100	18819500	50938400	2655.56			1733	-18894100	-21910900	-51547200	0.0350699	18894100	21910900	51547200	2784.81
1734	-18373100	-18810900	-50925600	0.0271595	18373100	18810900	50925600	2055.51			1734	-18887000	-21902900	-51504200	0.0271595	18887000	21902900	51504200	2153.37
1735	-18370900	-18800200	-50920700	0.0235716	18370900	18800200	50920700	1783.51			1735	-18879500	-21875000	-51478600	0.0235716	18879500	21875000	51478600	1866.79
1736	-18367700	-18787800	-50910200	0.0271548	18367700	18787800	50910200	2053.67			1736	-18868400	-21833100	-51441300	0.0271548	18868400	21833100	51441300	2147.01
1737	-18357800	-18747900	-50878900	0.0335797	18357800	18747900	50878900	2535.98			1737	-18836700	-21712400	-51335300	0.0335797	18836700	21712400	51335300	2642.47
1738	-18354100	-18733100	-50867600	0.0344588	18354100	18733100	50867600	2601.04			1738	-18825400	-21671900	-51295200	0.0344588	18825400	21671900	51295200	2706.93
1739	-18351200	-18723300	-50856800	0.0308746	18351200	18723300	50856800	2329.43			1739	-18815600	-21638500	-51258900	0.0308746	18815600	21638500	51258900	2421.62
1740	-18300200	-18520300	-50695600	0.0269953	18300200	18520300	50695600	2022			1740	-18654700	-20969200	-50778400	0.0269953	18654700	20969200	50778400	2069.88
1741	-18298000	-18511600	-50688200	0.0282062	18298000	18511600	50688200	2112			1741	-18647700	-20937100	-50760500	0.0282062	18647700	20937100	50760500	2160.75
1742	-18295500	-18501100	-50680900	0.0284925	18295500	18501100	50680900	2132.71			1742	-18640800	-20904700	-50743700	0.0284925	18640800	20904700	50743700	2180.77
1743	-18293000	-18489800	-50674300	0.0279345	18293000	18489800	50674300	2090.28			1743	-18634200	-20874000	-50727100	0.0279345	18634200	20874000	50727100	2136.23
1744	-18290500	-18480100	-50666500	0.0278779	18290500	18480100	50666500	2085.31			1744	-18627500	-20842800	-50710600	0.0278779	18627500	20842800	50710600	2130.08
1745	-18288300	-18470000	-50661000	0.0281414	18288300	18470000	50661000	2104.45			1745	-18620800	-20811200	-50694800	0.0281414	18620800	20811200	50694800	2148.42
1746	-18285600	-18458400	-50653400	0.030087	18285600	18458400	50653400	2249.13			1746	-18614100	-20778700	-50678800	0.030087	18614100	20778700	50678800	2295
1747	-18283500	-18449300	-50647000	0.0309326	18283500	18449300	50647000	2311.66			1747	-18607500	-20747300	-50663300	0.0309326	18607500	20747300	50663300	2357.57
1748	-18281500	-18440200	-50641600	0.0316951	18281500	18440200	50641600	2368.03			1748	-18601600	-20718900	-50649500	0.0316951	18601600	20718900	50649500	2413.9
1749	-18278700	-18427900	-50634400	0.0307568	18278700	18427900	50634400	2297.12			1749	-18595800	-20690000	-50636800	0.0307568	18595800	20690000	50636800	2340.8
1750	-18276300	-18418100	-50627200	0.0304134	18276300	18418100	50627200	2270.72			1750	-18589900	-20660700	-50624400	0.0304134	18589900	20660700	50624400	2313.05
1751	-18274100	-18407800	-50621700	0.0296789	18274100	18407800	50621700	2215.28			1751	-18584200	-20631900	-50612600	0.0296789	18584200	20631900	50612600	2255.68
1752	-18272100	-18398600	-50616500	0.0279921	18272100	18398600	50616500	2088.84			1752	-18578700	-20603300	-50601500	0.0279921	18578700	20603300	50601500	2126.11
1753	-18269700	-18386800	-50611400	0.0260877	18269700	18386800	50611400	1946.2			1753	-18573400	-20576000	-50591400	0.0260877	18573400	20576000	50591400	1980.28
1754	-18267600	-18377100	-50605600	0.0257152	18267600	18377100	50605600	1917.88			1754	-18567900	-20547200	-50580300	0.0257152	18567900	20547200	50580300	1950.75
1755	-18265500	-18368000	-50599900	0.027987	18265500	18368000	50599900	2086.74			1755	-18562700	-20520400	-50570000	0.027987	18562700	20520400	50570000	2121.81
1756	-18263300	-18359100	-50592800	0.0310517	18263300	18359100	50592800	2314.51			1756	-18557500	-20493600	-50560300	0.0310517	18557500	20493600	50560300	2352.8
1757	-18260900	-18349300	-50585700	0.0333018	18260900	18349300	50585700	2481.42			1757	-18552300	-20465400	-50550800	0.0333018	18552300	20465400	50550800	2521.82
1758	-18258400	-18338700	-50578800	0.0342553	18258400	18338700	50578800	2551.63			1758	-18547000	-20436800	-50541800	0.0342553	18547000	20436800	50541800	2592.55
1759	-18255900	-18327800	-50571500	0.0351748	18255900	18327800	50571500	2619.23			1759	-18541700	-20407400	-50533100	0.0351748	18541700	20407400	50533100	2660.64
1760	-18253500	-18317000	-50565300	0.0336961	18253500	18317000	50565300	2508.36			1760	-18536700	-20378600	-50526200	0.0336961	18536700	20378600	50526200	2547.52
1761	-18250800	-18303800	-50559200	0.0317816	18250800	18303800	50559200	2365.1			1761	-18531500	-20348500	-50519300	0.0317816	18531500	20348500	50519300	2401.56
1762	-18248200	-18291500	-50553000	0.0306254	18248200	18291500	50553000	2278.34			1762	-18526400	-20318600	-50513100	0.0306254	18526400	20318600	50513100	2313.08
1763	-18238200	-18257300	-50515900	0.0533971	18238200	18257300	50515900	3966.13			1763	-18508800	-20212200	-50493500	0.0533971	18508800	20212200	50493500	4026.43
1764	-18235100	-18245500	-50505000	0.0473724	18235100	18245500	50505000	3516.96			1764	-18504400	-20180900	-50493100	0.0473724	18504400	20180900	50493100	3571.11
1765	-18343300	-18694300	-50829400	0.0229566	18343300	18694300	50829400	1729.97			1765	-18791600	-21552400	-51173300	0.0229566	18791600	21552400	51173300	1793.89
1766	-18340800	-18683100	-50822400	0.0230547	18340800	18683100	50822400	1736.78			1766	-18783600	-21520400	-51148300	0.0230547	18783600	21520400	51148300	1799.48
1767	-18338300	-18672700	-50815100	0.0303428	18338300	18672700	50815100	2285.04			1767	-18773200	-21472900	-51121300	0.0303428	18773200	21472900	51121300	2365.1
1768	-18335500	-18661700	-50806000	0.0333579	18335500	18661700	50806000	2511.08			1768	-18763400	-21432800	-51091200	0.0333579	18763400	21432800	51091200	2596.47
1769	-18332700	-18651700	-50796000	0.0325477	18332700	18651700	50796000	2449.04			1769	-18755200	-21401100	-51064800	0.0325477	18755200	21401100	51064800	2530.37
1770	-18330300	-18642800	-50787700	0.0283538	18330300	18642800	50787700	2132.7			1770	-18747800	-21373400	-51039600	0.0283538	18747800	21373400	51039600	2201.86
1771	-18327400	-18631100	-50778500	0.0287988	18327400	18631100	50778500	2165.27			1771	-18738900	-21336700	-51012600	0.0287988	18738900	21336700	51012600	2233.58
1772	-18324600	-18620700	-50769000	0.0331821	18324600	18620700	50769000	2493.79			1772	-18729300	-21294300	-50986600	0.0331821	18729300	21294300	50986600	2570.24
1773	-18322100	-18610700	-50761800	0.031524	18322100	18610700	50761800	2368.39			1773	-18721800	-21264800	-50962100	0.031524	18721800	21264800	50962100	2439.09
1774	-18315300	-18582100	-50741400	0.0301663	18315300	18582100	50741400	2264.25			1774	-18700600	-21175400	-50900000	0.0301663	18700600	21175400	50900000	2327.14
1775	-18310400	-18561900	-50726600	0.0306598	18310400	18561900	50726600	2299.73			1775	-18684300	-21101800	-50857500	0.0306598	18684300	21101800	50857500	2360.15
1776	-18312700	-18569900	-50734900	0.0335282	18312700	18569900	50734900	2515.78			1776	-18692100	-21134200	-50880600	0.0335282	18692100	21134200	50880600	2583.78
1777	-18278800	-18438200	-50624600	0.0290043	18278800	18438200	50624600	2165.64			1777	-18587700	-20636100	-50633200	0.0290043	18587700	20636100	50633200	2206.07
1778	-18280900	-18446500	-50631300	0.0311743	18280900	18446500	50631300	2328.37			1778	-18593200	-20660800	-50647800	0.0311743	18593200	20660800	50647800	2372.85
1779	-18283200	-18455500	-50639200	0.031832	18283200	18455500	50639200	2378.32			1779	-18598400	-20683800	-50661500	0.031832	18598400	20683800	50661500	2424.57
1780	-18285300	-18463800	-50645500	0.0324515	18285300	18463800	50645500	2425.31			1780	-18603800	-20707000	-50677300	0.0324515	18603800	20707000	50677300	2473.63
1781	-18287600	-18473800	-50652000	0.031522	18287600	18473800	50652000	2356.56			1781	-18609300	-20730100	-50693400	0.031522	18609300	20730100	50693400	2404.62
1782	-18289500	-18479900	-50659200	0.0309166	18289500	18479900	50659200	2312			1782	-18615000	-20753400	-50711300	0.0309166	18615000	20753400	50711300	2360.4
1783	-18291900	-18490300	-50666300	0.0301108	18291900	18490300	50666300	2252.49			1783	-18620300	-20775100	-50727300	0.0301108	18620300	20775100	50727300	2300.61
1784	-18293600	-18494300	-50674500	0.0291804	18293600	18494300	50674500	2183.59			1784	-18625700	-20796500	-50744500	0.0291804	18625700	20796500	50744500	2231.28
1785	-18295800	-18503300	-50680800	0.0284218	18295800	18503300	50680800	2127.45			1785	-18631200	-20817800	-50762500	0.0284218	18631200	20817800	50762500	2175.05
1786	-18297900	-18513100	-50686000	0.027872	18297900	18513100	50686000	2086.84			1786	-18636800	-20839300	-50780300	0.027872	18636800	20839300	50780300	2134.71
1787	-18299900	-18520200	-50693600	0.0281352	18299900	18520200	50693600	2107.23			1787	-18642800	-20862500	-50800300	0.0281352	18642800	20862500	50800300	2156.81
1788	-18302100	-18528800	-50700500	0.0289306	18302100	18528800	50700500	2167.47			1788	-18649200	-20888300	-50820400	0.0289306	18649200	20888300	50820400	2219.85
1789	-18304500	-18539600	-50706600	0.0295237	18304500	18539600	50706600	2212.57			1789	-18655600	-20913900	-50840400	0.0295237	18655600	20913900	50840400	2267.45
1790	-18306500	-18545300	-50715600	0.0295864	18306500	18545300	50715600	2218.07			1790	-18661800	-20938400	-50859900	0.0295864	18661800	20938400	50859900	2274.3
1791	-18308600	-18551800	-50723800	0.0293908	18308600	18551800	50723800	2204.16			1791	-18667600	-20959700	-50880700	0.0293908	18667600	20959700	50880700	2261.32
1792	-18310800	-18559900	-50731800	0.028923	18310800	18559900	50731800	2169.83			1792	-18673900	-20981900	-50902900	0.028923	18673900	20981900	50902900	2227.49
1793	-18313100	-18568100	-50739700	0.0282463	18313100	18568100	50739700	2119.79			1793	-18680000	-21003600	-50925000	0.0282463	18680000	21003600	50925000	2177.46
1794	-18315500	-18578600	-50746200	0.0282996	18315500	18578600	50746200	2124.45			1794	-18686700	-21027700	-50948500	0.0282996	18686700	21027700	50948500	2183.82
1795	-18317700	-18586200	-50754500	0.0288339	18317700	18586200	50754500	2165.32			1795	-18693700	-21053000	-50973600	0.0288339	18693700	21053000	50973600	2227.48
1796	-18320500	-18596600	-50763800	0.0291094	18320500	18596600	50763800	2186.9			1796	-18700600	-21078400	-50997500	0.0291094	18700600	21078400	50997500	2251.14
1797	-18323000	-18607400	-50770900	0.0293628	18323000	18607400	50770900	2206.68			1797	-18707600	-21102700	-51023300	0.0293628	18707600	21102700	51023300	2273.25
1798	-18325200	-18614100	-50780400	0.0293724	18325200	18614100	50780400	2208.26			1798	-18714500	-21126700	-51048600	0.0293724	18714500	21126700	51048600	2276.47
1799	-18327500	-18623200	-50787700	0.0289329	18327500	18623200	50787700	2175.93			1799	-18721500	-21149700	-51075200	0.0289329	18721500	21149700	51075200	2244.93
1800	-18329900	-18632100	-50795700	0.028897	18329900	18632100	50795700	2173.99			1800	-18728300	-21172200	-51101700	0.028897	18728300	21172200	51101700	2244.65
1801	-18332100	-18641100	-50802300	0.0294372	18332100	18641100	50802300	2215.3			1801	-18735500	-21195500	-51129300	0.0294372	18735500	21195500	51129300	2289.26
1802	-18334700	-18650700	-50811600	0.0297864	18334700	18650700	50811600	2242.49			1802	-18742800	-21219600	-51157600	0.0297864	18742800	21219600	51157600	2319.18
1803	-18337400	-18660100	-50821600	0.0301306	18337400	18660100	50821600	2269.37			1803	-18750400	-21244600	-51186800	0.0301306	18750400	21244600	51186800	2348.86
1804	-18339900	-18668000	-50831500	0.0306474	18339900	18668000	50831500	2309.24			1804	-18758100	-21269200	-51217300	0.0306474	18758100	21269200	51217300	2392.18
1805	-18342600	-18679300	-50839000	0.0306299	18342600	18679300	50839000	2308.74			1805	-18765700	-21292500	-51248100	0.0306299	18765700	21292500	51248100	2393.85
1806	-18345100	-18689100	-50847500	0.0301316	18345100	18689100	50847500	2272.03			1806	-18773100	-21314900	-51278800	0.0301316	18773100	21314900	51278800	2357.86
1807	-18348200	-18701000	-50857700	0.0299682	18348200	18701000	50857700	2260.73			1807	-18780500	-21335100	-51311500	0.0299682	18780500	21335100	51311500	2348.13
1808	-18350800	-18710500	-50866500	0.0297431	18350800	18710500	50866500	2244.61			1808	-18788100	-21355300	-51345400	0.0297431	18788100	21355300	51345400	2333.62
1809	-18353400	-18720200	-50875500	0.0296866	18353400	18720200	50875500	2241.23			1809	-18795500	-21374600	-51379200	0.0296866	18795500	21374600	51379200	2332.28
1810	-18356100	-18728800	-50886100	0.0296333	18356100	18728800	50886100	2238.19			1810	-18802800	-21392100	-51413300	0.0296333	18802800	21392100	51413300	2331.18
1811	-18358900	-18738700	-50896300	0.0286737	18358900	18738700	50896300	2166.66			1811	-18810000	-21409200	-51448100	0.0286737	18810000	21409200	51448100	2258.71
1812	-18361800	-18750700	-50905400	0.0282656	18361800	18750700	50905400	2136.7			1812	-18817400	-21425700	-51484500	0.0282656	18817400	21425700	51484500	2229.66
1813	-18364500	-18761500	-50913900	0.0285095	18364500	18761500	50913900	2155.97			1813	-18825900	-21446900	-51523600	0.0285095	18825900	21446900	51523600	2252.33
1814	-18367800	-18773800	-50924900	0.0292714	18367800	18773800	50924900	2214.66			1814	-18835300	-21473800	-51564000	0.0292714	18835300	21473800	51564000	2316.27
1815	-18371600	-18788000	-50937500	0.0304081	18371600	18788000	50937500	2301.93			1815	-18844700	-21499500	-51605500	0.0304081	18844700	21499500	51605500	2410.17
1816	-18374800	-18800300	-50947900	0.0315981	18374800	18800300	50947900	2393.12			1816	-18853800	-21523500	-51646700	0.0315981	18853800	21523500	51646700	2508.55
1817	-18377700	-18810500	-50958900	0.0318898	18377700	18810500	50958900	2416.34			1817	-18862000	-21540900	-51688000	0.0318898	18862000	21540900	51688000	2535.65
1818	-18381400	-18825900	-50970200	0.0314733	18381400	18825900	50970200	2386.02			1818	-18869300	-21551600	-51729200	0.0314733	18869300	21551600	51729200	2506.28
1819	-18384300	-18836300	-50980200	0.0296781	18384300	18836300	50980200	2250.9			1819	-18876200	-21559200	-51770800	0.0296781	18876200	21559200	51770800	2366.81
1820	-18387700	-18847100	-50993400	0.028251	18387700	18847100	50993400	2143.84			1820	-18883300	-21566700	-51814200	0.028251	18883300	21566700	51814200	2256.47
1821	-18390900	-18857900	-51005900	0.0278997	18390900	18857900	51005900	2118.29			1821	-18891300	-21577800	-51859900	0.0278997	18891300	21577800	51859900	2232.08
1822	-18394600	-18871900	-51018200	0.0279161	18394600	18871900	51018200	2120.68			1822	-18900000	-21593500	-51906500	0.0279161	18900000	21593500	51906500	2237.22
1823	-18398400	-18886900	-51030500	0.0281758	18398400	18886900	51030500	2141.58			1823	-18908800	-21608500	-51954300	0.0281758	18908800	21608500	51954300	2261.99
1824	-18402200	-18900300	-51043900	0.0283045	18402200	18900300	51043900	2152.61			1824	-18917600	-21623000	-52002500	0.0283045	18917600	21623000	52002500	2276.32
1825	-18405800	-18913500	-51056500	0.0280936	18405800	18913500	51056500	2137.73			1825	-18925700	-21632100	-52051200	0.0280936	18925700	21632100	52051200	2263.25
1826	-18410000	-18930200	-51069500	0.0275677	18410000	18930200	51069500	2098.95			1826	-18933700	-21638500	-52102000	0.0275677	18933700	21638500	52102000	2224.81
1827	-18413900	-18944500	-51083400	0.0274451	18413900	18944500	51083400	2090.87			1827	-18941600	-21644200	-52152800	0.0274451	18941600	21644200	52152800	2218.82
1828	-18418100	-18959500	-51098300	0.0282171	18418100	18959500	51098300	2151.06			1828	-18949600	-21648700	-52205400	0.0282171	18949600	21648700	52205400	2285.36
1829	-18422600	-18976500	-51113300	0.0289788	18422600	18976500	51113300	2210.58			1829	-18958900	-21659800	-52260900	0.0289788	18958900	21659800	52260900	2351.67
1830	-18427400	-18994900	-51129400	0.0302497	18427400	18994900	51129400	2309.16			1830	-18968600	-21673200	-52317000	0.0302497	18968600	21673200	52317000	2459.73
1831	-18432600	-19015200	-51146500	0.0324866	18432600	19015200	51146500	2481.8			1831	-18979500	-21694000	-52373900	0.0324866	18979500	21694000	52373900	2647.15
1832	-18437700	-19034100	-51163900	0.033815	18437700	19034100	51163900	2585.24			1832	-18989100	-21703300	-52433400	0.033815	18989100	21703300	52433400	2761.12
1833	-18442600	-19052500	-51180500	0.0335638	18442600	19052500	51180500	2567.9			1833	-18996500	-21696600	-52492700	0.0335638	18996500	21696600	52492700	2745.89
1834	-18447700	-19070100	-51199000	0.0323739	18447700	19070100	51199000	2478.81			1834	-19003300	-21684900	-52552600	0.0323739	19003300	21684900	52552600	2653.58
1835	-18452600	-19088400	-51215600	0.0314752	18452600	19088400	51215600	2411.74			1835	-19009700	-21670900	-52612400	0.0314752	19009700	21670900	52612400	2584.76
1836	-18457300	-19104500	-51233400	0.0304344	18457300	19104500	51233400	2333.74			1836	-19015500	-21652500	-52672200	0.0304344	19015500	21652500	52672200	2503.88
1837	-18462200	-19119700	-51253200	0.0294352	18462200	19119700	51253200	2258.96			1837	-19020000	-21628700	-52728600	0.0294352	19020000	21628700	52728600	2425.73
1838	-18467800	-19140500	-51272400	0.0287914	18467800	19140500	51272400	2211.39			1838	-19025800	-21607800	-52790900	0.0287914	19025800	21607800	52790900	2377.18
1839	-18474200	-19164000	-51294700	0.0287871	18474200	19164000	51294700	2213.2			1839	-19033400	-21595900	-52856900	0.0287871	19033400	21595900	52856900	2381.82
1840	-18480500	-19186700	-51316600	0.0295125	18480500	19186700	51316600	2271.11			1840	-19041600	-21588200	-52923200	0.0295125	19041600	21588200	52923200	2447.07
1841	-18487500	-19213400	-51340200	0.0309162	18487500	19213400	51340200	2381.59			1841	-19049900	-21578300	-52992600	0.0309162	19049900	21578300	52992600	2569.18
1842	-18494200	-19237100	-51364300	0.0307496	18494200	19237100	51364300	2371.19			1842	-19058000	-21561500	-53067400	0.0307496	19058000	21561500	53067400	2561.33
1843	-18500900	-19258900	-51390700	0.0298966	18500900	19258900	51390700	2307.93			1843	-19061900	-21519300	-53137400	0.0298966	19061900	21519300	53137400	2495.18
1844	-18508300	-19283600	-51418800	0.0290969	18508300	19283600	51418800	2248.84			1844	-19065700	-21475100	-53208300	0.0290969	19065700	21475100	53208300	2433.25
1845	-18515400	-19304500	-51448600	0.0289141	18515400	19304500	51448600	2237.4			1845	-19069100	-21428900	-53279000	0.0289141	19069100	21428900	53279000	2422.71
1846	-18522600	-19326900	-51477700	0.0285607	18522600	19326900	51477700	2212.68			1846	-19071400	-21372200	-53352400	0.0285607	19071400	21372200	53352400	2397.8
1847	-18531100	-19352800	-51512200	0.0283794	18531100	19352800	51512200	2201.73			1847	-19072900	-21309800	-53425500	0.0283794	19072900	21309800	53425500	2387.13
1848	-18539100	-19374300	-51547600	0.0286122	18539100	19374300	51547600	2222.9			1848	-19075400	-21246800	-53506200	0.0286122	19075400	21246800	53506200	2411.91
1849	-18547800	-19400100	-51584100	0.0285408	18547800	19400100	51584100	2220.62			1849	-19079300	-21192300	-53588600	0.0285408	19079300	21192300	53588600	2411.4
1850	-18557300	-19427200	-51625200	0.0286504	18557300	19427200	51625200	2232.81			1850	-19082100	-21127600	-53673300	0.0286504	19082100	21127600	53673300	2426.2
1851	-18567300	-19453800	-51669500	0.0287998	18567300	19453800	51669500	2248.38			1851	-19084300	-21056600	-53759900	0.0287998	19084300	21056600	53759900	2444.47
1852	-18577000	-19477300	-51715300	0.0289063	18577000	19477300	51715300	2260.7			1852	-19085300	-20975700	-53848200	0.0289063	19085300	20975700	53848200	2459.11
1853	-18587100	-19499800	-51765000	0.0287195	18587100	19499800	51765000	2250.36			1853	-19084900	-20884500	-53936400	0.0287195	19084900	20884500	53936400	2448.61
1854	-18597500	-19522500	-51817000	0.0291025	18597500	19522500	51817000	2284.89			1854	-19083400	-20787500	-54022700	0.0291025	19083400	20787500	54022700	2486.49
1855	-18608300	-19542000	-51874400	0.0293829	18608300	19542000	51874400	2311.84			1855	-19080900	-20675100	-54117300	0.0293829	19080900	20675100	54117300	2516.15
1856	-18619600	-19562500	-51934500	0.0298455	18619600	19562500	51934500	2353.5			1856	-19078600	-20563500	-54212200	0.0298455	19078600	20563500	54212200	2561.64
1857	-18631900	-19584000	-52000900	0.031381	18631900	19584000	52000900	2480.68			1857	-19077300	-20452900	-54313700	0.031381	19077300	20452900	54313700	2700.27
1858	-18645300	-19609700	-52070900	0.0326027	18645300	19609700	52070900	2584			1858	-19074400	-20325600	-54420000	0.0326027	19074400	20325600	54420000	2812.64
1859	-18658300	-19624000	-52149600	0.0341789	18658300	19624000	52149600	2716.59			1859	-19068600	-20175400	-54528500	0.0341789	19068600	20175400	54528500	2956.01
1860	-18672100	-19634800	-52237600	0.0354231	18672100	19634800	52237600	2824.25			1860	-19059900	-20003200	-54639000	0.0354231	19059900	20003200	54639000	3071.07
1861	-18685700	-19635000	-52334600	0.0364676	18685700	19635000	52334600	2917.24			1861	-19047500	-19797900	-54755400	0.0364676	19047500	19797900	54755400	3169.3
1862	-18698800	-19625900	-52437100	0.0344719	18698800	19625900	52437100	2767.12			1862	-19030400	-19571200	-54860200	0.0344719	19030400	19571200	54860200	3001.65
1863	-18709800	-19597700	-52543900	0.0319413	18709800	19597700	52543900	2572.84			1863	-19009700	-19330300	-54953200	0.0319413	19009700	19330300	54953200	2785.43
1864	-18720900	-19568300	-52652200	0.0305589	18720900	19568300	52652200	2470.08			1864	-18985900	-19076600	-55037000	0.0305589	18985900	19076600	55037000	2667.93
1865	-18734700	-19537000	-52782300	0.0301496	18734700	19537000	52782300	2447.29			1865	-18824000	-18965700	-55145500	0.0301496	18824000	18965700	55145500	2637.52
1866	-18751100	-19519300	-52917300	0.0321003	18751100	19519300	52917300	2617.32			1866	-18574300	-18946100	-55255000	0.0321003	18574300	18946100	55255000	2814.14
1867	-18769200	-19494000	-53071600	0.0350585	18769200	19494000	53071600	2873.06			1867	-18310300	-18925200	-55369500	0.0350585	18310300	18925200	55369500	3080.41
1868	-18784900	-19441000	-53237100	0.0372151	18784900	19441000	53237100	3065.83			1868	-17993700	-18895900	-55477100	0.0372151	17993700	18895900	55477100	3275.74
1869	-18797000	-19346900	-53417400	0.0369004	18797000	19346900	53417400	3056.52			1869	-17620500	-18853700	-55548700	0.0369004	17620500	18853700	55548700	3249.18
1870	-18804100	-19194100	-53620700	0.0346876	18804100	19194100	53620700	2890.01			1870	-17206600	-18799800	-55577800	0.0346876	17206600	18799800	55577800	3050.72
1871	-18813100	-19033000	-53846300	0.0325703	18813100	19033000	53846300	2731.41			1871	-16785600	-18744400	-55602900	0.0325703	16785600	18744400	55602900	2860.95
1872	-18823500	-18872000	-54081200	0.0340533	18823500	18872000	54081200	2875.46			1872	-16372100	-18687700	-55611300	0.0340533	16372100	18687700	55611300	2986.26
1873	-18609000	-18818900	-54311700	0.025503	18609000	18818900	54311700	2166.62			1873	-16002600	-18636800	-55617400	0.025503	16002600	18636800	55617400	2233.24
1874	-18414900	-18818800	-54505100	0.0229825	18414900	18818800	54505100	1962.89			1874	-15710300	-18573300	-55455900	0.0229825	15710300	18573300	55455900	1999.03
1875	-18246300	-18824600	-54715300	0.0302845	18246300	18824600	54715300	2602.27			1875	-15350500	-18513500	-55389000	0.0302845	15350500	18513500	55389000	2624.3
1876	-18013800	-18832800	-55006300	0.030844	18013800	18832800	55006300	2672.77			1876	-15028600	-18449200	-55251200	0.030844	15028600	18449200	55251200	2656.88
1877	-17732000	-18835100	-55304600	0.0321596	17732000	18835100	55304600	2810.37			1877	-14720400	-18372600	-55012300	0.0321596	14720400	18372600	55012300	2744.37
1878	-17403100	-18831700	-55608800	0.0333858	17403100	18831700	55608800	2942.25			1878	-14432100	-18285300	-54677100	0.0333858	14432100	18285300	54677100	2813.21
1879	-17003400	-18818800	-55916900	0.0343537	17003400	18818800	55916900	3052.78			1879	-14049200	-18102700	-53755400	0.0343537	14049200	18102700	53755400	2799
1880	-16539100	-18795300	-56213100	0.0348768	16539100	18795300	56213100	3123.3			1880	-13493600	-17813900	-52248100	0.0348768	13493600	17813900	52248100	2686.96
1881	-15990200	-18755100	-56475000	0.037841	15990200	18755100	56475000	3410.47			1881	-12718100	-17409500	-50134900	0.037841	12718100	17409500	50134900	2688.33
1882	-15389500	-18706300	-56727000	0.0265009	15389500	18706300	56727000	2402.99			1882	-12385600	-17235000	-49220400	0.0265009	12385600	17235000	49220400	1816.01
1883	-14910000	-18642300	-56749300	0.0232186	14910000	18642300	56749300	2103.36			1883	-11945700	-17004500	-48013800	0.0232186	11945700	17004500	48013800	1515.66
1884	-14336000	-18583700	-56904900	0.0310766	14336000	18583700	56904900	2824.74			1884	-11560100	-16805500	-46978100	0.0310766	11560100	16805500	46978100	1943.96
1885	-13709900	-18519700	-57073700	0.0325904	13709900	18519700	57073700	2973.95			1885	-11126400	-16575400	-45767400	0.0325904	11126400	16575400	45767400	1937.5
1886	-13028100	-18433200	-57137400	0.0338843	13028100	18433200	57137400	3093.61			1886	-10072500	-16038400	-42984400	0.0338843	10072500	16038400	42984400	1783.01
1887	-12282200	-18321000	-57082000	0.0345997	12282200	18321000	57082000	3148.42			1887	-10259400	-16123400	-43405100	0.0345997	10259400	16123400	43405100	1855.55
1888	-11548100	-18186000	-56852100	0.0343697	11548100	18186000	56852100	3099.68			1888	-9718720	-15839700	-41920100	0.0343697	9718720	15839700	41920100	1723.05
1889	-10809300	-18024600	-56437800	0.0333516	10809300	18024600	56437800	2963.01			1889	-8819200	-15387200	-39586100	0.0333516	8819200	15387200	39586100	1496.94
1890	-10020700	-17822000	-55779100	0.0345239	10020700	17822000	55779100	2996.24			1890	-8570430	-15256900	-38905600	0.0345239	8570430	15256900	38905600	1498.79
1891	-9690200	-17686100	-55139400	0.0248843	9690200	17686100	55139400	2111.38			1891	-8175870	-15057300	-37875500	0.0248843	8175870	15057300	37875500	1026.12
1892	-9256430	-17463200	-53981000	0.0218325	9256430	17463200	53981000	1777.2			1892	-7715730	-14823600	-36665900	0.0218325	7715730	14823600	36665900	846.148
1893	-8775410	-17281600	-53164500	0.0288322	8775410	17281600	53164500	2278.26			1893	-7363690	-14642500	-35725200	0.0288322	7363690	14642500	35725200	1063.51
1894	-8398980	-17066900	-52007200	0.030398	8398980	17066900	52007200	2301.33			1894	-6869880	-14387300	-34396200	0.030398	6869880	14387300	34396200	1043.58
1895	-8128380	-16832400	-50603200	0.0315348	8128380	16832400	50603200	2263.76			1895	-6323590	-14109700	-32959500	0.0315348	6323590	14109700	32959500	999.018
1896	-7994970	-16588700	-48995500	0.0320367	7994970	16588700	48995500	2160.12			1896	-5795760	-13841700	-31573300	0.0320367	5795760	13841700	31573300	936.559
1897	-8022580	-16336900	-47169200	0.032646	8022580	16336900	47169200	2045.18			1897	-5267880	-13571500	-30171500	0.032646	5267880	13571500	30171500	877.266
1898	-8170460	-16082100	-45202000	0.0339019	8170460	16082100	45202000	1956.58			1898	-5124910	-13361900	-28817500	0.0339019	5124910	13361900	28817500	837.383
1899	-8494540	-15857900	-43276400	0.0379183	8494540	15857900	43276400	2013.91			1899	-5649380	-13258300	-27552600	0.0379183	5649380	13258300	27552600	864.126
1900	-9239370	-15679000	-41253200	0.0287708	9239370	15679000	41253200	1397.39			1900	-6215770	-13180900	-26433400	0.0287708	6215770	13180900	26433400	610.119
1901	-9761350	-15521500	-39606800	0.0242791	9761350	15521500	39606800	1094.28			1901	-6714810	-13140700	-25647400	0.0242791	6714810	13140700	25647400	489.655
1902	-10357900	-15361000	-37863500	0.0330135	10357900	15361000	37863500	1372.55			1902	-7209220	-13057200	-24556200	0.0330135	7209220	13057200	24556200	620.087
1903	-11120400	-15197300	-35931400	0.0365627	11120400	15197300	35931400	1388.48			1903	-7742570	-12970800	-23405900	0.0365627	7742570	12970800	23405900	637.044
1904	-12051900	-15051000	-33955500	0.0378885	12051900	15051000	33955500	1311.89			1904	-8336240	-12895700	-22275500	0.0378885	8336240	12895700	22275500	613.946
1905	-13162000	-14933400	-32005100	0.036917	13162000	14933400	32005100	1170.14			1905	-8999160	-12835100	-21180400	0.036917	8999160	12835100	21180400	559.232
1906	-14433200	-14852700	-30157300	0.0361385	14433200	14852700	30157300	1060.07			1906	-9720260	-12794100	-20166300	0.0361385	9720260	12794100	20166300	516.872
1907	-14801100	-15830500	-28391700	0.0360725	14801100	15830500	28391700	991.718			1907	-10468600	-12765800	-19215900	0.0360725	10468600	12765800	19215900	491.675
1908	-14781400	-17227100	-26854400	0.0329779	14781400	17227100	26854400	866.834			1908	-11159400	-12752200	-18427600	0.0329779	11159400	12752200	18427600	434.528
1909	-14778900	-18619900	-25443400	0.0330211	14778900	18619900	25443400	842.504			1909	-11803900	-12742500	-17714300	0.0330211	11803900	12742500	17714300	423.89
1910	-14794400	-20021100	-24153200	0.034492	14794400	20021100	24153200	867.383			1910	-12352400	-12739600	-17144900	0.034492	12352400	12739600	17144900	435.544
1911	-14833000	-21409500	-23040500	0.0357949	14833000	21409500	23040500	901.937			1911	-12749400	-12779100	-16788200	0.0357949	12749400	12779100	16788200	449.696
1912	-14894200	-21398200	-23489300	0.0363766	14894200	21398200	23489300	934.202			1912	-12770900	-12937500	-16783300	0.0363766	12770900	12937500	16783300	460.104
1913	-14977100	-20347800	-25131300	0.0367357	14977100	20347800	25131300	977.438			1913	-12756100	-12804800	-17206900	0.0367357	12756100	12804800	17206900	473.849
1914	-15082700	-19284500	-26949100	0.0369886	15082700	19284500	26949100	1035.68			1914	-12340300	-12854600	-17978300	0.0369886	12340300	12854600	17978300	493.588
1915	-15208900	-18303100	-28831900	0.0371734	15208900	18303100	28831900	1108.97			1915	-11816000	-12921000	-18976800	0.0371734	11816000	12921000	18976800	520.44
1916	-15355800	-17433500	-30751000	0.0367578	15355800	17433500	30751000	1179.36			1916	-11279300	-13006400	-20123800	0.0367578	11279300	13006400	20123800	547.057
1917	-15512200	-16636300	-32664800	0.0383623	15512200	16636300	32664800	1329.37			1917	-10734500	-13109600	-21405700	0.0383623	10734500	13109600	21405700	614.209
1918	-15662000	-16346200	-34024900	0.0265096	15662000	16346200	34024900	975.693			1918	-10545800	-13212500	-22329400	0.0265096	10545800	13212500	22329400	450.02
1919	-15834000	-15964700	-35635600	0.0241792	15834000	15964700	35635600	954.645			1919	-10413900	-13354600	-23476400	0.0241792	10413900	13354600	23476400	442.111
1920	-15344300	-15951900	-37097900	0.0311284	15344300	15951900	37097900	1304.65			1920	-9849910	-13435300	-24616700	0.0311284	9849910	13435300	24616700	607.57
1921	-14802000	-16089800	-38624700	0.0337329	14802000	16089800	38624700	1506.75			1921	-9367010	-13527600	-25758700	0.0337329	9367010	13527600	25758700	704.32
1922	-14395800	-16241000	-40111200	0.0343878	14395800	16241000	40111200	1635.4			1922	-9016480	-13638300	-26900200	0.0343878	9016480	13638300	26900200	769.228
1923	-14123000	-16391800	-41461600	0.0339094	14123000	16391800	41461600	1707.24			1923	-8780160	-13753900	-27961700	0.0339094	8780160	13753900	27961700	808.861
1924	-13968500	-16538900	-42666700	0.032584	13968500	16538900	42666700	1725.86			1924	-8650830	-13874100	-28949800	0.032584	8650830	13874100	28949800	824.969
1925	-13896800	-16680800	-43751900	0.0310335	13896800	16680800	43751900	1719.98			1925	-8582530	-13995600	-29885700	0.0310335	8582530	13995600	29885700	830.763
1926	-13861300	-16813700	-44736700	0.0294882	13861300	16813700	44736700	1702.13			1926	-8506690	-14111300	-30788000	0.0294882	8506690	14111300	30788000	832.018
1927	-13847100	-16936500	-45628200	0.0278575	13847100	16936500	45628200	1667.48			1927	-8418990	-14219800	-31651300	0.0278575	8418990	14219800	31651300	825.687
1928	-13852900	-17050200	-46434600	0.0269739	13852900	17050200	46434600	1667.89			1928	-8308020	-14320300	-32480100	0.0269739	8308020	14320300	32480100	837.371
1929	-13875100	-17154700	-47158700	0.0270304	13875100	17154700	47158700	1720.34			1929	-8174060	-14415300	-33292200	0.0270304	8174060	14415300	33292200	877.284
1930	-13926200	-17253100	-47810300	0.0277251	13926200	17253100	47810300	1810.72			1930	-8026830	-14507300	-34096400	0.0277251	8026830	14507300	34096400	939.626
1931	-13997000	-17345100	-48396300	0.0281782	13997000	17345100	48396300	1883.3			1931	-7856570	-14598800	-34920700	0.0281782	7856570	14598800	34920700	997.534
1932	-14089600	-17430300	-48912200	0.0286501	14089600	17430300	48912200	1954.05			1932	-7677360	-14695700	-35792100	0.0286501	7677360	14695700	35792100	1061.3
1933	-14206900	-17509400	-49360200	0.0282344	14206900	17509400	49360200	1959.94			1933	-7671010	-14820400	-36689000	0.0282344	7671010	14820400	36689000	1095.44
1934	-14321700	-17578700	-49740300	0.0283797	14321700	17578700	49740300	1999.62			1934	-7899130	-14982900	-37621500	0.0283797	7899130	14982900	37621500	1154.78
1935	-14458700	-17644300	-50072300	0.0286855	14458700	17644300	50072300	2047.85			1935	-8218360	-15162000	-38581300	0.0286855	8218360	15162000	38581300	1224.77
1936	-14600600	-17702700	-50347200	0.0290542	14600600	17702700	50347200	2096.97			1936	-8577090	-15343500	-39519200	0.0290542	8577090	15343500	39519200	1299.06
1937	-14740200	-17755000	-50581000	0.0289387	14740200	17755000	50581000	2108.25			1937	-8940410	-15527200	-40468500	0.0289387	8940410	15527200	40468500	1354.41
1938	-14887200	-17804900	-50790300	0.0292542	14887200	17804900	50790300	2149.31			1938	-9290470	-15704300	-41383200	0.0292542	9290470	15704300	41383200	1429.54
1939	-15028700	-17850500	-50974800	0.0293326	15028700	17850500	50974800	2171.25			1939	-9630300	-15876200	-42271100	0.0293326	9630300	15876200	42271100	1493.46
1940	-15172400	-17893500	-51138000	0.0297476	15172400	17893500	51138000	2216.75			1940	-9960360	-16043100	-43133100	0.0297476	9960360	16043100	43133100	1575.04
1941	-15310500	-17932300	-51277100	0.0304653	15310500	17932300	51277100	2283.37			1941	-10287100	-16208200	-43985700	0.0304653	10287100	16208200	43985700	1675.54
1942	-15447700	-17967200	-51389600	0.0310333	15447700	17967200	51389600	2337.11			1942	-10608400	-16370900	-44826300	0.0310333	10608400	16370900	44826300	1770.81
1943	-15585000	-17998500	-51475500	0.0317685	15585000	17998500	51475500	2401.65			1943	-10929800	-16533600	-45667200	0.0317685	10929800	16533600	45667200	1879.61
1944	-15712200	-18024500	-51534200	0.0315997	15712200	18024500	51534200	2395.56			1944	-11235600	-16688500	-46468100	0.0315997	11235600	16688500	46468100	1934.14
1945	-15835700	-18048100	-51579000	0.0312735	15835700	18048100	51579000	2376.24			1945	-11528500	-16836800	-47234200	0.0312735	11528500	16836800	47234200	1976.33
1946	-15950600	-18069600	-51617700	0.0306032	15950600	18069600	51617700	2329.99			1946	-11818400	-16983400	-47991800	0.0306032	11818400	16983400	47991800	1995.12
1947	-16063400	-18090200	-51651900	0.0302764	16063400	18090200	51651900	2309.38			1947	-12111200	-17131500	-48756500	0.0302764	12111200	17131500	48756500	2035.89
1948	-16175000	-18110300	-51684100	0.0302733	16175000	18110300	51684100	2313.24			1948	-12411600	-17283300	-49540900	0.0302733	12411600	17283300	49540900	2100.4
1949	-16279700	-18128900	-51712200	0.0309524	16279700	18128900	51712200	2368.91			1949	-12707700	-17432400	-50309500	0.0309524	12707700	17432400	50309500	2213.42
1950	-16379000	-18145200	-51729400	0.0312835	16379000	18145200	51729400	2397.07			1950	-12963600	-17500600	-50541000	0.0312835	12963600	17500600	50541000	2258.68
1951	-16472300	-18158900	-51733900	0.0308348	16472300	18158900	51733900	2364.34			1951	-13186200	-17552900	-50691900	0.0308348	13186200	17552900	50691900	2240.7
1952	-16558100	-18170400	-51730500	0.0299406	16558100	18170400	51730500	2296.63			1952	-13392800	-17603200	-50844000	0.0299406	13392800	17603200	50844000	2189.79
1953	-16634700	-18180200	-51723700	0.0286344	16634700	18180200	51723700	2196.89			1953	-13592000	-17652000	-50993500	0.0286344	13592000	17652000	50993500	2107.54
1954	-16708400	-18189400	-51715600	0.0279299	16708400	18189400	51715600	2143.15			1954	-13782400	-17698800	-51137300	0.0279299	13782400	17698800	51137300	2068.21
1955	-16784200	-18199400	-51711800	0.0276671	16784200	18199400	51711800	2123.66			1955	-13980700	-17746600	-51281000	0.0276671	13980700	17746600	51281000	2061.29
1956	-16857500	-18209100	-51707700	0.0281704	16857500	18209100	51707700	2162.93			1956	-14174300	-17793900	-51424600	0.0281704	14174300	17793900	51424600	2111.58
1957	-16927000	-18218900	-51707800	0.0295234	16927000	18218900	51707800	2267.77			1957	-14368900	-17841200	-51568600	0.0295234	14368900	17841200	51568600	2226.53
1958	-16994700	-18227900	-51704600	0.0306704	16994700	18227900	51704600	2356.58			1958	-14557800	-17885100	-51692700	0.0306704	14557800	17885100	51692700	2325.44
1959	-17058600	-18235800	-51696900	0.0312212	17058600	18235800	51696900	2399.19			1959	-14737800	-17925000	-51798000	0.0312212	14737800	17925000	51798000	2378.19
1960	-17109700	-18241600	-51687700	0.0310982	17109700	18241600	51687700	2389.71			1960	-14896400	-17959000	-51881900	0.0310982	14896400	17959000	51881900	2377.75
1961	-17161900	-18246500	-51670400	0.030472	17161900	18246500	51670400	2340.92			1961	-15043900	-17987700	-51939900	0.030472	15043900	17987700	51939900	2336.36
1962	-17206600	-18250500	-51654300	0.0294934	17206600	18250500	51654300	2265.08			1962	-15185600	-18014400	-51988600	0.0294934	15185600	18014400	51988600	2266.82
1963	-17250600	-18254400	-51638300	0.0289993	17250600	18254400	51638300	2226.48			1963	-15323400	-18039700	-52031800	0.0289993	15323400	18039700	52031800	2233.8
1964	-17298400	-18259200	-51624500	0.0297627	17298400	18259200	51624500	2284.67			1964	-15461200	-18065700	-52079500	0.0297627	15461200	18065700	52079500	2298.09
1965	-17342400	-18264100	-51615400	0.030937	17342400	18264100	51615400	2374.71			1965	-15600600	-18092300	-52130000	0.030937	15600600	18092300	52130000	2394.76
1966	-17384100	-18268400	-51604600	0.0318177	17384100	18268400	51604600	2442.03			1966	-15735900	-18117300	-52173100	0.0318177	15735900	18117300	52173100	2468.43
1967	-17424600	-18272200	-51590900	0.0322854	17424600	18272200	51590900	2477.37			1967	-15865000	-18140300	-52208500	0.0322854	15865000	18140300	52208500	2509.55
1968	-17461700	-18275500	-51577300	0.0318731	17461700	18275500	51577300	2445.14			1968	-15981500	-18159900	-52232300	0.0318731	15981500	18159900	52232300	2481.12
1969	-17490600	-18277300	-51561900	0.0312037	17490600	18277300	51561900	2392.92			1969	-16084700	-18176200	-52245500	0.0312037	16084700	18176200	52245500	2431.48
1970	-17517300	-18278800	-51545500	0.0297987	17517300	18278800	51545500	2284.25			1970	-16178800	-18189400	-52245400	0.0297987	16178800	18189400	52245400	2323.17
1971	-17540100	-18280100	-51532100	0.0285373	17540100	18280100	51532100	2186.84			1971	-16262100	-18200500	-52241300	0.0285373	16262100	18200500	52241300	2225.51
1972	-17563700	-18281200	-51516400	0.0275736	17563700	18281200	51516400	2112.14			1972	-16346600	-18211600	-52236500	0.0275736	16346600	18211600	52236500	2150.98
1973	-17590000	-18283100	-51503600	0.02742	17590000	18283100	51503600	2099.78			1973	-16430300	-18223300	-52236300	0.02742	16430300	18223300	52236300	2139.97
1974	-17614400	-18284900	-51492300	0.0273632	17614400	18284900	51492300	2094.93			1974	-16516400	-18235800	-52239200	0.0273632	16516400	18235800	52239200	2136.79
1975	-17637700	-18286500	-51480000	0.0276759	17637700	18286500	51480000	2118.28			1975	-16601400	-18247900	-52240800	0.0276759	16601400	18247900	52240800	2162.37
1976	-17660300	-18288000	-51468100	0.0282267	17660300	18288000	51468100	2159.85			1976	-16684700	-18259700	-52242000	0.0282267	16684700	18259700	52242000	2206.55
1977	-17684500	-18289800	-51456700	0.0287471	17684500	18289800	51456700	2199.13			1977	-16763900	-18270600	-52240300	0.0287471	16763900	18270600	52240300	2248.13
1978	-17703100	-18290600	-51444200	0.0291323	17703100	18290600	51444200	2227.89			1978	-16836800	-18279800	-52233500	0.0291323	16836800	18279800	52233500	2278.67
1979	-17723700	-18291900	-51432400	0.0292973	17723700	18291900	51432400	2239.88			1979	-16905900	-18288100	-52223500	0.0292973	16905900	18288100	52223500	2291.7
1980	-17741300	-18292300	-51418200	0.0299551	17741300	18292300	51418200	2289.29			1980	-16968900	-18295000	-52209400	0.0299551	16968900	18295000	52209400	2342.86
1981	-17757900	-18293200	-51408100	0.0295107	17757900	18293200	51408100	2254.77			1981	-17026800	-18301500	-52198000	0.0295107	17026800	18301500	52198000	2307.97
1982	-17774200	-18293700	-51395300	0.0300155	17774200	18293700	51395300	2292.55			1982	-17082300	-18306900	-52181000	0.0300155	17082300	18306900	52181000	2346.82
1983	-17791100	-18294600	-51384300	0.0303068	17791100	18294600	51384300	2314.16			1983	-17141300	-18313500	-52169500	0.0303068	17141300	18313500	52169500	2369.48
1984	-17806000	-18295100	-51373300	0.0310729	17806000	18295100	51373300	2371.97			1984	-17202200	-18320300	-52157300	0.0310729	17202200	18320300	52157300	2429.23
1985	-17821100	-18295700	-51362700	0.0318104	17821100	18295700	51362700	2427.6			1985	-17262600	-18327300	-52146800	0.0318104	17262600	18327300	52146800	2486.89
1986	-17836800	-18296400	-51352000	0.0320346	17836800	18296400	51352000	2444.05			1986	-17316000	-18333000	-52134300	0.0320346	17316000	18333000	52134300	2504.14
1987	-17848800	-18296500	-51340400	0.0321953	17848800	18296500	51340400	2455.5			1987	-17359400	-18336600	-52116100	0.0321953	17359400	18336600	52116100	2515.77
1988	-17858700	-18296300	-51329500	0.0312708	17858700	18296300	51329500	2384.23			1988	-17395700	-18338700	-52095100	0.0312708	17395700	18338700	52095100	2442.27
1989	-17865700	-18295900	-51319300	0.0293869	17865700	18295900	51319300	2239.89			1989	-17423900	-18339500	-52072800	0.0293869	17423900	18339500	52072800	2293.74
1990	-17870300	-18294800	-51306800	0.0277549	17870300	18294800	51306800	2114.62			1990	-17449000	-18339400	-52047000	0.0277549	17449000	18339400	52047000	2164.73
1991	-17877000	-18294200	-51295900	0.0269645	17877000	18294200	51295900	2053.7			1991	-17477200	-18340400	-52025400	0.0269645	17477200	18340400	52025400	2101.86
1992	-17885400	-18293900	-51285200	0.0269756	17885400	18293900	51285200	2053.88			1992	-17511400	-18342400	-52005500	0.0269756	17511400	18342400	52005500	2101.71
1993	-17897000	-18294100	-51275000	0.0278346	17897000	18294100	51275000	2118.69			1993	-17550900	-18345400	-51988100	0.0278346	17550900	18345400	51988100	2167.85
1994	-17908800	-18294400	-51265300	0.0291002	17908800	18294400	51265300	2214.44			1994	-17589800	-18348700	-51972000	0.0291002	17589800	18348700	51972000	2265.7
1995	-17919200	-18294500	-51255700	0.0302218	17919200	18294500	51255700	2299.17			1995	-17626800	-18351700	-51956700	0.0302218	17626800	18351700	51956700	2352.32
1996	-17928000	-18294200	-51245100	0.031344	17928000	18294200	51245100	2383.79			1996	-17658900	-18353700	-51938800	0.031344	17658900	18353700	51938800	2438.63
1997	-17936000	-18293900	-51235000	0.0315183	17936000	18293900	51235000	2396.32			1997	-17685300	-18354700	-51919700	0.0315183	17685300	18354700	51919700	2450.97
1998	-17941500	-18293400	-51225400	0.0316059	17941500	18293400	51225400	2402.26			1998	-17709500	-18355200	-51899300	0.0316059	17709500	18355200	51899300	2456.4
[truncated: 6,066 more rows]
