# Supplementary material for: Energy release induced rockbursts based on butterfly-shaped plastic zones in roadways of coal reservoirs
Source: PLoS One. 2021 Jul 28;16(7):e0255044. doi: 10.1371/journal.pone.0255044 (PMC8318283; doi:10.1371/journal.pone.0255044)
Supplement: S1 Data — (ZIP) [file pone.0255044.s001.zip › Qianqiu coal/1.5/energy3.xlsx]

## Sheet: s1
	弹性								0.21			塑性								0.21
									4280000000											4280000000
1	193593	-796276	-4036550	0.0176548	193593	796276	4036550	31.3957	5.78989e+07		1	-250683	-5585140	-7741390	0.0176548	250683	5585140	7741390	147.721	5.49237e+07	2.97518e+06
2	1133940	194478	-3574420	0.0240503	1133940	194478	3574420	33.7525			2	-232497	-4781160	-6400850	0.0240503	232497	4781160	6400850	140.309
3	-209633	-618935	-4263980	0.0473839	209633	618935	4263980	94.4921			3	-386603	-5280380	-6569870	0.0473839	386603	5280380	6569870	302.795
4	1692840	12808.5	-3548450	0.0766998	1692840	12808.5	3548450	115.643			4	-415258	-4327720	-4612690	0.0766998	415258	4327720	4612690	270.913
5	1209860	-118173	-3788460	0.0915219	1209860	118173	3788460	146.018			5	-403768	-3759830	-5177170	0.0915219	403768	3759830	5177170	335.845
6	1270000	-87084.5	-3795420	0.0852119	1270000	87084.5	3795420	137.533			6	-379828	-3577990	-5142440	0.0852119	379828	3577990	5142440	301.347
7	1261680	-72979.7	-3813640	0.0788978	1261680	72979.7	3813640	128.712			7	-248448	-3317290	-4971970	0.0788978	248448	3317290	4971970	258.025
8	-19104900	-19573900	-53238300	0.0271589	19104900	19573900	53238300	8123.96			8	-20748600	-21096900	-58570800	0.0271589	20748600	21096900	58570800	9813.01
9	-19088600	-19591700	-53143000	0.0317556	19088600	19591700	53143000	9467.21			9	-20689200	-21041300	-58343200	0.0317556	20689200	21041300	58343200	11386.4
10	-19062600	-19518500	-53092600	0.0204396	19062600	19518500	53092600	6080.76			10	-20667700	-21115600	-58166600	0.0204396	20667700	21115600	58166600	7288.34
11	-19080500	-19532900	-53163300	0.0166607	19080500	19532900	53163300	4969.44			11	-20711400	-21165000	-58323000	0.0166607	20711400	21165000	58323000	5972.53
12	-19128600	-19570200	-53355400	0.0303825	19128600	19570200	53355400	9126.31			12	-20814000	-21208500	-58771100	0.0303825	20814000	21208500	58771100	11054.1
13	-19100700	-19524400	-53267700	0.0224803	19100700	19524400	53267700	6730.22			13	-20769600	-21223100	-58544500	0.0224803	20769600	21223100	58544500	8119.1
14	1193020	-67308.8	-3847590	0.0725876	1193020	67308.8	3847590	120.086			14	-53189.8	-3160810	-4896120	0.0725876	53189.8	3160810	4896120	231.379
15	-19133900	-19491900	-53458400	0.0343964	19133900	19491900	53458400	10366.9			15	-20866300	-21327200	-58901400	0.0343964	20866300	21327200	58901400	12572.8
16	-19100300	-19449300	-53341000	0.0307225	19100300	19449300	53341000	9219.26			16	-20805400	-21321000	-58617200	0.0307225	20805400	21321000	58617200	11126.1
17	-19059400	-19291100	-53304600	0.0346853	19059400	19291100	53304600	10388.5			17	-20774900	-21400700	-58392300	0.0346853	20774900	21400700	58392300	12472.8
18	-19094800	-19328800	-53435300	0.0369035	19094800	19328800	53435300	11106.4			18	-20845300	-21424900	-58703800	0.0369035	20845300	21424900	58703800	13407.3
19	1068550	-69741	-3898850	0.0662743	1068550	69741	3898850	111.895			19	40589	-3084910	-4819620	0.0662743	40589	3084910	4819620	204.147
20	-19135800	-19377900	-53581700	0.0361433	19135800	19377900	53581700	10936.8			20	-20920500	-21425800	-59061100	0.0361433	20920500	21425800	59061100	13284.6
21	-19173200	-19539400	-53598600	0.0344868	19173200	19539400	53598600	10448.3			21	-20935100	-21319900	-59236600	0.0344868	20935100	21319900	59236600	12743.4
22	-19069600	-19401000	-53243100	0.0228905	19069600	19401000	53243100	6843.63			22	-20750500	-21300700	-58376200	0.0228905	20750500	21300700	58376200	8224.09
23	894008	-83679.9	-3968600	0.0599627	894008	83679.9	3968600	104.339			23	180239	-3009520	-4775550	0.0599627	180239	3009520	4775550	177.016
24	-18219000	-18278000	-50652800	0.0840182	18219000	18278000	50652800	22726.3			24	-18623400	-18903000	-50636700	0.0840182	18623400	18903000	50636700	22793.7
25	-18226400	-18275600	-50634100	0.0950666	18226400	18275600	50634100	25697.4			25	-18619100	-18924800	-50594800	0.0950666	18619100	18924800	50594800	25753
26	-18217600	-18275800	-50643600	0.0906396	18217600	18275800	50643600	24508.7			26	-18617000	-18894200	-50615200	0.0906396	18617000	18894200	50615200	24569.2
27	-18167900	-18440200	-50523900	0.106707	18167900	18440200	50523900	28736.6			27	-18600200	-19174000	-50395100	0.106707	18600200	19174000	50395100	28720.6
28	-18264600	-18315800	-50522400	0.122843	18264600	18315800	50522400	33076.6			28	-18612100	-19110400	-50377900	0.122843	18612100	19110400	50377900	33035.6
29	-18187200	-18397900	-50517900	0.129027	18187200	18397900	50517900	34736.8			29	-18599800	-19135200	-50382400	0.129027	18599800	19135200	50382400	34706.4
30	-17916300	-20833500	-63134000	0.0467242	17916300	20833500	63134000	19413.8			30	-10423900	-13895000	-35206800	0.0467242	10423900	13895000	35206800	6117.89
31	-16823800	-20475600	-62520800	0.0578243	16823800	20475600	62520800	23555.5			31	-9240200	-13133500	-32256000	0.0578243	9240200	13133500	32256000	6378.52
32	-17641600	-20402100	-61352600	0.0556474	17641600	20402100	61352600	21843.8			32	-10811900	-14147100	-36159200	0.0556474	10811900	14147100	36159200	7679.05
33	-16401200	-20967600	-65288000	0.0521178	16401200	20967600	65288000	23148.8			33	-7262890	-11382800	-27383800	0.0521178	7262890	11382800	27383800	4158.59
34	-18151500	-18252800	-50600000	0.0582196	18151500	18252800	50600000	15712.4			34	-18548900	-18683300	-50501500	0.0582196	18548900	18683300	50501500	15699.3
35	-18134000	-18250200	-50605200	0.0455294	18134000	18250200	50605200	12289.1			35	-18540200	-18632700	-50510600	0.0455294	18540200	18632700	50510600	12278.8
36	-18141600	-18252400	-50608300	0.0507081	18141600	18252400	50608300	13688.9			36	-18546500	-18654100	-50519300	0.0507081	18546500	18654100	50519300	13681.2
37	-15044200	-18511400	-54939800	0.142517	15044200	18511400	54939800	44888.4			37	-15619400	-17499700	-47909800	0.142517	15619400	17499700	47909800	34369.4
38	-15356000	-18808000	-56041800	0.127781	15356000	18808000	56041800	41869			38	-13999900	-16405300	-44021200	0.127781	13999900	16405300	44021200	26039.5
39	-16029900	-18941100	-56001700	0.118853	16029900	18941100	56001700	38902.8			39	-15522400	-17610500	-47819300	0.118853	15522400	17610500	47819300	28567.8
40	-18450800	-18503400	-51191700	0.200986	18450800	18503400	51191700	55540.6			40	-19173100	-20109900	-52049500	0.200986	19173100	20109900	52049500	57771
41	-18451500	-18504800	-51193900	0.213597	18451500	18504800	51193900	59030.7			41	-19169500	-20075000	-52067500	0.213597	19169500	20075000	52067500	61425.6
42	-18435800	-18485800	-51138000	0.193529	18435800	18485800	51138000	53368.8			42	-19115600	-19977000	-51908500	0.193529	19115600	19977000	51908500	55307.5
43	-18393000	-18597800	-52002800	0.195763	18393000	18597800	52002800	55730.3			43	-19768200	-20720800	-54275000	0.195763	19768200	20720800	54275000	61082.3
44	-18441500	-18571800	-51830200	0.147493	18441500	18571800	51830200	41728.7			44	-19655300	-20679400	-53778000	0.147493	19655300	20679400	53778000	45217.9
45	-18466000	-18586800	-51877200	0.196116	18466000	18586800	51877200	55586.7			45	-19693800	-20708100	-53932800	0.196116	19693800	20708100	53932800	60460.5
46	-18709600	-18918800	-52009900	0.039845	18709600	18918800	52009900	11368.7			46	-19884300	-20711700	-54837200	0.039845	19884300	20711700	54837200	12677.4
47	-18713100	-18927600	-52017800	0.0372075	18713100	18927600	52017800	10619.7			47	-19878500	-20661200	-54859700	0.0372075	19878500	20661200	54859700	11844.9
48	-18727000	-18953900	-52057600	0.0339487	18727000	18953900	52057600	9704.74			48	-19925000	-20750600	-54992200	0.0339487	19925000	20750600	54992200	10861.2
49	-18322900	-18367100	-50973500	0.0296091	18322900	18367100	50973500	8109.78			49	-18869300	-19248300	-51463600	0.0296091	18869300	19248300	51463600	8296.79
50	-18322800	-18369300	-50983800	0.0265002	18322800	18369300	50983800	7261.08			50	-18874300	-19242400	-51487600	0.0265002	18874300	19242400	51487600	7432.06
51	-19004700	-19148000	-54013400	0.0253457	19004700	19148000	54013400	7778.15			51	-21102100	-21601400	-59750800	0.0253457	21102100	21601400	59750800	9531.19
52	-19182600	-19184100	-53998600	0.0365209	19182600	19184100	53998600	11208.7			52	-21099900	-21516400	-59825500	0.0365209	21099900	21516400	59825500	13762.6
53	-18662300	-18825200	-51878100	0.0540705	18662300	18825200	51878100	15347.2			53	-19770800	-20657900	-54350300	0.0540705	19770800	20657900	54350300	16910.8
54	-18641700	-18784800	-51820100	0.0654664	18641700	18784800	51820100	18539.1			54	-19723000	-20624100	-54152500	0.0654664	19723000	20624100	54152500	20330.9
55	-18591800	-18701900	-51665400	0.0993889	18591800	18701900	51665400	27975.7			55	-19576000	-20462800	-53616700	0.0993889	19576000	20462800	53616700	30267.4
56	-18575700	-18683300	-51607000	0.0903142	18575700	18683300	51607000	25364.5			56	-19517000	-20370100	-53428500	0.0903142	19517000	20370100	53428500	27309.7
57	-19216800	-19582700	-53763300	0.0348871	19216800	19582700	53763300	10633.6			57	-21010200	-21289700	-59624600	0.0348871	21010200	21289700	59624600	13052.6
58	-19182700	-19437600	-53745600	0.0328286	19182700	19437600	53745600	9994.32			58	-21002300	-21414700	-59462300	0.0328286	21002300	21414700	59462300	12223.4
59	-18240400	-18274700	-50615500	0.0576698	18240400	18274700	50615500	15578.6			59	-18619600	-18970200	-50551600	0.0576698	18619600	18970200	50551600	15600.3
60	-18234000	-18275200	-50624500	0.0783285	18234000	18275200	50624500	21165.9			60	-18619900	-18950500	-50572800	0.0783285	18619900	18950500	50572800	21203.7
61	-18198100	-18253100	-50555000	0.043157	18198100	18253100	50555000	11629.6			61	-18554300	-18820600	-50390200	0.043157	18554300	18820600	50390200	11595.9
62	-18207000	-18254700	-50553800	0.0425398	18207000	18254700	50553800	11463.1			62	-18559300	-18846000	-50388300	0.0425398	18559300	18846000	50388300	11430.5
63	-18391700	-18431200	-50982200	0.191003	18391700	18431200	50982200	52354.1			63	-18989000	-19808300	-51474000	0.191003	18989000	19808300	51474000	53681.3
64	-18381100	-18411800	-50951200	0.174577	18381100	18411800	50951200	47792.4			64	-18954600	-19729500	-51388500	0.174577	18954600	19729500	51388500	48892.1
65	-19019600	-19409300	-52996800	0.0166198	19019600	19409300	52996800	4925.18			65	-20623900	-21213000	-57830800	0.0166198	20623900	21213000	57830800	5863.17
66	-19031000	-19395100	-53065300	0.0248043	19031000	19395100	53065300	7368.36			66	-20654600	-21257500	-57962600	0.0248043	20654600	21257500	57962600	8789.96
67	-18469400	-18514500	-51269400	0.182167	18469400	18514500	51269400	50488.7			67	-19241500	-20231700	-52253800	0.182167	19241500	20231700	52253800	52781.9
68	-18453600	-18499000	-51209600	0.166001	18453600	18499000	51209600	45902.7			68	-19189500	-20147900	-52090000	0.166001	19189500	20147900	52090000	47794
69	-18098400	-18234600	-50566400	0.0457028	18098400	18234600	50566400	12316.1			69	-18501500	-18548700	-50410200	0.0457028	18501500	18548700	50410200	12274.5
70	-18091600	-18232100	-50561300	0.0384688	18091600	18232100	50561300	10364.4			70	-18493600	-18530600	-50391500	0.0384688	18493600	18530600	50391500	10323.5
71	-18894800	-18996200	-52815100	0.0798904	18894800	18996200	52815100	23482.2			71	-20470300	-21279400	-57062200	0.0798904	20470300	21279400	57062200	27480.2
72	-18935400	-19113800	-52890700	0.0625508	18935400	19113800	52890700	18444.3			72	-20529100	-21316100	-57305600	0.0625508	20529100	21316100	57305600	21694.1
73	-18971400	-19195700	-52980300	0.043135	18971400	19195700	52980300	12764.5			73	-20593700	-21338200	-57591300	0.043135	20593700	21338200	57591300	15104.1
74	-18375100	-18396000	-50938600	0.104417	18375100	18396000	50938600	28570			74	-18921700	-19601400	-51360000	0.104417	18921700	19601400	51360000	29194.4
75	-18377700	-18394800	-50952000	0.124849	18377700	18394800	50952000	34177.5			75	-18924500	-19575700	-51399000	0.124849	18924500	19575700	51399000	34953.1
76	-18369500	-18380600	-50927100	0.118013	18369500	18380600	50927100	32274.1			76	-18900300	-19529000	-51330700	0.118013	18900300	19529000	51330700	32948.9
77	-18367800	-18385800	-50914000	0.110389	18367800	18385800	50914000	30174.9			77	-18900400	-19567000	-51293100	0.110389	18900400	19567000	51293100	30783.1
78	-18381300	-18411200	-50953000	0.099584	18381300	18411200	50953000	27264			78	-18946100	-19679400	-51398300	0.099584	18946100	19679400	51398300	27892.9
79	-18373600	-18399600	-50927800	0.116953	18373600	18399600	50927800	31987.5			79	-18923000	-19637600	-51330100	0.116953	18923000	19637600	51330100	32669.1
80	-15429500	-20831300	-65610500	0.0379598	15429500	20831300	65610500	17039.9			80	-6246490	-11386800	-24865100	0.0379598	6246490	11386800	24865100	2540.68
81	-14312600	-21436100	-69609500	0.0318771	14312600	21436100	69609500	16146.5			81	-4487940	-9413690	-20535900	0.0318771	4487940	9413690	20535900	1462.9
82	-14896300	-21496000	-69311400	0.0341513	14896300	21496000	69311400	17132.1			82	-4726620	-9652310	-21121700	0.0341513	4726620	9652310	21121700	1655.36
83	-18237400	-18296100	-50720700	0.0618927	18237400	18296100	50720700	16785.8			83	-18672300	-18975000	-50797900	0.0618927	18672300	18975000	50797900	16898.4
84	-18238900	-18298500	-50730800	0.0597408	18238900	18298500	50730800	16208.4			84	-18678400	-18979900	-50822200	0.0597408	18678400	18979900	50822200	16326.1
85	-18229600	-18297400	-50734600	0.0438117	18229600	18297400	50734600	11887.9			85	-18672800	-18944500	-50830900	0.0438117	18672800	18944500	50830900	11974.9
86	-18227400	-18295100	-50726000	0.0431618	18227400	18295100	50726000	11707.7			86	-18667200	-18937900	-50810600	0.0431618	18667200	18937900	50810600	11788
87	-18237500	-18292400	-50702700	0.0685057	18237500	18292400	50702700	18566.6			87	-18663600	-18978300	-50753300	0.0685057	18663600	18978300	50753300	18673
88	-18245000	-18295700	-50711000	0.0874915	18245000	18295700	50711000	23720.4			88	-18673500	-19005100	-50773500	0.0874915	18673500	19005100	50773500	23869
89	-18196800	-18278600	-50677800	0.0369867	18196800	18278600	50677800	10013.2			89	-18619100	-18827200	-50692400	0.0369867	18619100	18827200	50692400	10051.9
90	-18197200	-18277000	-50669600	0.0479671	18197200	18277000	50669600	12981.9			90	-18615500	-18828000	-50674400	0.0479671	18615500	18828000	50674400	13027.3
91	-18208400	-18278800	-50667000	0.0471869	18208400	18278800	50667000	12770			91	-18622600	-18866800	-50669100	0.0471869	18622600	18866800	50669100	12815.1
92	-18206200	-18280200	-50676000	0.0479112	18206200	18280200	50676000	12970.4			92	-18625400	-18859800	-50689800	0.0479112	18625400	18859800	50689800	13021.5
93	-18194800	-18279700	-50685200	0.0270673	18194800	18279700	50685200	7329.79			93	-18624900	-18822400	-50708600	0.0270673	18624900	18822400	50708600	7360.52
94	-18464500	-18494700	-51266100	0.0592315	18464500	18494700	51266100	16413.1			94	-19170100	-19811200	-52333900	0.0592315	19170100	19811200	52333900	17177.7
95	-18469900	-18507800	-51278400	0.0442305	18469900	18507800	51278400	12262.6			95	-19190300	-19870200	-52371100	0.0442305	19190300	19870200	52371100	12848
96	-18475200	-18512000	-51299400	0.0414396	18475200	18512000	51299400	11498			96	-19200800	-19852500	-52439100	0.0414396	19200800	19852500	52439100	12066
97	-18469000	-18493400	-51288700	0.0496744	18469000	18493400	51288700	13776.4			97	-19178100	-19779300	-52404300	0.0496744	19178100	19779300	52404300	14440.8
98	-18458500	-18481000	-51250900	0.0620845	18458500	18481000	51250900	17193			98	-19147700	-19751000	-52287700	0.0620845	19147700	19751000	52287700	17970.1
99	-18729800	-18952900	-52072200	0.0511081	18729800	18952900	52072200	14617.8			99	-19952900	-20816100	-55034800	0.0511081	19952900	20816100	55034800	16380
100	-18522300	-18590500	-51445500	0.0746935	18522300	18590500	51445500	20844.4			100	-19345400	-20078800	-52902100	0.0746935	19345400	20078800	52902100	22137
101	-18535000	-18613000	-51483500	0.088558	18535000	18613000	51483500	24750.6			101	-19389500	-20162500	-53028500	0.088558	19389500	20162500	53028500	26375
102	-18226400	-18304900	-50773500	0.0472026	18226400	18304900	50773500	12826.7			102	-18689700	-18928600	-50927400	0.0472026	18689700	18928600	50927400	12947.5
103	-18219500	-18306300	-50786900	0.0421512	18219500	18306300	50786900	11459.5			103	-18691200	-18901700	-50961200	0.0421512	18691200	18901700	50961200	11575.2
104	-18215000	-18303500	-50778100	0.0351009	18215000	18303500	50778100	9539.45			104	-18682700	-18884200	-50938100	0.0351009	18682700	18884200	50938100	9630.03
105	-18222300	-18303000	-50768400	0.0360428	18222300	18303000	50768400	9792.12			105	-18684100	-18914100	-50915300	0.0360428	18684100	18914100	50915300	9881.31
106	-18238300	-18305500	-50764200	0.0543898	18238300	18305500	50764200	14775.2			106	-18694300	-18974900	-50903000	0.0543898	18694300	18974900	50903000	14908.4
107	-18233100	-18303400	-50759600	0.0453767	18233100	18303400	50759600	12324.4			107	-18687700	-18954000	-50892200	0.0453767	18687700	18954000	50892200	12431.7
108	-18155000	-18255000	-50607200	0.0496676	18155000	18255000	50607200	13408.2			108	-18554600	-18692500	-50519400	0.0496676	18554600	18692500	50519400	13402.8
109	-18165000	-18255900	-50601200	0.0506791	18165000	18255900	50601200	13678.7			109	-18558000	-18722000	-50506200	0.0506791	18558000	18722000	50506200	13670.7
110	-18168000	-18257700	-50607100	0.0501387	18168000	18257700	50607100	13536			110	-18563000	-18730600	-50521600	0.0501387	18563000	18730600	50521600	13533.3
111	-18158000	-18256900	-50613200	0.0469687	18158000	18256900	50613200	12682.6			111	-18559600	-18700900	-50534700	0.0469687	18559600	18700900	50534700	12682.2
112	-18145100	-18254300	-50613800	0.0461635	18145100	18254300	50613800	12464.9			112	-18551600	-18663300	-50534200	0.0461635	18551600	18663300	50534200	12462.6
113	-18352800	-18369500	-50955100	0.126436	18352800	18369500	50955100	34610.3			113	-18886000	-19380000	-51411300	0.126436	18886000	19380000	51411300	35381.3
114	-18357100	-18365900	-50933300	0.106688	18357100	18365900	50933300	29181.1			114	-18879600	-19410200	-51350900	0.106688	18879600	19410200	51350900	29792.7
115	-18373200	-18373600	-50951600	0.126992	18373200	18373600	50951600	34760.7			115	-18903600	-19475700	-51399700	0.126992	18903600	19475700	51399700	35537.3
116	-18370800	-18377700	-50976200	0.125456	18370800	18377700	50976200	34371.7			116	-18912700	-19448100	-51470300	0.125456	18912700	19448100	51470300	35194.5
117	-18332100	-18363600	-50947700	0.0626727	18332100	18363600	50947700	17149.7			117	-18863900	-19296000	-51390200	0.0626727	18863900	19296000	51390200	17517.7
118	-18346700	-18371700	-50971700	0.081874	18346700	18371700	50971700	22425.4			118	-18888900	-19347300	-51457800	0.081874	18888900	19347300	51457800	22947.2
119	-18233600	-18307900	-50780700	0.0482111	18233600	18307900	50780700	13104.7			119	-18698400	-18953300	-50944100	0.0482111	18698400	18953300	50944100	13233.8
120	-18240200	-18310400	-50785700	0.0465365	18240200	18310400	50785700	12652.2			120	-18706200	-18977000	-50957600	0.0465365	18706200	18977000	50957600	12781.9
121	-18216300	-18262700	-50582400	0.0928123	18216300	18262700	50582400	25038			121	-18582600	-18873200	-50472300	0.0928123	18582600	18873200	50472300	25021
122	-18215800	-18260500	-50572400	0.0748292	18215800	18260500	50572400	20179			122	-18576500	-18869500	-50446600	0.0748292	18576500	18869500	50446600	20153.1
123	-18209100	-18260600	-50579700	0.0784992	18209100	18260600	50579700	21174			123	-18576000	-18850700	-50463300	0.0784992	18576000	18850700	50463300	21153
124	-18723000	-18752100	-52240300	0.159595	18723000	18752100	52240300	45893.7			124	-20050500	-20939300	-55401800	0.159595	20050500	20939300	55401800	51825.9
125	-18756900	-18810900	-52343000	0.140157	18756900	18810900	52343000	40465.1			125	-20138200	-21024600	-55734300	0.140157	20138200	21024600	55734300	46050.6
126	-18695100	-18752300	-52106900	0.140865	18695100	18752300	52106900	40309.6			126	-19950300	-20888800	-54974600	0.140865	19950300	20888800	54974600	45066.7
127	-18229900	-18260500	-50558700	0.0493089	18229900	18260500	50558700	13290.8			127	-18578600	-18907500	-50416200	0.0493089	18578600	18907500	50416200	13267.1
128	-18223400	-18260100	-50563200	0.0623346	18223400	18260100	50563200	16804.3			128	-18575600	-18887900	-50424100	0.0623346	18575600	18887900	50424100	16775.2
129	-18215500	-18259000	-50565800	0.0614206	18215500	18259000	50565800	16559			129	-18572300	-18867300	-50429200	0.0614206	18572300	18867300	50429200	16530.9
130	-18196700	-18254300	-50562100	0.0472509	18196700	18254300	50562100	12736.1			130	-18557800	-18815300	-50411900	0.0472509	18557800	18815300	50411900	12705.9
131	-18196500	-18255200	-50566400	0.0501168	18196500	18255200	50566400	13510.8			131	-18560000	-18813900	-50423800	0.0501168	18560000	18813900	50423800	13482.6
132	-18185400	-18253400	-50569100	0.0486657	18185400	18253400	50569100	13120.3			132	-18554400	-18782600	-50428500	0.0486657	18554400	18782600	50428500	13092.7
133	-18186200	-18252600	-50564500	0.0464192	18186200	18252600	50564500	12512.5			133	-18552300	-18785100	-50416000	0.0464192	18552300	18785100	50416000	12482.5
134	-18197300	-18253600	-50558300	0.0451606	18197300	18253600	50558300	12170.9			134	-18555900	-18817200	-50400800	0.0451606	18555900	18817200	50400800	12138.9
135	-17822800	-18934700	-54178700	0.0739653	17822800	18934700	54178700	22754.3			135	-21239000	-22412200	-59592900	0.0739653	21239000	22412200	59592900	27756.4
136	-18236300	-18988600	-54021700	0.0518499	18236300	18988600	54021700	15878.6			136	-21095600	-22141500	-59180200	0.0518499	21095600	22141500	59180200	19181.4
137	-17989600	-18920500	-53944100	0.0714811	17989600	18920500	53944100	21814.8			137	-20991700	-22084200	-58729500	0.0714811	20991700	22084200	58729500	26056.2
138	-17157200	-18846900	-54425600	0.118056	17157200	18846900	54425600	36587.7			138	-21832400	-22051700	-61973800	0.118056	21832400	22051700	61973800	47708.1
139	-17461700	-18850500	-54138500	0.108504	17461700	18850500	54138500	33303			139	-21138300	-22137400	-59387400	0.108504	21138300	22137400	59387400	40407.7
140	-10854000	-15032800	-42552200	0.0738628	10854000	15032800	42552200	14007.2			140	-7032690	-10897900	-25690400	0.0738628	7032690	10897900	25690400	5199.39
141	-10286600	-14728400	-41669100	0.0524974	10286600	14728400	41669100	9552.77			141	-6519680	-10628600	-24919900	0.0524974	6519680	10628600	24919900	3482.8
142	-9932020	-15208500	-44311600	0.0544434	9932020	15208500	44311600	11207.5			142	-6492630	-10734400	-25449300	0.0544434	6492630	10734400	25449300	3762.97
143	-10537500	-15556200	-45363100	0.0717909	10537500	15556200	45363100	15472.3			143	-7132190	-11198500	-27021900	0.0717909	7132190	11198500	27021900	5576.15
144	-11584200	-15253000	-42871300	0.0869893	11584200	15253000	42871300	16740.9			144	-7376660	-11044200	-26043500	0.0869893	7376660	11044200	26043500	6289.89
145	-15795400	-21691600	-69344300	0.028389	15795400	21691600	69344300	14237.5			145	-5903420	-11045000	-24005900	0.028389	5903420	11045000	24005900	1773.84
146	-18269700	-18273400	-50579300	0.141268	18269700	18273400	50579300	38113.5			146	-18634100	-19108900	-50481700	0.141268	18634100	19108900	50481700	38138.9
147	-18269600	-18275700	-50591300	0.143113	18269600	18275700	50591300	38628.8			147	-18639400	-19110700	-50505500	0.143113	18639400	19110700	50505500	38671.9
148	-18270200	-18276800	-50595200	0.14344	18270200	18276800	50595200	38722.9			148	-18644600	-19126700	-50514300	0.14344	18644600	19126700	50514300	38776
149	-12291400	-19954200	-64568400	0.0605285	12291400	19954200	64568400	26451.9			149	-3607040	-8820880	-18341300	0.0605285	3607040	8820880	18341300	2249.47
150	-12479500	-20602600	-67470200	0.0532452	12479500	20602600	67470200	25422			150	-3527080	-8685740	-18151000	0.0532452	3527080	8685740	18151000	1936.8
151	-13044300	-19899000	-63552700	0.0667974	13044300	19899000	63552700	28222.9			151	-4302750	-9232490	-20055200	0.0667974	4302750	9232490	20055200	2928.39
152	-13278800	-23223800	-79162800	0.0439244	13278800	23223800	79162800	28937			152	-4102330	-9881400	-19551800	0.0439244	4102330	9881400	19551800	1872.37
153	-16691800	-22990100	-74636000	0.0425433	16691800	22990100	74636000	24713.9			153	-4424830	-9824090	-20365300	0.0425433	4424830	9824090	20365300	1941.8
154	-18636700	-24039900	-77694200	0.0422575	18636700	24039900	77694200	26563.3			154	-5558640	-11359800	-23078900	0.0422575	5558640	11359800	23078900	2478.51
155	-7311440	-16057200	-50976600	0.060379	7311440	16057200	50976600	16648.4			155	-3517080	-8662960	-18103500	0.060379	3517080	8662960	18103500	2184.83
156	-8863880	-17370700	-55684000	0.0604206	8863880	17370700	55684000	19783.5			156	-3445390	-8524070	-17919300	0.0604206	3445390	8524070	17919300	2140.23
157	-8585220	-16553700	-52069000	0.0643486	8585220	16553700	52069000	18413.5			157	-3376300	-8595790	-17750400	0.0643486	3376300	8595790	17750400	2247.09
158	-18276900	-18283500	-50620900	0.0971673	18276900	18283500	50620900	26257.4			158	-18664500	-19166400	-50569300	0.0971673	18664500	19166400	50569300	26326.3
159	-18273000	-18281300	-50610100	0.095638	18273000	18281300	50610100	25833.2			159	-18658800	-19161900	-50546700	0.095638	18658800	19161900	50546700	25889.4
160	-18275700	-18284400	-50622400	0.0998934	18275700	18284400	50622400	26995.5			160	-18667600	-19177300	-50573500	0.0998934	18667600	19177300	50573500	27070.5
161	-18520800	-18531300	-51558200	0.119061	18520800	18531300	51558200	33356.3			161	-19465500	-20509500	-53043400	0.119061	19465500	20509500	53043400	35536.1
162	-18533400	-18541200	-51547500	0.134969	18533400	18541200	51547500	37801.1			162	-19462800	-20510000	-53029900	0.134969	19462800	20510000	53029900	40264.9
163	-18516700	-18524400	-51484900	0.127091	18516700	18524400	51484900	35509.6			163	-19412000	-20449000	-52849200	0.127091	19412000	20449000	52849200	37660
164	-17488300	-18586600	-52854000	0.140217	17488300	18586600	52854000	41074.3			164	-20308200	-20393200	-57175900	0.140217	20308200	20393200	57175900	48257.7
165	-17569500	-18585300	-52766500	0.127065	17569500	18585300	52766500	37110.1			165	-20260300	-20542500	-56798100	0.127065	20260300	20542500	56798100	43201.2
166	-17385000	-18561700	-52838800	0.0861081	17385000	18561700	52838800	25203.1			166	-20338800	-20493500	-57221700	0.0861081	20338800	20493500	57221700	29691
167	-17291100	-18571300	-52978400	0.104662	17291100	18571300	52978400	30784.1			167	-20364400	-20422000	-57746900	0.104662	20364400	20422000	57746900	36712.2
168	-18365500	-18386600	-50902000	0.120747	18365500	18386600	50902000	32991.4			168	-18898900	-19591400	-51261600	0.120747	18898900	19591400	51261600	33636.3
169	-18420500	-18456500	-51095900	0.0900404	18420500	18456500	51095900	24788.1			169	-19090600	-19993000	-51773400	0.0900404	19090600	19993000	51773400	25607.7
170	-18418300	-18457900	-51082700	0.0814549	18418300	18457900	51082700	22413.6			170	-19079500	-19971800	-51741700	0.0814549	19079500	19971800	51741700	23136.8
171	-18411800	-18446800	-51063100	0.0981852	18411800	18446800	51063100	26996.1			171	-19061800	-19942200	-51686900	0.0981852	19061800	19942200	51686900	27829.1
172	-18334800	-18360700	-50931200	0.105663	18334800	18360700	50931200	28895.9			172	-18858400	-19315400	-51344500	0.105663	18858400	19315400	51344500	29486.7
173	-18340400	-18357600	-50910700	0.117066	18340400	18357600	50910700	31990.3			173	-18853300	-19346400	-51288800	0.117066	18853300	19346400	51288800	32606.3
174	-18365300	-18381900	-51001600	0.106083	18365300	18381900	51001600	29091.1			174	-18920200	-19413800	-51540400	0.106083	18920200	19413800	51540400	29832.1
175	-18352300	-18377400	-50993100	0.0744603	18352300	18377400	50993100	20411.7			175	-18903400	-19357400	-51516700	0.0744603	18903400	19357400	51516700	20915.7
176	-18950100	-19025600	-53049200	0.0581239	18950100	19025600	53049200	17231.8			176	-20604300	-21398000	-57581900	0.0581239	20604300	21398000	57581900	20350.9
177	-18992100	-19154600	-53120100	0.0418224	18992100	19154600	53120100	12436.7			177	-20661300	-21402900	-57848700	0.0418224	20661300	21402900	57848700	14773.2
178	-20008500	-20110900	-57598000	0.0246297	20008500	20110900	57598000	8582.36			178	-17336500	-18655700	-52312700	0.0246297	17336500	18655700	52312700	7074.06
179	-20185700	-20243100	-58051000	0.022297	20185700	20243100	58051000	7892.07			179	-16783400	-18249300	-50947600	0.022297	16783400	18249300	50947600	6074.65
180	-20124100	-20191100	-57478600	0.0228722	20124100	20191100	57478600	7942.59			180	-17203600	-18553100	-51974000	0.0228722	17203600	18553100	51974000	6484.61
181	-18509100	-18550400	-51422700	0.0324218	18509100	18550400	51422700	9038.7			181	-19292300	-19892000	-52835700	0.0324218	19292300	19892000	52835700	9577.98
182	-18515700	-18567900	-51436600	0.0378687	18515700	18567900	51436600	10563.4			182	-19317100	-19960200	-52879100	0.0378687	19317100	19960200	52879100	11208
183	-18517100	-18564400	-51446700	0.0305493	18517100	18564400	51446700	8524.76			183	-19316400	-19925100	-52911000	0.0305493	19316400	19925100	52911000	9050.61
184	-18473300	-18491100	-51311400	0.0300184	18473300	18491100	51311400	8332.08			184	-19183900	-19736300	-52475000	0.0300184	19183900	19736300	52475000	8747.3
185	-18476300	-18503100	-51313600	0.0321137	18476300	18503100	51313600	8914.81			185	-19202000	-19794000	-52482600	0.0321137	19202000	19794000	52482600	9362.98
186	-18480800	-18504700	-51333500	0.0301902	18480800	18504700	51333500	8387.13			186	-19208400	-19774600	-52553000	0.0301902	19208400	19774600	52553000	8823.72
187	-18120900	-18249000	-50612700	0.024156	18120900	18249000	50612700	6521.62			187	-18543300	-18600200	-50522900	0.024156	18543300	18600200	50522900	6516.91
188	-18114500	-18249000	-50618800	0.0222404	18114500	18249000	50618800	6005.69			188	-18538900	-18579000	-50537900	0.0222404	18538900	18579000	50537900	6002.9
189	-18112600	-18247500	-50614000	0.0220735	18112600	18247500	50614000	5959.49			189	-18530900	-18569300	-50530000	0.0220735	18530900	18569300	50530000	5955.74
190	-13733100	-14767600	-38409500	0.0942088	13733100	14767600	38409500	14714.8			190	-8910460	-10976100	-24185200	0.0942088	8910460	10976100	24185200	5961.95
191	-14499100	-14556500	-36637300	0.0869506	14499100	14556500	36637300	12480.5			191	-9356060	-10895600	-23355900	0.0869506	9356060	10895600	23355900	5183.26
192	-14384200	-15111400	-35203900	0.0605635	14384200	15111400	35203900	8116.42			192	-9441450	-10721500	-22441100	0.0605635	9441450	10721500	22441100	3361.69
193	-14291300	-14393600	-36068600	0.0645996	14291300	14393600	36068600	8991.29			193	-8786470	-10686700	-22930200	0.0645996	8786470	10686700	22930200	3699.57
194	-11314200	-18935200	-60689300	0.037653	11314200	18935200	60689300	14554.1			194	-3708110	-8900380	-18600200	0.037653	3708110	8900380	18600200	1436.51
195	-10421800	-18890800	-61370300	0.0317056	10421800	18890800	61370300	12569.5			195	-3005690	-8593930	-16869500	0.0317056	3005690	8593930	16869500	1016.49
196	-10729800	-19420200	-63585100	0.0293377	10729800	19420200	63585100	12484.4			196	-2892660	-8541480	-16590400	0.0293377	2892660	8541480	16590400	913.43
197	-18038200	-18221500	-50560100	0.0355234	18038200	18221500	50560100	9568.46			197	-18404100	-18468100	-50388200	0.0355234	18404100	18468100	50388200	9526.87
198	-18024400	-18219000	-50556800	0.0236604	18024400	18219000	50556800	6371.98			198	-18373800	-18465500	-50377000	0.0236604	18373800	18465500	50377000	6342.03
199	-18027900	-18220000	-50546600	0.0302298	18027900	18220000	50546600	8138.2			199	-18391200	-18465700	-50359400	0.0302298	18391200	18465700	50359400	8098.11
200	-18044300	-18221700	-50545500	0.0315309	18044300	18221700	50545500	8488.61			200	-18423000	-18470900	-50357100	0.0315309	18423000	18470900	50357100	8447.01
201	-14189800	-16357900	-33131500	0.0778661	14189800	16357900	33131500	9497.31			201	-10386700	-12581300	-17772500	0.0778661	10386700	12581300	17772500	3235.68
202	-14263300	-16055700	-33735400	0.105315	14263300	16055700	33735400	13207.9			202	-10471500	-11643600	-19081500	0.105315	10471500	11643600	19081500	4686.09
203	-13745200	-15344300	-34343800	0.10026	13745200	15344300	34343800	12833.4			203	-10000700	-11089500	-19251300	0.10026	10000700	11089500	19251300	4409.78
204	-13811600	-15880700	-33778400	0.0822638	13811600	15880700	33778400	10288.5			204	-10106400	-12062100	-18256700	0.0822638	10106400	12062100	18256700	3457.36
205	-18215900	-18256300	-50552300	0.0444613	18215900	18256300	50552300	11980.6			205	-18564100	-18871000	-50386000	0.0444613	18564100	18871000	50386000	11947.1
206	-18207600	-18254500	-50551400	0.0424884	18207600	18254500	50551400	11448.3			206	-18558300	-18849600	-50379900	0.0424884	18558300	18849600	50379900	11413.3
207	-18368400	-18375200	-50927100	0.0976576	18368400	18375200	50927100	26706.8			207	-18894000	-19495400	-51334200	0.0976576	18894000	19495400	51334200	27264.9
208	-18938500	-19304900	-52714500	0.0356017	18938500	19304900	52714500	10438.9			208	-20442100	-21112100	-57095300	0.0356017	20442100	21112100	57095300	12251.6
209	-18965400	-19342500	-52805300	0.0320643	18965400	19342500	52805300	9434.04			209	-20499200	-21123900	-57355100	0.0320643	20499200	21123900	57355100	11130.8
210	-18359700	-18362400	-50914200	0.0832221	18359700	18362400	50914200	22746.6			210	-18872800	-19430700	-51297600	0.0832221	18872800	19430700	51297600	23196.3
211	-18382400	-18409400	-50959800	0.0831915	18382400	18409400	50959800	22781.7			211	-18944100	-19649200	-51419100	0.0831915	18944100	19649200	51419100	23315.9
212	-18595100	-18713500	-51669600	0.0403563	18595100	18713500	51669600	11361.6			212	-19563500	-20367700	-53652500	0.0403563	19563500	20367700	53652500	12300.2
213	-18587500	-18701500	-51645100	0.0509876	18587500	18701500	51645100	14341			213	-19547800	-20378000	-53567000	0.0509876	19547800	20378000	53567000	15494.3
214	-18584400	-18693300	-51638700	0.0277844	18584400	18693300	51638700	7812.66			214	-19534500	-20302200	-53549600	0.0277844	19534500	20302200	53549600	8435.31
215	-18126000	-18247200	-50598700	0.0423762	18126000	18247200	50598700	11434.9			215	-18532500	-18613000	-50493800	0.0423762	18532500	18613000	50493800	11420.2
216	-18113800	-18245100	-50601200	0.0379296	18113800	18245100	50601200	10235.5			216	-18526500	-18579900	-50498200	0.0379296	18526500	18579900	50498200	10222.1
217	-18138700	-18249500	-50597000	0.0547234	18138700	18249500	50597000	14766.4			217	-18539200	-18647600	-50491100	0.0547234	18539200	18647600	50491100	14748.4
218	-18385000	-18388100	-50993700	0.109921	18385000	18388100	50993700	30137.3			218	-18937400	-19517700	-51518400	0.109921	18937400	19517700	51518400	30901.1
219	-18381100	-18390300	-50972700	0.127945	18381100	18390300	50972700	35051.7			219	-18930100	-19543200	-51458500	0.127945	18930100	19543200	51458500	35893
220	-18464700	-18512500	-51248800	0.0734757	18464700	18512500	51248800	20348.4			220	-19184700	-19947000	-52268000	0.0734757	19184700	19947000	52268000	21271.2
221	-18456800	-18498600	-51225000	0.0660125	18456800	18498600	51225000	18264.3			221	-19157600	-19888100	-52197700	0.0660125	19157600	19888100	52197700	19056.7
222	-18455000	-18484900	-51230300	0.0568842	18455000	18484900	51230300	15741			222	-19143200	-19797200	-52219900	0.0568842	19143200	19797200	52219900	16427.9
223	-18460600	-18497800	-51244200	0.0589492	18460600	18497800	51244200	16321.7			223	-19163700	-19854900	-52259900	0.0589492	19163700	19854900	52259900	17053.5
224	-18127200	-18250700	-50614500	0.0309538	18127200	18250700	50614500	8357.66			224	-18539500	-18610900	-50528900	0.0309538	18539500	18610900	50528900	8352.9
225	-18124300	-18248400	-50606200	0.0352951	18124300	18248400	50606200	9526.72			225	-18534600	-18607300	-50509200	0.0352951	18534600	18607300	50509200	9517.18
226	-18191600	-18258100	-50549100	0.031057	18191600	18258100	50549100	8367.08			226	-18555200	-18827100	-50357700	0.031057	18555200	18827100	50357700	8334.91
227	-18198900	-18253600	-50549700	0.0428786	18198900	18253600	50549700	11552.3			227	-18553000	-18830200	-50374900	0.0428786	18553000	18830200	50374900	11514.9
228	-18206400	-18256000	-50549300	0.044755	18206400	18256000	50549300	12058.1			228	-18556700	-18853300	-50369900	0.044755	18556700	18853300	50369900	12017.8
229	-19249100	-19710100	-53789500	0.035118	19249100	19710100	53789500	10719.3			229	-21017400	-21166900	-59782100	0.035118	21017400	21166900	59782100	13200.6
230	-19203400	-19664800	-53616900	0.0342554	19203400	19664800	53616900	10390.1			230	-20939900	-21188400	-59390900	0.0342554	20939900	21188400	59390900	12715.7
231	-19463300	-19848800	-54671700	0.0418853	19463300	19848800	54671700	13196			231	-20822000	-21240900	-60914800	0.0418853	20822000	21240900	60914800	16311
232	-19413600	-19868600	-54415100	0.0322582	19413600	19868600	54415100	10072.7			232	-20885400	-21225900	-61044700	0.0322582	20885400	21225900	61044700	12614.3
233	-19243900	-19498500	-53976500	0.037722	19243900	19498500	53976500	11581.4			233	-21104200	-21340700	-60021500	0.037722	21104200	21340700	60021500	14296.6
234	-19215500	-19353800	-53985600	0.0377049	19215500	19353800	53985600	11573.7			234	-21102800	-21421100	-59934700	0.0377049	21102800	21421100	59934700	14254.1
235	-14259100	-17200400	-32524300	0.0596934	14259100	17200400	32524300	7142.65			235	-10503100	-13475900	-17370300	0.0596934	10503100	13475900	17370300	2505.29
236	-14341800	-17987300	-32126500	0.0328438	14341800	17987300	32126500	3901.25			236	-10598700	-14328200	-16969100	0.0328438	10598700	14328200	16969100	1397.18
237	-13284600	-21718800	-71983600	0.0339963	13284600	21718800	71983600	18469.1			237	-7807620	-11899000	-28680100	0.0339963	7807620	11899000	28680100	2973.47
238	-14316900	-21430300	-69572800	0.0216964	14316900	21430300	69572800	10977.9			238	-8272350	-12304600	-29886700	0.0216964	8272350	12304600	29886700	2058.14
239	-18879300	-19201800	-52535500	0.0389153	18879300	19201800	52535500	11331.8			239	-20322600	-21086000	-56530300	0.0389153	20322600	21086000	56530300	13139.2
240	-18848500	-19127900	-52462800	0.0543367	18848500	19127900	52462800	15775.9			240	-20263900	-21053600	-56304100	0.0543367	20263900	21053600	56304100	18204
241	-18208500	-18287300	-50707400	0.0377222	18208500	18287300	50707400	10224.2			241	-18643700	-18870900	-50765700	0.0377222	18643700	18870900	50765700	10282
242	-18216300	-18288800	-50706700	0.0324121	18216300	18288800	50706700	8785.03			242	-18648800	-18897700	-50763300	0.0324121	18648800	18897700	50763300	8834.89
243	-18431400	-18447500	-51155200	0.0567798	18431400	18447500	51155200	15665.7			243	-19071300	-19682600	-51992100	0.0567798	19071300	19682600	51992100	16253.8
244	-18439000	-18460200	-51179000	0.039356	18439000	18460200	51179000	10868.6			244	-19093000	-19719200	-52058400	0.039356	19093000	19719200	52058400	11295.2
245	-19096200	-19194400	-53576400	0.0399151	19096200	19194400	53576400	12067.6			245	-20904800	-21524400	-58887600	0.0399151	20904800	21524400	58887600	14593.6
246	-19149700	-19273100	-53752600	0.0353622	19149700	19273100	53752600	10761.7			246	-20995700	-21505400	-59340100	0.0353622	20995700	21505400	59340100	13119
247	-18997700	-19317600	-52983800	0.0287759	18997700	19317600	52983800	8520.46			247	-20607700	-21278900	-57717600	0.0287759	20607700	21278900	57717600	10116
248	-18314200	-18360100	-50948600	0.0394219	18314200	18360100	50948600	10787			248	-18849500	-19224900	-51392600	0.0394219	18849500	19224900	51392600	11016.3
249	-18317700	-18358200	-50936200	0.0548632	18317700	18358200	50936200	15005.4			249	-18846300	-19243500	-51358800	0.0548632	18846300	19243500	51358800	15313.5
250	-18309700	-18361800	-50961400	0.0381464	18309700	18361800	50961400	10442.8			250	-18852100	-19203000	-51426900	0.0381464	18852100	19203000	51426900	10672.4
251	-18318000	-18364700	-50966700	0.0148287	18318000	18364700	50966700	4060.39			251	-18862700	-19235500	-51444700	0.0148287	18862700	19235500	51444700	4152.03
252	-18896900	-19190100	-52631000	0.051621	18896900	19190100	52631000	15083.2			252	-20381700	-21120600	-56798600	0.051621	20381700	21120600	56798600	17589.3
253	-18929800	-19239500	-52738600	0.0469305	18929800	19239500	52738600	13769			253	-20455300	-21174200	-57095800	0.0469305	20455300	21174200	57095800	16154.3
254	-18487900	-18532400	-51339600	0.0468928	18487900	18532400	51339600	13031.6			254	-19239000	-19907900	-52565900	0.0468928	19239000	19907900	52565900	13720
255	-18494200	-18547600	-51354300	0.0616242	18494200	18547600	51354300	17136			255	-19262800	-19977600	-52609700	0.0616242	19262800	19977600	52609700	18064.4
256	-18302500	-18351300	-50918400	0.0635936	18302500	18351300	50918400	17380.5			256	-18824400	-19189200	-51308600	0.0635936	18824400	19189200	51308600	17713.1
257	-18303600	-18354200	-50931200	0.0469352	18303600	18354200	50931200	12833.9			257	-18831400	-19187100	-51344100	0.0469352	18831400	19187100	51344100	13090.2
258	-18654500	-18819100	-51847100	0.0317823	18654500	18819100	51847100	9010.46			258	-19718500	-20491900	-54266800	0.0317823	19718500	20491900	54266800	9903.88
259	-18643300	-18799700	-51812800	0.0344581	18643300	18799700	51812800	9755.95			259	-19688500	-20463700	-54151900	0.0344581	19688500	20463700	54151900	10693.3
260	-18667500	-18842500	-51885600	0.0332377	18667500	18842500	51885600	9437.34			260	-19754700	-20528600	-54402800	0.0332377	19754700	20528600	54402800	10408.4
261	-18172900	-18253800	-50583600	0.0484527	18172900	18253800	50583600	13069.5			261	-18554100	-18745900	-50463700	0.0484527	18554100	18745900	50463700	13050.5
262	-18173100	-18252600	-50577700	0.0515149	18173100	18252600	50577700	13892.3			262	-18551200	-18747000	-50448600	0.0515149	18551200	18747000	50448600	13867.5
263	-18184500	-18254300	-50574300	0.0506675	18184500	18254300	50574300	13662.7			263	-18556600	-18779500	-50442200	0.0506675	18556600	18779500	50442200	13638.1
264	-18183400	-18255300	-50580000	0.046935	18183400	18255300	50580000	12658.9			264	-18558900	-18775900	-50456400	0.046935	18558900	18775900	50456400	12640
265	-18162800	-18254000	-50594600	0.0527204	18162800	18254000	50594600	14226			265	-18553300	-18716100	-50489800	0.0527204	18553300	18716100	50489800	14212.2
266	-18173100	-18255200	-50589900	0.0482118	18173100	18255200	50589900	13007.6			266	-18557500	-18746000	-50479600	0.0482118	18557500	18746000	50479600	12993.5
267	-18757900	-18945800	-52213000	0.0737553	18757900	18945800	52213000	21203.9			267	-20065600	-20954200	-55458800	0.0737553	20065600	20954200	55458800	23999.2
268	-18786400	-18995400	-52299200	0.0628726	18786400	18995400	52299200	18135.9			268	-20135800	-21003900	-55743300	0.0628726	20135800	21003900	55743300	20662.2
269	-18816700	-19047800	-52391300	0.0559829	18816700	19047800	52391300	16206.4			269	-20208500	-21054300	-56039500	0.0559829	20208500	21054300	56039500	18588.2
270	-18914200	-19764900	-57043500	0.0532073	18914200	19764900	57043500	18141.8			270	-18863300	-19792500	-56085300	0.0532073	18863300	19792500	56085300	17564.3
271	-19340000	-19806200	-56814500	0.04638	19340000	19806200	56814500	15708.6			271	-18761900	-19686200	-55840500	0.04638	18761900	19686200	55840500	15175.7
272	-19772300	-20170700	-58119500	0.0351261	19772300	20170700	58119500	12446.6			272	-17380400	-18682100	-52421800	0.0351261	17380400	18682100	52421800	10130.7
273	-19609500	-20273100	-58770100	0.028829	19609500	20273100	58770100	10433.8			273	-16576300	-18144600	-50398200	0.028829	16576300	18144600	50398200	7687.88
274	-19530800	-19980600	-57454900	0.0438569	19530800	19980600	57454900	15188			274	-18035100	-19157200	-54036500	0.0438569	18035100	19157200	54036500	13438.9
275	-18631800	-18774100	-51783900	0.0294714	18631800	18774100	51783900	8334.34			275	-19656700	-20405200	-54050300	0.0294714	19656700	20405200	54050300	9110.94
276	-18421100	-18465600	-51087900	0.139513	18421100	18465600	51087900	38397.8			276	-19082500	-19968600	-51759100	0.139513	19082500	19968600	51759100	39652.4
277	-18434900	-18482000	-51137700	0.187738	18434900	18482000	51137700	51770.5			277	-19123200	-20023400	-51898400	0.187738	19123200	20023400	51898400	53644.9
278	-18424800	-18473700	-51097400	0.197658	18424800	18473700	51097400	54422.1			278	-19087200	-19957800	-51792300	0.197658	19087200	19957800	51792300	56243.5
279	-18412100	-18456600	-51054100	0.1656	18412100	18456600	51054100	45518.4			279	-19050500	-19905500	-51669700	0.1656	19050500	19905500	51669700	46899
280	-18411100	-18452700	-51053600	0.111725	18411100	18452700	51053600	30708.7			280	-19053100	-19924500	-51663200	0.111725	19053100	19924500	51663200	31636.6
281	-18128500	-18238600	-50548000	0.0485208	18128500	18238600	50548000	13068			281	-18508700	-18636300	-50360800	0.0485208	18508700	18636300	50360800	13011.9
282	-18138300	-18241300	-50545700	0.0382728	18138300	18241300	50545700	10307.4			282	-18513200	-18664900	-50354800	0.0382728	18513200	18664900	50354800	10262.6
283	-18486700	-18524200	-51341900	0.1768	18486700	18524200	51341900	49135.9			283	-19301600	-20315300	-52456600	0.1768	19301600	20315300	52456600	51623.9
284	-18504200	-18532600	-51417300	0.182263	18504200	18532600	51417300	50798.4			284	-19363300	-20400300	-52665700	0.182263	19363300	20400300	52665700	53642.5
285	-14397000	-14762200	-37719900	0.109445	14397000	14762200	37719900	16580.1			285	-9568110	-11065900	-23955500	0.109445	9568110	11065900	23955500	6850.47
286	-14254300	-16677400	-33210000	0.0622608	14254300	16677400	33210000	7658.51			286	-10415100	-13256000	-17302100	0.0622608	10415100	13256000	17302100	2571.58
287	-14313400	-17240200	-32756400	0.0487619	14313400	17240200	32756400	5909.15			287	-10461300	-13870800	-16785600	0.0487619	10461300	13870800	16785600	2000.09
288	680012	-121626	-4059670	0.0536532	680012	121626	4059670	97.5069			288	218436	-2969820	-4782710	0.0536532	218436	2969820	4782710	157.105
289	-18601400	-18722800	-51690200	0.0592574	18601400	18722800	51690200	16696.3			289	-19595300	-20458400	-53713300	0.0592574	19595300	20458400	53713300	18107.2
290	-18607900	-18736000	-51708100	0.0461975	18607900	18736000	51708100	13025.9			290	-19606200	-20440100	-53783500	0.0461975	19606200	20440100	53783500	14150.4
291	-18888800	-19132500	-52650100	0.0694005	18888800	19132500	52650100	20287.7			291	-20391000	-21175900	-56787900	0.0694005	20391000	21175900	56787900	23644.1
292	-18924700	-19185500	-52768000	0.0573192	18924700	19185500	52768000	16831.3			292	-20473900	-21252700	-57105900	0.0573192	20473900	21252700	57105900	19743
293	-18650700	-18809800	-51837900	0.0226029	18650700	18809800	51837900	6405.64			293	-19748900	-20613000	-54221500	0.0226029	19748900	20613000	54221500	7036.34
294	-18660600	-18829300	-51865600	0.0230066	18660600	18829300	51865600	6527.22			294	-19760100	-20601800	-54333700	0.0230066	19760100	20601800	54333700	7189.57
295	-18648500	-18808100	-51829500	0.0191193	18648500	18808100	51829500	5416.67			295	-19715600	-20551100	-54194000	0.0191193	19715600	20551100	54194000	5944.27
296	-18467300	-18511900	-51262200	0.0582076	18467300	18511900	51262200	16128.1			296	-19187800	-19914400	-52315100	0.0582076	19187800	19914400	52315100	16877.3
297	-18428400	-18471200	-51117200	0.127436	18428400	18471200	51117200	35113.2			297	-19109500	-20021200	-51835100	0.127436	19109500	20021200	51835100	36329.8
298	-18440500	-18485600	-51160400	0.148764	18440500	18485600	51160400	41058.5			298	-19147200	-20081500	-51954700	0.148764	19147200	20081500	51954700	42607.5
299	-18302400	-18356300	-50942600	0.0362722	18302400	18356300	50942600	9922.44			299	-18835900	-19176700	-51375200	0.0362722	18835900	19176700	51375200	10127.5
300	-18298600	-18358000	-50954300	0.0337782	18298600	18358000	50954300	9244.12			300	-18838600	-19159300	-51406100	0.0337782	18838600	19159300	51406100	9441.21
301	-18289400	-18353900	-50944000	0.0200631	18289400	18353900	50944000	5488.37			301	-18826000	-19128500	-51376800	0.0200631	18826000	19128500	51376800	5600.92
302	-18228000	-18309600	-50794200	0.0354832	18228000	18309600	50794200	9649.69			302	-18705100	-18934200	-50977300	0.0354832	18705100	18934200	50977300	9751.43
303	-18224700	-18311000	-50804200	0.0271895	18224700	18311000	50804200	7396.91			303	-18703300	-18914800	-51004800	0.0271895	18703300	18914800	51004800	7479.13
304	-18221700	-18308500	-50795200	0.0337055	18221700	18308500	50795200	9166.37			304	-18695500	-18905800	-50977700	0.0337055	18695500	18905800	50977700	9261.76
305	-19016800	-19130000	-53262300	0.042682	19016800	19130000	53262300	12756.4			305	-20734800	-21457600	-58144200	0.042682	20734800	21457600	58144200	15227.3
306	-19052400	-19146400	-53415900	0.0427781	19052400	19146400	53415900	12856.7			306	-20818000	-21506600	-58492100	0.0427781	20818000	21506600	58492100	15439.2
307	-18241200	-18261700	-50552900	0.021731	18241200	18261700	50552900	5856.4			307	-18584600	-18942500	-50403900	0.021731	18584600	18942500	50403900	5845.2
308	-18241100	-18262200	-50555200	0.0337939	18241100	18262200	50555200	9108.09			308	-18585800	-18941300	-50419600	0.0337939	18585800	18941300	50419600	9095.15
309	-18235900	-18260900	-50554400	0.0311784	18235900	18260900	50554400	8402.74			309	-18581700	-18931600	-50407700	0.0311784	18581700	18931600	50407700	8387.1
310	-18075000	-18227800	-50556700	0.0123846	18075000	18227800	50556700	3335.91			310	-18490400	-18517300	-50407400	0.0123846	18490400	18517300	50407400	3325.31
311	-18082200	-18229400	-50557300	0.0183033	18082200	18229400	50557300	4930.41			311	-18493200	-18498400	-50376400	0.0183033	18493200	18498400	50376400	4908.58
312	-18073700	-18228700	-50562600	0.0152426	18073700	18228700	50562600	4106.63			312	-18496200	-18500200	-50384300	0.0152426	18496200	18500200	50384300	4089.03
313	-18218000	-18284200	-50683400	0.015703	18218000	18284200	50683400	4252.45			313	-18638000	-18901700	-50707800	0.015703	18638000	18901700	50707800	4271.5
314	-18222500	-18286400	-50689300	0.0401569	18222500	18286400	50689300	10877.3			314	-18644400	-18919200	-50720700	0.0401569	18644400	18919200	50720700	10929.5
315	-18222200	-18283500	-50675600	0.0519882	18222200	18283500	50675600	14074.7			315	-18637600	-18917500	-50689900	0.0519882	18637600	18917500	50689900	14133.2
316	-18213700	-18281800	-50676200	0.050292	18213700	18281800	50676200	13615.4			316	-18630900	-18887100	-50688700	0.050292	18630900	18887100	50688700	13669.6
317	-18212800	-18283500	-50685000	0.0384974	18212800	18283500	50685000	10425.7			317	-18634900	-18885100	-50709700	0.0384974	18634900	18885100	50709700	10472
318	-18221600	-18287700	-50696200	0.042573	18221600	18287700	50696200	11534.7			318	-18647500	-18917000	-50738000	0.042573	18647500	18917000	50738000	11594.5
319	-18214700	-18285500	-50692700	0.0253236	18214700	18285500	50692700	6860.07			319	-18646000	-18896000	-50721400	0.0253236	18646000	18896000	50721400	6891.97
320	-18214500	-18286700	-50698800	0.0259131	18214500	18286700	50698800	7021.38			320	-18645100	-18893500	-50750000	0.0259131	18645100	18893500	50750000	7059.74
321	-18190500	-18270400	-50644900	0.0315513	18190500	18270400	50644900	8530.89			321	-18596200	-18797600	-50611800	0.0315513	18596200	18797600	50611800	8547.7
322	-18183400	-18269000	-50645600	0.0209171	18183400	18269000	50645600	5655.59			322	-18600900	-18784700	-50611800	0.0209171	18600900	18784700	50611800	5666.57
323	-18192800	-18269200	-50637000	0.0398209	18192800	18269200	50637000	10763.7			323	-18595300	-18808000	-50598100	0.0398209	18595300	18808000	50598100	10783
324	-18185700	-18267700	-50636900	0.0333537	18185700	18267700	50636900	9015.33			324	-18590100	-18786400	-50595000	0.0333537	18590100	18786400	50595000	9029.84
325	-18217100	-18280100	-50664600	0.0611573	18217100	18280100	50664600	16549.9			325	-18627800	-18897400	-50663300	0.0611573	18627800	18897400	50663300	16607.8
326	-18201800	-18276800	-50664400	0.0252227	18201800	18276800	50664400	6825.09			326	-18616100	-18842000	-50663000	0.0252227	18616100	18842000	50663000	6847.69
327	-18208200	-18276900	-50658400	0.0557907	18208200	18276900	50658400	15093.5			327	-18617500	-18863500	-50648300	0.0557907	18617500	18863500	50648300	15139.7
328	-18226300	-18282000	-50664700	0.0699223	18226300	18282000	50664700	18922.5			328	-18634700	-18929600	-50664100	0.0699223	18634700	18929600	50664100	18991.3
329	-18224600	-18290600	-50707300	0.0421044	18224600	18290600	50707300	11412.7			329	-18655100	-18926700	-50764400	0.0421044	18655100	18926700	50764400	11478.8
330	-18231100	-18293000	-50711900	0.0511475	18231100	18293000	50711900	13866.6			330	-18662900	-18952900	-50775300	0.0511475	18662900	18952900	50775300	13951.5
331	-18223100	-18292800	-50719200	0.0430917	18223100	18292800	50719200	11685.5			331	-18661100	-18923400	-50796000	0.0430917	18661100	18923400	50796000	11761.7
332	-18217400	-18290700	-50714700	0.0261539	18217400	18290700	50714700	7090.97			332	-18651300	-18895100	-50776000	0.0261539	18651300	18895100	50776000	7132.35
333	-18229200	-18289500	-50697400	0.0607156	18229200	18289500	50697400	16451.5			333	-18654500	-18946100	-50741800	0.0607156	18654500	18946100	50741800	16540.1
334	-18228500	-18285600	-50679600	0.0659412	18228500	18285600	50679600	17855.4			334	-18644900	-18942500	-50699700	0.0659412	18644900	18942500	50699700	17935
335	-18637100	-18785500	-51797700	0.0349122	18637100	18785500	51797700	9878.45			335	-19696300	-20569900	-54082800	0.0349122	19696300	20569900	54082800	10813
336	-18636900	-18784500	-51797500	0.0260728	18636900	18784500	51797500	7377.25			336	-19690100	-20520600	-54102700	0.0260728	19690100	20520600	54102700	8079.16
337	-18621900	-18758300	-51752400	0.0453776	18621900	18758300	51752400	12816.8			337	-19651600	-20506900	-53932800	0.0453776	19651600	20506900	53932800	13976.7
338	-19212900	-19245100	-54267600	0.0360872	19212900	19245100	54267600	11183			338	-21215200	-21416600	-60474700	0.0360872	21215200	21416600	60474700	13879.6
339	-19287200	-19407900	-54273200	0.0389523	19287200	19407900	54273200	12081.5			339	-21218100	-21320200	-60585200	0.0389523	21218100	21320200	60585200	15029.9
340	-19191200	-19298200	-54542600	0.0384698	19191200	19298200	54542600	12036.9			340	-21307400	-21310700	-61020300	0.0384698	21307400	21310700	61020300	15049.4
341	-19355000	-19430200	-54574300	0.0409853	19355000	19430200	54574300	12848.8			341	-21222100	-21328900	-61211200	0.0409853	21222100	21328900	61211200	16126.3
342	-19031000	-19202000	-54244400	0.0274553	19031000	19202000	54244400	8495.81			342	-21210700	-21544900	-60310900	0.0274553	21210700	21544900	60310900	10509.1
343	-18925900	-19231400	-54489200	0.0403291	18925900	19231400	54489200	12584			343	-21311000	-21505200	-60842800	0.0403291	21311000	21505200	60842800	15697.6
344	-19082000	-19115200	-53779600	0.0397156	19082000	19115200	53779600	12090			344	-20994700	-21590100	-59250400	0.0397156	20994700	21590100	59250400	14695.8
345	-19032200	-19273600	-53192200	0.0279781	19032200	19273600	53192200	8345.26			345	-20713600	-21367300	-58133600	0.0279781	20713600	21367300	58133600	9974.68
346	-19013100	-19292400	-53082300	0.0322226	19013100	19292400	53082300	9574.03			346	-20657500	-21336600	-57896800	0.0322226	20657500	21336600	57896800	11397.4
347	-19048600	-19381200	-53163000	0.0238487	19048600	19381200	53163000	7109.05			347	-20706600	-21290100	-58177700	0.0238487	20706600	21290100	58177700	8512.39
348	-18963600	-19243000	-52895800	0.0361031	18963600	19243000	52895800	10653			348	-20550600	-21272000	-57452200	0.0361031	20550600	21272000	57452200	12580.4
349	-18964900	-19312800	-52832300	0.0354262	18964900	19312800	52832300	10432.1			349	-20519100	-21214200	-57360000	0.0354262	20519100	21214200	57360000	12304
350	-18991400	-19355600	-52915900	0.0260371	18991400	19355600	52915900	7691.8			350	-20570200	-21211300	-57606500	0.0260371	20570200	21211300	57606500	9117.29
351	-18206900	-18275100	-50651000	0.0622298	18206900	18275100	50651000	16830.8			351	-18612800	-18858400	-50631000	0.0622298	18612800	18858400	50631000	16875.7
352	-18202700	-18272900	-50644600	0.0747858	18202700	18272900	50644600	20221.4			352	-18606400	-18843000	-50615900	0.0747858	18606400	18843000	50615900	20267.7
353	-18197300	-18270700	-50639800	0.0577027	18197300	18270700	50639800	15599.2			353	-18599800	-18824200	-50603200	0.0577027	18599800	18824200	50603200	15629.3
354	-18212000	-18289400	-50714100	0.0229729	18212000	18289400	50714100	6228.25			354	-18652700	-18888300	-50790300	0.0229729	18652700	18888300	50790300	6268.03
355	-18211600	-18290600	-50720300	0.0232123	18211600	18290600	50720300	6294.62			355	-18658800	-18885500	-50783200	0.0232123	18658800	18885500	50783200	6331.77
356	-18214500	-18292500	-50726200	0.0320832	18214500	18292500	50726200	8702.23			356	-18657200	-18891700	-50809500	0.0320832	18657200	18891700	50809500	8760.15
357	-18217400	-18294300	-50731900	0.034346	18217400	18294300	50731900	9318.1			357	-18662600	-18903000	-50823700	0.034346	18662600	18903000	50823700	9383.45
358	-18220200	-18296200	-50738300	0.0343892	18220200	18296200	50738300	9332.18			358	-18667600	-18910200	-50840200	0.0343892	18667600	18910200	50840200	9401.36
359	-18229500	-18299500	-50744500	0.0379229	18229500	18299500	50744500	10293.9			359	-18677500	-18942000	-50855800	0.0379229	18677500	18942000	50855800	10374.9
360	-18220800	-18297900	-50745900	0.0298648	18220800	18297900	50745900	8106.74			360	-18671800	-18912200	-50858200	0.0298648	18671800	18912200	50858200	8170.05
361	-18620400	-18751200	-51752100	0.063115	18620400	18751200	51752100	17826			361	-19656700	-20544200	-53919800	0.063115	19656700	20544200	53919800	19434.3
362	-18672800	-18847100	-51905900	0.0404264	18672800	18847100	51905900	11487.3			362	-19795700	-20654600	-54471900	0.0404264	19795700	20654600	54471900	12697.1
363	-18326700	-18365000	-50959600	0.0419037	18326700	18365000	50959600	11471.4			363	-18865400	-19269300	-51424000	0.0419037	18865400	19269300	51424000	11725.8
364	-18336000	-18370100	-50974500	0.0410572	18336000	18370100	50974500	11246.4			364	-18880400	-19300100	-51464800	0.0410572	18880400	19300100	51464800	11507.8
365	-18423800	-18435500	-51130900	0.0630932	18423800	18435500	51130900	17390.9			365	-19048000	-19645100	-51918200	0.0630932	19048000	19645100	51918200	18009.3
366	-18415700	-18423100	-51104700	0.0588483	18415700	18423100	51104700	16204.2			366	-19023900	-19607200	-51841500	0.0588483	19023900	19607200	51841500	16747.7
367	-18407800	-18408400	-51082100	0.0555835	18407800	18408400	51082100	15291.3			367	-18999500	-19558200	-51774200	0.0555835	18999500	19558200	51774200	15776.1
368	-18393600	-18400800	-51063200	0.0533137	18393600	18400800	51063200	14655.7			368	-18976300	-19503000	-51718800	0.0533137	18976300	19503000	51718800	15097.4
369	-18381500	-18391600	-51031600	0.0657528	18381500	18391600	51031600	18052.8			369	-18949700	-19467000	-51627800	0.0657528	18949700	19467000	51627800	18554.7
370	-18378700	-18395100	-51050900	0.0478361	18378700	18395100	51050900	13143.1			370	-18956500	-19445000	-51682200	0.0478361	18956500	19445000	51682200	13524.5
371	-19111100	-19350100	-54870000	0.045303	19111100	19350100	54870000	14335.6			371	-21151700	-21378400	-61517500	0.045303	21151700	21378400	61517500	17994.4
372	-19416700	-19421300	-54903500	0.0419492	19416700	19421300	54903500	13303.3			372	-21006200	-21325900	-61385800	0.0419492	21006200	21325900	61385800	16587.2
373	-19328100	-19592500	-54283700	0.0435866	19328100	19592500	54283700	13533			373	-21226900	-21254600	-60692600	0.0435866	21226900	21254600	60692600	16872.2
374	-18480800	-18525100	-51313100	0.0325535	18480800	18525100	51313100	9037.51			374	-19221200	-19904700	-52479100	0.0325535	19221200	19904700	52479100	9494.65
375	-18484000	-18534700	-51318700	0.0435035	18484000	18534700	51318700	12080.4			375	-19235500	-19958000	-52498700	0.0435035	19235500	19958000	52498700	12700.4
376	-18445300	-18473400	-51195700	0.0405337	18445300	18473400	51195700	11201.5			376	-19116400	-19773200	-52115900	0.0405337	19116400	19773200	52115900	11660.5
377	-18439800	-18468200	-51174600	0.043297	18439800	18468200	51174600	11955.4			377	-19104100	-19770500	-52044600	0.043297	19104100	19770500	52044600	12423.1
378	-18397900	-18398500	-51047800	0.0744072	18397900	18398500	51047800	20442.7			378	-18973100	-19531800	-51674800	0.0744072	18973100	19531800	51674800	21039.4
379	-18208400	-18284900	-50696400	0.0273301	18208400	18284900	50696400	7404.48			379	-18635700	-18864800	-50733600	0.0273301	18635700	18864800	50733600	7440.26
380	-18205500	-18283300	-50691300	0.040855	18205500	18283300	50691300	11066.5			380	-18633000	-18858900	-50726500	0.040855	18633000	18858900	50726500	11119
381	-18200700	-18281200	-50686200	0.0397525	18200700	18281200	50686200	10765.6			381	-18626200	-18840700	-50712500	0.0397525	18626200	18840700	50712500	10812.4
382	-18195700	-18274500	-50659400	0.053483	18195700	18274500	50659400	14469			382	-18609100	-18821500	-50650200	0.053483	18609100	18821500	50650200	14511.8
383	-18191200	-18272600	-50654900	0.0540343	18191200	18272600	50654900	14615.5			383	-18603600	-18805800	-50639600	0.0540343	18603600	18805800	50639600	14654.5
384	-18184800	-18270800	-50652600	0.0378488	18184800	18270800	50652600	10236.4			384	-18598700	-18787600	-50634700	0.0378488	18598700	18787600	50634700	10262.2
385	-18180000	-18269500	-50651300	0.0211502	18180000	18269500	50651300	5719.78			385	-18599000	-18770700	-50624200	0.0211502	18599000	18770700	50624200	5732.01
386	-18177300	-18268100	-50647200	0.0221325	18177300	18268100	50647200	5984.43			386	-18589400	-18757000	-50620600	0.0221325	18589400	18757000	50620600	5996.93
387	-18177700	-18267100	-50641900	0.0321778	18177700	18267100	50641900	8698.87			387	-18588000	-18762100	-50608900	0.0321778	18588000	18762100	50608900	8715.12
388	-18189100	-18267100	-50630400	0.0446696	18189100	18267100	50630400	12071.2			388	-18589300	-18795900	-50581600	0.0446696	18589300	18795900	50581600	12087.8
389	-18178100	-18265900	-50635800	0.0377882	18178100	18265900	50635800	10213.2			389	-18584400	-18761600	-50592300	0.0377882	18584400	18761600	50592300	10228.2
390	-18189500	-18265700	-50623500	0.0584155	18189500	18265700	50623500	15781.6			390	-18585800	-18795900	-50565000	0.0584155	18585800	18795900	50565000	15797.6
391	-18178000	-18264500	-50629600	0.0487627	18178000	18264500	50629600	13176.3			391	-18581000	-18759800	-50578000	0.0487627	18581000	18759800	50578000	13191.5
392	-18188400	-18264100	-50617100	0.0612019	18188400	18264100	50617100	16530.3			392	-18581900	-18792500	-50549700	0.0612019	18581900	18792500	50549700	16541.4
393	-18176700	-18263000	-50623500	0.0504852	18176700	18263000	50623500	13638.5			393	-18577100	-18755900	-50563300	0.0504852	18577100	18755900	50563300	13649.7
394	-18185200	-18262200	-50611300	0.0565544	18185200	18262200	50611300	15271.5			394	-18576900	-18783100	-50535100	0.0565544	18576900	18783100	50535100	15276.3
395	-18174200	-18261300	-50617700	0.0513205	18174200	18261300	50617700	13861			395	-18572900	-18749700	-50549400	0.0513205	18572900	18749700	50549400	13867.9
396	-18181800	-18260500	-50606300	0.0516619	18181800	18260500	50606300	13947.6			396	-18571900	-18771900	-50522300	0.0516619	18571900	18771900	50522300	13947.3
397	-18171100	-18259500	-50612500	0.0505948	18171100	18259500	50612500	13662.1			397	-18568100	-18740500	-50535700	0.0505948	18568100	18740500	50535700	13664.2
398	-18178200	-18258600	-50601300	0.0495615	18178200	18258600	50601300	13377.8			398	-18566700	-18760200	-50509300	0.0495615	18566700	18760200	50509300	13373
399	-18175000	-18256900	-50596100	0.047488	18175000	18256900	50596100	12815.4			399	-18561900	-18751300	-50495400	0.047488	18561900	18751300	50495400	12806.3
400	-18188700	-18259700	-50595600	0.0490993	18188700	18259700	50595600	13250.7			400	-18570600	-18790800	-50497500	0.0490993	18570600	18790800	50497500	13244.2
401	-18191700	-18261100	-50599700	0.0563373	18191700	18261100	50599700	15206.6			401	-18575100	-18801300	-50508300	0.0563373	18575100	18801300	50508300	15203.5
402	-18199100	-18268200	-50626000	0.0650029	18199100	18268200	50626000	17563.6			402	-18594000	-18827900	-50572100	0.0650029	18594000	18827900	50572100	17586.3
403	-18819100	-19084200	-52366100	0.0542963	18819100	19084200	52366100	15705.9			403	-20191800	-21019100	-55995200	0.0542963	20191800	21019100	55995200	17998.5
404	-18857400	-19107100	-52526000	0.0589543	18857400	19107100	52526000	17154.6			404	-20304900	-21117900	-56435600	0.0589543	20304900	21117900	56435600	19844
405	-19405300	-19657900	-54586400	0.0444726	19405300	19657900	54586400	13959.4			405	-21054200	-21321400	-61343400	0.0444726	21054200	21321400	61343400	17563.5
406	-19392700	-19492100	-55265200	0.0420631	19392700	19492100	55265200	13508			406	-20669600	-21101500	-60547300	0.0420631	20669600	21101500	60547300	16181.8
407	-19457800	-19582300	-55629500	0.0363542	19457800	19582300	55629500	11825.9			407	-20217700	-20785700	-59426600	0.0363542	20217700	20785700	59426600	13473.2
408	-19054800	-19415600	-55238300	0.0489097	19054800	19415600	55238300	15675.2			408	-21003600	-21348200	-61374900	0.0489097	21003600	21348200	61374900	19333.8
409	-19042800	-19508800	-55694700	0.0534835	19042800	19508800	55694700	17415.3			409	-20641000	-21088800	-60473900	0.0534835	20641000	21088800	60473900	20525.9
410	-19186800	-19647900	-56213400	0.0560495	19186800	19647900	56213400	18588.8			410	-20065400	-20728200	-59034700	0.0560495	20065400	20728200	59034700	20502.8
411	-19541800	-19700000	-56106400	0.0353446	19541800	19700000	56106400	11691.3			411	-19562800	-20270100	-57822900	0.0353446	19562800	20270100	57822900	12400.2
412	-18996400	-19057900	-53591800	0.0458263	18996400	19057900	53591800	13852.5			412	-20895500	-21632200	-58735900	0.0458263	20895500	21632200	58735900	16679
413	-18422700	-18426400	-51135100	0.0518697	18422700	18426400	51135100	14299			413	-19041000	-19597800	-51932400	0.0518697	19041000	19597800	51932400	14810.2
414	-18413900	-18415300	-51112100	0.0498789	18413900	18415300	51112100	13737.7			414	-19018700	-19559700	-51864000	0.0498789	19018700	19559700	51864000	14203.7
415	-18402100	-18408800	-51092800	0.0465597	18402100	18408800	51092800	12813.7			415	-18998700	-19521500	-51806800	0.0465597	18998700	19521500	51806800	13228.5
416	-18389500	-18402800	-51077000	0.035497	18389500	18402800	51077000	9762.84			416	-18978600	-19473600	-51757800	0.035497	18978600	19473600	51757800	10065.1
417	-18377700	-18398500	-51068300	0.0319108	18377700	18398500	51068300	8773.25			417	-18966000	-19433000	-51739600	0.0319108	18966000	19433000	51739600	9040.54
418	-18448300	-18469900	-51213500	0.0528137	18448300	18469900	51213500	14604.5			418	-19120300	-19736600	-52171100	0.0528137	19120300	19736600	52171100	15221.1
419	-18440900	-18455900	-51192100	0.0487496	18440900	18455900	51192100	13469.2			419	-19096700	-19688200	-52107100	0.0487496	19096700	19688200	52107100	14014
420	-18433600	-18442100	-51171000	0.0506471	18433600	18442100	51171000	13981.6			420	-19073100	-19643100	-52039700	0.0506471	19073100	19643100	52039700	14520.8
421	-18427700	-18430700	-51154600	0.0350242	18427700	18430700	51154600	9662.41			421	-19059600	-19602500	-51989600	0.0350242	19059600	19602500	51989600	10021.6
422	-18770300	-19263000	-54795800	0.0562212	18770300	19263000	54795800	17725.4			422	-21439200	-21525400	-61433400	0.0562212	21439200	21525400	61433400	22295.7
423	-18688400	-18872900	-51954400	0.047166	18688400	18872900	51954400	13427.7			423	-19841000	-20708400	-54634100	0.047166	19841000	20708400	54634100	14901.2
424	-18706300	-18902800	-52010300	0.0493722	18706300	18902800	52010300	14086.4			424	-19891900	-20758900	-54826200	0.0493722	19891900	20758900	54826200	15705.9
425	-18236700	-18301100	-50745100	0.0487764	18236700	18301100	50745100	13240.7			425	-18683400	-18969900	-50855900	0.0487764	18683400	18969900	50855900	13345.9
426	-18226400	-18301000	-50755000	0.0327203	18226400	18301000	50755000	8885.11			426	-18679300	-18928400	-50877800	0.0327203	18679300	18928400	50877800	8958.43
427	-18220000	-18299500	-50754200	0.0210412	18220000	18299500	50754200	5713.36			427	-18681800	-18912400	-50876100	0.0210412	18681800	18912400	50876100	5760.18
428	-18623900	-18763400	-51756700	0.037579	18623900	18763400	51756700	10616			428	-19646900	-20464400	-53953000	0.037579	19646900	20464400	53953000	11580.7
429	-18664400	-18835400	-51878000	0.030903	18664400	18835400	51878000	8771.73			429	-19757600	-20567400	-54377600	0.030903	19757600	20567400	54377600	9670.42
430	-18651600	-18812400	-51839900	0.0228407	18651600	18812400	51839900	6473.57			430	-19718700	-20525300	-54234600	0.0228407	19718700	20525300	54234600	7110.56
431	-18639600	-18788800	-51806200	0.018987	18639600	18788800	51806200	5374.15			431	-19686300	-20481900	-54123600	0.018987	19686300	20481900	54123600	5886.8
432	-18576000	-18679700	-51612300	0.0408141	18576000	18679700	51612300	11464.6			432	-19506900	-20291300	-53459000	0.0408141	19506900	20291300	53459000	12350.5
433	-18564600	-18662300	-51575400	0.0597513	18564600	18662300	51575400	16760			433	-19476300	-20270000	-53334300	0.0597513	19476300	20270000	53334300	17999.4
434	-18551300	-18642400	-51531900	0.072663	18551300	18642400	51531900	20347.1			434	-19438000	-20235200	-53186700	0.072663	19438000	20235200	53186700	21770.8
435	-18503500	-18559400	-51386800	0.0626556	18503500	18559400	51386800	17444.7			435	-19287200	-19988100	-52715200	0.0626556	19287200	19988100	52715200	18437.5
436	-18450600	-18485500	-51208900	0.0581795	18450600	18485500	51208900	16086.6			436	-19134700	-19826200	-52150300	0.0581795	19134700	19826200	52150300	16761.7
437	-18384500	-18388400	-51013300	0.090271	18384500	18388400	51013300	24767.7			437	-18943600	-19491500	-51574500	0.090271	18943600	19491500	51574500	25426.4
438	-18184500	-18257800	-50591100	0.0449329	18184500	18257800	50591100	12124			438	-18565400	-18778400	-50485200	0.0449329	18565400	18778400	50485200	12114.1
439	-18193700	-18258700	-50585900	0.039685	18193700	18258700	50585900	10706.3			439	-18569200	-18805600	-50474400	0.039685	18569200	18805600	50474400	10696.2
440	-18198500	-18260200	-50588200	0.0595517	18198500	18260200	50588200	16067.7			440	-18573600	-18820000	-50482300	0.0595517	18573600	18820000	50482300	16056.6
441	-18902800	-19091800	-53847000	0.0391708	18902800	19091800	53847000	11945.6			441	-21011000	-21694200	-59224100	0.0391708	21011000	21694200	59224100	14487.2
442	-18856900	-19145400	-54148400	0.0375997	18856900	19145400	54148400	11588.6			442	-21164300	-21703900	-59941200	0.0375997	21164300	21703900	59941200	14230.7
443	-18636700	-19146800	-54375300	0.0537773	18636700	19146800	54375300	16697.6			443	-21293500	-21824800	-60439700	0.0537773	21293500	21824800	60439700	20687.7
444	-18244400	-18303600	-50749100	0.0677681	18244400	18303600	50749100	18399.4			444	-18691600	-18999000	-50866100	0.0677681	18691600	18999000	50866100	18551.8
445	-18191300	-18257400	-50582000	0.0370928	18191300	18257400	50582000	10005.4			445	-18565200	-18798800	-50463800	0.0370928	18565200	18798800	50463800	9993.19
446	-18200400	-18258800	-50579900	0.0426085	18200400	18258800	50579900	11492.7			446	-18570900	-18825300	-50461000	0.0426085	18570900	18825300	50461000	11479.4
447	-18228600	-18279900	-50652000	0.0941014	18228600	18279900	50652000	25453.9			447	-18630400	-18937800	-50635600	0.0941014	18630400	18937800	50635600	25532.2
448	-18662100	-19542300	-56234800	0.0710114	18662100	19542300	56234800	23535.1			448	-20250400	-20777500	-59515100	0.0710114	20250400	20777500	59515100	26393.4
449	-18234400	-18284300	-50667200	0.077369	18234400	18284300	50667200	20940.4			449	-18642900	-18962000	-50670600	0.077369	18642900	18962000	50670600	21022.1
450	-18236100	-18288400	-50685300	0.0830235	18236100	18288400	50685300	22486.4			450	-18653400	-18970500	-50712500	0.0830235	18653400	18970500	50712500	22594.8
451	-19055300	-19448900	-53127300	0.0170483	19055300	19448900	53127300	5076.76			451	-20694000	-21203500	-58182700	0.0170483	20694000	21203500	58182700	6084.27
452	-19073600	-19467700	-53195700	0.0161556	19073600	19467700	53195700	4823.14			452	-20729100	-21214500	-58360500	0.0161556	20729100	21214500	58360500	5799.6
453	-18476400	-18522600	-51294700	0.0301185	18476400	18522600	51294700	8355.69			453	-19215100	-19924300	-52412800	0.0301185	19215100	19924300	52412800	8764.32
454	-18432300	-18456700	-51150400	0.0598847	18432300	18456700	51150400	16520			454	-19078600	-19735800	-51973300	0.0598847	19078600	19735800	51973300	17135
455	-18424100	-18444500	-51123500	0.0674812	18424100	18444500	51123500	18595.9			455	-19054100	-19698000	-51894500	0.0674812	19054100	19698000	51894500	19249.8
456	-18406700	-18415100	-51069800	0.0723973	18406700	18415100	51069800	19908.2			456	-18999900	-19596800	-51737400	0.0723973	18999900	19596800	51737400	20524.2
457	-18415300	-18430500	-51095700	0.0698501	18415300	18430500	51095700	19227.6			457	-19027200	-19651200	-51813100	0.0698501	19027200	19651200	51813100	19862.1
458	-18788000	-19032600	-52269500	0.0603268	18788000	19032600	52269500	17385.3			458	-20115900	-20966100	-55686600	0.0603268	20115900	20966100	55686600	19784.1
459	-18760200	-18987200	-52182600	0.07434	18760200	18987200	52182600	21351.7			459	-20042800	-20910600	-55393400	0.07434	20042800	20910600	55393400	24130.8
460	-18732500	-18931200	-52106500	0.0782518	18732500	18931200	52106500	22407.6			460	-19975900	-20846900	-55138400	0.0782518	19975900	20846900	55138400	25172.1
461	-18679000	-18841700	-51941300	0.0715936	18679000	18841700	51941300	20369.6			461	-19831300	-20725900	-54570600	0.0715936	19831300	20725900	54570600	22570.4
462	-18704800	-18884800	-52020900	0.0694136	18704800	18884800	52020900	19810.7			462	-19903000	-20798100	-54840100	0.0694136	19903000	20798100	54840100	22095.6
463	-18182800	-18256300	-50585700	0.0436607	18182800	18256300	50585700	11778.3			463	-18561500	-18774200	-50470500	0.0436607	18561500	18774200	50470500	11764.3
464	-18196300	-18263000	-50604000	0.0664848	18196300	18263000	50604000	17948.9			464	-18580800	-18816400	-50520400	0.0664848	18580800	18816400	50520400	17951.3
465	-18200000	-18265000	-50610000	0.0700604	18200000	18265000	50610000	18918.7			465	-18586400	-18828600	-50534800	0.0700604	18586400	18828600	50534800	18928.1
466	-18202300	-18267200	-50618200	0.0800735	18202300	18267200	50618200	21629.5			466	-18592200	-18836800	-50554500	0.0800735	18592200	18836800	50554500	21650.1
467	-18207400	-18270500	-50628600	0.0806353	18207400	18270500	50628600	21790.3			467	-18601600	-18856900	-50579200	0.0806353	18601600	18856900	50579200	21824.2
468	-18212600	-18272900	-50634700	0.0787489	18212600	18272900	50634700	21285.9			468	-18608900	-18876800	-50593800	0.0787489	18608900	18876800	50593800	21327.3
469	-19272900	-19640900	-53971900	0.0375643	19272900	19640900	53971900	11537.3			469	-21102000	-21254500	-60097300	0.0375643	21102000	21254500	60097300	14267.6
470	-19343800	-19738700	-54212400	0.0327948	19343800	19738700	54212400	10162.3			470	-21210400	-21220100	-60675400	0.0327948	21210400	21220100	60675400	12686.4
471	-19482000	-19671800	-54937800	0.0406969	19482000	19671800	54937800	12933.1			471	-20779700	-21194200	-60816500	0.0406969	20779700	21194200	60816500	15796.3
472	-19707200	-19778400	-55904400	0.0134211	19707200	19778400	55904400	4412.09			472	-19197000	-20003800	-56918500	0.0134211	19197000	20003800	56918500	4562.52
473	-19644600	-19709900	-55674700	0.0322439	19644600	19709900	55674700	10513.9			473	-19853400	-20555400	-58510600	0.0322439	19853400	20555400	58510600	11585.8
474	-19562300	-19699000	-55293100	0.0374511	19562300	19699000	55293100	12051			474	-20341100	-20901100	-59719900	0.0374511	20341100	20901100	59719900	14018.2
475	-18949700	-19009600	-53408600	0.05347	18949700	19009600	53408600	16054.4			475	-20792200	-21584600	-58291100	0.05347	20792200	21584600	58291100	19177.3
476	-18962000	-18976000	-53236200	0.0572992	18962000	18976000	53236200	17098.4			476	-20695800	-21490600	-57925800	0.0572992	20695800	21490600	57925800	20298.5
477	-18383100	-18403000	-51084600	0.0312841	18383100	18403000	51084600	8606.39			477	-18981000	-19445800	-51776800	0.0312841	18981000	19445800	51776800	8875.74
478	-18392300	-18408300	-51100400	0.0403829	18392300	18408300	51100400	11116.5			478	-18993600	-19473600	-51830500	0.0403829	18993600	19473600	51830500	11481
479	-18402800	-18414300	-51118300	0.0429531	18402800	18414300	51118300	11832.4			479	-19011700	-19506600	-51883800	0.0429531	19011700	19506600	51883800	12237.4
480	-18411400	-18419900	-51136500	0.0421357	18411400	18419900	51136500	11615.6			480	-19029100	-19532200	-51941200	0.0421357	19029100	19532200	51941200	12031.2
481	-18419600	-18425000	-51152800	0.029852	18419600	18425000	51152800	8234.6			481	-19042000	-19548700	-51986300	0.029852	19042000	19548700	51986300	8538.45
482	-18426200	-18429900	-51169200	0.0302832	18426200	18429900	51169200	8358.9			482	-19059800	-19570100	-52038600	0.0302832	19059800	19570100	52038600	8679.24
483	-18435800	-18436700	-51187100	0.040909	18435800	18436700	51187100	11299.9			483	-19077300	-19607000	-52096200	0.040909	19077300	19607000	52096200	11751.1
484	-18442800	-18448900	-51208400	0.0529584	18442800	18448900	51208400	14640.6			484	-19098100	-19642400	-52159600	0.0529584	19098100	19642400	52159600	15249.9
485	-18450600	-18463500	-51230800	0.0622289	18450600	18463500	51230800	17218.8			485	-19122500	-19690200	-52228000	0.0622289	19122500	19690200	52228000	17967.9
486	-18619500	-19310600	-55173200	0.0653934	18619500	19310600	55173200	20883.9			486	-21489800	-21587700	-62158500	0.0653934	21489800	21587700	62158500	26524.6
487	-18533000	-19397300	-55673100	0.0767185	18533000	19397300	55673100	24927.4			487	-21170400	-21509200	-61772600	0.0767185	21170400	21509200	61772600	30724.5
488	-18678700	-18861300	-51919800	0.0347962	18678700	18861300	51919800	9893.06			488	-19798700	-20617800	-54522900	0.0347962	19798700	20617800	54522900	10946.4
489	-18693400	-18888700	-51962800	0.0404656	18693400	18888700	51962800	11524.4			489	-19840400	-20668000	-54671800	0.0404656	19840400	20668000	54671800	12798.8
490	-18202800	-18287800	-50715500	0.034561	18202800	18287800	50715500	9370.09			490	-18642400	-18847600	-50782900	0.034561	18642400	18847600	50782900	9425.48
491	-18204300	-18290000	-50724600	0.0320775	18204300	18290000	50724600	8699.81			491	-18647800	-18851400	-50804500	0.0320775	18647800	18851400	50804500	8755.41
492	-18206300	-18292000	-50731900	0.0315728	18206300	18292000	50731900	8565.36			492	-18653400	-18858900	-50824000	0.0315728	18653400	18858900	50824000	8624.23
493	-18208300	-18293700	-50738100	0.0322119	18208300	18293700	50738100	8740.86			493	-18658400	-18867500	-50839000	0.0322119	18658400	18867500	50839000	8804.08
494	-18210600	-18295500	-50744500	0.0302724	18210600	18295500	50744500	8216.62			494	-18663200	-18874800	-50855000	0.0302724	18663200	18874800	50855000	8279.2
495	-18212000	-18297200	-50751200	0.0277023	18212000	18297200	50751200	7520.98			495	-18668200	-18880200	-50873300	0.0277023	18668200	18880200	50873300	7581.68
496	-18213900	-18298900	-50757600	0.0197733	18213900	18298900	50757600	5369.65			496	-18671300	-18884400	-50883900	0.0197733	18671300	18884400	50883900	5413.88
497	-18216500	-18300500	-50762500	0.0224965	18216500	18300500	50762500	6110.36			497	-18680100	-18894000	-50898200	0.0224965	18680100	18894000	50898200	6163.12
498	-18245300	-18308300	-50770600	0.0632447	18245300	18308300	50770600	17185.3			498	-18703100	-19000200	-50919500	0.0632447	18703100	19000200	50919500	17348.2
499	-18629000	-18770300	-51774100	0.0215245	18629000	18770300	51774100	6084.71			499	-19664500	-20447500	-54015100	0.0215245	19664500	20447500	54015100	6647.33
500	-18320700	-18354600	-50916000	0.0897657	18320700	18354600	50916000	24533			500	-18838000	-19259600	-51303100	0.0897657	18838000	19259600	51303100	25005.7
501	-18510100	-18565000	-51412800	0.0542006	18510100	18565000	51412800	15105.6			501	-19304300	-19982900	-52801800	0.0542006	19304300	19982900	52801800	15998.8
502	-18557400	-18651700	-51551700	0.1115	18557400	18651700	51551700	31246.4			502	-19467200	-20316900	-53244100	0.1115	19467200	20316900	53244100	33487.7
503	-18612000	-18744100	-51719600	0.0404868	18612000	18744100	51719600	11420.9			503	-19608100	-20406700	-53826100	0.0404868	19608100	20406700	53826100	12418
504	-18598800	-18717000	-51683400	0.0343865	18598800	18717000	51683400	9686.04			504	-19568300	-20336400	-53706700	0.0343865	19568300	20336400	53706700	10499.3
505	-18588000	-18696700	-51652400	0.0253557	18588000	18696700	51652400	7133.46			505	-19536200	-20277300	-53593400	0.0253557	19536200	20277300	53593400	7709
506	-18577600	-18677700	-51621900	0.025537	18577600	18677700	51621900	7175.81			506	-19501800	-20229600	-53496600	0.025537	19501800	20229600	53496600	7735.8
507	-18568300	-18662900	-51592100	0.0370112	18568300	18662900	51592100	10387.9			507	-19477200	-20211500	-53397400	0.0370112	19477200	20211500	53397400	11171.3
508	-18558300	-18647800	-51559600	0.0483189	18558300	18647800	51559600	13544.5			508	-19448700	-20187500	-53285300	0.0483189	19448700	20187500	53285300	14524.8
509	-18546700	-18627400	-51525000	0.0545093	18546700	18627400	51525000	15258.9			509	-19416100	-20146500	-53170900	0.0545093	19416100	20146500	53170900	16316
510	-18512600	-18579800	-51409700	0.0908168	18512600	18579800	51409700	25309			510	-19321800	-20083700	-52784500	0.0908168	19321800	20083700	52784500	26802.7
511	-18498900	-18559100	-51365200	0.0699904	18498900	18559100	51365200	19471.2			511	-19283100	-20042400	-52641200	0.0699904	19283100	20042400	52641200	20546.2
512	-18486400	-18542700	-51322100	0.0608977	18486400	18542700	51322100	16913.3			512	-19245100	-20003000	-52499500	0.0608977	19245100	20003000	52499500	17782.7
513	-18201400	-18285400	-50705700	0.040846	18201400	18285400	50705700	11069.9			513	-18636500	-18843700	-50758800	0.040846	18636500	18843700	50758800	11129.3
514	-18197100	-18283600	-50701100	0.0369751	18197100	18283600	50701100	10018.9			514	-18630900	-18828200	-50747500	0.0369751	18630900	18828200	50747500	10069.6
515	-18193400	-18281800	-50696600	0.0337742	18193400	18281800	50696600	9149.9			515	-18626900	-18817300	-50739100	0.0337742	18626900	18817300	50739100	9194.57
516	-18189400	-18280200	-50692800	0.0268583	18189400	18280200	50692800	7275.13			516	-18622900	-18802300	-50727000	0.0268583	18622900	18802300	50727000	7308.05
517	-18187200	-18278700	-50687800	0.0265086	18187200	18278700	50687800	7178.99			517	-18616700	-18793200	-50714800	0.0265086	18616700	18793200	50714800	7209.27
518	-18186800	-18277300	-50681500	0.0353952	18186800	18277300	50681500	9583.33			518	-18614400	-18794500	-50702600	0.0353952	18614400	18794500	50702600	9621.71
519	-18187600	-18276000	-50674800	0.0457266	18187600	18276000	50674800	12377.5			519	-18611000	-18795000	-50685600	0.0457266	18611000	18795000	50685600	12422.3
520	-18185700	-18274400	-50668800	0.0487955	18185700	18274400	50668800	13205.1			520	-18606500	-18787800	-50671500	0.0487955	18606500	18787800	50671500	13248.5
521	-18181800	-18272600	-50664000	0.0420688	18181800	18272600	50664000	11382.5			521	-18601400	-18775100	-50660100	0.0420688	18601400	18775100	50660100	11416.6
522	-18176900	-18270900	-50660800	0.0355424	18176900	18270900	50660800	9615.29			522	-18596700	-18759700	-50653000	0.0355424	18596700	18759700	50653000	9642.27
523	-18173000	-18269300	-50657300	0.0317654	18173000	18269300	50657300	8592.23			523	-18591700	-18746100	-50642700	0.0317654	18591700	18746100	50642700	8613.76
524	-18170100	-18267800	-50652800	0.0315415	18170100	18267800	50652800	8530.12			524	-18586000	-18733900	-50627900	0.0315415	18586000	18733900	50627900	8547.83
525	-18168700	-18266400	-50647700	0.0325111	18168700	18266400	50647700	8790.59			525	-18583500	-18729700	-50619900	0.0325111	18583500	18729700	50619900	8807.79
526	-18167700	-18265000	-50642000	0.037357	18167700	18265000	50642000	10098.6			526	-18580400	-18728300	-50606500	0.037357	18580400	18728300	50606500	10115.5
527	-18166800	-18263600	-50636300	0.0455257	18166800	18263600	50636300	12304.2			527	-18576800	-18725400	-50592400	0.0455257	18576800	18725400	50592400	12320.7
528	-18165600	-18262100	-50630200	0.0458597	18165600	18262100	50630200	12391.5			528	-18572900	-18721400	-50577600	0.0458597	18572900	18721400	50577600	12403.9
529	-18163200	-18260400	-50624500	0.0469668	18163200	18260400	50624500	12687.8			529	-18568800	-18715800	-50563700	0.0469668	18568800	18715800	50563700	12696.4
530	-18160700	-18258700	-50619000	0.0469671	18160700	18258700	50619000	12685.1			530	-18564300	-18708700	-50549600	0.0469671	18564300	18708700	50549600	12689.4
531	-18313800	-18349400	-50898400	0.0970673	18313800	18349400	50898400	26510.3			531	-18824000	-19240900	-51255000	0.0970673	18824000	19240900	51255000	26989.3
532	-18300600	-18342700	-50879600	0.0840459	18300600	18342700	50879600	22936.6			532	-18803400	-19195700	-51202100	0.0840459	18803400	19195700	51202100	23318.2
533	-18298900	-18347300	-50903100	0.0674158	18298900	18347300	50903100	18414.3			533	-18813500	-19178900	-51266800	0.0674158	18813500	19178900	51266800	18747.8
534	-18286900	-18336600	-50864200	0.0757496	18286900	18336600	50864200	20659.4			534	-18784300	-19145000	-51161700	0.0757496	18784300	19145000	51161700	20980.1
535	-18290100	-18342500	-50888900	0.0653195	18290100	18342500	50888900	17831.5			535	-18799400	-19150200	-51228600	0.0653195	18799400	19150200	51228600	18136.8
536	-18274500	-18332400	-50856500	0.0687284	18274500	18332400	50856500	18738.1			536	-18769800	-19096000	-51141600	0.0687284	18769800	19096000	51141600	19017.1
537	-18280900	-18338100	-50877100	0.0588452	18280900	18338100	50877100	16056.4			537	-18785300	-19115500	-51195800	0.0588452	18785300	19115500	51195800	16316.7
538	-18269300	-18334100	-50869800	0.0369602	18269300	18334100	50869800	10081.7			538	-18774600	-19070200	-51172900	0.0369602	18774600	19070200	51172900	10237.7
539	-18273600	-18329300	-50842400	0.0845669	18273600	18329300	50842400	23044			539	-18762100	-19095400	-51105500	0.0845669	18762100	19095400	51105500	23368.2
540	-18264800	-18324200	-50827000	0.0756903	18264800	18324200	50827000	20612.5			540	-18747300	-19066000	-51064400	0.0756903	18747300	19066000	51064400	20880.6
541	-18249700	-18313200	-50789800	0.0530988	18249700	18313200	50789800	14439.1			541	-18715800	-19012300	-50967600	0.0530988	18715800	19012300	50967600	14592.1
542	-18255300	-18319400	-50813700	0.0773353	18255300	18319400	50813700	21049.1			542	-18732500	-19031000	-51028900	0.0773353	18732500	19031000	51028900	21302.9
543	-18245300	-18315100	-50803400	0.0575656	18245300	18315100	50803400	15661.5			543	-18719600	-18995500	-51002900	0.0575656	18719600	18995500	51002900	15839.3
544	-18236800	-18312300	-50798300	0.0431349	18236800	18312300	50798300	11732.8			544	-18709400	-18962700	-50987100	0.0431349	18709400	18962700	50987100	11859.9
545	-18366300	-18391300	-51045400	0.049219	18366300	18391300	51045400	13519.6			545	-18943100	-19395000	-51668400	0.049219	18943100	19395000	51668400	13905.3
546	-18364100	-18386300	-51023700	0.0703634	18364100	18386300	51023700	19311.7			546	-18929800	-19396500	-51603500	0.0703634	18929800	19396500	51603500	19831.7
547	-18336200	-18373200	-50989400	0.0435431	18336200	18373200	50989400	11934			547	-18887700	-19295300	-51504400	0.0435431	18887700	19295300	51504400	12222.2
548	-18536100	-18610300	-51491300	0.0563248	18536100	18610300	51491300	15746.3			548	-19382700	-20100200	-53058400	0.0563248	19382700	20100200	53058400	16788.3
549	-18524800	-18587200	-51460900	0.0537462	18524800	18587200	51460900	15007.1			549	-19347700	-20032100	-52959600	0.0537462	19347700	20032100	52959600	15958.3
550	-18495300	-18538000	-51369400	0.0570401	18495300	18538000	51369400	15869.6			550	-19257900	-19901000	-52662500	0.0570401	19257900	19901000	52662500	16746.6
551	-18443900	-18479800	-51182600	0.0623437	18443900	18479800	51182600	17220.6			551	-19117500	-19826600	-52068100	0.0623437	19117500	19826600	52068100	17907.9
552	-18396400	-18403100	-51033000	0.0912031	18396400	18403100	51033000	25043.8			552	-18971000	-19565600	-51630600	0.0912031	18971000	19565600	51630600	25750.8
553	-18616300	-18738100	-51745900	0.0900519	18616300	18738100	51745900	25426.8			553	-19655100	-20573200	-53883600	0.0900519	19655100	20573200	53883600	27697
554	-18645700	-18779100	-51844700	0.10074	18645700	18779100	51844700	28553.3			554	-19745400	-20672700	-54214200	0.10074	19745400	20672700	54214200	31359.6
555	-18203400	-18261900	-50591600	0.0756584	18203400	18261900	50591600	20416.4			555	-18578900	-18836100	-50491900	0.0756584	18578900	18836100	50491900	20408.2
556	-18846100	-19052800	-52526200	0.0449555	18846100	19052800	52526200	13078.5			556	-20302800	-21140800	-56402300	0.0449555	20302800	21140800	56402300	15116.4
557	-19702000	-19835800	-56593900	0.0398663	19702000	19835800	56593900	13415.6			557	-18797400	-19712200	-55927900	0.0398663	18797400	19712200	55927900	13085.3
558	-18760900	-19014000	-53618300	0.0676884	18760900	19014000	53618300	20464.1			558	-20883700	-21762700	-58548700	0.0676884	20883700	21762700	58548700	24498.4
559	-18668600	-19066700	-53961700	0.0519362	18668600	19066700	53961700	15891.5			559	-21068300	-21843000	-59348300	0.0519362	21068300	21843000	59348300	19295.9
560	-18410500	-19062100	-54197700	0.0561427	18410500	19062100	54197700	17310.5			560	-21216800	-22081100	-59818200	0.0561427	21216800	22081100	59818200	21193.7
561	-18382900	-19148500	-54637500	0.0677491	18382900	19148500	54637500	21217.1			561	-21509100	-21998700	-61293500	0.0677491	21509100	21998700	61293500	26788.7
562	-18367200	-18396200	-51067700	0.0463106	18367200	18396200	51067700	12731.4			562	-18953800	-19383200	-51731200	0.0463106	18953800	19383200	51731200	13113.1
563	-18482000	-18517400	-51326600	0.0416697	18482000	18517400	51326600	11573.8			563	-19217200	-19844900	-52524800	0.0416697	19217200	19844900	52524800	12170.3
564	-18536800	-18621000	-51484000	0.113404	18536800	18621000	51484000	31696.3			564	-19402200	-20233600	-53017600	0.113404	19402200	20233600	53017600	33772.7
565	-18253000	-18311400	-50777800	0.0609415	18253000	18311400	50777800	16564.5			565	-18713300	-19029900	-50938400	0.0609415	18713300	19029900	50938400	16730.4
566	-18259000	-18315100	-50789500	0.0717119	18259000	18315100	50789500	19501			566	-18723500	-19049900	-50967200	0.0717119	18723500	19049900	50967200	19710.1
567	-18266000	-18319200	-50802200	0.101725	18266000	18319200	50802200	27676.7			567	-18735700	-19074600	-51000300	0.101725	18735700	19074600	51000300	27996.9
568	-19043900	-19465000	-53056500	0.014056	19043900	19465000	53056500	4175.32			568	-20652800	-21180600	-58021300	0.014056	20652800	21180600	58021300	4989.33
569	-19023300	-19447300	-52976200	0.0177623	19023300	19447300	52976200	5260.65			569	-20603200	-21155400	-57819400	0.0177623	20603200	21155400	57819400	6262.43
570	-18995900	-19397200	-52896000	0.0256915	18995900	19397200	52896000	7585.51			570	-20556100	-21141600	-57609000	0.0256915	20556100	21141600	57609000	8994.67
571	-18912000	-19260800	-52632400	0.035801	18912000	19260800	52632400	10464.2			571	-20385600	-21073900	-56863900	0.035801	20385600	21073900	56863900	12223.3
572	-18890200	-19231700	-52557400	0.0274835	18890200	19231700	52557400	8010.31			572	-20334200	-21042800	-56632200	0.0274835	20334200	21042800	56632200	9309.71
573	-18866400	-19197300	-52478400	0.0270443	18866400	19197300	52478400	7858.59			573	-20274300	-21013100	-56394200	0.0270443	20274300	21013100	56394200	9086.56
574	-18843300	-19155200	-52410600	0.0397533	18843300	19155200	52410600	11521.1			574	-20224400	-20994800	-56174800	0.0397533	20224400	20994800	56174800	13256.9
575	-18816800	-19102300	-52337300	0.0474863	18816800	19102300	52337300	13722.6			575	-20165700	-20955900	-55934000	0.0474863	20165700	20955900	55934000	15704.3
576	-18817200	-19007900	-52433500	0.0479774	18817200	19007900	52433500	13908.1			576	-20231100	-21082600	-56118900	0.0479774	20231100	21082600	56118900	15974.9
577	-18252400	-18306700	-50755900	0.0725585	18252400	18306700	50755900	19705.7			577	-18701700	-19029900	-50883400	0.0725585	18701700	19029900	50883400	19878.8
578	-18193700	-18256700	-50576700	0.0469608	18193700	18256700	50576700	12664.8			578	-18564100	-18805900	-50451200	0.0469608	18564100	18805900	50451200	12646.1
579	-18204300	-18258500	-50574400	0.0542309	18204300	18258500	50574400	14624.7			579	-18569700	-18836000	-50447700	0.0542309	18569700	18836000	50447700	14603.9
580	-18247400	-18301000	-50733900	0.0889883	18247400	18301000	50733900	24147.3			580	-18686900	-19013800	-50828600	0.0889883	18686900	19013800	50828600	24328.4
581	-18234300	-18278600	-50640200	0.0967515	18234300	18278600	50640200	26159.7			581	-18628900	-18956400	-50609600	0.0967515	18628900	18956400	50609600	26227.8
582	-18172600	-19517200	-56605000	0.0664043	18172600	19517200	56605000	22266.3			582	-19705900	-20587700	-58102700	0.0664043	19705900	20587700	58102700	23539.5
583	-17774900	-19542000	-57120400	0.0444183	17774900	19542000	57120400	15149.1			583	-17330500	-18911900	-52220500	0.0444183	17330500	18911900	52220500	12725.8
584	-18480800	-19749200	-57402400	0.0531955	18480800	19749200	57402400	18342.7			584	-17839600	-19357200	-53504000	0.0531955	17839600	19357200	53504000	16000.4
585	-18239100	-18282600	-50654700	0.0873721	18239100	18282600	50654700	23637.1			585	-18640200	-18977600	-50642600	0.0873721	18640200	18977600	50642600	23716.8
586	-18244100	-18291400	-50691200	0.0873542	18244100	18291400	50691200	23665.3			586	-18663000	-19002400	-50726300	0.0873542	18663000	19002400	50726300	23789.2
587	-18242100	-18286900	-50672000	0.0854395	18242100	18286900	50672000	23129.6			587	-18651800	-18993500	-50681900	0.0854395	18651800	18993500	50681900	23228.1
588	-19132300	-19988300	-57890300	0.0486071	19132300	19988300	57890300	17064			588	-17511700	-18789100	-52742700	0.0486071	17511700	18789100	52742700	14191.2
589	-18790900	-19057600	-52258600	0.0489215	18790900	19057600	52258600	14094.2			589	-20102100	-20913900	-55673000	0.0489215	20102100	20913900	55673000	16032.8
590	-18764500	-19010500	-52179800	0.054144	18764500	19010500	52179800	15550.9			590	-20036900	-20859200	-55416700	0.054144	20036900	20859200	55416700	17585.4
591	-18747000	-18988000	-52118600	0.0406873	18747000	18988000	52118600	11658.7			591	-19982500	-20807500	-55209100	0.0406873	19982500	20807500	55209100	13118
592	-18475300	-18525500	-51286300	0.0519816	18475300	18525500	51286300	14416.7			592	-19212800	-19960900	-52388000	0.0519816	19212800	19960900	52388000	15115.1
593	-18148100	-18256200	-50619800	0.0446619	18148100	18256200	50619800	12062.3			593	-18556500	-18671300	-50549500	0.0446619	18556500	18671300	50549500	12064.5
594	-18150700	-18258000	-50625600	0.0430006	18150700	18258000	50625600	11616.3			594	-18560900	-18678300	-50563800	0.0430006	18560900	18678300	50563800	11622.4
595	-18152700	-18259600	-50631500	0.041211	18152700	18259600	50631500	11135.4			595	-18565100	-18683700	-50578200	0.041211	18565100	18683700	50578200	11145
596	-18154800	-18261300	-50637200	0.0399796	18154800	18261300	50637200	10805.1			596	-18569100	-18688800	-50592300	0.0399796	18569100	18688800	50592300	10818
597	-18156200	-18262800	-50643000	0.0380686	18156200	18262800	50643000	10290.9			597	-18572900	-18692800	-50606600	0.0380686	18572900	18692800	50606600	10306.6
598	-18157600	-18264200	-50648400	0.0353972	18157600	18264200	50648400	9570.8			598	-18576600	-18696400	-50620500	0.0353972	18576600	18696400	50620500	9588.51
599	-18159600	-18265700	-50653700	0.03438	18159600	18265700	50653700	9297.7			599	-18580400	-18702200	-50632800	0.03438	18580400	18702200	50632800	9317.51
600	-18161400	-18267200	-50658800	0.0333604	18161400	18267200	50658800	9023.76			600	-18584200	-18708700	-50644400	0.0333604	18584200	18708700	50644400	9045.39
601	-18164400	-18268900	-50663800	0.0344945	18164400	18268900	50663800	9332.41			601	-18588500	-18716600	-50657100	0.0344945	18588500	18716600	50657100	9357.68
602	-18167800	-18270500	-50668100	0.0366749	18167800	18270500	50668100	9924.05			602	-18593400	-18728500	-50668500	0.0366749	18593400	18728500	50668500	9953.95
603	-18171600	-18272200	-50672200	0.0394445	18171600	18272200	50672200	10675.3			603	-18598200	-18741100	-50678700	0.0394445	18598200	18741100	50678700	10710.3
604	-18174500	-18273700	-50676900	0.0401729	18174500	18273700	50676900	10874.5			604	-18602600	-18750800	-50689800	0.0401729	18602600	18750800	50689800	10913.1
605	-18176200	-18275100	-50681900	0.039059	18176200	18275100	50681900	10575			605	-18606500	-18757000	-50702300	0.039059	18606500	18757000	50702300	10615.8
606	-18177600	-18276600	-50687700	0.034978	18177600	18276600	50687700	9472.26			606	-18610400	-18762100	-50715800	0.034978	18610400	18762100	50715800	9511.67
607	-18179100	-18278200	-50693800	0.0332851	18179100	18278200	50693800	9015.94			607	-18614100	-18766800	-50728900	0.0332851	18614100	18766800	50728900	9055.95
608	-18181700	-18280000	-50699500	0.0327861	18181700	18280000	50699500	8882.78			608	-18619100	-18775700	-50743700	0.0327861	18619100	18775700	50743700	8925.49
609	-18184800	-18281700	-50704400	0.0344626	18184800	18281700	50704400	9338.84			609	-18624000	-18786500	-50756400	0.0344626	18624000	18786500	50756400	9386.8
610	-18189200	-18283700	-50709600	0.0375776	18189200	18283700	50709600	10185.1			610	-18629300	-18799800	-50768300	0.0375776	18629300	18799800	50768300	10240.4
611	-18193100	-18285700	-50715400	0.0431381	18193100	18285700	50715400	11695			611	-18634900	-18812200	-50782400	0.0431381	18634900	18812200	50782400	11762.6
612	-18195800	-18287600	-50721700	0.0413233	18195800	18287600	50721700	11205.8			612	-18640100	-18821600	-50797900	0.0413233	18640100	18821600	50797900	11274.8
613	-18196100	-18289500	-50730300	0.0341596	18196100	18289500	50730300	9266.2			613	-18644400	-18822500	-50817600	0.0341596	18644400	18822500	50817600	9327.11
614	-18197800	-18291500	-50738100	0.0326449	18197800	18291500	50738100	8857.99			614	-18649600	-18827000	-50837700	0.0326449	18649600	18827000	50837700	8920.42
615	-18199800	-18293300	-50744800	0.0323878	18199800	18293300	50744800	8790.52			615	-18654900	-18834500	-50855500	0.0323878	18654900	18834500	50855500	8856.35
616	-18201500	-18295100	-50751600	0.030833	18201500	18295100	50751600	8370.73			616	-18659900	-18841400	-50872400	0.030833	18659900	18841400	50872400	8436.79
617	-18203800	-18297000	-50758300	0.0287562	18203800	18297000	50758300	7808.96			617	-18664800	-18848600	-50888400	0.0287562	18664800	18848600	50888400	7873.48
618	-18206500	-18298900	-50764800	0.0293975	18206500	18298900	50764800	7985.15			618	-18668900	-18856300	-50900400	0.0293975	18668900	18856300	50900400	8052.95
619	-18211300	-18301500	-50772300	0.0330083	18211300	18301500	50772300	8968.64			619	-18676800	-18872600	-50921900	0.0330083	18676800	18872600	50921900	9049.98
620	-18231000	-18313500	-50809800	0.0413835	18231000	18313500	50809800	11261			620	-18711300	-18940000	-51018600	0.0413835	18711300	18940000	51018600	11390.6
621	-18238600	-18316500	-50816500	0.050716	18238600	18316500	50816500	13804.4			621	-18720800	-18967400	-51036700	0.050716	18720800	18967400	51036700	13970.5
622	-18246300	-18319900	-50825100	0.0574538	18246300	18319900	50825100	15644			622	-18730800	-18993400	-51058200	0.0574538	18730800	18993400	51058200	15841
623	-18252700	-18323500	-50835700	0.0636753	18252700	18323500	50835700	17345.4			623	-18741800	-19018100	-51086100	0.0636753	18741800	19018100	51086100	17576.5
624	-18257500	-18326900	-50847200	0.0610973	18257500	18326900	50847200	16650.6			624	-18751400	-19033100	-51117000	0.0610973	18751400	19033100	51117000	16885.4
625	-18260000	-18329800	-50858600	0.0464012	18260000	18329800	50858600	12651.1			625	-18759300	-19039200	-51148300	0.0464012	18759300	19039200	51148300	12839.2
626	-18258800	-18331900	-50869900	0.029608	18258800	18331900	50869900	8075.91			626	-18764400	-19033400	-51178500	0.029608	18764400	19033400	51178500	8201.51
627	-18263300	-18335000	-50879900	0.0320608	18263300	18335000	50879900	8748.38			627	-18775300	-19046400	-51195300	0.0320608	18775300	19046400	51195300	8887.13
628	-18269800	-18338000	-50888000	0.0451237	18269800	18338000	50888000	12316.9			628	-18782600	-19072400	-51226000	0.0451237	18782600	19072400	51226000	12523.6
629	-18279200	-18342100	-50897800	0.0496415	18279200	18342100	50897800	13555.6			629	-18794300	-19103200	-51251200	0.0496415	18794300	19103200	51251200	13792.3
630	-18284100	-18345400	-50908600	0.0495434	18284100	18345400	50908600	13534.5			630	-18804600	-19121300	-51282100	0.0495434	18804600	19121300	51282100	13781.9
631	-18288800	-18349000	-50921100	0.0427793	18288800	18349000	50921100	11692.4			631	-18813800	-19132300	-51315200	0.0427793	18813800	19132300	51315200	11915.5
632	-18289600	-18351700	-50933300	0.0243494	18289600	18351700	50933300	6658.24			632	-18819700	-19127700	-51347600	0.0243494	18819700	19127700	51347600	6790.13
633	-18501700	-18542100	-51395600	0.048776	18501700	18542100	51395600	13583.8			633	-19273300	-19889100	-52747900	0.048776	19273300	19889100	52747900	14363.7
634	-18525400	-18579400	-51471500	0.0392591	18525400	18579400	51471500	10966			634	-19342300	-19970700	-52995100	0.0392591	19342300	19970700	52995100	11668.4
635	-18534800	-18597600	-51497900	0.0438519	18534800	18597600	51497900	12261.8			635	-19371300	-20022700	-53081400	0.0438519	19371300	20022700	53081400	13076.8
636	-18544700	-18617100	-51525600	0.0443182	18544700	18617100	51525600	12405.9			636	-19401200	-20073100	-53173300	0.0443182	19401200	20073100	53173300	13262.3
637	-18554300	-18633100	-51555300	0.0400477	18554300	18633100	51555300	11223.5			637	-19428900	-20106400	-53272200	0.0400477	19428900	20106400	53272200	12028.5
638	-18564400	-18649600	-51586900	0.035478	18564400	18649600	51586900	9955.16			638	-19457300	-20136200	-53377800	0.035478	19457300	20136200	53377800	10697.5
639	-18574900	-18667500	-51619100	0.0320976	18574900	18667500	51619100	9018.02			639	-19487000	-20173200	-53482200	0.0320976	19487000	20173200	53482200	9715.79
640	-18586400	-18687800	-51653500	0.0323374	18586400	18687800	51653500	9097.71			640	-19521800	-20220600	-53600900	0.0323374	19521800	20220600	53600900	9831.71
641	-18598900	-18712900	-51688000	0.0348013	18598900	18712900	51688000	9804.39			641	-19559500	-20280300	-53720600	0.0348013	19559500	20280300	53720600	10628.5
642	-18610400	-18733600	-51722500	0.0409778	18610400	18733600	51722500	11560.2			642	-19596100	-20332500	-53843000	0.0409778	19596100	20332500	53843000	12571.9
643	-18622800	-18761500	-51753400	0.0321381	18622800	18761500	51753400	9077.78			643	-19627600	-20383100	-53942300	0.0321381	19627600	20383100	53942300	9896.67
644	-18681600	-18867100	-51927800	0.0342873	18681600	18867100	51927800	9751.47			644	-19793800	-20567600	-54550000	0.0342873	19793800	20567600	54550000	10794.2
645	-18696900	-18896400	-51971600	0.0365205	18696900	18896400	51971600	10404.6			645	-19835600	-20616000	-54700700	0.0365205	19835600	20616000	54700700	11560
646	-18731800	-18964100	-52070000	0.0366393	18731800	18964100	52070000	10479.1			646	-19926600	-20712700	-55037700	0.0366393	19926600	20712700	55037700	11738.6
647	-18751200	-18996100	-52130700	0.0388493	18751200	18996100	52130700	11137.4			647	-19980300	-20754700	-55251700	0.0388493	19980300	20754700	55251700	12541
648	-18771900	-19035200	-52190400	0.0427546	18771900	19035200	52190400	12285.7			648	-20035000	-20811800	-55455300	0.0427546	20035000	20811800	55455300	13901.9
649	-18793500	-19074200	-52254100	0.0443305	18793500	19074200	52254100	12770.3			649	-20090000	-20858300	-55671000	0.0443305	20090000	20858300	55671000	14523.9
650	-18817400	-19119600	-52322500	0.0405459	18817400	19119600	52322500	11711.5			650	-20146500	-20899700	-55898900	0.0405459	20146500	20899700	55898900	13389.9
651	-18841100	-19161900	-52393500	0.0350013	18841100	19161900	52393500	10137.9			651	-20201600	-20927300	-56133700	0.0350013	20201600	20927300	56133700	11652.8
652	-18867300	-19209500	-52470500	0.0323513	18867300	19209500	52470500	9398.47			652	-20259700	-20960500	-56377600	0.0323513	20259700	20960500	56377600	10861.3
653	-18893200	-19248400	-52555200	0.031344	18893200	19248400	52555200	9135.38			653	-20321200	-20981700	-56649300	0.031344	20321200	20981700	56649300	10620.9
654	-18920100	-19296400	-52635200	0.0325132	18920100	19296400	52635200	9505.57			654	-20379900	-21013100	-56897400	0.0325132	20379900	21013100	56897400	11110.6
655	-18946600	-19339900	-52717900	0.0327603	18946600	19339900	52717900	9608.27			655	-20437200	-21035500	-57148100	0.0327603	20437200	21035500	57148100	11290.4
656	-18975700	-19389600	-52807200	0.030515	18975700	19389600	52807200	8980.53			656	-20495300	-21054200	-57406500	0.030515	20495300	21054200	57406500	10608.3
657	-19005300	-19436200	-52901600	0.0274969	19005300	19436200	52901600	8121.49			657	-20553500	-21067400	-57670700	0.0274969	20553500	21067400	57670700	9643.83
658	-19036700	-19482900	-53004700	0.0263448	19036700	19482900	53004700	7811.67			658	-20614600	-21085500	-57943700	0.0263448	20614600	21085500	57943700	9324.22
659	-18435900	-18470100	-51153900	0.0712074	18435900	18470100	51153900	19647.1			659	-19093900	-19801100	-51981300	0.0712074	19093900	19801100	51981300	20387
660	-18425700	-18453900	-51121700	0.0796764	18425700	18453900	51121700	21955.9			660	-19063500	-19751000	-51886400	0.0796764	19063500	19751000	51886400	22727.5
661	-18405500	-18421100	-51058200	0.0902503	18405500	18421100	51058200	24807.4			661	-19000700	-19635000	-51703100	0.0902503	19000700	19635000	51703100	25557.8
662	-18415200	-18438800	-51086800	0.0843313	18415200	18438800	51086800	23206.9			662	-19031300	-19698300	-51785500	0.0843313	19031300	19698300	51785500	23960.9
663	-18731000	-18900700	-52129800	0.0824194	18731000	18900700	52129800	23618.4			663	-19994800	-20898100	-55177600	0.0824194	19994800	20898100	55177600	26554.4
664	-18673300	-18819500	-51936100	0.0991249	18673300	18819500	51936100	28194.9			664	-19828500	-20761400	-54521600	0.0991249	19828500	20761400	54521600	31201.6
665	-18703300	-18857300	-52041400	0.0844852	18703300	18857300	52041400	24127.7			665	-19918800	-20832800	-54880500	0.0844852	19918800	20832800	54880500	26934.9
666	-18207800	-18263800	-50596300	0.0767696	18207800	18263800	50596300	20720.3			666	-18584400	-18850200	-50503800	0.0767696	18584400	18850200	50503800	20718.5
667	-18210600	-18265800	-50603100	0.0796372	18210600	18265800	50603100	21500.1			667	-18590000	-18860800	-50520100	0.0796372	18590000	18860800	50520100	21506.6
668	-18212400	-18267800	-50610800	0.0916074	18212400	18267800	50610800	24739.1			668	-18595900	-18869900	-50539000	0.0916074	18595900	18869900	50539000	24757.8
669	-18216300	-18270100	-50617900	0.091432	18216300	18270100	50617900	24698.8			669	-18602900	-18885700	-50556300	0.091432	18602900	18885700	50556300	24728.3
670	-18221000	-18272800	-50626000	0.0860048	18221000	18272800	50626000	23240.3			670	-18610800	-18904500	-50575300	0.0860048	18610800	18904500	50575300	23279.1
671	-18879800	-19073700	-52666200	0.0708751	18879800	19073700	52666200	20726.1			671	-20393600	-21225700	-56750200	0.0708751	20393600	21225700	56750200	24120.8
672	-19164900	-19626500	-53471600	0.0351076	19164900	19626500	53471600	10591.9			672	-20872100	-21206400	-59049900	0.0351076	20872100	21206400	59049900	12889.6
673	-19302800	-19769000	-53986600	0.0348441	19302800	19769000	53986600	10712.8			673	-21102400	-21127500	-60226300	0.0348441	21102400	21127500	60226300	13284
674	-19361500	-19838700	-54196700	0.0283932	19361500	19838700	54196700	8796.92			674	-21028500	-21176700	-60679100	0.0283932	21028500	21176700	60679100	10979
675	-19540200	-19887500	-54999500	0.0374386	19540200	19887500	54999500	11932.6			675	-20408000	-20975800	-59873900	0.0374386	20408000	20975800	59873900	14087.1
676	-19804500	-19950500	-56195800	0.0345266	19804500	19950500	56195800	11471			676	-18898200	-19885900	-56145000	0.0345266	18898200	19885900	56145000	11424.6
677	-19714200	-19952500	-55763300	0.0311792	19714200	19952500	55763300	10206.4			677	-19409600	-20283400	-57403800	0.0311792	19409600	20283400	57403800	10785.3
678	-19625300	-19922800	-55369400	0.0344406	19625300	19922800	55369400	11120.5			678	-19946500	-20653800	-58729000	0.0344406	19946500	20653800	58729000	12468.8
679	-18699200	-18964700	-53445100	0.0818378	18699200	18964700	53445100	24583.1			679	-20772500	-21632200	-58149600	0.0818378	20772500	21632200	58149600	29221.2
680	-18791700	-18934700	-53209800	0.0741647	18791700	18934700	53209800	22096.7			680	-20647600	-21484000	-57702500	0.0741647	20647600	21484000	57702500	26079.8
681	-18891700	-18912200	-53002200	0.0739419	18891700	18912200	53002200	21873.3			681	-20554100	-21365500	-57375500	0.0739419	20554100	21365500	57375500	25709.5
682	-18056800	-19032600	-54410900	0.0798832	18056800	19032600	54410900	24794.6			682	-21444400	-22384700	-60599000	0.0798832	21444400	22384700	60599000	30945.8
683	-18500300	-19001300	-53818600	0.0738822	18500300	19001300	53818600	22479.1			683	-20959300	-21894200	-58777700	0.0738822	20959300	21894200	58777700	26953.4
684	-18372100	-18401200	-51086600	0.0434395	18372100	18401200	51086600	11950.8			684	-18967500	-19393000	-51786600	0.0434395	18967500	19393000	51786600	12325.8
685	-18306800	-18363500	-50972400	0.03275	18306800	18363500	50972400	8969.12			685	-18855300	-19187100	-51458100	0.03275	18855300	19187100	51458100	9172.56
686	-18310500	-18366400	-50982500	0.0211154	18310500	18366400	50982500	5785.08			686	-18864400	-19197000	-51491400	0.0211154	18864400	19197000	51491400	5921.5
687	-18318700	-18370300	-50992800	0.0287072	18318700	18370300	50992800	7868.33			687	-18878400	-19221800	-51509800	0.0287072	18878400	19221800	51509800	8056.99
688	-18329700	-18374600	-51002200	0.0419286	18329700	18374600	51002200	11496.7			688	-18889400	-19262900	-51544600	0.0419286	18889400	19262900	51544600	11784.8
689	-18340300	-18379100	-51013000	0.0595988	18340300	18379100	51013000	16349.2			689	-18903900	-19302600	-51574000	0.0595988	18903900	19302600	51574000	16772.4
690	-18352200	-18384400	-51026700	0.0621989	18352200	18384400	51026700	17072			690	-18920600	-19342300	-51613700	0.0621989	18920600	19342300	51613700	17532.9
691	-18353400	-18388600	-51045500	0.0478749	18353400	18388600	51045500	13149.8			691	-18931200	-19340200	-51666300	0.0478749	18931200	19340200	51666300	13521.2
692	-18357300	-18393300	-51064100	0.0387955	18357300	18393300	51064100	10663.5			692	-18947100	-19344600	-51719600	0.0387955	18947100	19344600	51719600	10978.8
693	-18381300	-18407200	-51106200	0.0402833	18381300	18407200	51106200	11091			693	-18986100	-19420200	-51848200	0.0402833	18986100	19420200	51848200	11457.4
694	-18390300	-18412700	-51123100	0.040213	18390300	18412700	51123100	11079.1			694	-19002400	-19447500	-51898800	0.040213	19002400	19447500	51898800	11460
695	-18399200	-18418000	-51139800	0.0382819	18399200	18418000	51139800	10554			695	-19018200	-19472500	-51949000	0.0382819	19018200	19472500	51949000	10931
696	-18407400	-18423400	-51157300	0.0357376	18407400	18423400	51157300	9859.32			696	-19034000	-19496800	-51999600	0.0357376	19034000	19496800	51999600	10224.5
697	-18416100	-18429200	-51176100	0.0351841	18416100	18429200	51176100	9713.79			697	-19051900	-19523400	-52058600	0.0351841	19051900	19523400	52058600	10089
698	-18426200	-18435300	-51195300	0.0381825	18426200	18435300	51195300	10549.6			698	-19070900	-19553500	-52119100	0.0381825	19070900	19553500	52119100	10974.5
699	-18467100	-18484100	-51288800	0.0439663	18467100	18484100	51288800	12192.9			699	-19168500	-19727400	-52410200	0.0439663	19168500	19727400	52410200	12781.2
700	-18488300	-18522400	-51351500	0.0480984	18488300	18522400	51351500	13372.1			700	-19232300	-19835700	-52606100	0.0480984	19232300	19835700	52606100	14088.6
701	-18460000	-18469100	-51269800	0.0501739	18460000	18469100	51269800	13903.7			701	-19146600	-19684100	-52349000	0.0501739	19146600	19684100	52349000	14550.6
702	-18436800	-18442100	-51216900	0.0470518	18436800	18442100	51216900	13011.2			702	-19091100	-19584200	-52184800	0.0470518	19091100	19584200	52184800	13558
703	-18585500	-18689200	-51647900	0.12902	18585500	18689200	51647900	36290.8			703	-19566100	-20493800	-53538700	0.12902	19566100	20493800	53538700	39188.5
704	-18562200	-18657300	-51568700	0.128901	18562200	18657300	51568700	36146.4			704	-19489600	-20388800	-53278900	0.128901	19489600	20388800	53278900	38774.6
705	-18518700	-18592100	-51426700	0.103449	18518700	18592100	51426700	28849			705	-19347300	-20158800	-52831100	0.103449	19347300	20158800	52831100	30592.5
706	-18501500	-18566800	-51370200	0.0855319	18501500	18566800	51370200	23799.9			706	-19296100	-20097200	-52648600	0.0855319	19296100	20097200	52648600	25121.6
707	-18275900	-18324700	-50818300	0.0905957	18275900	18324700	50818300	24664.6			707	-18751900	-19110000	-51042200	0.0905957	18751900	19110000	51042200	24976.8
708	-18285300	-18330100	-50834800	0.103963	18285300	18330100	50834800	28322.5			708	-18768100	-19144700	-51084800	0.103963	18768100	19144700	51084800	28712.1
709	-18296900	-18335900	-50850900	0.10878	18296900	18335900	50850900	29654.1			709	-18785900	-19187600	-51126800	0.10878	18785900	19187600	51126800	30095.2
710	-18310600	-18342400	-50868000	0.106741	18310600	18342400	50868000	29118.6			710	-18806300	-19238700	-51172800	0.106741	18806300	19238700	51172800	29588.4
711	-18325700	-18349900	-50888900	0.112184	18325700	18349900	50888900	30629.3			711	-18829000	-19290800	-51229000	0.112184	18829000	19290800	51229000	31169.4
712	-18487000	-18547000	-51320800	0.0701996	18487000	18547000	51320800	19496.1			712	-19253100	-20051100	-52489600	0.0701996	19253100	20051100	52489600	20496.2
713	-18451100	-18497100	-51199500	0.0925962	18451100	18497100	51199500	25594.9			713	-19143100	-19904300	-52112100	0.0925962	19143100	19904300	52112100	26650
714	-18394000	-18407400	-51017100	0.107644	18394000	18407400	51017100	29541.2			714	-18967600	-19595900	-51584200	0.107644	18967600	19595900	51584200	30345.3
715	-18785900	-18944500	-52347500	0.0703668	18785900	18944500	52347500	20329.5			715	-20163900	-21037400	-55844000	0.0703668	20163900	21037400	55844000	23207.8
716	-19876400	-19975400	-57084700	0.0397873	19876400	19975400	57084700	13621.2			716	-17873900	-19040000	-53635200	0.0397873	17873900	19040000	53635200	12011.7
717	-18613800	-18723500	-51748700	0.11615	18613800	18723500	51748700	32797.3			717	-19659000	-20606000	-53869200	0.11615	19659000	20606000	53869200	35711.2
718	-18641800	-18756600	-51848700	0.108589	18641800	18756600	51848700	30779.8			718	-19749500	-20708500	-54198200	0.108589	19749500	20708500	54198200	33789.5
719	-18538100	-18622800	-51488700	0.114435	18538100	18622800	51488700	31990.3			719	-19415900	-20296300	-53020500	0.114435	19415900	20296300	53020500	34093.1
720	-18260400	-18310400	-50765600	0.0760779	18260400	18310400	50765600	20669.8			720	-18713300	-19060100	-50908200	0.0760779	18713300	19060100	50908200	20865.1
721	-18268700	-18314800	-50778500	0.0848562	18268700	18314800	50778500	23066.7			721	-18726500	-19090600	-50940400	0.0848562	18726500	19090600	50940400	23303.8
722	-18276400	-18319300	-50792400	0.0956907	18276400	18319300	50792400	26026.3			722	-18739800	-19118800	-50975900	0.0956907	18739800	19118800	50975900	26317.5
723	-18826000	-18975900	-52507400	0.0654983	18826000	18975900	52507400	19036.1			723	-20275900	-21123000	-56291900	0.0654983	20275900	21123000	56291900	21940.5
724	-18149500	-18251000	-50593400	0.0590376	18149500	18251000	50593400	15929			724	-18544300	-18678500	-50484300	0.0590376	18544300	18678500	50484300	15909.2
725	-18161500	-18252400	-50588100	0.0517384	18161500	18252400	50588100	13957.5			725	-18549200	-18713200	-50473300	0.0517384	18549200	18713200	50473300	13938.6
726	-18195500	-18256000	-50571200	0.0524958	18195500	18256000	50571200	14154.6			726	-18562100	-18810900	-50436900	0.0524958	18562100	18810900	50436900	14129.3
727	-18206100	-18257700	-50569000	0.0560238	18206100	18257700	50569000	15105.3			727	-18567800	-18840700	-50434100	0.0560238	18567800	18840700	50434100	15079.3
728	-18257700	-18304900	-50742200	0.0852443	18257700	18304900	50742200	23139.5			728	-18700000	-19055100	-50849700	0.0852443	18700000	19055100	50849700	23327.6
729	-18240200	-18277500	-50629000	0.0801415	18240200	18277500	50629000	21660			729	-18627800	-18976400	-50584300	0.0801415	18627800	18976400	50584300	21706.4
730	-18254100	-18299400	-50719800	0.101052	18254100	18299400	50719800	27406.9			730	-18685600	-19040500	-50795700	0.101052	18685600	19040500	50795700	27595.8
731	-18142000	-19175200	-55005300	0.0780581	18142000	19175200	55005300	24750.5			731	-21881200	-22195800	-62702200	0.0780581	21881200	22195800	62702200	32265.2
732	-17942400	-19234600	-55488200	0.0933961	17942400	19234600	55488200	30108			732	-21762700	-22202700	-63129700	0.0933961	21762700	22202700	63129700	39096.2
733	-17657000	-19284400	-56010900	0.0837509	17657000	19284400	56010900	27481.6			733	-19800000	-20917200	-58200100	0.0837509	19800000	20917200	58200100	29817.5
734	-17334200	-19342300	-56609700	0.0555867	17334200	19342300	56609700	18613.8			734	-17724800	-19352400	-53197400	0.0555867	17724800	19352400	53197400	16534.2
735	-17277600	-19487400	-57357800	0.049069	17277600	19487400	57357800	16859.4			735	-15634900	-17644300	-48075200	0.049069	15634900	17644300	48075200	11918.6
736	-18001800	-19754600	-57906800	0.0513236	18001800	19754600	57906800	17986.5			736	-16261100	-18298500	-49598400	0.0513236	16261100	18298500	49598400	13276.8
737	-18687800	-19986500	-58325800	0.0463886	18687800	19986500	58325800	16508.7			737	-16590200	-18234100	-50454800	0.0463886	16590200	18234100	50454800	12401.3
738	-18243000	-18280900	-50642700	0.0912683	18243000	18280900	50642700	24680.3			738	-18637700	-18992300	-50615900	0.0912683	18637700	18992300	50615900	24751.3
739	-18252300	-18294500	-50698100	0.0918086	18252300	18294500	50698100	24879.4			739	-18673500	-19035500	-50743100	0.0918086	18673500	19035500	50743100	25021.7
740	-18247200	-18285200	-50659000	0.0904361	18247200	18285200	50659000	24470.7			740	-18649500	-19011200	-50652800	0.0904361	18649500	19011200	50652800	24561.7
741	-18250000	-18289800	-50677800	0.0931464	18250000	18289800	50677800	25222.3			741	-18661400	-19025100	-50695700	0.0931464	18661400	19025100	50695700	25340.1
742	-19292400	-20196800	-58723700	0.0340247	19292400	20196800	58723700	12286.1			742	-16668600	-18164500	-50633500	0.0340247	16668600	18164500	50633500	9156.51
743	-19466700	-20402600	-59529900	0.025828	19466700	20402600	59529900	9581.04			743	-15768100	-17510500	-48427100	0.025828	15768100	17510500	48427100	6359.25
744	-18453100	-18456300	-51250000	0.0524123	18453100	18456300	51250000	14512.6			744	-19124400	-19641600	-52285700	0.0524123	19124400	19641600	52285700	15162
745	-18441900	-18446700	-51233900	0.0353534	18441900	18446700	51233900	9782.64			745	-19107300	-19588500	-52234000	0.0353534	19107300	19588500	52234000	10205.7
746	-18475400	-18530200	-51282500	0.0738313	18475400	18530200	51282500	20474.1			746	-19218500	-20006300	-52369600	0.0738313	19218500	20006300	52369600	21458.8
747	-18131800	-18252400	-50617700	0.0388418	18131800	18252400	50617700	10488.9			747	-18544800	-18624500	-50540900	0.0388418	18544800	18624500	50540900	10486.8
748	-18135200	-18254000	-50622100	0.040565	18135200	18254000	50622100	10956.2			748	-18549400	-18634000	-50553200	0.040565	18549400	18634000	50553200	10957.6
749	-18138000	-18255700	-50627400	0.0409033	18138000	18255700	50627400	11049.9			749	-18553500	-18640800	-50566100	0.0409033	18553500	18640800	50566100	11054.7
750	-18140100	-18257300	-50632700	0.0406819	18140100	18257300	50632700	10992.4			750	-18557600	-18646800	-50579700	0.0406819	18557600	18646800	50579700	11000.8
751	-18142300	-18258900	-50638400	0.0398749	18142300	18258900	50638400	10776.8			751	-18561700	-18652400	-50593500	0.0398749	18561700	18652400	50593500	10788.4
752	-18144500	-18260500	-50643900	0.0386658	18144500	18260500	50643900	10452.3			752	-18565600	-18657800	-50606900	0.0386658	18565600	18657800	50606900	10466.8
753	-18146300	-18262100	-50649500	0.0371817	18146300	18262100	50649500	10053.3			753	-18569500	-18662600	-50620500	0.0371817	18569500	18662600	50620500	10070.4
754	-18148200	-18263600	-50654900	0.0352603	18148200	18263600	50654900	9535.78			754	-18573300	-18667200	-50633900	0.0352603	18573300	18667200	50633900	9555.04
755	-18150000	-18265200	-50660500	0.034722	18150000	18265200	50660500	9392.26			755	-18577300	-18672900	-50647100	0.034722	18577300	18672900	50647100	9414.08
756	-18152500	-18266800	-50665800	0.0345441	18152500	18266800	50665800	9346.1			756	-18581300	-18679900	-50659600	0.0345441	18581300	18679900	50659600	9370.53
757	-18155500	-18268400	-50670500	0.0347196	18155500	18268400	50670500	9395.36			757	-18585700	-18687800	-50672200	0.0347196	18585700	18687800	50672200	9422.93
758	-18158100	-18269900	-50675200	0.0357169	18158100	18269900	50675200	9667.05			758	-18590100	-18697000	-50684300	0.0357169	18590100	18697000	50684300	9698.39
759	-18161300	-18271600	-50679900	0.0366943	18161300	18271600	50679900	9933.48			759	-18594600	-18706700	-50695900	0.0366943	18594600	18706700	50695900	9968.55
760	-18163800	-18273200	-50684800	0.0369304	18163800	18273200	50684800	9999.35			760	-18598900	-18715200	-50707800	0.0369304	18598900	18715200	50707800	10037.5
761	-18165900	-18274700	-50690000	0.0363587	18165900	18274700	50690000	9846.57			761	-18603100	-18722800	-50720200	0.0363587	18603100	18722800	50720200	9887.09
762	-18168300	-18276300	-50695100	0.0349899	18168300	18276300	50695100	9477.79			762	-18607200	-18730200	-50732500	0.0349899	18607200	18730200	50732500	9519.56
763	-18170500	-18277900	-50700600	0.0358888	18170500	18277900	50700600	9723.38			763	-18611600	-18737600	-50746000	0.0358888	18611600	18737600	50746000	9769.39
764	-18173200	-18279700	-50706600	0.035476	18173200	18279700	50706600	9613.82			764	-18616300	-18745700	-50760300	0.035476	18616300	18745700	50760300	9662.54
765	-18176300	-18281500	-50712100	0.0365223	18176300	18281500	50712100	9899.54			765	-18621400	-18755900	-50774500	0.0365223	18621400	18755900	50774500	9953.26
766	-18179700	-18283300	-50717300	0.0381492	18179700	18283300	50717300	10342.7			766	-18626500	-18766800	-50787900	0.0381492	18626500	18766800	50787900	10402.3
767	-18183300	-18285300	-50723300	0.039223	18183300	18285300	50723300	10636.4			767	-18631700	-18777500	-50802100	0.039223	18631700	18777500	50802100	10701.3
768	-18185300	-18287100	-50730000	0.0384456	18185300	18287100	50730000	10428.3			768	-18636500	-18784500	-50818000	0.0384456	18636500	18784500	50818000	10495.8
769	-18187400	-18289000	-50736900	0.036591	18187400	18289000	50736900	9927.89			769	-18641500	-18790100	-50835800	0.036591	18641500	18790100	50835800	9996.41
770	-18189100	-18291000	-50744700	0.0346213	18189100	18291000	50744700	9396.3			770	-18646500	-18795700	-50854400	0.0346213	18646500	18795700	50854400	9465.12
771	-18190900	-18293000	-50752100	0.0333105	18190900	18293000	50752100	9043.14			771	-18651800	-18802300	-50872700	0.0333105	18651800	18802300	50872700	9113.27
772	-18193000	-18294900	-50759400	0.0324491	18193000	18294900	50759400	8811.79			772	-18657000	-18809900	-50890000	0.0324491	18657000	18809900	50890000	8883.64
773	-18195600	-18296900	-50766300	0.0324395	18195600	18296900	50766300	8811.56			773	-18662200	-18819000	-50905800	0.0324395	18662200	18819000	50905800	8886.61
774	-18199700	-18299300	-50773600	0.0326367	18199700	18299300	50773600	8867.71			774	-18668300	-18830100	-50924000	0.0326367	18668300	18830100	50924000	8947.15
775	-18202500	-18301400	-50780800	0.0335707	18202500	18301400	50780800	9124.07			775	-18674400	-18840100	-50942800	0.0335707	18674400	18840100	50942800	9210.08
776	-18206700	-18303800	-50788200	0.0355299	18206700	18303800	50788200	9659.41			776	-18681200	-18853000	-50962100	0.0355299	18681200	18853000	50962100	9755.16
777	-18210100	-18306000	-50795300	0.035639	18210100	18306000	50795300	9691.79			777	-18687200	-18864300	-50979800	0.035639	18687200	18864300	50979800	9792.06
778	-18213500	-18308400	-50803300	0.0347592	18213500	18308400	50803300	9455.51			778	-18693700	-18875400	-50999700	0.0347592	18693700	18875400	50999700	9557.89
779	-18217000	-18311000	-50812200	0.0356593	18217000	18311000	50812200	9703.76			779	-18701200	-18887000	-51023400	0.0356593	18701200	18887000	51023400	9814.57
780	-18222900	-18313900	-50820000	0.0379607	18222900	18313900	50820000	10333.3			780	-18709600	-18906700	-51044000	0.0379607	18709600	18906700	51044000	10456.9
781	-18228600	-18316600	-50827200	0.0444764	18228600	18316600	50827200	12110.5			781	-18718000	-18928200	-51062400	0.0444764	18718000	18928200	51062400	12261.3
782	-18235300	-18319800	-50835500	0.0490089	18235300	18319800	50835500	13349.2			782	-18727300	-18950500	-51084500	0.0490089	18727300	18950500	51084500	13523.3
783	-18239200	-18322500	-50844500	0.0502692	18239200	18322500	50844500	13697.3			783	-18735600	-18965500	-51108800	0.0502692	18735600	18965500	51108800	13884.5
784	-18243500	-18325500	-50854700	0.0478784	18243500	18325500	50854700	13051.1			784	-18743900	-18979000	-51135000	0.0478784	18743900	18979000	51135000	13237.9
785	-18246000	-18328300	-50865700	0.04105	18246000	18328300	50865700	11194.5			785	-18750800	-18983900	-51163200	0.04105	18750800	18983900	51163200	11362.1
786	-18249000	-18331200	-50876200	0.0357091	18249000	18331200	50876200	9741.99			786	-18757600	-18990500	-51188900	0.0357091	18757600	18990500	51188900	9893.51
787	-18253500	-18334300	-50886600	0.0395758	18253500	18334300	50886600	10801.3			787	-18767000	-19005100	-51219100	0.0395758	18767000	19005100	51219100	10977.8
788	-18260100	-18337800	-50896400	0.0405259	18260100	18337800	50896400	11065			788	-18777600	-19027500	-51247300	0.0405259	18777600	19027500	51247300	11254.2
789	-18265900	-18341000	-50906200	0.0437601	18265900	18341000	50906200	11952.7			789	-18787700	-19049600	-51273100	0.0437601	18787700	19049600	51273100	12165.2
790	-18270800	-18344200	-50916600	0.0424056	18270800	18344200	50916600	11587.5			790	-18797200	-19067000	-51301300	0.0424056	18797200	19067000	51301300	11801.9
791	-18274300	-18347200	-50927300	0.0379523	18274300	18347200	50927300	10374.9			791	-18805400	-19076300	-51331100	0.0379523	18805400	19076300	51331100	10574.6
792	-18277900	-18350400	-50938900	0.0352043	18277900	18350400	50938900	9628.05			792	-18813600	-19083800	-51362700	0.0352043	18813600	19083800	51362700	9820.77
793	-18282600	-18353900	-50950800	0.0351865	18282600	18353900	50950800	9627.67			793	-18823700	-19098200	-51396400	0.0351865	18823700	19098200	51396400	9828.68
794	-18288700	-18357900	-50963700	0.0394861	18288700	18357900	50963700	10809.6			794	-18836000	-19119600	-51433200	0.0394861	18836000	19119600	51433200	11045.8
795	-18296400	-18361900	-50975000	0.0366173	18296400	18361900	50975000	10028.8			795	-18847700	-19143500	-51465100	0.0366173	18847700	19143500	51465100	10256.4
796	-18300900	-18365600	-50988400	0.0317211	18300900	18365600	50988400	8692.37			796	-18856800	-19153100	-51499300	0.0317211	18856800	19153100	51499300	8896.6
797	-18309300	-18370100	-51001300	0.0350744	18309300	18370100	51001300	9616.23			797	-18871100	-19181500	-51538800	0.0350744	18871100	19181500	51538800	9852.66
798	-18317800	-18374200	-51012500	0.0396525	18317800	18374200	51012500	10876.3			798	-18884300	-19211200	-51572100	0.0396525	18884300	19211200	51572100	11153.8
799	-18327500	-18378700	-51024300	0.0451155	18327500	18378700	51024300	12380.7			799	-18898400	-19244000	-51606200	0.0451155	18898400	19244000	51606200	12708.3
800	-18334800	-18382900	-51036900	0.046128	18334800	18382900	51036900	12664.9			800	-18910900	-19266500	-51643400	0.046128	18910900	19266500	51643400	13012.6
801	-18340400	-18387100	-51051200	0.0417369	18340400	18387100	51051200	11465.7			801	-18923300	-19282400	-51686500	0.0417369	18923300	19282400	51686500	11793.4
802	-18344000	-18391000	-51066200	0.0308478	18344000	18391000	51066200	8479.22			802	-18932100	-19285700	-51725300	0.0308478	18932100	19285700	51725300	8729.11
803	-18350300	-18395400	-51081000	0.0344133	18350300	18395400	51081000	9464.76			803	-18947700	-19307500	-51771300	0.0344133	18947700	19307500	51771300	9755.5
804	-18361400	-18400600	-51094600	0.0443144	18361400	18400600	51094600	12194.6			804	-18963000	-19344000	-51814100	0.0443144	18963000	19344000	51814100	12584
805	-18369100	-18405800	-51111600	0.0403734	18369100	18405800	51111600	11117.5			805	-18978000	-19365700	-51864100	0.0403734	18978000	19365700	51864100	11487
806	-18377800	-18411200	-51128900	0.0391281	18377800	18411200	51128900	10782			806	-18994000	-19390100	-51916000	0.0391281	18994000	19390100	51916000	11155.1
807	-18386600	-18416700	-51146100	0.0380931	18386600	18416700	51146100	10503.9			807	-19010100	-19415900	-51966900	0.0380931	19010100	19415900	51966900	10881.5
808	-18394800	-18422200	-51163800	0.0371825	18394800	18422200	51163800	10259.9			808	-19026600	-19441000	-52020200	0.0371825	19026600	19441000	52020200	10643.3
809	-18403500	-18427800	-51182000	0.036916	18403500	18427800	51182000	10193.7			809	-19043700	-19466700	-52076400	0.036916	19043700	19466700	52076400	10589.9
810	-18413000	-18433600	-51200500	0.037562	18413000	18433600	51200500	10379.6			810	-19061100	-19492100	-52133700	0.037562	19061100	19492100	52133700	10799
811	-18420600	-18439000	-51218200	0.0344403	18420600	18439000	51218200	9523.6			811	-19077400	-19512900	-52190500	0.0344403	19077400	19512900	52190500	9922.92
812	-18427000	-18443900	-51235200	0.0259384	18427000	18443900	51235200	7177.35			812	-19088700	-19522800	-52234300	0.0259384	19088700	19522800	52234300	7485.61
813	-18435400	-18449200	-51252000	0.0262768	18435400	18449200	51252000	7275.8			813	-19107600	-19547600	-52294400	0.0262768	19107600	19547600	52294400	7600.72
814	-18445900	-18454300	-51265700	0.0374054	18445900	18454300	51265700	10362.9			814	-19122900	-19583600	-52336700	0.0374054	19122900	19583600	52336700	10838
815	-18459800	-18460800	-51282600	0.0423427	18459800	18460800	51282600	11738.8			815	-19143000	-19627800	-52388400	0.0423427	19143000	19627800	52388400	12294
816	-18466900	-18470400	-51301800	0.0397571	18466900	18470400	51301800	11030.4			816	-19162100	-19658700	-52448500	0.0397571	19162100	19658700	52448500	11570.1
817	-18474200	-18483000	-51323900	0.0376019	18474200	18483000	51323900	10441.5			817	-19183100	-19690500	-52516800	0.0376019	19183100	19690500	52516800	10971.5
818	-18482300	-18497400	-51347900	0.038507	18482300	18497400	51347900	10703.1			818	-19207800	-19730100	-52595000	0.038507	19207800	19730100	52595000	11269.4
819	-18490200	-18511700	-51371500	0.0468685	18490200	18511700	51371500	13039.3			819	-19233900	-19777400	-52672000	0.0468685	19233900	19777400	52672000	13757.5
820	-18498500	-18528800	-51393800	0.0461177	18498500	18528800	51393800	12842			820	-19258500	-19823600	-52742800	0.0461177	19258500	19823600	52742800	13574.4
821	-18506500	-18538400	-51422000	0.0357802	18506500	18538400	51422000	9974.25			821	-19278900	-19833200	-52830600	0.0357802	19278900	19833200	52830600	10565.4
822	-18515300	-18551000	-51451900	0.0352055	18515300	18551000	51451900	9825.45			822	-19305100	-19860800	-52927900	0.0352055	19305100	19860800	52927900	10433.4
823	-18524500	-18568300	-51478300	0.0370465	18524500	18568300	51478300	10350.1			823	-19333000	-19906400	-53014900	0.0370465	19333000	19906400	53014900	11015.5
824	-18533400	-18585300	-51503700	0.0386739	18533400	18585300	51503700	10815.7			824	-19359800	-19950900	-53098400	0.0386739	19359800	19950900	53098400	11536.1
825	-18542600	-18602300	-51530600	0.0398018	18542600	18602300	51530600	11143			825	-19386600	-19990700	-53186200	0.0398018	19386600	19990700	53186200	11911.9
826	-18552200	-18619900	-51558500	0.0388161	18552200	18619900	51558500	10879.1			826	-19414600	-20031400	-53279000	0.0388161	19414600	20031400	53279000	11657.6
827	-18562300	-18637600	-51588900	0.0364802	18562300	18637600	51588900	10236.7			827	-19443600	-20068700	-53379900	0.0364802	19443600	20068700	53379900	10997.3
828	-18573100	-18656500	-51621400	0.0347012	18573100	18656500	51621400	9749.93			828	-19474800	-20109400	-53488100	0.0347012	19474800	20109400	53488100	10503.2
829	-18584600	-18678000	-51654900	0.0344257	18584600	18678000	51654900	9685.36			829	-19508500	-20155800	-53602300	0.0344257	19508500	20155800	53602300	10464.2
830	-18596400	-18700100	-51688900	0.0364408	18596400	18700100	51688900	10266.1			830	-19543600	-20205100	-53720300	0.0364408	19543600	20205100	53720300	11125.5
831	-18608500	-18724500	-51722100	0.0365124	18608500	18724500	51722100	10299.9			831	-19578400	-20258600	-53832400	0.0365124	19578400	20258600	53832400	11194.2
832	-18619600	-18744500	-51755000	0.0368151	18619600	18744500	51755000	10398.8			832	-19610600	-20300600	-53943800	0.0368151	19610600	20300600	53943800	11333.4
833	-18632200	-18770200	-51789600	0.0350225	18632200	18770200	51789600	9906.1			833	-19645400	-20349500	-54060900	0.0350225	19645400	20349500	54060900	10828.4
834	-18643600	-18790700	-51823300	0.0338033	18643600	18790700	51823300	9573.93			834	-19677100	-20383800	-54177600	0.0338033	19677100	20383800	54177600	10495.9
835	-18656400	-18815900	-51859000	0.0340361	18656400	18815900	51859000	9653.54			835	-19711900	-20427900	-54299300	0.0340361	19711900	20427900	54299300	10615.3
836	-18669300	-18839400	-51897100	0.0348063	18669300	18839400	51897100	9886.79			836	-19748000	-20467300	-54432000	0.0348063	19748000	20467300	54432000	10907.9
837	-18684100	-18868300	-51938700	0.0352083	18684100	18868300	51938700	10017.5			837	-19788100	-20514700	-54575800	0.0352083	19788100	20514700	54575800	11091.6
838	-18699300	-18896800	-51982700	0.0354469	18699300	18896800	51982700	10102.9			838	-19829300	-20557900	-54729000	0.0354469	19829300	20557900	54729000	11228.4
839	-18716200	-18929800	-52030200	0.0363164	18716200	18929800	52030200	10370.1			839	-19873900	-20607000	-54892200	0.0363164	19873900	20607000	54892200	11571.6
840	-18734200	-18963800	-52082000	0.0372897	18734200	18963800	52082000	10669.8			840	-19921200	-20651600	-55073100	0.0372897	19921200	20651600	55073100	11958.5
841	-18754000	-19001400	-52138600	0.0383854	18754000	19001400	52138600	11007.8			841	-19972500	-20700900	-55268500	0.0383854	19972500	20700900	55268500	12395.6
842	-18774400	-19039900	-52197500	0.0393787	18774400	19039900	52197500	11318.8			842	-20025100	-20748600	-55471500	0.0393787	20025100	20748600	55471500	12807.9
843	-18796000	-19081000	-52259200	0.0390458	18796000	19081000	52259200	11250.3			843	-20078800	-20793900	-55681700	0.0390458	20078800	20793900	55681700	12793.8
844	-18818400	-19122300	-52324800	0.0380368	18818400	19122300	52324800	10987.8			844	-20132700	-20829500	-55903000	0.0380368	20132700	20829500	55903000	12559.5
845	-18843000	-19169300	-52395200	0.0362382	18843000	19169300	52395200	10497.1			845	-20189200	-20865900	-56135900	0.0362382	20189200	20865900	56135900	12062.5
846	-18868500	-19213800	-52472200	0.035741	18868500	19213800	52472200	10384			846	-20248700	-20895600	-56389800	0.035741	20248700	20895600	56389800	12001.2
847	-18896000	-19264300	-52552700	0.0334806	18896000	19264300	52552700	9757.84			847	-20309300	-20924500	-56649600	0.0334806	20309300	20924500	56649600	11342.4
848	-18923600	-19310500	-52637800	0.0326454	18923600	19310500	52637800	9545.66			848	-20369700	-20940600	-56921400	0.0326454	20369700	20940600	56921400	11161.7
849	-18953100	-19362100	-52726700	0.0319198	18953100	19362100	52726700	9365.59			849	-20431400	-20960500	-57195500	0.0319198	20431400	20960500	57195500	11015
850	-18983600	-19413200	-52821300	0.0311358	18983600	19413200	52821300	9168.78			850	-20493200	-20973700	-57476900	0.0311358	20493200	20973700	57476900	10846.3
851	-19016400	-19467400	-52923200	0.0296208	19016400	19467400	52923200	8756.74			851	-20556900	-20987200	-57766900	0.0296208	20556900	20987200	57766900	10418.9
852	-19050100	-19519100	-53032400	0.0295886	19050100	19519100	53032400	8783.56			852	-20622200	-20997800	-58067700	0.0295886	20622200	20997800	58067700	10512
853	-19142100	-19648500	-53341100	0.0355863	19142100	19648500	53341100	10687.3			853	-20794600	-21065200	-58821700	0.0355863	20794600	21065200	58821700	12962.5
854	-19180800	-19690100	-53483900	0.0353396	19180800	19690100	53483900	10669.3			854	-20864600	-21054800	-59165800	0.0353396	20864600	21054800	59165800	13017.2
855	-19227400	-19751200	-53644900	0.0351452	19227400	19751200	53644900	10674.4			855	-20940800	-21055400	-59528100	0.0351452	20940800	21055400	59528100	13098.5
856	-19276400	-19806300	-53823300	0.0341941	19276400	19806300	53823300	10453.8			856	-21018800	-21033300	-59922400	0.0341941	21018800	21033300	59922400	12906.1
857	-19330900	-19867500	-54021900	0.0332162	19330900	19867500	54021900	10229			857	-21011100	-21102400	-60342700	0.0332162	21011100	21102400	60342700	12706.3
858	-19393900	-19932500	-54257300	0.0335973	19393900	19932500	54257300	10435.4			858	-20835600	-21171900	-60849500	0.0335973	20835600	21171900	60849500	13055
859	-19458900	-19974500	-54525000	0.0330032	19458900	19974500	54525000	10349.4			859	-20637500	-21078500	-60465400	0.0330032	20637500	21078500	60465400	12662.2
860	-19524100	-20017800	-54792200	0.0353073	19524100	20017800	54792200	11177.8			860	-20360900	-20916000	-59765400	0.0353073	20360900	20916000	59765400	13236
861	-19598200	-20057800	-55105400	0.0361384	19598200	20057800	55105400	11568.1			861	-19981200	-20670800	-58815400	0.0361384	19981200	20670800	58815400	13121.7
862	-19684200	-20097300	-55475800	0.0347717	19684200	20097300	55475800	11275.9			862	-19480400	-20307200	-57583300	0.0347717	19480400	20307200	57583300	12102.2
863	-19781800	-20130500	-55907900	0.0345517	19781800	20130500	55907900	11373.8			863	-18942500	-19921900	-56268100	0.0345517	18942500	19921900	56268100	11482.9
864	-19886100	-20102300	-56433100	0.0393864	19886100	20102300	56433100	13198.8			864	-18340900	-19426800	-54796700	0.0393864	18340900	19426800	54796700	12412.3
865	-19990600	-20134900	-56898500	0.0351457	19990600	20134900	56898500	11966.5			865	-17624000	-18859800	-53016100	0.0351457	17624000	18859800	53016100	10367.3
866	-18441300	-18483500	-51166400	0.102857	18441300	18483500	51166400	28394.4			866	-19115800	-19872400	-52014000	0.102857	19115800	19872400	52014000	29493.3
867	-18429000	-18465300	-51126100	0.0913295	18429000	18465300	51126100	25172.4			867	-19077100	-19808000	-51894100	0.0913295	19077100	19808000	51894100	26065.8
868	-18404700	-18427000	-51048500	0.12552	18404700	18427000	51048500	34490.3			868	-19002700	-19675900	-51671400	0.12552	19002700	19675900	51671400	35511.3
869	-18415400	-18446900	-51079500	0.117931	18415400	18446900	51079500	32445.2			869	-19036900	-19750200	-51760300	0.117931	19036900	19750200	51760300	33484.8
870	-18757600	-18895100	-52262400	0.090475	18757600	18895100	52262400	26052.6			870	-20095800	-20995500	-55561100	0.090475	20095800	20995500	55561100	29548
871	-18728600	-18849100	-52170000	0.111543	18728600	18849100	52170000	32004.9			871	-20019700	-20938800	-55255400	0.111543	20019700	20938800	55255400	36040.2
872	-18671900	-18786300	-51962700	0.11531	18671900	18786300	51962700	32826.5			872	-19844900	-20787700	-54573200	0.11531	19844900	20787700	54573200	36365.6
873	-18699700	-18813500	-52067800	0.122917	18699700	18813500	52067800	35131.4			873	-19934200	-20867200	-54919400	0.122917	19934200	20867200	54919400	39246
874	-20081600	-20342900	-58630700	0.0277474	20081600	20342900	58630700	10008.6			874	-16500600	-18042500	-50247600	0.0277474	16500600	18042500	50247600	7353.67
875	-19958000	-20457900	-59302500	0.0288129	19958000	20457900	59302500	10621.4			875	-16039600	-17741700	-49093500	0.0288129	16039600	17741700	49093500	7291.22
876	-18161800	-18251000	-50581500	0.0524775	18161800	18251000	50581500	14153.3			876	-18545900	-18714500	-50456200	0.0524775	18545900	18714500	50456200	14128.7
877	-18150100	-18249500	-50585700	0.0507288	18150100	18249500	50585700	13683.3			877	-18540700	-18681300	-50464700	0.0507288	18540700	18681300	50464700	13660.2
878	-18138400	-18247600	-50588600	0.0498456	18138400	18247600	50588600	13445.9			878	-18535200	-18648900	-50470400	0.0498456	18535200	18648900	50470400	13423.4
879	-18519300	-18595600	-51426100	0.104414	18519300	18595600	51426100	29117.9			879	-19357000	-20218600	-52817400	0.104414	19357000	20218600	52817400	30871.3
880	-18502400	-18571000	-51370200	0.087274	18502400	18571000	51370200	24285.1			880	-19304400	-20146500	-52638900	0.087274	19304400	20146500	52638900	25630.2
881	-18286300	-18324500	-50806800	0.103647	18286300	18324500	50806800	28206.7			881	-18755100	-19154400	-51013000	0.103647	18755100	19154400	51013000	28549.7
882	-18296500	-18330000	-50822900	0.104635	18296500	18330000	50822900	28494			882	-18772000	-19194100	-51053800	0.104635	18772000	19194100	51053800	28870.8
883	-18307900	-18335900	-50839500	0.106041	18307900	18335900	50839500	28896.3			883	-18789900	-19236600	-51096500	0.106041	18789900	19236600	51096500	29310.9
884	-18320500	-18342100	-50856400	0.106791	18320500	18342100	50856400	29120.6			884	-18809400	-19283300	-51142800	0.106791	18809400	19283300	51142800	29575.3
885	-18333500	-18348800	-50875600	0.108806	18333500	18348800	50875600	29693.1			885	-18830200	-19331300	-51194100	0.108806	18830200	19331300	51194100	30197.4
886	-18461500	-18511700	-51234500	0.11329	18461500	18511700	51234500	31357.8			886	-19180000	-19977400	-52215100	0.11329	19180000	19977400	52215100	32739.2
887	-18488400	-18550400	-51324000	0.0743673	18488400	18550400	51324000	20656.3			887	-19262100	-20094600	-52489100	0.0743673	19262100	20094600	52489100	21717
888	-18793200	-18888300	-52438900	0.0945699	18793200	18888300	52438900	27407.5			888	-20216700	-21081700	-56051400	0.0945699	20216700	21081700	56051400	31416.6
889	-18218600	-18264300	-50588000	0.0863921	18218600	18264300	50588000	23311.2			889	-18587800	-18883000	-50487100	0.0863921	18587800	18883000	50487100	23304.2
890	-18220900	-18266300	-50594900	0.088486	18220900	18266300	50594900	23882.6			890	-18593500	-18893400	-50503800	0.088486	18593500	18893400	50503800	23885.1
891	-18223300	-18268300	-50602100	0.0869371	18223300	18268300	50602100	23471.2			891	-18599500	-18904900	-50521000	0.0869371	18599500	18904900	50521000	23483.5
892	-18226000	-18270300	-50609200	0.0837115	18226000	18270300	50609200	22606.6			892	-18605600	-18917000	-50538200	0.0837115	18605600	18917000	50538200	22628
893	-18229200	-18272700	-50617000	0.0825592	18229200	18272700	50617000	22302.3			893	-18612300	-18931300	-50555700	0.0825592	18612300	18931300	50555700	22332.7
894	-18267100	-18309200	-50753300	0.0877367	18267100	18309200	50753300	23826.9			894	-18712800	-19089000	-50877000	0.0877367	18712800	19089000	50877000	24037.8
895	-18276000	-18313700	-50766000	0.0936557	18276000	18313700	50766000	25447.4			895	-18726500	-19122600	-50908800	0.0936557	18726500	19122600	50908800	25693.8
896	-18285100	-18318500	-50779600	0.0990218	18285100	18318500	50779600	26920.3			896	-18741200	-19157200	-50944000	0.0990218	18741200	19157200	50944000	27206
897	-18126300	-18245700	-50591300	0.045953	18126300	18245700	50591300	12396.6			897	-18529300	-18615900	-50475400	0.045953	18529300	18615900	50475400	12375.7
898	-18245300	-18276400	-50618700	0.0575259	18245300	18276400	50618700	15541.9			898	-18627600	-18994700	-50565300	0.0575259	18627600	18994700	50565300	15571.2
899	-18537300	-18619500	-51488000	0.11225	18537300	18619500	51488000	31378.2			899	-19421300	-20342000	-53000600	0.11225	19421300	20342000	53000600	33425.6
900	-18559900	-18647500	-51567700	0.122635	18559900	18647500	51567700	34386.7			900	-19493900	-20432300	-53255800	0.122635	19493900	20432300	53255800	36867
901	-18584200	-18676800	-51654000	0.127702	18584200	18676800	51654000	35926.4			901	-19573800	-20536600	-53532300	0.127702	19573800	20536600	53532300	38787
902	-18610300	-18702600	-51752600	0.129367	18610300	18702600	51752600	36531.7			902	-19661600	-20637200	-53850400	0.129367	19661600	20637200	53850400	39754.3
903	-18638200	-18724600	-51863500	0.134789	18638200	18724600	51863500	38222.4			903	-19755800	-20729900	-54206400	0.134789	19755800	20729900	54206400	41958.2
904	-18842100	-18935700	-52624200	0.0963879	18842100	18935700	52624200	28128.9			904	-20344800	-21176900	-56566700	0.0963879	20344800	21176900	56566700	32595.5
905	-18858000	-18861700	-52774100	0.0976811	18858000	18861700	52774100	28654.3			905	-20421200	-21232100	-56875500	0.0976811	20421200	21232100	56875500	33384.4
906	-18744800	-18872000	-52957900	0.090442	18744800	18872000	52957900	26697.3			906	-20499400	-21294500	-57185900	0.090442	20499400	21294500	57185900	31240.1
907	-18609600	-18888600	-53172200	0.0900631	18609600	18888600	53172200	26780.3			907	-20590900	-21416100	-57500200	0.0900631	20590900	21416100	57500200	31450.8
908	-18473700	-18912200	-53420600	0.0998443	18473700	18912200	53420600	29943.4			908	-20700700	-21618700	-57820700	0.0998443	20700700	21618700	57820700	35265.7
909	-18252300	-18915000	-53655300	0.0967887	18252300	18915000	53655300	29254.2			909	-20819600	-21855600	-58150400	0.0967887	20819600	21855600	58150400	34590.9
910	-18262700	-18303100	-50728700	0.095523	18262700	18303100	50728700	25916.9			910	-18697800	-19076900	-50817800	0.095523	18697800	19076900	50817800	26111.8
911	-17637600	-19013300	-54738400	0.103911	17637600	19013300	54738400	32598.8			911	-22016100	-22476400	-62717100	0.103911	22016100	22476400	62717100	43015.2
912	-17300600	-19031800	-55163400	0.099709	17300600	19031800	55163400	31735.2			912	-21378800	-21946500	-62139400	0.099709	21378800	21946500	62139400	40445.3
913	-16958500	-19068900	-55682300	0.0951186	16958500	19068900	55682300	30817.5			913	-19224300	-20422100	-56851000	0.0951186	19224300	20422100	56851000	32303.9
914	-16750600	-19161600	-56331800	0.0834782	16750600	19161600	56331800	27662.4			914	-17081100	-18798000	-51624400	0.0834782	17081100	18798000	51624400	23379.8
915	-16698900	-19374000	-57396000	0.0697506	16698900	19374000	57396000	23981.2			915	-14141800	-16459900	-44390600	0.0697506	14141800	16459900	44390600	14448.3
916	-17428500	-19739000	-58405800	0.0557853	17428500	19739000	58405800	19866.3			916	-14028900	-16595400	-44114200	0.0557853	14028900	16595400	44114200	11424.9
917	-18166400	-20016200	-58989000	0.0515285	18166400	20016200	58989000	18731.2			917	-14475200	-16723600	-45226900	0.0515285	14475200	16723600	45226900	11078.5
918	-18247600	-18279500	-50631100	0.0880714	18247600	18279500	50631100	23805.8			918	-18635600	-19007900	-50590100	0.0880714	18635600	19007900	50590100	23862.9
919	-18390500	-18409000	-50999100	0.117161	18390500	18409000	50999100	32131.5			919	-18960800	-19616500	-51531300	0.117161	18960800	19616500	51531300	32967.2
920	-18259900	-18297800	-50706300	0.0984639	18259900	18297800	50706300	26692			920	-18684200	-19066400	-50763200	0.0984639	18684200	19066400	50763200	26859.5
921	-18251200	-18283300	-50646000	0.0958744	18251200	18283300	50646000	25929.9			921	-18646500	-19026000	-50623900	0.0958744	18646500	19026000	50623900	26012.2
922	-18257800	-18292800	-50684700	0.0994385	18257800	18292800	50684700	26933.9			922	-18671600	-19057600	-50712000	0.0994385	18671600	19057600	50712000	27072.4
923	-18254800	-18288000	-50664500	0.0989111	18254800	18288000	50664500	26770.3			923	-18658900	-19044000	-50665100	0.0989111	18658900	19044000	50665100	26879.8
924	-18206500	-18256700	-50563700	0.0504184	18206500	18256700	50563700	13591.2			924	-18565100	-18842000	-50419800	0.0504184	18565100	18842000	50419800	13563.4
925	-18857800	-20233600	-59333500	0.0398594	18857800	20233600	59333500	14672.8			925	-15183700	-17084500	-46985200	0.0398594	15183700	17084500	46985200	9239.88
926	-19096700	-20509000	-60407000	0.0349087	19096700	20509000	60407000	13315			926	-14029000	-16286800	-44111700	0.0349087	14029000	16286800	44111700	7137.9
927	-19744400	-20609400	-60237800	0.0316016	19744400	20609400	60237800	12003.2			927	-15121700	-17046600	-46798400	0.0316016	15121700	17046600	46798400	7268.37
928	-18346400	-18355600	-50895300	0.1028	18346400	18355600	50895300	28076.3			928	-18851700	-19380000	-51247600	0.1028	18851700	19380000	51247600	28593.6
929	-18475900	-18534800	-51279900	0.109398	18475900	18534800	51279900	30334.7			929	-19227200	-20062900	-52354400	0.109398	19227200	20062900	52354400	31787.1
930	-18498800	-18563300	-51360700	0.112853	18498800	18563300	51360700	31390.7			930	-19300400	-20164800	-52598900	0.112853	19300400	20164800	52598900	33097.3
931	-18516800	-18592500	-51417100	0.116326	18516800	18592500	51417100	32428.5			931	-19357300	-20262800	-52774600	0.116326	19357300	20262800	52774600	34347.6
932	-18113200	-18246400	-50608000	0.0334362	18113200	18246400	50608000	9025.2			932	-18530300	-18578600	-50517700	0.0334362	18530300	18578600	50517700	9017.72
933	-18118500	-18250500	-50622300	0.0284953	18118500	18250500	50622300	7695.87			933	-18540100	-18589200	-50553900	0.0284953	18540100	18589200	50553900	7696.02
934	-18122300	-18252200	-50626200	0.0329475	18122300	18252200	50626200	8899.74			934	-18543100	-18596300	-50560600	0.0329475	18543100	18596300	50560600	8900.99
935	-18124800	-18253600	-50630400	0.0350494	18124800	18253600	50630400	9469.1			935	-18546700	-18603100	-50571400	0.0350494	18546700	18603100	50571400	9472.96
936	-18127400	-18255100	-50635300	0.0372717	18127400	18255100	50635300	10071.5			936	-18550500	-18609100	-50583500	0.0372717	18550500	18609100	50583500	10078.4
937	-18129600	-18256600	-50640100	0.0382455	18129600	18256600	50640100	10336.6			937	-18554400	-18615100	-50596100	0.0382455	18554400	18615100	50596100	10346.9
938	-18132000	-18258200	-50645400	0.0379121	18132000	18258200	50645400	10248.6			938	-18558400	-18620800	-50609200	0.0379121	18558400	18620800	50609200	10262.1
939	-18134400	-18259900	-50650900	0.0372353	18134400	18259900	50650900	10067.8			939	-18562300	-18626500	-50622400	0.0372353	18562300	18626500	50622400	10084.1
940	-18136200	-18261400	-50656500	0.0362551	18136200	18261400	50656500	9804.95			940	-18566200	-18631800	-50635500	0.0362551	18566200	18631800	50635500	9823.73
941	-18138600	-18263100	-50661800	0.0355341	18138600	18263100	50661800	9611.98			941	-18570100	-18637300	-50648700	0.0355341	18570100	18637300	50648700	9633.37
942	-18140800	-18264600	-50667300	0.0348037	18140800	18264600	50667300	9416.44			942	-18574100	-18643000	-50662100	0.0348037	18574100	18643000	50662100	9440.35
943	-18143300	-18266300	-50672400	0.0347723	18143300	18266300	50672400	9409.86			943	-18578300	-18649900	-50674900	0.0347723	18578300	18649900	50674900	9436.66
944	-18145700	-18267800	-50677500	0.0351902	18145700	18267800	50677500	9524.87			944	-18582500	-18657500	-50687600	0.0351902	18582500	18657500	50687600	9554.94
945	-18148700	-18269500	-50682400	0.0357816	18148700	18269500	50682400	9686.85			945	-18586800	-18665400	-50700100	0.0357816	18586800	18665400	50700100	9720.41
946	-18151300	-18271000	-50687100	0.0361431	18151300	18271000	50687100	9786.56			946	-18591100	-18673600	-50712400	0.0361431	18591100	18673600	50712400	9823.5
947	-18153900	-18272700	-50692400	0.0363054	18153900	18272700	50692400	9832.57			947	-18595500	-18681900	-50725100	0.0363054	18595500	18681900	50725100	9872.68
948	-18156200	-18274200	-50697400	0.0360041	18156200	18274200	50697400	9752.9			948	-18599800	-18689600	-50737900	0.0360041	18599800	18689600	50737900	9795.78
949	-18158700	-18275800	-50702800	0.0362813	18158700	18275800	50702800	9830.09			949	-18604100	-18697300	-50750700	0.0362813	18604100	18697300	50750700	9876.27
950	-18161400	-18277600	-50708600	0.0367515	18161400	18277600	50708600	9959.78			950	-18608800	-18705900	-50764300	0.0367515	18608800	18705900	50764300	10009.7
951	-18163900	-18279400	-50714300	0.0363298	18163900	18279400	50714300	9847.71			951	-18613400	-18714000	-50778400	0.0363298	18613400	18714000	50778400	9900.47
952	-18167200	-18281200	-50719900	0.0369347	18167200	18281200	50719900	10013.9			952	-18618400	-18723100	-50792900	0.0369347	18618400	18723100	50792900	10071.2
953	-18170000	-18283000	-50725800	0.0380732	18170000	18283000	50725800	10325			953	-18623400	-18732100	-50807700	0.0380732	18623400	18732100	50807700	10387.8
954	-18172900	-18285000	-50732300	0.0385702	18172900	18285000	50732300	10462.5			954	-18628500	-18741300	-50822800	0.0385702	18628500	18741300	50822800	10529.8
955	-18175300	-18286900	-50738900	0.0383025	18175300	18286900	50738900	10392.6			955	-18633400	-18749200	-50838600	0.0383025	18633400	18749200	50838600	10463.2
956	-18178100	-18288800	-50745300	0.0364953	18178100	18288800	50745300	9904.71			956	-18638400	-18755900	-50855500	0.0364953	18638400	18755900	50855500	9976.16
957	-18179900	-18290700	-50752600	0.0352119	18179900	18290700	50752600	9559.1			957	-18643500	-18762800	-50872800	0.0352119	18643500	18762800	50872800	9631.86
958	-18182100	-18292700	-50759900	0.0340122	18182100	18292700	50759900	9236.04			958	-18648800	-18770100	-50890600	0.0340122	18648800	18770100	50890600	9310.19
959	-18184300	-18294800	-50767300	0.0333938	18184300	18294800	50767300	9070.73			959	-18654200	-18778300	-50908500	0.0333938	18654200	18778300	50908500	9147.37
960	-18187000	-18296800	-50774400	0.0332532	18187000	18296800	50774400	9035.05			960	-18660000	-18787600	-50926600	0.0332532	18660000	18787600	50926600	9115.39
961	-18189900	-18298900	-50781400	0.0334902	18189900	18298900	50781400	9101.95			961	-18665800	-18797200	-50944900	0.0334902	18665800	18797200	50944900	9187.02
962	-18193600	-18301300	-50789300	0.0344232	18193600	18301300	50789300	9358.45			962	-18672000	-18807700	-50963700	0.0344232	18672000	18807700	50963700	9450.03
963	-18197100	-18303600	-50796500	0.0348372	18197100	18303600	50796500	9473.7			963	-18678200	-18818400	-50982700	0.0348372	18678200	18818400	50982700	9570.91
964	-18201300	-18306200	-50804700	0.0350178	18201300	18306200	50804700	9525.92			964	-18684600	-18829600	-51002000	0.0350178	18684600	18829600	51002000	9627.93
965	-18203800	-18308300	-50812400	0.0352543	18203800	18308300	50812400	9593.13			965	-18691200	-18840000	-51022900	0.0352543	18691200	18840000	51022900	9700.96
966	-18207900	-18311000	-50821000	0.036775	18207900	18311000	50821000	10010.3			966	-18698500	-18852800	-51044900	0.036775	18698500	18852800	51044900	10128.3
967	-18213100	-18313800	-50829200	0.0389733	18213100	18313800	50829200	10612.2			967	-18706300	-18868900	-51065800	0.0389733	18706300	18868900	51065800	10742.8
968	-18217800	-18316400	-50836700	0.0415097	18217800	18316400	50836700	11306.3			968	-18714200	-18885900	-51086800	0.0415097	18714200	18885900	51086800	11451.8
969	-18222600	-18319100	-50844900	0.044511	18222600	18319100	50844900	12127.7			969	-18721900	-18901300	-51108100	0.044511	18721900	18901300	51108100	12290.4
970	-18227000	-18321900	-50853900	0.0441338	18227000	18321900	50853900	12029.2			970	-18730000	-18916000	-51131800	0.0441338	18730000	18916000	51131800	12197.8
971	-18230200	-18324600	-50863600	0.0436758	18230200	18324600	50863600	11908.9			971	-18737400	-18926300	-51156800	0.0436758	18737400	18926300	51156800	12083
972	-18234600	-18327600	-50873400	0.040266	18234600	18327600	50873400	10983.4			972	-18745500	-18938800	-51183000	0.040266	18745500	18938800	51183000	11151.1
973	-18237700	-18330500	-50884000	0.037207	18237700	18330500	50884000	10153.2			973	-18753200	-18947600	-51210800	0.037207	18753200	18947600	51210800	10315
974	-18242900	-18333700	-50894300	0.0395588	18242900	18333700	50894300	10799.4			974	-18762300	-18962300	-51239500	0.0395588	18762300	18962300	51239500	10979.4
975	-18248000	-18336800	-50904200	0.0394392	18248000	18336800	50904200	10770.9			975	-18771900	-18980500	-51267200	0.0394392	18771900	18980500	51267200	10958.3
976	-18253500	-18340100	-50914400	0.0396645	18253500	18340100	50914400	10836.9			976	-18781500	-18998800	-51294700	0.0396645	18781500	18998800	51294700	11033.1
977	-18257900	-18343200	-50924600	0.0384781	18257900	18343200	50924600	10516.9			977	-18790700	-19014000	-51323100	0.0384781	18790700	19014000	51323100	10715.1
978	-18261500	-18346300	-50935600	0.0368399	18261500	18346300	50935600	10073.5			978	-18799300	-19025000	-51353200	0.0368399	18799300	19025000	51353200	10270.8
979	-18266800	-18349800	-50947200	0.0367822	18266800	18349800	50947200	10062.3			979	-18808800	-19038400	-51385100	0.0367822	18808800	19038400	51385100	10267.5
980	-18271900	-18353400	-50959000	0.0370331	18271900	18353400	50959000	10135.6			980	-18819300	-19054500	-51419200	0.0370331	18819300	19054500	51419200	10351.3
981	-18277500	-18357100	-50971100	0.0367119	18277500	18357100	50971100	10052.5			981	-18830400	-19072800	-51453400	0.0367119	18830400	19072800	51453400	10275.3
982	-18283900	-18360900	-50982900	0.0367485	18283900	18360900	50982900	10067.3			982	-18841100	-19091100	-51486200	0.0367485	18841100	19091100	51486200	10298.9
983	-18291200	-18365100	-50995500	0.0369356	18291200	18365100	50995500	10123.6			983	-18853000	-19113100	-51521200	0.0369356	18853000	19113100	51521200	10365.7
984	-18298100	-18369300	-51008700	0.0365752	18298100	18369300	51008700	10030.1			984	-18865200	-19132800	-51559300	0.0365752	18865200	19132800	51559300	10279.9
985	-18305800	-18373500	-51020900	0.0386201	18305800	18373500	51020900	10596			985	-18878200	-19158500	-51595800	0.0386201	18878200	19158500	51595800	10870.4
986	-18313600	-18377700	-51033200	0.0401717	18313600	18377700	51033200	11027.1			986	-18890900	-19183100	-51631500	0.0401717	18890900	19183100	51631500	11323.3
987	-18320300	-18381800	-51046300	0.0401763	18320300	18381800	51046300	11034.1			987	-18903300	-19204500	-51669100	0.0401763	18903300	19204500	51669100	11341.3
988	-18326000	-18385900	-51060000	0.0378914	18326000	18385900	51060000	10412.2			988	-18915000	-19220500	-51709000	0.0378914	18915000	19220500	51709000	10712.8
989	-18332200	-18390400	-51074900	0.0364927	18332200	18390400	51074900	10033.7			989	-18927300	-19237300	-51750900	0.0364927	18927300	19237300	51750900	10334
990	-18339200	-18395100	-51090400	0.0366929	18339200	18395100	51090400	10094.9			990	-18941600	-19257700	-51798400	0.0366929	18941600	19257700	51798400	10409.8
991	-18347600	-18399900	-51105000	0.0382647	18347600	18399900	51105000	10533.4			991	-18956000	-19282100	-51842900	0.0382647	18956000	19282100	51842900	10874.6
992	-18356400	-18404800	-51119900	0.0392515	18356400	18404800	51119900	10811.4			992	-18971300	-19309500	-51888300	0.0392515	18971300	19309500	51888300	11175
993	-18364300	-18410000	-51136400	0.0385358	18364300	18410000	51136400	10621.2			993	-18986300	-19332200	-51937000	0.0385358	18986300	19332200	51937000	10991.9
994	-18372800	-18415400	-51153700	0.0380818	18372800	18415400	51153700	10503.2			994	-19002200	-19356900	-51988200	0.0380818	19002200	19356900	51988200	10884
995	-18381300	-18420800	-51171200	0.0373074	18381300	18420800	51171200	10296.7			995	-19018500	-19381900	-52041100	0.0373074	19018500	19381900	52041100	10684.4
996	-18389600	-18426300	-51189100	0.0367016	18389600	18426300	51189100	10136.6			996	-19035000	-19405300	-52095900	0.0367016	19035000	19405300	52095900	10533.1
997	-18397900	-18431800	-51206800	0.0355598	18397900	18431800	51206800	9828.11			997	-19051100	-19427500	-52150800	0.0355598	19051100	19427500	52150800	10226.8
998	-18405700	-18437100	-51224200	0.032783	18405700	18437100	51224200	9066.82			998	-19066500	-19447500	-52203900	0.032783	19066500	19447500	52203900	9447.35
999	-18414400	-18442700	-51242400	0.0310588	18414400	18442700	51242400	8596.1			999	-19082200	-19468000	-52258200	0.0310588	19082200	19468000	52258200	8968.99
1000	-18423100	-18448400	-51260800	0.0316519	18423100	18448400	51260800	8766.57			1000	-19099600	-19491800	-52317700	0.0316519	19099600	19491800	52317700	9161.01
1001	-18434800	-18454600	-51278300	0.0338863	18434800	18454600	51278300	9392			1001	-19118700	-19526400	-52373800	0.0338863	19118700	19526400	52373800	9829.2
1002	-18445300	-18460400	-51295800	0.0376724	18445300	18460400	51295800	10448.6			1002	-19137200	-19559400	-52428800	0.0376724	19137200	19559400	52428800	10950.8
1003	-18458800	-18467400	-51315400	0.0393067	18458800	18467400	51315400	10910.5			1003	-19157800	-19597000	-52489500	0.0393067	19157800	19597000	52489500	11452.9
1004	-18472200	-18474700	-51336900	0.0394242	18472200	18474700	51336900	10952.4			1004	-19179200	-19631800	-52556800	0.0394242	19179200	19631800	52556800	11516.9
1005	-18482300	-18485700	-51359500	0.0397875	18482300	18485700	51359500	11063.3			1005	-19202700	-19670600	-52629800	0.0397875	19202700	19670600	52629800	11655.7
1006	-18489900	-18499600	-51381800	0.0403529	18489900	18499600	51381800	11230.4			1006	-19226000	-19709300	-52702100	0.0403529	19226000	19709300	52702100	11854.3
1007	-18497400	-18512600	-51404800	0.0391188	18497400	18512600	51404800	10896.8			1007	-19248200	-19742600	-52775000	0.0391188	19248200	19742600	52775000	11523.6
1008	-18505300	-18525400	-51429800	0.0365931	18505300	18525400	51429800	10203.3			1008	-19270800	-19771100	-52853800	0.0365931	19270800	19771100	52853800	10811.6
1009	-18513800	-18537900	-51457700	0.0352216	18513800	18537900	51457700	9831.57			1009	-19294900	-19795800	-52944300	0.0352216	19294900	19795800	52944300	10441.4
1010	-18523000	-18554400	-51484700	0.0359134	18523000	18554400	51484700	10035.4			1010	-19321600	-19835300	-53031800	0.0359134	19321600	19835300	53031800	10681.8
1011	-18531900	-18570800	-51510800	0.0362678	18531900	18570800	51510800	10144.9			1011	-19347900	-19875300	-53117400	0.0362678	19347900	19875300	53117400	10822.2
1012	-18541000	-18587800	-51537500	0.036345	18541000	18587800	51537500	10177.3			1012	-19374600	-19914500	-53205300	0.036345	19374600	19914500	53205300	10881.2
1013	-18550500	-18605100	-51565400	0.0364126	18550500	18605100	51565400	10207.5			1013	-19402000	-19953400	-53296900	0.0364126	19402000	19953400	53296900	10939
1014	-18560500	-18623200	-51594700	0.0360818	18560500	18623200	51594700	10126.5			1014	-19431400	-19995600	-53394900	0.0360818	19431400	19995600	53394900	10879.5
1015	-18571200	-18642900	-51626000	0.0355678	18571200	18642900	51626000	9994.58			1015	-19462400	-20038900	-53499300	0.0355678	19462400	20038900	53499300	10766.5
1016	-18582600	-18663800	-51659400	0.0358714	18582600	18663800	51659400	10093.2			1016	-19494900	-20082600	-53610500	0.0358714	19494900	20082600	53610500	10903.4
1017	-18594000	-18685100	-51692600	0.0368436	18594000	18685100	51692600	10380.4			1017	-19528700	-20130700	-53723700	0.0368436	19528700	20130700	53723700	11246.2
1018	-18606100	-18708600	-51726500	0.0366174	18606100	18708600	51726500	10330.6			1018	-19562600	-20178800	-53836900	0.0366174	19562600	20178800	53836900	11224.3
1019	-18618000	-18731300	-51760700	0.0363199	18618000	18731300	51760700	10260.5			1019	-19596300	-20224000	-53952400	0.0363199	19596300	20224000	53952400	11180.7
1020	-18630300	-18754800	-51796100	0.0360619	18630300	18754800	51796100	10201.9			1020	-19630200	-20266000	-54071900	0.0360619	19630200	20266000	54071900	11150.1
1021	-18643100	-18779200	-51832400	0.035011	18643100	18779200	51832400	9918.87			1021	-19665300	-20310000	-54195300	0.035011	19665300	20310000	54195300	10874.2
1022	-18656100	-18803600	-51870100	0.0354429	18656100	18803600	51870100	10056.2			1022	-19700900	-20351100	-54323800	0.0354429	19700900	20351100	54323800	11060
1023	-18670100	-18831000	-51909400	0.035757	18670100	18831000	51909400	10161.1			1023	-19739200	-20397600	-54459800	0.035757	19739200	20397600	54459800	11213.4
1024	-18684900	-18860000	-51950900	0.0361964	18684900	18860000	51950900	10302.9			1024	-19778900	-20443700	-54602800	0.0361964	19778900	20443700	54602800	11410.1
1025	-18700500	-18890500	-51994700	0.0362354	18700500	18890500	51994700	10331.9			1025	-19820800	-20491500	-54754700	0.0362354	19820800	20491500	54754700	11485.2
1026	-18717200	-18922400	-52042400	0.0364863	18717200	18922400	52042400	10423			1026	-19864600	-20536500	-54918600	0.0364863	19864600	20536500	54918600	11632.9
1027	-18735600	-18958200	-52094300	0.0369245	18735600	18958200	52094300	10569.8			1027	-19911600	-20583800	-55095400	0.0369245	19911600	20583800	55095400	11847.2
1028	-18754800	-18995100	-52149000	0.0373255	18754800	18995100	52149000	10707.7			1028	-19961300	-20630900	-55284700	0.0373255	19961300	20630900	55284700	12056.6
1029	-18775400	-19034800	-52207400	0.0375457	18775400	19034800	52207400	10795.6			1029	-20012900	-20677300	-55484400	0.0375457	20012900	20677300	55484400	12213.6
1030	-18797000	-19075900	-52269200	0.0371385	18797000	19075900	52269200	10704.5			1030	-20066200	-20721500	-55694500	0.0371385	20066200	20721500	55694500	12170.6
1031	-18820300	-19120500	-52335500	0.0361491	18820300	19120500	52335500	10446.5			1031	-20120900	-20759900	-55916400	0.0361491	20120900	20759900	55916400	11938.3
1032	-18844400	-19164800	-52406000	0.0355115	18844400	19164800	52406000	10290.5			1032	-20178100	-20793700	-56155400	0.0355115	20178100	20793700	56155400	11825
1033	-18869900	-19211600	-52480900	0.0346461	18869900	19211600	52480900	10069			1033	-20237200	-20823500	-56407400	0.0346461	20237200	20823500	56407400	11637.2
1034	-18897300	-19261500	-52561400	0.0338835	18897300	19261500	52561400	9878.28			1034	-20297700	-20848000	-56670900	0.0338835	20297700	20848000	56670900	11483.8
1035	-18926300	-19312700	-52648600	0.033205	18926300	19312700	52648600	9713.18			1035	-20360300	-20866400	-56950700	0.033205	20360300	20866400	56950700	11361
1036	-18956800	-19365500	-52741200	0.0323542	18956800	19365500	52741200	9498.16			1036	-20423900	-20878900	-57241500	0.0323542	20423900	20878900	57241500	11178.7
1037	-18989300	-19421100	-52840600	0.0320113	18989300	19421100	52840600	9433.48			1037	-20489500	-20888500	-57544700	0.0320113	20489500	20888500	57544700	11173
1038	-19023900	-19478900	-52947400	0.0315513	19023900	19478900	52947400	9336.03			1038	-20556600	-20893400	-57859100	0.0315513	20556600	20893400	57859100	11128.2
1039	-19062400	-19544600	-53065300	0.0324984	19062400	19544600	53065300	9659.78			1039	-20626800	-20907200	-58180300	0.0324984	20626800	20907200	58180300	11585.1
1040	-19102800	-19598400	-53203800	0.0377838	19102800	19598400	53203800	11289.3			1040	-20706000	-20917500	-58547500	0.0377838	20706000	20917500	58547500	13633.3
1041	-19145800	-19664900	-53342400	0.0384926	19145800	19664900	53342400	11561.5			1041	-20779400	-20930200	-58884300	0.0384926	20779400	20930200	58884300	14043.6
1042	-19194700	-19733100	-53507400	0.03522	19194700	19733100	53507400	10644			1042	-20858000	-20920800	-59268500	0.03522	20858000	20920800	59268500	13010.9
1043	-19243900	-19795700	-53679200	0.0349203	19243900	19795700	53679200	10620.9			1043	-20909000	-20936200	-59652600	0.0349203	20909000	20936200	59652600	13061.2
1044	-19297600	-19864800	-53866100	0.0344173	19297600	19864800	53866100	10540.5			1044	-20906400	-21018400	-60047400	0.0344173	20906400	21018400	60047400	13037.7
1045	-19355600	-19932200	-54074900	0.0336539	19355600	19932200	54074900	10386			1045	-20745500	-21088600	-60542800	0.0336539	20745500	21088600	60542800	12946.7
1046	-19420400	-19999000	-54317100	0.0339913	19420400	19999000	54317100	10582.8			1046	-20590500	-21063200	-60344700	0.0339913	20590500	21063200	60344700	12990
1047	-19491300	-20060100	-54593700	0.0335258	19491300	20060100	54593700	10542.2			1047	-20249000	-20819100	-59495000	0.0335258	20249000	20819100	59495000	12454.1
1048	-19565900	-20119100	-54890400	0.0338602	19565900	20119100	54890400	10760.6			1048	-19892100	-20567200	-58609400	0.0338602	19892100	20567200	58609400	12207
1049	-19647000	-20176100	-55219700	0.0343519	19647000	20176100	55219700	11044.9			1049	-19482400	-20278200	-57597500	0.0343519	19482400	20278200	57597500	11960.8
1050	-19737300	-20227500	-55598900	0.0346278	19737300	20227500	55598900	11282.5			1050	-18991000	-19934300	-56392400	0.0346278	18991000	19934300	56392400	11558.2
1051	-19837200	-20266900	-56035200	0.0347605	19837200	20266900	56035200	11498.2			1051	-18433400	-19491200	-55025600	0.0347605	18433400	19491200	55025600	11046
1052	-19942200	-20292800	-56509900	0.0337843	19942200	20292800	56509900	11358.6			1052	-17800200	-18988100	-53460600	0.0337843	17800200	18988100	53460600	10133.1
1053	-20059200	-20339100	-57021200	0.0311105	20059200	20339100	57021200	10643.8			1053	-17330100	-18646300	-52292900	0.0311105	17330100	18646300	52292900	8928.62
1054	-20187700	-20366200	-57606400	0.0281282	20187700	20366200	57606400	9815.14			1054	-16799000	-18257700	-50979900	0.0281282	16799000	18257700	50979900	7673.03
1055	-20332300	-20362600	-58299100	0.0272573	20332300	20362600	58299100	9732.69			1055	-16223000	-17839100	-49558200	0.0272573	16223000	17839100	49558200	7027.36
1056	-20326500	-20476700	-59023300	0.0281275	20326500	20476700	59023300	10284.6			1056	-15762400	-17503500	-48421000	0.0281275	15762400	17503500	48421000	6923.5
1057	-20238100	-20631500	-59849500	0.0298757	20238100	20631500	59849500	11219.1			1057	-15249800	-17128600	-47146400	0.0298757	15249800	17128600	47146400	6972.91
1058	-18237500	-18272700	-50608800	0.0762237	18237500	18272700	50608800	20585.2			1058	-18614700	-18959100	-50539200	0.0762237	18614700	18959100	50539200	20608.7
1059	-18235300	-18270600	-50601200	0.0827405	18235300	18270600	50601200	22338.5			1059	-18608600	-18947700	-50521700	0.0827405	18608600	18947700	50521700	22354.8
1060	-18233200	-18268700	-50594100	0.0860671	18233200	18268700	50594100	23230.2			1060	-18602800	-18936400	-50505100	0.0860671	18602800	18936400	50505100	23237.9
1061	-18231000	-18266800	-50587200	0.0871789	18231000	18266800	50587200	23523.9			1061	-18597200	-18925800	-50489000	0.0871789	18597200	18925800	50489000	23522.7
1062	-18229100	-18265100	-50580900	0.0910285	18229100	18265100	50580900	24556.6			1062	-18591700	-18915200	-50473600	0.0910285	18591700	18915200	50473600	24546
1063	-18226300	-18263100	-50574300	0.100714	18226300	18263100	50574300	27162.4			1063	-18585800	-18903900	-50456700	0.100714	18585800	18903900	50456700	27139
1064	-18224800	-18261500	-50568100	0.0951538	18224800	18261500	50568100	25656.6			1064	-18581000	-18897300	-50440200	0.0951538	18581000	18897300	50440200	25624
1065	-18294600	-18323700	-50794700	0.103604	18294600	18323700	50794700	28183.1			1065	-18756800	-19193900	-50981600	0.103604	18756800	19193900	50981600	28509.6
1066	-18304700	-18329100	-50810600	0.106773	18304700	18329100	50810600	29063.7			1066	-18773600	-19233500	-51022200	0.106773	18773600	19233500	51022200	29431.4
1067	-18316700	-18335100	-50827100	0.107585	18316700	18335100	50827100	29304.3			1067	-18791800	-19277000	-51065500	0.107585	18791800	19277000	51065500	29709
1068	-18328200	-18341200	-50844700	0.108727	18328200	18341200	50844700	29636.4			1068	-18811200	-19323100	-51111700	0.108727	18811200	19323100	51111700	30082.3
1069	-18340500	-18347700	-50863500	0.104217	18340500	18347700	50863500	28428.6			1069	-18831400	-19370500	-51160500	0.104217	18831400	19370500	51160500	28893.1
1070	-18431100	-18474100	-51127400	0.0877911	18431100	18474100	51127400	24199.1			1070	-19088200	-19859000	-51895800	0.0877911	19088200	19859000	51895800	25063.5
1071	-18444700	-18493200	-51172700	0.117451	18444700	18493200	51172700	32432.1			1071	-19130400	-19929700	-52026400	0.117451	19130400	19929700	52026400	33702.3
1072	-18458700	-18512700	-51220200	0.147237	18458700	18512700	51220200	40732.4			1072	-19177100	-20013900	-52164600	0.147237	19177100	20013900	52164600	42478.9
1073	-18113700	-18243600	-50594200	0.0404663	18113700	18243600	50594200	10917.1			1073	-18523200	-18581500	-50480800	0.0404663	18523200	18581500	50480800	10898.7
1074	-18246700	-18274700	-50609400	0.0588359	18246700	18274700	50609400	15890.3			1074	-18625500	-18997400	-50539600	0.0588359	18625500	18997400	50539600	15910.7
1075	-18665500	-18741300	-51977000	0.137168	18665500	18741300	51977000	39062.8			1075	-19849700	-20815200	-54568800	0.137168	19849700	20815200	54568800	43257.7
1076	-18803000	-18810400	-52563200	0.10727	18803000	18810400	52563200	31220.5			1076	-20281500	-21103400	-56338500	0.10727	20281500	21103400	56338500	35986.8
1077	-18718100	-18817300	-52723900	0.110834	18718100	18817300	52723900	32436.4			1077	-20360300	-21133300	-56683800	0.110834	20360300	21133300	56683800	37622
1078	-18589400	-18831500	-52919900	0.105871	18589400	18831500	52919900	31191.7			1078	-20444800	-21178400	-57041600	0.105871	20444800	21178400	57041600	36377.3
1079	-18421900	-18841300	-53134500	0.103318	18421900	18841300	53134500	30660.7			1079	-20524800	-21268900	-57332400	0.103318	20524800	21268900	57332400	35858.5
1080	-18211200	-18843800	-53357100	0.102048	18211200	18843800	53357100	30509.3			1080	-20598200	-21427200	-57524000	0.102048	20598200	21427200	57524000	35665.7
1081	-17970200	-18843000	-53593800	0.0983861	17970200	18843000	53593800	29647.1			1081	-20686300	-21631400	-57739400	0.0983861	20686300	21631400	57739400	34659.4
1082	-17689600	-18829700	-53811500	0.096963	17689600	18829700	53811500	29427.5			1082	-20817300	-21855400	-58139600	0.096963	20817300	21855400	58139600	34640.9
1083	-18272400	-18307500	-50740000	0.097237	18272400	18307500	50740000	26394.2			1083	-18711600	-19115200	-50844800	0.097237	18711600	19115200	50844800	26611.8
1084	-18281900	-18312200	-50752900	0.100489	18281900	18312200	50752900	27291.3			1084	-18725600	-19151000	-50876100	0.100489	18725600	19151000	50876100	27538.5
1085	-18291100	-18317100	-50767000	0.10473	18291100	18317100	50767000	28459.2			1085	-18740600	-19187500	-50911100	0.10473	18740600	19187500	50911100	28743
1086	-18419500	-18455600	-51090300	0.120976	18419500	18455600	51090300	33297.6			1086	-19052700	-19800100	-51785600	0.120976	19052700	19800100	51785600	34389.2
1087	-16784700	-19684700	-58790800	0.0589887	16784700	19684700	58790800	21268.3			1087	-12266900	-15215600	-39748700	0.0589887	12266900	15215600	39748700	9818.26
1088	-17556600	-20049800	-59758900	0.0541977	17556600	20049800	59758900	20195.2			1088	-12590800	-15381600	-40563400	0.0541977	12590800	15381600	40563400	9387.19
1089	-18251100	-18277400	-50617900	0.0877434	18251100	18277400	50617900	23705.6			1089	-18631700	-19017900	-50561500	0.0877434	18631700	19017900	50561500	23749.6
1090	-18214900	-18258000	-50561500	0.0521562	18214900	18258000	50561500	14059			1090	-18569300	-18865600	-50416700	0.0521562	18569300	18865600	50416700	14030.7
1091	-18534600	-18610500	-51484300	0.136072	18534600	18610500	51484300	38030.8			1091	-19422700	-20381000	-52968200	0.136072	19422700	20381000	52968200	40479.8
1092	-18557400	-18637000	-51566400	0.12844	18557400	18637000	51566400	36011.2			1092	-19496200	-20471000	-53228200	0.12844	19496200	20471000	53228200	38581.2
1093	-18581400	-18659100	-51658700	0.128469	18581400	18659100	51658700	36146			1093	-19577200	-20567500	-53517700	0.128469	19577200	20567500	53517700	39005.5
1094	-18605800	-18675200	-51758600	0.138057	18605800	18675200	51758600	38990.1			1094	-19662500	-20661300	-53830300	0.138057	19662500	20661300	53830300	42399.4
1095	-18631200	-18682800	-51872000	0.141926	18631200	18682800	51872000	40252.4			1095	-19754200	-20745400	-54183600	0.141926	19754200	20745400	54183600	44147.8
1096	-18386200	-18409200	-50978200	0.109794	18386200	18409200	50978200	30087.5			1096	-18951700	-19631600	-51472700	0.109794	18951700	19631600	51472700	30829.9
1097	-18401200	-18430600	-51028000	0.148585	18401200	18430600	51028000	40797.3			1097	-18996700	-19708000	-51610800	0.148585	18996700	19708000	51610800	41949.7
1098	-18268800	-18301700	-50715700	0.104719	18268800	18301700	50715700	28398.7			1098	-18696500	-19102200	-50786300	0.104719	18696500	19102200	50786300	28595.2
1099	-18254600	-18281300	-50632700	0.100936	18254600	18281300	50632700	27285.5			1099	-18642600	-19037300	-50594000	0.100936	18642600	19037300	50594000	27356.2
1100	-18206500	-18255900	-50559600	0.0477025	18206500	18255900	50559600	12857.1			1100	-18562700	-18842700	-50407900	0.0477025	18562700	18842700	50407900	12827
1101	-18126000	-18244000	-50583800	0.0458484	18126000	18244000	50583800	12364.8			1101	-18525500	-18616900	-50456300	0.0458484	18525500	18616900	50456300	12338.7
1102	-18138400	-18246100	-50581300	0.0483393	18138400	18246100	50581300	13036			1102	-18531500	-18650600	-50451400	0.0483393	18531500	18650600	50451400	13008.5
1103	-18150300	-18248000	-50578600	0.048173	18150300	18248000	50578600	12990.4			1103	-18537300	-18683300	-50446200	0.048173	18537300	18683300	50446200	12963.1
1104	-18162100	-18249800	-50575500	0.0479625	18162100	18249800	50575500	12932.7			1104	-18542900	-18716100	-50440300	0.0479625	18542900	18716100	50440300	12905.4
1105	-18174100	-18251600	-50571900	0.0478485	18174100	18251600	50571900	12900.8			1105	-18548700	-18750200	-50433800	0.0478485	18548700	18750200	50433800	12873.5
1106	-18265600	-18296200	-50692800	0.104561	18265600	18296200	50692800	28331			1106	-18682800	-19091400	-50731700	0.104561	18682800	19091400	50731700	28492.4
1107	-18262500	-18291000	-50671100	0.107254	18262500	18291000	50671100	29036.5			1107	-18669000	-19077100	-50680100	0.107254	18669000	19077100	50680100	29167.9
1108	-16755300	-18843800	-54812800	0.112905	16755300	18843800	54812800	35455.9			1108	-20611100	-21278800	-60208900	0.112905	20611100	21278800	60208900	42988.5
1109	-16294800	-18865700	-55377600	0.122581	16294800	18865700	55377600	39254.8			1109	-18524700	-19785900	-55188800	0.122581	18524700	19785900	55188800	39215.8
1110	-16060400	-19265500	-57517400	0.0847601	16060400	19265500	57517400	29250.3			1110	-12623900	-15277300	-40637700	0.0847601	12623900	15277300	40637700	14723.8
1111	-18258400	-18285700	-50650000	0.115687	18258400	18285700	50650000	31294			1111	-18655300	-19059100	-50632700	0.115687	18655300	19059100	50632700	31402.8
1112	-18365800	-20324900	-60260800	0.0444749	18365800	20324900	60260800	16863.8			1112	-13365300	-15864300	-42490300	0.0444749	13365300	15864300	42490300	8443.22
1113	-18578400	-20613000	-61420900	0.0402577	18578400	20613000	61420900	15852.5			1113	-12261700	-14973100	-39759700	0.0402577	12261700	14973100	39759700	6694.59
1114	-20066800	-20803400	-60840100	0.0318219	20066800	20803400	60840100	12332.1			1114	-14511500	-16584100	-45276300	0.0318219	14511500	16584100	45276300	6851.99
1115	-19408300	-20758500	-61284600	0.0319835	19408300	20758500	61284600	12555.4			1115	-13496400	-15936700	-42723600	0.0319835	13496400	15936700	42723600	6138.72
1116	-19816300	-21001100	-62032700	0.0324475	19816300	21001100	62032700	13053.1			1116	-13333700	-15923200	-42271300	0.0324475	13333700	15923200	42271300	6101.35
1117	-18352300	-18354200	-50882800	0.0990078	18352300	18354200	50882800	27028.5			1117	-18851700	-19415200	-51212700	0.0990078	18851700	19415200	51212700	27507.7
1118	-18361000	-18363800	-50903400	0.0838421	18361000	18363800	50903400	22907.1			1118	-18872800	-19459700	-51268600	0.0838421	18872800	19459700	51268600	23347.2
1119	-18476600	-18536000	-51282200	0.161712	18476600	18536000	51282200	44844.7			1119	-19235000	-20108000	-52346300	0.161712	19235000	20108000	52346300	46984
1120	-18494500	-18560700	-51342700	0.170786	18494500	18560700	51342700	47472.7			1120	-19294400	-20208600	-52529000	0.170786	19294400	20208600	52529000	49972.3
1121	-18514800	-18584500	-51415800	0.145821	18514800	18584500	51415800	40647.7			1121	-19359400	-20295800	-52751800	0.145821	19359400	20295800	52751800	43028.2
1122	-18113500	-18242000	-50586700	0.0420342	18113500	18242000	50586700	11336.9			1122	-18519500	-18582700	-50462000	0.0420342	18519500	18582700	50462000	11313
1123	-18245500	-18272800	-50601400	0.0741579	18245500	18272800	50601400	20022.3			1123	-18617300	-18987300	-50523600	0.0741579	18617300	18987300	50523600	20041
1124	-18243900	-18270900	-50593800	0.0794362	18243900	18270900	50593800	21441.1			1124	-18611700	-18977200	-50506900	0.0794362	18611700	18977200	50506900	21453
1125	-18242300	-18269100	-50586800	0.0860331	18242300	18269100	50586800	23215.4			1125	-18606200	-18966900	-50491000	0.0860331	18606200	18966900	50491000	23219.6
1126	-18240400	-18267300	-50580300	0.0872859	18240400	18267300	50580300	23547.5			1126	-18600800	-18956300	-50475800	0.0872859	18600800	18956300	50475800	23543.1
1127	-18238900	-18265800	-50574400	0.0896653	18238900	18265800	50574400	24183.9			1127	-18595500	-18946100	-50461000	0.0896653	18595500	18946100	50461000	24170.3
1128	-18237200	-18264200	-50568700	0.0918922	18237200	18264200	50568700	24779			1128	-18590700	-18937000	-50447100	0.0918922	18590700	18937000	50447100	24756.6
1129	-18234900	-18262500	-50563200	0.10556	18234900	18262500	50563200	28458.3			1129	-18586100	-18927600	-50434500	0.10556	18586100	18927600	50434500	28424.1
1130	-18238500	-18262300	-50558300	0.0632484	18238500	18262300	50558300	17048.5			1130	-18586400	-18936100	-50413400	0.0632484	18586400	18936100	50413400	17018.2
1131	-15772100	-18609900	-54681500	0.14221	15772100	18609900	54681500	44395			1131	-17775200	-18951100	-53323200	0.14221	17775200	18951100	53323200	42438.3
1132	-18701000	-18766300	-52497800	0.14753	18701000	18766300	52497800	42818.2			1132	-20213900	-21014500	-56104900	0.14753	20213900	21014500	56104900	49085.7
1133	-18581400	-18780900	-52686800	0.12663	18581400	18780900	52686800	36991.2			1133	-20307400	-21021000	-56544200	0.12663	20307400	21021000	56544200	42763.3
1134	-18428400	-18790700	-52886700	0.117061	18428400	18790700	52886700	34428.2			1134	-20392600	-21018900	-56952400	0.117061	20392600	21018900	56952400	40077.5
1135	-18223500	-18791600	-53095700	0.115285	18223500	18791600	53095700	34142.4			1135	-20454500	-21022700	-57243400	0.115285	20454500	21022700	57243400	39856
1136	-17974600	-18784600	-53311500	0.109311	17974600	18784600	53311500	32604.1			1136	-20492500	-21084800	-57362500	0.109311	20492500	21084800	57362500	37949.9
1137	-17688900	-18765400	-53505400	0.105927	17688900	18765400	53505400	31793.4			1137	-20517600	-21199400	-57367700	0.105927	20517600	21199400	57367700	36797.4
1138	-17377100	-18743500	-53713200	0.105947	17377100	18743500	53713200	32015.9			1138	-20596400	-21320500	-57621700	0.105947	20596400	21320500	57621700	37133
1139	-16263700	-18661600	-54436100	0.121255	16263700	18661600	54436100	37539.1			1139	-19821900	-20560800	-58310200	0.121255	19821900	20560800	58310200	43283.2
1140	-18300600	-18322300	-50782100	0.108636	18300600	18322300	50782100	29538.6			1140	-18756700	-19226200	-50948800	0.108636	18756700	19226200	50948800	29862.3
1141	-18310900	-18327800	-50798000	0.111462	18310900	18327800	50798000	30326.4			1141	-18773800	-19266900	-50989800	0.111462	18773800	19266900	50989800	30691.6
1142	-18322800	-18333800	-50814900	0.112935	18322800	18333800	50814900	30748.2			1142	-18792100	-19310700	-51033000	0.112935	18792100	19310700	51033000	31153.6
1143	-18334400	-18340000	-50832800	0.111954	18334400	18340000	50832800	30503.1			1143	-18811600	-19357300	-51079600	0.111954	18811600	19357300	51079600	30943.2
1144	-18346000	-18346500	-50851900	0.10826	18346000	18346500	50851900	29519.2			1144	-18831900	-19403100	-51130400	0.10826	18831900	19403100	51130400	29985
1145	-18429300	-18473200	-51119300	0.124303	18429300	18473200	51119300	34252.9			1145	-19086700	-19881300	-51866400	0.124303	19086700	19881300	51866400	35453.1
1146	-18441700	-18491900	-51159900	0.160781	18441700	18491900	51159900	44375.5			1146	-19128600	-19965600	-51982000	0.160781	19128600	19965600	51982000	46069.2
1147	-18456400	-18512800	-51208900	0.182896	18456400	18512800	51208900	50576			1147	-19176700	-20055300	-52121300	0.182896	19176700	20055300	52121300	52694.5
1148	-16853200	-20021500	-60327300	0.0561801	16853200	20021500	60327300	21318.5			1148	-10638200	-14020900	-35714400	0.0561801	10638200	14020900	35714400	7565.55
1149	-18253200	-18275300	-50605700	0.0837914	18253200	18275300	50605700	22627.7			1149	-18626500	-19020400	-50534500	0.0837914	18626500	19020400	50534500	22657.2
1150	-18222700	-18259000	-50558300	0.0483414	18222700	18259000	50558300	13029.5			1150	-18573000	-18887800	-50412100	0.0483414	18573000	18887800	50412100	13003.5
1151	-18229900	-18259800	-50555100	0.0418531	18229900	18259800	50555100	11279.7			1151	-18576300	-18909300	-50406100	0.0418531	18576300	18909300	50406100	11256.8
1152	-18236100	-18260600	-50552800	0.0332092	18236100	18260600	50552800	8949.51			1152	-18579000	-18927500	-50400800	0.0332092	18579000	18927500	50400800	8930.89
1153	-18241500	-18261400	-50551100	0.030709	18241500	18261400	50551100	8275.38			1153	-18582300	-18942800	-50401200	0.030709	18582300	18942800	50401200	8259.22
1154	-18246500	-18262300	-50550600	0.0431406	18246500	18262300	50550600	11625.4			1154	-18586800	-18955700	-50402800	0.0431406	18586800	18955700	50402800	11604.2
1155	-20385300	-20973600	-61332700	0.0316397	20385300	20973600	61332700	12464.4			1155	-13934100	-16168600	-43872800	0.0316397	13934100	16168600	43872800	6398.51
1156	-20466900	-20763500	-60249800	0.0305356	20466900	20763500	60249800	11622.9			1156	-14523500	-16599900	-45351700	0.0305356	14523500	16599900	45351700	6596.47
1157	-20503700	-20577800	-59328200	0.0296287	20503700	20577800	59328200	10947.4			1157	-15059300	-16991200	-46678600	0.0296287	15059300	16991200	46678600	6779.15
1158	-20409200	-20507200	-58521300	0.0293218	20409200	20507200	58521300	10551.6			1158	-15686200	-17447700	-48231800	0.0293218	15686200	17447700	48231800	7161.34
1159	-20255800	-20492800	-57804500	0.0296956	20255800	20492800	57804500	10435			1159	-16339800	-17924200	-49847000	0.0296956	16339800	17924200	49847000	7745.27
1160	-20117900	-20458100	-57182100	0.0311959	20117900	20458100	57182100	10735.3			1160	-16944400	-18365600	-51339900	0.0311959	16944400	18365600	51339900	8630.3
1161	-19995400	-20416100	-56640200	0.0329533	19995400	20416100	56640200	11133.1			1161	-17455000	-18736600	-52604400	0.0329533	17455000	18736600	52604400	9570.27
1162	-19882000	-20360000	-56155600	0.0340853	19882000	20360000	56155600	11325.2			1162	-17952400	-19098700	-53837200	0.0340853	17952400	19098700	53837200	10367.8
1163	-19778500	-20306600	-55716100	0.0340077	19778500	20306600	55716100	11128.5			1163	-18497200	-19504500	-55185200	0.0340077	18497200	19504500	55185200	10868.4
1164	-19683300	-20243800	-55325200	0.03392	19683300	20243800	55325200	10948.7			1164	-18995700	-19899400	-56411200	0.03392	18995700	19899400	56411200	11328.2
1165	-19596500	-20176100	-54979100	0.0337844	19596500	20176100	54979100	10772.1			1165	-19432800	-20216300	-57483500	0.0337844	19432800	20216300	57483500	11715.7
1166	-19516700	-20105800	-54669000	0.033865	19516700	20105800	54669000	10678.8			1166	-19833600	-20514900	-58467500	0.033865	19833600	20514900	58467500	12149.4
1167	-19442900	-20033500	-54389600	0.0340904	19442900	20033500	54389600	10642.2			1167	-20210100	-20798400	-59394900	0.0340904	20210100	20798400	59394900	12621.6
1168	-19375300	-19960200	-54140900	0.0341177	19375300	19960200	54140900	10554.8			1168	-20490400	-20982700	-60096400	0.0341177	20490400	20982700	60096400	12931
1169	-19313400	-19887300	-53918700	0.0343726	19313400	19887300	53918700	10547.4			1169	-20635400	-21001100	-60235600	0.0343726	20635400	21001100	60235600	13089.8
1170	-19256700	-19814900	-53720800	0.0348782	19256700	19814900	53720800	10624.6			1170	-20773000	-20931100	-59764300	0.0348782	20773000	20931100	59764300	13087.3
1171	-19204000	-19742800	-53541800	0.0357843	19204000	19742800	53541800	10828.3			1171	-20777200	-20851700	-59381900	0.0357843	20777200	20851700	59381900	13262.3
1172	-19155400	-19672700	-53380300	0.035983	19155400	19672700	53380300	10822.7			1172	-20776300	-20789400	-59010400	0.035983	20776300	20789400	59010400	13176.2
1173	-19110600	-19604500	-53235200	0.0346965	19110600	19604500	53235200	10378.8			1173	-20702100	-20792600	-58653700	0.0346965	20702100	20792600	58653700	12557.9
1174	-19068800	-19539100	-53101200	0.0339062	19068800	19539100	53101200	10091			1174	-20628300	-20795800	-58298500	0.0339062	20628300	20795800	58298500	12129.6
1175	-19029400	-19475500	-52976900	0.0322131	19029400	19475500	52976900	9541.87			1175	-20554600	-20796600	-57946700	0.0322131	20554600	20796600	57946700	11390.8
1176	-18992500	-19412700	-52863900	0.0322235	18992500	19412700	52863900	9503.69			1176	-20484500	-20796700	-57612300	0.0322235	20484500	20796700	57612300	11268.7
1177	-18958900	-19355500	-52760900	0.0325139	18958900	19355500	52760900	9551.47			1177	-20416300	-20794200	-57289900	0.0325139	20416300	20794200	57289900	11248.6
1178	-18927300	-19299700	-52666200	0.0331473	18927300	19299700	52666200	9701.99			1178	-20350300	-20784100	-56985400	0.0331473	20350300	20784100	56985400	11351
1179	-18898000	-19247600	-52578700	0.033423	18898000	19247600	52578700	9749.6			1179	-20286600	-20767700	-56698300	0.033423	20286600	20767700	56698300	11334.7
1180	-18870200	-19196700	-52497000	0.033929	18870200	19196700	52497000	9865.82			1180	-20224800	-20745100	-56426600	0.033929	20224800	20745100	56426600	11400.3
1181	-18844300	-19149200	-52421100	0.0344468	18844300	19149200	52421100	9986.82			1181	-20165200	-20715200	-56172500	0.0344468	20165200	20715200	56172500	11473.6
1182	-18820000	-19104700	-52349900	0.0350545	18820000	19104700	52349900	10134.8			1182	-20107600	-20680400	-55932700	0.0350545	20107600	20680400	55932700	11579.6
1183	-18796700	-19060400	-52283400	0.0355986	18796700	19060400	52283400	10265.3			1183	-20052400	-20641200	-55708600	0.0355986	20052400	20641200	55708600	11667.8
1184	-18775000	-19018800	-52221300	0.0359323	18775000	19018800	52221300	10336.3			1184	-19999000	-20597300	-55498300	0.0359323	19999000	20597300	55498300	11690.6
1185	-18754600	-18979900	-52163300	0.0359889	18754600	18979900	52163300	10329			1185	-19947700	-20551600	-55299600	0.0359889	19947700	20551600	55299600	11627.1
1186	-18735200	-18942400	-52108200	0.036186	18735200	18942400	52108200	10363.1			1186	-19898600	-20504100	-55112700	0.036186	19898600	20504100	55112700	11613.4
1187	-18717000	-18907000	-52056800	0.0362411	18717000	18907000	52056800	10357.8			1187	-19851900	-20455300	-54939000	0.0362411	19851900	20455300	54939000	11559
1188	-18700000	-18874300	-52008800	0.0360221	18700000	18874300	52008800	10275.7			1188	-19808200	-20409400	-54776900	0.0360221	19808200	20409400	54776900	11422.6
1189	-18684400	-18843800	-51964600	0.036262	18684400	18843800	51964600	10326.1			1189	-19766400	-20362000	-54625100	0.036262	19766400	20362000	54625100	11435.8
1190	-18669200	-18814200	-51922000	0.035825	18669200	18814200	51922000	10184.5			1190	-19726200	-20314300	-54480900	0.035825	19726200	20314300	54480900	11239.1
1191	-18655000	-18787200	-51881000	0.0359422	18655000	18787200	51881000	10201.3			1191	-19687700	-20269800	-54342300	0.0359422	19687700	20269800	54342300	11219.2
1192	-18641300	-18761000	-51841800	0.0362553	18641300	18761000	51841800	10274.2			1192	-19650500	-20224400	-54210100	0.0362553	19650500	20224400	54210100	11262.5
1193	-18628200	-18736400	-51804500	0.0368753	18628200	18736400	51804500	10434.5			1193	-19614700	-20180000	-54084200	0.0368753	19614700	20180000	54084200	11402.4
1194	-18615700	-18712900	-51768300	0.0367442	18615700	18712900	51768300	10382.6			1194	-19580400	-20137700	-53963000	0.0367442	19580400	20137700	53963000	11311.4
1195	-18603500	-18689600	-51733500	0.0364069	18603500	18689600	51733500	10273.1			1195	-19546900	-20093800	-53847000	0.0364069	19546900	20093800	53847000	11159.7
1196	-18591800	-18667700	-51699600	0.0362391	18591800	18667700	51699600	10212			1196	-19514000	-20051000	-53733300	0.0362391	19514000	20051000	53733300	11061.7
1197	-18580400	-18646300	-51666600	0.0365863	18580400	18646300	51666600	10296.4			1197	-19481300	-20005500	-53622600	0.0365863	19481300	20005500	53622600	11121.8
1198	-18569200	-18625300	-51634200	0.035944	18569200	18625300	51634200	10102.7			1198	-19449600	-19961200	-53516100	0.035944	19449600	19961200	53516100	10883.2
1199	-18558800	-18606500	-51603600	0.0358004	18558800	18606500	51603600	10050.2			1199	-19419400	-19918500	-53414900	0.0358004	19419400	19918500	53414900	10798.8
1200	-18549000	-18588800	-51574300	0.0357805	18549000	18588800	51574300	10033			1200	-19390500	-19877300	-53318400	0.0357805	19390500	19877300	53318400	10753.9
1201	-18539400	-18571500	-51546100	0.0356949	18539400	18571500	51546100	9997.8			1201	-19363000	-19837900	-53226400	0.0356949	19363000	19837900	53226400	10691.2
1202	-18530200	-18554400	-51519000	0.0361166	18530200	18554400	51519000	10105.1			1202	-19336200	-19799100	-53137600	0.0361166	19336200	19799100	53137600	10781.4
1203	-18521200	-18538400	-51492500	0.0359998	18521200	18538400	51492500	10061.8			1203	-19310100	-19761200	-53051100	0.0359998	19310100	19761200	53051100	10711.5
1204	-18512500	-18523100	-51466200	0.0359001	18512500	18523100	51466200	10023.6			1204	-19284900	-19726700	-52965500	0.0359001	19284900	19726700	52965500	10647.5
1205	-18504100	-18509400	-51440000	0.0361222	18504100	18509400	51440000	10075.2			1205	-19261300	-19697400	-52882500	0.0361222	19261300	19697400	52882500	10680.1
1206	-18496300	-18496800	-51415200	0.0369085	18496300	18496800	51415200	10284.5			1206	-19238800	-19668600	-52804200	0.0369085	19238800	19668600	52804200	10880.5
1207	-18483400	-18488700	-51392300	0.0384633	18483400	18488700	51392300	10708			1207	-19216500	-19635700	-52730600	0.0384633	19216500	19635700	52730600	11307.2
1208	-18470800	-18481500	-51370500	0.0385978	18470800	18481500	51370500	10736.2			1208	-19194200	-19599700	-52660500	0.0385978	19194200	19599700	52660500	11316.3
1209	-18457900	-18474200	-51348900	0.0391179	18457900	18474200	51348900	10871.6			1209	-19172300	-19564000	-52591600	0.0391179	19172300	19564000	52591600	11438.5
1210	-18444700	-18467000	-51327900	0.0382804	18444700	18467000	51327900	10630			1210	-19150800	-19527700	-52525400	0.0382804	19150800	19527700	52525400	11165.1
1211	-18431800	-18460100	-51307900	0.0366785	18431800	18460100	51307900	10177			1211	-19130500	-19493500	-52462900	0.0366785	19130500	19493500	52462900	10672.1
1212	-18420200	-18453700	-51288600	0.0349322	18420200	18453700	51288600	9685.07			1212	-19111300	-19462800	-52402300	0.0349322	19111300	19462800	52402300	10140.3
1213	-18409400	-18447400	-51269600	0.0336875	18409400	18447400	51269600	9332.95			1213	-19092300	-19431800	-52342800	0.0336875	19092300	19431800	52342800	9756.58
1214	-18400300	-18441500	-51250400	0.0329389	18400300	18441500	51250400	9118.69			1214	-19074600	-19407400	-52282600	0.0329389	19074600	19407400	52282600	9517.9
1215	-18391500	-18435700	-51231800	0.0336097	18391500	18435700	51231800	9297.6			1215	-19057900	-19384900	-52225400	0.0336097	19057900	19384900	52225400	9690.58
1216	-18383000	-18430200	-51213900	0.0347528	18383000	18430200	51213900	9607.07			1216	-19041900	-19364000	-52170100	0.0347528	19041900	19364000	52170100	9999.08
1217	-18374500	-18424700	-51196300	0.0362044	18374500	18424700	51196300	10001.4			1217	-19025900	-19342100	-52115900	0.0362044	19025900	19342100	52115900	10395.2
1218	-18366400	-18419300	-51178900	0.0367561	18366400	18419300	51178900	10146.9			1218	-19009900	-19319000	-52062800	0.0367561	19009900	19319000	52062800	10532.1
1219	-18358500	-18414100	-51161900	0.0373559	18358500	18414100	51161900	10305.6			1219	-18994000	-19295600	-52010600	0.0373559	18994000	19295600	52010600	10682.4
1220	-18349800	-18408700	-51144700	0.0378909	18349800	18408700	51144700	10446.1			1220	-18978600	-19272100	-51960600	0.0378909	18978600	19272100	51960600	10814.5
1221	-18342000	-18403700	-51128800	0.0380014	18342000	18403700	51128800	10470			1221	-18963700	-19249000	-51912700	0.0380014	18963700	19249000	51912700	10825.9
1222	-18334000	-18398800	-51113500	0.0378723	18334000	18398800	51113500	10428.1			1222	-18949100	-19225100	-51866900	0.0378723	18949100	19225100	51866900	10769.9
1223	-18326000	-18394000	-51098500	0.0374686	18326000	18394000	51098500	10310.9			1223	-18934700	-19201900	-51821300	0.0374686	18934700	19201900	51821300	10636.3
1224	-18318800	-18389400	-51083700	0.0376368	18318800	18389400	51083700	10351.1			1224	-18921100	-19181600	-51776900	0.0376368	18921100	19181600	51776900	10665.6
1225	-18311700	-18384800	-51069100	0.0384688	18311700	18384800	51069100	10573.9			1225	-18908300	-19163000	-51734800	0.0384688	18908300	19163000	51734800	10883.7
1226	-18305600	-18380800	-51055800	0.0391223	18305600	18380800	51055800	10747.9			1226	-18895900	-19144100	-51694500	0.0391223	18895900	19144100	51694500	11051.3
1227	-18299200	-18376600	-51042500	0.0391172	18299200	18376600	51042500	10740.8			1227	-18883700	-19124400	-51655900	0.0391172	18883700	19124400	51655900	11033.2
1228	-18292100	-18372400	-51029300	0.0383437	18292100	18372400	51029300	10522.9			1228	-18871300	-19102800	-51618400	0.0383437	18871300	19102800	51618400	10799.1
1229	-18285400	-18368300	-51016600	0.03748	18285400	18368300	51016600	10280.7			1229	-18859200	-19082000	-51581400	0.03748	18859200	19082000	51581400	10540.5
1230	-18278700	-18364200	-51003900	0.0368785	18278700	18364200	51003900	10110.6			1230	-18847200	-19061900	-51544500	0.0368785	18847200	19061900	51544500	10356.3
1231	-18271900	-18360200	-50991600	0.0365534	18271900	18360200	50991600	10016.6			1231	-18835900	-19042900	-51509600	0.0365534	18835900	19042900	51509600	10250.9
1232	-18265900	-18356400	-50979600	0.0362488	18265900	18356400	50979600	9928.44			1232	-18824800	-19024600	-51475300	0.0362488	18824800	19024600	51475300	10151.8
1233	-18260400	-18352800	-50967700	0.0365408	18260400	18352800	50967700	10003.7			1233	-18814300	-19008000	-51441600	0.0365408	18814300	19008000	51441600	10220.1
1234	-18254700	-18349100	-50956000	0.036476	18254700	18349100	50956000	9981.38			1234	-18803700	-18990700	-51408500	0.036476	18803700	18990700	51408500	10188.7
1235	-18250300	-18345800	-50944500	0.0362775	18250300	18345800	50944500	9922.6			1235	-18794300	-18977600	-51376600	0.0362775	18794300	18977600	51376600	10120.7
1236	-18245800	-18342500	-50933300	0.0379586	18245800	18342500	50933300	10377.9			1236	-18784900	-18964000	-51345700	0.0379586	18784900	18964000	51345700	10577
1237	-18240900	-18339300	-50922700	0.0387553	18240900	18339300	50922700	10591.2			1237	-18775800	-18948900	-51317100	0.0387553	18775800	18948900	51317100	10786.8
1238	-18235900	-18336100	-50912600	0.039001	18235900	18336100	50912600	10654.1			1238	-18766700	-18933600	-51289400	0.039001	18766700	18933600	51289400	10843.3
1239	-18231000	-18333000	-50903100	0.038126	18231000	18333000	50903100	10411.2			1239	-18757400	-18917000	-51261600	0.038126	18757400	18917000	51261600	10588.4
1240	-18226700	-18330000	-50892600	0.0373414	18226700	18330000	50892600	10192.7			1240	-18749000	-18904800	-51233500	0.0373414	18749000	18904800	51233500	10359.1
1241	-18222200	-18326800	-50882000	0.0387496	18222200	18326800	50882000	10572.7			1241	-18740500	-18892000	-51205700	0.0387496	18740500	18892000	51205700	10738.1
1242	-18218500	-18324000	-50872400	0.0398785	18218500	18324000	50872400	10876.6			1242	-18732600	-18880000	-51180100	0.0398785	18732600	18880000	51180100	11039.8
1243	-18214600	-18321300	-50863200	0.0401693	18214600	18321300	50863200	10952			1243	-18724700	-18867000	-51155700	0.0401693	18724700	18867000	51155700	11109.6
1244	-18211300	-18318700	-50854600	0.0392109	18211300	18318700	50854600	10687.1			1244	-18717100	-18854800	-51131600	0.0392109	18717100	18854800	51131600	10834.2
1245	-18206900	-18316000	-50845900	0.0387387	18206900	18316000	50845900	10554.7			1245	-18709900	-18842900	-51109200	0.0387387	18709900	18842900	51109200	10694.3
1246	-18202500	-18313400	-50837800	0.0382928	18202500	18313400	50837800	10429.9			1246	-18702500	-18829100	-51088000	0.0382928	18702500	18829100	51088000	10562.2
1247	-18198000	-18310700	-50829600	0.0365531	18198000	18310700	50829600	9952.79			1247	-18695000	-18815300	-51066000	0.0365531	18695000	18815300	51066000	10073.5
1248	-18194600	-18308200	-50821200	0.0353983	18194600	18308200	50821200	9635.17			1248	-18688100	-18804000	-51044200	0.0353983	18688100	18804000	51044200	9746.84
1249	-18191300	-18305800	-50812700	0.0349175	18191300	18305800	50812700	9501.14			1249	-18681500	-18793300	-51023500	0.0349175	18681500	18793300	51023500	9606.59
1250	-18188100	-18303500	-50805000	0.0350209	18188100	18303500	50805000	9526.39			1250	-18675100	-18783000	-51003200	0.0350209	18675100	18783000	51003200	9627.31
1251	-18184500	-18301100	-50797400	0.0345014	18184500	18301100	50797400	9382.25			1251	-18668800	-18772700	-50983600	0.0345014	18668800	18772700	50983600	9477.13
1252	-18180900	-18298700	-50789400	0.0342082	18180900	18298700	50789400	9299.58			1252	-18662900	-18763300	-50964700	0.0342082	18662900	18763300	50964700	9389.58
1253	-18177500	-18296500	-50782500	0.0341365	18177500	18296500	50782500	9277.55			1253	-18656900	-18753400	-50945900	0.0341365	18656900	18753400	50945900	9362.92
1254	-18175200	-18294500	-50775400	0.0343851	18175200	18294500	50775400	9342.52			1254	-18651300	-18745000	-50927800	0.0343851	18651300	18745000	50927800	9424.38
1255	-18172700	-18292500	-50768100	0.0354627	18172700	18292500	50768100	9632.56			1255	-18645700	-18736500	-50909700	0.0354627	18645700	18736500	50909700	9712.79
1256	-18170200	-18290500	-50761000	0.0361519	18170200	18290500	50761000	9817.04			1256	-18640300	-18728300	-50892200	0.0361519	18640300	18728300	50892200	9894.72
1257	-18167900	-18288500	-50754000	0.0369735	18167900	18288500	50754000	10037.4			1257	-18635100	-18720600	-50875100	0.0369735	18635100	18720600	50875100	10112.8
1258	-18165300	-18286600	-50747500	0.0382511	18165300	18286600	50747500	10381.6			1258	-18630000	-18713100	-50858300	0.0382511	18630000	18713100	50858300	10455.3
1259	-18162600	-18284600	-50740800	0.0384738	18162600	18284600	50740800	10439.3			1259	-18624900	-18704800	-50842300	0.0384738	18624900	18704800	50842300	10509.5
1260	-18160100	-18282800	-50734500	0.0388403	18160100	18282800	50734500	10536.1			1260	-18620000	-18697000	-50826800	0.0388403	18620000	18697000	50826800	10603.1
1261	-18157300	-18280900	-50728300	0.0386962	18157300	18280900	50728300	10494.4			1261	-18615100	-18688800	-50811700	0.0386962	18615100	18688800	50811700	10557.4
1262	-18154400	-18279000	-50722300	0.0382473	18154400	18279000	50722300	10370.2			1262	-18610300	-18680200	-50797100	0.0382473	18610300	18680200	50797100	10428.8
1263	-18151400	-18277200	-50716500	0.0375206	18151400	18277200	50716500	10170.9			1263	-18605500	-18671800	-50782900	0.0375206	18605500	18671800	50782900	10224.9
1264	-18148900	-18275500	-50710900	0.036594	18148900	18275500	50710900	9917.48			1264	-18601000	-18664000	-50769200	0.036594	18601000	18664000	50769200	9966.9
1265	-18146800	-18273900	-50705400	0.0360378	18146800	18273900	50705400	9764.63			1265	-18596500	-18656400	-50755400	0.0360378	18596500	18656400	50755400	9810.01
1266	-18144300	-18272200	-50699900	0.0358196	18144300	18272200	50699900	9703.4			1266	-18592200	-18649200	-50742200	0.0358196	18592200	18649200	50742200	9745.48
1267	-18141400	-18270500	-50694500	0.0354849	18141400	18270500	50694500	9610.66			1267	-18587900	-18641400	-50729300	0.0354849	18587900	18641400	50729300	9649.42
1268	-18138900	-18268900	-50689400	0.0350695	18138900	18268900	50689400	9496.23			1268	-18583600	-18633800	-50716400	0.0350695	18583600	18633800	50716400	9531.53
1269	-18136100	-18267200	-50684300	0.0348052	18136100	18267200	50684300	9422.74			1269	-18579300	-18626300	-50703400	0.0348052	18579300	18626300	50703400	9454.77
1270	-18133600	-18265600	-50679200	0.0343667	18133600	18265600	50679200	9302.14			1270	-18575100	-18619200	-50690500	0.0343667	18575100	18619200	50690500	9330.84
1271	-18131500	-18264100	-50673900	0.0342468	18131500	18264100	50673900	9267.75			1271	-18571100	-18613100	-50677400	0.0342468	18571100	18613100	50677400	9293.47
1272	-18128900	-18262400	-50668500	0.034822	18128900	18262400	50668500	9421.39			1272	-18566900	-18606700	-50664000	0.034822	18566900	18606700	50664000	9444.53
1273	-18126500	-18260800	-50663300	0.0351792	18126500	18260800	50663300	9516.07			1273	-18562900	-18600900	-50650900	0.0351792	18562900	18600900	50650900	9536.47
1274	-18124200	-18259100	-50657700	0.0357017	18124200	18259100	50657700	9655.28			1274	-18559100	-18595300	-50638000	0.0357017	18559100	18595300	50638000	9673.19
1275	-18121600	-18257500	-50652600	0.0361608	18121600	18257500	50652600	9777.45			1275	-18555100	-18589200	-50625100	0.0361608	18555100	18589200	50625100	9792.57
1276	-18119300	-18256000	-50647600	0.0362515	18119300	18256000	50647600	9800.04			1276	-18551200	-18583600	-50612400	0.0362515	18551200	18583600	50612400	9812.2
1277	-18116900	-18254400	-50642600	0.0357428	18116900	18254400	50642600	9660.6			1277	-18547400	-18577700	-50599800	0.0357428	18547400	18577700	50599800	9669.67
1278	-18114300	-18252900	-50637700	0.0344178	18114300	18252900	50637700	9300.66			1278	-18543600	-18571800	-50587800	0.0344178	18543600	18571800	50587800	9306.77
1279	-18111500	-18251300	-50632900	0.0315113	18111500	18251300	50632900	8513.6			1279	-18539800	-18565300	-50576400	0.0315113	18539800	18565300	50576400	8516.94
1280	-18108700	-18249700	-50628300	0.029893	18108700	18249700	50628300	8074.88			1280	-18535900	-18557700	-50565300	0.029893	18535900	18557700	50565300	8075.9
1281	-18106100	-18248100	-50623200	0.0286473	18106100	18248100	50623200	7736.81			1281	-18531500	-18552100	-50549700	0.0286473	18531500	18552100	50549700	7734.63
1282	-18103700	-18246400	-50617300	0.0296198	18103700	18246400	50617300	7997.6			1282	-18527100	-18547000	-50534000	0.0296198	18527100	18547000	50534000	7992.29
1283	-18102000	-18244700	-50611100	0.0314111	18102000	18244700	50611100	8479.21			1283	-18524200	-18544500	-50522500	0.0314111	18524200	18544500	50522500	8471.86
1284	-18101500	-18243200	-50604500	0.034886	18101500	18243200	50604500	9414.87			1284	-18521000	-18546000	-50506100	0.034886	18521000	18546000	50506100	9403.31
1285	-18101100	-18241700	-50597500	0.0375077	18101100	18241700	50597500	10119.7			1285	-18517500	-18547200	-50488100	0.0375077	18517500	18547200	50488100	10103.2
1286	-18100500	-18240000	-50590200	0.0404089	18100500	18240000	50590200	10899.4			1286	-18513800	-18547900	-50469700	0.0404089	18513800	18547900	50469700	10877.1
1287	-18657600	-18684300	-51996300	0.146849	18657600	18684300	51996300	41840.3			1287	-19850700	-20820600	-54567900	0.146849	19850700	20820600	54567900	46310.4
1288	-18394600	-18425400	-51002100	0.142346	18394600	18425400	51002100	39045.4			1288	-18980800	-19706000	-51536900	0.142346	18980800	19706000	51536900	40079
1289	-18411000	-18448000	-51057400	0.158242	18411000	18448000	51057400	43499.8			1289	-19030900	-19791200	-51690700	0.158242	19030900	19791200	51690700	44824.9
1290	-18277400	-18305800	-50726800	0.105589	18277400	18305800	50726800	28647.6			1290	-18709700	-19138300	-50812700	0.105589	18709700	19138300	50812700	28866
1291	-18286700	-18310400	-50739200	0.107635	18286700	18310400	50739200	29217.5			1291	-18724000	-19176000	-50843500	0.107635	18724000	19176000	50843500	29464.3
1292	-18295900	-18315300	-50753700	0.110143	18295900	18315300	50753700	29915.7			1292	-18739200	-19213500	-50878000	0.110143	18739200	19213500	50878000	30195
1293	-18257300	-18278900	-50618700	0.117887	18257300	18278900	50618700	31851.3			1293	-18637800	-19045300	-50563400	0.117887	18637800	19045300	50563400	31914.9
1294	-18215200	-18257200	-50557600	0.0490252	18215200	18257200	50557600	13213.1			1294	-18567100	-18866600	-50405000	0.0490252	18567100	18866600	50405000	13182.7
1295	-18206600	-18255200	-50556400	0.0454601	18206600	18255200	50556400	12251.2			1295	-18560700	-18843500	-50397500	0.0454601	18560700	18843500	50397500	12219.3
1296	-18273400	-18299800	-50702400	0.107653	18273400	18299800	50702400	29180.2			1296	-18694600	-19124900	-50754500	0.107653	18694600	19124900	50754500	29364.5
1297	-18534500	-18602800	-51491200	0.12919	18534500	18602800	51491200	36115.5			1297	-19431000	-20424500	-52964000	0.12919	19431000	20424500	52964000	38434.7
1298	-18556200	-18625100	-51572300	0.10857	18556200	18625100	51572300	30445.4			1298	-19499800	-20497500	-53218800	0.10857	19499800	20497500	53218800	32605.8
1299	-18575700	-18634700	-51655800	0.140549	18575700	18634700	51655800	39536.8			1299	-19571700	-20584400	-53474700	0.140549	19571700	20584400	53474700	42611.7
1300	-18599000	-18642000	-51759400	0.142806	18599000	18642000	51759400	40327.3			1300	-19656500	-20673500	-53789800	0.142806	19656500	20673500	53789800	43798
1301	-18623300	-18637900	-51879500	0.14547	18623300	18637900	51879500	41261.8			1301	-19748600	-20749800	-54152100	0.14547	19748600	20749800	54152100	45201.3
1302	-18269800	-18294200	-50679200	0.111904	18269800	18294200	50679200	30305.5			1302	-18680400	-19111200	-50700200	0.111904	18680400	19111200	50700200	30460.2
1303	-15342400	-19122000	-57551700	0.086899	15342400	19122000	57551700	30018.3			1303	-10554100	-13962900	-35508500	0.086899	10554100	13962900	35508500	11569.7
1304	-16093900	-19605900	-59106000	0.0643184	16093900	19605900	59106000	23429.4			1304	-10331300	-13664900	-34965300	0.0643184	10331300	13664900	34965300	8297.89
1305	-14226000	-18316900	-54831000	0.12143	14226000	18316900	54831000	38095.2			1305	-12440200	-15071200	-40163000	0.12143	12440200	15071200	40163000	20599.8
1306	-14481100	-18633000	-56082300	0.104281	14481100	18633000	56082300	34217.8			1306	-11233600	-14192200	-37131300	0.104281	11233600	14192200	37131300	15141
1307	-18266200	-18288900	-50657500	0.122008	18266200	18288900	50657500	33014.3			1307	-18666100	-19093500	-50649900	0.122008	18666100	19093500	50649900	33145.3
1308	-18261400	-18283200	-50635100	0.123437	18261400	18283200	50635100	33372			1308	-18650700	-19070200	-50599600	0.123437	18650700	19070200	50599600	33466.7
1309	-18138700	-18244700	-50574200	0.0478282	18138700	18244700	50574200	12894.7			1309	-18528000	-18652600	-50432800	0.0478282	18528000	18652600	50432800	12862.1
1310	-18150900	-18246800	-50572000	0.0470241	18150900	18246800	50572000	12677.4			1310	-18534300	-18686200	-50429100	0.0470241	18534300	18686200	50429100	12645.9
1311	-18162900	-18248800	-50569700	0.0466621	18162900	18248800	50569700	12579.3			1311	-18540500	-18719600	-50425000	0.0466621	18540500	18719600	50425000	12548.5
1312	-18174900	-18250800	-50567100	0.0463827	18174900	18250800	50567100	12503.4			1312	-18546500	-18753000	-50420400	0.0463827	18546500	18753000	50420400	12473
1313	-18951100	-20942700	-62619600	0.0358828	18951100	20942700	62619600	14684.5			1313	-11791500	-14789800	-38564800	0.0358828	11791500	14789800	38564800	5622.34
1314	-19431700	-21228000	-63498600	0.0328173	19431700	21228000	63498600	13811.9			1314	-11650600	-14913700	-38121100	0.0328173	11650600	14913700	38121100	5034.08
1315	-18126000	-18242500	-50576300	0.0470142	18126000	18242500	50576300	12675.6			1315	-18521700	-18618200	-50437000	0.0470142	18521700	18618200	50437000	12643.3
1316	-20230900	-21213100	-62628200	0.0322517	20230900	21213100	62628200	13229.2			1316	-13109700	-15559800	-41739900	0.0322517	13109700	15559800	41739900	5907.48
1317	-16689800	-18695700	-54172300	0.11506	16689800	18695700	54172300	35305.2			1317	-20902900	-21221400	-60603300	0.11506	20902900	21221400	60603300	44377.8
1318	-17036300	-18719000	-53936900	0.110565	17036300	18719000	53936900	33659.1			1318	-20786900	-21342400	-58508100	0.110565	20786900	21342400	58508100	39901.6
1319	-18353200	-18357600	-50872500	0.106834	18353200	18357600	50872500	29154.3			1319	-18853300	-19450100	-51185400	0.106834	18853300	19450100	51185400	29657
1320	-18361000	-18369500	-50897900	0.110821	18361000	18369500	50897900	30272.6			1320	-18876300	-19493200	-51252000	0.110821	18876300	19493200	51252000	30845.9
1321	-18474000	-18534000	-51271900	0.182235	18474000	18534000	51271900	50516.2			1321	-19235100	-20151900	-52302900	0.182235	19235100	20151900	52302900	52874.9
1322	-18493900	-18556000	-51344400	0.176328	18493900	18556000	51344400	49015.4			1322	-19300300	-20251100	-52514700	0.176328	19300300	20251100	52514700	51577.8
1323	-18514500	-18576800	-51422100	0.183837	18514500	18576800	51422100	51255.1			1323	-19369800	-20346300	-52750700	0.183837	19369800	20346300	52750700	54256.7
1324	-18295800	-21148400	-64254900	0.0358957	18295800	21148400	64254900	15447.3			1324	-9874040	-13437500	-33842800	0.0358957	9874040	13437500	33842800	4345.74
1325	-18252300	-18272900	-50595400	0.0790017	18252300	18272900	50595400	21325.8			1325	-18620400	-19012700	-50512600	0.0790017	18620400	19012700	50512600	21343.7
1326	-18251300	-18271100	-50587500	0.0821118	18251300	18271100	50587500	22158.7			1326	-18614900	-19004100	-50495300	0.0821118	18614900	19004100	50495300	22168.7
1327	-18250500	-18269400	-50580400	0.0883459	18250500	18269400	50580400	23834.5			1327	-18609500	-18994800	-50478900	0.0883459	18609500	18994800	50478900	23836
1328	-18249200	-18267800	-50573700	0.0905387	18249200	18267800	50573700	24419.8			1328	-18604300	-18985500	-50463500	0.0905387	18604300	18985500	50463500	24412.5
1329	-18248300	-18266300	-50567800	0.0924189	18248300	18266300	50567800	24921.2			1329	-18599400	-18976200	-50449500	0.0924189	18599400	18976200	50449500	24905.2
1330	-18247400	-18265000	-50562400	0.0944935	18247400	18265000	50562400	25475.4			1330	-18595100	-18968700	-50436400	0.0944935	18595100	18968700	50436400	25450.9
1331	-18247300	-18264000	-50557900	0.0888901	18247300	18264000	50557900	23960.6			1331	-18591700	-18963900	-50424700	0.0888901	18591700	18963900	50424700	23930.6
1332	-18248200	-18263400	-50554000	0.0775826	18248200	18263400	50554000	20909.6			1332	-18589500	-18964900	-50413200	0.0775826	18589500	18964900	50413200	20877.5
1333	-18248700	-18263000	-50551400	0.0602244	18248700	18263000	50551400	16229.8			1333	-18586900	-18960100	-50405600	0.0602244	18586900	18960100	50405600	16201.4
1334	-18187200	-18251900	-50560300	0.0447413	18187200	18251900	50560300	12058.4			1334	-18550500	-18788300	-50404000	0.0447413	18550500	18788300	50404000	12026.1
1335	-18176000	-18250000	-50562500	0.0449122	18176000	18250000	50562500	12104.9			1335	-18544600	-18756900	-50407400	0.0449122	18544600	18756900	50407400	12071.8
1336	-18164300	-18248000	-50564300	0.046161	18164300	18248000	50564300	12441.8			1336	-18538400	-18724300	-50410300	0.046161	18538400	18724300	50410300	12407.1
1337	-18152100	-18245700	-50565900	0.0469483	18152100	18245700	50565900	12654.1			1337	-18531800	-18690500	-50412800	0.0469483	18531800	18690500	50412800	12618
1338	-18139500	-18243400	-50567300	0.0490051	18139500	18243400	50567300	13208.6			1338	-18524900	-18656100	-50414500	0.0490051	18524900	18656100	50414500	13169.6
1339	-18113100	-18240300	-50578900	0.0448336	18113100	18240300	50578900	12088.3			1339	-18515600	-18583500	-50442500	0.0448336	18515600	18583500	50442500	12057.6
1340	-18099800	-18238200	-50582400	0.0411352	18099800	18238200	50582400	11092			1340	-18509900	-18548200	-50450500	0.0411352	18509900	18548200	50450500	11064.6
1341	-18673400	-18683500	-52130700	0.155373	18673400	18683500	52130700	44486.8			1341	-19950700	-20878400	-54987000	0.155373	19950700	20878400	54987000	49727.2
1342	-18662400	-18715200	-52293000	0.176537	18662400	18715200	52293000	50846.8			1342	-20064400	-20941200	-55466100	0.176537	20064400	20941200	55466100	57454.4
1343	-18576600	-18730700	-52452600	0.176983	18576600	18730700	52452600	51258.5			1343	-20159200	-20937300	-55921500	0.176983	20159200	20937300	55921500	58500.9
1344	-18440900	-18746200	-52662200	0.155546	18440900	18746200	52662200	45375.3			1344	-20263800	-20900200	-56457400	0.155546	20263800	20900200	56457400	52349.9
1345	-18256900	-18749500	-52861600	0.138704	18256900	18749500	52861600	40733.4			1345	-20344100	-20819800	-56920500	0.138704	20344100	20819800	56920500	47400.9
1346	-18024000	-18742500	-53061400	0.132132	18024000	18742500	53061400	39059.3			1346	-20391800	-20696500	-57270900	0.132132	20391800	20696500	57270900	45668
1347	-17738200	-18723900	-53258700	0.12482	17738200	18723900	53258700	37134.2			1347	-20379300	-20586100	-57321600	0.12482	20379300	20586100	57321600	43197.4
1348	-17422500	-18693900	-53431100	0.113269	17422500	18693900	53431100	33882.9			1348	-20323300	-20512200	-57128800	0.113269	20323300	20512200	57128800	38937.4
1349	-17067600	-18652500	-53589000	0.113162	17067600	18652500	53589000	34019			1349	-20280300	-20380100	-57055800	0.113162	20280300	20380100	57055800	38787.7
1350	-18403300	-18441200	-51027600	0.157675	18403300	18441200	51027600	43294.3			1350	-19011300	-19784900	-51603600	0.157675	19011300	19784900	51603600	44520.6
1351	-18388600	-18421100	-50977800	0.110819	18388600	18421100	50977800	30369.4			1351	-18966300	-19706800	-51467300	0.110819	18966300	19706800	51467300	31122.7
1352	-18305700	-18320600	-50769100	0.112921	18305700	18320600	50769100	30689.3			1352	-18755300	-19252700	-50915900	0.112921	18755300	19252700	50915900	31005.9
1353	-18315900	-18326100	-50785200	0.115213	18315900	18326100	50785200	31332.4			1353	-18772700	-19294700	-50956800	0.115213	18772700	19294700	50956800	31689.7
1354	-18326700	-18332000	-50802200	0.116572	18326700	18332000	50802200	31723.7			1354	-18791000	-19338400	-51000400	0.116572	18791000	19338400	51000400	32122.1
1355	-18338100	-18338300	-50820700	0.116528	18338100	18338300	50820700	31735.3			1355	-18810600	-19384200	-51048000	0.116528	18810600	19384200	51048000	32173.7
1356	-18344900	-18349700	-50840700	0.115787	18344900	18349700	50840700	31558.7			1356	-18831300	-19430800	-51099900	0.115787	18831300	19430800	51099900	32037.7
1357	-18261700	-18277100	-50605700	0.0875441	18261700	18277100	50605700	23641.9			1357	-18635000	-19059600	-50535700	0.0875441	18635000	19059600	50535700	23677.3
1358	-18257900	-18275100	-50599800	0.0818469	18257900	18275100	50599800	22098			1358	-18628100	-19040100	-50522100	0.0818469	18628100	19040100	50522100	22123.1
1359	-18223200	-18258500	-50555500	0.0468526	18223200	18258500	50555500	12626.9			1359	-18571200	-18889500	-50401800	0.0468526	18571200	18889500	50401800	12598.3
1360	-18231100	-18259600	-50552700	0.0440481	18231100	18259600	50552700	11870.2			1360	-18575200	-18912700	-50397700	0.0440481	18575200	18912700	50397700	11843.6
1361	-18238900	-18260700	-50550200	0.041841	18238900	18260700	50550200	11274.7			1361	-18579100	-18934600	-50394100	0.041841	18579100	18934600	50394100	11249.8
1362	-18246400	-18261900	-50548700	0.0517865	18246400	18261900	50548700	13954.3			1362	-18583400	-18954900	-50394500	0.0517865	18583400	18954900	50394500	13925.3
1363	-18253400	-18263000	-50546700	0.0746084	18253400	18263000	50546700	20102.9			1363	-18587600	-18974200	-50394900	0.0746084	18587600	18974200	50394900	20064.2
1364	-18281700	-18303900	-50713300	0.112899	18281700	18303900	50713300	30615.8			1364	-18707700	-19160800	-50780800	0.112899	18707700	19160800	50780800	30830.9
1365	-18290200	-18308300	-50726100	0.115106	18290200	18308300	50726100	31230.4			1365	-18721800	-19197400	-50811200	0.115106	18721800	19197400	50811200	31474.6
1366	-18299100	-18313200	-50740200	0.118944	18299100	18313200	50740200	32290.1			1366	-18736900	-19235200	-50845600	0.118944	18736900	19235200	50845600	32571.6
1367	-18215300	-18256700	-50554800	0.0459915	18215300	18256700	50554800	12394.1			1367	-18565300	-18868000	-50395200	0.0459915	18565300	18868000	50395200	12362.4
1368	-18546400	-18599900	-51550900	0.153411	18546400	18599900	51550900	42981.4			1368	-19478600	-20485500	-53129900	0.153411	19478600	20485500	53129900	45924.5
1369	-18567700	-18607300	-51645100	0.148271	18567700	18607300	51645100	41688			1369	-19557900	-20587500	-53406000	0.148271	19557900	20587500	53406000	44844.4
1370	-18621900	-18647000	-52008200	0.151883	18621900	18647000	52008200	43283.4			1370	-19843700	-20814200	-54541100	0.151883	19843700	20814200	54541100	47852
1371	-18591700	-18608700	-51758100	0.149712	18591700	18608700	51758100	42270.1			1371	-19646600	-20675600	-53740300	0.149712	19646600	20675600	53740300	45836.6
1372	-18592100	-18614400	-51882600	0.157984	18592100	18614400	51882600	44808.7			1372	-19737900	-20745300	-54105800	0.157984	19737900	20745300	54105800	49009.3
1373	-18277400	-18297900	-50689200	0.114396	18277400	18297900	50689200	30993			1373	-18692400	-19145300	-50723300	0.114396	18692400	19145300	50723300	31170.4
1374	-18422100	-18467500	-51090800	0.1576	18422100	18467500	51090800	43380.9			1374	-19069700	-19884500	-51782400	0.1576	19069700	19884500	51782400	44813
1375	-15315800	-19521700	-59482800	0.0707976	15315800	19521700	59482800	26118.7			1375	-8574450	-12552400	-30614300	0.0707976	8574450	12552400	30614300	7042.26
1376	-14622100	-18994200	-57662600	0.0882447	14622100	18994200	57662600	30605.1			1376	-9200080	-12900200	-32147900	0.0882447	9200080	12900200	32147900	9652.25
1377	-16081000	-19990500	-60951900	0.0573631	16081000	19990500	60951900	22214.2			1377	-8860720	-12714400	-31319000	0.0573631	8860720	12714400	31319000	5963.7
1378	-15843700	-18479800	-53990000	0.123491	15843700	18479800	53990000	37597.8			1378	-18907100	-19771500	-56103400	0.123491	18907100	19771500	56103400	40792.1
1379	-15326000	-18388700	-54073400	0.128284	15326000	18388700	54073400	39158.2			1379	-17487800	-18748600	-52600400	0.128284	17487800	18748600	52600400	37254.6
1380	-14686200	-18247200	-54038900	0.132158	14686200	18247200	54038900	40277.7			1380	-16151500	-17759000	-49266300	0.132158	16151500	17759000	49266300	33676.8
1381	-13913000	-18016900	-53714200	0.129315	13913000	18016900	53714200	38942.2			1381	-13113300	-15564900	-41846600	0.129315	13113300	15564900	41846600	23802.4
1382	-13386100	-18081900	-54551200	0.109207	13386100	18081900	54551200	33927.4			1382	-10274400	-13639000	-34798200	0.109207	10274400	13639000	34798200	13958.9
1383	-13083500	-17729700	-53175300	0.135169	13083500	17729700	53175300	39911.7			1383	-10584800	-14031400	-35523100	0.135169	10584800	14031400	35523100	18019.9
1384	-12216900	-17449300	-52705400	0.115431	12216900	17449300	52705400	33514.9			1384	-9679890	-13128500	-33224600	0.115431	9679890	13128500	33224600	13461.8
1385	-11791400	-16967300	-50834100	0.11277	11791400	16967300	50834100	30471.6			1385	-8994710	-12530000	-31482200	0.11277	8994710	12530000	31482200	11818.3
1386	-11460200	-16477400	-48830500	0.0726601	11460200	16477400	48830500	18122.4			1386	-8423460	-12135800	-30169600	0.0726601	8423460	12135800	30169600	7002.8
1387	-10925900	-16319700	-48613400	0.0569286	10925900	16319700	48613400	14084.4			1387	-7655900	-11590500	-28337100	0.0569286	7655900	11590500	28337100	4852.31
1388	-11051800	-15956400	-46756000	0.0694609	11051800	15956400	46756000	15891.9			1388	-7491970	-11446400	-27834900	0.0694609	7491970	11446400	27834900	5716.83
1389	-10356000	-16004000	-47678700	0.0610594	10356000	16004000	47678700	14545.6			1389	-6941290	-11070300	-26582900	0.0610594	6941290	11070300	26582900	4593.82
1390	-11168200	-16755400	-50447100	0.069219	11168200	16755400	50447100	18438			1390	-7957710	-11808000	-29057700	0.069219	7957710	11808000	29057700	6197.47
1391	-11418500	-17170700	-52176000	0.0797993	11418500	17170700	52176000	22734.4			1391	-7526900	-11494300	-28007600	0.0797993	7526900	11494300	28007600	6647.88
1392	-12575700	-17850000	-54256400	0.0973044	12575700	17850000	54256400	29929.2			1392	-8679840	-12400100	-30846800	0.0973044	8679840	12400100	30846800	9802.26
1393	-18273500	-18292300	-50666300	0.11306	18273500	18292300	50666300	30604.1			1393	-18677800	-19128200	-50670800	0.11306	18677800	19128200	50670800	30743.4
1394	-18270500	-18287400	-50645800	0.092453	18270500	18287400	50645800	25006.3			1394	-18665100	-19112700	-50622200	0.092453	18665100	19112700	50622200	25092.5
1395	-18266000	-18284400	-50636000	0.0918935	18266000	18284400	50636000	24845.3			1395	-18656300	-19095000	-50601600	0.0918935	18656300	19095000	50601600	24919.3
1396	-18263200	-18280400	-50620000	0.106133	18263200	18280400	50620000	28677.6			1396	-18644700	-19075700	-50565800	0.106133	18644700	19075700	50565800	28739.4
1397	-19971700	-21494500	-64228700	0.0320094	19971700	21494500	64228700	13788.4			1397	-11882100	-15023800	-38588200	0.0320094	11882100	15023800	38588200	5029.17
1398	-13671000	-18451100	-56025500	0.0941281	13671000	18451100	56025500	30837.9			1398	-9170910	-12764700	-32064500	0.0941281	9170910	12764700	32064500	10233.1
1399	-20596800	-21095900	-61703900	0.0318271	20596800	21095900	61703900	12692.4			1399	-13334800	-15737700	-42392200	0.0318271	13334800	15737700	42392200	6011.54
1400	-20608600	-20858400	-60560500	0.0311127	20608600	20858400	60560500	11965.6			1400	-13895200	-16144300	-43788200	0.0311127	13895200	16144300	43788200	6267.78
1401	-20601100	-20651500	-59581800	0.0306264	20601100	20651500	59581800	11412.9			1401	-14499500	-16587700	-45293500	0.0306264	14499500	16587700	45293500	6599.32
1402	-20469300	-20582800	-58731800	0.0301376	20469300	20582800	58731800	10923			1402	-15186100	-17082900	-46995500	0.0301376	15186100	17082900	46995500	6989.15
1403	-20308200	-20553300	-57993400	0.0303407	20308200	20553300	57993400	10730.9			1403	-15877500	-17588600	-48704100	0.0303407	15877500	17588600	48704100	7555.68
1404	-20164000	-20510500	-57349500	0.031051	20164000	20510500	57349500	10747.5			1404	-16517100	-18054500	-50284300	0.031051	16517100	18054500	50284300	8241.25
1405	-20034700	-20458200	-56785400	0.0313455	20034700	20458200	56785400	10643.6			1405	-17080600	-18462900	-51677700	0.0313455	17080600	18462900	51677700	8785.9
1406	-19916700	-20403900	-56277500	0.0326111	19916700	20403900	56277500	10882.2			1406	-17575700	-18822600	-52902400	0.0326111	17575700	18822600	52902400	9578.29
1407	-19807400	-20334200	-55825800	0.033058	19807400	20334200	55825800	10859.6			1407	-18067500	-19181600	-54122300	0.033058	18067500	19181600	54122300	10161.9
1408	-19708600	-20263900	-55425700	0.033071	19708600	20263900	55425700	10712.6			1408	-18547400	-19531200	-55310600	0.033071	18547400	19531200	55310600	10616.7
1409	-19617600	-20187300	-55068500	0.0327638	19617600	20187300	55068500	10479.6			1409	-18997600	-19867000	-56420000	0.0327638	18997600	19867000	56420000	10944.3
1410	-19534700	-20111100	-54749500	0.0323172	19534700	20111100	54749500	10219.6			1410	-19412000	-20181500	-57437800	0.0323172	19412000	20181500	57437800	11188.4
1411	-19458600	-20034200	-54463800	0.0321459	19458600	20034200	54463800	10061.3			1411	-19796400	-20475300	-58380100	0.0321459	19796400	20475300	58380100	11497.7
1412	-19388600	-19957000	-54207200	0.0325845	19388600	19957000	54207200	10104			1412	-20132700	-20731000	-59207800	0.0325845	20132700	20731000	59207800	11987.7
1413	-19323800	-19878300	-53977500	0.032835	19323800	19878300	53977500	10096.2			1413	-20385800	-20890800	-59842600	0.032835	20385800	20890800	59842600	12339.3
1414	-19264900	-19803400	-53771500	0.0333249	19264900	19803400	53771500	10169.3			1414	-20518100	-20913400	-59935100	0.0333249	20518100	20913400	59935100	12564.6
1415	-19210700	-19728600	-53588100	0.0341087	19210700	19728600	53588100	10337.7			1415	-20644500	-20848200	-59497900	0.0341087	20644500	20848200	59497900	12684
1416	-19160400	-19654600	-53422200	0.0343563	19160400	19654600	53422200	10348.2			1416	-20648500	-20772100	-59131100	0.0343563	20648500	20772100	59131100	12624.7
1417	-19114400	-19586100	-53271800	0.0338781	19114400	19586100	53271800	10146.5			1417	-20665800	-20698300	-58762300	0.0338781	20665800	20698300	58762300	12300.5
1418	-19071300	-19516800	-53135300	0.0335091	19071300	19516800	53135300	9984.18			1418	-20624500	-20678600	-58397800	0.0335091	20624500	20678600	58397800	12022.2
1419	-19031100	-19451900	-53008900	0.0326869	19031100	19451900	53008900	9692.46			1419	-20551200	-20692900	-58034000	0.0326869	20551200	20692900	58034000	11587.8
1420	-18993700	-19389400	-52892900	0.032555	18993700	19389400	52892900	9610.61			1420	-20478700	-20702600	-57678900	0.032555	20478700	20702600	57678900	11406.2
1421	-18959000	-19330000	-52787000	0.0325532	18959000	19330000	52787000	9571.07			1421	-20408100	-20704100	-57341200	0.0325532	20408100	20704100	57341200	11277.9
1422	-18926600	-19273600	-52689200	0.0326442	18926600	19273600	52689200	9561.7			1422	-20339800	-20698200	-57021300	0.0326442	20339800	20698200	57021300	11188.7
1423	-18896800	-19220900	-52600000	0.0331304	18896800	19220900	52600000	9670.69			1423	-20274200	-20683500	-56723300	0.0331304	20274200	20683500	56723300	11241.5
1424	-18869000	-19170300	-52517900	0.033485	18869000	19170300	52517900	9743.09			1424	-20211100	-20658800	-56447700	0.033485	20211100	20658800	56447700	11255.4
1425	-18842800	-19122900	-52440400	0.0334972	18842800	19122900	52440400	9717.32			1425	-20150600	-20629500	-56188200	0.0334972	20150600	20629500	56188200	11159.6
1426	-18818300	-19078300	-52368100	0.0336994	18818300	19078300	52368100	9748.49			1426	-20092200	-20593200	-55946400	0.0336994	20092200	20593200	55946400	11133.4
1427	-18794800	-19034000	-52300400	0.0340049	18794800	19034000	52300400	9810.83			1427	-20036700	-20553800	-55721100	0.0340049	20036700	20553800	55721100	11146.4
1428	-18773100	-18993000	-52238100	0.0342733	18773100	18993000	52238100	9864.14			1428	-19983100	-20509000	-55510700	0.0342733	19983100	20509000	55510700	11151.6
1429	-18752800	-18954900	-52179500	0.0342657	18752800	18954900	52179500	9839.32			1429	-19932000	-20462500	-55313600	0.0342657	19932000	20462500	55313600	11071.7
1430	-18733300	-18917400	-52124100	0.0338403	18733300	18917400	52124100	9696			1430	-19883000	-20413100	-55129600	0.0338403	19883000	20413100	55129600	10862.9
1431	-18715400	-18883300	-52072700	0.0333966	18715400	18883300	52072700	9549.54			1431	-19836600	-20366000	-54955600	0.0333966	19836600	20366000	54955600	10654
1432	-18698500	-18851300	-52024300	0.0333115	18698500	18851300	52024300	9507.07			1432	-19792700	-20318800	-54793400	0.0333115	19792700	20318800	54793400	10565.2
1433	-18682300	-18820000	-51978200	0.0335188	18682300	18820000	51978200	9548.84			1433	-19750800	-20272000	-54640600	0.0335188	19750800	20272000	54640600	10572.5
1434	-18667000	-18791400	-51934200	0.0336895	18667000	18791400	51934200	9580.85			1434	-19710600	-20226100	-54495000	0.0336895	19710600	20226100	54495000	10570.5
1435	-18652500	-18763700	-51892700	0.0339675	18652500	18763700	51892700	9644.09			1435	-19671600	-20179000	-54356100	0.0339675	19671600	20179000	54356100	10604
1436	-18638600	-18737700	-51852700	0.0340745	18638600	18737700	51852700	9659.22			1436	-19634100	-20132900	-54223400	0.0340745	19634100	20132900	54223400	10585.9
1437	-18625600	-18713700	-51814400	0.0343747	18625600	18713700	51814400	9729.63			1437	-19598300	-20090100	-54095600	0.0343747	19598300	20090100	54095600	10629.4
1438	-18612900	-18690800	-51777200	0.0348063	18612900	18690800	51777200	9837.37			1438	-19563900	-20048000	-53974100	0.0348063	19563900	20048000	53974100	10715
1439	-18600800	-18668500	-51741800	0.0354516	18600800	18668500	51741800	10005.8			1439	-19531000	-20006800	-53858300	0.0354516	19531000	20006800	53858300	10867.3
1440	-18589200	-18646500	-51708100	0.0357115	18589200	18646500	51708100	10065.7			1440	-19498500	-19963600	-53746900	0.0357115	19498500	19963600	53746900	10901.9
1441	-18578100	-18626200	-51675500	0.0358557	18578100	18626200	51675500	10093.3			1441	-19467000	-19920900	-53639200	0.0358557	19467000	19920900	53639200	10902.2
1442	-18567100	-18605500	-51643800	0.0357961	18567100	18605500	51643800	10063.9			1442	-19436200	-19878000	-53535500	0.0357961	19436200	19878000	53535500	10842.1
1443	-18556800	-18587100	-51613400	0.0354632	18556800	18587100	51613400	9958.37			1443	-19406600	-19836600	-53435600	0.0354632	19406600	19836600	53435600	10701.3
1444	-18547000	-18569600	-51584000	0.0353073	18547000	18569600	51584000	9903.11			1444	-19378000	-19796300	-53339500	0.0353073	19378000	19796300	53339500	10616
1445	-18537500	-18552700	-51555600	0.0350823	18537500	18552700	51555600	9828.98			1445	-19350500	-19757600	-53247400	0.0350823	19350500	19757600	53247400	10512
1446	-18528200	-18536000	-51528100	0.0350779	18528200	18536000	51528100	9817.07			1446	-19323900	-19720000	-53158300	0.0350779	19323900	19720000	53158300	10475.6
1447	-18519200	-18520600	-51501200	0.0351646	18519200	18520600	51501200	9830.9			1447	-19298400	-19684500	-53072100	0.0351646	19298400	19684500	53072100	10467.5
1448	-18506100	-18510800	-51475000	0.035468	18506100	18510800	51475000	9905.51			1448	-19273900	-19651700	-52988200	0.035468	19273900	19651700	52988200	10524.6
1449	-18492300	-18502600	-51449800	0.0357935	18492300	18502600	51449800	9986.5			1449	-19250500	-19620600	-52907600	0.0357935	19250500	19620600	52907600	10589
1450	-18479200	-18494900	-51426100	0.0359341	18479200	18494900	51426100	10016.4			1450	-19228000	-19590100	-52831300	0.0359341	19228000	19590100	52831300	10600.1
1451	-18465100	-18487100	-51403100	0.0359293	18465100	18487100	51403100	10005.9			1451	-19206000	-19557400	-52759100	0.0359293	19206000	19557400	52759100	10569.7
1452	-18453500	-18480000	-51380800	0.0360106	18453500	18480000	51380800	10019.8			1452	-19184300	-19524600	-52688100	0.0360106	19184300	19524600	52688100	10565
1453	-18441000	-18472900	-51359300	0.0351038	18441000	18472900	51359300	9759.16			1453	-19162600	-19490300	-52619100	0.0351038	19162600	19490300	52619100	10271.8
1454	-18428500	-18465800	-51338300	0.0339155	18428500	18465800	51338300	9420.96			1454	-19141900	-19457400	-52553400	0.0339155	19141900	19457400	52553400	9899.1
1455	-18416700	-18459000	-51317500	0.0337846	18416700	18459000	51317500	9376.88			1455	-19122000	-19427200	-52488800	0.0337846	19122000	19427200	52488800	9836.56
1456	-18404600	-18452200	-51297400	0.0335863	18404600	18452200	51297400	9314.41			1456	-19102400	-19396400	-52426100	0.0335863	19102400	19396400	52426100	9755.32
1457	-18395100	-18446200	-51277900	0.0334664	18395100	18446200	51277900	9274.06			1457	-19084100	-19370100	-52365200	0.0334664	19084100	19370100	52365200	9697.91
1458	-18384800	-18439900	-51258600	0.0335915	18384800	18439900	51258600	9301.64			1458	-19065900	-19343200	-52305400	0.0335915	19065900	19343200	52305400	9711.9
1459	-18376200	-18434200	-51239800	0.0337174	18376200	18434200	51239800	9329.64			1459	-19049100	-19321000	-52247700	0.0337174	19049100	19321000	52247700	9726.91
1460	-18367300	-18428400	-51221400	0.0344844	18367300	18428400	51221400	9534.97			1460	-19032800	-19299300	-52191800	0.0344844	19032800	19299300	52191800	9926.99
1461	-18358900	-18423000	-51203800	0.0353459	18358900	18423000	51203800	9766.43			1461	-19016800	-19277000	-52137500	0.0353459	19016800	19277000	52137500	10153.9
1462	-18351000	-18417700	-51186600	0.0360179	18351000	18417700	51186600	9945.4			1462	-19001200	-19255200	-52084900	0.0360179	19001200	19255200	52084900	10326.1
1463	-18343200	-18412600	-51169800	0.0364786	18343200	18412600	51169800	10066			1463	-18985500	-19231900	-52033800	0.0364786	18985500	19231900	52033800	10437.6
1464	-18335000	-18407400	-51153500	0.0370259	18335000	18407400	51153500	10210.4			1464	-18970500	-19209700	-51984500	0.0370259	18970500	19209700	51984500	10574.1
1465	-18326600	-18402400	-51137700	0.0371599	18326600	18402400	51137700	10241			1465	-18955700	-19187000	-51936500	0.0371599	18955700	19187000	51936500	10592.7
1466	-18318700	-18397400	-51122300	0.0370944	18318700	18397400	51122300	10216.7			1466	-18941100	-19164000	-51889900	0.0370944	18941100	19164000	51889900	10554.9
1467	-18311600	-18392800	-51107400	0.036903	18311600	18392800	51107400	10158			1467	-18927200	-19142900	-51844600	0.036903	18927200	19142900	51844600	10482.1
1468	-18304100	-18388100	-51092300	0.0367668	18304100	18388100	51092300	10114.5			1468	-18913800	-19122600	-51801300	0.0367668	18913800	19122600	51801300	10425.9
1469	-18297600	-18383800	-51078100	0.0370652	18297600	18383800	51078100	10190.9			1469	-18901000	-19103700	-51759000	0.0370652	18901000	19103700	51759000	10493.3
1470	-18290700	-18379500	-51064600	0.037783	18290700	18379500	51064600	10382.8			1470	-18888400	-19084500	-51718400	0.037783	18888400	19084500	51718400	10679.6
1471	-18284300	-18375300	-51050900	0.0378703	18284300	18375300	51050900	10401.1			1471	-18876200	-19065500	-51679300	0.0378703	18876200	19065500	51679300	10688
1472	-18278100	-18371200	-51037800	0.0374037	18278100	18371200	51037800	10267.7			1472	-18864300	-19046800	-51640900	0.0374037	18864300	19046800	51640900	10540.6
1473	-18271600	-18367200	-51025200	0.0369643	18271600	18367200	51025200	10142			1473	-18852500	-19028000	-51603600	0.0369643	18852500	19028000	51603600	10401.6
1474	-18265600	-18363300	-51012600	0.0363	18265600	18363300	51012600	9954.8			1474	-18840900	-19009300	-51567000	0.0363	18840900	19009300	51567000	10200
1475	-18258800	-18359300	-51000200	0.0360782	18258800	18359300	51000200	9889.11			1475	-18829800	-18991800	-51531600	0.0360782	18829800	18991800	51531600	10123.7
1476	-18253200	-18355600	-50988200	0.0360681	18253200	18355600	50988200	9881.67			1476	-18819000	-18974900	-51497200	0.0360681	18819000	18974900	51497200	10107.3
1477	-18248000	-18352100	-50976700	0.0360689	18248000	18352100	50976700	9877.42			1477	-18808600	-18958700	-51463700	0.0360689	18808600	18958700	51463700	10094.3
1478	-18242700	-18348500	-50965100	0.0360794	18242700	18348500	50965100	9875.78			1478	-18798700	-18943400	-51431900	0.0360794	18798700	18943400	51431900	10084.7
1479	-18237700	-18345000	-50953400	0.0363572	18237700	18345000	50953400	9947.25			1479	-18788900	-18928600	-51400000	0.0363572	18788900	18928600	51400000	10149.7
1480	-18233700	-18341800	-50942200	0.0366839	18233700	18341800	50942200	10032.2			1480	-18779600	-18915100	-51369200	0.0366839	18779600	18915100	51369200	10228.6
1481	-18228000	-18338500	-50931800	0.0374759	18228000	18338500	50931800	10244.6			1481	-18770300	-18899800	-51340100	0.0374759	18770300	18899800	51340100	10437.5
1482	-18223400	-18335400	-50921900	0.0376667	18223400	18335400	50921900	10292.7			1482	-18761200	-18884600	-51312000	0.0376667	18761200	18884600	51312000	10479
1483	-18219300	-18332400	-50911700	0.0369243	18219300	18332400	50911700	10085.8			1483	-18752800	-18872700	-51283600	0.0369243	18752800	18872700	51283600	10261.1
1484	-18215200	-18329400	-50901400	0.0373715	18215200	18329400	50901400	10203.9			1484	-18744000	-18859300	-51255600	0.0373715	18744000	18859300	51255600	10374
1485	-18210700	-18326400	-50891500	0.0379402	18210700	18326400	50891500	10355.1			1485	-18735800	-18846700	-51229000	0.0379402	18735800	18846700	51229000	10520.9
1486	-18206200	-18323400	-50882000	0.0375809	18206200	18323400	50882000	10253.2			1486	-18727600	-18833500	-51203100	0.0375809	18727600	18833500	51203100	10410.6
1487	-18203100	-18320800	-50872700	0.0364962	18203100	18320800	50872700	9953.65			1487	-18720200	-18823000	-51178300	0.0364962	18720200	18823000	51178300	10100.4
1488	-18199700	-18318200	-50863400	0.0370219	18199700	18318200	50863400	10093.4			1488	-18712800	-18811700	-51154300	0.0370219	18712800	18811700	51154300	10236.2
1489	-18195300	-18315400	-50854800	0.0369067	18195300	18315400	50854800	10058.5			1489	-18705300	-18799000	-51131100	0.0369067	18705300	18799000	51131100	10195
1490	-18191500	-18312800	-50846000	0.0357647	18191500	18312800	50846000	9743.9			1490	-18698200	-18788000	-51108500	0.0357647	18698200	18788000	51108500	9870.73
1491	-18187700	-18310200	-50837500	0.0355753	18187700	18310200	50837500	9689.05			1491	-18691200	-18776800	-51086300	0.0355753	18691200	18776800	51086300	9809.86
1492	-18184500	-18307700	-50828900	0.0353309	18184500	18307700	50828900	9619.25			1492	-18684400	-18766000	-51064800	0.0353309	18684400	18766000	51064800	9734.21
1493	-18181100	-18305300	-50820800	0.0350212	18181100	18305300	50820800	9531.89			1493	-18677800	-18755700	-51043700	0.0350212	18677800	18755700	51043700	9640.86
1494	-18178000	-18303000	-50812800	0.0348865	18178000	18303000	50812800	9492.25			1494	-18671500	-18745700	-51023400	0.0348865	18671500	18745700	51023400	9596.09
1495	-18174500	-18300500	-50804600	0.0348026	18174500	18300500	50804600	9466.36			1495	-18665500	-18736600	-51003900	0.0348026	18665500	18736600	51003900	9565.67
1496	-18171500	-18298400	-50797400	0.034749	18171500	18298400	50797400	9449.11			1496	-18659400	-18726900	-50984500	0.034749	18659400	18726900	50984500	9543.62
1497	-18168200	-18296300	-50790500	0.03475	18168200	18296300	50790500	9446.8			1497	-18653500	-18717900	-50965500	0.03475	18653500	18717900	50965500	9536.75
1498	-18165600	-18294200	-50783200	0.0349633	18165600	18294200	50783200	9502.07			1498	-18647900	-18709500	-50947100	0.0349633	18647900	18709500	50947100	9588.34
1499	-18163300	-18292200	-50776200	0.0355857	18163300	18292200	50776200	9668.58			1499	-18642300	-18700900	-50929100	0.0355857	18642300	18700900	50929100	9752.1
1500	-18160300	-18290200	-50769400	0.0362191	18160300	18290200	50769400	9838.03			1500	-18636900	-18692400	-50911800	0.0362191	18636900	18692400	50911800	9918.9
1501	-18157500	-18288100	-50762500	0.0372757	18157500	18288100	50762500	10122.3			1501	-18631700	-18684500	-50894900	0.0372757	18631700	18684500	50894900	10201.5
1502	-18154900	-18286200	-50755800	0.0380411	18154900	18286200	50755800	10327.4			1502	-18626500	-18676000	-50878500	0.0380411	18626500	18676000	50878500	10404.2
1503	-18152300	-18284300	-50749300	0.0387549	18152300	18284300	50749300	10518.5			1503	-18621400	-18667900	-50862400	0.0387549	18621400	18667900	50862400	10592.6
1504	-18149600	-18282400	-50743200	0.0393168	18149600	18282400	50743200	10668.4			1504	-18616400	-18659700	-50846800	0.0393168	18616400	18659700	50846800	10739.5
1505	-18146600	-18280500	-50737100	0.0391559	18146600	18280500	50737100	10622.2			1505	-18611600	-18652000	-50831600	0.0391559	18611600	18652000	50831600	10689.1
1506	-18144500	-18278800	-50731100	0.0383527	18144500	18278800	50731100	10401.9			1506	-18606900	-18644500	-50816600	0.0383527	18606900	18644500	50816600	10463.7
1507	-18141600	-18276800	-50724600	0.0377046	18141600	18276800	50724600	10223.5			1507	-18602200	-18637200	-50801900	0.0377046	18602200	18637200	50801900	10280.8
1508	-18139100	-18275100	-50718700	0.0365048	18139100	18275100	50718700	9895.85			1508	-18597700	-18630000	-50787400	0.0365048	18597700	18630000	50787400	9947.98
1509	-18137300	-18273500	-50713000	0.0356814	18137300	18273500	50713000	9670.49			1509	-18593300	-18623500	-50773000	0.0356814	18593300	18623500	50773000	9718.07
1510	-18134700	-18271700	-50707100	0.0352782	18134700	18271700	50707100	9558.98			1510	-18588900	-18616600	-50759100	0.0352782	18588900	18616600	50759100	9602.96
1511	-18131800	-18270000	-50701700	0.0348349	18131800	18270000	50701700	9436.84			1511	-18584600	-18609600	-50745600	0.0348349	18584600	18609600	50745600	9477.2
1512	-18129000	-18268300	-50696300	0.0344931	18129000	18268300	50696300	9342.23			1512	-18580400	-18602700	-50732200	0.0344931	18580400	18602700	50732200	9379.21
1513	-18126600	-18266700	-50691000	0.0340347	18126600	18266700	50691000	9216.15			1513	-18576100	-18595400	-50719100	0.0340347	18576100	18595400	50719100	9249.72
1514	-18124300	-18265000	-50685700	0.0338095	18124300	18265000	50685700	9153.24			1514	-18572000	-18588800	-50706000	0.0338095	18572000	18588800	50706000	9183.74
1515	-18121900	-18263400	-50680300	0.0339548	18121900	18263400	50680300	9190.62			1515	-18567900	-18582600	-50692600	0.0339548	18567900	18582600	50692600	9218.31
1516	-18119200	-18261700	-50674700	0.0342346	18119200	18261700	50674700	9264.3			1516	-18563800	-18576400	-50679400	0.0342346	18563800	18576400	50679400	9289.42
1517	-18117000	-18260100	-50669400	0.0343697	18117000	18260100	50669400	9298.91			1517	-18559800	-18570300	-50666600	0.0343697	18559800	18570300	50666600	9321.34
1518	-18114500	-18258600	-50664500	0.0343426	18114500	18258600	50664500	9289.77			1518	-18555800	-18564100	-50653800	0.0343426	18555800	18564100	50653800	9309.26
1519	-18112000	-18257100	-50660000	0.0340721	18112000	18257100	50660000	9214.94			1519	-18551900	-18558300	-50640900	0.0340721	18551900	18558300	50640900	9231.22
1520	-18109200	-18255300	-50654500	0.0335123	18109200	18255300	50654500	9061.55			1520	-18548000	-18552400	-50628100	0.0335123	18548000	18552400	50628100	9074.95
1521	-18106700	-18253700	-50649300	0.0325364	18106700	18253700	50649300	8795.86			1521	-18544100	-18546800	-50615200	0.0325364	18544100	18546800	50615200	8806.19
1522	-18104000	-18252000	-50643900	0.0322627	18104000	18252000	50643900	8719.99			1522	-18540100	-18541300	-50602400	0.0322627	18540100	18541300	50602400	8727.7
1523	-18101400	-18250400	-50638800	0.0316195	18101400	18250400	50638800	8544.41			1523	-18535000	-18536400	-50589700	0.0316195	18535000	18536400	50589700	8549.38
1524	-18098800	-18248800	-50633700	0.030893	18098800	18248800	50633700	8346.4			1524	-18528900	-18532200	-50576200	0.030893	18528900	18532200	50576200	8348.48
1525	-18096400	-18247100	-50628200	0.0303365	18096400	18247100	50628200	8194.26			1525	-18523600	-18528000	-50561200	0.0303365	18523600	18528000	50561200	8193.27
1526	-18093800	-18245300	-50622200	0.0308907	18093800	18245300	50622200	8341.98			1526	-18519400	-18523900	-50546100	0.0308907	18519400	18523900	50546100	8338.05
1527	-18091600	-18243500	-50615700	0.0319703	18091600	18243500	50615700	8631.33			1527	-18515700	-18520100	-50531500	0.0319703	18515700	18520100	50531500	8624.57
1528	-18089800	-18241800	-50609200	0.0335714	18089800	18241800	50609200	9061.3			1528	-18513800	-18516300	-50515300	0.0335714	18513800	18516300	50515300	9050.88
1529	-18088700	-18240100	-50602200	0.0356715	18088700	18240100	50602200	9625.54			1529	-18512400	-18513400	-50497900	0.0356715	18512400	18513400	50497900	9610.73
1530	-18087500	-18238200	-50594800	0.0377762	18087500	18238200	50594800	10190.6			1530	-18508500	-18512800	-50479600	0.0377762	18508500	18512800	50479600	10170.7
1531	-18086100	-18236300	-50587000	0.0383222	18086100	18236300	50587000	10334.7			1531	-18504400	-18512100	-50460700	0.0383222	18504400	18512100	50460700	10310.3
1532	-18891600	-21484700	-65262200	0.0298535	18891600	21484700	65262200	13254.3			1532	-9819100	-13453800	-33692200	0.0298535	9819100	13453800	33692200	3584.41
1533	-20564000	-21379600	-63088900	0.0328011	20564000	21379600	63088900	13657.4			1533	-12755800	-15311700	-40892800	0.0328011	12755800	15311700	40892800	5768.13
1534	-18126300	-18240900	-50568800	0.0489064	18126300	18240900	50568800	13182			1534	-18518000	-18620400	-50417100	0.0489064	18518000	18620400	50417100	13142.4
1535	-16287800	-18548900	-53875000	0.117728	16287800	18548900	53875000	35713.3			1535	-19855900	-20486200	-58374000	0.117728	19855900	20486200	58374000	42106.3
1536	-16691100	-18604200	-53735400	0.115435	16691100	18604200	53735400	34862.5			1536	-20145200	-20377300	-57753000	0.115435	20145200	20377300	57753000	40471.5
1537	-18112800	-18238600	-50570900	0.0476848	18112800	18238600	50570900	12853.1			1537	-18511500	-18584500	-50422000	0.0476848	18511500	18584500	50422000	12814.5
1538	-18085100	-18234500	-50579400	0.0375189	18085100	18234500	50579400	10115.2			1538	-18500600	-18512300	-50442400	0.0375189	18500600	18512300	50442400	10087.2
1539	-18082700	-18232700	-50572800	0.035569	18082700	18232700	50572800	9586.97			1539	-18496300	-18508600	-50426200	0.035569	18496300	18508600	50426200	9556.98
1540	-18099200	-18236400	-50574000	0.0425221	18099200	18236400	50574000	11462.3			1540	-18505600	-18548500	-50429800	0.0425221	18505600	18548500	50429800	11428.7
1541	-18352000	-18361400	-50863000	0.118103	18352000	18361400	50863000	32218.5			1541	-18853600	-19479500	-51157600	0.118103	18853600	19479500	51157600	32756
1542	-18359900	-18373900	-50888200	0.118941	18359900	18373900	50888200	32479.5			1542	-18877100	-19526000	-51222700	0.118941	18877100	19526000	51222700	33075.3
1543	-18258300	-18273200	-50590300	0.0872301	18258300	18273200	50590300	23543			1543	-18623100	-19036500	-50502200	0.0872301	18623100	19036500	50502200	23560.2
1544	-18258200	-18271300	-50581700	0.0897317	18258200	18271300	50581700	24210.3			1544	-18617900	-19029800	-50484000	0.0897317	18617900	19029800	50484000	24218.5
1545	-18257500	-18269600	-50574000	0.0958493	18257500	18269600	50574000	25853.3			1545	-18612400	-19020200	-50467200	0.0958493	18612400	19020200	50467200	25852.1
1546	-18256800	-18268000	-50567100	0.0941739	18256800	18268000	50567100	25394.7			1546	-18607300	-19011600	-50451700	0.0941739	18607300	19011600	50451700	25384.4
1547	-18256600	-18266700	-50561100	0.094225	18256600	18266700	50561100	25402.7			1547	-18602800	-19004000	-50437800	0.094225	18602800	19004000	50437800	25384
1548	-18256900	-18265600	-50556000	0.0927878	18256900	18265600	50556000	25010.4			1548	-18598900	-18997900	-50425400	0.0927878	18598900	18997900	50425400	24984.5
1549	-18257400	-18264800	-50551500	0.0889694	18257400	18264800	50551500	23977.1			1549	-18595900	-18994500	-50414400	0.0889694	18595900	18994500	50414400	23946
1550	-18258300	-18264300	-50548000	0.0842142	18258300	18264300	50548000	22692.7			1550	-18593300	-18992100	-50404300	0.0842142	18593300	18992100	50404300	22657.3
1551	-18258600	-18263900	-50545800	0.0835904	18258600	18263900	50545800	22522.7			1551	-18591400	-18989600	-50397700	0.0835904	18591400	18989600	50397700	22483.6
1552	-18188400	-18251400	-50556600	0.0440476	18188400	18251400	50556600	11869.8			1552	-18549000	-18792700	-50392800	0.0440476	18549000	18792700	50392800	11834.8
1553	-18177900	-18249500	-50558000	0.045306	18177900	18249500	50558000	12209.1			1553	-18543100	-18762600	-50394800	0.045306	18543100	18762600	50394800	12172.2
1554	-18166400	-18247400	-50559500	0.0448309	18166400	18247400	50559500	12081.2			1554	-18536800	-18730600	-50396600	0.0448309	18536800	18730600	50396600	12043.7
1555	-18154200	-18245000	-50560100	0.0473171	18154200	18245000	50560100	12750.8			1555	-18529900	-18697300	-50397000	0.0473171	18529900	18697300	50397000	12709.9
1556	-18141100	-18242400	-50560700	0.050344	18141100	18242400	50560700	13566.1			1556	-18522500	-18662000	-50397100	0.050344	18522500	18662000	50397100	13520.9
1557	-11360500	-15776000	-45587600	0.10683	11360500	15776000	45587600	23229.6			1557	-7899150	-11665600	-28479500	0.10683	7899150	11665600	28479500	9195.88
1558	-11777800	-16418500	-48232000	0.106746	11777800	16418500	48232000	25965.8			1558	-8990240	-12517600	-31447000	0.106746	8990240	12517600	31447000	11162.1
1559	-12222000	-17026300	-50684400	0.130879	12222000	17026300	50684400	35137.9			1559	-10144100	-13388300	-34436800	0.130879	10144100	13388300	34436800	16369.7
1560	-12847000	-17411400	-51894600	0.142458	12847000	17411400	51894600	40071.3			1560	-11560600	-14419300	-37919900	0.142458	11560600	14419300	37919900	21563.5
1561	-13704300	-17786800	-52826700	0.129426	13704300	17786800	52826700	37705.3			1561	-13004200	-15486000	-41577600	0.129426	13004200	15486000	41577600	23519.4
1562	-14400600	-18028000	-53279900	0.129647	14400600	18028000	53279900	38415.8			1562	-15881100	-17546800	-48525900	0.129647	15881100	17546800	48525900	32056.3
1563	-14993900	-18196400	-53489200	0.121949	14993900	18196400	53489200	36425.1			1563	-17003500	-18374300	-51347800	0.121949	17003500	18374300	51347800	33751.8
1564	-15504300	-18320800	-53571500	0.121617	15504300	18320800	53571500	36450.6			1564	-18130800	-19204500	-54177900	0.121617	18130800	19204500	54177900	37465.3
1565	-18591200	-18670500	-52150900	0.158431	18591200	18670500	52150900	45382.2			1565	-19943200	-20860400	-54969200	0.158431	19943200	20860400	54969200	50670.8
1566	-18532100	-18689900	-52302500	0.162282	18532100	18689900	52302500	46735.2			1566	-20039800	-20874600	-55415500	0.162282	20039800	20874600	55415500	52708.7
1567	-18442600	-18705600	-52466700	0.164457	18442600	18705600	52466700	47632.9			1567	-20135000	-20860100	-55883700	0.164457	20135000	20860100	55883700	54273.5
1568	-18293500	-18711700	-52645100	0.160614	18293500	18711700	52645100	46801.3			1568	-20224100	-20780300	-56387800	0.160614	20224100	20780300	56387800	53903.4
1569	-18090300	-18709900	-52839600	0.149097	18090300	18709900	52839600	43727.4			1569	-20303400	-20628300	-56917700	0.149097	20303400	20628300	56917700	50912.1
1570	-17830500	-18694500	-53026100	0.141539	17830500	18694500	53026100	41762.8			1570	-20352300	-20369100	-57409900	0.141539	20352300	20369100	57409900	49092.5
1571	-17517300	-18667200	-53209200	0.13638	17517300	18667200	53209200	40476.7			1571	-19991100	-20293200	-57506700	0.13638	19991100	20293200	57506700	47400.2
1572	-17166800	-18622300	-53345600	0.118292	17166800	18622300	53345600	35254.3			1572	-19493000	-20086300	-57018600	0.118292	19493000	20086300	57018600	40383.3
1573	-16787300	-18565700	-53455300	0.119146	16787300	18565700	53455300	35623.4			1573	-19206600	-19941100	-56612900	0.119146	19206600	19941100	56612900	40084.7
1574	-18309100	-18318500	-50755500	0.121799	18309100	18318500	50755500	33085.6			1574	-18753200	-19275200	-50883300	0.121799	18753200	19275200	50883300	33406.6
1575	-18318900	-18324000	-50772200	0.120941	18318900	18324000	50772200	32874.5			1575	-18770500	-19317000	-50923900	0.120941	18770500	19317000	50923900	33227.9
1576	-18328900	-18329800	-50789500	0.121015	18328900	18329800	50789500	32917.3			1576	-18788800	-19360400	-50967700	0.121015	18788800	19360400	50967700	33309.3
1577	-18336200	-18340500	-50808500	0.120134	18336200	18340500	50808500	32702.6			1577	-18808600	-19405900	-51016300	0.120134	18808600	19405900	51016300	33133.7
1578	-18342900	-18351700	-50829400	0.118436	18342900	18351700	50829400	32267.2			1578	-18829500	-19452600	-51069400	0.118436	18829500	19452600	51069400	32737
1579	-18127600	-18239600	-50561100	0.0513101	18127600	18239600	50561100	13826			1579	-18514900	-18626100	-50396600	0.0513101	18514900	18626100	50396600	13778
1580	-18263300	-18275000	-50593900	0.0791562	18263300	18275000	50593900	21367.3			1580	-18630900	-19064900	-50510800	0.0791562	18630900	19064900	50510800	21389.2
1581	-18223900	-18258100	-50552900	0.0443569	18223900	18258100	50552900	11953.2			1581	-18569900	-18892200	-50392700	0.0443569	18569900	18892200	50392700	11923.3
1582	-18232300	-18259500	-50551000	0.0454526	18232300	18259500	50551000	12248			1582	-18574500	-18916100	-50390800	0.0454526	18574500	18916100	50390800	12218.2
1583	-18241800	-18261100	-50549300	0.049144	18241800	18261100	50549300	13242.3			1583	-18579900	-18942300	-50390100	0.049144	18579900	18942300	50390100	13211.8
1584	-18250500	-18262300	-50546300	0.0561867	18250500	18262300	50546300	15138.8			1584	-18584400	-18965900	-50388100	0.0561867	18584400	18965900	50388100	15105.6
1585	-18260400	-18263800	-50543500	0.0750789	18260400	18263800	50543500	20227.8			1585	-18589900	-18992200	-50387800	0.0750789	18589900	18992200	50387800	20187
1586	-18559100	-18635300	-52015500	0.164518	18559100	18635300	52015500	46885.7			1586	-19830800	-20799000	-54495000	0.164518	19830800	20799000	54495000	51746.3
1587	-18393100	-18429900	-50990500	0.162922	18393100	18429900	50990500	44670.8			1587	-18984400	-19761100	-51499200	0.162922	18984400	19761100	51499200	45821
1588	-18285100	-18301800	-50700200	0.118128	18285100	18301800	50700200	32018.4			1588	-18705200	-19180300	-50749400	0.118128	18705200	19180300	50749400	32223.9
1589	-18293200	-18306100	-50712700	0.122534	18293200	18306100	50712700	33229.4			1589	-18718900	-19216100	-50779000	0.122534	18718900	19216100	50779000	33468.4
1590	-18301500	-18310800	-50726700	0.123357	18301500	18310800	50726700	33471.4			1590	-18733900	-19253500	-50813000	0.123357	18733900	19253500	50813000	33741.9
1591	-18471900	-18528900	-51266700	0.191035	18471900	18528900	51266700	52944.2			1591	-19235500	-20183300	-52273500	0.191035	19235500	20183300	52273500	55377.7
1592	-18492000	-18547900	-51343500	0.188971	18492000	18547900	51343500	52526.4			1592	-19303100	-20283600	-52495400	0.188971	19303100	20283600	52495400	55246.3
1593	-18514900	-18568500	-51432100	0.203531	18514900	18568500	51432100	56765.2			1593	-19378700	-20388200	-52751300	0.203531	19378700	20388200	52751300	60082.4
1594	-18535600	-18579300	-51519800	0.188309	18535600	18579300	51519800	52693.6			1594	-19453700	-20487600	-53009300	0.188309	19453700	20487600	53009300	56130.4
1595	-18560900	-18582500	-51637500	0.159999	18560900	18582500	51637500	44968.5			1595	-19545300	-20584300	-53348900	0.159999	19545300	20584300	53348900	48293.1
1596	-18575500	-18583900	-51754000	0.158526	18575500	18583900	51754000	44746.2			1596	-19634600	-20672700	-53686000	0.158526	19634600	20672700	53686000	48441.8
1597	-18546100	-18604600	-51882100	0.166475	18546100	18604600	51882100	47207.9			1597	-19724000	-20735000	-54050100	0.166475	19724000	20735000	54050100	51540.3
1598	-9739370	-14458000	-40927900	0.0397426	9739370	14458000	40927900	6982.33			1598	-6166010	-10377700	-24077600	0.0397426	6166010	10377700	24077600	2466.6
1599	-9204230	-14835100	-43260000	0.0425192	9204230	14835100	43260000	8355.33			1599	-5914550	-10312500	-24009600	0.0425192	5914550	10312500	24009600	2625.36
1600	-19494300	-21808600	-66203000	0.0306442	19494300	21808600	66203000	14002.8			1600	-10175900	-14102000	-34474600	0.0306442	10175900	14102000	34474600	3863.16
1601	-20456200	-21714600	-64793100	0.0330757	20456200	21714600	64793100	14505.3			1601	-12025800	-14847800	-38884100	0.0330757	12025800	14847800	38884100	5267.29
1602	-15251900	-19977800	-61720200	0.0561366	15251900	19977800	61720200	22296.6			1602	-7163850	-11461400	-27132100	0.0561366	7163850	11461400	27132100	4407.68
1603	-15942200	-20420200	-63138500	0.0485726	15942200	20420200	63138500	20181.6			1603	-7439310	-11604500	-27809300	0.0485726	7439310	11604500	27809300	3998.6
1604	-14535100	-19448100	-59913000	0.075908	14535100	19448100	59913000	28423			1604	-6951280	-11278900	-26612700	0.075908	6951280	11278900	26612700	5738.11
1605	-10405900	-16441000	-49711500	0.0628993	10405900	16441000	49711500	16293.8			1605	-6713060	-10917000	-26016100	0.0628993	6713060	10917000	26016100	4538.62
1606	-10611600	-16897800	-51682500	0.0648101	10611600	16897800	51682500	18146.6			1606	-6414260	-10728500	-25278100	0.0648101	6414260	10728500	25278100	4424.06
1607	-11726700	-17628600	-54050200	0.0785044	11726700	17628600	54050200	23996			1607	-7254830	-11299800	-27327800	0.0785044	7254830	11299800	27327800	6233.87
1608	-12856800	-18273100	-55991400	0.0807195	12856800	18273100	55991400	26436.6			1608	-7658500	-11649900	-28337400	0.0807195	7658500	11649900	28337400	6884.78
1609	-13822200	-18860400	-57825100	0.0809537	13822200	18860400	57825100	28251.3			1609	-7609490	-11648500	-28232600	0.0809537	7609490	11648500	28232600	6857.31
1610	-18412900	-18456900	-51057700	0.173146	18412900	18456900	51057700	47599			1610	-19045000	-19864300	-51684700	0.173146	19045000	19864300	51684700	49053.1
1611	-18275900	-18290300	-50654400	0.114468	18275900	18290300	50654400	30971.6			1611	-18674800	-19141400	-50643600	0.114468	18674800	19141400	50643600	31096.5
1612	-18280500	-18295800	-50676200	0.120367	18280500	18295800	50676200	32595.1			1612	-18689500	-19161800	-50693000	0.120367	18689500	19161800	50693000	32762.7
1613	-18271600	-18285500	-50636100	0.0817087	18271600	18285500	50636100	22092.2			1613	-18661700	-19121100	-50601300	0.0817087	18661700	19121100	50601300	22159.8
1614	-18265600	-18277900	-50605800	0.111806	18265600	18277900	50605800	30194.5			1614	-18639800	-19082500	-50535500	0.111806	18639800	19082500	50535500	30242.2
1615	-8935910	-14118300	-40112100	0.0238296	8935910	14118300	40112100	4027.58			1615	-5829450	-10244800	-23775400	0.0238296	5829450	10244800	23775400	1443.73
1616	-9574530	-13825700	-38079400	0.0200523	9574530	13825700	38079400	3052.39			1616	-5735150	-10218200	-23407500	0.0200523	5735150	10218200	23407500	1180.09
1617	-10197700	-14010800	-38338200	0.0286657	10197700	14010800	38338200	4421.41			1617	-6475110	-10422400	-23622200	0.0286657	6475110	10422400	23622200	1716.5
1618	-10786900	-14269900	-38983500	0.0384738	10786900	14269900	38983500	6134.21			1618	-7010290	-10463300	-23637700	0.0384738	7010290	10463300	23637700	2306.11
1619	-11323200	-14508500	-39584700	0.0523422	11323200	14508500	39584700	8604.63			1619	-7246110	-10631100	-24205500	0.0523422	7246110	10631100	24205500	3285.65
1620	-11994800	-14678200	-39721700	0.0656047	11994800	14678200	39721700	10869.3			1620	-7659790	-10779900	-24500800	0.0656047	7659790	10779900	24500800	4220.9
1621	-12716200	-14734500	-39268700	0.0774868	12716200	14734500	39268700	12577.2			1621	-8162840	-10874200	-24447400	0.0774868	8162840	10874200	24447400	4976.93
1622	-9685660	-15643000	-46628600	0.0546809	9685660	15643000	46628600	12476.1			1622	-6325670	-10618400	-25053400	0.0546809	6325670	10618400	25053400	3666.26
1623	-16817900	-21135300	-65670500	0.0472306	16817900	21135300	65670500	21221			1623	-7596770	-11687100	-28197100	0.0472306	7596770	11687100	28197100	3993.15
1624	-17464100	-21411300	-66339800	0.0296476	17464100	21411300	66339800	13591.4			1624	-8049560	-12464600	-29319200	0.0296476	8049560	12464600	29319200	2718.93
1625	-18055200	-21700800	-67128500	0.022855	18055200	21700800	67128500	10727.2			1625	-8341920	-12334700	-30063900	0.022855	8341920	12334700	30063900	2192.78
1626	-18267800	-18281600	-50620900	0.105703	18267800	18281600	50620900	28562.9			1626	-18650500	-19100800	-50568400	0.105703	18650500	19100800	50568400	28629.1
1627	-20684900	-21463400	-63367400	0.0325313	20684900	21463400	63367400	13665.3			1627	-12271300	-14989400	-39731700	0.0325313	12271300	14989400	39731700	5403.06
1628	-20649900	-21161700	-61964200	0.0317697	20649900	21161700	61964200	12775.1			1628	-12818300	-15364500	-41107000	0.0317697	12818300	15364500	41107000	5644.58
1629	-20625400	-20910900	-60793600	0.031262	20625400	20910900	60793600	12113.4			1629	-13426700	-15810200	-42629700	0.031262	13426700	15810200	42629700	5970.83
1630	-20603900	-20696000	-59791000	0.0309545	20603900	20696000	59791000	11613.7			1630	-14081000	-16285900	-44258800	0.0309545	14081000	16285900	44258800	6370.08
1631	-20508800	-20579500	-58923600	0.0305487	20508800	20579500	58923600	11141.7			1631	-14761000	-16775500	-45942200	0.0305487	14761000	16775500	45942200	6771.64
1632	-20342400	-20545200	-58164900	0.0308858	20342400	20545200	58164900	10985.7			1632	-15435600	-17266800	-47610600	0.0308858	15435600	17266800	47610600	7350.88
1633	-20193300	-20499900	-57499400	0.0311893	20193300	20499900	57499400	10849.2			1633	-16078700	-17733500	-49201100	0.0311893	16078700	17733500	49201100	7925.88
1634	-20058900	-20444700	-56913900	0.0312254	20058900	20444700	56913900	10648.4			1634	-16676500	-18167500	-50679100	0.0312254	16676500	18167500	50679100	8417.82
1635	-19936500	-20382800	-56392500	0.0314976	19936500	20382800	56392500	10551			1635	-17217000	-18561400	-52015000	0.0314976	17217000	18561400	52015000	8943.94
1636	-19824700	-20314000	-55928900	0.0316942	19824700	20314000	55928900	10447.7			1636	-17704600	-18916800	-53222000	0.0316942	17704600	18916800	53222000	9421.65
1637	-19722800	-20239600	-55517600	0.0318968	19722800	20239600	55517600	10364.1			1637	-18164400	-19251600	-54361800	0.0318968	18164400	19251600	54361800	9891.82
1638	-19629500	-20160600	-55152000	0.0320457	19629500	20160600	55152000	10278.6			1638	-18600600	-19569200	-55442400	0.0320457	18600600	19569200	55442400	10336.6
1639	-19544200	-20080000	-54825800	0.0320901	19544200	20080000	54825800	10173.6			1639	-19012000	-19869200	-56457800	0.0320901	19012000	19869200	56457800	10733.3
1640	-19466300	-19999600	-54534900	0.0320576	19466300	19999600	54534900	10057.4			1640	-19393900	-20151100	-57396500	0.0320576	19393900	20151100	57396500	11082
1641	-19394600	-19920200	-54272800	0.0324015	19394600	19920200	54272800	10069			1641	-19749500	-20426900	-58268000	0.0324015	19749500	20426900	58268000	11544.2
1642	-19328800	-19840700	-54038800	0.0327975	19328800	19840700	54038800	10105.1			1642	-20056100	-20658300	-59022900	0.0327975	20056100	20658300	59022900	11990.3
1643	-19268200	-19760800	-53829800	0.0328271	19268200	19760800	53829800	10036.4			1643	-20286400	-20805000	-59600100	0.0328271	20286400	20805000	59600100	12236.1
1644	-19212700	-19686200	-53640000	0.0328495	19212700	19686200	53640000	9972.75			1644	-20405700	-20834800	-59672600	0.0328495	20405700	20834800	59672600	12276.9
1645	-19161600	-19614700	-53467800	0.0331622	19161600	19614700	53467800	10003.2			1645	-20520700	-20768800	-59243200	0.0331622	20520700	20768800	59243200	12226
1646	-19114200	-19543100	-53313800	0.0333277	19114200	19543100	53313800	9995			1646	-20534100	-20694400	-58875300	0.0333277	20534100	20694400	58875300	12140.7
1647	-19070300	-19474600	-53173100	0.032927	19070300	19474600	53173100	9822.4			1647	-20560900	-20620600	-58496800	0.032927	20560900	20620600	58496800	11847.5
1648	-19029800	-19411000	-53043600	0.0324366	19029800	19411000	53043600	9628.69			1648	-20545700	-20586800	-58114000	0.0324366	20545700	20586800	58114000	11525.5
1649	-18992000	-19349100	-52925300	0.0323556	18992000	19349100	52925300	9561.38			1649	-20471200	-20604800	-57741000	0.0323556	20471200	20604800	57741000	11356
1650	-18957000	-19290900	-52816700	0.0323742	18957000	19290900	52816700	9527.18			1650	-20398100	-20612500	-57385000	0.0323742	20398100	20612500	57385000	11228.8
1651	-18924400	-19234800	-52717200	0.0325916	18924400	19234800	52717200	9554.51			1651	-20327600	-20607900	-57053500	0.0325916	20327600	20607900	57053500	11179.2
1652	-18894000	-19181800	-52625300	0.0331212	18894000	19181800	52625300	9675.39			1652	-20259600	-20591100	-56746100	0.0331212	20259600	20591100	56746100	11243.2
1653	-18865700	-19132200	-52540100	0.0332753	18865700	19132200	52540100	9688.43			1653	-20194700	-20566300	-56461900	0.0332753	20194700	20566300	56461900	11186.5
1654	-18839300	-19085600	-52461100	0.0332881	18839300	19085600	52461100	9662.52			1654	-20133000	-20535300	-56198600	0.0332881	20133000	20535300	56198600	11089.9
1655	-18814900	-19042100	-52388300	0.0335018	18814900	19042100	52388300	9697.09			1655	-20074300	-20498100	-55956100	0.0335018	20074300	20498100	55956100	11067.7
1656	-18791700	-18999400	-52320500	0.0336558	18791700	18999400	52320500	9715.92			1656	-20018200	-20456700	-55730400	0.0336558	20018200	20456700	55730400	11031.3
1657	-18769700	-18958900	-52256100	0.0337161	18769700	18958900	52256100	9708.87			1657	-19964700	-20412200	-55520000	0.0337161	19964700	20412200	55520000	10969.7
1658	-18749400	-18921600	-52196600	0.0336632	18749400	18921600	52196600	9671.11			1658	-19913700	-20365000	-55323700	0.0336632	19913700	20365000	55323700	10876.7
1659	-18730300	-18886200	-52141200	0.0335332	18730300	18886200	52141200	9612.86			1659	-19865200	-20317800	-55140000	0.0335332	19865200	20317800	55140000	10764.1
1660	-18712200	-18852400	-52088600	0.0334124	18712200	18852400	52088600	9558.48			1660	-19818900	-20270000	-54967100	0.0334124	19818900	20270000	54967100	10659.3
1661	-18695200	-18821000	-52038800	0.0334347	18695200	18821000	52038800	9546.19			1661	-19774900	-20222500	-54804800	0.0334347	19774900	20222500	54804800	10604.4
1662	-18678900	-18790900	-51991600	0.0335734	18678900	18790900	51991600	9568.03			1662	-19732800	-20175500	-54651300	0.0335734	19732800	20175500	54651300	10589.6
1663	-18663600	-18762700	-51946800	0.033808	18663600	18762700	51946800	9617.94			1663	-19692500	-20129000	-54505700	0.033808	19692500	20129000	54505700	10607.5
1664	-18649100	-18735800	-51904400	0.0340329	18649100	18735800	51904400	9665.78			1664	-19653600	-20082700	-54366900	0.0340329	19653600	20082700	54366900	10624.2
1665	-18635300	-18710800	-51863900	0.0342266	18635300	18710800	51863900	9705.33			1665	-19616500	-20038200	-54234500	0.0342266	19616500	20038200	54234500	10633.2
1666	-18622100	-18686800	-51825100	0.0344692	18622100	18686800	51825100	9759.21			1666	-19580800	-19994600	-54107800	0.0344692	19580800	19994600	54107800	10659.1
1667	-18609500	-18664000	-51787800	0.0347907	18609500	18664000	51787800	9835.79			1667	-19546600	-19952600	-53986800	0.0347907	19546600	19952600	53986800	10710.8
1668	-18597600	-18642600	-51752300	0.0351241	18597600	18642600	51752300	9916.19			1668	-19513700	-19910900	-53871600	0.0351241	19513700	19910900	53871600	10767.7
1669	-18586000	-18621800	-51717800	0.0353516	18586000	18621800	51717800	9966.88			1669	-19481900	-19869800	-53761400	0.0353516	19481900	19869800	53761400	10793.4
1670	-18574900	-18601400	-51685300	0.0353719	18574900	18601400	51685300	9959.81			1670	-19451000	-19828800	-53655300	0.0353719	19451000	19828800	53655300	10757.2
1671	-18564200	-18582100	-51653800	0.035206	18564200	18582100	51653800	9900.79			1671	-19421000	-19788100	-53552900	0.035206	19421000	19788100	53552900	10666.1
1672	-18554200	-18564800	-51623500	0.0348554	18554200	18564800	51623500	9790.52			1672	-19392100	-19749300	-53454000	0.0348554	19392100	19749300	53454000	10521
1673	-18544200	-18547700	-51593900	0.0345591	18544200	18547700	51593900	9695.99			1673	-19364000	-19710800	-53358600	0.0345591	19364000	19710800	53358600	10394.5
1674	-18531000	-18535200	-51565300	0.0343378	18531000	18535200	51565300	9623.06			1674	-19337000	-19673800	-53266900	0.0343378	19337000	19673800	53266900	10292.5
1675	-18515000	-18525900	-51537400	0.0343719	18515000	18525900	51537400	9622.04			1675	-19310900	-19638100	-53178400	0.0343719	19310900	19638100	53178400	10268.6
1676	-18500300	-18517100	-51510400	0.0344825	18500300	18517100	51510400	9642.76			1676	-19285800	-19604000	-53092500	0.0344825	19285800	19604000	53092500	10268.5
1677	-18485800	-18508500	-51484300	0.0347304	18485800	18508500	51484300	9702.11			1677	-19261600	-19571800	-53009700	0.0347304	19261600	19571800	53009700	10310.3
1678	-18472200	-18500400	-51459500	0.0350589	18472200	18500400	51459500	9784.33			1678	-19238500	-19540400	-52930900	0.0350589	19238500	19540400	52930900	10377
1679	-18459300	-18492800	-51435800	0.0352613	18459300	18492800	51435800	9831.64			1679	-19216000	-19509100	-52855100	0.0352613	19216000	19509100	52855100	10407
1680	-18446300	-18485100	-51412400	0.0354589	18446300	18485100	51412400	9877.62			1680	-19194200	-19478500	-52781600	0.0354589	19194200	19478500	52781600	10436.3
1681	-18434500	-18477900	-51389800	0.0357894	18434500	18477900	51389800	9960.84			1681	-19172700	-19447200	-52710600	0.0357894	19172700	19447200	52710600	10505.2
1682	-18422400	-18470800	-51367900	0.0348734	18422400	18470800	51367900	9697.52			1682	-19151800	-19416300	-52641600	0.0348734	19151800	19416300	52641600	10209.5
1683	-18411000	-18464000	-51346900	0.0340761	18411000	18464000	51346900	9467.97			1683	-19131500	-19385900	-52575200	0.0340761	19131500	19385900	52575200	9950.87
1684	-18399100	-18457100	-51326100	0.0333412	18399100	18457100	51326100	9256.17			1684	-19111600	-19355800	-52510900	0.0333412	19111600	19355800	52510900	9712.36
1685	-18388800	-18450700	-51305800	0.0333464	18388800	18450700	51305800	9250.23			1685	-19092600	-19328700	-52447300	0.0333464	19092600	19328700	52447300	9690.37
1686	-18378400	-18444400	-51286200	0.0332532	18378400	18444400	51286200	9217.25			1686	-19074200	-19302000	-52386000	0.0332532	19074200	19302000	52386000	9640.69
1687	-18368700	-18438300	-51266800	0.0336634	18368700	18438300	51266800	9323.84			1687	-19056400	-19277200	-52326100	0.0336634	19056400	19277200	52326100	9737.35
1688	-18359600	-18432400	-51247900	0.0339317	18359600	18432400	51247900	9391.18			1688	-19039500	-19254400	-52268500	0.0339317	19039500	19254400	52268500	9793.43
1689	-18350900	-18426700	-51229600	0.0345124	18350900	18426700	51229600	9545.04			1689	-19023000	-19232000	-52212400	0.0345124	19023000	19232000	52212400	9939.73
1690	-18342800	-18421300	-51211900	0.0351635	18342800	18421300	51211900	9718.37			1690	-19007300	-19210400	-52158800	0.0351635	19007300	19210400	52158800	10106.5
1691	-18334700	-18416000	-51194700	0.0357639	18334700	18416000	51194700	9877.64			1691	-18991700	-19188500	-52106700	0.0357639	18991700	19188500	52106700	10258.6
1692	-18327100	-18411000	-51178300	0.0361858	18327100	18411000	51178300	9987.74			1692	-18976400	-19166300	-52056100	0.0361858	18976400	19166300	52056100	10359.4
1693	-18318300	-18405700	-51162000	0.0364008	18318300	18405700	51162000	10040.6			1693	-18961500	-19144600	-52006700	0.0364008	18961500	19144600	52006700	10401.2
1694	-18310500	-18400700	-51146200	0.0364358	18310500	18400700	51146200	10044			1694	-18947100	-19123400	-51958900	0.0364358	18947100	19123400	51958900	10392
1695	-18302600	-18395900	-51131000	0.0363806	18302600	18395900	51131000	10022.8			1695	-18932800	-19101500	-51912800	0.0363806	18932800	19101500	51912800	10357.8
1696	-18295700	-18391300	-51115900	0.0363545	18295700	18391300	51115900	10009.7			1696	-18919100	-19081400	-51867600	0.0363545	18919100	19081400	51867600	10332.3
1697	-18288700	-18386700	-51101100	0.036227	18288700	18386700	51101100	9968.74			1697	-18905900	-19062300	-51823900	0.036227	18905900	19062300	51823900	10278.7
1698	-18282200	-18382400	-51086900	0.0358004	18282200	18382400	51086900	9845.86			1698	-18893100	-19043400	-51782000	0.0358004	18893100	19043400	51782000	10141.2
1699	-18275700	-18378000	-51072600	0.035648	18275700	18378000	51072600	9798.44			1699	-18880800	-19025400	-51741100	0.035648	18880800	19025400	51741100	10082.1
1700	-18270100	-18374000	-51059000	0.0362473	18270100	18374000	51059000	9957.87			1700	-18868700	-19008400	-51700800	0.0362473	18868700	19008400	51700800	10235.6
1701	-18263600	-18369900	-51046200	0.0364824	18263600	18369900	51046200	10017.4			1701	-18856800	-18990100	-51662300	0.0364824	18856800	18990100	51662300	10286.6
1702	-18257200	-18365900	-51033300	0.0363046	18257200	18365900	51033300	9963.49			1702	-18845400	-18972500	-51625300	0.0363046	18845400	18972500	51625300	10221.8
1703	-18251800	-18362200	-51021000	0.0360595	18251800	18362200	51021000	9891.45			1703	-18834200	-18955400	-51589000	0.0360595	18834200	18955400	51589000	10138.4
1704	-18245500	-18358300	-51008800	0.0357839	18245500	18358300	51008800	9811.11			1704	-18823200	-18938400	-51553700	0.0357839	18823200	18938400	51553700	10047.1
1705	-18240000	-18354600	-50996600	0.0357485	18240000	18354600	50996600	9796.71			1705	-18812700	-18923000	-51519100	0.0357485	18812700	18923000	51519100	10023.7
1706	-18234900	-18351100	-50984900	0.0357773	18234900	18351100	50984900	9800.09			1706	-18802600	-18908000	-51486000	0.0357773	18802600	18908000	51486000	10018.8
1707	-18230200	-18347700	-50973600	0.0356566	18230200	18347700	50973600	9762.7			1707	-18792600	-18893100	-51453300	0.0356566	18792600	18893100	51453300	9972.31
1708	-18225100	-18344200	-50962200	0.0357569	18225100	18344200	50962200	9785.78			1708	-18783100	-18879500	-51421700	0.0357569	18783100	18879500	51421700	9988.08
1709	-18220100	-18340900	-50951200	0.035453	18220100	18340900	50951200	9698.41			1709	-18773800	-18865400	-51391500	0.035453	18773800	18865400	51391500	9891.51
1710	-18215400	-18337600	-50940500	0.0351463	18215400	18337600	50940500	9610.46			1710	-18764600	-18850800	-51362000	0.0351463	18764600	18850800	51362000	9794.61
1711	-18211300	-18334500	-50929900	0.0358957	18211300	18334500	50929900	9811.31			1711	-18755900	-18838400	-51332800	0.0358957	18755900	18838400	51332800	9992.1
1712	-18206600	-18331500	-50919800	0.035977	18206600	18331500	50919800	9829.61			1712	-18747300	-18825900	-51304700	0.035977	18747300	18825900	51304700	10003.7
1713	-18202800	-18328600	-50910100	0.0358115	18202800	18328600	50910100	9780.68			1713	-18738900	-18812500	-51277800	0.0358115	18738900	18812500	51277800	9947.21
1714	-18199400	-18325800	-50900000	0.0349671	18199400	18325800	50900000	9546.3			1714	-18730800	-18801000	-51251000	0.0349671	18730800	18801000	51251000	9702.52
1715	-18195100	-18322900	-50890500	0.0353821	18195100	18322900	50890500	9655.98			1715	-18723100	-18790400	-51224600	0.0353821	18723100	18790400	51224600	9807.59
1716	-18191400	-18320100	-50881000	0.035287	18191400	18320100	50881000	9626.45			1716	-18715300	-18778700	-51199200	0.035287	18715300	18778700	51199200	9771.5
1717	-18187400	-18317300	-50871800	0.0348772	18187400	18317300	50871800	9511.21			1717	-18707900	-18767500	-51175100	0.0348772	18707900	18767500	51175100	9648.9
1718	-18184200	-18314800	-50863100	0.0353121	18184200	18314800	50863100	9626.53			1718	-18700900	-18757700	-51151400	0.0353121	18700900	18757700	51151400	9760.19
1719	-18180200	-18312100	-50854000	0.035186	18180200	18312100	50854000	9588.72			1719	-18693700	-18746500	-51128400	0.035186	18693700	18746500	51128400	9716.54
1720	-18177200	-18309700	-50845700	0.035123	18177200	18309700	50845700	9568.44			1720	-18686900	-18736500	-51106300	0.035123	18686900	18736500	51106300	9690.74
1721	-18174000	-18307200	-50837000	0.0349604	18174000	18307200	50837000	9520.9			1721	-18680300	-18726700	-51084300	0.0349604	18680300	18726700	51084300	9637.56
1722	-18170300	-18304700	-50828800	0.0347992	18170300	18304700	50828800	9473.94			1722	-18673800	-18716900	-51063200	0.0347992	18673800	18716900	51063200	9585.17
1723	-18167000	-18302400	-50820800	0.034724	18167000	18302400	50820800	9450.49			1723	-18667600	-18707600	-51042700	0.034724	18667600	18707600	51042700	9556.76
1724	-18164100	-18300100	-50813200	0.0347104	18164100	18300100	50813200	9443.97			1724	-18661600	-18698800	-51023200	0.0347104	18661600	18698800	51023200	9545.7
1725	-18160800	-18297900	-50805600	0.0346611	18160800	18297900	50805600	9427.74			1725	-18655500	-18689400	-51003600	0.0346611	18655500	18689400	51003600	9524.79
1726	-18158000	-18295700	-50798100	0.0343807	18158000	18295700	50798100	9348.72			1726	-18649700	-18680900	-50984500	0.0343807	18649700	18680900	50984500	9440.65
1727	-18155300	-18293500	-50790400	0.0343058	18155300	18293500	50790400	9325.55			1727	-18644200	-18673100	-50966200	0.0343058	18644200	18673100	50966200	9413.32
1728	-18152900	-18291700	-50783800	0.0341736	18152900	18291700	50783800	9287.21			1728	-18638600	-18664200	-50948400	0.0341736	18638600	18664200	50948400	9370.45
1729	-18150200	-18289700	-50777000	0.0338425	18150200	18289700	50777000	9194.77			1729	-18633300	-18656400	-50931100	0.0338425	18633300	18656400	50931100	9273.35
1730	-18147500	-18287600	-50770100	0.0337472	18147500	18287600	50770100	9166.39			1730	-18628100	-18648400	-50913900	0.0337472	18628100	18648400	50913900	9240.97
1731	-18144800	-18285800	-50764000	0.0332992	18144800	18285800	50764000	9042.53			1731	-18622800	-18640100	-50897100	0.0332992	18622800	18640100	50897100	9112.24
1732	-18142000	-18283800	-50757500	0.0328419	18142000	18283800	50757500	8916.06			1732	-18617800	-18632400	-50880900	0.0328419	18617800	18632400	50880900	8981.35
1733	-18139400	-18281900	-50751000	0.0320167	18139400	18281900	50751000	8689.81			1733	-18612800	-18624500	-50865000	0.0320167	18612800	18624500	50865000	8750.17
1734	-18137000	-18280100	-50744800	0.0319638	18137000	18280100	50744800	8673.34			1734	-18608100	-18618100	-50849100	0.0319638	18608100	18618100	50849100	8730.27
1735	-18134300	-18278200	-50738200	0.0321303	18134300	18278200	50738200	8716.26			1735	-18603400	-18611300	-50833600	0.0321303	18603400	18611300	50833600	8770.39
1736	-18132400	-18276400	-50731900	0.0322601	18132400	18276400	50731900	8749.32			1736	-18598800	-18604500	-50818700	0.0322601	18598800	18604500	50818700	8800.65
1737	-18129900	-18274600	-50725800	0.0325274	18129900	18274600	50725800	8819.7			1737	-18594300	-18598300	-50803700	0.0325274	18594300	18598300	50803700	8868.34
1738	-18128100	-18273000	-50719800	0.0326467	18128100	18273000	50719800	8849.98			1738	-18589800	-18592300	-50789300	0.0326467	18589800	18592300	50789300	8895.82
1739	-18125200	-18271200	-50713900	0.0325258	18125200	18271200	50713900	8815.14			1739	-18584700	-18586300	-50775100	0.0325258	18584700	18586300	50775100	8857.9
1740	-18122500	-18269400	-50708500	0.0321317	18122500	18269400	50708500	8706.46			1740	-18578500	-18581600	-50760900	0.0321317	18578500	18581600	50760900	8745.66
1741	-18120100	-18267800	-50703000	0.0319816	18120100	18267800	50703000	8663.91			1741	-18572100	-18577300	-50747300	0.0319816	18572100	18577300	50747300	8700.12
1742	-18117500	-18266100	-50697700	0.0317863	18117500	18266100	50697700	8609.19			1742	-18565700	-18573100	-50734200	0.0317863	18565700	18573100	50734200	8642.5
1743	-18115100	-18264500	-50692400	0.0316944	18115100	18264500	50692400	8582.5			1743	-18559200	-18568900	-50720700	0.0316944	18559200	18568900	50720700	8612.9
1744	-18112700	-18262900	-50687100	0.0318168	18112700	18262900	50687100	8613.84			1744	-18553000	-18564800	-50707400	0.0318168	18553000	18564800	50707400	8641.62
1745	-18110000	-18261200	-50681800	0.0318599	18110000	18261200	50681800	8623.68			1745	-18546800	-18560800	-50694300	0.0318599	18546800	18560800	50694300	8648.83
1746	-18107400	-18259500	-50676300	0.0317685	18107400	18259500	50676300	8597.07			1746	-18540600	-18556800	-50681500	0.0317685	18540600	18556800	50681500	8619.64
1747	-18105000	-18257900	-50670800	0.0316632	18105000	18257900	50670800	8566.71			1747	-18534700	-18552800	-50668600	0.0316632	18534700	18552800	50668600	8586.69
1748	-18102900	-18256300	-50665600	0.0316196	18102900	18256300	50665600	8553.16			1748	-18528900	-18548800	-50655400	0.0316196	18528900	18548800	50655400	8570.39
1749	-18100000	-18254700	-50660500	0.0319377	18100000	18254700	50660500	8637.45			1749	-18523200	-18544900	-50642200	0.0319377	18523200	18544900	50642200	8652.1
1750	-18097200	-18253000	-50655400	0.0321267	18097200	18253000	50655400	8686.79			1750	-18517400	-18541000	-50629400	0.0321267	18517400	18541000	50629400	8698.89
1751	-18094400	-18251300	-50650000	0.0319406	18094400	18251300	50650000	8634.61			1751	-18511400	-18536900	-50616200	0.0319406	18511400	18536900	50616200	8643.98
1752	-18091700	-18249600	-50644800	0.0313465	18091700	18249600	50644800	8472.25			1752	-18505600	-18532800	-50602500	0.0313465	18505600	18532800	50602500	8478.61
1753	-18089000	-18247900	-50639200	0.0313219	18089000	18247900	50639200	8463.72			1753	-18500200	-18528800	-50588400	0.0313219	18500200	18528800	50588400	8467.27
1754	-18086400	-18246100	-50633500	0.0308489	18086400	18246100	50633500	8334.02			1754	-18495200	-18524600	-50573700	0.0308489	18495200	18524600	50573700	8334.6
1755	-18083800	-18244300	-50627400	0.0313697	18083800	18244300	50627400	8472.68			1755	-18490500	-18520400	-50558600	0.0313697	18490500	18520400	50558600	8470.31
1756	-18081100	-18242500	-50621200	0.032118	18081100	18242500	50621200	8672.66			1756	-18486000	-18516300	-50543300	0.032118	18486000	18516300	50543300	8667.19
1757	-18078600	-18240500	-50614600	0.0333258	18078600	18240500	50614600	8996.46			1757	-18482700	-18512200	-50527000	0.0333258	18482700	18512200	50527000	8987.47
1758	-18076600	-18238600	-50607500	0.0344844	18076600	18238600	50607500	9306.65			1758	-18480100	-18508000	-50509800	0.0344844	18480100	18508000	50509800	9293.78
1759	-18074400	-18236700	-50600300	0.0354653	18074400	18236700	50600300	9568.69			1759	-18477600	-18503700	-50491900	0.0354653	18477600	18503700	50491900	9551.57
1760	-18072400	-18234700	-50592900	0.0362518	18072400	18234700	50592900	9778.07			1760	-18475700	-18499500	-50473600	0.0362518	18475700	18499500	50473600	9756.57
1761	-18070100	-18232700	-50585600	0.0342763	18070100	18232700	50585600	9242.59			1761	-18473500	-18495400	-50455900	0.0342763	18473500	18495400	50455900	9218.64
1762	-18067300	-18230700	-50578700	0.0320208	18067300	18230700	50578700	8632.04			1762	-18470500	-18491400	-50439800	0.0320208	18470500	18491400	50439800	8606.67
1763	-18077300	-18230300	-50567200	0.0274375	18077300	18230300	50567200	7393.55			1763	-18492700	-18503300	-50417400	0.0274375	18492700	18503300	50417400	7369.5
1764	-18064300	-18228600	-50572100	0.0265628	18064300	18228600	50572100	7158.82			1764	-18463600	-18487000	-50424300	0.0265628	18463600	18487000	50424300	7135.26
1765	-18062400	-18226700	-50564500	0.022846	18062400	18226700	50564500	6155.3			1765	-18463900	-18482700	-50399600	0.022846	18463900	18482700	50399600	6131.15
1766	-15960400	-18415600	-53566900	0.121173	15960400	18415600	53566900	36329.8			1766	-18952000	-19799500	-56192100	0.121173	18952000	19799500	56192100	40154
1767	-16382200	-18495700	-53527100	0.120337	16382200	18495700	53527100	36048.4			1767	-19173100	-19964800	-56759300	0.120337	19173100	19964800	56759300	40684.6
1768	-18357800	-18375300	-50876500	0.119154	18357800	18375300	50876500	32523.5			1768	-18875700	-19549000	-51193300	0.119154	18875700	19549000	51193300	33102.2
1769	-18350100	-18363500	-50851800	0.120206	18350100	18363500	50851800	32778.6			1769	-18852200	-19502300	-51127700	0.120206	18852200	19502300	51127700	33306
1770	-18112300	-18236600	-50562000	0.0550348	18112300	18236600	50562000	14829.2			1770	-18506500	-18585300	-50397700	0.0550348	18506500	18585300	50397700	14776.1
1771	-8625300	-13759500	-38713000	0.0262337	8625300	13759500	38713000	4133.05			1771	-4884090	-9561680	-21391100	0.0262337	4884090	9561680	21391100	1297.77
1772	-18263600	-18273000	-50584400	0.105026	18263600	18273000	50584400	28340.3			1772	-18626200	-19062300	-50491000	0.105026	18626200	19062300	50491000	28358.2
1773	-18263700	-18271300	-50576100	0.106615	18263700	18271300	50576100	28760.1			1773	-18620500	-19053000	-50473000	0.106615	18620500	19053000	50473000	28766.5
1774	-18262900	-18269300	-50567400	0.0957293	18262900	18269300	50567400	25815			1774	-18614400	-19042100	-50455000	0.0957293	18614400	19042100	50455000	25810.6
1775	-18263200	-18267900	-50560400	0.0963699	18263200	18267900	50560400	25980.9			1775	-18609700	-19034500	-50440000	0.0963699	18609700	19034500	50440000	25967.7
1776	-18263800	-18266800	-50554300	0.0969762	18263800	18266800	50554300	26138.4			1776	-18605600	-19028500	-50426500	0.0969762	18605600	19028500	50426500	26117.1
1777	-18265000	-18266000	-50549300	0.0967421	18265000	18266000	50549300	26070.5			1777	-18602100	-19023600	-50414600	0.0967421	18602100	19023600	50414600	26041.8
1778	-18265400	-18266100	-50545400	0.0929003	18265400	18266100	50545400	25031.6			1778	-18599100	-19019700	-50404500	0.0929003	18599100	19019700	50404500	24997.7
1779	-18264900	-18267100	-50542400	0.0894006	18264900	18267100	50542400	24086			1779	-18597000	-19017500	-50396400	0.0894006	18597000	19017500	50396400	24048.4
1780	-18264600	-18267400	-50540400	0.0969279	18264600	18267400	50540400	26112			1780	-18594800	-19013900	-50389900	0.0969279	18594800	19013900	50389900	26066.4
1781	-18264700	-18268600	-50540000	0.084243	18264700	18268600	50540000	22694.5			1781	-18594000	-19013500	-50386300	0.084243	18594000	19013500	50386300	22652
1782	-12163000	-15170900	-41901500	0.0961885	12163000	15170900	41901500	17701.5			1782	-7947300	-11162700	-26037700	0.0961885	7947300	11162700	26037700	6961.12
1783	-12082600	-15742700	-44706900	0.120907	12082600	15742700	44706900	25285.5			1783	-8086930	-11728800	-28595500	0.120907	8086930	11728800	28595500	10492.4
1784	-11982700	-16284800	-47390100	0.129982	11982700	16284800	47390100	30521.7			1784	-8986050	-12472900	-31240900	0.129982	8986050	12472900	31240900	13418.4
1785	-12390500	-16858400	-49715900	0.123454	12390500	16858400	49715900	31886.5			1785	-10466400	-13555700	-34914300	0.123454	10466400	13555700	34914300	15871.1
1786	-12988700	-17276200	-51108800	0.125075	12988700	17276200	51108800	34123.6			1786	-11729000	-14508800	-38181700	0.125075	11729000	14508800	38181700	19195
1787	-13582000	-17593100	-52025600	0.124458	13582000	17593100	52025600	35172.4			1787	-12935000	-15433000	-41391300	0.124458	12935000	15433000	41391300	22416
1788	-14202500	-17849100	-52625400	0.122246	14202500	17849100	52625400	35343.3			1788	-15563300	-17174300	-47069200	0.122246	15563300	17174300	47069200	28465.5
1789	-14756700	-18044000	-52999800	0.120975	14756700	18044000	52999800	35477.8			1789	-16634600	-18059900	-50218800	0.120975	16634600	18059900	50218800	32036.5
1790	-15248400	-18178200	-53147900	0.119548	15248400	18178200	53147900	35265.1			1790	-17426600	-18678800	-52376400	0.119548	17426600	18678800	52376400	34424.6
1791	-18505100	-18653500	-52156200	0.165986	18505100	18653500	52156200	47540.7			1791	-19923500	-20827400	-54908100	0.165986	19923500	20827400	54908100	52967.6
1792	-18426900	-18668700	-52306600	0.163019	18426900	18668700	52306600	46937			1792	-20015300	-20826200	-55346900	0.163019	20015300	20826200	55346900	52812.8
1793	-18315400	-18678500	-52465100	0.161085	18315400	18678500	52465100	46633.2			1793	-20104600	-20785100	-55813800	0.161085	20104600	20785100	55813800	53018
1794	-18159300	-18681700	-52636200	0.15843	18159300	18681700	52636200	46129.8			1794	-20192400	-20690800	-56326500	0.15843	20192400	20690800	56326500	53041.9
1795	-17942500	-18673900	-52815900	0.154541	17942500	18673900	52815900	45264.5			1795	-20274000	-20508300	-56897700	0.154541	20274000	20508300	56897700	52713.1
1796	-17661500	-18651300	-52989200	0.148611	17661500	18651300	52989200	43769.8			1796	-20186900	-20337300	-57520600	0.148611	20186900	20337300	57520600	51706.5
1797	-17326000	-18614800	-53150900	0.149136	17326000	18614800	53150900	44147.4			1797	-19713600	-20343500	-58023700	0.149136	19713600	20343500	58023700	52696
1798	-16937700	-18556400	-53260600	0.125248	16937700	18556400	53260600	37192.9			1798	-19295300	-20073800	-57156300	0.125248	19295300	20073800	57156300	42934.7
1799	-16534900	-18481400	-53306300	0.122967	16534900	18481400	53306300	36548.4			1799	-18959600	-19824000	-56301700	0.122967	18959600	19824000	56301700	40903.4
1800	-18382700	-18416800	-50954000	0.145556	18382700	18416800	50954000	39852.5			1800	-18955200	-19722400	-51398800	0.145556	18955200	19722400	51398800	40778.5
1801	-18310500	-18316000	-50742300	0.125444	18310500	18316000	50742300	34058.9			1801	-18749900	-19292200	-50850300	0.125444	18749900	19292200	50850300	34366.8
1802	-18320100	-18321500	-50758900	0.125843	18320100	18321500	50758900	34189.9			1802	-18767100	-19333300	-50891500	0.125843	18767100	19333300	50891500	34535.7
1803	-18327400	-18330100	-50777000	0.125514	18327400	18330100	50777000	34125.2			1803	-18785800	-19376800	-50937200	0.125514	18785800	19376800	50937200	34511.1
1804	-18333900	-18340700	-50797200	0.126771	18333900	18340700	50797200	34494.7			1804	-18805600	-19421300	-50986700	0.126771	18805600	19421300	50986700	34928.3
1805	-18340600	-18351800	-50818400	0.129134	18340600	18351800	50818400	35167.3			1805	-18826600	-19468200	-51040000	0.129134	18826600	19468200	51040000	35657.8
1806	-18497800	-18622600	-52016000	0.167634	18497800	18622600	52016000	47763.8			1806	-19812800	-20778800	-54429200	0.167634	19812800	20778800	54429200	52601.1
1807	-18255100	-18263200	-50545500	0.0578995	18255100	18263200	50545500	15600.1			1807	-18586600	-18979800	-50384900	0.0578995	18586600	18979800	50384900	15565.2
1808	-18262800	-18264300	-50542500	0.0568138	18262800	18264300	50542500	15306.4			1808	-18590000	-18998000	-50383000	0.0568138	18590000	18998000	50383000	15273.6
1809	-18265200	-18270800	-50540300	0.057225	18265200	18270800	50540300	15416.3			1809	-18594200	-19017600	-50383100	0.057225	18594200	19017600	50383100	15385.6
1810	-18130000	-18238700	-50553800	0.0562154	18130000	18238700	50553800	15143.7			1810	-18512500	-18634600	-50377000	0.0562154	18512500	18634600	50377000	15084.5
1811	-18143400	-18241600	-50554400	0.0537177	18143400	18241600	50554400	14471.9			1811	-18520500	-18670000	-50379900	0.0537177	18520500	18670000	50379900	14418.1
1812	-18156900	-18244500	-50555000	0.0458033	18156900	18244500	50555000	12340.7			1812	-18528700	-18706000	-50382800	0.0458033	18528700	18706000	50382800	12297.2
1813	-18168500	-18246900	-50554800	0.0432312	18168500	18246900	50554800	11648.1			1813	-18535500	-18737600	-50383400	0.0432312	18535500	18737600	50383400	11608.5
1814	-18179400	-18249100	-50554300	0.043389	18179400	18249100	50554300	11690.9			1814	-18541900	-18768100	-50383200	0.043389	18541900	18768100	50383200	11652.4
1815	-18189700	-18251000	-50553200	0.0431306	18189700	18251000	50553200	11621.3			1815	-18547900	-18797900	-50382300	0.0431306	18547900	18797900	50382300	11584.1
1816	-18198900	-18252800	-50552200	0.0417873	18198900	18252800	50552200	11259.3			1816	-18553200	-18824900	-50380600	0.0417873	18553200	18824900	50380600	11224
1817	-18224300	-18257900	-50551300	0.0450567	18224300	18257900	50551300	12141			1817	-18568900	-18894700	-50385300	0.0450567	18568900	18894700	50385300	12108.1
1818	-18232800	-18259400	-50550000	0.0446853	18232800	18259400	50550000	12040.8			1818	-18573700	-18918200	-50384600	0.0446853	18573700	18918200	50384600	12009.3
1819	-18241500	-18260900	-50548500	0.0486373	18241500	18260900	50548500	13105.4			1819	-18578800	-18943300	-50384200	0.0486373	18578800	18943300	50384200	13072.7
1820	-18248100	-18262200	-50547500	0.0357107	18248100	18262200	50547500	9622.17			1820	-18586300	-18963000	-50379800	0.0357107	18586300	18963000	50379800	9597.73
1821	-8657240	-14442000	-41933700	0.035934	8657240	14442000	41933700	6643.66			1821	-5254430	-9836880	-22393000	0.035934	5254430	9836880	22393000	1940.17
1822	-20174100	-22120400	-67009000	0.0334643	20174100	22120400	67009000	15671.8			1822	-10744900	-14707200	-35508500	0.0334643	10744900	14707200	35508500	4482.71
1823	-14891500	-20378900	-63992100	0.0477225	14891500	20378900	63992100	20386			1823	-5841470	-10572500	-23863100	0.0477225	5841470	10572500	23863100	2926.35
1824	-14249200	-19943100	-62558000	0.0575582	14249200	19943100	62558000	23511			1824	-5603330	-10280000	-23283300	0.0575582	5603330	10280000	23283300	3359.84
1825	-10819600	-17303300	-53407000	0.0652577	10819600	17303300	53407000	19511.2			1825	-5638370	-10173000	-23339400	0.0652577	5638370	10173000	23339400	3818.84
1826	-12003600	-18038100	-55724800	0.0676887	12003600	18038100	55724800	21988.3			1826	-6237120	-10573300	-24828100	0.0676887	6237120	10573300	24828100	4460.95
1827	-13031700	-18703200	-57866500	0.0709565	13031700	18703200	57866500	24822.5			1827	-6211590	-10568400	-24781700	0.0709565	6211590	10568400	24781700	4660.12
1828	-18401000	-18440900	-51016800	0.199351	18401000	18440900	51016800	54715.4			1828	-19011400	-19820300	-51568400	0.199351	19011400	19820300	51568400	56225.2
1829	-18281900	-18293400	-50663000	0.127699	18281900	18293400	50663000	34563.6			1829	-18685700	-19173800	-50663000	0.127699	18685700	19173800	50663000	34721.3
1830	-18287300	-18299400	-50686600	0.125943	18287300	18299400	50686600	34119.4			1830	-18701800	-19195400	-50718300	0.125943	18701800	19195400	50718300	34318.2
1831	-18294700	-18303600	-50699200	0.130163	18294700	18303600	50699200	35280.5			1831	-18715400	-19230700	-50747700	0.130163	18715400	19230700	50747700	35513
1832	-18302200	-18308300	-50713800	0.132694	18302200	18308300	50713800	35987.4			1832	-18730000	-19266600	-50781400	0.132694	18730000	19266600	50781400	36255.3
1833	-18277200	-18288000	-50642000	0.11368	18277200	18288000	50642000	30744.1			1833	-18670800	-19150400	-50615400	0.11368	18670800	19150400	50615400	30851.1
1834	-18267300	-18275600	-50593100	0.117505	18267300	18275600	50593100	31718.6			1834	-18635400	-19088000	-50509300	0.117505	18635400	19088000	50509300	31753.2
1835	-20571300	-21472000	-63521600	0.0319815	20571300	21472000	63521600	13495.1			1835	-11858800	-14695000	-38702200	0.0319815	11858800	14695000	38702200	5042.37
1836	-20517800	-21170500	-62138400	0.0317494	20517800	21170500	62138400	12833			1836	-12462400	-15111700	-40235500	0.0317494	12462400	15111700	40235500	5405.93
1837	-20511200	-20922900	-60965000	0.0313774	20511200	20922900	60965000	12221.2			1837	-13101400	-15573900	-41831000	0.0313774	13101400	15573900	41831000	5771.58
1838	-20508400	-20709000	-59948100	0.0311643	20508400	20709000	59948100	11748.8			1838	-13761000	-16052000	-43466500	0.0311643	13761000	16052000	43466500	6186.73
1839	-20494800	-20522000	-59069300	0.0308036	20494800	20522000	59069300	11285.5			1839	-14407300	-16517900	-45065700	0.0308036	14407300	16517900	45065700	6571.09
1840	-20354200	-20470000	-58296700	0.0307376	20354200	20470000	58296700	10978.1			1840	-15039700	-16978200	-46630900	0.0307376	15039700	16978200	46630900	7018.58
1841	-20203000	-20432600	-57613100	0.0307604	20203000	20432600	57613100	10738.3			1841	-15671600	-17435500	-48194700	0.0307604	15671600	17435500	48194700	7501.14
1842	-20066100	-20380100	-57013400	0.0308016	20066100	20380100	57013400	10536.8			1842	-16285600	-17882100	-49713200	0.0308016	16285600	17882100	49713200	7990.69
1843	-19941600	-20317900	-56482100	0.0308574	19941600	20317900	56482100	10365.7			1843	-16855200	-18296600	-51121200	0.0308574	16855200	18296600	51121200	8464.06
1844	-19828500	-20248300	-56012700	0.0308961	19828500	20248300	56012700	10211.4			1844	-17365400	-18668300	-52382500	0.0308961	17365400	18668300	52382500	8897.31
1845	-19725200	-20172600	-55595900	0.0309431	19725200	20172600	55595900	10078.8			1845	-17827100	-19004700	-53525100	0.0309431	17827100	19004700	53525100	9303.27
1846	-19631100	-20094600	-55225400	0.0310045	19631100	20094600	55225400	9967.48			1846	-18256100	-19317800	-54588400	0.0310045	18256100	19317800	54588400	9695.33
1847	-19544700	-20013700	-54894800	0.0310645	19544700	20013700	54894800	9869.67			1847	-18655700	-19609200	-55578600	0.0310645	18655700	19609200	55578600	10069.4
1848	-19465700	-19932500	-54599400	0.0311207	19465700	19932500	54599400	9782.96			1848	-19028700	-19881100	-56500900	0.0311207	19028700	19881100	56500900	10424.9
1849	-19393400	-19852500	-54334900	0.0311749	19393400	19852500	54334900	9706.42			1849	-19381300	-20137300	-57369000	0.0311749	19381300	20137300	57369000	10766.4
1850	-19326700	-19772500	-54097100	0.0312254	19326700	19772500	54097100	9637.95			1850	-19706800	-20373800	-58168200	0.0312254	19706800	20373800	58168200	11086.3
1851	-19265500	-19695600	-53882200	0.0312745	19265500	19695600	53882200	9577.05			1851	-19990100	-20588100	-58865900	0.0312745	19990100	20588100	58865900	11372
1852	-19209100	-19620800	-53688500	0.0313194	19209100	19620800	53688500	9522.2			1852	-20203300	-20734900	-59398200	0.0313194	20203300	20734900	59398200	11594.8
1853	-19157500	-19549000	-53514100	0.0313624	19157500	19549000	53514100	9473.47			1853	-20319500	-20761400	-59408600	0.0313624	20319500	20761400	59408600	11618.3
1854	-19109600	-19480100	-53355000	0.0314036	19109600	19480100	53355000	9429.51			1854	-20419100	-20692300	-58979900	0.0314036	20419100	20692300	58979900	11475.1
1855	-19065500	-19414600	-53209900	0.0314445	19065500	19414600	53209900	9390.34			1855	-20448600	-20616300	-58588200	0.0314445	20448600	20616300	58588200	11344.3
1856	-19024800	-19352300	-53078500	0.0314839	19024800	19352300	53078500	9355.46			1856	-20483100	-20538600	-58183200	0.0314839	20483100	20538600	58183200	11208.9
1857	-18987000	-19292400	-52958100	0.0315218	18987000	19292400	52958100	9323.93			1857	-20460800	-20508200	-57788400	0.0315218	20460800	20508200	57788400	11077.3
1858	-18951800	-19236000	-52846900	0.0315591	18951800	19236000	52846900	9295.45			1858	-20384700	-20517300	-57416500	0.0315591	20384700	20517300	57416500	10954
1859	-18918900	-19181000	-52745400	0.0315929	18918900	19181000	52745400	9269.24			1859	-20311700	-20511800	-57073900	0.0315929	20311700	20511800	57073900	10840.4
1860	-18888800	-19131100	-52651600	0.0317996	18888800	19131100	52651600	9296.35			1860	-20241700	-20493500	-56758900	0.0317996	20241700	20493500	56758900	10795.4
1861	-18860400	-19083600	-52563900	0.0320894	18860400	19083600	52563900	9349.45			1861	-20175400	-20467500	-56468800	0.0320894	20175400	20467500	56468800	10786.4
1862	-18834200	-19038500	-52484200	0.0324759	18834200	19038500	52484200	9432.96			1862	-20112600	-20432300	-56204600	0.0324759	20112600	20432300	56204600	10817.4
1863	-18809700	-18995500	-52410300	0.0327148	18809700	18995500	52410300	9475.17			1863	-20053300	-20393300	-55961000	0.0327148	20053300	20393300	55961000	10805.3
1864	-18786800	-18955500	-52341100	0.0328367	18786800	18955500	52341100	9484.97			1864	-19997000	-20350900	-55735200	0.0328367	19997000	20350900	55735200	10760.3
1865	-18765000	-18916700	-52276100	0.0328787	18765000	18916700	52276100	9473.1			1865	-19943500	-20305900	-55525400	0.0328787	19943500	20305900	55525400	10694.8
1866	-18744900	-18881200	-52215600	0.0329169	18744900	18881200	52215600	9461.8			1866	-19892700	-20259200	-55329900	0.0329169	19892700	20259200	55329900	10633.5
1867	-18725600	-18846800	-52158200	0.0329417	18725600	18846800	52158200	9447.74			1867	-19844500	-20212200	-55146900	0.0329417	19844500	20212200	55146900	10572.4
1868	-18707600	-18814900	-52104700	0.0329572	18707600	18814900	52104700	9432.46			1868	-19798300	-20164700	-54974600	0.0329572	19798300	20164700	54974600	10512.4
1869	-18690500	-18784000	-52053800	0.0329863	18690500	18784000	52053800	9422.01			1869	-19754400	-20117500	-54812400	0.0329863	19754400	20117500	54812400	10460.6
1870	-18674500	-18755800	-52006000	0.0330619	18674500	18755800	52006000	9425.97			1870	-19712600	-20070800	-54659800	0.0330619	19712600	20070800	54659800	10427
1871	-18659200	-18728400	-51960400	0.0331831	18659200	18728400	51960400	9443.64			1871	-19672500	-20024700	-54514700	0.0331831	19672500	20024700	54514700	10410.3
1872	-18644800	-18703300	-51917100	0.0333657	18644800	18703300	51917100	9479.53			1872	-19633900	-19979600	-54376200	0.0333657	19633900	19979600	54376200	10415.1
1873	-18630800	-18678400	-51875500	0.0335567	18630800	18678400	51875500	9518.25			1873	-19597200	-19936300	-54244500	0.0335567	19597200	19936300	54244500	10424.5
1874	-18617900	-18656200	-51836600	0.0338135	18617900	18656200	51836600	9576.5			1874	-19561700	-19893100	-54118500	0.0338135	19561700	19893100	54118500	10456
1875	-18605400	-18634300	-51799000	0.0340853	18605400	18634300	51799000	9639.25			1875	-19527700	-19851200	-53998400	0.0340853	19527700	19851200	53998400	10493.7
1876	-18593400	-18613200	-51763300	0.0343569	18593400	18613200	51763300	9702.44			1876	-19495100	-19810400	-53883900	0.0343569	19495100	19810400	53883900	10532.8
1877	-18581800	-18593500	-51728600	0.0345287	18581800	18593500	51728600	9737.69			1877	-19463700	-19770600	-53774000	0.0345287	19463700	19770600	53774000	10542.7
1878	-18569800	-18575400	-51694900	0.034544	18569800	18575400	51694900	9729.14			1878	-19433300	-19731300	-53668300	0.034544	19433300	19731300	53668300	10506.1
1879	-18555100	-18561900	-51663100	0.0343838	18555100	18561900	51663100	9671.94			1879	-19404000	-19693200	-53566800	0.0343838	19404000	19693200	53566800	10418.1
1880	-18538700	-18551300	-51632400	0.034106	18538700	18551300	51632400	9582.25			1880	-19375700	-19656200	-53468900	0.034106	19375700	19656200	53468900	10296.4
1881	-18522800	-18541300	-51602200	0.0337001	18522800	18541300	51602200	9457.01			1881	-19348500	-19621400	-53374200	0.0337001	19348500	19621400	53374200	10138.1
1882	-18507300	-18532000	-51573700	0.0336593	18507300	18532000	51573700	9435			1882	-19321900	-19585900	-53283000	0.0336593	19321900	19585900	53283000	10091.4
1883	-18492100	-18523000	-51545800	0.033703	18492100	18523000	51545800	9436.91			1883	-19296300	-19551900	-53194900	0.033703	19296300	19551900	53194900	10071.2
1884	-18478000	-18514400	-51519200	0.0337748	18478000	18514400	51519200	9447.15			1884	-19271600	-19519000	-53109900	0.0337748	19271600	19519000	53109900	10060.6
1885	-18463200	-18505900	-51493600	0.0336963	18463200	18505900	51493600	9415.68			1885	-19247800	-19487300	-53028500	0.0336963	19247800	19487300	53028500	10006.6
1886	-18450400	-18497900	-51468700	0.0335196	18450400	18497900	51468700	9357.17			1886	-19224900	-19456600	-52949900	0.0335196	19224900	19456600	52949900	9924.74
1887	-18437700	-18490100	-51444300	0.0336987	18437700	18490100	51444300	9398.16			1887	-19202700	-19426700	-52874100	0.0336987	19202700	19426700	52874100	9949.32
1888	-18426100	-18482700	-51420800	0.0336383	18426100	18482700	51420800	9372.68			1888	-19180900	-19396600	-52800200	0.0336383	19180900	19396600	52800200	9903.81
1889	-18414000	-18475400	-51397800	0.0339025	18414000	18475400	51397800	9437.76			1889	-19159900	-19368200	-52728700	0.0339025	19159900	19368200	52728700	9954.66
1890	-18402400	-18468300	-51375800	0.0342646	18402400	18468300	51375800	9530.31			1890	-19139500	-19339200	-52660200	0.0342646	19139500	19339200	52660200	10034.9
1891	-18391800	-18461700	-51354800	0.0339571	18391800	18461700	51354800	9437			1891	-19119600	-19310800	-52594100	0.0339571	19119600	19310800	52594100	9919.86
1892	-18380500	-18454900	-51333800	0.0334416	18380500	18454900	51333800	9286.05			1892	-19100300	-19283400	-52529200	0.0334416	19100300	19283400	52529200	9745.19
1893	-18371000	-18448700	-51313700	0.0330216	18371000	18448700	51313700	9162.21			1893	-19081500	-19256800	-52466300	0.0330216	19081500	19256800	52466300	9599.78
1894	-18360800	-18442400	-51293700	0.0329645	18360800	18442400	51293700	9139.18			1894	-19063500	-19232000	-52405200	0.0329645	19063500	19232000	52405200	9560.92
1895	-18351500	-18436300	-51274400	0.0330589	18351500	18436300	51274400	9158.41			1895	-19046000	-19208100	-52345900	0.0330589	19046000	19208100	52345900	9566.67
1896	-18342200	-18430400	-51255700	0.0333733	18342200	18430400	51255700	9238.72			1896	-19029200	-19185700	-52288500	0.0333733	19029200	19185700	52288500	9636.57
1897	-18333600	-18424800	-51237500	0.0338273	18333600	18424800	51237500	9357.72			1897	-19012800	-19163400	-52232400	0.0338273	19012800	19163400	52232400	9746.79
1898	-18325200	-18419300	-51219700	0.0342307	18325200	18419300	51219700	9462.7			1898	-18996900	-19141400	-52178500	0.0342307	18996900	19141400	52178500	9842.72
1899	-18317900	-18414200	-51202700	0.0345537	18317900	18414200	51202700	9545.65			1899	-18981600	-19120300	-52126900	0.0345537	18981600	19120300	52126900	9915.99
1900	-18310000	-18409100	-51186000	0.0345629	18310000	18409100	51186000	9541.93			1900	-18966600	-19099300	-52076500	0.0345629	18966600	19099300	52076500	9899.49
1901	-18301800	-18403900	-51169700	0.0346394	18301800	18403900	51169700	9556.91			1901	-18951900	-19078900	-52026700	0.0346394	18951900	19078900	52026700	9902.47
1902	-18294100	-18399000	-51154100	0.0346036	18294100	18399000	51154100	9541.17			1902	-18937700	-19058500	-51979400	0.0346036	18937700	19058500	51979400	9874.25
1903	-18286500	-18394200	-51138800	0.0344707	18286500	18394200	51138800	9498.8			1903	-18923800	-19038500	-51933300	0.0344707	18923800	19038500	51933300	9818.88
1904	-18279900	-18389700	-51123800	0.0345064	18279900	18389700	51123800	9503.05			1904	-18910400	-19019600	-51888300	0.0345064	18910400	19019600	51888300	9812.04
1905	-18273200	-18385200	-51109100	0.0345803	18273200	18385200	51109100	9517.91			1905	-18897500	-19001500	-51844700	0.0345803	18897500	19001500	51844700	9816.56
1906	-18266800	-18380900	-51094800	0.0347665	18266800	18380900	51094800	9563.79			1906	-18884900	-18983900	-51802500	0.0347665	18884900	18983900	51802500	9853.38
1907	-18260600	-18376700	-51081000	0.0348696	18260600	18376700	51081000	9586.96			1907	-18872600	-18966600	-51761400	0.0348696	18872600	18966600	51761400	9866.93
1908	-18254900	-18372600	-51067400	0.0347044	18254900	18372600	51067400	9536.46			1908	-18860800	-18949600	-51721700	0.0347044	18860800	18949600	51721700	9805.14
1909	-18248700	-18368500	-51054000	0.0346223	18248700	18368500	51054000	9508.89			1909	-18849300	-18933200	-51683300	0.0346223	18849300	18933200	51683300	9767.42
1910	-18242800	-18364600	-51041200	0.0344228	18242800	18364600	51041200	9449.34			1910	-18837900	-18916800	-51645600	0.0344228	18837900	18916800	51645600	9696.97
1911	-18237300	-18360800	-51028800	0.0342332	18237300	18360800	51028800	9392.71			1911	-18826900	-18900700	-51609300	0.0342332	18826900	18900700	51609300	9629.99
1912	-18231700	-18357100	-51016600	0.0340586	18231700	18357100	51016600	9340.33			1912	-18816200	-18885200	-51573900	0.0340586	18816200	18885200	51573900	9567.72
1913	-18226400	-18353500	-51004800	0.0339923	18226400	18353500	51004800	9317.82			1913	-18805800	-18870200	-51539300	0.0339923	18805800	18870200	51539300	9536.28
1914	-18221500	-18350000	-50993200	0.0340148	18221500	18350000	50993200	9319.74			1914	-18795800	-18856100	-51505700	0.0340148	18795800	18856100	51505700	9530.17
1915	-18216900	-18346600	-50981400	0.0341934	18216900	18346600	50981400	9364.36			1915	-18786100	-18842700	-51473200	0.0341934	18786100	18842700	51473200	9568.14
1916	-18212000	-18343100	-50969800	0.0342224	18212000	18343100	50969800	9368.03			1916	-18776600	-18829200	-51441400	0.0342224	18776600	18829200	51441400	9564.44
1917	-18206900	-18339800	-50958900	0.0340935	18206900	18339800	50958900	9328.74			1917	-18767500	-18816200	-51410800	0.0340935	18767500	18816200	51410800	9517.09
1918	-18202700	-18336700	-50948400	0.0339979	18202700	18336700	50948400	9298.76			1918	-18758500	-18803000	-51381500	0.0339979	18758500	18803000	51381500	9479.56
1919	-18198200	-18333600	-50938100	0.0339994	18198200	18333600	50938100	9295.4			1919	-18749900	-18790800	-51352500	0.0339994	18749900	18790800	51352500	9469.29
1920	-18194100	-18330500	-50927800	0.0339382	18194100	18330500	50927800	9274.93			1920	-18741500	-18779100	-51324400	0.0339382	18741500	18779100	51324400	9441.92
1921	-18190500	-18327600	-50917500	0.0346698	18190500	18327600	50917500	9471.06			1921	-18733500	-18768200	-51296900	0.0346698	18733500	18768200	51296900	9635.16
1922	-18186700	-18324800	-50907600	0.034811	18186700	18324800	50907600	9505.95			1922	-18725300	-18756500	-51270000	0.034811	18725300	18756500	51270000	9664.25
1923	-18182700	-18321800	-50897800	0.0348919	18182700	18321800	50897800	9524.38			1923	-18717600	-18745500	-51243900	0.0348919	18717600	18745500	51243900	9676.86
1924	-18179100	-18319100	-50888200	0.0349168	18179100	18319100	50888200	9527.6			1924	-18710000	-18734700	-51218600	0.0349168	18710000	18734700	51218600	9674.21
1925	-18175700	-18316600	-50879500	0.0348831	18175700	18316600	50879500	9515.16			1925	-18702500	-18724300	-51193600	0.0348831	18702500	18724300	51193600	9655.45
1926	-18172100	-18314000	-50870800	0.0347996	18172100	18314000	50870800	9489.14			1926	-18695500	-18714500	-51170400	0.0347996	18695500	18714500	51170400	9623.62
1927	-18168900	-18311400	-50862000	0.0346745	18168900	18311400	50862000	9451.77			1927	-18688600	-18704900	-51147400	0.0346745	18688600	18704900	51147400	9580.41
1928	-18166000	-18309000	-50853300	0.0345839	18166000	18309000	50853300	9423.88			1928	-18681800	-18695400	-51124900	0.0345839	18681800	18695400	51124900	9546.98
1929	-18162800	-18306500	-50844700	0.0344885	18162800	18306500	50844700	9394.72			1929	-18675300	-18686400	-51103100	0.0344885	18675300	18686400	51103100	9512.54
1930	-18159400	-18304100	-50836500	0.0344148	18159400	18304100	50836500	9371.62			1930	-18668800	-18677500	-51081800	0.0344148	18668800	18677500	51081800	9484.31
1931	-18156300	-18301700	-50828400	0.0343774	18156300	18301700	50828400	9358.46			1931	-18662400	-18668900	-51061200	0.0343774	18662400	18668900	51061200	9466.36
1932	-18153100	-18299400	-50820500	0.0343748	18153100	18299400	50820500	9354.85			1932	-18656000	-18660800	-51040800	0.0343748	18656000	18660800	51040800	9458.1
1933	-18150100	-18297200	-50812900	0.0343929	18150100	18297200	50812900	9356.99			1933	-18649200	-18653100	-51021300	0.0343929	18649200	18653100	51021300	9455.84
1934	-18147400	-18295100	-50805500	0.0343647	18147400	18295100	50805500	9346.61			1934	-18642100	-18646700	-51002400	0.0343647	18642100	18646700	51002400	9441.1
1935	-18144900	-18293000	-50798000	0.0341623	18144900	18293000	50798000	9288.84			1935	-18635000	-18641000	-50984000	0.0341623	18635000	18641000	50984000	9378.75
1936	-18142500	-18291000	-50790800	0.0339893	18142500	18291000	50790800	9239.2			1936	-18627400	-18635300	-50965700	0.0339893	18627400	18635300	50965700	9324.56
1937	-18140100	-18289000	-50784000	0.0337203	18140100	18289000	50784000	9163.64			1937	-18620100	-18629800	-50947400	0.0337203	18620100	18629800	50947400	9244.14
1938	-18137300	-18287100	-50777300	0.0336171	18137300	18287100	50777300	9133.19			1938	-18613000	-18624600	-50930200	0.0336171	18613000	18624600	50930200	9209.63
1939	-18134900	-18285200	-50770700	0.0332543	18134900	18285200	50770700	9032.29			1939	-18605700	-18619400	-50913400	0.0332543	18605700	18619400	50913400	9104.22
1940	-18132400	-18283300	-50764200	0.033009	18132400	18283300	50764200	8963.37			1940	-18598900	-18614500	-50897100	0.033009	18598900	18614500	50897100	9031.29
1941	-18130300	-18281500	-50757700	0.032584	18130300	18281500	50757700	8845.72			1941	-18592100	-18609600	-50880700	0.032584	18592100	18609600	50880700	8909.27
1942	-18128000	-18279700	-50751600	0.0324418	18128000	18279700	50751600	8805.01			1942	-18585700	-18604900	-50864700	0.0324418	18585700	18604900	50864700	8864.83
1943	-18125300	-18277700	-50745000	0.0319142	18125300	18277700	50745000	8659.56			1943	-18579400	-18600300	-50849100	0.0319142	18579400	18600300	50849100	8715.33
1944	-18123000	-18275900	-50738300	0.0323696	18123000	18275900	50738300	8780.83			1944	-18573100	-18595700	-50833900	0.0323696	18573100	18595700	50833900	8834.42
1945	-18120800	-18274100	-50732300	0.0326142	18120800	18274100	50732300	8845.1			1945	-18566900	-18591300	-50818900	0.0326142	18566900	18591300	50818900	8895.93
1946	-18118700	-18272400	-50726300	0.0325986	18118700	18272400	50726300	8838.79			1946	-18560600	-18586900	-50804300	0.0325986	18560600	18586900	50804300	8886.57
1947	-18116000	-18270700	-50720600	0.0326323	18116000	18270700	50720600	8845.94			1947	-18554700	-18582600	-50789900	0.0326323	18554700	18582600	50789900	8890.72
1948	-18113300	-18268900	-50714900	0.0325052	18113300	18268900	50714900	8809.49			1948	-18548500	-18578400	-50775900	0.0325052	18548500	18578400	50775900	8851.21
1949	-18111200	-18267300	-50709400	0.0318203	18111200	18267300	50709400	8622.01			1949	-18542300	-18574200	-50762200	0.0318203	18542300	18574200	50762200	8660.02
1950	-18109000	-18265700	-50703900	0.0315872	18109000	18265700	50703900	8556.99			1950	-18536700	-18570100	-50748500	0.0315872	18536700	18570100	50748500	8591.96
1951	-18106300	-18264000	-50698400	0.031489	18106300	18264000	50698400	8528.53			1951	-18530500	-18566000	-50734900	0.031489	18530500	18566000	50734900	8560.64
1952	-18103800	-18262400	-50693200	0.0312387	18103800	18262400	50693200	8458.99			1952	-18524500	-18561900	-50721600	0.0312387	18524500	18561900	50721600	8488.13
1953	-18101400	-18260800	-50687900	0.031069	18101400	18260800	50687900	8411.28			1953	-18518200	-18557800	-50708600	0.031069	18518200	18557800	50708600	8437.67
1954	-18098500	-18259000	-50682500	0.0308866	18098500	18259000	50682500	8360.09			1954	-18512300	-18553900	-50695600	0.0308866	18512300	18553900	50695600	8383.83
1955	-18096100	-18257400	-50677300	0.0308596	18096100	18257400	50677300	8351.06			1955	-18506500	-18549900	-50682400	0.0308596	18506500	18549900	50682400	8372.13
1956	-18093700	-18255800	-50672000	0.0309775	18093700	18255800	50672000	8381.21			1956	-18500700	-18545900	-50669300	0.0309775	18500700	18545900	50669300	8399.77
1957	-18091100	-18254200	-50666800	0.0307835	18091100	18254200	50666800	8327			1957	-18494700	-18541900	-50656300	0.0307835	18494700	18541900	50656300	8342.87
1958	-18088100	-18252400	-50661500	0.0307776	18088100	18252400	50661500	8323.64			1958	-18489000	-18538000	-50643100	0.0307776	18489000	18538000	50643100	8336.92
1959	-18085100	-18250700	-50656100	0.0311368	18085100	18250700	50656100	8418.97			1959	-18482800	-18533800	-50629400	0.0311368	18482800	18533800	50629400	8429.65
1960	-18082400	-18248900	-50650600	0.0311194	18082400	18248900	50650600	8412.42			1960	-18477200	-18529700	-50615600	0.0311194	18477200	18529700	50615600	8420.36
1961	-18079400	-18247100	-50645000	0.0310749	18079400	18247100	50645000	8398.51			1961	-18471600	-18525600	-50601500	0.0310749	18471600	18525600	50601500	8403.65
1962	-18076500	-18245300	-50639200	0.0310341	18076500	18245300	50639200	8385.55			1962	-18466300	-18521400	-50586800	0.0310341	18466300	18521400	50586800	8387.78
1963	-18073700	-18243500	-50633200	0.0311999	18073700	18243500	50633200	8428.35			1963	-18461300	-18517200	-50571700	0.0311999	18461300	18517200	50571700	8427.61
1964	-18070600	-18241500	-50627000	0.0317954	18070600	18241500	50627000	8587.09			1964	-18456200	-18512900	-50556200	0.0317954	18456200	18512900	50556200	8583.26
1965	-18067600	-18239500	-50620500	0.0324642	18067600	18239500	50620500	8765.46			1965	-18451700	-18508500	-50540200	0.0324642	18451700	18508500	50540200	8758.34
1966	-18064900	-18237500	-50613700	0.0332625	18064900	18237500	50613700	8978.6			1966	-18447500	-18504100	-50523200	0.0332625	18447500	18504100	50523200	8967.79
1967	-18061700	-18235400	-50606600	0.0338394	18061700	18235400	50606600	9131.75			1967	-18443300	-18499500	-50505800	0.0338394	18443300	18499500	50505800	9117.17
1968	-18058600	-18233200	-50599300	0.0329097	18058600	18233200	50599300	8878.3			1968	-18439000	-18494900	-50488100	0.0329097	18439000	18494900	50488100	8860.6
1969	-18056000	-18231100	-50591800	0.0311297	18056000	18231100	50591800	8395.63			1969	-18435900	-18490500	-50470000	0.0311297	18435900	18490500	50470000	8375.51
1970	-18053100	-18228900	-50584100	0.0304991	18053100	18228900	50584100	8223.07			1970	-18431400	-18485800	-50451900	0.0304991	18431400	18485800	50451900	8200.07
1971	-18050300	-18226600	-50575800	0.0291674	18050300	18226600	50575800	7861.46			1971	-18427300	-18480800	-50431600	0.0291674	18427300	18480800	50431600	7835.88
1972	-18049800	-18224700	-50567000	0.0287482	18049800	18224700	50567000	7745.87			1972	-18428400	-18476100	-50406900	0.0287482	18428400	18476100	50406900	7716.08
1973	-20797400	-21870800	-65196400	0.0358855	20797400	21870800	65196400	15939			1973	-11760300	-14602700	-38322200	0.0358855	11760300	14602700	38322200	5549.2
1974	-20624800	-21830900	-65178700	0.0325394	20624800	21830900	65178700	14440.9			1974	-11256200	-14283500	-37188800	0.0325394	11256200	14283500	37188800	4741.36
1975	-8965230	-15243600	-45445900	0.046977	8965230	15243600	45445900	10199.9			1975	-5815030	-10248900	-23784800	0.046977	5815030	10248900	23784800	2848.63
1976	-18496900	-22110800	-68640300	0.0306501	18496900	22110800	68640300	15038.8			1976	-7672980	-11779600	-28412100	0.0306501	7672980	11779600	28412100	2631
1977	-16926600	-21764300	-68559500	0.024875	16926600	21764300	68559500	12181.1			1977	-6720900	-11663500	-26046100	0.024875	6720900	11663500	26046100	1817.88
1978	-13787100	-19371600	-60296400	0.0726632	13787100	19371600	60296400	27580.6			1978	-6023310	-10553600	-24314700	0.0726632	6023310	10553600	24314700	4608.33
1979	-9612550	-16063400	-48705000	0.0554129	9612550	16063400	48705000	13804.9			1979	-5931580	-10362000	-24093800	0.0554129	5931580	10362000	24093800	3446.28
1980	-9699650	-16502400	-50710400	0.06093	9699650	16502400	50710400	16461.5			1980	-5253400	-9875110	-22413000	0.06093	5253400	9875110	22413000	3297.47
1981	-13578900	-14359200	-36617400	0.0612439	13578900	14359200	36617400	8727.58			1981	-8225480	-10605500	-23104000	0.0612439	8225480	10605500	23104000	3538.42
1982	-12788600	-14233000	-36806300	0.0550483	12788600	14233000	36806300	7888.53			1982	-7518140	-10438000	-23013100	0.0550483	7518140	10438000	23013100	3141.89
1983	-12051600	-14073000	-36780500	0.0457001	12051600	14073000	36780500	6520.24			1983	-6873660	-10276800	-22888500	0.0457001	6873660	10276800	22888500	2574.39
1984	-11407000	-13869400	-36454800	0.0380277	11407000	13869400	36454800	5322			1984	-6322840	-10147200	-22795200	0.0380277	6322840	10147200	22795200	2123.22
1985	-10568500	-13604000	-36028700	0.0318385	10568500	13604000	36028700	4346.79			1985	-5625300	-10057000	-22964300	0.0318385	5625300	10057000	22964300	1804.42
1986	-9533020	-13391700	-36052400	0.029772	9533020	13391700	36052400	4066.68			1986	-5190510	-9788060	-22181400	0.029772	5190510	9788060	22181400	1578.61
1987	-8384450	-13311600	-36819400	0.0331495	8384450	13311600	36819400	4727.59			1987	-4791650	-9512780	-21252300	0.0331495	4791650	9512780	21252300	1619.86
1988	-18469800	-18520700	-51264900	0.192077	18469800	18520700	51264900	53227.7			1988	-19236200	-20203400	-52256600	0.192077	19236200	20203400	52256600	55651.2
1989	-18489800	-18537900	-51343300	0.189645	18489800	18537900	51343300	52711.3			1989	-19304200	-20308000	-52476200	0.189645	19304200	20308000	52476200	55411.6
1990	-18510800	-18550600	-51430800	0.200255	18510800	18550600	51430800	55844.9			1990	-19375800	-20402700	-52723100	0.200255	19375800	20402700	52723100	59059.8
1991	-18531200	-18557900	-51520400	0.188995	18531200	18557900	51520400	52882.4			1991	-19449500	-20495000	-52981900	0.188995	19449500	20495000	52981900	56281.9
1992	-18555700	-18560400	-51634800	0.163296	18555700	18560400	51634800	45886.6			1992	-19537600	-20589700	-53306900	0.163296	19537600	20589700	53306900	49216.2
1993	-18543000	-18576700	-51752000	0.160829	18543000	18576700	51752000	45387.3			1993	-19623700	-20666400	-53640600	0.160829	19623700	20666400	53640600	49065.5
1994	-18502700	-18595200	-51880600	0.174605	18502700	18595200	51880600	49502.6			1994	-19708700	-20718500	-53993300	0.174605	19708700	20718500	53993300	53945.8
1995	-18268700	-18278700	-50606400	0.117266	18268700	18278700	50606400	31670.2			1995	-18645100	-19106100	-50537400	0.117266	18645100	19106100	50537400	31724.8
1996	-18271800	-18283000	-50623700	0.106302	18271800	18283000	50623700	28728.3			1996	-18657100	-19125500	-50574900	0.106302	18657100	19125500	50574900	28801.7
1997	-18065400	-18226200	-50558000	0.0195522	18065400	18226200	50558000	5266.63			1997	-18460300	-18482500	-50375100	0.0195522	18460300	18482500	50375100	5242.36
1998	-15695500	-18297100	-53267400	0.12249	15695500	18297100	53267400	36309.7			1998	-18199100	-19252900	-54339900	0.12249	18199100	19252900	54339900	37960.3
[truncated: 1,728 more rows]
