# Supplementary material for: Energy release induced rockbursts based on butterfly-shaped plastic zones in roadways of coal reservoirs
Source: PLoS One. 2021 Jul 28;16(7):e0255044. doi: 10.1371/journal.pone.0255044 (PMC8318283; doi:10.1371/journal.pone.0255044)
Supplement: S1 Data — (ZIP) [file pone.0255044.s001.zip › Qianqiu coal/1.5/energy4.xlsx]

## Sheet: s1
	弹性								0.21			塑性								0.21
									4280000000											4280000000
1	-11699800	-16411100	-48274900	0.0369294	11699800	16411100	48274900	8999.69	5.64987e+07		1	-7443540	-11417100	-27710000	0.0369294	7443540	11417100	27710000	3013.04	5.31482e+07	3.35056e+06
2	-12191300	-16219300	-46869600	0.0735411	12191300	16219300	46869600	16891.6			2	-7968370	-11510600	-27668900	0.0735411	7968370	11510600	27668900	5985.27
3	-12462600	-16573900	-48287900	0.0693742	12462600	16573900	48287900	16906.7			3	-9079470	-12367800	-30647800	0.0693742	9079470	12367800	30647800	6900.57
4	-12025700	-16606100	-48878400	0.0375955	12025700	16606100	48878400	9389.32			4	-8809320	-12297500	-30580500	0.0375955	8809320	12297500	30580500	3721.81
5	-11666000	-16613900	-49275000	0.0333589	11666000	16613900	49275000	8470.17			5	-8146780	-11945700	-29551600	0.0333589	8146780	11945700	29551600	3086.91
6	-12616100	-16812900	-49273700	0.0756143	12616100	16812900	49273700	19182.9			6	-9766410	-12894800	-32472700	0.0756143	9766410	12894800	32472700	8428.66
7	-12195900	-16885200	-50038500	0.0578459	12195900	16885200	50038500	15137.5			7	-9327580	-12776600	-32347100	0.0578459	9327580	12776600	32347100	6394.3
8	-11764900	-16850500	-50304000	0.0439074	11764900	16850500	50304000	11618			8	-8895200	-12488700	-31400600	0.0439074	8895200	12488700	31400600	4577.53
9	-18254400	-18302300	-50733000	0.0448636	18254400	18302300	50733000	12173.8			9	-18767100	-19364400	-50860400	0.0448636	18767100	19364400	50860400	12299.7
10	-18260900	-18303600	-50732700	0.0422338	18260900	18303600	50732700	11460.4			10	-18767300	-19377500	-50848200	0.0422338	18767300	19377500	50848200	11574.2
11	-18263200	-18305700	-50740500	0.039287	18263200	18305700	50740500	10664			11	-18775300	-19395400	-50868200	0.039287	18775300	19395400	50868200	10775.6
12	-18256100	-18304200	-50740300	0.0414481	18256100	18304200	50740300	11250.2			12	-18773200	-19377000	-50876800	0.0414481	18773200	19377000	50876800	11370.9
13	-18246500	-18299100	-50726000	0.0424565	18246500	18299100	50726000	11517.2			13	-18757700	-19329800	-50850300	0.0424565	18757700	19329800	50850300	11633.5
14	-18247200	-18300800	-50733200	0.049972	18247200	18300800	50733200	13559.7			14	-18764500	-19342500	-50869800	0.049972	18764500	19342500	50869800	13703.6
15	-18246200	-18298000	-50720900	0.025278	18246200	18298000	50720900	6855.87			15	-18760100	-19323200	-50821800	0.025278	18760100	19323200	50821800	6919.07
16	-18240900	-18295600	-50714500	0.0527345	18240900	18295600	50714500	14298.8			16	-18744200	-19294500	-50820900	0.0527345	18744200	19294500	50820900	14431.5
17	-18242800	-18294800	-50709000	0.0494373	18242800	18294800	50709000	13402.1			17	-18740700	-19294700	-50804100	0.0494373	18740700	19294700	50804100	13520.7
18	-18246700	-18297000	-50715600	0.0266085	18246700	18297000	50715600	7215.29			18	-18751700	-19321500	-50829900	0.0266085	18751700	19321500	50829900	7285.15
19	-18250500	-18298900	-50720600	0.0221929	18250500	18298900	50720600	6019.16			19	-18748900	-19321800	-50816100	0.0221929	18748900	19321800	50816100	6073.09
20	-18246500	-18294900	-50705700	0.0414988	18246500	18294900	50705700	11248.8			20	-18738700	-19302000	-50787400	0.0414988	18738700	19302000	50787400	11342.9
21	-18250100	-18297000	-50712300	0.0348008	18250100	18297000	50712300	9435.71			21	-18745400	-19319000	-50802300	0.0348008	18745400	19319000	50802300	9518.22
22	-18253700	-18299100	-50718700	0.0304185	18253700	18299100	50718700	8249.62			22	-18752200	-19338500	-50815300	0.0304185	18752200	19338500	50815300	8324.44
23	-18273600	-18343400	-50909800	0.0498537	18273600	18343400	50909800	13619.4			23	-18940200	-19699600	-51349900	0.0498537	18940200	19699600	51349900	13940.2
24	-18270500	-18347400	-50932100	0.0442129	18270500	18347400	50932100	12088.4			24	-18959500	-19726300	-51415300	0.0442129	18959500	19726300	51415300	12394.3
25	-18265300	-18344000	-50921100	0.0472738	18265300	18344000	50921100	12919.7			25	-18949600	-19704900	-51389400	0.0472738	18949600	19704900	51389400	13238.4
26	-18170000	-18323700	-50919400	0.120866	18170000	18323700	50919400	33017.8			26	-18924300	-19376300	-51597400	0.120866	18924300	19376300	51597400	34054.9
27	-18163000	-18321900	-50918000	0.132995	18163000	18321900	50918000	36328.3			27	-18919800	-19317900	-51634500	0.132995	18919800	19317900	51634500	37513.8
28	-18168000	-18316000	-50884900	0.129093	18168000	18316000	50884900	35219.2			28	-18889100	-19276300	-51529800	0.129093	18889100	19276300	51529800	36266.3
29	-18176400	-18319200	-50891700	0.123921	18176400	18319200	50891700	33817.9			29	-18897700	-19336600	-51510400	0.123921	18897700	19336600	51510400	34797.7
30	-18177100	-18330600	-50945300	0.0933019	18177100	18330600	50945300	25513.5			30	-18951200	-19473600	-51628600	0.0933019	18951200	19473600	51628600	26330.3
31	-18181900	-18326300	-50920000	0.103155	18181900	18326300	50920000	28181.5			31	-18928600	-19438600	-51555900	0.103155	18928600	19438600	51555900	29028.5
32	-18277200	-18341100	-50895400	0.0437791	18277200	18341100	50895400	11953.6			32	-18925700	-19678800	-51301900	0.0437791	18925700	19678800	51301900	12218.7
33	-18263200	-18339800	-50903100	0.0434445	18263200	18339800	50903100	11865			33	-18930800	-19665600	-51339100	0.0434445	18930800	19665600	51339100	12141.2
34	-18270000	-18338700	-50891000	0.0429266	18270000	18338700	50891000	11718.5			34	-18921000	-19660200	-51298100	0.0429266	18921000	19660200	51298100	11978.1
35	-18284000	-18340100	-50883500	0.0292977	18284000	18340100	50883500	7996.15			35	-18919600	-19674300	-51263800	0.0292977	18919600	19674300	51263800	8165.41
36	-18289600	-18342100	-50887800	0.0276705	18289600	18342100	50887800	7553.43			36	-18922300	-19690200	-51274000	0.0276705	18922300	19690200	51274000	7715.32
37	-18206500	-18351400	-51014900	0.0905162	18206500	18351400	51014900	24819.5			37	-19026100	-19733200	-51725800	0.0905162	19026100	19733200	51725800	25666.2
38	-18216300	-18353300	-51014400	0.0714283	18216300	18353300	51014400	19585.9			38	-19030400	-19770300	-51709100	0.0714283	19030400	19770300	51709100	20245
39	-18229300	-18356900	-51018400	0.054816	18229300	18356900	51018400	15033.8			39	-19035000	-19797100	-51704200	0.054816	19035000	19797100	51704200	15535.7
40	-17845600	-18560200	-52370900	0.022562	17845600	18560200	52370900	6499.15			40	-20038900	-20765800	-55505600	0.022562	20038900	20765800	55505600	7347.47
41	-17928500	-18570100	-52335000	0.0305632	17928500	18570100	52335000	8794.54			41	-20027400	-20828600	-55402400	0.0305632	20027400	20828600	55402400	9920.45
42	-17909000	-18581500	-52409100	0.0300009	17909000	18581500	52409100	8655.85			42	-20064500	-20855900	-55551800	0.0300009	20064500	20855900	55551800	9789.04
43	-17820900	-18567500	-52430600	0.0222042	17820900	18567500	52430600	6409.72			43	-20065100	-20779700	-55630600	0.0222042	20065100	20779700	55630600	7262.32
44	-17758800	-18549400	-52406300	0.0212738	17758800	18549400	52406300	6134.49			44	-20047500	-20707500	-55612600	0.0212738	20047500	20707500	55612600	6951.72
45	-18225400	-18332500	-50487700	0.0636361	18225400	18332500	50487700	17111.3			45	-18553900	-18926800	-50308600	0.0636361	18553900	18926800	50308600	17053.8
46	-18232700	-18307800	-50478400	0.0951541	18232700	18307800	50478400	25575.9			46	-18549700	-18894000	-50309300	0.0951541	18549700	18894000	50309300	25497.3
47	-18122300	-18430600	-50464700	0.0999235	18122300	18430600	50464700	26845.8			47	-18503600	-18937300	-50300200	0.0999235	18503600	18937300	50300200	26766.5
48	-18068100	-18523600	-50469600	0.0780951	18068100	18523600	50469600	20988.5			48	-18474200	-19022300	-50284100	0.0780951	18474200	19022300	50284100	20911.8
49	-18240600	-18249100	-50493300	0.107316	18240600	18249100	50493300	28855.9			49	-18555500	-18874700	-50341800	0.107316	18555500	18874700	50341800	28789.2
50	-18248800	-18261500	-50485700	0.103588	18248800	18261500	50485700	27847.5			50	-18552600	-18875500	-50327500	0.103588	18552600	18875500	50327500	27774.2
51	-18244400	-18250700	-50484700	0.11661	18244400	18250700	50484700	31345.4			51	-18552100	-18861900	-50338500	0.11661	18552100	18861900	50338500	31276.7
52	-18248600	-18255200	-50494500	0.076146	18248600	18255200	50494500	20476.5			52	-18554600	-18884600	-50327400	0.076146	18554600	18884600	50327400	20417.2
53	-17758500	-18470000	-52028300	0.0429384	17758500	18470000	52028300	12209.5			53	-19820800	-20443600	-54797800	0.0429384	19820800	20443600	54797800	13627.6
54	-17837600	-18476300	-51979300	0.0419344	17837600	18476300	51979300	11905.3			54	-19805000	-20509500	-54648800	0.0419344	19805000	20509500	54648800	13243.9
55	-17899800	-18491600	-51990100	0.0509013	17899800	18491600	51990100	14459.6			55	-19811700	-20556800	-54646000	0.0509013	19811700	20556800	54646000	16077.4
56	-18252100	-18300400	-50726500	0.0362436	18252100	18300400	50726500	9832.25			56	-18759100	-19341700	-50844700	0.0362436	18759100	19341700	50844700	9929.58
57	-18202200	-18262000	-50593100	0.0721532	18202200	18262000	50593100	19471.6			57	-18632400	-19006200	-50567400	0.0721532	18632400	19006200	50567400	19533.2
58	-18199600	-18259400	-50583600	0.105454	18199600	18259400	50583600	28447.7			58	-18622500	-18977300	-50558100	0.105454	18622500	18977300	50558100	28534.4
59	-18200800	-18258600	-50578700	0.0980343	18200800	18258600	50578700	26441.4			59	-18619200	-18982200	-50537600	0.0980343	18619200	18982200	50537600	26506.9
60	-18202200	-18261100	-50589000	0.0688697	18202200	18261100	50589000	18582.6			60	-18627700	-19004900	-50555700	0.0688697	18627700	19004900	50555700	18635.9
61	-18203800	-18263400	-50598500	0.0541159	18203800	18263400	50598500	14607			61	-18634500	-19021900	-50570800	0.0541159	18634500	19021900	50570800	14653
62	-18195000	-18348900	-51014400	0.0935601	18195000	18348900	51014400	25652.5			62	-19023100	-19698400	-51746500	0.0935601	19023100	19698400	51746500	26545.1
63	-18201100	-18343200	-50981400	0.0906073	18201100	18343200	50981400	24812.6			63	-18991900	-19647600	-51648600	0.0906073	18991900	19647600	51648600	25609.2
64	-18210900	-18345500	-50982700	0.0817351	18210900	18345500	50982700	22384.9			64	-18996000	-19682000	-51633300	0.0817351	18996000	19682000	51633300	23092.3
65	-13450300	-20631200	-66636100	0.0419289	13450300	20631200	66636100	19478			65	-5125090	-10049400	-22052300	0.0419289	5125090	10049400	22052300	2210.98
66	-13932100	-21185200	-68794300	0.0385432	13932100	21185200	68794300	19077.7			66	-5014120	-10041500	-21803200	0.0385432	5014120	10041500	21803200	1991.71
67	-14201600	-20447100	-65007400	0.0440946	14201600	20447100	65007400	19460.1			67	-6516340	-11043100	-25524100	0.0440946	6516340	11043100	25524100	3077.5
68	-14197300	-18362200	-55075500	0.0588652	14197300	18362200	55075500	18631.9			68	-14902500	-17071600	-46279300	0.0588652	14902500	17071600	46279300	13251.2
69	-14351900	-18340100	-54815900	0.0638028	14351900	18340100	54815900	20004.8			69	-15453500	-17274800	-47635800	0.0638028	15453500	17274800	47635800	15201.5
70	-18076600	-18378700	-51274800	0.0632977	18076600	18378700	51274800	17518			70	-19256800	-19952000	-52606600	0.0632977	19256800	19952000	52606600	18550.7
71	-18082100	-18383200	-51291100	0.0685589	18082100	18383200	51291100	18986.1			71	-19268900	-19985500	-52630800	0.0685589	19268900	19985500	52630800	20113.2
72	-18223400	-18333400	-50912100	0.0865995	18223400	18333400	50912100	23655.3			72	-18929600	-19580400	-51418600	0.0865995	18929600	19580400	51418600	24262.7
73	-18226000	-18338100	-50932000	0.0496556	18226000	18338100	50932000	13574.1			73	-18948100	-19609200	-51463100	0.0496556	18948100	19609200	51463100	13936.9
74	-18195500	-18251900	-50551800	0.0539045	18195500	18251900	50551800	14523.8			74	-18596300	-18983900	-50426800	0.0539045	18596300	18983900	50426800	14514.4
75	-18195800	-18253100	-50557300	0.0734375	18195800	18253100	50557300	19790.8			75	-18600000	-18990800	-50437700	0.0734375	18600000	18990800	50437700	19782.6
76	-18224400	-18277100	-50642900	0.0314177	18224400	18277100	50642900	8495.26			76	-18677000	-19162700	-50632500	0.0314177	18677000	19162700	50632500	8532.27
77	-18227000	-18277900	-50644100	0.0221507	18227000	18277900	50644100	5989.82			77	-18681500	-19169300	-50624400	0.0221507	18681500	19169300	50624400	6014.05
78	-18173100	-18247900	-50555100	0.0429991	18173100	18247900	50555100	11585.9			78	-18591700	-18967600	-50421300	0.0429991	18591700	18967600	50421300	11574.7
79	-18174000	-18249000	-50559600	0.0380235	18174000	18249000	50559600	10247			79	-18595100	-18973600	-50431500	0.0380235	18595100	18973600	50431500	10239.6
80	-18259800	-18301900	-50726000	0.0400653	18259800	18301900	50726000	10869.1			80	-18760300	-19363200	-50829300	0.0400653	18760300	19363200	50829300	10971.4
81	-18259100	-18300300	-50718800	0.0356997	18259100	18300300	50718800	9682.15			81	-18753200	-19349200	-50809200	0.0356997	18753200	19349200	50809200	9767.99
82	-7436820	-15572500	-48541300	0.0552852	7436820	15572500	48541300	13797.6			82	-3802450	-8795710	-18738400	0.0552852	3802450	8795710	18738400	2129.74
83	-7964070	-15501300	-47674900	0.0609678	7964070	15501300	47674900	14635.9			83	-4934390	-9602040	-21543800	0.0609678	4934390	9602040	21543800	3057.3
84	-17122500	-18483400	-52727900	0.0858738	17122500	18483400	52727900	25015.8			84	-20147200	-20248100	-56553800	0.0858738	20147200	20248100	56553800	28926.2
85	-16904800	-18465600	-52861200	0.0937503	16904800	18465600	52861200	27431.5			85	-20113100	-20184400	-56865900	0.0937503	20113100	20184400	56865900	31900.5
86	-16883000	-18434900	-52736400	0.112737	16883000	18434900	52736400	32833.6			86	-20027500	-20152700	-56800600	0.112737	20027500	20152700	56800600	38265.7
87	-17099300	-18455500	-52618100	0.0876202	17099300	18455500	52618100	25419.8			87	-20101200	-20164400	-56417900	0.0876202	20101200	20164400	56417900	29370
88	-17336100	-18516100	-52670200	0.0509936	17336100	18516100	52670200	14831.1			88	-20132900	-20426900	-56306600	0.0509936	20132900	20426900	56306600	17044.2
89	-17192600	-18514400	-52805500	0.0605966	17192600	18514400	52805500	17705.9			89	-20172800	-20353300	-56570300	0.0605966	20172800	20353300	56570300	20430.6
90	-17853900	-18492400	-52039400	0.0578588	17853900	18492400	52039400	16463.8			90	-19840800	-20554700	-54787100	0.0578588	19840800	20554700	54787100	18364.6
91	-18282500	-18329400	-50834000	0.043522	18282500	18329400	50834000	11856.1			91	-18869300	-19590400	-51121100	0.043522	18869300	19590400	51121100	12061
92	-18280800	-18326900	-50824100	0.044882	18280800	18326900	50824100	12222			92	-18858300	-19566900	-51092400	0.044882	18858300	19566900	51092400	12423.3
93	-17746100	-18523500	-52295600	0.0303449	17746100	18523500	52295600	8714.16			93	-19983300	-20620200	-55400700	0.0303449	19983300	20620200	55400700	9840.55
94	-17656100	-18515000	-52345000	0.0279141	17656100	18515000	52345000	8028.65			94	-19998700	-20556700	-55537100	0.0279141	19998700	20556700	55537100	9092.47
95	-17644800	-18503900	-52303600	0.0255633	17644800	18503900	52303600	7341.01			95	-19975500	-20514400	-55469100	0.0255633	19975500	20514400	55469100	8305.92
96	-17737400	-18511600	-52247800	0.0360376	17737400	18511600	52247800	10330.4			96	-19953100	-20572000	-55304700	0.0360376	19953100	20572000	55304700	11645.8
97	-17839900	-18534300	-52253300	0.0340194	17839900	18534300	52253300	9756.87			97	-19970000	-20684600	-55272800	0.0340194	19970000	20684600	55272800	10986.6
98	-15799000	-19840900	-60520700	0.0204939	15799000	19840900	60520700	7825.15			98	-12049700	-14809800	-39236700	0.0204939	12049700	14809800	39236700	3319.4
99	-16261100	-19980500	-60724200	0.0259261	16261100	19980500	60724200	9965.5			99	-12407900	-15156700	-40113200	0.0259261	12407900	15156700	40113200	4389.77
100	-16813200	-20155100	-61004100	0.0326618	16813200	20155100	61004100	12671.3			100	-12589800	-15474100	-40551500	0.0326618	12589800	15474100	40551500	5656.97
101	-10439000	-14623100	-41014800	0.0611123	10439000	14623100	41014800	10774.5			101	-6296900	-9965180	-21962300	0.0611123	6296900	9965180	21962300	3176.55
102	-11217100	-14144900	-37957700	0.0592956	11217100	14144900	37957700	8975.54			102	-6110320	-9820240	-21460200	0.0592956	6110320	9820240	21460200	2947.63
103	-11663700	-14837800	-40813100	0.0496613	11663700	14837800	40813100	8673.03			103	-7017280	-10245600	-22595000	0.0496613	7017280	10245600	22595000	2730.96
104	-10711000	-15042600	-42741900	0.0509174	10711000	15042600	42741900	9742.63			104	-6604590	-10255100	-23052400	0.0509174	6604590	10255100	23052400	2905.85
105	-8763640	-14837800	-43713400	0.0529934	8763640	14837800	43713400	10647.6			105	-5083950	-9717140	-21949500	0.0529934	5083950	9717140	21949500	2754
106	-9559410	-15163600	-44470100	0.0512993	9559410	15163600	44470100	10645			106	-5582610	-10040100	-23003500	0.0512993	5582610	10040100	23003500	2916.45
107	-17979000	-18422100	-51579300	0.0424376	17979000	18422100	51579300	11875.4			107	-19508300	-20254800	-53502300	0.0424376	19508300	20254800	53502300	12859.5
108	-17946400	-18420300	-51603600	0.0439622	17946400	18420300	51603600	12311.9			108	-19530100	-20264800	-53596000	0.0439622	19530100	20264800	53596000	13366.3
109	-17914700	-18420900	-51637800	0.0383942	17914700	18420900	51637800	10765.1			109	-19551500	-20257500	-53705400	0.0383942	19551500	20257500	53705400	11718.3
110	-17965800	-18399700	-51485700	0.078942	17965800	18399700	51485700	22012.4			110	-19430200	-20107700	-53277300	0.078942	19430200	20107700	53277300	23715
111	-17968800	-18391700	-51444700	0.0863586	17968800	18391700	51444700	24043.8			111	-19398500	-20064800	-53168700	0.0863586	19398500	20064800	53168700	25837.8
112	-18014600	-18396700	-51422800	0.0694767	18014600	18396700	51422800	19330.8			112	-19381800	-20102700	-53051200	0.0694767	19381800	20102700	53051200	20703.3
113	-18012000	-18402400	-51452300	0.0638158	18012000	18402400	51452300	17775.2			113	-19408100	-20147900	-53131700	0.0638158	19408100	20147900	53131700	19075
114	-18199500	-18258800	-50580600	0.0443946	18199500	18258800	50580600	11974.7			114	-18617500	-19021900	-50489800	0.0443946	18617500	19021900	50489800	11984.2
115	-18197400	-18258100	-50579300	0.02394	18197400	18258100	50579300	6457.06			115	-18616900	-19019000	-50481300	0.02394	18616900	19019000	50481300	6460.44
116	-18198400	-18259000	-50582800	0.023275	18198400	18259000	50582800	6278.55			116	-18619900	-19029200	-50494100	0.023275	18619900	19029200	50494100	6284.27
117	-18200300	-18260100	-50586300	0.0405978	18200300	18260100	50586300	10953			117	-18622000	-19031900	-50501400	0.0405978	18622000	19031900	50501400	10964.6
118	-18199600	-18257500	-50574400	0.0643292	18199600	18257500	50574400	17347.7			118	-18613500	-19010400	-50482100	0.0643292	18613500	19010400	50482100	17359.6
119	-18198100	-18257100	-50574000	0.0462375	18198100	18257100	50574000	12468.6			119	-18612400	-19011200	-50476300	0.0462375	18612400	19011200	50476300	12474.8
120	-18188800	-18363900	-51092300	0.0729946	18188800	18363900	51092300	20072			120	-19097500	-19846600	-51952800	0.0729946	19097500	19846600	51952800	20881.4
121	-18203100	-18363100	-51074100	0.0644844	18203100	18363100	51074100	17720.7			121	-19082000	-19834900	-51890300	0.0644844	19082000	19834900	51890300	18403.9
122	-18178200	-18366700	-51116000	0.0623789	18178200	18366700	51116000	17167.5			122	-19118500	-19866600	-52032700	0.0623789	19118500	19866600	52032700	17898.3
123	-18234200	-18302100	-50752300	0.0797915	18234200	18302100	50752300	21665.6			123	-18780400	-19333900	-50954200	0.0797915	18780400	19333900	50954200	21948.8
124	-18240300	-18304700	-50758800	0.0602647	18240300	18304700	50758800	16367.9			124	-18786300	-19358700	-50957700	0.0602647	18786300	19358700	50957700	16581.5
125	-18239500	-18307100	-50770900	0.0562228	18239500	18307100	50770900	15277.1			125	-18797800	-19375300	-50995600	0.0562228	18797800	19375300	50995600	15492.4
126	-18233100	-18305100	-50767700	0.0746292	18233100	18305100	50767700	20275.6			126	-18793600	-19351500	-50999600	0.0746292	18793600	19351500	50999600	20565.1
127	-18226100	-18296800	-50735500	0.0884206	18226100	18296800	50735500	23992.7			127	-18762500	-19278600	-50924200	0.0884206	18762500	19278600	50924200	24289
128	-18226300	-18299900	-50749700	0.0855461	18226300	18299900	50749700	23225.2			128	-18775500	-19299200	-50965700	0.0855461	18775500	19299200	50965700	23538
129	-16806200	-18571600	-53464900	0.0153901	16806200	18571600	53464900	4603.26			129	-20399500	-20471900	-57532200	0.0153901	20399500	20471900	57532200	5361.72
130	-16915100	-18624700	-53609100	0.0225581	16915100	18624700	53609100	6784.33			130	-20449400	-20570300	-57671900	0.0225581	20449400	20570300	57671900	7898.24
131	-18230300	-18281600	-50658700	0.0323857	18230300	18281600	50658700	8762.44			131	-18686600	-19178200	-50663100	0.0323857	18686600	19178200	50663100	8805.88
132	-18227200	-18279200	-50650400	0.0310347	18227200	18279200	50650400	8394.17			132	-18687400	-19175200	-50652400	0.0310347	18687400	19175200	50652400	8435.14
133	-18227100	-18279600	-50652200	0.0290055	18227100	18279600	50652200	7845.85			133	-18689900	-19177000	-50662000	0.0290055	18689900	19177000	50662000	7886.51
134	-17025200	-18545800	-53122600	0.0355218	17025200	18545800	53122600	10497			134	-20286300	-20377600	-57087000	0.0355218	20286300	20377600	57087000	12188.2
135	-16982100	-18509400	-52992200	0.0767058	16982100	18509400	52992200	22556.7			135	-20237500	-20248300	-56984000	0.0767058	20237500	20248300	56984000	26216.7
136	-18242900	-18368000	-51057700	0.0267271	18242900	18368000	51057700	7341.36			136	-19079800	-19899800	-51797200	0.0267271	19079800	19899800	51797200	7604.51
137	-18243000	-18365200	-51044200	0.0373335	18243000	18365200	51044200	10249.5			137	-19064600	-19877100	-51765400	0.0373335	19064600	19877100	51765400	10608.7
138	-18205600	-18250200	-50533500	0.0788996	18205600	18250200	50533500	21244.5			138	-18585800	-18955600	-50405300	0.0788996	18585800	18955600	50405300	21224.7
139	-18203100	-18251300	-50541200	0.0901879	18203100	18251300	50541200	24290.8			139	-18591000	-18964700	-50420600	0.0901879	18591000	18964700	50420600	24276.3
140	-18201400	-18250800	-50540700	0.0740564	18201400	18250800	50540700	19945.5			140	-18590400	-18970000	-50412700	0.0740564	18590400	18970000	50412700	19928.7
141	-16910900	-18590000	-53447500	0.0335293	16910900	18590000	53447500	10024.5			141	-20390400	-20475200	-57485600	0.0335293	20390400	20475200	57485600	11663.1
142	-18207900	-18268600	-50619000	0.115735	18207900	18268600	50619000	31264.1			142	-18653000	-19062300	-50618900	0.115735	18653000	19062300	50618900	31400.1
143	-18205800	-18265700	-50607100	0.0884756	18205800	18265700	50607100	23889.4			143	-18643100	-19040800	-50593100	0.0884756	18643100	19040800	50593100	23978.7
144	-18207500	-18266400	-50608900	0.0829007	18207500	18266400	50608900	22385.8			144	-18644300	-19054700	-50585000	0.0829007	18644300	19054700	50585000	22462.4
145	-18210800	-18269400	-50619900	0.106436	18210800	18269400	50619900	28753.4			145	-18654500	-19080400	-50607800	0.106436	18654500	19080400	50607800	28867.6
146	-18210100	-18271400	-50630300	0.127685	18210100	18271400	50630300	34507.3			146	-18663900	-19086200	-50646800	0.127685	18663900	19086200	50646800	34682.3
147	-18204100	-18266400	-50612200	0.112507	18204100	18266400	50612200	30383.8			147	-18647000	-19034000	-50618400	0.112507	18647000	19034000	50618400	30519.7
148	-18202600	-18263700	-50601100	0.0961343	18202600	18263700	50601100	25951.1			148	-18637600	-19016100	-50591400	0.0961343	18637600	19016100	50591400	26049.8
149	-18204800	-18263600	-50598400	0.0689556	18204800	18263600	50598400	18612.6			149	-18635400	-19033800	-50563100	0.0689556	18635400	19033800	50563100	18666.8
150	-18202700	-18260900	-50587400	0.0775434	18202700	18260900	50587400	20921.7			150	-18626600	-19012700	-50542700	0.0775434	18626600	19012700	50542700	20973.4
151	-18203400	-18261000	-50587200	0.0797541	18203400	18261000	50587200	21518.1			151	-18625800	-19019300	-50531900	0.0797541	18625800	19019300	50531900	21563.3
152	-18205400	-18263500	-50597100	0.0798254	18205400	18263500	50597100	21545.6			152	-18634100	-19039500	-50551600	0.0798254	18634100	19039500	50551600	21600.5
153	-11222200	-16451300	-48944100	0.0418892	11222200	16451300	48944100	10500.2			153	-7409750	-11435300	-27711400	0.0418892	7409750	11435300	27711400	3419.01
154	-11329500	-16106900	-47195600	0.0395063	11329500	16106900	47195600	9206.09			154	-7652110	-11239900	-26666600	0.0395063	7652110	11239900	26666600	2991.97
155	-11325500	-16773800	-50377800	0.0444682	11325500	16773800	50377800	11809.1			155	-8291760	-12072300	-29888300	0.0444682	8291760	12072300	29888300	4208.53
156	-14962900	-19650900	-60451500	0.0305811	14962900	19650900	60451500	11654.1			156	-10619800	-13774200	-35697400	0.0305811	10619800	13774200	35697400	4107.15
157	-14598100	-19735000	-61217200	0.0497144	14598100	19735000	61217200	19434.9			157	-9483490	-12943300	-32889700	0.0497144	9483490	12943300	32889700	5679.1
158	-13888900	-19237500	-59555300	0.0402154	13888900	19237500	59555300	14888.2			158	-9610110	-13086200	-33198200	0.0402154	9610110	13086200	33198200	4681.35
159	-14577300	-19382800	-59559700	0.0293313	14577300	19382800	59559700	10853.1			159	-10990400	-14035500	-36615500	0.0293313	10990400	14035500	36615500	4142.12
160	-15381000	-19622000	-59895900	0.0257515	15381000	19622000	59895900	9632.18			160	-12014900	-14799400	-39148900	0.0257515	12014900	14799400	39148900	4152.85
161	-16575600	-19083500	-56134600	0.0316151	16575600	19083500	56134600	10402.1			161	-20164400	-20778000	-59293800	0.0316151	20164400	20778000	59293800	11665.5
162	-16166000	-19049800	-56383900	0.0437908	16166000	19049800	56383900	14529.1			162	-18954900	-19827700	-56315700	0.0437908	18954900	19827700	56315700	14573.4
163	-18269600	-18318300	-50794000	0.0397806	18269600	18318300	50794000	10820			163	-18825700	-19488900	-51014900	0.0397806	18825700	19488900	51014900	10975.5
164	-18269100	-18315200	-50780000	0.0376338	18269100	18315200	50780000	10230.7			164	-18814600	-19472100	-50979200	0.0376338	18814600	19472100	50979200	10368.6
165	-18266000	-18315700	-50785500	0.0381121	18266000	18315700	50785500	10362.8			165	-18819300	-19474500	-50998800	0.0381121	18819300	19474500	50998800	10508.2
166	-18170600	-18246200	-50549500	0.0404393	18170600	18246200	50549500	10893.8			166	-18588200	-18960800	-50411400	0.0404393	18588200	18960800	50411400	10881.3
167	-17716000	-18498200	-52204900	0.0506477	17716000	18498200	52204900	14494.5			167	-19928800	-20524000	-55237000	0.0506477	19928800	20524000	55237000	16325.9
168	-13581100	-16579000	-47193600	0.11729	13581100	16579000	47193600	27324.3			168	-9535560	-12556800	-31093400	0.11729	9535560	12556800	31093400	12011.3
169	-13629700	-16812900	-48260000	0.130515	13629700	16812900	48260000	31777.6			169	-10125800	-13136600	-33266000	0.130515	10125800	13136600	33266000	15260
170	-13128100	-16839800	-48889700	0.0903903	13128100	16839800	48889700	22575.7			170	-9920960	-13068500	-33146300	0.0903903	9920960	13068500	33146300	10489.8
171	-12982600	-16527300	-47545900	0.0878805	12982600	16527300	47545900	20768			171	-8974680	-12340500	-30623000	0.0878805	8974680	12340500	30623000	8725.8
172	-16120200	-19544300	-58786400	0.0425478	16120200	19544300	58786400	15333.1			172	-14999000	-17044300	-46514500	0.0425478	14999000	17044300	46514500	9671.2
173	-16170700	-19321000	-57671700	0.0545972	16170700	19321000	57671700	18942.6			173	-16896500	-18337800	-51204700	0.0545972	16896500	18337800	51204700	15025.7
174	-15628200	-19248400	-57867900	0.0562216	15628200	19248400	57867900	19634.4			174	-15377000	-17224400	-47463600	0.0562216	15377000	17224400	47463600	13298.7
175	-17138800	-18896800	-54681900	0.0407698	17138800	18896800	54681900	12751.5			175	-21005000	-21428800	-59461000	0.0407698	21005000	21428800	59461000	15180.3
176	-17241100	-18843600	-54326000	0.0378168	17241100	18843600	54326000	11680.2			176	-20857600	-21413000	-58774300	0.0378168	20857600	21413000	58774300	13770.1
177	-16930800	-18803000	-54443000	0.0428572	16930800	18803000	54443000	13285			177	-20847000	-21117900	-59018600	0.0428572	20847000	21117900	59018600	15714.2
178	-17625800	-18586500	-52716000	0.0434506	17625800	18586500	52716000	12668.4			178	-20180100	-20745000	-56213600	0.0434506	20180100	20745000	56213600	14494.5
179	-17678700	-18567900	-52574700	0.0433625	17678700	18567900	52574700	12579			179	-20124900	-20735100	-55960400	0.0433625	20124900	20735100	55960400	14340.6
180	-17533900	-18551000	-52638700	0.0467816	17533900	18551000	52638700	13597.4			180	-20137300	-20629500	-56125000	0.0467816	20137300	20629500	56125000	15551.9
181	-18113300	-18444800	-51553500	0.0392	18113300	18444800	51553500	10964			181	-19512900	-20403000	-53375700	0.0392	19512900	20403000	53375700	11833.1
182	-18128100	-18438700	-51509500	0.0403764	18128100	18438700	51509500	11275.1			182	-19479500	-20380700	-53238800	0.0403764	19479500	20380700	53238800	12127.9
183	-18090600	-18436000	-51534100	0.0412311	18090600	18436000	51534100	11522.8			183	-19495000	-20370200	-53323300	0.0412311	19495000	20370200	53323300	12421.2
184	-18256000	-18383200	-51117200	0.0398855	18256000	18383200	51117200	10980.7			184	-19137400	-20011100	-51978200	0.0398855	19137400	20011100	51978200	11429.5
185	-18260500	-18378600	-51090600	0.0430939	18260500	18378600	51090600	11852.4			185	-19114600	-19985500	-51895200	0.0430939	19114600	19985500	51895200	12310.1
186	-18246800	-18378800	-51105400	0.042317	18246800	18378800	51105400	11644.6			186	-19125200	-19985600	-51945500	0.042317	19125200	19985600	51945500	12110.3
187	-18286700	-18343800	-50898800	0.0404055	18286700	18343800	50898800	11034.2			187	-18933000	-19706100	-51309500	0.0404055	18933000	19706100	51309500	11281.8
188	-18259200	-18298600	-50710600	0.0431237	18259200	18298600	50710600	11692			188	-18745700	-19338400	-50784500	0.0431237	18745700	19338400	50784500	11787.8
189	-18258800	-18296500	-50701000	0.0396468	18258800	18296500	50701000	10745.4			189	-18737400	-19323300	-50759800	0.0396468	18737400	19323300	50759800	10826.7
190	-18254700	-18296100	-50703500	0.0424127	18254700	18296100	50703500	11495.9			190	-18738800	-19321000	-50769000	0.0424127	18738800	19321000	50769000	11585.8
191	-18236000	-18281600	-50652800	0.0418297	18236000	18281600	50652800	11315.4			191	-18685100	-19198500	-50635500	0.0418297	18685100	19198500	50635500	11363.1
192	-18232600	-18279300	-50645400	0.0400662	18232600	18279300	50645400	10835.2			192	-18677800	-19180800	-50618200	0.0400662	18677800	19180800	50618200	10876.1
193	-18232900	-18279900	-50647700	0.0389758	18232900	18279900	50647700	10541.2			193	-18680400	-19185500	-50626000	0.0389758	18680400	19185500	50626000	10583.4
194	-18222700	-18274500	-50632400	0.0465766	18222700	18274500	50632400	12589.1			194	-18663400	-19143000	-50587700	0.0465766	18663400	19143000	50587700	12626.7
195	-18219200	-18272400	-50625600	0.0424593	18219200	18272400	50625600	11473.1			195	-18656900	-19128900	-50570500	0.0424593	18656900	19128900	50570500	11502.3
196	-18219200	-18272600	-50626900	0.0497625	18219200	18272600	50626900	13447.2			196	-18658400	-19129600	-50576900	0.0497625	18658400	19129600	50576900	13484
197	-18210100	-18268100	-50614600	0.0418513	18210100	18268100	50614600	11303.7			197	-18644000	-19092200	-50545900	0.0418513	18644000	19092200	50545900	11325.2
198	-18206700	-18266100	-50608600	0.0422425	18206700	18266100	50608600	11406.6			198	-18638200	-19079000	-50531300	0.0422425	18638200	19079000	50531300	11424.1
199	-18208000	-18266700	-50609800	0.0454868	18208000	18266700	50609800	12283.3			199	-18640300	-19083600	-50537000	0.0454868	18640300	19083600	50537000	12304.4
200	-18196000	-18261700	-50598000	0.041266	18196000	18261700	50598000	11138			200	-18626000	-19044400	-50508000	0.041266	18626000	19044400	50508000	11148.5
201	-18191700	-18259500	-50591700	0.041163	18191700	18259500	50591700	11107.4			201	-18620600	-19031700	-50494700	0.041163	18620600	19031700	50494700	11114.4
202	-18194700	-18260300	-50592700	0.0460657	18194700	18260300	50592700	12430.9			202	-18622500	-19037300	-50498300	0.0460657	18622500	19037300	50498300	12440.2
203	-14019800	-16429500	-46042800	0.111444	14019800	16429500	46042800	24747.5			203	-9807570	-12467100	-30393800	0.111444	9807570	12467100	30393800	10932.2
204	-13631600	-17105300	-49651500	0.122572	13631600	17105300	49651500	31570.5			204	-10476800	-13646500	-35344800	0.122572	10476800	13646500	35344800	16139
205	-18186000	-18254700	-50574800	0.139303	18186000	18254700	50574800	37564.5			205	-18610900	-18882700	-50597500	0.139303	18610900	18882700	50597500	37733.2
206	-18182400	-18251100	-50560900	0.150426	18182400	18251100	50560900	40542			206	-18599200	-18848300	-50576100	0.150426	18599200	18848300	50576100	40707
207	-18186200	-18257800	-50589300	0.124067	18186200	18257800	50589300	33474.3			207	-18622900	-18908200	-50629300	0.124067	18622900	18908200	50629300	33650.2
208	-14988300	-17223300	-35970800	0.117353	14988300	17223300	35970800	16727.2			208	-11090800	-12295700	-21346600	0.117353	11090800	12295700	21346600	6346.37
209	-15139500	-16439800	-37475000	0.134755	15139500	16439800	37475000	20500.9			209	-11152100	-11586100	-22348100	0.134755	11152100	11586100	22348100	7719.31
210	-16651800	-18119000	-51462100	0.169277	16651800	18119000	51462100	46979.7			210	-16750000	-18219700	-50864600	0.169277	16750000	18219700	50864600	45967.6
211	-16521800	-18068200	-51350100	0.139221	16521800	18068200	51350100	38462.7			211	-15918500	-17608600	-48783300	0.139221	15918500	17608600	48783300	34782.6
212	-16850500	-18173100	-51521400	0.152897	16850500	18173100	51521400	42549.8			212	-17462900	-18738900	-52625700	0.152897	17462900	18738900	52625700	44439.5
213	-18187300	-18250400	-50553100	0.1753	18187300	18250400	50553100	47232.8			213	-18595000	-18856100	-50548300	0.1753	18595000	18856100	50548300	47390.3
214	-18239500	-18270500	-50502400	0.0316468	18239500	18270500	50502400	8512.86			214	-18557100	-18899500	-50325900	0.0316468	18557100	18899500	50325900	8485.61
215	-18241800	-18261300	-50501200	0.0492864	18241800	18261300	50501200	13257			215	-18556400	-18896600	-50324800	0.0492864	18556400	18896600	50324800	13214.7
216	-18269500	-18326000	-50830800	0.0315284	18269500	18326000	50830800	8587.41			216	-18866800	-19562500	-51121100	0.0315284	18866800	19562500	51121100	8736.2
217	-18265200	-18326300	-50836500	0.0216114	18265200	18326300	50836500	5887.48			217	-18868800	-19558000	-51148600	0.0216114	18868800	19558000	51148600	5994.21
218	-18263900	-18324200	-50827800	0.0255705	18263900	18324200	50827800	6963.72			218	-18859000	-19543200	-51119600	0.0255705	18859000	19543200	51119600	7084.2
219	-18083100	-18370300	-51228400	0.0397345	18083100	18370300	51228400	10977.9			219	-19212900	-19858700	-52490600	0.0397345	19212900	19858700	52490600	11591.4
220	-18094200	-18372300	-51226700	0.0376744	18094200	18372300	51226700	10408.5			220	-19212400	-19884400	-52457300	0.0376744	19212400	19884400	52457300	10978.6
221	-18076600	-18373900	-51252000	0.0420511	18076600	18373900	51252000	11627.9			221	-19236300	-19908300	-52552600	0.0420511	19236300	19908300	52552600	12297.5
222	-18187100	-18333200	-50947900	0.0975379	18187100	18333200	50947900	26675.5			222	-18956300	-19522400	-51604000	0.0975379	18956300	19522400	51604000	27507
223	-18192100	-18328600	-50921000	0.097763	18192100	18328600	50921000	26710.5			223	-18930000	-19480100	-51521100	0.097763	18930000	19480100	51521100	27481.2
224	-18235100	-18343300	-50947800	0.0157244	18235100	18343300	50947800	4301.21			224	-18969700	-19680200	-51478200	0.0157244	18969700	19680200	51478200	4417.39
225	-18237000	-18341600	-50937900	0.0104983	18237000	18341600	50937900	2870.63			225	-18961200	-19681100	-51468700	0.0104983	18961200	19681100	51468700	2948.16
226	-18240400	-18343200	-50941900	0.0129841	18240400	18343200	50941900	3550.92			226	-18960100	-19673000	-51457200	0.0129841	18960100	19673000	51457200	3644.58
227	-13791500	-18169400	-54562700	0.0554509	13791500	18169400	54562700	17229.6			227	-13861500	-16113300	-43700800	0.0554509	13861500	16113300	43700800	11126.2
228	-13958900	-18135200	-54232200	0.0623823	13958900	18135200	54232200	19148.5			228	-14289300	-16424200	-44758700	0.0623823	14289300	16424200	44758700	13127.5
229	-18224800	-18276400	-50639400	0.0268393	18224800	18276400	50639400	7256.32			229	-18673500	-19157500	-50621400	0.0268393	18673500	19157500	50621400	7285.68
230	-18221200	-18274800	-50635500	0.0489288	18221200	18274800	50635500	13226.3			230	-18668900	-19142900	-50613700	0.0489288	18668900	19142900	50613700	13277.3
231	-18199300	-18249400	-50536100	0.0250985	18199300	18249400	50536100	6758.5			231	-18586000	-18970000	-50390400	0.0250985	18586000	18970000	50390400	6748.38
232	-18197200	-18249300	-50537500	0.0236273	18197200	18249300	50537500	6362.63			232	-18592200	-18978700	-50390500	0.0236273	18592200	18978700	50390500	6353.19
233	-18198100	-18250000	-50540200	0.0294187	18198100	18250000	50540200	7923.04			233	-18591200	-18977700	-50407100	0.0294187	18591200	18977700	50407100	7915.24
234	-18265000	-18312100	-50769200	0.0254522	18265000	18312100	50769200	6916.22			234	-18806600	-19451400	-50961400	0.0254522	18806600	19451400	50961400	7007.09
235	-18259700	-18310000	-50764300	0.0260643	18259700	18310000	50764300	7081.1			235	-18794800	-19415700	-50937900	0.0260643	18794800	19415700	50937900	7168.13
236	-18263900	-18310700	-50763500	0.0252605	18263900	18310700	50763500	6862.63			236	-18802500	-19435800	-50919200	0.0252605	18802500	19435800	50919200	6943.09
237	-18267000	-18335200	-50877300	0.0251885	18267000	18335200	50877300	6872.57			237	-18906800	-19628300	-51262200	0.0251885	18906800	19628300	51262200	7018.11
238	-18261300	-18332500	-50870400	0.0243043	18261300	18332500	50870400	6629.45			238	-18901000	-19608900	-51249000	0.0243043	18901000	19608900	51249000	6767.85
239	-18266800	-18333000	-50867100	0.0228998	18266800	18333000	50867100	6245.71			239	-18898500	-19612000	-51230800	0.0228998	18898500	19612000	51230800	6372.57
240	-18166500	-18409600	-51332200	0.0300627	18166500	18409600	51332200	8340.65			240	-19326200	-20210700	-52673200	0.0300627	19326200	20210700	52673200	8842.25
241	-18189100	-18411700	-51319800	0.0283729	18189100	18411700	51319800	7868.83			241	-19322200	-20226900	-52627600	0.0283729	19322200	20226900	52627600	8332.27
242	-18178100	-18414500	-51344100	0.0292889	18178100	18414500	51344100	8129.93			242	-19340300	-20244600	-52711700	0.0292889	19340300	20244600	52711700	8627.92
243	-17958800	-18444800	-51708000	0.0178035	17958800	18444800	51708000	5005.64			243	-19616400	-20384100	-53875300	0.0178035	19616400	20384100	53875300	5469.59
244	-17995500	-18449400	-51693100	0.0222314	17995500	18449400	51693100	6247.89			244	-19613800	-20417100	-53811800	0.0222314	19613800	20417100	53811800	6815.74
245	-17980200	-18451900	-51720200	0.0205295	17980200	18451900	51720200	5775.12			245	-19629900	-20428800	-53907900	0.0205295	19629900	20428800	53907900	6315.51
246	-18290500	-18340100	-50877000	0.025921	18290500	18340100	50877000	7073			246	-18913700	-19674800	-51239900	0.025921	18913700	19674800	51239900	7217.93
247	-18236100	-18387300	-51156500	0.0281751	18236100	18387300	51156500	7767.65			247	-19171500	-20048600	-52103500	0.0281751	19171500	20048600	52103500	8112.07
248	-18223400	-18384100	-51153900	0.0309398	18223400	18384100	51153900	8528.62			248	-19168300	-20025200	-52100300	0.0309398	19168300	20025200	52100300	8906.11
249	-18240600	-18385000	-51141100	0.0265011	18240600	18385000	51141100	7302.05			249	-19159100	-20031900	-52056300	0.0265011	19159100	20031900	52056300	7616.45
250	-18180800	-18255600	-50584000	0.0219122	18180800	18255600	50584000	5910.79			250	-18609800	-18998400	-50476700	0.0219122	18609800	18998400	50476700	5911.6
251	-18182000	-18255200	-50581200	0.0212656	18182000	18255200	50581200	5735.79			251	-18612300	-19003200	-50471600	0.0212656	18612300	19003200	50471600	5736.23
252	-18177200	-18253900	-50579900	0.0278795	18177200	18253900	50579900	7519.18			252	-18608700	-18989500	-50468000	0.0278795	18608700	18989500	50468000	7518.79
253	-15793800	-19656300	-59646300	0.0210128	15793800	19656300	59646300	7793.96			253	-13063000	-15561600	-41736300	0.0210128	13063000	15561600	41736300	3848.04
254	-16281200	-19759600	-59651300	0.025579	16281200	19759600	59651300	9489.72			254	-13726200	-16309700	-43365500	0.025579	13726200	16309700	43365500	5061.7
255	-14648600	-14658900	-36916500	0.0375914	14648600	14658900	36916500	5479.27			255	-9190580	-10519500	-21728700	0.0375914	9190580	10519500	21728700	1962.05
256	-14333700	-14955900	-35118700	0.0296446	14333700	14955900	35118700	3949.39			256	-8983820	-10325500	-21011600	0.0296446	8983820	10325500	21011600	1452.62
257	-14540900	-15571000	-35491200	0.0377096	14540900	15571000	35491200	5152.33			257	-9734380	-10519300	-21174900	0.0377096	9734380	10519300	21174900	1897.19
258	-18224100	-18248800	-50508100	0.0206285	18224100	18248800	50508100	5549.48			258	-18570900	-18927300	-50363300	0.0206285	18570900	18927300	50363300	5539.74
259	-18222900	-18248700	-50509200	0.019875	18222900	18248700	50509200	5346.97			259	-18558400	-18900300	-50329300	0.019875	18558400	18900300	50329300	5329.89
260	-18225300	-18248900	-50507900	0.0337229	18225300	18248900	50507900	9072.11			260	-18581700	-18920400	-50333900	0.0337229	18581700	18920400	50333900	9046.48
261	-18260000	-18362200	-51013200	0.0408061	18260000	18362200	51013200	11190.6			261	-19037700	-19853400	-51660900	0.0408061	19037700	19853400	51660900	11549.9
262	-18261500	-18359500	-50998800	0.0414489	18261500	18359500	50998800	11360.7			262	-19024900	-19834800	-51618500	0.0414489	19024900	19834800	51618500	11712.6
263	-18276900	-18362400	-50997100	0.040441	18276900	18362400	50997100	11084.4			263	-19025800	-19855600	-51601800	0.040441	19025800	19855600	51601800	11421.9
264	-18275600	-18365100	-51011100	0.040632	18275600	18365100	51011100	11142.6			264	-19039500	-19878500	-51644600	0.040632	19039500	19878500	51644600	11495.2
265	-18258300	-18364700	-51026800	0.040218	18258300	18364700	51026800	11034.8			265	-19051800	-19878700	-51702600	0.040218	19051800	19878700	51702600	11402.2
266	-18106000	-18387500	-51287500	0.045969	18106000	18387500	51287500	12729.6			266	-19272100	-20050300	-52580800	0.045969	19272100	20050300	52580800	13465.7
267	-18094300	-18385100	-51287900	0.056298	18094300	18385100	51287900	15589.4			267	-19268200	-20011700	-52601300	0.056298	19268200	20011700	52601300	16500.6
268	-18110200	-18378400	-51239800	0.0545692	18110200	18378400	51239800	15084.4			268	-19226700	-19955200	-52459800	0.0545692	19226700	19955200	52459800	15908.4
269	-18122100	-18381000	-51240500	0.0559479	18122100	18381000	51240500	15466.5			269	-19230600	-19990300	-52443300	0.0559479	19230600	19990300	52443300	16303.2
270	-18258300	-18367700	-51041100	0.0358265	18258300	18367700	51041100	9835.2			270	-19065200	-19900500	-51744800	0.0358265	19065200	19900500	51744800	10173.9
271	-18124600	-18412700	-51389200	0.0515069	18124600	18412700	51389200	14318.5			271	-19370500	-20234500	-52865600	0.0515069	19370500	20234500	52865600	15256.1
272	-18090200	-18410100	-51411100	0.0487586	18090200	18410100	51411100	13564			272	-19382100	-20208500	-52947100	0.0487586	19382100	20208500	52947100	14482.5
273	-17581500	-18410600	-51922400	0.0815404	17581500	18410600	51922400	23082.3			273	-19747300	-20131000	-54765000	0.0815404	19747300	20131000	54765000	25816.7
274	-17504500	-18411400	-52003100	0.077306	17504500	18411400	52003100	21944.6			274	-19798900	-20120000	-55021700	0.077306	19798900	20120000	55021700	24694.6
275	-17851200	-18443100	-51807200	0.0444865	17851200	18443100	51807200	12549.7			275	-19677900	-20359100	-54206300	0.0444865	19677900	20359100	54206300	13825.5
276	-17829300	-18432600	-51779200	0.0484868	17829300	18432600	51779200	13663			276	-19655500	-20305800	-54152700	0.0484868	19655500	20305800	54152700	15036.9
277	-17879200	-18437600	-51753000	0.0364916	17879200	18437600	51753000	10274.5			277	-19640300	-20341500	-54044600	0.0364916	19640300	20341500	54044600	11275.8
278	-17905400	-18447800	-51775600	0.0340716	17905400	18447800	51775600	9602.05			278	-19660900	-20394000	-54090300	0.0340716	19660900	20394000	54090300	10547.3
279	-17829200	-18451400	-51868700	0.0397168	17829200	18451400	51868700	11229.1			279	-19718400	-20383400	-54375000	0.0397168	19718400	20383400	54375000	12417.6
280	-17882500	-18454000	-51827800	0.0390545	17882500	18454000	51827800	11026.9			280	-19694600	-20407100	-54237700	0.0390545	19694600	20407100	54237700	12153.2
281	-18072300	-18423200	-51491500	0.0343522	18072300	18423200	51491500	9584.47			281	-19451500	-20290200	-53195900	0.0343522	19451500	20290200	53195900	10298.3
282	-18061000	-18417300	-51474600	0.0398288	18061000	18417300	51474600	11105			282	-19434500	-20254200	-53151300	0.0398288	19434500	20254200	53151300	11919.2
283	-12906400	-20099600	-64646600	0.0447689	12906400	20099600	64646600	19584.5			283	-5380000	-10189000	-22656700	0.0447689	5380000	10189000	22656700	2483.79
284	-12300000	-19586100	-62805800	0.0450623	12300000	19586100	62805800	18620.8			284	-5311280	-9954940	-22481100	0.0450623	5311280	9954940	22481100	2455.05
285	-18265100	-18357400	-50985100	0.0396644	18265100	18357400	50985100	10866.2			285	-19011300	-19813800	-51574600	0.0396644	19011300	19813800	51574600	11189.2
286	-18268400	-18355100	-50970900	0.0370706	18268400	18355100	50970900	10150.3			286	-18998700	-19797900	-51530500	0.0370706	18998700	19797900	51530500	10439.8
287	-18249600	-18317000	-50808100	0.0600725	18249600	18317000	50808100	16346.7			287	-18835700	-19464200	-51087400	0.0600725	18835700	19464200	51087400	16616.7
288	-18255500	-18315800	-50796500	0.0408458	18255500	18315800	50796500	11110.2			288	-18826700	-19465800	-51042800	0.0408458	18826700	19465800	51042800	11279.8
289	-18246800	-18318700	-50818800	0.0762639	18246800	18318700	50818800	20760.8			289	-18847300	-19484100	-51123000	0.0762639	18847300	19484100	51123000	21125.3
290	-18199400	-18356600	-51046900	0.0774497	18199400	18356600	51046900	21261.6			290	-19058600	-19793100	-51820600	0.0774497	19058600	19793100	51820600	22043.7
291	-18213700	-18358700	-51042600	0.0533037	18213700	18358700	51042600	14631.4			291	-19055400	-19808300	-51790100	0.0533037	19055400	19808300	51790100	15155.5
292	-17705400	-18483100	-52143900	0.0619939	17705400	18483100	52143900	17700.9			292	-19888400	-20474900	-55093300	0.0619939	19888400	20474900	55093300	19880.3
293	-17841200	-18502300	-52099200	0.052884	17841200	18502300	52099200	15081			293	-19879500	-20591500	-54934600	0.052884	19879500	20591500	54934600	16874.2
294	-18243200	-18362300	-51030300	0.0428153	18243200	18362300	51030300	11748.3			294	-19050400	-19851000	-51723700	0.0428153	19050400	19851000	51723700	12146.3
295	-18244300	-18359400	-51015200	0.0435704	18244300	18359400	51015200	11948.8			295	-19036800	-19829200	-51680900	0.0435704	19036800	19829200	51680900	12339.9
296	-13554200	-19901300	-63053400	0.0514145	13554200	19901300	63053400	21360			296	-6805880	-11381900	-26204300	0.0514145	6805880	11381900	26204300	3782.97
297	-14035000	-19739400	-61801300	0.0556295	14035000	19739400	61801300	22180.3			297	-8296470	-12632600	-29940600	0.0556295	8296470	12632600	29940600	5313.73
298	-14914800	-20358700	-63872800	0.0389252	14914800	20358700	63872800	16565.3			298	-7896630	-12144600	-28946600	0.0389252	7896630	12144600	28946600	3473.36
299	-15492300	-20358200	-63292800	0.0280875	15492300	20358200	63292800	11730.4			299	-8397600	-12461200	-30200200	0.0280875	8397600	12461200	30200200	2721.23
300	-18056000	-18411700	-51452800	0.0487351	18056000	18411700	51452800	13576.9			300	-19414300	-20217600	-53091600	0.0487351	19414300	20217600	53091600	14551.1
301	-18095300	-18415400	-51431100	0.049361	18095300	18415400	51431100	13742.1			301	-19402300	-20246500	-53005400	0.049361	19402300	20246500	53005400	14694.6
302	-16390100	-19275200	-57234100	0.046929	16390100	19275200	57234100	16040.8			302	-18233000	-19325100	-54494500	0.046929	18233000	19325100	54494500	14626.6
303	-16647500	-19251000	-56860900	0.0400918	16647500	19251000	56860900	13530.9			303	-19222800	-20042200	-56932200	0.0400918	19222800	20042200	56932200	13637.7
304	-15872000	-19043400	-56647300	0.0464917	15872000	19043400	56647300	15565.1			304	-17699700	-18910500	-53198100	0.0464917	17699700	18910500	53198100	13808.2
305	-15524900	-19027200	-56917300	0.0483891	15524900	19027200	56917300	16351.6			305	-16706100	-18192300	-50752400	0.0483891	16706100	18192300	50752400	13082.7
306	-18216200	-18248500	-50514700	0.028971	18216200	18248500	50514700	7795.49			306	-18571600	-18932600	-50358400	0.028971	18571600	18932600	50358400	7778.87
307	-18217700	-18248500	-50513300	0.0330315	18217700	18248500	50513300	8887.66			307	-18569400	-18924100	-50358700	0.0330315	18569400	18924100	50358700	8868.88
308	-14723900	-18744500	-56371000	0.0393182	14723900	18744500	56371000	13033.5			308	-15398900	-17239700	-47519500	0.0393182	15398900	17239700	47519500	9322.14
309	-15135200	-18986500	-57113200	0.047116	15135200	18986500	57113200	16029.8			309	-15790200	-17523900	-48488600	0.047116	15790200	17523900	48488600	11629.8
310	-18244000	-18313500	-50796900	0.0672352	18244000	18313500	50796900	18287.7			310	-18826100	-19439300	-51066700	0.0672352	18826100	19439300	51066700	18581.5
311	-18246600	-18311000	-50782400	0.0333421	18246600	18311000	50782400	9064.04			311	-18814900	-19420500	-51014900	0.0333421	18814900	19420500	51014900	9196.22
312	-18250600	-18313600	-50790900	0.0411436	18250600	18313600	50790900	11188.6			312	-18820800	-19444400	-51036400	0.0411436	18820800	19444400	51036400	11358.2
313	-18182000	-18361700	-50504100	0.0430697	18182000	18361700	50504100	11587.7			313	-18546300	-18932800	-50311700	0.0430697	18546300	18932800	50311700	11543.5
314	-18238200	-18299300	-50494500	0.0535859	18238200	18299300	50494500	14411.5			314	-18554900	-18907400	-50314500	0.0535859	18554900	18907400	50314500	14362.5
315	-14459900	-18282100	-54431400	0.0558925	14459900	18282100	54431400	17280.6			315	-15764900	-17552800	-48409000	0.0558925	15764900	17552800	48409000	13754
316	-14701200	-18292900	-54241400	0.0488331	14701200	18292900	54241400	14993.8			316	-16320800	-18032700	-49786800	0.0488331	16320800	18032700	49786800	12712.1
317	-15374700	-18356300	-53870000	0.0670815	15374700	18356300	53870000	20325.1			317	-18373500	-19402800	-54879000	0.0670815	18373500	19402800	54879000	21200.6
318	-15404000	-18292900	-53538800	0.0940697	15404000	18292900	53538800	28157.7			318	-18250900	-19509100	-54490400	0.0940697	18250900	19509100	54490400	29332.9
319	-15410000	-18412200	-54101100	0.0511252	15410000	18412200	54101100	15622.5			319	-18385900	-19412000	-54909800	0.0511252	18385900	19412000	54909800	16175.8
320	-17627900	-18424100	-51940200	0.0736134	17627900	18424100	51940200	20855.1			320	-19756200	-20209300	-54729300	0.0736134	19756200	20209300	54729300	23285.2
321	-17695800	-18424200	-51872500	0.0797752	17695800	18424200	51872500	22548.5			321	-19710700	-20219700	-54501800	0.0797752	19710700	20219700	54501800	25035.7
322	-18224800	-18278900	-50651300	0.0410646	18224800	18278900	50651300	11107.3			322	-18695500	-19169600	-50667800	0.0410646	18695500	19169600	50667800	11167.6
323	-18222200	-18279400	-50656100	0.0898324	18222200	18279400	50656100	24302.3			323	-18687700	-19163100	-50683400	0.0898324	18687700	19163100	50683400	24442.8
324	-18220400	-18277100	-50647100	0.0877491	18220400	18277100	50647100	23730.5			324	-18677200	-19135800	-50660200	0.0877491	18677200	19135800	50660200	23852.2
325	-18211300	-18368000	-51089200	0.0429629	18211300	18368000	51089200	11813.5			325	-19100300	-19890900	-51921800	0.0429629	19100300	19890900	51921800	12279
326	-18214900	-18362700	-51060300	0.0382297	18214900	18362700	51060300	10500.8			326	-19074600	-19851600	-51838500	0.0382297	19074600	19851600	51838500	10891
327	-18229000	-18364100	-51052900	0.0336478	18229000	18364100	51052900	9240.17			327	-19067500	-19857800	-51798300	0.0336478	19067500	19857800	51798300	9571.96
328	-18226800	-18360000	-51035600	0.0530706	18226800	18360000	51035600	14564.4			328	-19052900	-19831100	-51755400	0.0530706	19052900	19831100	51755400	15071.7
329	-17912600	-18434200	-51703400	0.0259323	17912600	18434200	51703400	7288.76			329	-19605400	-20332800	-53887100	0.0259323	19605400	20332800	53887100	7968.38
330	-17874000	-18429600	-51720200	0.0370471	17874000	18429600	51720200	10418			330	-19614200	-20299200	-53962400	0.0370471	19614200	20299200	53962400	11412.3
331	-17828200	-18424100	-51740000	0.0495155	17828200	18424100	51740000	13932.4			331	-19626000	-20261300	-54056800	0.0495155	19626000	20261300	54056800	15301.4
332	-18257500	-18340800	-50913600	0.041909	18257500	18340800	50913600	11449.9			332	-18940700	-19675400	-51376700	0.041909	18940700	19675400	51376700	11728.9
333	-17794000	-18440100	-51850400	0.0501091	17794000	18440100	51850400	14156.1			333	-19700700	-20317100	-54356800	0.0501091	19700700	20317100	54356800	15652.4
334	-18258900	-18306300	-50747600	0.0418168	18258900	18306300	50747600	11353.5			334	-18781400	-19397800	-50894900	0.0418168	18781400	19397800	50894900	11481
335	-16857100	-18692200	-53988500	0.0282088	16857100	18692200	53988500	8600.69			335	-20614200	-20802700	-58224700	0.0282088	20614200	20802700	58224700	10067.1
336	-16623300	-18650200	-54022000	0.0356356	16623300	18650200	54022000	10873.9			336	-20556800	-20577100	-58293900	0.0356356	20556800	20577100	58293900	12736.5
337	-17567500	-18503600	-52379500	0.0308688	17567500	18503600	52379500	8887.56			337	-20009800	-20491800	-55638800	0.0308688	20009800	20491800	55638800	10087.6
338	-17488700	-18490100	-52393800	0.0555218	17488700	18490100	52393800	15990.5			338	-20008900	-20414300	-55728300	0.0555218	20008900	20414300	55728300	18194.1
339	-18272800	-18325300	-50824200	0.0420022	18272800	18325300	50824200	11437.5			339	-18856400	-19551200	-51098900	0.0420022	18856400	19551200	51098900	11628.1
340	-18274100	-18328800	-50839900	0.0429997	18274100	18328800	50839900	11716.1			340	-18870900	-19577600	-51141900	0.0429997	18870900	19577600	51141900	11924.7
341	-17206300	-18596100	-53181100	0.031542	17206300	18596100	53181100	9344.79			341	-20330500	-20610600	-57064700	0.031542	20330500	20610600	57064700	10823.3
342	-17039100	-18570400	-53226000	0.024764	17039100	18570400	53226000	7346.03			342	-20323600	-20455300	-57187200	0.024764	20323600	20455300	57187200	8527.92
343	-17378900	-18622000	-53132200	0.0376589	17378900	18622000	53132200	11141.6			343	-20336800	-20776300	-56928900	0.0376589	20336800	20776300	56928900	12871.2
344	-18211800	-18248800	-50520800	0.0489169	18211800	18248800	50520800	13165.3			344	-18577000	-18936800	-50382000	0.0489169	18577000	18936800	50382000	13146.4
345	-18215000	-18248600	-50516400	0.0549001	18215000	18248600	50516400	14773.3			345	-18574000	-18926700	-50377600	0.0549001	18574000	18926700	50377600	14751.2
346	-18214100	-18248500	-50516800	0.0311838	18214100	18248500	50516800	8391.5			346	-18577900	-18935000	-50361700	0.0311838	18577900	18935000	50361700	8374.31
347	-18211600	-18248600	-50520000	0.0414056	18211600	18248600	50520000	11143.4			347	-18576500	-18943200	-50373000	0.0414056	18576500	18943200	50373000	11124.3
348	-18208600	-18249500	-50527300	0.0614576	18208600	18249500	50527300	16544.3			348	-18581500	-18944700	-50395700	0.0614576	18581500	18944700	50395700	16525.8
349	-18208500	-18249200	-50525900	0.048788	18208500	18249200	50525900	13133			349	-18580500	-18948300	-50387400	0.048788	18580500	18948300	50387400	13115.1
350	-17832800	-18544700	-52309700	0.0340242	17832800	18544700	52309700	9778.41			350	-20001400	-20719800	-55387300	0.0340242	20001400	20719800	55387300	11033.1
351	-17746600	-18537000	-52359200	0.0271382	17746600	18537000	52359200	7811.66			351	-20017400	-20661000	-55522300	0.0271382	20017400	20661000	55522300	8838.94
352	-18252600	-18294000	-50695300	0.0267586	18252600	18294000	50695300	7250.6			352	-18724500	-19287100	-50734800	0.0267586	18724500	19287100	50734800	7299.11
353	-18250500	-18293500	-50695200	0.033144	18250500	18293500	50695200	8980.7			353	-18738300	-19301600	-50732900	0.033144	18738300	19301600	50732900	9041.23
354	-18168300	-18328900	-50945700	0.0833636	18168300	18328900	50945700	22795.5			354	-18951600	-19429600	-51674200	0.0833636	18951600	19429600	51674200	23560.4
355	-15171600	-20026500	-62032600	0.0273898	15171600	20026500	62032600	10989.9			355	-9120520	-13009700	-31986100	0.0273898	9120520	13009700	31986100	2970.68
356	-7961600	-14530500	-43051100	0.0551542	7961600	14530500	43051100	10777.2			356	-4386970	-9198320	-20209000	0.0551542	4386970	9198320	20209000	2448.44
357	-12230000	-13801100	-35306400	0.0581535	12230000	13801100	35306400	7674.68			357	-6661410	-9758230	-20630400	0.0581535	6661410	9758230	20630400	2687.81
358	-10623100	-13368500	-34851900	0.0572195	10623100	13368500	34851900	7322.17			358	-5530960	-9450990	-20296700	0.0572195	5530960	9450990	20296700	2554.82
359	-14353700	-23155700	-77762900	0.0307271	14353700	23155700	77762900	19472.3			359	-3920060	-9122260	-19130400	0.0307271	3920060	9122260	19130400	1237.5
360	-15922000	-22787400	-74439200	0.0294657	15922000	22787400	74439200	17043.8			360	-5025680	-9815660	-21862000	0.0294657	5025680	9815660	21862000	1523.4
361	-18232600	-18340900	-50938900	0.010202	18232600	18340900	50938900	2789.67			361	-18939700	-19622200	-51425400	0.010202	18939700	19622200	51425400	2859.59
362	-18230700	-18343100	-50951400	0.0277305	18230700	18343100	50951400	7586.23			362	-18971600	-19671300	-51522600	0.0277305	18971600	19671300	51522600	7802.46
363	-18243100	-18345200	-50948800	0.0136013	18243100	18345200	50948800	3720.72			363	-18967300	-19688500	-51480400	0.0136013	18967300	19688500	51480400	3821.36
364	-18236900	-18345800	-50957900	0.0209842	18236900	18345800	50957900	5742.18			364	-18978900	-19704400	-51529600	0.0209842	18978900	19704400	51529600	5906.7
365	-12365700	-17103400	-50908200	0.0628964	12365700	17103400	50908200	17033.2			365	-9883900	-13214400	-33872700	0.0628964	9883900	13214400	33872700	7613.75
366	-11942700	-17114600	-51384900	0.0477804	11942700	17114600	51384900	13189.8			366	-9653350	-13046500	-33299400	0.0477804	9653350	13046500	33299400	5592.31
367	-18191900	-18252300	-50557300	0.0315563	18191900	18252300	50557300	8504.04			367	-18599900	-18990100	-50431200	0.0315563	18599900	18990100	50431200	8498.59
368	-18191700	-18251400	-50553300	0.0393653	18191700	18251400	50553300	10606.8			368	-18596300	-18985600	-50425100	0.0393653	18596300	18985600	50425100	10599
369	-18185700	-18256500	-50583600	0.020614	18185700	18256500	50583600	5560.62			369	-18618700	-19016300	-50471300	0.020614	18618700	19016300	50471300	5560.82
370	-18187600	-18257200	-50585200	0.0211034	18187600	18257200	50585200	5693.03			370	-18618000	-19020000	-50486400	0.0211034	18618000	19020000	50486400	5696.07
371	-18186700	-18256200	-50581000	0.0246058	18186700	18256200	50581000	6636.78			371	-18610600	-19005800	-50468800	0.0246058	18610600	19005800	50468800	6636.57
372	-17914500	-18464300	-51845000	0.0273953	17914500	18464300	51845000	7740.75			372	-19714300	-20455900	-54268500	0.0273953	19714300	20455900	54268500	8536.08
373	-17968800	-18468500	-51810700	0.027751	17968800	18468500	51810700	7832.65			373	-19695400	-20478000	-54160000	0.027751	19695400	20478000	54160000	8614.92
374	-17954500	-18472700	-51844900	0.0259551	17954500	18472700	51844900	7334.74			374	-19717700	-20499800	-54255200	0.0259551	19717700	20499800	54255200	8085.03
375	-18221200	-18248400	-50509400	0.0153096	18221200	18248400	50509400	4118.74			375	-18565400	-18919100	-50338600	0.0153096	18565400	18919100	50338600	4107.4
376	-18219800	-18248600	-50511700	0.0155428	18219800	18248600	50511700	4181.82			376	-18577700	-18935900	-50344600	0.0155428	18577700	18935900	50344600	4171.34
377	-18219900	-18248500	-50511100	0.0193928	18219900	18248500	50511100	5217.56			377	-18570600	-18916700	-50341600	0.0193928	18570600	18916700	50341600	5203.5
378	-15155500	-18422200	-54403200	0.0321607	15155500	18422200	54403200	9934.81			378	-17588300	-18843100	-52936600	0.0321607	17588300	18843100	52936600	9458.5
379	-14930900	-18393600	-54491700	0.0317032	14930900	18393600	54491700	9824.19			379	-16955900	-18422000	-51348100	0.0317032	16955900	18422000	51348100	8775.2
380	-15822900	-18394700	-53604700	0.0801803	15822900	18394700	53604700	24068.8			380	-19436100	-20175700	-57501400	0.0801803	19436100	20175700	57501400	27818.5
381	-15773000	-18431300	-53829000	0.0658558	15773000	18431300	53829000	19931.1			381	-19440900	-20180000	-57517100	0.0658558	19440900	20180000	57517100	22861
382	-15777300	-18483300	-54072700	0.0523436	15777300	18483300	54072700	15983.5			382	-19594600	-20292800	-57900900	0.0523436	19594600	20292800	57900900	18413.6
383	-17885200	-18414500	-51637100	0.0514268	17885200	18414500	51637100	14417.4			383	-19549400	-20212200	-53740800	0.0514268	19549400	20212200	53740800	15712.6
384	-17918400	-18412700	-51595200	0.0461853	17918400	18412700	51595200	12929.2			384	-19517900	-20204300	-53598200	0.0461853	19517900	20204300	53598200	14039.6
385	-15222300	-18482200	-54622400	0.0304609	15222300	18482200	54622400	9485.31			385	-17778200	-18970800	-53407500	0.0304609	17778200	18970800	53407500	9118.14
386	-15937100	-18351900	-53286700	0.12297	15937100	18351900	53286700	36489			386	-19126600	-20017200	-56676400	0.12297	19126600	20017200	56676400	41461.4
387	-16240300	-18435700	-53382800	0.0775325	16240300	18435700	53382800	23097.9			387	-19898900	-20274700	-57510600	0.0775325	19898900	20274700	57510600	26943.3
388	-16141700	-18459300	-53594300	0.0620524	16141700	18459300	53594300	18627.7			388	-19800100	-20238800	-57438000	0.0620524	19800100	20238800	57438000	21505
389	-15477600	-18474700	-54331500	0.0404912	15477600	18474700	54331500	12478.1			389	-18548500	-19530600	-55312500	0.0404912	18548500	19530600	55312500	12999.7
390	-14835900	-18425800	-54740300	0.0454766	14835900	18425800	54740300	14219.9			390	-16801200	-18346100	-50958000	0.0454766	16801200	18346100	50958000	12399.2
391	-15038000	-18339800	-54128100	0.0522444	15038000	18339800	54128100	15976.7			391	-17233200	-18573300	-52059400	0.0522444	17233200	18573300	52059400	14860.3
392	-13991000	-18399600	-55460400	0.0498184	13991000	18399600	55460400	15990.4			392	-14255200	-16499200	-44674800	0.0498184	14255200	16499200	44674800	10449.2
393	-13420100	-17970400	-53985700	0.0585271	13420100	17970400	53985700	17807.4			393	-12820600	-15357700	-41134700	0.0585271	12820600	15357700	41134700	10411.6
394	-13314500	-18037000	-54408500	0.0401663	13314500	18037000	54408500	12414			394	-12497400	-15123700	-40340600	0.0401663	12497400	15123700	40340600	6873.82
395	-13611500	-18215900	-54964500	0.0511383	13611500	18215900	54964500	16126			395	-13239200	-15662900	-42174000	0.0511383	13239200	15662900	42174000	9559.82
396	-17361900	-18436600	-52265600	0.0639324	17361900	18436600	52265600	18319.1			396	-19940100	-20187200	-55627700	0.0639324	19940100	20187200	55627700	20860.1
397	-17331000	-18446900	-52345700	0.0420232	17331000	18446900	52345700	12076.1			397	-19988800	-20217700	-55810900	0.0420232	19988800	20217700	55810900	13799.7
398	-17424300	-18432300	-52182900	0.0656515	17424300	18432300	52182900	18757.1			398	-19897800	-20189800	-55423400	0.0656515	19897800	20189800	55423400	21271
399	-17489400	-18428200	-52098100	0.0680376	17489400	18428200	52098100	19381.2			399	-19851500	-20194100	-55198300	0.0680376	19851500	20194100	55198300	21873.6
400	-17559400	-18425800	-52016800	0.070812	17559400	18425800	52016800	20114.7			400	-19803500	-20201300	-54962700	0.070812	19803500	20201300	54962700	22580.9
401	-17850500	-18418100	-51688800	0.0513273	17850500	18418100	51688800	14415.7			401	-19588000	-20231100	-53905600	0.0513273	19588000	20231100	53905600	15775
402	-17765000	-18415700	-51763000	0.0717927	17765000	18415700	51763000	20213.9			402	-19639000	-20211600	-54168300	0.0717927	19639000	20211600	54168300	22268
403	-17888700	-18424100	-51679100	0.0384057	17888700	18424100	51679100	10784			403	-19583200	-20272300	-53841400	0.0384057	19583200	20272300	53841400	11779.1
404	-17812800	-18412500	-51700000	0.0612376	17812800	18412500	51700000	17204.2			404	-19594200	-20185100	-53981300	0.0612376	19594200	20185100	53981300	18867.4
405	-17852200	-18407800	-51638300	0.0606092	17852200	18407800	51638300	16990.6			405	-19548700	-20162700	-53786800	0.0606092	19548700	20162700	53786800	18544.3
406	-17892900	-18405300	-51585300	0.0581928	17892900	18405300	51585300	16283.2			406	-19508900	-20151900	-53608100	0.0581928	19508900	20151900	53608100	17691.9
407	-17951200	-18412300	-51560700	0.0496494	17951200	18412300	51560700	13882.5			407	-19492400	-20205600	-53475600	0.0496494	19492400	20205600	53475600	15027.3
408	-17933900	-18405100	-51543700	0.0600614	17933900	18405100	51543700	16782.2			408	-19477000	-20151400	-53456500	0.0600614	19477000	20151400	53456500	18162
409	-17973800	-18406200	-51508700	0.0592418	17973800	18406200	51508700	16533.8			409	-19450300	-20160100	-53320700	0.0592418	19450300	20160100	53320700	17828.5
410	-18027300	-18391700	-51386300	0.0703265	18027300	18391700	51386300	19541.4			410	-19350700	-20062000	-52943900	0.0703265	19350700	20062000	52943900	20872.4
411	-18072600	-18389800	-51332000	0.0586479	18072600	18389800	51332000	16265.8			411	-19307100	-20053900	-52744100	0.0586479	19307100	20053900	52744100	17281.3
412	-18050800	-18386100	-51336200	0.0739809	18050800	18386100	51336200	20519.9			412	-19308900	-20019600	-52787000	0.0739809	19308900	20019600	52787000	21829.5
413	-14960600	-18258500	-53818000	0.070871	14960600	18258500	53818000	21426.7			413	-16933900	-18354200	-51320100	0.070871	16933900	18354200	51320100	19590.8
414	-16413700	-18433700	-53200000	0.0833631	16413700	18433700	53200000	24675.3			414	-19887000	-20253800	-57422800	0.0833631	19887000	20253800	57422800	28883.1
415	-16678500	-18450000	-53013100	0.0851589	16678500	18450000	53013100	25046			415	-19985100	-20224800	-57186300	0.0851589	19985100	20224800	57186300	29280.2
416	-17279600	-18445200	-52388800	0.0436102	17279600	18445200	52388800	12550.5			416	-20014400	-20225200	-55940200	0.0436102	20014400	20225200	55940200	14384.8
417	-17286600	-18469400	-52497200	0.0774692	17286600	18469400	52497200	22384.9			417	-20048700	-20270300	-56062000	0.0774692	20048700	20270300	56062000	25663.9
418	-16393900	-18517300	-53618300	0.0501993	16393900	18517300	53618300	15088.4			418	-20096800	-20355000	-57695100	0.0501993	20096800	20355000	57695100	17563.3
419	-16465700	-18490400	-53418200	0.0505406	16465700	18490400	53418200	15081.8			419	-20012000	-20306700	-57549900	0.0505406	20012000	20306700	57549900	17592.5
420	-17389400	-18458700	-52343700	0.0351953	17389400	18458700	52343700	10114.8			420	-19985700	-20281300	-55708400	0.0351953	19985700	20281300	55708400	11519.9
421	-13618400	-17934000	-53614000	0.0680369	13618400	17934000	53614000	20414.9			421	-13198200	-15630700	-42061500	0.0680369	13198200	15630700	42061500	12651.6
422	-16094400	-18497500	-53823300	0.0510395	16094400	18497500	53823300	15449.7			422	-19900700	-20377700	-57999500	0.0510395	19900700	20377700	57999500	18029.2
423	-16086700	-18544100	-54053000	0.0458356	16086700	18544100	54053000	13991.1			423	-19955000	-20464000	-58356300	0.0458356	19955000	20464000	58356300	16386.6
424	-13050500	-18050300	-54736000	0.0553842	13050500	18050300	54736000	17328.5			424	-11671000	-14521700	-38285800	0.0553842	11671000	14521700	38285800	8544
425	-12874600	-17815800	-53794500	0.0553282	12874600	17815800	53794500	16723			425	-11411400	-14346000	-37644700	0.0553282	11411400	14346000	37644700	8254.95
426	-13068500	-17764300	-53355000	0.0640283	13068500	17764300	53355000	19034			426	-11870700	-14668500	-38783900	0.0640283	11870700	14668500	38783900	10134.1
427	-18057000	-18394900	-51371700	0.0611008	18057000	18394900	51371700	16970.3			427	-19341000	-20093000	-52866700	0.0611008	19341000	20093000	52866700	18086.7
428	-17988000	-18413300	-51528600	0.0477428	17988000	18413300	51528600	13335.1			428	-19469300	-20214000	-53356900	0.0477428	19469300	20214000	53356900	14389.9
429	-17136700	-18439100	-52502500	0.0941004	17136700	18439100	52502500	27185.6			429	-20059000	-20130600	-56251000	0.0941004	20059000	20130600	56251000	31359.7
430	-18015700	-18408600	-51478300	0.0550391	18015700	18408600	51478300	15345.6			430	-19430200	-20187500	-53197300	0.0550391	19430200	20187500	53197300	16493.1
431	-18090800	-18392500	-51326500	0.0436913	18090800	18392500	51326500	12115.9			431	-19304100	-20079300	-52704600	0.0436913	19304100	20079300	52704600	12857.4
432	-18129000	-18374300	-51201700	0.0545098	18129000	18374300	51201700	15047.5			432	-19193200	-19921800	-52333600	0.0545098	19193200	19921800	52333600	15816.2
433	-18101900	-18375200	-51233100	0.0468452	18101900	18375200	51233100	12945.6			433	-19219300	-19921500	-52458200	0.0468452	19219300	19921500	52458200	13653.7
434	-18118800	-18371300	-51197500	0.051059	18118800	18371300	51197500	14092.1			434	-19187500	-19885400	-52342500	0.051059	19187500	19885400	52342500	14817.3
435	-15563300	-18547400	-54592100	0.0408653	15563300	18547400	54592100	12713.9			435	-18646300	-19602100	-55555200	0.0408653	18646300	19602100	55555200	13235.1
436	-15238400	-18536400	-54864900	0.0387517	15238400	18536400	54864900	12173.5			436	-17768300	-18962600	-53367000	0.0387517	17768300	18962600	53367000	11582.6
437	-14378300	-18551300	-55796000	0.031411	14378300	18551300	55796000	10202.6			437	-15024000	-17152600	-46585100	0.031411	15024000	17152600	46585100	7164.02
438	-14757800	-18476000	-55057300	0.0553418	14757800	18476000	55057300	17504.1			438	-16462800	-18011000	-50137300	0.0553418	16462800	18011000	50137300	14602.8
439	-14580500	-18555800	-55615100	0.0501474	14580500	18555800	55615100	16182.5			439	-15688500	-17666400	-48222900	0.0501474	15688500	17666400	48222900	12254
440	-15814300	-18541600	-54313600	0.0454387	15814300	18541600	54313600	13997.8			440	-19528600	-20244800	-57738100	0.0454387	19528600	20244800	57738100	15894.8
441	-14183300	-18139100	-54026500	0.0786117	14183300	18139100	54026500	23946.9			441	-14900200	-16873000	-46282800	0.0786117	14900200	16873000	46282800	17683.8
442	-18203100	-18261700	-50590800	0.0623583	18203100	18261700	50590800	16826.9			442	-18626700	-19040200	-50514500	0.0623583	18626700	19040200	50514500	16850.6
443	-18201100	-18259500	-50582700	0.059123	18201100	18259500	50582700	15948.8			443	-18620100	-19024500	-50499700	0.059123	18620100	19024500	50499700	15966.3
444	-18196300	-18256900	-50574700	0.0343667	18196300	18256900	50574700	9267.67			444	-18612000	-19012500	-50473300	0.0343667	18612000	19012500	50473300	9271.06
445	-18195100	-18255700	-50570500	0.0379038	18195100	18255700	50570500	10219.8			445	-18608600	-19006400	-50463000	0.0379038	18608600	19006400	50463000	10221
446	-18197000	-18255400	-50567000	0.0559861	18197000	18255400	50567000	15093.4			446	-18607200	-19002400	-50460200	0.0559861	18607200	19002400	50460200	15095.2
447	-18204000	-18262800	-50595300	0.0507037	18204000	18262800	50595300	13684.4			447	-18629400	-19048100	-50520600	0.0507037	18629400	19048100	50520600	13704.9
448	-18200800	-18260800	-50589100	0.0266083	18200800	18260800	50589100	7179.5			448	-18624200	-19038100	-50505400	0.0266083	18624200	19038100	50505400	7187.61
449	-18193300	-18256000	-50573300	0.0308912	18193300	18256000	50573300	8329.9			449	-18609500	-19008700	-50465200	0.0308912	18609500	19008700	50465200	8330.8
450	-18193200	-18254600	-50567000	0.0324456	18193200	18254600	50567000	8746.95			450	-18605500	-19000600	-50453800	0.0324456	18605500	19000600	50453800	8745.91
451	-18194400	-18254100	-50563400	0.0500758	18194400	18254100	50563400	13498.1			451	-18603800	-18996000	-50450400	0.0500758	18603800	18996000	50450400	13496.2
452	-18191600	-18254800	-50569700	0.0244124	18191600	18254800	50569700	6581.93			452	-18605700	-19000600	-50454900	0.0244124	18605700	19000600	50454900	6580.79
453	-18196300	-18258000	-50580200	0.0223957	18196300	18258000	50580200	6040.71			453	-18618800	-19023600	-50478700	0.0223957	18618800	19023600	50478700	6043.27
454	-18194800	-18257000	-50577000	0.0282279	18194800	18257000	50577000	7612.84			454	-18613400	-19015800	-50476300	0.0282279	18613400	19015800	50476300	7615.98
455	-18190400	-18255200	-50572600	0.018162	18190400	18255200	50572600	4897.25			455	-18610700	-19009700	-50469800	0.018162	18610700	19009700	50469800	4898.83
456	-18191800	-18253000	-50560700	0.0247309	18191800	18253000	50560700	6665.53			456	-18602300	-18995700	-50443500	0.0247309	18602300	18995700	50443500	6663.63
457	-18190600	-18253500	-50564200	0.028684	18190600	18253500	50564200	7731.97			457	-18602700	-18995400	-50445900	0.028684	18602700	18995400	50445900	7729.47
458	-18188800	-18253700	-50567100	0.0268177	18188800	18253700	50567100	7229.64			458	-18604400	-18998400	-50451100	0.0268177	18604400	18998400	50451100	7228.07
459	-18189500	-18252000	-50558400	0.0200957	18189500	18252000	50558400	5415.72			459	-18601600	-18991800	-50430000	0.0200957	18601600	18991800	50430000	5411.91
460	-18204900	-18262700	-50593900	0.0805621	18204900	18262700	50593900	21741.7			460	-18630100	-19044500	-50527500	0.0805621	18630100	19044500	50527500	21780.7
461	-18202600	-18260200	-50584200	0.0729966	18202600	18260200	50584200	19692.6			461	-18622300	-19025000	-50509700	0.0729966	18622300	19025000	50509700	19720.3
462	-18198300	-18255400	-50565800	0.0791337	18198300	18255400	50565800	21333			462	-18607000	-18998100	-50463800	0.0791337	18607000	18998100	50463800	21338.8
463	-18200900	-18257900	-50575200	0.07664	18200900	18257900	50575200	20668.3			463	-18614900	-19008400	-50490900	0.07664	18614900	19008400	50490900	20688.4
464	-18207500	-18265200	-50603300	0.0894864	18207500	18265200	50603300	24159			464	-18637800	-19063900	-50544400	0.0894864	18637800	19063900	50544400	24211
465	-18208200	-18265800	-50605200	0.0818092	18208200	18265800	50605200	22088			465	-18640500	-19063600	-50557800	0.0818092	18640500	19063600	50557800	22145
466	-18211000	-18268300	-50614600	0.0803629	18211000	18268300	50614600	21705.5			466	-18648600	-19084500	-50575600	0.0803629	18648600	19084500	50575600	21770.1
467	-18211500	-18269000	-50617500	0.0874097	18211500	18269000	50617500	23611.4			467	-18651800	-19084300	-50591100	0.0874097	18651800	19084300	50591100	23692.8
468	-18222900	-18277300	-50645700	0.0379965	18222900	18277300	50645700	10275.2			468	-18679200	-19161400	-50644400	0.0379965	18679200	19161400	50644400	10323.4
469	-18218400	-18275100	-50639600	0.0687484	18218400	18275100	50639600	18586.6			469	-18672100	-19129800	-50642000	0.0687484	18672100	19129800	50642000	18674.1
470	-18215100	-18271700	-50626700	0.0909256	18215100	18271700	50626700	24570.1			470	-18660100	-19107500	-50607100	0.0909256	18660100	19107500	50607100	24663.3
471	-18214100	-18272400	-50631100	0.102807	18214100	18272400	50631100	27785.2			471	-18663800	-19103800	-50628300	0.102807	18663800	19103800	50628300	27907.8
472	-18229900	-18284300	-50671600	0.0588741	18229900	18284300	50671600	15937			472	-18705400	-19209000	-50721500	0.0588741	18705400	19209000	50721500	16045.6
473	-18227300	-18280200	-50654900	0.0257272	18227300	18280200	50654900	6959.8			473	-18693100	-19189800	-50668200	0.0257272	18693100	19189800	50668200	6997.18
474	-18218400	-18274200	-50635400	0.0678933	18218400	18274200	50635400	18352.5			474	-18668100	-19130100	-50622700	0.0678933	18668100	19130100	50622700	18428.6
475	-18222900	-18276700	-50642900	0.0403366	18222900	18276700	50642900	10906.8			475	-18676800	-19158300	-50636200	0.0403366	18676800	19158300	50636200	10955.7
476	-18215000	-18271000	-50623400	0.0774195	18215000	18271000	50623400	20917.8			476	-18657100	-19108700	-50591600	0.0774195	18657100	19108700	50591600	20987.7
477	-18210500	-18267800	-50612800	0.0769883	18210500	18267800	50612800	20792.6			477	-18646100	-19084900	-50562900	0.0769883	18646100	19084900	50562900	20846.1
478	-18206800	-18264700	-50601400	0.0674084	18206800	18264700	50601400	18197.2			478	-18636200	-19066500	-50534300	0.0674084	18636200	19066500	50534300	18231
479	-18203800	-18262800	-50595500	0.0349711	18203800	18262800	50595500	9438.37			479	-18630700	-19053600	-50516000	0.0349711	18630700	19053600	50516000	9451.1
480	-18200700	-18261400	-50591800	0.0269081	18200700	18261400	50591800	7261.14			480	-18625900	-19043200	-50508400	0.0269081	18625900	19043200	50508400	7269.58
481	-18198100	-18259600	-50585800	0.027865	18198100	18259600	50585800	7517.57			481	-18620500	-19031600	-50494500	0.027865	18620500	19031600	50494500	7523.77
482	-18192200	-18256200	-50575600	0.0222227	18192200	18256200	50575600	5992.91			482	-18616400	-19015000	-50459900	0.0222227	18616400	19015000	50459900	5992.18
483	-18234900	-18339500	-50929900	0.0160085	18234900	18339500	50929900	4375.97			483	-18957400	-19655500	-51471200	0.0160085	18957400	19655500	51471200	4495.43
484	-18228300	-18339900	-50938500	0.0182997	18228300	18339900	50938500	5003.77			484	-18993100	-19675100	-51458400	0.0182997	18993100	19675100	51458400	5137.48
485	-18224200	-18342200	-50953600	0.0435596	18224200	18342200	50953600	11917.3			485	-18976900	-19670800	-51530100	0.0435596	18976900	19670800	51530100	12259.8
486	-18235300	-18336900	-50917100	0.0344611	18235300	18336900	50917100	9415.52			486	-18942700	-19639200	-51422700	0.0344611	18942700	19639200	51422700	9659.16
487	-18240500	-18340200	-50927800	0.0176557	18240500	18340200	50927800	4825.96			487	-18949800	-19660900	-51434400	0.0176557	18949800	19660900	51434400	4951.39
488	-18237600	-18334600	-50904000	0.0647683	18237600	18334600	50904000	17687.5			488	-18928300	-19614900	-51377900	0.0647683	18928300	19614900	51377900	18122
489	-18220800	-18346200	-50975900	0.0571	18220800	18346200	50975900	15634.7			489	-18993400	-19706100	-51597100	0.0571	18993400	19706100	51597100	16112.7
490	-18230300	-18346300	-50966800	0.0321758	18230300	18346300	50966800	8807.42			490	-18986300	-19705700	-51563600	0.0321758	18986300	19705700	51563600	9068.31
491	-18225400	-18351300	-50995600	0.0567268	18225400	18351300	50995600	15544.3			491	-19011000	-19740600	-51646600	0.0567268	19011000	19740600	51646600	16039.1
492	-18245200	-18342200	-50932400	0.017811	18245200	18342200	50932400	4869.34			492	-18955900	-19682500	-51441800	0.017811	18955900	19682500	51441800	4996.82
493	-18244100	-18338900	-50917600	0.0282989	18244100	18338900	50917600	7732.28			493	-18942500	-19653100	-51407400	0.0282989	18942500	19653100	51407400	7928
494	-18244600	-18324400	-50848000	0.0571769	18244600	18324400	50848000	15581.9			494	-18871600	-19521000	-51201700	0.0571769	18871600	19521000	51201700	15887.1
495	-18251500	-18326800	-50852900	0.0277791	18251500	18326800	50852900	7571.99			495	-18887400	-19556800	-51198600	0.0277791	18887400	19556800	51198600	7719.34
496	-18250100	-18322700	-50834800	0.0513033	18250100	18322700	50834800	13974.6			496	-18861800	-19513100	-51163000	0.0513033	18861800	19513100	51163000	14234.2
497	-18253800	-18325600	-50844600	0.0265896	18253800	18325600	50844600	7245.55			497	-18874400	-19543300	-51192700	0.0265896	18874400	19543300	51192700	7386.49
498	-18244900	-18308800	-50773600	0.0327668	18244900	18308800	50773600	8904.63			498	-18803000	-19399700	-50995900	0.0327668	18803000	19399700	50995900	9030.17
499	-18250800	-18311100	-50778700	0.0287631	18250800	18311100	50778700	7818.27			499	-18809000	-19422200	-51000200	0.0287631	18809000	19422200	51000200	7928.92
500	-18240800	-18310300	-50784600	0.0539951	18240800	18310300	50784600	14679.4			500	-18812300	-19404200	-51035900	0.0539951	18812300	19404200	51035900	14902.9
501	-18238400	-18331500	-50888500	0.0870252	18238400	18331500	50888500	23751.8			501	-18910600	-19577800	-51330600	0.0870252	18910600	19577800	51330600	24302.7
502	-18245500	-18328300	-50865800	0.053229	18245500	18328300	50865800	14515.8			502	-18891700	-19562900	-51255800	0.053229	18891700	19562900	51255800	14822.7
503	-18237600	-18327200	-50868400	0.0846919	18237600	18327200	50868400	23097.4			503	-18890600	-19537800	-51275400	0.0846919	18890600	19537800	51275400	23598.5
504	-18216200	-18339700	-50949600	0.0748687	18216200	18339700	50949600	20479.3			504	-18963900	-19631800	-51530900	0.0748687	18963900	19631800	51530900	21068
505	-18202600	-18369900	-51107000	0.0476372	18202600	18369900	51107000	13107.2			505	-19113000	-19893600	-51979300	0.0476372	19113000	19893600	51979300	13643.7
506	-18191900	-18371400	-51124800	0.0555395	18191900	18371400	51124800	15291.1			506	-19130400	-19916000	-52040100	0.0555395	19130400	19916000	52040100	15943.9
507	-18233900	-18349400	-50978000	0.0369019	18233900	18349400	50978000	10105.5			507	-18998000	-19736400	-51588600	0.0369019	18998000	19736400	51588600	10411.4
508	-18141100	-18377400	-51204100	0.0570059	18141100	18377400	51204100	15738.6			508	-19196900	-19954200	-52319000	0.0570059	19196900	19954200	52319000	16534.2
509	-18167700	-18370200	-51143400	0.0588045	18167700	18370200	51143400	16199.8			509	-19143300	-19895400	-52122100	0.0588045	19143300	19895400	52122100	16929.9
510	-18142900	-18370300	-51168500	0.0577604	18142900	18370300	51168500	15925.7			510	-19163700	-19888000	-52227000	0.0577604	19163700	19888000	52227000	16692.2
511	-18155700	-18373700	-51172300	0.0568889	18155700	18373700	51172300	15688.4			511	-19169200	-19925000	-52216000	0.0568889	19169200	19925000	52216000	16436.6
512	-17768800	-18428500	-51820400	0.067974	17768800	18428500	51820400	19180			512	-19679600	-20258100	-54315200	0.067974	19679600	20258100	54315200	21196.6
513	-18234300	-18299600	-50740300	0.0882954	18234300	18299600	50740300	23963.8			513	-18768200	-19311400	-50918400	0.0882954	18768200	19311400	50918400	24253.1
514	-18233500	-18296500	-50726400	0.0814248	18233500	18296500	50726400	22087.4			514	-18755100	-19288300	-50879100	0.0814248	18755100	19288300	50879100	22330.8
515	-18240400	-18298800	-50730500	0.0655359	18240400	18298800	50730500	17780.6			515	-18760800	-19317800	-50876900	0.0655359	18760800	19317800	50876900	17974.2
516	-18239300	-18296600	-50721200	0.0557448	18239300	18296600	50721200	15118.8			516	-18751100	-19299600	-50848900	0.0557448	18751100	19299600	50848900	15271.6
517	-18232600	-18293700	-50714200	0.0839712	18232600	18293700	50714200	22767.6			517	-18743000	-19269100	-50841000	0.0839712	18743000	19269100	50841000	22994.3
518	-18235100	-18292400	-50705400	0.0743847	18235100	18292400	50705400	20161.8			518	-18736300	-19267900	-50810100	0.0743847	18736300	19267900	50810100	20345.6
519	-18230700	-18289000	-50693300	0.0942622	18230700	18289000	50693300	25537.5			519	-18725000	-19239600	-50784600	0.0942622	18725000	19239600	50784600	25754.6
520	-18231800	-18286600	-50680900	0.0597128	18231800	18286600	50680900	16169.9			520	-18714500	-19226300	-50741100	0.0597128	18714500	19226300	50741100	16287.5
521	-18227400	-18285500	-50680000	0.0827862	18227400	18285500	50680000	22416.8			521	-18711900	-19209700	-50752100	0.0827862	18711900	19209700	50752100	22588.5
522	-18224600	-18282300	-50667500	0.0827906	18224600	18282300	50667500	22407.2			522	-18699800	-19183100	-50720700	0.0827906	18699800	19183100	50720700	22560.4
523	-18227500	-18281100	-50658800	0.0396755	18227500	18281100	50658800	10734.7			523	-18699200	-19199900	-50643600	0.0396755	18699200	19199900	50643600	10781.7
524	-18228000	-18282300	-50664400	0.0729345	18228000	18282300	50664400	19737.6			524	-18700100	-19194900	-50710500	0.0729345	18700100	19194900	50710500	19868.1
525	-14524800	-18185300	-53905100	0.0739015	14524800	18185300	53905100	22411.6			525	-15778300	-17516800	-48461100	0.0739015	15778300	17516800	48461100	18220.8
526	-16599400	-18410600	-52904400	0.125292	16599400	18410600	52904400	36696.1			526	-19875600	-20197100	-57163800	0.125292	19875600	20197100	57163800	43032
527	-16255400	-18391400	-53156500	0.128398	16255400	18391400	53156500	37934.7			527	-19732000	-20223500	-57433200	0.128398	19732000	20223500	57433200	44481.9
528	-18155000	-18366500	-51138400	0.061397	18155000	18366500	51138400	16910.1			528	-19136500	-19854900	-52130500	0.061397	19136500	19854900	52130500	17678.3
529	-18166200	-18362700	-51109000	0.0712826	18166200	18362700	51109000	19611.9			529	-19110300	-19824000	-52036100	0.0712826	19110300	19824000	52036100	20451.5
530	-18177900	-18358700	-51078300	0.0879454	18177900	18358700	51078300	24169.5			530	-19082900	-19791500	-51938300	0.0879454	19082900	19791500	51938300	25138.5
531	-18187600	-18354600	-51049400	0.0992695	18187600	18354600	51049400	27253			531	-19055000	-19748700	-51848000	0.0992695	19055000	19748700	51848000	28276.4
532	-17304000	-18494000	-52596900	0.0707264	17304000	18494000	52596900	20513			532	-20097200	-20342700	-56220800	0.0707264	20097200	20342700	56220800	23563.6
533	-18195800	-18258500	-50582800	0.0314906	18195800	18258500	50582800	8494.66			533	-18617400	-19026300	-50485000	0.0314906	18617400	19026300	50485000	8499.46
534	-18193400	-18257300	-50579700	0.0324223	18193400	18257300	50579700	8744.88			534	-18614600	-19018700	-50479200	0.0324223	18614600	19018700	50479200	8748.72
535	-16627600	-18557800	-53577800	0.035877	16627600	18557800	53577800	10771.8			535	-20298100	-20393200	-57661800	0.035877	20298100	20393200	57661800	12546.3
536	-16586200	-18480400	-53250000	0.054778	16586200	18480400	53250000	16249			536	-20037900	-20281400	-57403400	0.054778	20037900	20281400	57403400	18975.5
537	-17919100	-18429600	-51675000	0.0237333	17919100	18429600	51675000	6663.77			537	-19588100	-20311700	-53794400	0.0237333	19588100	20311700	53794400	7268.35
538	-18234600	-18354300	-51000700	0.0471171	18234600	18354300	51000700	12913.9			538	-19019900	-19780600	-51648700	0.0471171	19019900	19780600	51648700	13325.6
539	-13373700	-18264900	-55435500	0.055762	13373700	18264900	55435500	17890.3			539	-12782800	-15331200	-41040700	0.055762	12782800	15331200	41040700	9874.77
540	-13877300	-18488200	-55996000	0.0532659	13877300	18488200	55996000	17429.7			540	-13542300	-15934300	-42913100	0.0532659	13542300	15934300	42913100	10310.5
541	-17467800	-18457200	-52257800	0.0503349	17467800	18457200	52257800	14422.9			541	-19941500	-20303000	-55518500	0.0503349	19941500	20303000	55518500	16369
542	-17513000	-18450000	-52178400	0.0582461	17513000	18450000	52178400	16642.7			542	-19897600	-20290800	-55321500	0.0582461	19897600	20290800	55321500	18812.6
543	-17564100	-18445200	-52104500	0.0618682	17564100	18445200	52104500	17631.8			543	-19855000	-20284200	-55125200	0.0618682	19855000	20284200	55125200	19846.8
544	-17617600	-18440600	-52028800	0.0630496	17617600	18440600	52028800	17920.8			544	-19811500	-20286500	-54915500	0.0630496	19811500	20286500	54915500	20079.4
545	-18249000	-18345000	-50942100	0.0168927	18249000	18345000	50942100	4620.04			545	-18976100	-19706000	-51458000	0.0168927	18976100	19706000	51458000	4742.74
546	-18241200	-18348200	-50965200	0.0283965	18241200	18348200	50965200	7772.77			546	-18986400	-19728500	-51541200	0.0283965	18986400	19728500	51541200	7997.46
547	-18182200	-18374100	-51147700	0.0544892	18182200	18374100	51147700	15014.3			547	-19151100	-19939100	-52115700	0.0544892	19151100	19939100	52115700	15687.1
548	-17678500	-18439000	-51960400	0.0670615	17678500	18439000	51960400	19016.1			548	-19770200	-20291400	-54713600	0.0670615	19770200	20291400	54713600	21208.1
549	-18237600	-18322000	-50843900	0.0879136	18237600	18322000	50843900	23953.9			549	-18867800	-19497500	-51207100	0.0879136	18867800	19497500	51207100	24429.8
550	-18238400	-18317800	-50823100	0.0988377	18238400	18317800	50823100	26909.4			550	-18847400	-19458900	-51148500	0.0988377	18847400	19458900	51148500	27400.9
551	-18236400	-18313200	-50803200	0.0877385	18236400	18313200	50803200	23869.5			551	-18828300	-19419600	-51096900	0.0877385	18828300	19419600	51096900	24272.9
552	-18234500	-18308900	-50784600	0.0747243	18234500	18308900	50784600	20314.5			552	-18810200	-19381800	-51048300	0.0747243	18810200	19381800	51048300	20631.6
553	-18226400	-18329400	-50890400	0.0885197	18226400	18329400	50890400	24160.4			553	-18909600	-19545400	-51358500	0.0885197	18909600	19545400	51358500	24741.7
554	-18227500	-18324900	-50867800	0.0922176	18227500	18324900	50867800	25148.3			554	-18887800	-19506700	-51293200	0.0922176	18887800	19506700	51293200	25708.6
555	-18214900	-18274200	-50638500	0.112886	18214900	18274200	50638500	30517.8			555	-18670600	-19113300	-50651400	0.112886	18670600	19113300	50651400	30671.7
556	-14336100	-18660400	-56358000	0.039209	14336100	18660400	56358000	12992.8			556	-14649000	-16687000	-45646500	0.039209	14649000	16687000	45646500	8580.29
557	-18234600	-18286600	-50678200	0.0525553	18234600	18286600	50678200	14230.4			557	-18711200	-19231100	-50727400	0.0525553	18711200	19231100	50727400	14328.1
558	-13951300	-17968700	-53446600	0.112068	13951300	17968700	53446600	33414			558	-14020600	-16240200	-44043500	0.112068	14020600	16240200	44043500	22842.3
559	-15007100	-18209300	-53537400	0.101575	15007100	18209300	53537400	30393.9			559	-17113300	-18482900	-51752000	0.101575	17113300	18482900	51752000	28552.4
560	-16665200	-18533900	-53426000	0.0373516	16665200	18533900	53426000	11153.2			560	-20226300	-20345900	-57522300	0.0373516	20226300	20345900	57522300	12998.2
561	-16369000	-18553700	-53816700	0.0467342	16369000	18553700	53816700	14148.6			561	-20170900	-20422600	-57943400	0.0467342	20170900	20422600	57943400	16490.6
562	-16367500	-18600200	-54039600	0.0414864	16367500	18600200	54039600	12662.2			562	-20291300	-20532900	-58348400	0.0414864	20291300	20532900	58348400	14842.2
563	-18250400	-18341300	-50923100	0.0292039	18250400	18341300	50923100	7981.4			563	-18948500	-19678100	-51411300	0.0292039	18948500	19678100	51411300	8183.69
564	-12484800	-17640300	-53347800	0.0712648	12484800	17640300	53347800	21192.6			564	-11376800	-14308700	-37571000	0.0712648	11376800	14308700	37571000	10590.4
565	-12762200	-17548400	-52632500	0.0707476	12762200	17548400	52632500	20471.4			565	-11188300	-14166500	-37088900	0.0707476	11188300	14166500	37088900	10247.9
566	-18251500	-18329200	-50864300	0.0358273	18251500	18329200	50864300	9769.95			566	-18892000	-19578500	-51241300	0.0358273	18892000	19578500	51241300	9972.26
567	-18248900	-18332800	-50883900	0.0585826	18248900	18332800	50883900	15986.9			567	-18911000	-19609300	-51301100	0.0585826	18911000	19609300	51301100	16344.5
568	-18052700	-18400900	-51404800	0.055854	18052700	18400900	51404800	15532.1			568	-19370300	-20139000	-52960300	0.055854	19370300	20139000	52960300	16592.6
569	-18053000	-18406100	-51429100	0.0506591	18053000	18406100	51429100	14100.3			569	-19392600	-20179900	-53025800	0.0506591	19392600	20179900	53025800	15087.4
570	-18023400	-18414600	-51499300	0.0452487	18023400	18414600	51499300	12626.2			570	-19449800	-20231100	-53247300	0.0452487	19449800	20231100	53247300	13586.1
571	-17441200	-18473500	-52362500	0.0566452	17441200	18473500	52362500	16293			571	-20002200	-20352900	-55757800	0.0566452	20002200	20352900	55757800	18576.7
572	-16902400	-18407500	-52586300	0.116229	16902400	18407500	52586300	33664.4			572	-19964600	-20091000	-56569100	0.116229	19964600	20091000	56569100	39134.3
573	-17170300	-18420300	-52379400	0.0804919	17170300	18420300	52379400	23150.1			573	-19998900	-20083900	-56011200	0.0804919	19998900	20083900	56011200	26601.3
574	-17251900	-18418500	-52289300	0.0722042	17251900	18418500	52289300	20701.4			574	-19956100	-20090300	-55800900	0.0722042	19956100	20090300	55800900	23691.4
575	-17337200	-18414800	-52186300	0.0735141	17337200	18414800	52186300	21001.2			575	-19902900	-20096500	-55541100	0.0735141	19902900	20096500	55541100	23907
576	-17423500	-18412800	-52090700	0.074074	17423500	18412800	52090700	21091			576	-19851200	-20109500	-55281600	0.074074	19851200	20109500	55281600	23875.3
577	-17655600	-18409800	-51844100	0.0945042	17655600	18409800	51844100	26680.1			577	-19696300	-20147300	-54505400	0.0945042	19696300	20147300	54505400	29653.1
578	-17724100	-18410500	-51779200	0.0999141	17724100	18410500	51779200	28145.2			578	-19649500	-20144500	-54285300	0.0999141	19649500	20144500	54285300	31109.4
579	-17772600	-18404100	-51700100	0.0837788	17772600	18404100	51700100	23534			579	-19595200	-20125800	-54045100	0.0837788	19595200	20125800	54045100	25864.1
580	-17822500	-18401100	-51636000	0.0778705	17822500	18401100	51636000	21825.5			580	-19547500	-20107800	-53835800	0.0778705	19547500	20107800	53835800	23861.4
581	-17870100	-18398500	-51575700	0.0733824	17870100	18398500	51575700	20524.5			581	-19501000	-20093900	-53628300	0.0733824	19501000	20093900	53628300	22320.3
582	-17916200	-18397000	-51522400	0.0809788	17916200	18397000	51522400	22607.5			582	-19457900	-20087300	-53429600	0.0809788	19457900	20087300	53429600	24456.9
583	-17998200	-18388300	-51399200	0.0792013	17998200	18388300	51399200	22015.8			583	-19359600	-20024600	-53023700	0.0792013	19359600	20024600	53023700	23569.7
584	-18028600	-18384900	-51352600	0.0756789	18028600	18384900	51352600	21002.2			584	-19319900	-19989300	-52870000	0.0756789	19319900	19989300	52870000	22394.2
585	-18045200	-18379600	-51310700	0.0631466	18045200	18379600	51310700	17497.8			585	-19283000	-19946600	-52736800	0.0631466	19283000	19946600	52736800	18592.9
586	-18058200	-18375100	-51276300	0.0422917	18058200	18375100	51276300	11704.4			586	-19254200	-19904700	-52641300	0.0422917	19254200	19904700	52641300	12407.3
587	-18137900	-18383400	-51236200	0.0634099	18137900	18383400	51236200	17527.6			587	-19226800	-20005900	-52409600	0.0634099	19226800	20005900	52409600	18456.5
588	-18131600	-18388300	-51265900	0.0486938	18131600	18388300	51265900	13474.5			588	-19253900	-20042500	-52502400	0.0486938	19253900	20042500	52502400	14223.1
589	-18124300	-18391900	-51290400	0.0412968	18124300	18391900	51290400	11437.8			589	-19275400	-20071600	-52575600	0.0412968	19275400	20071600	52575600	12096
590	-18115200	-18395500	-51316500	0.0493648	18115200	18395500	51316500	13685.3			590	-19300400	-20109700	-52656700	0.0493648	19300400	20109700	52656700	14504
591	-18085200	-18397900	-51358100	0.0516574	18085200	18397900	51358100	14341.6			591	-19333200	-20123500	-52799200	0.0516574	19333200	20123500	52799200	15256.5
592	-18235600	-18289500	-50691100	0.0730673	18235600	18289500	50691100	19794.1			592	-18723400	-19250500	-50765800	0.0730673	18723400	19250500	50765800	19950.7
593	-18239100	-18292200	-50700300	0.0597018	18239100	18292200	50700300	16179.2			593	-18732200	-19272300	-50786000	0.0597018	18732200	19272300	50786000	16315.3
594	-18242000	-18301500	-50741600	0.0711121	18242000	18301500	50741600	19301.7			594	-18771700	-19340700	-50905800	0.0711121	18771700	19340700	50905800	19526.7
595	-18245400	-18304300	-50751800	0.0595484	18245400	18304300	50751800	16169.4			595	-18782200	-19366900	-50930000	0.0595484	18782200	19366900	50930000	16368.2
596	-18247200	-18307700	-50766100	0.0416897	18247200	18307700	50766100	11326.4			596	-18795900	-19393700	-50968400	0.0416897	18795900	19393700	50968400	11477.2
597	-18253300	-18310600	-50773600	0.0337266	18253300	18310600	50773600	9165.76			597	-18803800	-19418200	-50981300	0.0337266	18803800	19418200	50981300	9290.46
598	-18255000	-18313300	-50785100	0.0341947	18255000	18313300	50785100	9297.07			598	-18815400	-19444900	-51009800	0.0341947	18815400	19444900	51009800	9430.58
599	-18207600	-18337600	-50948300	0.0981892	18207600	18337600	50948300	26856.1			599	-18960800	-19599800	-51548000	0.0981892	18960800	19599800	51548000	27643.6
600	-18213000	-18332800	-50920000	0.0995559	18213000	18332800	50920000	27201.5			600	-18933600	-19557000	-51461000	0.0995559	18933600	19557000	51461000	27933.2
601	-18257200	-18328100	-50853400	0.0220015	18257200	18328100	50853400	5997.38			601	-18877000	-19554000	-51194700	0.0220015	18877000	19554000	51194700	6112.7
602	-18247200	-18337000	-50905900	0.0481263	18247200	18337000	50905900	13144.2			602	-18930700	-19639400	-51365100	0.0481263	18930700	19639400	51365100	13460.8
603	-18227800	-18279200	-50649400	0.0248318	18227800	18279200	50649400	6716.19			603	-18682700	-19173800	-50648700	0.0248318	18682700	19173800	50648700	6748.15
604	-18005200	-18420000	-51543200	0.0418623	18005200	18420000	51543200	11699.7			604	-19486000	-20265500	-53385300	0.0418623	19486000	20265500	53385300	12633.2
605	-18241700	-18352400	-50984500	0.0391626	18241700	18352400	50984500	10727.5			605	-19005300	-19763500	-51596300	0.0391626	19005300	19763500	51596300	11053.7
606	-18107400	-18368300	-51194600	0.0523766	18107400	18368300	51194600	14453.6			606	-19184000	-19850600	-52361000	0.0523766	19184000	19850600	52361000	15207.4
607	-15645600	-18623600	-54873200	0.0388616	15645600	18623600	54873200	12214.7			607	-18755200	-19681100	-55821300	0.0388616	18755200	19681100	55821300	12707
608	-15294700	-18612000	-55168800	0.0423076	15294700	18612000	55168800	13437.2			608	-17814400	-18996400	-53494000	0.0423076	17814400	18996400	53494000	12705.4
609	-15011000	-18632600	-55550600	0.0529167	15011000	18632600	55550600	17036.9			609	-16849700	-18306300	-51110200	0.0529167	16849700	18306300	51110200	14509.2
610	-15906300	-18617200	-54581800	0.0429778	15906300	18617200	54581800	13370.2			610	-19683600	-20357900	-58122000	0.0429778	19683600	20357900	58122000	15234.5
611	-17940500	-18427700	-51644700	0.0238582	17940500	18427700	51644700	6691.75			611	-19563600	-20305000	-53715500	0.0238582	19563600	20305000	53715500	7285.91
612	-12641700	-17983300	-54825500	0.0667807	12641700	17983300	54825500	20973.3			612	-11631900	-14542400	-38112200	0.0667807	11631900	14542400	38112200	10214.5
613	-12281900	-17702700	-53848300	0.0671019	12281900	17702700	53848300	20337.6			613	-10792000	-13857700	-36005600	0.0671019	10792000	13857700	36005600	9166.41
614	-13338500	-17745000	-52992900	0.0766238	13338500	17745000	52992900	22466.3			614	-12429500	-15075400	-40175700	0.0766238	12429500	15075400	40175700	13006.7
615	-18206000	-18375500	-51130500	0.0316582	18206000	18375500	51130500	8718.42			615	-19138400	-19950100	-52044100	0.0316582	19138400	19950100	52044100	9090.99
616	-18213000	-18372900	-51111100	0.0290091	18213000	18372900	51111100	7983.27			616	-19121000	-19933000	-51978200	0.0290091	19121000	19933000	51978200	8309.65
617	-18187800	-18251000	-50555100	0.0312784	18187800	18251000	50555100	8428.31			617	-18596800	-18987000	-50425900	0.0312784	18596800	18987000	50425900	8421.91
618	-18198300	-18253700	-50557500	0.0928751	18198300	18253700	50557500	25029.5			618	-18601300	-18987700	-50446900	0.0928751	18601300	18987700	50446900	25027.1
619	-18200100	-18255900	-50566100	0.0826975	18200100	18255900	50566100	22294.1			619	-18608200	-18994800	-50472500	0.0826975	18608200	18994800	50472500	22306.7
620	-15619000	-18285200	-53287300	0.163736	15619000	18285200	53287300	48567.8			620	-18854800	-19875200	-55997700	0.163736	18854800	19875200	55997700	53902.5
621	-18131600	-18367200	-51165400	0.0557674	18131600	18367200	51165400	15373.8			621	-19159000	-19850700	-52241700	0.0557674	19159000	19850700	52241700	16122
622	-16141100	-18607100	-54299100	0.0436037	16141100	18607100	54299100	13430.3			622	-20122900	-20614100	-58904000	0.0436037	20122900	20614100	58904000	15880.3
623	-18256900	-18322800	-50828400	0.034244	18256900	18322800	50828400	9325.76			623	-18858300	-19527400	-51132100	0.034244	18858300	19527400	51132100	9490.82
624	-18259500	-18325700	-50839600	0.0284245	18259500	18325700	50839600	7744.27			624	-18868800	-19546700	-51162600	0.0284245	18868800	19546700	51162600	7887.56
625	-18208300	-18266300	-50607400	0.0827115	18208300	18266300	50607400	22333.5			625	-18643000	-19061600	-50571800	0.0827115	18643000	19061600	50571800	22400.8
626	-18205300	-18263200	-50595900	0.0813244	18205300	18263200	50595900	21949.2			626	-18632400	-19043100	-50539500	0.0813244	18632400	19043100	50539500	21996.5
627	-18203400	-18260700	-50586000	0.079355	18203400	18260700	50586000	21409.4			627	-18624200	-19023300	-50520400	0.079355	18624200	19023300	50520400	21446.5
628	-18201800	-18258300	-50576000	0.0824242	18201800	18258300	50576000	22228.9			628	-18616300	-19005100	-50500900	0.0824242	18616300	19005100	50500900	22257.8
629	-18187700	-18252200	-50561200	0.0273557	18187700	18252200	50561200	7372.99			629	-18600000	-18991100	-50437300	0.0273557	18600000	18991100	50437300	7369
630	-18185900	-18252600	-50564600	0.027895	18185900	18252600	50564600	7519.26			630	-18601600	-18992900	-50443100	0.027895	18601600	18992900	50443100	7515.98
631	-18218300	-18273200	-50630700	0.0564943	18218300	18273200	50630700	15268.5			631	-18663200	-19127400	-50602000	0.0564943	18663200	19127400	50602000	15322.4
632	-18214900	-18270500	-50621000	0.0610039	18214900	18270500	50621000	16481			632	-18654100	-19107200	-50578900	0.0610039	18654100	19107200	50578900	16529.6
633	-18211600	-18268200	-50613300	0.0564677	18211600	18268200	50613300	15250.8			633	-18646700	-19093700	-50556900	0.0564677	18646700	19093700	50556900	15286.9
634	-18208200	-18266500	-50608700	0.0539199	18208200	18266500	50608700	14560			634	-18639700	-19074100	-50543700	0.0539199	18639700	19074100	50543700	14588.6
635	-18205400	-18264300	-50601200	0.0434372	18205400	18264300	50601200	11725.9			635	-18634000	-19063200	-50527400	0.0434372	18634000	19063200	50527400	11744.6
636	-18201900	-18262400	-50595400	0.0285438	18201900	18262400	50595400	7703.62			636	-18628400	-19050300	-50512800	0.0285438	18628400	19050300	50512800	7713.02
637	-18198100	-18260300	-50589200	0.035303	18198100	18260300	50589200	9525.46			637	-18622800	-19037500	-50499500	0.035303	18622800	19037500	50499500	9534.14
638	-18187800	-18254200	-50570700	0.0256969	18187800	18254200	50570700	6928.4			638	-18606100	-19001500	-50456100	0.0256969	18606100	19001500	50456100	6927.39
639	-16762400	-18489600	-53117700	0.0630511	16762400	18489600	53117700	18618.6			639	-20114400	-20256200	-57206900	0.0630511	20114400	20256200	57206900	21702.7
640	-18190300	-18256000	-50576600	0.0225546	18190300	18256000	50576600	6082.6			640	-18610200	-19005100	-50463600	0.0225546	18610200	19005100	50463600	6082.14
641	-15087700	-18792500	-56236100	0.0460426	15087700	18792500	56236100	15189.7			641	-16533000	-18067900	-50326700	0.0460426	16533000	18067900	50326700	12240.8
642	-18246200	-18346700	-50952800	0.0190755	18246200	18346700	50952800	5219.07			642	-18982600	-19721500	-51502500	0.0190755	18982600	19721500	51502500	5364.63
643	-18157400	-18380600	-51203300	0.0553962	18157400	18380600	51203300	15294.7			643	-19199300	-19986800	-52297800	0.0553962	19199300	19986800	52297800	16057.5
644	-18171100	-18377300	-51173700	0.0544869	18171100	18377300	51173700	15027.7			644	-19173200	-19959700	-52200300	0.0544869	19173200	19959700	52200300	15736.2
645	-17737800	-18438500	-51898900	0.0627074	17737800	18438500	51898900	17744			645	-19732100	-20301500	-54522100	0.0627074	19732100	20301500	54522100	19699.9
646	-18226400	-18294000	-50721600	0.0945643	18226400	18294000	50721600	25646.3			646	-18749100	-19258000	-50881100	0.0945643	18749100	19258000	50881100	25932.5
647	-18228500	-18320300	-50844700	0.0941736	18228500	18320300	50844700	25659.5			647	-18866100	-19467700	-51229000	0.0941736	18866100	19467700	51229000	26186.8
648	-18228800	-18315900	-50823300	0.0935914	18228800	18315900	50823300	25480.3			648	-18845700	-19429900	-51169600	0.0935914	18845700	19429900	51169600	25963.2
649	-18227800	-18311500	-50803600	0.0913232	18227800	18311500	50803600	24844.2			649	-18826400	-19391700	-51115700	0.0913232	18826400	19391700	51115700	25278.9
650	-18226900	-18307100	-50783500	0.0892517	18226900	18307100	50783500	24262.2			650	-18807500	-19355200	-51061900	0.0892517	18807500	19355200	51061900	24652
651	-18226400	-18303200	-50765500	0.0890663	18226400	18303200	50765500	24195.3			651	-18790300	-19324300	-51011000	0.0890663	18790300	19324300	51011000	24550.8
652	-18226300	-18290800	-50706300	0.111006	18226300	18290800	50706300	30088			652	-18736100	-19240600	-50836600	0.111006	18736100	19240600	50836600	30388.4
653	-18224900	-18287700	-50692900	0.118947	18224900	18287700	50692900	32223.9			653	-18722800	-19214700	-50798600	0.118947	18722800	19214700	50798600	32512.2
654	-18222200	-18283800	-50677000	0.104629	18222200	18283800	50677000	28327.6			654	-18708000	-19185200	-50757900	0.104629	18708000	19185200	50757900	28551.3
655	-18219300	-18280200	-50662800	0.100841	18219300	18280200	50662800	27287.1			655	-18694200	-19156800	-50720400	0.100841	18694200	19156800	50720400	27475.4
656	-18216700	-18276900	-50649600	0.102429	18216700	18276900	50649600	27702.7			656	-18681300	-19133100	-50682900	0.102429	18681300	19133100	50682900	27865.9
657	-18232900	-18283500	-50665100	0.0409669	18232900	18283500	50665100	11087			657	-18697400	-19208700	-50683800	0.0409669	18697400	19208700	50683800	11149.4
658	-18234700	-18285300	-50672000	0.0547541	18234700	18285300	50672000	14822.3			658	-18705000	-19220000	-50708700	0.0547541	18705000	19220000	50708700	14916.3
659	-14481000	-18098600	-53536000	0.112588	14481000	18098600	53536000	33680.8			659	-15351500	-17200400	-47404300	0.112588	15351500	17200400	47404300	26564.5
660	-16764500	-18529100	-53303700	0.0415596	16764500	18529100	53303700	12356.5			660	-20239700	-20319300	-57382300	0.0415596	20239700	20319300	57382300	14395.5
661	-16909400	-18539500	-53208500	0.0317513	16909400	18539500	53208500	9410.11			661	-20296100	-20311400	-57246100	0.0317513	20296100	20311400	57246100	10950.2
662	-16596300	-18600800	-53813800	0.0367381	16596300	18600800	53813800	11125.2			662	-20432500	-20484800	-57978100	0.0367381	20432500	20484800	57978100	12988.9
663	-16708400	-18602200	-53708100	0.0250431	16708400	18602200	53708100	7555.98			663	-20431300	-20453600	-57811800	0.0250431	20431300	20453600	57811800	8805.32
664	-18254300	-18344100	-50932300	0.0401057	18254300	18344100	50932300	10964.8			664	-18958400	-19702300	-51434000	0.0401057	18958400	19702300	51434000	11249.4
665	-16532400	-18371700	-52785700	0.123259	16532400	18371700	52785700	35937.8			665	-19789200	-20171500	-57128500	0.123259	19789200	20171500	57128500	42272.3
666	-16181700	-18327400	-52925700	0.128194	16181700	18327400	52925700	37547.9			666	-19691600	-20258100	-57638600	0.128194	19691600	20258100	57638600	44713.7
667	-12536400	-17337000	-51850700	0.0752033	12536400	17337000	51850700	21123.5			667	-10803700	-13884500	-36148100	0.0752033	10803700	13884500	36148100	10352.4
668	-12187200	-17370600	-52360200	0.0601724	12187200	17370600	52360200	17242.8			668	-10394300	-13587800	-35131500	0.0601724	10394300	13587800	35131500	7828.82
669	-18247500	-18357100	-51000900	0.042516	18247500	18357100	51000900	11653.5			669	-19022600	-19806800	-51635700	0.042516	19022600	19806800	51635700	12020.1
670	-18256400	-18333000	-50877600	0.0359406	18256400	18333000	50877600	9805.95			670	-18905000	-19607200	-51274500	0.0359406	18905000	19607200	51274500	10017.4
671	-13207300	-18329800	-55911100	0.0583103	13207300	18329800	55911100	19034			671	-11881600	-14673900	-38809200	0.0583103	11881600	14673900	38809200	9240.9
672	-13823100	-18641600	-56781600	0.0624368	13823100	18641600	56781600	21008.8			672	-13116900	-15569000	-41841900	0.0624368	13116900	15569000	41841900	11490.3
673	-17536800	-18472400	-52261200	0.0620779	17536800	18472400	52261200	17793.4			673	-19945300	-20381000	-55458500	0.0620779	19945300	20381000	55458500	20152.2
674	-17608600	-18471100	-52183500	0.0649676	17608600	18471100	52183500	18571.9			674	-19902100	-20390300	-55243500	0.0649676	19902100	20390300	55243500	20935.3
675	-17643000	-18460900	-52100500	0.0576396	17643000	18460900	52100500	16428			675	-19856600	-20372600	-55044300	0.0576396	19856600	20372600	55044300	18445.1
676	-17684300	-18457200	-52041500	0.04786	17684300	18457200	52041500	13612.5			676	-19821000	-20362800	-54884300	0.04786	19821000	20362800	54884300	15230.2
677	-16756700	-18385600	-52627600	0.123014	16756700	18385600	52627600	35672.9			677	-19846800	-20117600	-56813900	0.123014	19846800	20117600	56813900	41748.8
678	-17035400	-18404300	-52438200	0.0953999	17035400	18404300	52438200	27488.6			678	-19979000	-20033000	-56278400	0.0953999	19979000	20033000	56278400	31806
679	-17149600	-18398300	-52295300	0.0864848	17149600	18398300	52295300	24794.8			679	-19968300	-19990400	-55958600	0.0864848	19968300	19990400	55958600	28521.1
680	-17262000	-18398500	-52183900	0.0814264	17262000	18398500	52183900	23254.8			680	-19910200	-20008500	-55663600	0.0814264	19910200	20008500	55663600	26583.7
681	-17364200	-18397600	-52077600	0.0781932	17364200	18397600	52077600	22249.3			681	-19852500	-20027700	-55369500	0.0781932	19852500	20027700	55369500	25272.1
682	-17453800	-18397400	-51987200	0.0821828	17453800	18397400	51987200	23311.8			682	-19797200	-20038300	-55095700	0.0821828	19797200	20038300	55095700	26311.8
683	-17536800	-18397500	-51904300	0.0859536	17536800	18397500	51904300	24312			683	-19743400	-20050500	-54827100	0.0859536	19743400	20050500	54827100	27264.4
684	-17614000	-18398000	-51829800	0.0895359	17614000	18398000	51829800	25260.8			684	-19692300	-20061900	-54571900	0.0895359	19692300	20061900	54571900	28150
685	-17679100	-18397200	-51760700	0.0901168	17679100	18397200	51760700	25364.2			685	-19642600	-20061200	-54335600	0.0901168	19642600	20061200	54335600	28099
686	-17740000	-18395700	-51692400	0.0879594	17740000	18395700	51692400	24698.7			686	-19593300	-20056900	-54105100	0.0879594	19593300	20056900	54105100	27204.4
687	-17795500	-18393300	-51625600	0.084431	17795500	18393300	51625600	23653			687	-19542800	-20046100	-53875500	0.084431	19542800	20046100	53875500	25901.3
688	-17848700	-18391500	-51563700	0.0858074	17848700	18391500	51563700	23987.2			688	-19494300	-20037100	-53653100	0.0858074	19494300	20037100	53653100	26116.1
689	-17898200	-18389800	-51506100	0.0954284	17898200	18389800	51506100	26623.7			689	-19448200	-20029200	-53441300	0.0954284	19448200	20029200	53441300	28825.7
690	-17939800	-18388600	-51459100	0.0940745	17939800	18388600	51459100	26203.5			690	-19407400	-20006600	-53269400	0.0940745	19407400	20006600	53269400	28240.5
691	-17972800	-18384100	-51404700	0.0807778	17972800	18384100	51404700	22456.6			691	-19365000	-19978800	-53095400	0.0807778	19365000	19978800	53095400	24095.7
692	-18001500	-18381100	-51361500	0.0671599	18001500	18381100	51361500	18642.4			692	-19327900	-19949100	-52947900	0.0671599	19327900	19949100	52947900	19925.4
693	-18025500	-18378200	-51323700	0.0557863	18025500	18378200	51323700	15464.7			693	-19295800	-19921100	-52823000	0.0557863	19295800	19921100	52823000	16474.9
694	-18043800	-18374900	-51289800	0.0381854	18043800	18374900	51289800	10572.7			694	-19263100	-19882200	-52706500	0.0381854	19263100	19882200	52706500	11227.8
695	-18068600	-18370200	-51242300	0.0490841	18068600	18370200	51242300	13567.4			695	-19224100	-19843700	-52559000	0.0490841	19224100	19843700	52559000	14353.4
696	-18199100	-18378200	-51150100	0.0444598	18199100	18378200	51150100	12252.6			696	-19154500	-19964800	-52106200	0.0444598	19154500	19964800	52106200	12796.8
697	-17731700	-18453200	-51975000	0.0511239	17731700	18453200	51975000	14507.1			697	-19784400	-20368000	-54704700	0.0511239	19784400	20368000	54704700	16167.9
698	-18112300	-18400600	-51343600	0.0475059	18112300	18400600	51343600	13183.2			698	-19324600	-20146100	-52735400	0.0475059	19324600	20146100	52735400	13999.7
699	-18249900	-18303000	-50741000	0.0488897	18249900	18303000	50741000	13270.1			699	-18772800	-19361900	-50890100	0.0488897	18772800	19361900	50890100	13418.2
700	-18252100	-18305100	-50748600	0.049834	18252100	18305100	50748600	13530.4			700	-18780700	-19380700	-50908600	0.049834	18780700	19380700	50908600	13688
701	-18250700	-18307300	-50760600	0.0418435	18250700	18307300	50760600	11366			701	-18790800	-19392600	-50944900	0.0418435	18790800	19392600	50944900	11509.4
702	-18256300	-18310200	-50768800	0.0350909	18256300	18310200	50768800	9534.92			702	-18799900	-19420400	-50960800	0.0350909	18799900	19420400	50960800	9659.01
703	-18259800	-18313200	-50779500	0.0326638	18259800	18313200	50779500	8879.13			703	-18812100	-19449400	-50989800	0.0326638	18812100	19449400	50989800	9001.87
704	-18215600	-18327500	-50892200	0.0944561	18215600	18327500	50892200	25781.3			704	-18908400	-19513500	-51384400	0.0944561	18908400	19513500	51384400	26422.3
705	-18217500	-18322900	-50868300	0.0934689	18217500	18322900	50868300	25489.1			705	-18885900	-19474600	-51316400	0.0934689	18885900	19474600	51316400	26075.8
706	-14476600	-18827000	-57011700	0.0588891	14476600	18827000	57011700	19967.5			706	-13840600	-16097600	-43649800	0.0588891	13840600	16097600	43649800	11788.6
707	-18258700	-18330200	-50861800	0.028156	18258700	18330200	50861800	7677.51			707	-18890900	-19586000	-51228600	0.028156	18890900	19586000	51228600	7833.61
708	-18255200	-18336800	-50896800	0.048621	18255200	18336800	50896800	13275.2			708	-18922600	-19636000	-51329900	0.048621	18922600	19636000	51329900	13581.3
709	-18229600	-18280400	-50653300	0.00939356	18229600	18280400	50653300	2541.04			709	-18684300	-19182600	-50647600	0.00939356	18684300	19182600	50647600	2552.74
710	-18038500	-18421300	-51516000	0.0387961	18038500	18421300	51516000	10833			710	-19467100	-20276100	-53284500	0.0387961	19467100	20276100	53284500	11666.5
711	-18221600	-18367000	-51074400	0.0365077	18221600	18367000	51074400	10033.4			711	-19088000	-19885400	-51868500	0.0365077	19088000	19885400	51868500	10413.5
712	-18257600	-18321000	-50818800	0.040318	18257600	18321000	50818800	10976			712	-18849800	-19512500	-51106100	0.040318	18849800	19512500	51106100	11162.7
713	-18247400	-18350500	-50969900	0.030888	18247400	18350500	50969900	8456.45			713	-18992800	-19750900	-51549700	0.030888	18992800	19750900	51549700	8702.8
714	-18092500	-18366100	-51199100	0.0581179	18092500	18366100	51199100	16039.8			714	-19186600	-19814000	-52409800	0.0581179	19186600	19814000	52409800	16901.4
715	-15724200	-18696800	-55143400	0.038275	15724200	18696800	55143400	12148.5			715	-18808200	-19720800	-55955800	0.038275	18808200	19720800	55955800	12575.5
716	-15394100	-18826100	-56089600	0.0495788	15394100	18826100	56089600	16272.8			716	-17224500	-18567400	-52036900	0.0495788	17224500	18567400	52036900	14090
717	-15447200	-18715600	-55509800	0.0415948	15447200	18715600	55509800	13374.1			717	-17962100	-19113700	-53855100	0.0415948	17962100	19113700	53855100	12660.8
718	-16028100	-18700000	-54854800	0.0406877	16028100	18700000	54854800	12784.6			718	-19833000	-20466300	-58489300	0.0406877	19833000	20466300	58489300	14605.6
719	-17975300	-18430400	-51622700	0.0382113	17975300	18430400	51622700	10710			719	-19544800	-20305300	-53625600	0.0382113	19544800	20305300	53625600	11632.1
720	-17953100	-18434200	-51662900	0.0228805	17953100	18434200	51662900	6422.16			720	-19575700	-20328100	-53747800	0.0228805	19575700	20328100	53747800	6996.04
721	-18252500	-18354900	-50985700	0.0393411	18252500	18354900	50985700	10777.3			721	-19009800	-19792900	-51588400	0.0393411	19009800	19792900	51588400	11102.5
722	-18260300	-18315700	-50791000	0.0322847	18260300	18315700	50791000	8779.9			722	-18822600	-19469000	-51020200	0.0322847	18822600	19469000	51020200	8908.28
723	-11854000	-17382600	-52750300	0.0537309	11854000	17382600	52750300	15635.8			723	-9972760	-13261200	-33998300	0.0537309	9972760	13261200	33998300	6552.47
724	-13133600	-17549000	-52264200	0.084656	13133600	17549000	52264200	24147.6			724	-11458600	-14362600	-37759500	0.084656	11458600	14362600	37759500	12705.8
725	-18223500	-18371700	-51094700	0.029893	18223500	18371700	51094700	8221.78			725	-19109700	-19930200	-51927200	0.029893	19109700	19930200	51927200	8546.84
726	-18197400	-18251400	-50547600	0.0580808	18197400	18251400	50547600	15646.7			726	-18594500	-18981100	-50420900	0.0580808	18594500	18981100	50420900	15635.3
727	-18196200	-18250500	-50544300	0.0382007	18196200	18250500	50544300	10289.7			727	-18591500	-18978100	-50409800	0.0382007	18591500	18978100	50409800	10279.1
728	-18193700	-18250500	-50547000	0.040302	18193700	18250500	50547000	10856.7			728	-18592900	-18980600	-50413800	0.040302	18592900	18980600	50413800	10846.3
729	-18190600	-18250300	-50549200	0.0381761	18190600	18250300	50549200	10284.8			729	-18593600	-18981800	-50416200	0.0381761	18593600	18981800	50416200	10275.2
730	-18186100	-18249800	-50551200	0.0396401	18186100	18249800	50551200	10679.8			730	-18594400	-18982300	-50419300	0.0396401	18594400	18982300	50419300	10670.5
731	-18199800	-18250600	-50541200	0.046607	18199800	18250600	50541200	12552.7			731	-18590500	-18974200	-50409100	0.046607	18590500	18974200	50409100	12540.6
732	-18199700	-18252200	-50549300	0.0853924	18199700	18252200	50549300	23005.9			732	-18595900	-18978900	-50430100	0.0853924	18595900	18978900	50430100	22995.2
733	-18200200	-18254100	-50557700	0.0854481	18200200	18254100	50557700	23028.3			733	-18602200	-18983600	-50455100	0.0854481	18602200	18983600	50455100	23032.4
734	-18163000	-18386300	-51224700	0.049599	18163000	18386300	51224700	13705.4			734	-19222100	-20041100	-52352000	0.049599	19222100	20041100	52352000	14409
735	-18152700	-18389600	-51251000	0.0450243	18152700	18389600	51251000	12453.1			735	-19244900	-20066200	-52435600	0.0450243	19244900	20066200	52435600	13121.1
736	-18146400	-18394000	-51278100	0.0440679	18146400	18394000	51278100	12200.6			736	-19269700	-20097700	-52522100	0.0440679	19269700	20097700	52522100	12884.4
737	-18140700	-18398100	-51303600	0.0425492	18140700	18398100	51303600	11791.2			737	-19292400	-20129200	-52598800	0.0425492	19292400	20129200	52598800	12476.6
738	-15108900	-18172100	-53258300	0.136634	15108900	18172100	53258300	40466.5			738	-17072800	-18453600	-51656400	0.136634	17072800	18453600	51656400	38265.6
739	-15746100	-18266000	-53068400	0.165605	15746100	18266000	53068400	48732.7			739	-18562700	-19534600	-55319500	0.165605	18562700	19534600	55319500	53182.5
740	-18117600	-18364200	-51164800	0.0631191	18117600	18364200	51164800	17399.2			740	-19156700	-19809900	-52271600	0.0631191	19156700	19809900	52271600	18263.8
741	-18142300	-18363200	-51135300	0.0646172	18142300	18363200	51135300	17794.1			741	-19132000	-19815200	-52148600	0.0646172	19132000	19815200	52148600	18614.4
742	-18153500	-18359200	-51104900	0.0784856	18153500	18359200	51104900	21589.3			742	-19104300	-19778100	-52053500	0.0784856	19104300	19778100	52053500	22527.5
743	-18165400	-18355200	-51074200	0.0852006	18165400	18355200	51074200	23410.4			743	-19075900	-19739500	-51956700	0.0852006	19075900	19739500	51956700	24364.4
744	-18174700	-18350600	-51043200	0.0923656	18174700	18350600	51043200	25350.5			744	-19047600	-19700300	-51861200	0.0923656	19047600	19700300	51861200	26316.6
745	-18183600	-18345900	-51011700	0.0947276	18183600	18345900	51011700	25968.8			745	-19017800	-19654700	-51764700	0.0947276	19017800	19654700	51764700	26888.8
746	-18190600	-18340500	-50979200	0.0946579	18190600	18340500	50979200	25918.7			746	-18987700	-19608200	-51668000	0.0946579	18987700	19608200	51668000	26768.2
747	-18197400	-18335600	-50948900	0.0961173	18197400	18335600	50948900	26289			747	-18959000	-19563600	-51575800	0.0961173	18959000	19563600	51575800	27083.4
748	-18202000	-18330700	-50920900	0.0961966	18202000	18330700	50920900	26283.4			748	-18932400	-19521200	-51491500	0.0961966	18932400	19521200	51491500	27016.5
749	-16246500	-18681300	-54547100	0.0415914	16246500	18681300	54547100	12927.7			749	-20351500	-20733800	-59245700	0.0415914	20351500	20733800	59245700	15327.4
750	-16450000	-18666800	-54274400	0.0411849	16450000	18666800	54274400	12679.3			750	-20469100	-20656000	-58757300	0.0411849	20469100	20656000	58757300	14942.1
751	-18004800	-18427000	-51577000	0.0323308	18004800	18427000	51577000	9047.23			751	-19521000	-20322200	-53472100	0.0323308	19521000	20322200	53472100	9789.51
752	-18028300	-18426900	-51553200	0.0323653	18028300	18426900	51553200	9049.56			752	-19497400	-20306200	-53399000	0.0323653	19497400	20306200	53399000	9773.71
753	-18217700	-18377400	-51127800	0.0241302	18217700	18377400	51127800	6644.88			753	-19144400	-19974400	-52015400	0.0241302	19144400	19974400	52015400	6922.98
754	-18223000	-18375600	-51113800	0.0212295	18223000	18375600	51113800	5843.14			754	-19128500	-19960300	-51986800	0.0212295	19128500	19960300	51986800	6083.88
755	-18262800	-18328500	-50849500	0.0260681	18262800	18328500	50849500	7105.01			755	-18878700	-19571800	-51184500	0.0260681	18878700	19571800	51184500	7240.41
756	-18238400	-18289400	-50687600	0.0610892	18238400	18289400	50687600	16547.2			756	-18719500	-19252600	-50745400	0.0610892	18719500	19252600	50745400	16667.6
757	-18242500	-18292200	-50697100	0.0545266	18242500	18292200	50697100	14775.1			757	-18729700	-19278000	-50768400	0.0545266	18729700	19278000	50768400	14891.6
758	-18230100	-18279500	-50648900	0.0214754	18230100	18279500	50648900	5808.33			758	-18682500	-19179400	-50642300	0.0214754	18682500	19179400	50642300	5834.79
759	-18202100	-18258500	-50576700	0.0887178	18202100	18258500	50576700	23926.9			759	-18617500	-19000300	-50511600	0.0887178	18617500	19000300	50511600	23966.4
760	-18184900	-18250900	-50557800	0.0308078	18184900	18250900	50557800	8302.25			760	-18597300	-18985800	-50429900	0.0308078	18597300	18985800	50429900	8296.4
761	-18183100	-18251400	-50561900	0.0302884	18183100	18251400	50561900	8163.49			761	-18598900	-18986300	-50436900	0.0302884	18598900	18986300	50436900	8158.69
762	-13760300	-17791800	-52794300	0.118292	13760300	17791800	52794300	34419.2			762	-13003600	-15489500	-41584900	0.118292	13003600	15489500	41584900	21503.7
763	-18201300	-18256200	-50566500	0.0867384	18201300	18256200	50566500	23384			763	-18609100	-18989900	-50482100	0.0867384	18609100	18989900	50482100	23404.6
764	-17437300	-18499200	-52488400	0.0539369	17437300	18499200	52488400	15586.3			764	-20061500	-20437000	-55956300	0.0539369	20061500	20437000	55956300	17814.7
765	-18227700	-18278000	-50643900	0.0269727	18227700	18278000	50643900	7293.71			765	-18679000	-19169300	-50623000	0.0269727	18679000	19169300	50623000	7322.81
766	-18222700	-18275300	-50636300	0.0384559	18222700	18275300	50636300	10395.7			766	-18669500	-19150100	-50609400	0.0384559	18669500	19150100	50609400	10434
767	-18215100	-18270400	-50620500	0.0512665	18215100	18270400	50620500	13850.1			767	-18653100	-19109100	-50572300	0.0512665	18653100	19109100	50572300	13887.9
768	-18218400	-18272700	-50628000	0.0524959	18218400	18272700	50628000	14186.4			768	-18660700	-19127100	-50590500	0.0524959	18660700	19127100	50590500	14231.8
769	-18213100	-18269000	-50615900	0.031685	18213100	18269000	50615900	8558.4			769	-18653400	-19102400	-50544600	0.031685	18653400	19102400	50544600	8574.36
770	-18207100	-18265700	-50606200	0.0444494	18207100	18265700	50606200	12001.5			770	-18638600	-19075900	-50536300	0.0444494	18638600	19075900	50536300	12023
771	-18210100	-18267700	-50612500	0.0308944	18210100	18267700	50612500	8343.68			771	-18646800	-19095100	-50556300	0.0308944	18646800	19095100	50556300	8363.58
772	-18203400	-18263700	-50600200	0.0383425	18203400	18263700	50600200	10350.1			772	-18632200	-19061100	-50520800	0.0383425	18632200	19061100	50520800	10364.4
773	-18195800	-18259500	-50587600	0.0438638	18195800	18259500	50587600	11834.5			773	-18620100	-19032000	-50492100	0.0438638	18620100	19032000	50492100	11842.5
774	-18199200	-18261500	-50594000	0.0364089	18199200	18261500	50594000	9825.68			774	-18626100	-19046100	-50506800	0.0364089	18626100	19046100	50506800	9835.89
775	-18187600	-18255300	-50575700	0.0337122	18187600	18255300	50575700	9091.21			775	-18608500	-19005100	-50464000	0.0337122	18608500	19005100	50464000	9091.01
776	-18192100	-18257400	-50581400	0.0375356	18192100	18257400	50581400	10124.6			776	-18614100	-19017900	-50477600	0.0375356	18614100	19017900	50477600	10127.8
777	-18185000	-18253300	-50568900	0.0296928	18185000	18253300	50568900	8005.15			777	-18603700	-18995600	-50450600	0.0296928	18603700	18995600	50450600	8002.73
778	-12409000	-18052800	-55389800	0.0595622	12409000	18052800	55389800	19101.5			778	-11055000	-14094500	-36656500	0.0595622	11055000	14094500	36656500	8432.85
779	-11905500	-17697300	-54198700	0.0589655	11905500	17697300	54198700	18117.3			779	-10280600	-13462300	-34638000	0.0589655	10280600	13462300	34638000	7461.45
780	-18085000	-18404000	-51387100	0.0535662	18085000	18404000	51387100	14887.7			780	-19359500	-20167400	-52880400	0.0535662	19359500	20167400	52880400	15869.5
781	-16918800	-18377100	-52424900	0.104653	16918800	18377100	52424900	30131.6			781	-19870800	-20044100	-56439800	0.104653	19870800	20044100	56439800	35071.1
782	-17065100	-18378200	-52284000	0.0970512	17065100	18378200	52284000	27806.5			782	-19897800	-19980400	-56108800	0.0970512	19897800	19980400	56108800	32160.7
783	-17198300	-18381000	-52164100	0.0943485	17198300	18381000	52164100	26920.9			783	-19915300	-19921100	-55775400	0.0943485	19915300	19921100	55775400	30911.7
784	-17313200	-18383100	-52059500	0.0850874	17313200	18383100	52059500	24191.3			784	-19854900	-19943300	-55465400	0.0850874	19854900	19943300	55465400	27583.2
785	-17409500	-18383500	-51964800	0.0863446	17409500	18383500	51964800	24468.8			785	-19797400	-19955700	-55178900	0.0863446	19797400	19955700	55178900	27715.7
786	-17498000	-18384900	-51883000	0.0889219	17498000	18384900	51883000	25128.7			786	-19742000	-19966700	-54903900	0.0889219	19742000	19966700	54903900	28272.5
787	-17578100	-18386000	-51808400	0.0901702	17578100	18386000	51808400	25416.6			787	-19688600	-19977200	-54639000	0.0901702	19688600	19977200	54639000	28406.6
788	-17650100	-18386500	-51738700	0.0906533	17650100	18386500	51738700	25492			788	-19637100	-19983700	-54387100	0.0906533	19637100	19983700	54387100	28308.6
789	-17715500	-18386400	-51672900	0.0899442	17715500	18386400	51672900	25235.6			789	-19586300	-19982200	-54146500	0.0899442	19586300	19982200	54146500	27850.4
790	-17775200	-18385500	-51608900	0.0891462	17775200	18385500	51608900	24956.7			790	-19536200	-19978300	-53911400	0.0891462	19536200	19978300	53911400	27374.9
791	-17829700	-18384400	-51549100	0.0898702	17829700	18384400	51549100	25107.6			791	-19487700	-19970800	-53688000	0.0898702	19487700	19970800	53688000	27378.9
792	-17878400	-18383200	-51494700	0.0904842	17878400	18383200	51494700	25231.9			792	-19442700	-19959200	-53484900	0.0904842	19442700	19959200	53484900	27366.5
793	-17918300	-18381100	-51445000	0.0888896	17918300	18381100	51445000	24744.4			793	-19400600	-19939500	-53304300	0.0888896	19400600	19939500	53304300	26709.5
794	-17954500	-18378900	-51398100	0.0825921	17954500	18378900	51398100	22953.9			794	-19360800	-19917900	-53136300	0.0825921	19360800	19917900	53136300	24666.4
795	-17985500	-18376200	-51354000	0.0778419	17985500	18376200	51354000	21600.3			795	-19323800	-19895700	-52982000	0.0778419	19323800	19895700	52982000	23117.4
796	-18012200	-18373700	-51315600	0.0701703	18012200	18373700	51315600	19445.3			796	-19289900	-19869900	-52846300	0.0701703	19289900	19869900	52846300	20735.4
797	-18034600	-18371700	-51283800	0.053808	18034600	18371700	51283800	14894.5			797	-19264600	-19847300	-52725300	0.053808	19264600	19847300	52725300	15829.9
798	-18052000	-18370400	-51260000	0.0486559	18052000	18370400	51260000	13457.1			798	-19240500	-19839600	-52641100	0.0486559	19240500	19839600	52641100	14270.1
799	-18176200	-18383400	-51198000	0.0525121	18176200	18383400	51198000	14496.5			799	-19198200	-20016000	-52263300	0.0525121	19198200	20016000	52263300	15204.6
800	-18190700	-18380800	-51170800	0.0583581	18190700	18380800	51170800	16094.8			800	-19176400	-20000200	-52174800	0.0583581	19176400	20000200	52174800	16841.9
801	-17779100	-18450500	-51914800	0.0470048	17779100	18450500	51914800	13310.3			801	-19746800	-20372300	-54521300	0.0470048	19746800	20372300	54521300	14770.8
802	-18115400	-18406500	-51368600	0.0487089	18115400	18406500	51368600	13529.8			802	-19349100	-20191100	-52807000	0.0487089	19349100	20191100	52807000	14394.2
803	-18256200	-18307700	-50757100	0.0409734	18256200	18307700	50757100	11128.4			803	-18789000	-19402900	-50926200	0.0409734	18789000	19402900	50926200	11262.8
804	-18262000	-18312600	-50774400	0.0334155	18262000	18312600	50774400	9081.8			804	-18807800	-19447100	-50971400	0.0334155	18807800	19447100	50971400	9202.65
805	-18219000	-18318400	-50845200	0.0959757	18219000	18318400	50845200	26150			805	-18864100	-19435800	-51251000	0.0959757	18864100	19435800	51251000	26705.7
806	-18219900	-18314000	-50823500	0.0962886	18219900	18314000	50823500	26213.9			806	-18842900	-19396500	-51189600	0.0962886	18842900	19396500	51189600	26727
807	-18219500	-18309400	-50802000	0.094541	18219500	18309400	50802000	25717.2			807	-18822900	-19359200	-51131600	0.094541	18822900	19359200	51131600	26181
808	-18218800	-18305100	-50782000	0.0918108	18218800	18305100	50782000	24955.7			808	-18803700	-19322400	-51076700	0.0918108	18803700	19322400	51076700	25368.9
809	-18218500	-18301000	-50763000	0.0891877	18218500	18301000	50763000	24225.2			809	-18786500	-19291800	-51025200	0.0891877	18786500	19291800	51025200	24593.5
810	-18218900	-18297700	-50746800	0.0927761	18218900	18297700	50746800	25184.6			810	-18771100	-19266500	-50977500	0.0927761	18771100	19266500	50977500	25534.6
811	-18218800	-18294600	-50731900	0.0924318	18218800	18294600	50731900	25077			811	-18757000	-19244600	-50931800	0.0924318	18757000	19244600	50931800	25394.1
812	-18219200	-18291500	-50717000	0.100743	18219200	18291500	50717000	27316.5			812	-18743400	-19225000	-50886800	0.100743	18743400	19225000	50886800	27628.5
813	-18219100	-18288400	-50702000	0.106856	18219100	18288400	50702000	28957.6			813	-18729800	-19203900	-50843100	0.106856	18729800	19203900	50843100	29254.4
814	-18217800	-18285000	-50687400	0.112122	18217800	18285000	50687400	30367.7			814	-18716500	-19181400	-50802100	0.112122	18716500	19181400	50802100	30646
815	-18216200	-18281600	-50672400	0.113218	18216200	18281600	50672400	30647			815	-18702600	-19155600	-50761700	0.113218	18702600	19155600	50761700	30895.2
816	-18214200	-18278000	-50657800	0.111119	18214200	18278000	50657800	30062			816	-18688600	-19129300	-50721400	0.111119	18688600	19129300	50721400	30273
817	-18212100	-18274700	-50643900	0.112126	18212100	18274700	50643900	30318.2			817	-18675700	-19106800	-50682600	0.112126	18675700	19106800	50682600	30499.9
818	-18264600	-18330700	-50858100	0.0264286	18264600	18330700	50858100	7205.65			818	-18887500	-19592800	-51205900	0.0264286	18887500	19592800	51205900	7347.09
819	-18262900	-18336000	-50885300	0.0312748	18262900	18336000	50885300	8535.63			819	-18915800	-19642200	-51291100	0.0312748	18915800	19642200	51291100	8723.78
820	-18231800	-18281500	-50656400	0.0274807	18231800	18281500	50656400	7434.71			820	-18687400	-19188400	-50656500	0.0274807	18687400	19188400	50656500	7470.69
821	-18234200	-18282900	-50660700	0.0419625	18234200	18282900	50660700	11354.6			821	-18693100	-19204300	-50667800	0.0419625	18693100	19204300	50667800	11413.3
822	-18236400	-18284800	-50667900	0.0428388	18236400	18284800	50667900	11595			822	-18700200	-19219600	-50686400	0.0428388	18700200	19219600	50686400	11660.6
823	-18238600	-18287000	-50676200	0.0552681	18238600	18287000	50676200	14964			823	-18708800	-19236100	-50710600	0.0552681	18708800	19236100	50710600	15058.6
824	-18245900	-18292600	-50695500	0.0539445	18245900	18292600	50695500	14616.7			824	-18728600	-19285000	-50756300	0.0539445	18728600	19285000	50756300	14726.5
825	-18242000	-18289700	-50685300	0.0609378	18242000	18289700	50685300	16505			825	-18717500	-19259300	-50729100	0.0609378	18717500	19259300	50729100	16616.7
826	-13003200	-18391300	-56408600	0.0576153	13003200	18391300	56408600	19149.2			826	-11446600	-14357200	-37724400	0.0576153	11446600	14357200	37724400	8631.65
827	-13693800	-18719400	-57281300	0.0622069	13693800	18719400	57281300	21304.5			827	-11855500	-14774500	-38740000	0.0622069	11855500	14774500	38740000	9830.78
828	-14489600	-17997700	-53046500	0.129745	14489600	17997700	53046500	38112.1			828	-14982400	-16925600	-46463200	0.129745	14982400	16925600	46463200	29413.9
829	-17749800	-18479900	-52084300	0.0583522	17749800	18479900	52084300	16626.5			829	-19856600	-20476200	-54940500	0.0583522	19856600	20476200	54940500	18613.9
830	-18201100	-18249600	-50535400	0.0377344	18201100	18249600	50535400	10160.9			830	-18586800	-18969800	-50395400	0.0377344	18586800	18969800	50395400	10147.8
831	-18203600	-18249900	-50534400	0.0563901	18203600	18249900	50534400	15184			831	-18586200	-18965200	-50397500	0.0563901	18586200	18965200	50397500	15165.6
832	-18231900	-18367000	-51064100	0.0231187	18231900	18367000	51064100	6351.47			832	-19083200	-19885400	-51828300	0.0231187	19083200	19885400	51828300	6584.85
833	-18257200	-18318900	-50809400	0.0492972	18257200	18318900	50809400	13415.6			833	-18840100	-19494800	-51078000	0.0492972	18840100	19494800	51078000	13633.4
834	-18260000	-18318200	-50803300	0.0276659	18260000	18318200	50803300	7527.29			834	-18836600	-19482700	-51052000	0.0276659	18836600	19482700	51052000	7643.44
835	-18252100	-18348400	-50955100	0.0292407	18252100	18348400	50955100	8001.14			835	-18978000	-19733500	-51496200	0.0292407	18978000	19733500	51496200	8221.81
836	-16990900	-18582500	-53332000	0.029507	16990900	18582500	53332000	8786.16			836	-20358500	-20471500	-57337000	0.029507	20358500	20471500	57337000	10213
837	-16192400	-18302200	-52794500	0.0853829	16192400	18302200	52794500	24887.5			837	-19525900	-20212600	-57586100	0.0853829	19525900	20212600	57586100	29715.3
838	-16435300	-18332800	-52697500	0.112502	16435300	18332800	52697500	32688.2			838	-19699900	-20164100	-57182400	0.112502	19699900	20164100	57182400	38643.2
839	-16653200	-18345800	-52541500	0.118666	16653200	18345800	52541500	34294.6			839	-19731500	-20114600	-56914900	0.118666	19731500	20114600	56914900	40397
840	-18075600	-18365200	-51211500	0.0628984	18075600	18365200	51211500	17366.1			840	-19197000	-19788300	-52485000	0.0628984	19197000	19788300	52485000	18339.4
841	-15873300	-18788600	-55431900	0.0315774	15873300	18788600	55431900	10127.8			841	-19215900	-20018700	-56963900	0.0315774	19215900	20018700	56963900	10752
842	-15801100	-18871100	-55897000	0.0478861	15801100	18871100	55897000	15613.6			842	-18297700	-19371200	-54663100	0.0478861	18297700	19371200	54663100	15017.1
843	-16167000	-18788900	-55139700	0.0346269	16167000	18788900	55139700	10993.5			843	-20139900	-20688900	-59242300	0.0346269	20139900	20688900	59242300	12752.1
844	-17151500	-18525900	-52901700	0.0589827	17151500	18525900	52901700	17293.9			844	-20222400	-20395600	-56764300	0.0589827	20222400	20395600	56764300	20020.4
845	-17922800	-18441800	-51729400	0.0277241	17922800	18441800	51729400	7800.21			845	-19627000	-20368900	-53954000	0.0277241	19627000	20368900	53954000	8540.39
846	-17955000	-18439700	-51687500	0.0237418	17955000	18439700	51687500	6670.07			846	-19597300	-20363800	-53817500	0.0237418	19597300	20363800	53817500	7278.4
847	-17991900	-18438400	-51644100	0.0303876	17991900	18438400	51644100	8524.4			847	-19567900	-20361500	-53679400	0.0303876	19567900	20361500	53679400	9270.38
848	-18256700	-18352700	-50971200	0.0360376	18256700	18352700	50971200	9867.13			848	-18996200	-19774500	-51541800	0.0360376	18996200	19774500	51541800	10151.9
849	-18258800	-18347600	-50944400	0.0366269	18258800	18347600	50944400	10018.5			849	-18968200	-19727300	-51455500	0.0366269	18968200	19727300	51455500	10282.9
850	-18263800	-18322600	-50820400	0.0351311	18263800	18322600	50820400	9564.72			850	-18852200	-19529200	-51101200	0.0351311	18852200	19529200	51101200	9725.63
851	-18264300	-18317700	-50796600	0.0228424	18264300	18317700	50796600	6213.46			851	-18831300	-19489100	-51034400	0.0228424	18831300	19489100	51034400	6306.83
852	-11547500	-17079800	-51614200	0.0483898	11547500	17079800	51614200	13486.2			852	-9134380	-12661700	-31979600	0.0483898	9134380	12661700	31979600	5229.73
853	-12934600	-17322000	-51381200	0.0859428	12934600	17322000	51381200	23697.9			853	-10956500	-13993400	-36517400	0.0859428	10956500	13993400	36517400	12071.4
854	-18232700	-18370900	-51081900	0.0295754	18232700	18370900	51081900	8130.8			854	-19099700	-19926900	-51882700	0.0295754	19099700	19926900	51882700	8442.2
855	-17597800	-18490000	-52284400	0.0502506	17597800	18490000	52284400	14418.2			855	-19954800	-20441400	-55443400	0.0502506	19954800	20441400	55443400	16308.1
856	-18195100	-18249400	-50540100	0.0311795	18195100	18249400	50540100	8397.13			856	-18588600	-18976400	-50397800	0.0311795	18588600	18976400	50397800	8385.99
857	-18192600	-18249400	-50542700	0.0338649	18192600	18249400	50542700	9121.15			857	-18589900	-18978300	-50401900	0.0338649	18589900	18978300	50401900	9109.74
858	-18189400	-18249200	-50544900	0.0357268	18189400	18249200	50544900	9623.32			858	-18590700	-18979600	-50404500	0.0357268	18590700	18979600	50404500	9611.59
859	-18186000	-18248800	-50546600	0.0335836	18186000	18248800	50546600	9046.49			859	-18595900	-18980600	-50401100	0.0335836	18595900	18980600	50401100	9034.07
860	-18205500	-18249700	-50531200	0.060028	18205500	18249700	50531200	16161.7			860	-18584100	-18957800	-50395000	0.060028	18584100	18957800	50395000	16141.9
861	-18201200	-18252600	-50549700	0.0825156	18201200	18252600	50549700	22231.4			861	-18596500	-18973700	-50438100	0.0825156	18596500	18973700	50438100	22226.7
862	-18185400	-18389500	-51217600	0.0423833	18185400	18389500	51217600	11709.3			862	-19219700	-20067700	-52314000	0.0423833	19219700	20067700	52314000	12297.4
863	-18176100	-18392600	-51241800	0.0414872	18176100	18392600	51241800	11471.8			863	-19241900	-20092500	-52394800	0.0414872	19241900	20092500	52394800	12074
864	-18168900	-18396400	-51266900	0.0410588	18168900	18396400	51266900	11363.7			864	-19263700	-20118600	-52472800	0.0410588	19263700	20118600	52472800	11984.5
865	-18166000	-18400800	-51290700	0.0406616	18166000	18400800	51290700	11263.7			865	-19285500	-20149800	-52545200	0.0406616	19285500	20149800	52545200	11901.3
866	-18138600	-18402800	-51327800	0.0418161	18138600	18402800	51327800	11598.5			866	-19315100	-20164200	-52672100	0.0418161	19315100	20164200	52672100	12296
867	-15922700	-18251400	-52822200	0.0945801	15922700	18251400	52822200	27585.2			867	-18821400	-19727600	-55980800	0.0945801	18821400	19727600	55980800	31102.8
868	-16118500	-18260500	-52669900	0.0875882	16118500	18260500	52669900	25409.2			868	-19155800	-20005400	-56794500	0.0875882	19155800	20005400	56794500	29649.9
869	-18101800	-18361600	-51168100	0.0729829	18101800	18361600	51168100	20119.6			869	-19159000	-19769000	-52323300	0.0729829	19159000	19769000	52323300	21153.6
870	-18128300	-18360100	-51134600	0.0757361	18128300	18360100	51134600	20854.3			870	-19129600	-19770800	-52181300	0.0757361	19129600	19770800	52181300	21838.9
871	-18140600	-18356200	-51103600	0.0865242	18140600	18356200	51103600	23798.2			871	-19100800	-19730200	-52084700	0.0865242	19100800	19730200	52084700	24857.6
872	-18152600	-18351900	-51071300	0.0901456	18152600	18351900	51071300	24765.3			872	-19071300	-19691000	-51983600	0.0901456	19071300	19691000	51983600	25798.1
873	-18163500	-18347700	-51040400	0.0924218	18163500	18347700	51040400	25362.2			873	-19042200	-19650700	-51885100	0.0924218	19042200	19650700	51885100	26349.6
874	-18173000	-18343000	-51008700	0.09316	18173000	18343000	51008700	25535.2			874	-19013000	-19609400	-51787400	0.09316	19013000	19609400	51787400	26460.3
875	-18180400	-18338100	-50977500	0.0950136	18180400	18338100	50977500	26013.4			875	-18983900	-19565100	-51692700	0.0950136	18983900	19565100	51692700	26887.8
876	-16398100	-18769700	-54816800	0.0380724	16398100	18769700	54816800	11951.6			876	-20686300	-20914900	-59773800	0.0380724	20686300	20914900	59773800	14286.7
877	-16898500	-18642700	-53711400	0.0241534	16898500	18642700	53711400	7291.01			877	-20491900	-20644200	-57800200	0.0241534	20491900	20644200	57800200	8495.07
878	-16853500	-18659400	-53835700	0.0268524	16853500	18659400	53835700	8141.78			878	-20542900	-20698300	-57989200	0.0268524	20542900	20698300	57989200	9505.45
879	-16739600	-18718900	-54233200	0.0366296	16739600	18718900	54233200	11265.2			879	-20704100	-20798400	-58657300	0.0366296	20704100	20798400	58657300	13259.4
880	-17320900	-18540400	-52801400	0.0325858	17320900	18540400	52801400	9522.93			880	-20195300	-20514800	-56474700	0.0325858	20195300	20514800	56474700	10957.6
881	-17777700	-18462600	-51973500	0.0380612	17777700	18462600	51973500	10801.3			881	-19786600	-20425800	-54657400	0.0380612	19786600	20425800	54657400	12019.9
882	-18013700	-18434000	-51601500	0.039427	18013700	18434000	51601500	11043.4			882	-19538600	-20352100	-53549100	0.039427	19538600	20352100	53549100	11972.2
883	-18063300	-18428900	-51527400	0.0365337	18063300	18428900	51527400	10206.5			883	-19482200	-20324000	-53308800	0.0365337	19482200	20324000	53308800	10998.1
884	-18217000	-18380000	-51140700	0.0339726	18217000	18380000	51140700	9359.75			884	-19154900	-20005600	-52067100	0.0339726	19154900	20005600	52067100	9766.34
885	-18234200	-18374800	-51098700	0.0303146	18234200	18374800	51098700	8339.32			885	-19118000	-19964700	-51932400	0.0303146	19118000	19964700	51932400	8670.46
886	-18267200	-18328400	-50844800	0.026508	18267200	18328400	50844800	7223.75			886	-18875800	-19576000	-51166800	0.026508	18875800	19576000	51166800	7357.92
887	-18258700	-18301200	-50723500	0.0166826	18258700	18301200	50723500	4525.3			887	-18760700	-19367900	-50826500	0.0166826	18760700	19367900	50826500	4567.97
888	-18231500	-18279800	-50648900	0.0331375	18231500	18279800	50648900	8962.57			888	-18681400	-19182800	-50633400	0.0331375	18681400	19182800	50633400	9000.48
889	-18232800	-18281000	-50653400	0.0210483	18232800	18281000	50653400	5693.85			889	-18686400	-19193000	-50647000	0.0210483	18686400	19193000	50647000	5720.12
890	-18205700	-18325700	-50893500	0.0991286	18205700	18325700	50893500	27056.9			890	-18907400	-19480700	-51412700	0.0991286	18907400	19480700	51412700	27754
891	-18208000	-18321000	-50868700	0.10442	18208000	18321000	50868700	28474.8			891	-18883600	-19438700	-51341300	0.10442	18883600	19438700	51341300	29152.9
892	-18201900	-18258700	-50577700	0.0907982	18201900	18258700	50577700	24488.9			892	-18618300	-18992300	-50523100	0.0907982	18618300	18992300	50523100	24538.1
893	-18182400	-18249600	-50554100	0.0442173	18182400	18249600	50554100	11914.1			893	-18594300	-18981300	-50420100	0.0442173	18594300	18981300	50420100	11902.9
894	-18178600	-18250000	-50559600	0.0358443	18178600	18250000	50559600	9659.94			894	-18595200	-18976100	-50429100	0.0358443	18595200	18976100	50429100	9651.98
895	-13489900	-17582600	-52067800	0.102337	13489900	17582600	52067800	28968.2			895	-12017900	-14772200	-39155600	0.102337	12017900	14772200	39155600	16506.3
896	-15099600	-18091400	-52883000	0.137971	15099600	18091400	52883000	40294.9			896	-16719600	-18198200	-50789100	0.137971	16719600	18198200	50789100	37355.5
897	-15527800	-18195500	-52950900	0.138863	15527800	18195500	52950900	40674.8			897	-18220500	-19472900	-54394200	0.138863	18220500	19472900	54394200	43147.5
898	-18201800	-18256300	-50566700	0.0923339	18201800	18256300	50566700	24892.7			898	-18609800	-18982600	-50492500	0.0923339	18609800	18982600	50492500	24923.4
899	-18201400	-18254300	-50557600	0.0916397	18201400	18254300	50557600	24697			899	-18602700	-18977100	-50464100	0.0916397	18602700	18977100	50464100	24708.9
900	-14353000	-19054900	-58221300	0.0544915	14353000	19054900	58221300	19269.5			900	-12443700	-15288300	-40208600	0.0544915	12443700	15288300	40208600	9275.52
901	-14955900	-19136900	-58009100	0.0601226	14955900	19136900	58009100	21099.9			901	-13884900	-16134800	-43767100	0.0601226	13884900	16134800	43767100	12100.1
902	-16589800	-18746700	-54515700	0.0408269	16589800	18746700	54515700	12681.7			902	-20740200	-20803500	-59189300	0.0408269	20740200	20803500	59189300	15035.1
903	-17408700	-18544800	-52734300	0.0311291	17408700	18544800	52734300	9076.8			903	-20165900	-20533300	-56357600	0.0311291	20165900	20533300	56357600	10426.8
904	-17551800	-18516500	-52456700	0.037129	17551800	18516500	52456700	10720.1			904	-20048400	-20527800	-55802900	0.037129	20048400	20527800	55802900	12203.3
905	-17471100	-18528300	-52593200	0.0452369	17471100	18528300	52593200	13124.1			905	-20108500	-20524600	-56092900	0.0452369	20108500	20524600	56092900	15015.9
906	-18050500	-18433600	-51562900	0.0302718	18050500	18433600	51562900	8467.92			906	-19508000	-20340100	-53415600	0.0302718	19508000	20340100	53415600	9148.31
907	-18230700	-18377900	-51117100	0.024954	18230700	18377900	51117100	6869.32			907	-19135800	-19985300	-51984600	0.024954	19135800	19985300	51984600	7151.58
908	-18250300	-18295400	-50704400	0.0411175	18250300	18295400	50704400	11145.1			908	-18737600	-19306900	-50777100	0.0411175	18737600	19306900	50777100	11234.7
909	-18227300	-18277500	-50642200	0.0343188	18227300	18277500	50642200	9279.56			909	-18674600	-19166100	-50617800	0.0343188	18674600	19166100	50617800	9315.16
910	-18218600	-18272600	-50627200	0.048947	18218600	18272600	50627200	13227			910	-18659400	-19128400	-50582900	0.048947	18659400	19128400	50582900	13266
911	-18222100	-18274700	-50634100	0.0420237	18222100	18274700	50634100	11359.2			911	-18666400	-19144900	-50599800	0.0420237	18666400	19144900	50599800	11397.7
912	-18216300	-18270800	-50620900	0.0404906	18216300	18270800	50620900	10939.1			912	-18654200	-19117200	-50569300	0.0404906	18654200	19117200	50569300	10967.9
913	-18208500	-18267000	-50610900	0.0389679	18208500	18267000	50610900	10523.4			913	-18641900	-19085800	-50542200	0.0389679	18641900	19085800	50542200	10543.2
914	-18212500	-18269000	-50616300	0.0281718	18212500	18269000	50616300	7609.55			914	-18645700	-19093800	-50552200	0.0281718	18645700	19093800	50552200	7625.31
915	-18205700	-18265200	-50605300	0.0404159	18205700	18265200	50605300	10912			915	-18636400	-19072700	-50529100	0.0404159	18636400	19072700	50529100	10928.9
916	-18196700	-18260800	-50593000	0.0407009	18196700	18260800	50593000	10983.4			916	-18623800	-19040700	-50501100	0.0407009	18623800	19040700	50501100	10992.7
917	-18201200	-18263000	-50599200	0.0353802	18201200	18263000	50599200	9550.02			917	-18630000	-19056300	-50514900	0.0353802	18630000	19056300	50514900	9561.35
918	-18188300	-18256500	-50581000	0.0347294	18188300	18256500	50581000	9367.42			918	-18611500	-19011200	-50472200	0.0347294	18611500	19011200	50472200	9368.46
919	-18193200	-18258700	-50586500	0.0447969	18193200	18258700	50586500	12085.6			919	-18618200	-19026900	-50488000	0.0447969	18618200	19026900	50488000	12092.3
920	-18181400	-18252100	-50566600	0.0304648	18181400	18252100	50566600	8212.45			920	-18600800	-18987800	-50444600	0.0304648	18600800	18987800	50444600	8208.65
921	-18184000	-18254100	-50573800	0.036216	18184000	18254100	50573800	9765.57			921	-18606000	-18997900	-50458900	0.036216	18606000	18997900	50458900	9764
922	-14065400	-17845300	-52744200	0.12694	14065400	17845300	52744200	36864.7			922	-13774900	-16059900	-43456300	0.12694	13774900	16059900	43456300	25190.3
923	-12159100	-18102500	-55876300	0.054969	12159100	18102500	55876300	17948.9			923	-9978770	-13454800	-33939400	0.054969	9978770	13454800	33939400	6691.74
924	-11536800	-17682500	-54497100	0.051209	11536800	17682500	54497100	15920.4			924	-9652640	-13019100	-33154100	0.051209	9652640	13019100	33154100	5942.79
925	-11475500	-17351000	-52978300	0.04864	11475500	17351000	52978300	14287.4			925	-9465440	-12879800	-32678500	0.04864	9465440	12879800	32678500	5486.07
926	-14007300	-19076800	-58671300	0.0403609	14007300	19076800	58671300	14498.6			926	-11211600	-14403900	-37161100	0.0403609	11211600	14403900	37161100	5877.3
927	-15009400	-19368500	-59059400	0.0318963	15009400	19368500	59059400	11601.9			927	-12334900	-15021000	-39940900	0.0318963	12334900	15021000	39940900	5352.08
928	-16837700	-18351600	-52384800	0.11107	16837700	18351600	52384800	31925.6			928	-19774500	-20053100	-56578700	0.11107	19774500	20053100	56578700	37386.7
929	-16997600	-18356000	-52246000	0.105126	16997600	18356000	52246000	30072.5			929	-19802100	-19987100	-56236600	0.105126	19802100	19987100	56236600	34978.2
930	-17141600	-18361300	-52126800	0.108133	17141600	18361300	52126800	30806.7			930	-19830500	-19921800	-55896900	0.108133	19830500	19921800	55896900	35565.3
931	-17266800	-18366900	-52028700	0.101536	17266800	18366900	52028700	28831			931	-19848500	-19858200	-55576100	0.101536	19848500	19858200	55576100	33030.5
932	-17373000	-18369900	-51936700	0.0959218	17373000	18369900	51936700	27151.5			932	-19799000	-19864100	-55278200	0.0959218	19799000	19864100	55278200	30885.8
933	-17468500	-18372400	-51853200	0.0935496	17468500	18372400	51853200	26404.8			933	-19740800	-19879900	-54985200	0.0935496	19740800	19879900	54985200	29818.5
934	-17554800	-18374900	-51778600	0.093227	17554800	18374900	51778600	26247.2			934	-19684800	-19894200	-54704000	0.093227	19684800	19894200	54704000	29427.1
935	-17631900	-18376800	-51710500	0.0922731	17631900	18376800	51710500	25918.7			935	-19630800	-19902900	-54437800	0.0922731	19630800	19902900	54437800	28856.6
936	-17700300	-18377600	-51646200	0.0921206	17700300	18377600	51646200	25819.2			936	-19578400	-19906700	-54184500	0.0921206	19578400	19906700	54184500	28553.9
937	-17761800	-18377700	-51585300	0.0928218	17761800	18377700	51585300	25961.6			937	-19527800	-19905500	-53944500	0.0928218	19527800	19905500	53944500	28528.5
938	-17817500	-18377500	-51528500	0.0926734	17817500	18377500	51528500	25869.8			938	-19479300	-19897800	-53720900	0.0926734	19479300	19897800	53720900	28257.3
939	-17865700	-18376500	-51475300	0.0908446	17865700	18376500	51475300	25312.9			939	-19433500	-19885900	-53514800	0.0908446	19433500	19885900	53514800	27496.2
940	-17908200	-18375000	-51425800	0.088908	17908200	18375000	51425800	24730.9			940	-19390300	-19869100	-53325700	0.088908	19390300	19869100	53325700	26727.4
941	-17945500	-18373100	-51379500	0.086022	17945500	18373100	51379500	23889.7			941	-19349400	-19848700	-53151200	0.086022	19349400	19848700	53151200	25696.8
942	-17978700	-18370900	-51335900	0.0821892	17978700	18370900	51335900	22790.6			942	-19310600	-19825500	-52989500	0.0821892	19310600	19825500	52989500	24407.6
943	-18008100	-18368700	-51295900	0.0775317	18008100	18368700	51295900	21469.1			943	-19274000	-19800600	-52840000	0.0775317	19274000	19800600	52840000	22898.6
944	-18033800	-18366500	-51259700	0.0738147	18033800	18366500	51259700	20414			944	-19240200	-19781200	-52698300	0.0738147	19240200	19781200	52698300	21688
945	-18057000	-18365400	-51231200	0.0687862	18057000	18365400	51231200	19004.5			945	-19213800	-19774100	-52579500	0.0687862	19213800	19774100	52579500	20123.4
946	-16169800	-18908800	-55708000	0.0377864	16169800	18908800	55708000	12241.8			946	-19903600	-20693300	-58543400	0.0377864	19903600	20693300	58543400	13598.3
947	-16244800	-18863500	-55417000	0.0265511	16244800	18863500	55417000	8514.08			947	-20056500	-20670400	-59005300	0.0265511	20056500	20670400	59005300	9701.48
948	-17190500	-18566000	-53053700	0.0424866	17190500	18566000	53053700	12528.1			948	-20279300	-20510400	-56921100	0.0424866	20279300	20510400	56921100	14503.5
949	-17946200	-18450200	-51746300	0.0275343	17946200	18450200	51746300	7752.29			949	-19645100	-20417300	-53991900	0.0275343	19645100	20417300	53991900	8495.04
950	-17995300	-18443800	-51666500	0.0275757	17995300	18443800	51666500	7742.16			950	-19587800	-20392900	-53743200	0.0275757	19587800	20392900	53743200	8432.7
951	-18261000	-18350900	-50957900	0.0307094	18261000	18350900	50957900	8404.2			951	-18984400	-19760500	-51499500	0.0307094	18984400	19760500	51499500	8636.95
952	-18262700	-18349800	-50951000	0.0128661	18262700	18349800	50951000	3520.16			952	-18973200	-19733500	-51473600	0.0128661	18973200	19733500	51473600	3614.65
953	-18265500	-18321300	-50812400	0.036715	18265500	18321300	50812400	9993			953	-18843900	-19515200	-51075500	0.036715	18843900	19515200	51075500	10153.8
954	-18266400	-18319700	-50804000	0.0246254	18266400	18319700	50804000	6700.38			954	-18834200	-19499800	-51044700	0.0246254	18834200	19499800	51044700	6802.04
955	-12784100	-18479900	-57049800	0.0566502	12784100	18479900	57049800	19266.9			955	-10726900	-14036600	-35904900	0.0566502	10726900	14036600	35904900	7707.21
956	-13419100	-18801900	-57949300	0.0528909	13419100	18801900	57949300	18545.9			956	-10601000	-13744400	-35631700	0.0528909	10601000	13744400	35631700	7077.1
957	-12785900	-17087300	-50411300	0.0802006	12785900	17087300	50411300	21291.5			957	-10217200	-13456100	-34696900	0.0802006	10217200	13456100	34696900	10180.7
958	-18240400	-18370000	-51070000	0.025414	18240400	18370000	51070000	6983.84			958	-19088800	-19917900	-51840200	0.025414	19088800	19917900	51840200	7242.8
959	-14670000	-17976900	-52766800	0.110282	14670000	17976900	52766800	32059.4			959	-15076800	-16996700	-46709000	0.110282	15076800	16996700	46709000	25265.5
960	-18185700	-18247800	-50541900	0.0227445	18185700	18247800	50541900	6125.64			960	-18590100	-18977900	-50403300	0.0227445	18590100	18977900	50403300	6118.64
961	-18183000	-18248000	-50545700	0.0304628	18183000	18248000	50545700	8205.46			961	-18593200	-18975200	-50400800	0.0304628	18593200	18975200	50400800	8194.23
962	-18188900	-18248000	-50539900	0.029833	18188900	18248000	50539900	8034.23			962	-18586700	-18973800	-50391200	0.029833	18586700	18973800	50391200	8021.75
963	-18192000	-18248300	-50538200	0.0314588	18192000	18248300	50538200	8471.63			963	-18587200	-18976500	-50390900	0.0314588	18587200	18976500	50390900	8458.92
964	-18194800	-18248400	-50535900	0.0303618	18194800	18248400	50535900	8175.59			964	-18586600	-18975500	-50388800	0.0303618	18586600	18975500	50388800	8163.26
965	-18197400	-18248500	-50533900	0.0293896	18197400	18248500	50533900	7913.29			965	-18585700	-18974700	-50385500	0.0293896	18585700	18974700	50385500	7900.86
966	-18200000	-18248700	-50532100	0.0310458	18200000	18248700	50532100	8358.74			966	-18585100	-18971700	-50385500	0.0310458	18585100	18971700	50385500	8345.98
967	-18202200	-18248900	-50530900	0.0358746	18202200	18248900	50530900	9658.49			967	-18583900	-18967700	-50383800	0.0358746	18583900	18967700	50383800	9643.3
968	-18204300	-18249000	-50529200	0.0433982	18204300	18249000	50529200	11683.4			968	-18582900	-18963300	-50383700	0.0433982	18582900	18963300	50383700	11665.4
969	-18206600	-18249000	-50527200	0.0468222	18206600	18249000	50527200	12604.4			969	-18581400	-18957800	-50381800	0.0468222	18581400	18957800	50381800	12584.6
970	-18208900	-18248800	-50523800	0.0453187	18208900	18248800	50523800	12198.2			970	-18579000	-18950200	-50377900	0.0453187	18579000	18950200	50377900	12178.2
971	-18195200	-18386700	-51194400	0.046604	18195200	18386700	51194400	12864.7			971	-19200200	-20048300	-52240600	0.046604	19200200	20048300	52240600	13484.9
972	-18207200	-18384400	-51171800	0.050081	18207200	18384400	51171800	13813.4			972	-19179200	-20025600	-52163000	0.050081	19179200	20025600	52163000	14448.7
973	-18107200	-18425800	-51468900	0.0260458	18107200	18425800	51468900	7261.69			973	-19438800	-20308800	-53112700	0.0260458	19438800	20308800	53112700	7785.76
974	-18102800	-18421100	-51451000	0.038563	18102800	18421100	51451000	10744.2			974	-19421200	-20279600	-53062100	0.038563	19421200	20279600	53062100	11505.1
975	-18164500	-18404900	-51312100	0.0378251	18164500	18404900	51312100	10486.3			975	-19305500	-20179000	-52611300	0.0378251	19305500	20179000	52611300	11099
976	-18141300	-18408200	-51350800	0.0410674	18141300	18408200	51350800	11400.7			976	-19337200	-20201800	-52739700	0.0410674	19337200	20201800	52739700	12107.3
977	-17827200	-18463300	-51927600	0.0409872	17827200	18463300	51927600	11613.6			977	-19760500	-20436100	-54522600	0.0409872	19760500	20436100	54522600	12883.8
978	-17069800	-18727700	-53945100	0.0189277	17069800	18727700	53945100	5764.22			978	-20636500	-21001600	-58127600	0.0189277	20636500	21001600	58127600	6737.88
979	-17076600	-18703100	-53820800	0.0242387	17076600	18703100	53820800	7348.52			979	-20578200	-20920900	-57934900	0.0242387	20578200	20920900	57934900	8571.32
980	-17097600	-18677000	-53675700	0.0279886	17097600	18677000	53675700	8441.13			980	-20519000	-20854000	-57719800	0.0279886	20519000	20854000	57719800	9824.77
981	-17127400	-18653500	-53534100	0.0278154	17127400	18653500	53534100	8346.27			981	-20466900	-20789800	-57535500	0.0278154	20466900	20789800	57535500	9702.14
982	-17137500	-18632000	-53421100	0.0323408	17137500	18632000	53421100	9664.44			982	-20418600	-20712300	-57382800	0.0323408	20418600	20712300	57382800	11220.3
983	-17177000	-18615000	-53300900	0.0319493	17177000	18615000	53300900	9506.43			983	-20375700	-20669200	-57221700	0.0319493	20375700	20669200	57221700	11023.2
984	-16364400	-18289900	-52564100	0.123094	16364400	18289900	52564100	35584.1			984	-19422500	-20140400	-57347000	0.123094	19422500	20140400	57347000	42484
985	-16578900	-18308700	-52439200	0.128348	16578900	18308700	52439200	36946.1			985	-19640400	-20120000	-57031700	0.128348	19640400	20120000	57031700	43854.4
986	-18084400	-18359500	-51175700	0.0966846	18084400	18359500	51175700	26659.5			986	-19166500	-19727600	-52400400	0.0966846	19166500	19727600	52400400	28096.6
987	-16540900	-18863700	-55122200	0.0389285	16540900	18863700	55122200	12357			987	-20818800	-21063400	-60349100	0.0389285	20818800	21063400	60349100	14886.3
988	-16975800	-18754000	-54164500	0.0301799	16975800	18754000	54164500	9262.51			988	-20721500	-21027400	-58511500	0.0301799	20721500	21027400	58511500	10880.8
989	-17325600	-18562000	-52899700	0.0458653	17325600	18562000	52899700	13452.5			989	-20230600	-20573800	-56625400	0.0458653	20230600	20573800	56625400	15505
990	-17873200	-18463200	-51881000	0.0357263	17873200	18463200	51881000	10106.9			990	-19733900	-20448700	-54383300	0.0357263	19733900	20448700	54383300	11176.3
991	-17940500	-18457300	-51785700	0.0359329	17940500	18457300	51785700	10131.6			991	-19674700	-20447300	-54102800	0.0359329	19674700	20447300	54102800	11131
992	-18033100	-18442600	-51622900	0.0374714	18033100	18442600	51622900	10504.7			992	-19557200	-20387700	-53602500	0.0374714	19557200	20387700	53602500	11401.7
993	-18093200	-18429900	-51502400	0.0338829	18093200	18429900	51502400	9458.08			993	-19466600	-20334100	-53224000	0.0338829	19466600	20334100	53224000	10169.9
994	-18194700	-18395000	-51234500	0.0304752	18194700	18395000	51234500	8425.08			994	-19239500	-20110900	-52361500	0.0304752	19239500	20110900	52361500	8859.3
995	-18192300	-18398900	-51255700	0.0373815	18192300	18398900	51255700	10342.5			995	-19259200	-20140900	-52429100	0.0373815	19259200	20140900	52429100	10895.1
996	-18192000	-18403300	-51276900	0.0421558	18192000	18403300	51276900	11672.7			996	-19278400	-20168300	-52492900	0.0421558	19278400	20168300	52492900	12316.5
997	-18204000	-18392100	-51211700	0.0344488	18204000	18392100	51211700	9515.8			997	-19220700	-20098300	-52288100	0.0344488	19220700	20098300	52288100	9987.3
998	-18244900	-18374400	-51086200	0.0334337	18244900	18374400	51086200	9193.42			998	-19105600	-19951200	-51886600	0.0334337	19105600	19951200	51886600	9546.02
999	-18261800	-18308600	-50755800	0.0355224	18261800	18308600	50755800	9647.64			999	-18789800	-19417200	-50915500	0.0355224	18789800	19417200	50915500	9761.19
1000	-18235300	-18281700	-50653900	0.0292845	18235300	18281700	50653900	7922.08			1000	-18686800	-19198900	-50642900	0.0292845	18686800	19198900	50642900	7957.4
1001	-18210000	-18316400	-50844800	0.104374	18210000	18316400	50844800	28436.9			1001	-18860900	-19397800	-51273900	0.104374	18860900	19397800	51273900	29062
1002	-18210900	-18311700	-50821700	0.104847	18210900	18311700	50821700	28541			1002	-18839200	-19359500	-51209000	0.104847	18839200	19359500	51209000	29118.5
1003	-18211400	-18307300	-50800000	0.10295	18211400	18307300	50800000	28001.7			1003	-18818300	-19321000	-51147700	0.10295	18818300	19321000	51147700	28521.7
1004	-18211000	-18302900	-50779400	0.0962547	18211000	18302900	50779400	26160.2			1004	-18799100	-19286300	-51090900	0.0962547	18799100	19286300	51090900	26606.4
1005	-18210800	-18298900	-50760600	0.0955907	18210800	18298900	50760600	25961.3			1005	-18781500	-19254900	-51038600	0.0955907	18781500	19254900	51038600	26367.7
1006	-18210800	-18295300	-50743500	0.0974617	18210800	18295300	50743500	26452.4			1006	-18765600	-19229000	-50988600	0.0974617	18765600	19229000	50988600	26830.7
1007	-18211400	-18292100	-50727500	0.09927	18211400	18292100	50727500	26926.9			1007	-18751100	-19208100	-50940600	0.09927	18751100	19208100	50940600	27277.1
1008	-18211800	-18289000	-50712400	0.107593	18211800	18289000	50712400	29167.9			1008	-18737200	-19187900	-50894500	0.107593	18737200	19187900	50894500	29510.5
1009	-18212000	-18285900	-50697400	0.110229	18212000	18285900	50697400	29865.6			1009	-18723500	-19167400	-50849700	0.110229	18723500	19167400	50849700	30180.2
1010	-18211000	-18282600	-50682400	0.115123	18211000	18282600	50682400	31173.8			1010	-18710000	-19145900	-50806700	0.115123	18710000	19145900	50806700	31466.5
1011	-18210100	-18279200	-50667300	0.11708	18210100	18279200	50667300	31685.5			1011	-18696300	-19122600	-50764700	0.11708	18696300	19122600	50764700	31947.8
1012	-18208600	-18275700	-50652300	0.120226	18208600	18275700	50652300	32518.3			1012	-18682700	-19099400	-50723100	0.120226	18682700	19099400	50723100	32751.7
1013	-18207100	-18272400	-50638000	0.124545	18207100	18272400	50638000	33668.1			1013	-18669800	-19077200	-50683700	0.124545	18669800	19077200	50683700	33874.8
1014	-18205500	-18269300	-50624600	0.124587	18205500	18269300	50624600	33662.2			1014	-18657700	-19054800	-50648700	0.124587	18657700	19054800	50648700	33838.3
1015	-18195800	-18323800	-50894400	0.105229	18195800	18323800	50894400	28721.9			1015	-18905600	-19441400	-51443100	0.105229	18905600	19441400	51443100	29489.7
1016	-18113500	-18357300	-51136000	0.0893113	18113500	18357300	51136000	24592.3			1016	-19129600	-19723200	-52229000	0.0893113	19129600	19723200	52229000	25792.5
1017	-18127300	-18353100	-51102300	0.0949097	18127300	18353100	51102300	26102.1			1017	-19098100	-19678400	-52123800	0.0949097	19098100	19678400	52123800	27299
1018	-18141000	-18348900	-51068700	0.0947785	18141000	18348900	51068700	26034.4			1018	-19067000	-19638500	-52015600	0.0947785	19067000	19638500	52015600	27149.1
1019	-18152700	-18344700	-51036700	0.0928007	18152700	18344700	51036700	25461.6			1019	-19037400	-19600300	-51912400	0.0928007	19037400	19600300	51912400	26478
1020	-18162800	-18340400	-51006500	0.0907378	18162800	18340400	51006500	24868.3			1020	-19008700	-19561200	-51814800	0.0907378	19008700	19561200	51814800	25792.5
1021	-18171000	-18335600	-50975200	0.0936487	18171000	18335600	50975200	25636.6			1021	-18979800	-19519300	-51718800	0.0936487	18979800	19519300	51718800	26521.4
1022	-18198400	-18319000	-50868500	0.111326	18198400	18319000	50868500	30356.7			1022	-18880500	-19396800	-51368400	0.111326	18880500	19396800	51368400	31106.1
1023	-18178400	-18248000	-50550600	0.0468311	18178400	18248000	50550600	12616.5			1023	-18590500	-18970400	-50412500	0.0468311	18590500	18970400	50412500	12602.2
1024	-13305300	-17334000	-51067500	0.101993	13305300	17334000	51067500	27778.3			1024	-10997400	-14025600	-36629700	0.101993	10997400	14025600	36629700	14413
1025	-15788400	-18195500	-52690300	0.11628	15788400	18195500	52690300	33741.6			1025	-18272000	-19323400	-54602700	0.11628	18272000	19323400	54602700	36381.5
1026	-16044200	-18215600	-52530200	0.117066	16044200	18215600	52530200	33780.1			1026	-18754000	-19704900	-55789000	0.117066	18754000	19704900	55789000	38238.6
1027	-18201900	-18254400	-50557100	0.0976942	18201900	18254400	50557100	26328.2			1027	-18602800	-18967800	-50473900	0.0976942	18602800	18967800	50473900	26350
1028	-18202400	-18252800	-50549300	0.0959131	18202400	18252800	50549300	25840.6			1028	-18596700	-18966300	-50446600	0.0959131	18596700	18966300	50446600	25842.9
1029	-18204200	-18251500	-50541400	0.0954102	18204200	18251500	50541400	25697.6			1029	-18591300	-18956600	-50430400	0.0954102	18591300	18956600	50430400	25690.5
1030	-15413500	-19415200	-58877700	0.0329459	15413500	19415200	58877700	11908.8			1030	-13568000	-15921000	-42989300	0.0329459	13568000	15921000	42989300	6398.6
1031	-16728100	-18824700	-54748900	0.0398776	16728100	18824700	54748900	12493.7			1031	-20948600	-20989900	-59630900	0.0398776	20948600	20989900	59630900	14908.6
1032	-17445700	-18559800	-52768900	0.0295755	17445700	18559800	52768900	8635.62			1032	-20179800	-20602400	-56353200	0.0295755	20179800	20602400	56353200	9907.46
1033	-17576100	-18535500	-52522500	0.0390077	17576100	18535500	52522500	11290.7			1033	-20084900	-20597600	-55907500	0.0390077	20084900	20597600	55907500	12870.2
1034	-17654900	-18527900	-52407700	0.0305193	17654900	18527900	52407700	8798.3			1034	-20032600	-20600900	-55654700	0.0305193	20032600	20600900	55654700	9982.99
1035	-18059300	-18438700	-51578200	0.0367734	18059300	18438700	51578200	10292.8			1035	-19526800	-20383000	-53462200	0.0367734	19526800	20383000	53462200	11133.7
1036	-18237500	-18381700	-51128500	0.031002	18237500	18381700	51128500	8538.07			1036	-19145600	-20011900	-52016600	0.031002	19145600	20011900	52016600	8896.29
1037	-18271000	-18331000	-50853500	0.0298054	18271000	18331000	50853500	8125.11			1037	-18884700	-19597400	-51187600	0.0298054	18884700	19597400	51187600	8280.41
1038	-18273500	-18333700	-50863700	0.0311469	18273500	18333700	50863700	8494.16			1038	-18895400	-19621100	-51215100	0.0311469	18895400	19621100	51215100	8662.89
1039	-18274100	-18336900	-50878200	0.0357581	18274100	18336900	50878200	9757.05			1039	-18908600	-19643100	-51256100	0.0357581	18908600	19643100	51256100	9961.52
1040	-18254300	-18297700	-50711100	0.0386049	18254300	18297700	50711100	10466.8			1040	-18745700	-19330100	-50792700	0.0386049	18745700	19330100	50792700	10555.4
1041	-18235500	-18282700	-50658500	0.0268777	18235500	18282700	50658500	7272.26			1041	-18691200	-19206100	-50656900	0.0268777	18691200	19206100	50656900	7307.48
1042	-18237500	-18284100	-50663400	0.0353375	18237500	18284100	50663400	9563.06			1042	-18696200	-19217500	-50669100	0.0353375	18696200	19217500	50669100	9612.43
1043	-18240100	-18286000	-50669500	0.0418271	18240100	18286000	50669500	11322			1043	-18702600	-19232400	-50684900	0.0418271	18702600	19232400	50684900	11385.2
1044	-18242500	-18288000	-50676800	0.0445369	18242500	18288000	50676800	12059			1044	-18709900	-19247500	-50704400	0.0445369	18709900	19247500	50704400	12132.5
1045	-18245200	-18290100	-50684100	0.0471705	18245200	18290100	50684100	12775.7			1045	-18717600	-19265100	-50723600	0.0471705	18717600	19265100	50723600	12860.3
1046	-18248200	-18292100	-50690900	0.032833	18248200	18292100	50690900	8894.91			1046	-18727800	-19289700	-50747800	0.032833	18727800	19289700	50747800	8960.52
1047	-18222800	-18274700	-50633100	0.0449469	18222800	18274700	50633100	12148.9			1047	-18664600	-19144000	-50592200	0.0449469	18664600	19144000	50592200	12187
1048	-18227300	-18277100	-50640100	0.0373608	18227300	18277100	50640100	10101.3			1048	-18672300	-19163000	-50610000	0.0373608	18672300	19163000	50610000	10137.7
1049	-18211300	-18268500	-50615200	0.0345508	18211300	18268500	50615200	9332.17			1049	-18645200	-19094600	-50549300	0.0345508	18645200	19094600	50549300	9350.94
1050	-18215700	-18270600	-50620900	0.0356244	18215700	18270600	50620900	9624.39			1050	-18651400	-19111800	-50561600	0.0356244	18651400	19111800	50561600	9646.73
1051	-18199000	-18262300	-50598000	0.0370528	18199000	18262300	50598000	10001			1051	-18627600	-19050600	-50509200	0.0370528	18627600	19050600	50509200	10011
1052	-18203600	-18264500	-50603900	0.0367012	18203600	18264500	50603900	9908.45			1052	-18633900	-19066800	-50523200	0.0367012	18633900	19066800	50523200	9921.92
1053	-18190800	-18258200	-50586400	0.0343111	18190800	18258200	50586400	9256.58			1053	-18617000	-19023600	-50485800	0.0343111	18617000	19023600	50485800	9260.89
1054	-18178100	-18250900	-50564500	0.0224072	18178100	18250900	50564500	6039.79			1054	-18601800	-18981600	-50438500	0.0224072	18601800	18981600	50438500	6036.07
1055	-18180300	-18252800	-50571300	0.0309864	18180300	18252800	50571300	8354.51			1055	-18603700	-18991800	-50454500	0.0309864	18603700	18991800	50454500	8352.45
1056	-18183200	-18254800	-50577800	0.03125	18183200	18254800	50577800	8427.75			1056	-18608000	-19000000	-50466600	0.03125	18608000	19000000	50466600	8427.66
1057	-13787100	-17589200	-51802300	0.112499	13787100	17589200	51802300	31521.2			1057	-12144200	-14863200	-39463700	0.112499	12144200	14863200	39463700	18430
1058	-14284300	-17825000	-52428500	0.0996069	14284300	17825000	52428500	28585			1058	-13885900	-16126100	-43746000	0.0996069	13885900	16126100	43746000	20027.4
1059	-15163400	-18044500	-52595400	0.0891015	15163400	18044500	52595400	25745			1059	-16476400	-18020400	-50187200	0.0891015	16476400	18020400	50187200	23556.9
1060	-15412600	-18097200	-52597400	0.0973292	15412600	18097200	52597400	28131.5			1060	-16937600	-18355000	-51321000	0.0973292	16937600	18355000	51321000	26905.8
1061	-18201300	-18256300	-50566800	0.095906	18201300	18256300	50566800	25855.8			1061	-18610100	-18973200	-50503400	0.095906	18610100	18973200	50503400	25897.1
1062	-11080800	-17319100	-53221300	0.045259	11080800	17319100	53221300	13428.7			1062	-8741120	-12360700	-30904700	0.045259	8741120	12360700	30904700	4573.56
1063	-11118500	-17019900	-51757500	0.0474059	11118500	17019900	51757500	13296.8			1063	-8489540	-12203600	-30348000	0.0474059	8489540	12203600	30348000	4622.79
1064	-11810100	-18105200	-56238000	0.048442	11810100	18105200	56238000	16035.6			1064	-9432440	-12879600	-32678000	0.048442	9432440	12879600	32678000	5463.62
1065	-11233100	-17687300	-54823700	0.0426538	11233100	17687300	54823700	13430.4			1065	-8613470	-12292600	-30643600	0.0426538	8613470	12292600	30643600	4239.43
1066	-16771800	-18322200	-52310800	0.123595	16771800	18322200	52310800	35422.6			1066	-19666300	-20058000	-56710500	0.123595	19666300	20058000	56710500	41775.7
1067	-16944300	-18332700	-52188100	0.1153	16944300	18332700	52188100	32907.5			1067	-19695200	-19993500	-56374000	0.1153	19695200	19993500	56374000	38530.8
1068	-17100100	-18342600	-52079600	0.109926	17100100	18342600	52079600	31259			1068	-19722500	-19927800	-56033600	0.109926	19722500	19927800	56033600	36312.2
1069	-17233500	-18349700	-51980100	0.102334	17233500	18349700	51980100	29002.4			1069	-19751400	-19863000	-55695800	0.102334	19751400	19863000	55695800	33416.8
1070	-17350600	-18356200	-51893600	0.0995819	17350600	18356200	51893600	28140.4			1070	-19772300	-19800300	-55376100	0.0995819	19772300	19800300	55376100	32162.9
1071	-17453400	-18360800	-51812900	0.0975248	17453400	18360800	51812900	27484.2			1071	-19739400	-19792500	-55065800	0.0975248	19739400	19792500	55065800	31163
1072	-17544700	-18364900	-51740900	0.0959748	17544700	18364900	51740900	26981.9			1072	-19680200	-19808900	-54767300	0.0959748	19680200	19808900	54767300	30351.9
1073	-17624300	-18367600	-51674400	0.0947984	17624300	18367600	51674400	26591.5			1073	-19623500	-19821900	-54484000	0.0947984	19623500	19821900	54484000	29685.3
1074	-17695500	-18369700	-51613100	0.0946303	17695500	18369700	51613100	26489.4			1074	-19569400	-19827700	-54220500	0.0946303	19569400	19827700	54220500	29359.9
1075	-17758100	-18370700	-51555300	0.09434	17758100	18370700	51555300	26356.4			1075	-19517700	-19827100	-53974700	0.09434	19517700	19827100	53974700	29016.9
1076	-17813700	-18370900	-51500700	0.0936894	17813700	18370900	51500700	26125.9			1076	-19468300	-19821400	-53744900	0.0936894	19468300	19821400	53744900	28582.5
1077	-17862400	-18370400	-51449600	0.0922118	17862400	18370400	51449600	25668.8			1077	-19421500	-19810300	-53532800	0.0922118	19421500	19810300	53532800	27919.2
1078	-17905900	-18369300	-51401100	0.0914021	17905900	18369300	51401100	25401			1078	-19377000	-19794400	-53337000	0.0914021	19377000	19794400	53337000	27479.7
1079	-17944200	-18367800	-51355500	0.0899895	17944200	18367800	51355500	24969			1079	-19334800	-19774600	-53155400	0.0899895	19334800	19774600	53155400	26877.6
1080	-17978200	-18365900	-51312600	0.0880555	17978200	18365900	51312600	24395.9			1080	-19294300	-19752800	-52984400	0.0880555	19294300	19752800	52984400	26136.7
1081	-18008800	-18363700	-51271500	0.0877315	18008800	18363700	51271500	24271.3			1081	-19255400	-19731000	-52820800	0.0877315	19255400	19731000	52820800	25885.4
1082	-18037000	-18361300	-51231900	0.0901183	18037000	18361300	51231900	24897.1			1082	-19218000	-19711800	-52661900	0.0901183	19218000	19711800	52661900	26435.5
1083	-18063800	-18360100	-51199300	0.104337	18063800	18360100	51199300	28792.9			1083	-19184800	-19700800	-52514400	0.104337	19184800	19700800	52514400	30442.2
1084	-18097300	-18354400	-51138400	0.115762	18097300	18354400	51138400	31876.6			1084	-19131200	-19669400	-52290400	0.115762	19131200	19669400	52290400	33497.8
1085	-18116300	-18350300	-51100000	0.104467	18116300	18350300	51100000	28726.9			1085	-19095000	-19621600	-52165600	0.104467	19095000	19621600	52165600	30086.1
1086	-18131400	-18345800	-51063500	0.100348	18131400	18345800	51063500	27557.9			1086	-19061100	-19580600	-52045400	0.100348	19061100	19580600	52045400	28768.2
1087	-18143700	-18341500	-51030600	0.0967111	18143700	18341500	51030600	26527.5			1087	-19030300	-19543300	-51935800	0.0967111	19030300	19543300	51935800	27610.2
1088	-18154700	-18337300	-50999900	0.0941731	18154700	18337300	50999900	25802.6			1088	-19001900	-19508400	-51835300	0.0941731	19001900	19508400	51835300	26782.7
1089	-18164100	-18333900	-50974200	0.0735514	18164100	18333900	50974200	20133.6			1089	-18975000	-19468900	-51746600	0.0735514	18975000	19468900	51746600	20846.3
1090	-16517700	-19008900	-55837100	0.0390354	16517700	19008900	55837100	12709			1090	-20293300	-21003100	-59522600	0.0390354	20293300	21003100	59522600	14521.9
1091	-16645300	-18952500	-55440800	0.0367649	16645300	18952500	55440800	11804.9			1091	-20880900	-21303000	-61011900	0.0367649	20880900	21303000	61011900	14364.5
1092	-17175400	-18776400	-54071500	0.0200768	17175400	18776400	54071500	6143.5			1092	-20719300	-21188800	-58339500	0.0200768	20719300	21188800	58339500	7201.63
1093	-17271500	-18768000	-53935500	0.0194515	17271500	18768000	53935500	5924.16			1093	-20679600	-21219100	-58085000	0.0194515	20679600	21219100	58085000	6920.09
1094	-17302700	-18746100	-53799700	0.0250015	17302700	18746100	53799700	7577.62			1094	-20614100	-21155800	-57871100	0.0250015	20614100	21155800	57871100	8829.84
1095	-17325400	-18721100	-53658000	0.0274719	17325400	18721100	53658000	8284.08			1095	-20554700	-21087000	-57656900	0.0274719	20554700	21087000	57656900	9631.34
1096	-17339900	-18695600	-53522000	0.0296535	17339900	18695600	53522000	8898.11			1096	-20497000	-21010000	-57458900	0.0296535	20497000	21010000	57458900	10325.1
1097	-17354600	-18671600	-53392700	0.0312335	17354600	18671600	53392700	9328.49			1097	-20444100	-20937800	-57278600	0.0312335	20444100	20937800	57278600	10807.2
1098	-17372200	-18648800	-53266500	0.0349785	17372200	18648800	53266500	10399.4			1098	-20390600	-20856900	-57104900	0.0349785	20390600	20856900	57104900	12029.4
1099	-17372900	-18594200	-53005500	0.0473231	17372900	18594200	53005500	13935.8			1099	-20282800	-20684500	-56763600	0.0473231	20282800	20684500	56763600	16079.1
1100	-17886700	-18476700	-51932100	0.0386823	17886700	18476700	51932100	10964.4			1100	-19771100	-20503700	-54505700	0.0386823	19771100	20503700	54505700	12155.7
1101	-17925200	-18474800	-51884600	0.0340306	17925200	18474800	51884600	9630.11			1101	-19744300	-20508500	-54373000	0.0340306	19744300	20508500	54373000	10644.7
1102	-17989100	-18461200	-51755600	0.034833	17989100	18461200	51755600	9812.04			1102	-19657800	-20466900	-54002500	0.034833	19657800	20466900	54002500	10753.2
1103	-18015300	-18458500	-51716600	0.0293886	18015300	18458500	51716600	8267.13			1103	-19631300	-20463200	-53880100	0.0293886	19631300	20463200	53880100	9033.39
1104	-18033700	-18454800	-51680600	0.030002	18033700	18454800	51680600	8428.9			1104	-19606100	-20451100	-53772000	0.030002	19606100	20451100	53772000	9186.39
1105	-18045600	-18450800	-51649700	0.0350131	18045600	18450800	51649700	9825.81			1105	-19581000	-20424600	-53678700	0.0350131	19581000	20424600	53678700	10684.2
1106	-18121900	-18431100	-51479200	0.0268213	18121900	18431100	51479200	7481.17			1106	-19453000	-20343500	-53150000	0.0268213	19453000	20343500	53150000	8029.5
1107	-18138100	-18429100	-51453900	0.0220478	18138100	18429100	51453900	6144.26			1107	-19436200	-20332100	-53052300	0.0220478	19436200	20332100	53052300	6577.29
1108	-18139900	-18425100	-51432800	0.0316601	18139900	18425100	51432800	8816.11			1108	-19414000	-20309700	-52997600	0.0316601	19414000	20309700	52997600	9425.24
1109	-18137100	-18420100	-51411900	0.0482001	18137100	18420100	51411900	13411.2			1109	-19391700	-20270700	-52930600	0.0482001	19391700	20270700	52930600	14312.3
1110	-18157600	-18415100	-51367300	0.0439268	18157600	18415100	51367300	12202.8			1110	-19358600	-20254700	-52788700	0.0439268	19358600	20254700	52788700	12976.3
1111	-18192900	-18407900	-51297800	0.0395513	18192900	18407900	51297800	10960.1			1111	-19299500	-20200000	-52561800	0.0395513	19299500	20200000	52561800	11586
1112	-18216200	-18404800	-51259600	0.0322657	18216200	18404800	51259600	8929.18			1112	-19274500	-20189900	-52433400	0.0322657	19274500	20189900	52433400	9407.83
1113	-18215200	-18400800	-51241800	0.0349026	18215200	18400800	51241800	9652.44			1113	-19250500	-20152500	-52375700	0.0349026	19250500	20152500	52375700	10153.6
1114	-18215900	-18397200	-51224000	0.0339787	18215900	18397200	51224000	9390.69			1114	-19235200	-20117800	-52321800	0.0339787	19235200	20117800	52321800	9864.04
1115	-18218000	-18391400	-51194100	0.0472964	18218000	18391400	51194100	13056.8			1115	-19204600	-20080800	-52228600	0.0472964	19204600	20080800	52228600	13681.4
1116	-18227300	-18389000	-51173400	0.0385161	18227300	18389000	51173400	10625			1116	-19187200	-20065300	-52161500	0.0385161	19187200	20065300	52161500	11113.7
1117	-18252800	-18372900	-51071000	0.0344428	18252800	18372900	51071000	9465.78			1117	-19092800	-19941100	-51835900	0.0344428	19092800	19941100	51835900	9815.5
1118	-18257100	-18370500	-51055500	0.0326969	18257100	18370500	51055500	8980.87			1118	-19078900	-19923100	-51787500	0.0326969	19078900	19923100	51787500	9300.7
1119	-18270900	-18352900	-50957500	0.0346922	18270900	18352900	50957500	9494.39			1119	-18985600	-19778000	-51487800	0.0346922	18985600	19778000	51487800	9753.73
1120	-18272400	-18350300	-50944000	0.0358524	18272400	18350300	50944000	9806.97			1120	-18973300	-19758200	-51449400	0.0358524	18973300	19758200	51449400	10064.7
1121	-18280100	-18334400	-50860500	0.0347841	18280100	18334400	50860500	9485.17			1121	-18893700	-19627800	-51200200	0.0347841	18893700	19627800	51200200	9669.49
1122	-18280600	-18337100	-50872600	0.0380506	18280600	18337100	50872600	10380.7			1122	-18905700	-19651100	-51233900	0.0380506	18905700	19651100	51233900	10591.9
1123	-18277900	-18331600	-50849100	0.0384599	18277900	18331600	50849100	10482.9			1123	-18882100	-19604700	-51167800	0.0384599	18882100	19604700	51167800	10677.3
1124	-18273000	-18323200	-50814100	0.0364895	18273000	18323200	50814100	9932.55			1124	-18846200	-19533300	-51068100	0.0364895	18846200	19533300	51068100	10089.5
1125	-18272600	-18320900	-50803400	0.0369812	18272600	18320900	50803400	10062.3			1125	-18837000	-19519100	-51038800	0.0369812	18837000	19519100	51038800	10213.7
1126	-18270100	-18313900	-50772500	0.0324696	18270100	18313900	50772500	8824.36			1126	-18805600	-19457000	-50951300	0.0324696	18805600	19457000	50951300	8935.89
1127	-18270000	-18312000	-50763700	0.0329132	18270000	18312000	50763700	8941.95			1127	-18798800	-19447800	-50928000	0.0329132	18798800	19447800	50928000	9049.74
1128	-18268400	-18310000	-50755700	0.0357334	18268400	18310000	50755700	9705.16			1128	-18790300	-19427600	-50907500	0.0357334	18790300	19427600	50907500	9816.74
1129	-18265100	-18307600	-50747800	0.037144	18265100	18307600	50747800	10085.1			1129	-18782500	-19410900	-50887000	0.037144	18782500	19410900	50887000	10195.7
1130	-18251500	-18292000	-50687000	0.0318137	18251500	18292000	50687000	8617.61			1130	-18721600	-19284700	-50723100	0.0318137	18721600	19284700	50723100	8674.14
1131	-18255000	-18293800	-50692100	0.0234164	18255000	18293800	50692100	6344.28			1131	-18726700	-19295000	-50732000	0.0234164	18726700	19295000	50732000	6387.04
1132	-18248900	-18290500	-50682300	0.03685	18248900	18290500	50682300	9979.95			1132	-18716500	-19272900	-50710500	0.03685	18716500	19272900	50710500	10042
1133	-18246200	-18288700	-50676700	0.0397551	18246200	18288700	50676700	10764.3			1133	-18709900	-19256000	-50695900	0.0397551	18709900	19256000	50695900	10826.9
1134	-18243400	-18286800	-50670400	0.0379527	18243400	18286800	50670400	10273.7			1134	-18703600	-19241200	-50680800	0.0379527	18703600	19241200	50680800	10329.5
1135	-18240800	-18285000	-50664400	0.0347667	18240800	18285000	50664400	9409.07			1135	-18697700	-19227400	-50666300	0.0347667	18697700	19227400	50666300	9456.61
1136	-18238200	-18283300	-50658800	0.0315908	18238200	18283300	50658800	8547.66			1136	-18691700	-19212000	-50653200	0.0315908	18691700	19212000	50653200	8587.93
1137	-18200900	-18314200	-50843400	0.111331	18200900	18314200	50843400	30329.7			1137	-18856700	-19355100	-51296800	0.111331	18856700	19355100	51296800	31019.3
1138	-18202100	-18309500	-50819700	0.110007	18202100	18309500	50819700	29942.3			1138	-18834100	-19315500	-51228700	0.110007	18834100	19315500	51228700	30567.7
1139	-18203200	-18304900	-50796600	0.108003	18203200	18304900	50796600	29371.4			1139	-18812800	-19279400	-51163400	0.108003	18812800	19279400	51163400	29933.3
1140	-18203100	-18300500	-50775800	0.101049	18203100	18300500	50775800	27458.7			1140	-18793200	-19244100	-51105000	0.101049	18793200	19244100	51105000	27940.9
1141	-18202800	-18296500	-50757000	0.0998266	18202800	18296500	50757000	27107.2			1141	-18775600	-19213600	-51051400	0.0998266	18775600	19213600	51051400	27544.1
1142	-18203000	-18292900	-50739600	0.101588	18203000	18292900	50739600	27567.4			1142	-18759500	-19188500	-50999700	0.101588	18759500	19188500	50999700	27973
1143	-18203800	-18289600	-50723200	0.103923	18203800	18289600	50723200	28183.6			1143	-18744500	-19167000	-50950100	0.103923	18744500	19167000	50950100	28560.3
1144	-18204300	-18286400	-50707500	0.106711	18204300	18286400	50707500	28922.6			1144	-18730600	-19147900	-50902700	0.106711	18730600	19147900	50902700	29272.2
1145	-18204700	-18283300	-50692300	0.110898	18204700	18283300	50692300	30040.3			1145	-18716900	-19129000	-50856500	0.110898	18716900	19129000	50856500	30365.7
1146	-18204300	-18280000	-50677100	0.116355	18204300	18280000	50677100	31500.3			1146	-18703300	-19108800	-50812100	0.116355	18703300	19108800	50812100	31804.2
1147	-18203600	-18276700	-50661900	0.12019	18203600	18276700	50661900	32519.7			1147	-18689900	-19087600	-50769000	0.12019	18689900	19087600	50769000	32796.4
1148	-18202900	-18273400	-50647000	0.123499	18202900	18273400	50647000	33396.1			1148	-18676500	-19066000	-50727000	0.123499	18676500	19066000	50727000	33643.1
1149	-18201600	-18270100	-50632300	0.125885	18201600	18270100	50632300	34022.2			1149	-18663600	-19044600	-50686900	0.125885	18663600	19044600	50686900	34238.3
1150	-18200600	-18266800	-50617900	0.128725	18200600	18266800	50617900	34770.7			1150	-18651200	-19022700	-50649500	0.128725	18651200	19022700	50649500	34958.1
1151	-18199600	-18263700	-50603900	0.128586	18199600	18263700	50603900	34714.6			1151	-18639300	-19001000	-50614600	0.128586	18639300	19001000	50614600	34871.3
1152	-18199200	-18261200	-50592200	0.117589	18199200	18261200	50592200	31731.6			1152	-18629400	-18984300	-50584400	0.117589	18629400	18984300	50584400	31850.4
1153	-18176200	-18251300	-50568500	0.0257499	18176200	18251300	50568500	6941.8			1153	-18600400	-18981900	-50448500	0.0257499	18600400	18981900	50448500	6939.06
1154	-18174000	-18250000	-50564500	0.0233401	18174000	18250000	50564500	6291.14			1154	-18600900	-18976300	-50434000	0.0233401	18600900	18976300	50434000	6286.18
1155	-12519100	-18570700	-57747700	0.0553945	12519100	18570700	57747700	19314.9			1155	-8895020	-13083200	-31292000	0.0553945	8895020	13083200	31292000	5770.81
1156	-13235100	-19006300	-59107300	0.0636329	13235100	19006300	59107300	23223.3			1156	-10017400	-13503000	-34199200	0.0636329	10017400	13503000	34199200	7862.04
1157	-18175800	-18246500	-50546000	0.0380664	18175800	18246500	50546000	10253.4			1157	-18587900	-18966100	-50404600	0.0380664	18587900	18966100	50404600	10240.4
1158	-18180100	-18246600	-50542100	0.0332525	18180100	18246600	50542100	8955.56			1158	-18587100	-18970800	-50396300	0.0332525	18587100	18970800	50396300	8942.8
1159	-18184400	-18246700	-50538300	0.0302989	18184400	18246700	50538300	8159.06			1159	-18587100	-18974700	-50392100	0.0302989	18587100	18974700	50392100	8147.33
1160	-18188400	-18247000	-50535500	0.0296567	18188400	18247000	50535500	7985.41			1160	-18585700	-18973300	-50387000	0.0296567	18585700	18973300	50387000	7973.06
1161	-18191700	-18247300	-50533600	0.0307041	18191700	18247300	50533600	8266.94			1161	-18584800	-18974000	-50381700	0.0307041	18584800	18974000	50381700	8253.03
1162	-18194800	-18247500	-50531600	0.0310378	18194800	18247500	50531600	8356.26			1162	-18584200	-18974400	-50378700	0.0310378	18584200	18974400	50378700	8341.8
1163	-18197800	-18247800	-50529900	0.0315045	18197800	18247800	50529900	8481.46			1163	-18583500	-18973500	-50376300	0.0315045	18583500	18973500	50376300	8466.43
1164	-18200500	-18248000	-50528300	0.0329357	18200500	18248000	50528300	8866.32			1164	-18582600	-18971000	-50374600	0.0329357	18582600	18971000	50374600	8850.37
1165	-18202900	-18248200	-50526800	0.035855	18202900	18248200	50526800	9651.74			1165	-18581700	-18967400	-50373500	0.035855	18581700	18967400	50373500	9634.28
1166	-18205200	-18248400	-50525300	0.0385409	18205200	18248400	50525300	10374.3			1166	-18580500	-18963400	-50372000	0.0385409	18580500	18963400	50372000	10355.2
1167	-18207500	-18248400	-50523400	0.0411697	18207500	18248400	50523400	11081.2			1167	-18579100	-18958400	-50370200	0.0411697	18579100	18958400	50370200	11060.5
1168	-18209700	-18248500	-50521200	0.0401942	18209700	18248500	50521200	10817.8			1168	-18577300	-18952700	-50367500	0.0401942	18577300	18952700	50367500	10797.1
1169	-18212000	-18248400	-50518600	0.0390302	18212000	18248400	50518600	10503.6			1169	-18574500	-18943800	-50362900	0.0390302	18574500	18943800	50362900	10482.1
1170	-18214100	-18248400	-50516500	0.0260987	18214100	18248400	50516500	7023.03			1170	-18574800	-18939300	-50362000	0.0260987	18574800	18939300	50362000	7008.84
1171	-12904500	-16266200	-46379500	0.0819218	12904500	16266200	46379500	18430.3			1171	-8799580	-11874200	-28575700	0.0819218	8799580	11874200	28575700	7110.66
1172	-12132300	-16020000	-45978800	0.0596046	12132300	16020000	45978800	13178.5			1172	-8396890	-11462800	-27018000	0.0596046	8396890	11462800	27018000	4638.09
1173	-12806000	-15906100	-44762000	0.0712513	12806000	15906100	44762000	14943.6			1173	-8515680	-11401800	-26608500	0.0712513	8515680	11401800	26608500	5386.81
1174	-13195500	-17072700	-49932100	0.0992147	13195500	17072700	49932100	25840.2			1174	-10447400	-13622900	-35262100	0.0992147	10447400	13622900	35262100	13003.2
1175	-14786400	-17941800	-52483100	0.101245	14786400	17941800	52483100	29121.8			1175	-14962900	-16916900	-46442500	0.101245	14962900	16916900	46442500	22931.8
1176	-16290900	-18244300	-52420000	0.123036	16290900	18244300	52420000	35371.9			1176	-19098900	-19937000	-56648900	0.123036	19098900	19937000	56648900	41433.5
1177	-16523000	-18270700	-52314000	0.128018	16523000	18270700	52314000	36675.2			1177	-19343800	-20089600	-57183600	0.128018	19343800	20089600	57183600	43930.6
1178	-18203000	-18252700	-50548300	0.0998615	18203000	18252700	50548300	26903.5			1178	-18596500	-18955400	-50456100	0.0998615	18596500	18955400	50456100	26915
1179	-18204800	-18251400	-50540200	0.0960468	18204800	18251400	50540200	25868			1179	-18590600	-18944600	-50438900	0.0960468	18590600	18944600	50438900	25868.8
1180	-16912300	-18915400	-54997000	0.0341688	16912300	18915400	54997000	10803.7			1180	-21146200	-21371100	-60171900	0.0341688	21146200	21371100	60171900	13013.8
1181	-17511600	-18587900	-52836800	0.0357112	17511600	18587900	52836800	10455			1181	-20234700	-20748000	-56458700	0.0357112	20234700	20748000	56458700	12012.4
1182	-17681100	-18545600	-52465900	0.0308658	17681100	18545600	52465900	8918.02			1182	-20067600	-20668200	-55754400	0.0308658	20067600	20668200	55754400	10133.5
1183	-18077600	-18446800	-51598600	0.0333977	18077600	18446800	51598600	9355.67			1183	-19550600	-20424900	-53520600	0.0333977	19550600	20424900	53520600	10134.6
1184	-18226400	-18276500	-50638100	0.0312001	18226400	18276500	50638100	8434.95			1184	-18670500	-19157400	-50601400	0.0312001	18670500	19157400	50601400	8463.13
1185	-18214400	-18270100	-50619700	0.0267854	18214400	18270100	50619700	7236.05			1185	-18649700	-19106200	-50554500	0.0267854	18649700	19106200	50554500	7251.12
1186	-18201400	-18263800	-50602600	0.0284679	18201400	18263800	50602600	7685.21			1186	-18632200	-19059500	-50517000	0.0284679	18632200	19059500	50517000	7694.08
1187	-14051500	-17617100	-51670700	0.105435	14051500	17617100	51670700	29394.1			1187	-12503500	-15123000	-40342300	0.105435	12503500	15123000	40342300	18045
1188	-14484400	-17804600	-52131100	0.0823969	14484400	17804600	52131100	23382.7			1188	-13915700	-16149100	-43825100	0.0823969	13915700	16149100	43825100	16626.7
1189	-15291500	-18004500	-52276600	0.117755	15291500	18004500	52276600	33622.8			1189	-16146900	-17778000	-49362400	0.117755	16146900	17778000	49362400	30120
1190	-18200100	-18256200	-50567900	0.125413	18200100	18256200	50567900	33811.9			1190	-18611000	-18961100	-50519700	0.125413	18611000	18961100	50519700	33883.6
1191	-18184700	-18321500	-50894500	0.130121	18184700	18321500	50894500	35514.7			1191	-18902400	-19390900	-51478400	0.130121	18902400	19390900	51478400	36504.6
1192	-18188700	-18316500	-50866600	0.121208	18188700	18316500	50866600	33047.8			1192	-18876200	-19347700	-51396700	0.121208	18876200	19347700	51396700	33895.1
1193	-10645800	-16939600	-51847600	0.046006	10645800	16939600	51847600	12963.5			1193	-7781770	-11686800	-28602900	0.046006	7781770	11686800	28602900	3994.28
1194	-10841700	-16651600	-50279400	0.0466502	10841700	16651600	50279400	12351.6			1194	-7516030	-11532400	-27971400	0.0466502	7516030	11532400	27971400	3878.62
1195	-10716200	-16245200	-48467800	0.0455319	10716200	16245200	48467800	11201.7			1195	-7117570	-11088100	-26414800	0.0455319	7117570	11088100	26414800	3384.17
1196	-10802800	-15837200	-46437100	0.0456243	10802800	15837200	46437100	10300.1			1196	-6568050	-10621900	-24811600	0.0456243	6568050	10621900	24811600	3001.52
1197	-11517800	-15802300	-45555800	0.0439514	11517800	15802300	45555800	9542.65			1197	-7076620	-10892400	-25608600	0.0439514	7076620	10892400	25608600	3074.96
1198	-12110600	-15598800	-43993200	0.0464183	12110600	15598800	43993200	9403.27			1198	-7586850	-10808200	-24703500	0.0464183	7586850	10808200	24703500	3033.15
1199	-12771300	-15539300	-43048800	0.0607703	12771300	15539300	43048800	11803			1199	-7950780	-10875200	-24662000	0.0607703	7950780	10875200	24662000	3964.15
1200	-13663800	-17354100	-50805000	0.118498	13663800	17354100	50805000	31944			1200	-11321300	-14262400	-37434000	0.118498	11321300	14262400	37434000	17481.8
1201	-18179000	-18253300	-50575200	0.0349647	18179000	18253300	50575200	9428.47			1201	-18605100	-18991900	-50460700	0.0349647	18605100	18991900	50460700	9427.02
1202	-15679800	-18126400	-52469300	0.129726	15679800	18126400	52469300	37327.9			1202	-17578600	-18869200	-52871900	0.129726	17578600	18869200	52871900	38066.3
1203	-15974900	-18164000	-52353500	0.137648	15974900	18164000	52353500	39452.9			1203	-18123800	-19253900	-54224800	0.137648	18123800	19253900	54224800	42479.5
1204	-18201600	-18254200	-50556800	0.1028	18201600	18254200	50556800	27703.9			1204	-18602800	-18956400	-50485300	0.1028	18602800	18956400	50485300	27737.6
1205	-18206200	-18250500	-50534600	0.0768045	18206200	18250500	50534600	20681.2			1205	-18586200	-18947600	-50415100	0.0768045	18586200	18947600	50415100	20667.9
1206	-18209100	-18249800	-50528100	0.0505446	18209100	18249800	50528100	13607			1206	-18581600	-18938200	-50402300	0.0505446	18581600	18938200	50402300	13594.3
1207	-18212000	-18249000	-50521500	0.0580843	18212000	18249000	50521500	15633			1207	-18577500	-18932400	-50388900	0.0580843	18577500	18932400	50388900	15613.9
1208	-10676900	-17300500	-53536500	0.0422216	10676900	17300500	53536500	12690.1			1208	-7780990	-11708200	-28605700	0.0422216	7780990	11708200	28605700	3667.25
1209	-11419200	-18046500	-56349200	0.0318153	11419200	18046500	56349200	10583			1209	-8201130	-12008800	-29628000	0.0318153	8201130	12008800	29628000	2960.15
1210	-10937300	-17700000	-55180000	0.0307785	10937300	17700000	55180000	9825.94			1210	-7796420	-11887100	-28671300	0.0307785	7796420	11887100	28671300	2690.17
1211	-15506000	-19931900	-61247900	0.0271179	15506000	19931900	61247900	10605.1			1211	-10668500	-13813300	-35811600	0.0271179	10668500	13813300	35811600	3665.27
1212	-16732800	-18292700	-52208900	0.125929	16732800	18292700	52208900	35951.4			1212	-19561100	-20067300	-56859900	0.125929	19561100	20067300	56859900	42767.9
1213	-16918700	-18309500	-52103300	0.11758	16918700	18309500	52103300	33450.1			1213	-19589000	-20001000	-56515900	0.11758	19589000	20001000	56515900	39470.7
1214	-17081900	-18323500	-52006500	0.11562	17081900	18323500	52006500	32787			1214	-19619100	-19933500	-56164100	0.11562	19619100	19933500	56164100	38351.9
1215	-17224300	-18335000	-51919000	0.109819	17224300	18335000	51919000	31051.9			1215	-19647600	-19866000	-55814000	0.109819	19647600	19866000	55814000	35995
1216	-17347200	-18343400	-51836200	0.104656	17347200	18343400	51836200	29510.6			1216	-19675300	-19800400	-55473600	0.104656	19675300	19800400	55473600	33904.7
1217	-17454200	-18350300	-51762100	0.101214	17454200	18350300	51762100	28469.8			1217	-19699400	-19736200	-55143600	0.101214	19699400	19736200	55143600	32418.8
1218	-17547600	-18355400	-51693200	0.0999282	17547600	18355400	51693200	28043.5			1218	-19674100	-19722000	-54825300	0.0999282	19674100	19722000	54825300	31656.2
1219	-17629700	-18359600	-51630900	0.0991022	17629700	18359600	51630900	27753.9			1219	-19614800	-19736700	-54527900	0.0991022	19614800	19736700	54527900	31070.8
1220	-17701300	-18362500	-51573100	0.0973247	17701300	18362500	51573100	27203.4			1220	-19558700	-19744000	-54253200	0.0973247	19558700	19744000	54253200	30220.9
1221	-17763700	-18364200	-51518900	0.0963393	17763700	18364200	51518900	26878.7			1221	-19505600	-19745500	-53998800	0.0963393	19505600	19745500	53998800	29647.6
1222	-17818300	-18364800	-51467200	0.0958819	17818300	18364800	51467200	26704.1			1222	-19455100	-19741600	-53761700	0.0958819	19455100	19741600	53761700	29259.5
1223	-17867400	-18364900	-51418400	0.0956349	17867400	18364900	51418400	26591			1223	-19407100	-19730600	-53544200	0.0956349	19407100	19730600	53544200	28957.9
1224	-17910500	-18364200	-51372200	0.0943115	17910500	18364200	51372200	26181.5			1224	-19361600	-19714800	-53342800	0.0943115	19361600	19714800	53342800	28350.9
1225	-17948500	-18363000	-51328100	0.0929748	17948500	18363000	51328100	25771.2			1225	-19318300	-19697500	-53153800	0.0929748	19318300	19697500	53153800	27758.7
1226	-17981800	-18361100	-51286000	0.0939333	17981800	18361100	51286000	25998.8			1226	-19276700	-19677700	-52975700	0.0939333	19276700	19677700	52975700	27863.8
1227	-18012500	-18359100	-51246000	0.0953223	18012500	18359100	51246000	26346.5			1227	-19236900	-19657400	-52806200	0.0953223	19236900	19657400	52806200	28101.4
1228	-18040100	-18356900	-51207500	0.101747	18040100	18356900	51207500	28084.4			1228	-19198600	-19641200	-52639800	0.101747	19198600	19641200	52639800	29813.8
1229	-18065100	-18353700	-51167600	0.122212	18065100	18353700	51167600	33685.7			1229	-19161400	-19629600	-52474100	0.122212	19161400	19629600	52474100	35594.5
1230	-18090200	-18351900	-51133700	0.12701	18090200	18351900	51133700	34966.8			1230	-19126700	-19599700	-52338900	0.12701	19126700	19599700	52338900	36806.1
1231	-18108700	-18347000	-51091600	0.109522	18108700	18347000	51091600	30106.6			1231	-19087500	-19557900	-52193800	0.109522	19087500	19557900	52193800	31565.4
1232	-18123900	-18342500	-51055100	0.103823	18123900	18342500	51055100	28502.4			1232	-19052900	-19518200	-52068300	0.103823	19052900	19518200	52068300	29781.1
1233	-18137100	-18338100	-51021200	0.101692	18137100	18338100	51021200	27883.2			1233	-19020600	-19480400	-51952500	0.101692	19020600	19480400	51952500	29041.8
1234	-18148200	-18333800	-50989500	0.0997835	18148200	18333800	50989500	27328.4			1234	-18990300	-19444100	-51844300	0.0997835	18990300	19444100	51844300	28379.5
1235	-18158300	-18330300	-50962600	0.095909	18158300	18330300	50962600	26241.7			1235	-18965200	-19414600	-51741700	0.095909	18965200	19414600	51741700	27171.7
1236	-18206900	-18250300	-50532900	0.0911837	18206900	18250300	50532900	24551.6			1236	-18585700	-18937100	-50423100	0.0911837	18585700	18937100	50423100	24543.6
1237	-18209700	-18249500	-50526400	0.0740451	18209700	18249500	50526400	19932.3			1237	-18582500	-18930400	-50403800	0.0740451	18582500	18930400	50403800	19915.5
1238	-18211500	-18249200	-50522800	0.0474474	18211500	18249200	50522800	12770.8			1238	-18578900	-18930000	-50397900	0.0474474	18578900	18930000	50397900	12758.7
1239	-16899200	-19241300	-56563500	0.0287431	16899200	19241300	56563500	9603.73			1239	-20491200	-20955100	-60091100	0.0287431	20491200	20955100	60091100	10891.4
1240	-17010800	-19190300	-56208700	0.0280708	17010800	19190300	56208700	9265.08			1240	-21050100	-21470100	-61454800	0.0280708	21050100	21470100	61454800	11128.2
1241	-17017800	-19115500	-55845200	0.0343167	17017800	19115500	55845200	11183.2			1241	-21199600	-21554200	-61808900	0.0343167	21199600	21554200	61808900	13761
1242	-17038900	-19042000	-55473800	0.0390945	17038900	19042000	55473800	12574.8			1242	-21483700	-21680500	-61490300	0.0390945	21483700	21680500	61490300	15538.5
1243	-17157800	-19013800	-55220300	0.030903	17157800	19013800	55220300	9853.1			1243	-21318100	-21675300	-60706500	0.030903	21318100	21675300	60706500	11983.2
1244	-17217700	-18964100	-54923700	0.026668	17217700	18964100	54923700	8414.51			1244	-21159400	-21646800	-59977600	0.026668	21159400	21646800	59977600	10103.1
1245	-17370000	-18834800	-54155200	0.0290465	17370000	18834800	54155200	8918.77			1245	-20791600	-21428500	-58444100	0.0290465	20791600	21428500	58444100	10463.9
1246	-17465700	-18815900	-53969500	0.0276241	17465700	18815900	53969500	8427.18			1246	-20721900	-21422500	-58117900	0.0276241	20721900	21422500	58117900	9845.42
1247	-17523000	-18790800	-53792800	0.0271631	17523000	18790800	53792800	8234.88			1247	-20652000	-21381100	-57826300	0.0271631	20652000	21381100	57826300	9587.12
1248	-17545500	-18762900	-53637300	0.0291582	17545500	18762900	53637300	8790.52			1248	-20584500	-21302400	-57583500	0.0291582	20584500	21302400	57583500	10205.9
1249	-17556600	-18734900	-53492600	0.0303432	17556600	18734900	53492600	9100.07			1249	-20521500	-21218000	-57367600	0.0303432	20521500	21218000	57367600	10541.5
1250	-17562800	-18708600	-53360900	0.0309191	17562800	18708600	53360900	9228.59			1250	-20462500	-21129300	-57175100	0.0309191	20462500	21129300	57175100	10669.2
1251	-17561400	-18679900	-53225800	0.0358648	17561400	18679900	53225800	10652.1			1251	-20404800	-21043400	-56986000	0.0358648	20404800	21043400	56986000	12293.8
1252	-17558800	-18652200	-53096100	0.0391598	17558800	18652200	53096100	11575.7			1252	-20346500	-20949200	-56802200	0.0391598	20346500	20949200	56802200	13336
1253	-17562300	-18626000	-52967900	0.0442172	17562300	18626000	52967900	13009.5			1253	-20294000	-20881500	-56619700	0.0442172	20294000	20881500	56619700	14962.2
1254	-17620300	-18620100	-52881800	0.0369055	17620300	18620100	52881800	10825.7			1254	-20255200	-20852300	-56464200	0.0369055	20255200	20852300	56464200	12421.3
1255	-17656200	-18606600	-52781400	0.0284351	17656200	18606600	52781400	8311.17			1255	-20216100	-20827000	-56302900	0.0284351	20216100	20827000	56302900	9517.38
1256	-17761300	-18568300	-52493800	0.0298558	17761300	18568300	52493800	8637.1			1256	-20092900	-20765700	-55777300	0.0298558	20092900	20765700	55777300	9813.46
1257	-17837700	-18522400	-52198600	0.0394483	17837700	18522400	52198600	11290.9			1257	-19938600	-20650300	-55157500	0.0394483	19938600	20650300	55157500	12687.6
1258	-17831600	-18510400	-52147500	0.0442352	17831600	18510400	52147500	12636.9			1258	-19907200	-20611600	-55046400	0.0442352	19907200	20611600	55046400	14170.4
1259	-17947800	-18488400	-51926700	0.0400129	17947800	18488400	51926700	11341.6			1259	-19778200	-20568400	-54474900	0.0400129	19778200	20568400	54474900	12563.8
1260	-17982200	-18485100	-51876700	0.0362134	17982200	18485100	51876700	10246.7			1260	-19746400	-20560200	-54331400	0.0362134	19746400	20560200	54331400	11313.6
1261	-18004500	-18480000	-51829800	0.0359713	18004500	18480000	51829800	10161.2			1261	-19716200	-20551000	-54196900	0.0359713	19716200	20551000	54196900	11184.8
1262	-18018900	-18473600	-51785000	0.0394885	18018900	18473600	51785000	11136.7			1262	-19686700	-20531900	-54075400	0.0394885	19686700	20531900	54075400	12225.2
1263	-18035600	-18469400	-51748200	0.0392182	18035600	18469400	51748200	11046			1263	-19659900	-20512100	-53967300	0.0392182	19659900	20512100	53967300	12094.4
1264	-18059500	-18465900	-51707800	0.0344668	18059500	18465900	51707800	9693.93			1264	-19633100	-20504900	-53846900	0.0344668	19633100	20504900	53846900	10583.9
1265	-18076800	-18461600	-51670000	0.0337784	18076800	18461600	51670000	9487.51			1265	-19605700	-20489000	-53732300	0.0337784	19605700	20489000	53732300	10330
1266	-18086700	-18455800	-51632600	0.0384756	18086700	18455800	51632600	10792.2			1266	-19579300	-20471800	-53623400	0.0384756	19579300	20471800	53623400	11720.4
1267	-18104400	-18453900	-51605700	0.0311573	18104400	18453900	51605700	8731.19			1267	-19555800	-20448600	-53534600	0.0311573	19555800	20448600	53534600	9460.37
1268	-18115700	-18449700	-51574400	0.0271982	18115700	18449700	51574400	7613.15			1268	-19533800	-20434600	-53443600	0.0271982	19533800	20434600	53443600	8231.17
1269	-18148000	-18436300	-51477900	0.0323384	18148000	18436300	51477900	9020.44			1269	-19455800	-20370000	-53136800	0.0323384	19455800	20370000	53136800	9677.8
1270	-18164400	-18433500	-51448300	0.0323905	18164400	18433500	51448300	9025.52			1270	-19433400	-20357700	-53042200	0.0323905	19433400	20357700	53042200	9660.21
1271	-18171000	-18429000	-51420300	0.036231	18171000	18429000	51420300	10085.3			1271	-19409300	-20332900	-52952500	0.036231	19409300	20332900	52952500	10769.8
1272	-18171700	-18423400	-51393000	0.0458313	18171700	18423400	51393000	12744.7			1272	-19387000	-20309700	-52869300	0.0458313	19387000	20309700	52869300	13581.6
1273	-18182700	-18421000	-51370500	0.0454523	18182700	18421000	51370500	12629.2			1273	-19365000	-20281100	-52793200	0.0454523	19365000	20281100	52793200	13430.8
1274	-18199000	-18418700	-51343200	0.037624	18199000	18418700	51343200	10444			1274	-19343300	-20267500	-52703000	0.037624	19343300	20267500	52703000	11081
1275	-18210300	-18415200	-51315400	0.0357691	18210300	18415200	51315400	9919.2			1275	-19320600	-20249800	-52612600	0.0357691	19320600	20249800	52612600	10499.7
1276	-18216600	-18411000	-51289000	0.0390366	18216600	18411000	51289000	10814.9			1276	-19299300	-20228500	-52532300	0.0390366	19299300	20228500	52532300	11424.6
1277	-18229600	-18409900	-51270900	0.032315	18229600	18409900	51270900	8947.05			1277	-19280800	-20205000	-52467800	0.032315	19280800	20205000	52467800	9434.45
1278	-18237900	-18407000	-51248400	0.0253663	18237900	18407000	51248400	7017.47			1278	-19264200	-20190900	-52395400	0.0253663	19264200	20190900	52395400	7385.99
1279	-18238200	-18403200	-51230100	0.0341577	18238200	18403200	51230100	9443.1			1279	-19245700	-20166900	-52338400	0.0341577	19245700	20166900	52338400	9924.18
1280	-18237100	-18398500	-51209000	0.0435305	18237100	18398500	51209000	12024.7			1280	-19225900	-20139600	-52271700	0.0435305	19225900	20139600	52271700	12615.3
1281	-18239400	-18395100	-51190200	0.0442633	18239400	18395100	51190200	12218.6			1281	-19207100	-20110400	-52211000	0.0442633	19207100	20110400	52211000	12797.7
1282	-18247200	-18392600	-51170600	0.0373139	18247200	18392600	51170600	10293			1282	-19189100	-20090200	-52145800	0.0373139	19189100	20090200	52145800	10761.9
1283	-18253000	-18389800	-51151300	0.03458	18253000	18389800	51151300	9532.18			1283	-19171700	-20070000	-52082900	0.03458	19171700	20070000	52082900	9949.73
1284	-18257100	-18386600	-51132300	0.0346467	18257100	18386600	51132300	9543.91			1284	-19154600	-20046700	-52024600	0.0346467	19154600	20046700	52024600	9946.73
1285	-18267600	-18376300	-51072500	0.0373561	18267600	18376300	51072500	10267.6			1285	-19097800	-19965700	-51835000	0.0373561	19097800	19965700	51835000	10646.6
1286	-18272100	-18373600	-51055400	0.0360632	18272100	18373600	51055400	9906.03			1286	-19082700	-19948400	-51780500	0.0360632	19082700	19948400	51780500	10256.9
1287	-18273700	-18370700	-51039700	0.0382794	18273700	18370700	51039700	10508.6			1287	-19067600	-19924600	-51732300	0.0382794	19067600	19924600	51732300	10866.8
1288	-18274900	-18367900	-51025100	0.0397357	18274900	18367900	51025100	10902.5			1288	-19053300	-19901000	-51687700	0.0397357	19053300	19901000	51687700	11260.6
1289	-18278700	-18359800	-50982800	0.0394671	18278700	18359800	50982800	10811.8			1289	-19012600	-19835600	-51559000	0.0394671	19012600	19835600	51559000	11128.3
1290	-18281000	-18357400	-50969000	0.0389832	18281000	18357400	50969000	10673.8			1290	-18999300	-19815300	-51515900	0.0389832	18999300	19815300	51515900	10973.4
1291	-18282600	-18354800	-50955100	0.0386928	18282600	18354800	50955100	10588.8			1291	-18985800	-19793800	-51473000	0.0386928	18985800	19793800	51473000	10873.4
1292	-18283400	-18351900	-50940300	0.0410534	18283400	18351900	50940300	11228.6			1292	-18971800	-19770400	-51429900	0.0410534	18971800	19770400	51429900	11517.2
1293	-18283100	-18348600	-50925000	0.0495702	18283100	18348600	50925000	13550.2			1293	-18958400	-19748500	-51388100	0.0495702	18958400	19748500	51388100	13883.7
1294	-18283200	-18346000	-50912500	0.050025	18283200	18346000	50912500	13668.1			1294	-18944100	-19718800	-51349600	0.050025	18944100	19718800	51349600	13989.2
1295	-18289100	-18337700	-50867200	0.0326533	18289100	18337700	50867200	8906.69			1295	-18902600	-19656600	-51213800	0.0326533	18902600	19656600	51213800	9082.99
1296	-18286800	-18335000	-50856500	0.0366429	18286800	18335000	50856500	9990.8			1296	-18891500	-19635200	-51182500	0.0366429	18891500	19635200	51182500	10179.9
1297	-18284700	-18332100	-50845000	0.0401199	18284700	18332100	50845000	10934			1297	-18880100	-19612800	-51150400	0.0401199	18880100	19612800	51150400	11131.5
1298	-18280600	-18324700	-50813500	0.0404994	18280600	18324700	50813500	11024.1			1298	-18848200	-19549900	-51061200	0.0404994	18848200	19549900	51061200	11196.3
1299	-18279800	-18322300	-50802800	0.0422144	18279800	18322300	50802800	11486.3			1299	-18837500	-19529500	-51030600	0.0422144	18837500	19529500	51030600	11656
1300	-18277700	-18319500	-50791700	0.0493285	18277700	18319500	50791700	13416.3			1300	-18827500	-19510100	-51002200	0.0493285	18827500	19510100	51002200	13604.7
1301	-18276100	-18317400	-50783400	0.0457411	18276100	18317400	50783400	12436.6			1301	-18817500	-19486600	-50978100	0.0457411	18817500	19486600	50978100	12602.6
1302	-18276700	-18315700	-50774700	0.0407596	18276700	18315700	50774700	11078.6			1302	-18809400	-19474400	-50952100	0.0407596	18809400	19474400	50952100	11218.6
1303	-18276100	-18313700	-50765600	0.0372182	18276100	18313700	50765600	10112.5			1303	-18800700	-19458500	-50926200	0.0372182	18800700	19458500	50926200	10233.3
1304	-18274800	-18311500	-50756800	0.0364509	18274800	18311500	50756800	9900.69			1304	-18792300	-19441400	-50903200	0.0364509	18792300	19441400	50903200	10012.9
1305	-18271800	-18309100	-50748200	0.0370388	18271800	18309100	50748200	10057			1305	-18784200	-19424400	-50882000	0.0370388	18784200	19424400	50882000	10165.6
1306	-18269200	-18307000	-50740800	0.0383445	18269200	18307000	50740800	10408.5			1306	-18776300	-19406800	-50861800	0.0383445	18776300	19406800	50861800	10515.1
1307	-18267700	-18305200	-50733700	0.0381078	18267700	18305200	50733700	10341.4			1307	-18768900	-19390900	-50842300	0.0381078	18768900	19390900	50842300	10441.8
1308	-18265500	-18303300	-50726600	0.0360021	18265500	18303300	50726600	9767.29			1308	-18761300	-19374300	-50822900	0.0360021	18761300	19374300	50822900	9856.94
1309	-18263800	-18301200	-50718500	0.0383572	18263800	18301200	50718500	10403			1309	-18754100	-19359600	-50803100	0.0383572	18754100	19359600	50803100	10493.3
1310	-18259600	-18295900	-50697200	0.0235246	18259600	18295900	50697200	6374.94			1310	-18734100	-19318500	-50749000	0.0235246	18734100	19318500	50749000	6421.32
1311	-18257600	-18294400	-50692100	0.0232554	18257600	18294400	50692100	6300.72			1311	-18732600	-19307300	-50722100	0.0232554	18732600	19307300	50722100	6341.27
1312	-18255100	-18292800	-50687000	0.0304494	18255100	18292800	50687000	8248.17			1312	-18721800	-19290500	-50718300	0.0304494	18721800	19290500	50718300	8300.89
1313	-18252200	-18291000	-50681400	0.0326659	18252200	18291000	50681400	8846.6			1313	-18715600	-19276100	-50703300	0.0326659	18715600	19276100	50703300	8899.54
1314	-18249400	-18289300	-50676200	0.0353877	18249400	18289300	50676200	9581.73			1314	-18709800	-19262500	-50689400	0.0353877	18709800	19262500	50689400	9635.44
1315	-18246700	-18287600	-50670600	0.0365781	18246700	18287600	50670600	9901.85			1315	-18703800	-19247500	-50675300	0.0365781	18703800	19247500	50675300	9953.61
1316	-18243800	-18285700	-50664600	0.0363016	18243800	18285700	50664600	9824.66			1316	-18697700	-19232700	-50661400	0.0363016	18697700	19232700	50661400	9872.54
1317	-18240700	-18283800	-50658700	0.0374263	18240700	18283800	50658700	10126.7			1317	-18691800	-19217300	-50648400	0.0374263	18691800	19217300	50648400	10172.7
1318	-18230400	-18278200	-50642300	0.0298762	18230400	18278200	50642300	8078.45			1318	-18673800	-19170600	-50609300	0.0298762	18673800	19170600	50609300	8106.89
1319	-18226600	-18276500	-50637900	0.0271553	18226600	18276500	50637900	7341.39			1319	-18671000	-19157900	-50593900	0.0271553	18671000	19157900	50593900	7363.97
1320	-18217200	-18271400	-50622900	0.027524	18217200	18271400	50622900	7436.57			1320	-18653700	-19120200	-50564000	0.027524	18653700	19120200	50564000	7454.19
1321	-18214200	-18270000	-50619400	0.0271333	18214200	18270000	50619400	7329.95			1321	-18651600	-19107100	-50547800	0.0271333	18651600	19107100	50547800	7343.57
1322	-18203600	-18265000	-50606000	0.0287894	18203600	18265000	50606000	7773.07			1322	-18634900	-19069200	-50525500	0.0287894	18634900	19069200	50525500	7783.78
1323	-18200100	-18263500	-50602800	0.0280169	18200100	18263500	50602800	7563.48			1323	-18632700	-19057300	-50512500	0.0280169	18632700	19057300	50512500	7570.88
1324	-18188100	-18258300	-50589500	0.0314512	18188100	18258300	50589500	8485.93			1324	-18616700	-19020500	-50487200	0.0314512	18616700	19020500	50487200	8489.3
1325	-18184400	-18256900	-50586800	0.0282442	18184400	18256900	50586800	7619.75			1325	-18613300	-19010000	-50481800	0.0282442	18613300	19010000	50481800	7621.75
1326	-14369800	-17684600	-51673900	0.0952901	14369800	17684600	51673900	26572.3			1326	-13092700	-15555300	-41816700	0.0952901	13092700	15555300	41816700	17514.5
1327	-14683000	-17793200	-51878500	0.103446	14683000	17793200	51878500	29078.7			1327	-13812400	-16075500	-43582100	0.103446	13812400	16075500	43582100	20644
1328	-15039800	-17918700	-52119600	0.142878	15039800	17918700	52119600	40544.5			1328	-14922900	-16885500	-46332000	0.142878	14922900	16885500	46332000	32208.7
1329	-18197500	-18256700	-50572500	0.155288	18197500	18256700	50572500	41873.2			1329	-18613500	-18947800	-50544900	0.155288	18613500	18947800	50544900	41992.3
1330	-18191600	-18311600	-50840400	0.116473	18191600	18311600	50840400	31725.8			1330	-18851300	-19306400	-51319500	0.116473	18851300	19306400	51319500	32472
1331	-18193500	-18306900	-50815800	0.116304	18193500	18306900	50815800	31650.6			1331	-18828200	-19269000	-51247000	0.116304	18828200	19269000	51247000	32332.5
1332	-18194700	-18302300	-50792700	0.116466	18194700	18302300	50792700	31667.2			1332	-18806300	-19231800	-51179700	0.116466	18806300	19231800	51179700	32291.4
1333	-18195000	-18297900	-50771600	0.105688	18195000	18297900	50771600	28713.8			1333	-18786400	-19197400	-51119200	0.105688	18786400	19197400	51119200	29232.8
1334	-18195000	-18293900	-50752500	0.104817	18195000	18293900	50752500	28456.6			1334	-18768700	-19168100	-51064200	0.104817	18768700	19168100	51064200	28928.8
1335	-18195500	-18290300	-50734900	0.105229	18195500	18290300	50734900	28549.5			1335	-18752500	-19143800	-51011300	0.105229	18752500	19143800	51011300	28982.2
1336	-18196300	-18287000	-50718500	0.107604	18196300	18287000	50718500	29175.9			1336	-18737600	-19123400	-50960500	0.107604	18737600	19123400	50960500	29577.6
1337	-18196900	-18283800	-50702300	0.110992	18196900	18283800	50702300	30076.2			1337	-18723600	-19105700	-50911600	0.110992	18723600	19105700	50911600	30450.8
1338	-18197400	-18280700	-50687000	0.115756	18197400	18280700	50687000	31349			1338	-18710000	-19087800	-50864700	0.115756	18710000	19087800	50864700	31699.7
1339	-18197600	-18277500	-50671800	0.119186	18197600	18277500	50671800	32259.4			1339	-18696500	-19069100	-50819000	0.119186	18696500	19069100	50819000	32580.5
1340	-18197200	-18274300	-50656800	0.121716	18197200	18274300	50656800	32925.5			1340	-18683300	-19050200	-50775100	0.121716	18683300	19050200	50775100	33214.7
1341	-18196900	-18271100	-50641900	0.124476	18196900	18271100	50641900	33653			1341	-18670300	-19031000	-50732400	0.124476	18670300	19031000	50732400	33910.7
1342	-18196200	-18267800	-50626700	0.128419	18196200	18267800	50626700	34699			1342	-18657500	-19011100	-50691300	0.128419	18657500	19011100	50691300	34927.9
1343	-18195800	-18264500	-50611700	0.133174	18195800	18264500	50611700	35963.3			1343	-18644700	-18989800	-50651700	0.133174	18644700	18989800	50651700	36163.9
1344	-18195100	-18261100	-50596000	0.143167	18195100	18261100	50596000	38638.8			1344	-18631900	-18967700	-50612900	0.143167	18631900	18967700	50612900	38817.1
1345	-18195200	-18258000	-50581100	0.162778	18195200	18258000	50581100	43906.8			1345	-18619500	-18947700	-50573400	0.162778	18619500	18947700	50573400	44064.9
1346	-10293700	-16506000	-50133500	0.0482936	10293700	16506000	50133500	12728.5			1346	-6983680	-11103000	-26640900	0.0482936	6983680	11103000	26640900	3649.35
1347	-10084200	-16018400	-48018900	0.0490602	10084200	16018400	48018900	11862.8			1347	-6515490	-10641300	-24940800	0.0490602	6515490	10641300	24940800	3260.51
1348	-10255800	-15526600	-45504000	0.0506016	10255800	15526600	45504000	10978.9			1348	-5987600	-10290800	-23833500	0.0506016	5987600	10290800	23833500	3079.61
1349	-13477900	-16200100	-45491400	0.0906857	13477900	16200100	45491400	19650.2			1349	-9196920	-11947800	-28529400	0.0906857	9196920	11947800	28529400	7858.15
1350	-13522900	-15826800	-43667400	0.0790867	13522900	15826800	43667400	15817.6			1350	-8900210	-11402000	-26225100	0.0790867	8900210	11402000	26225100	5827.41
1351	-13598800	-15458400	-41835600	0.070608	13598800	15458400	41835600	12993.6			1351	-8778940	-10979200	-24331600	0.070608	8778940	10979200	24331600	4513.99
1352	-18174100	-18251600	-50572000	0.0402149	18174100	18251600	50572000	10842.7			1352	-18600800	-18979300	-50452900	0.0402149	18600800	18979300	50452900	10838.7
1353	-18170200	-18249900	-50567600	0.0311339	18170200	18249900	50567600	8392.76			1353	-18597200	-18970900	-50444300	0.0311339	18597200	18970900	50444300	8388.18
1354	-18168500	-18248600	-50563200	0.0337164	18168500	18248600	50563200	9087.35			1354	-18594400	-18964400	-50437100	0.0337164	18594400	18964400	50437100	9081.24
1355	-18166400	-18247200	-50558400	0.0368977	18166400	18247200	50558400	9942.9			1355	-18591300	-18958800	-50427900	0.0368977	18591300	18958800	50427900	9934.4
1356	-18164200	-18245600	-50553200	0.037158	18164200	18245600	50553200	10011			1356	-18587900	-18952300	-50418200	0.037158	18587900	18952300	50418200	10000.5
1357	-16255500	-18201700	-52252700	0.132922	16255500	18201700	52252700	37973.1			1357	-18649300	-19654800	-55516500	0.132922	18649300	19654800	55516500	42999.4
1358	-16508400	-18236700	-52166400	0.132272	16508400	18236700	52166400	37684.1			1358	-19047600	-19894700	-56522100	0.132272	19047600	19894700	56522100	44344.2
1359	-18202800	-18252500	-50547300	0.108908	18202800	18252500	50547300	29339.5			1359	-18595700	-18941400	-50466300	0.108908	18595700	18941400	50466300	29362.6
1360	-18204600	-18250900	-50538100	0.108366	18204600	18250900	50538100	29183.5			1360	-18589200	-18929800	-50446900	0.108366	18589200	18929800	50446900	29193.6
1361	-18215300	-18248600	-50516300	0.0719689	18215300	18248600	50516300	19366.4			1361	-18573700	-18918600	-50384300	0.0719689	18573700	18918600	50384300	19341.6
1362	-10147800	-16881900	-52070600	0.0459497	10147800	16881900	52070600	13077.6			1362	-6928650	-11088100	-26516500	0.0459497	6928650	11088100	26516500	3441.71
1363	-18218400	-18248400	-50512200	0.0245796	18218400	18248400	50512200	6613.28			1363	-18566700	-18923900	-50346000	0.0245796	18566700	18923900	50346000	6596.4
1364	-18216800	-18248300	-50513400	0.0300937	18216800	18248300	50513400	8097.2			1364	-18570500	-18937500	-50350300	0.0300937	18570500	18937500	50350300	8078.03
1365	-18214700	-18248300	-50515300	0.0316372	18214700	18248300	50515300	8513.05			1365	-18572400	-18943500	-50353500	0.0316372	18572400	18943500	50353500	8493.61
1366	-18212600	-18248200	-50516900	0.0338183	18212600	18248200	50516900	9100.42			1366	-18574100	-18948200	-50356600	0.0338183	18574100	18948200	50356600	9080.42
1367	-18210600	-18248100	-50518600	0.0370417	18210600	18248100	50518600	9968.39			1367	-18575600	-18954100	-50358100	0.0370417	18575600	18954100	50358100	9946.76
1368	-18208400	-18248000	-50520100	0.0371526	18208400	18248000	50520100	9998.72			1368	-18577200	-18959500	-50360100	0.0371526	18577200	18959500	50360100	9977.54
1369	-18206200	-18247800	-50521600	0.0359557	18206200	18247800	50521600	9677.07			1369	-18578500	-18964100	-50361600	0.0359557	18578500	18964100	50361600	9656.86
1370	-18203800	-18247600	-50523000	0.0344119	18203800	18247600	50523000	9261.97			1370	-18579600	-18967900	-50363100	0.0344119	18579600	18967900	50363100	9242.92
1371	-18201100	-18247300	-50524400	0.0336658	18201100	18247300	50524400	9061.54			1371	-18580600	-18971000	-50364800	0.0336658	18580600	18971000	50364800	9043.23
1372	-18198300	-18247000	-50525800	0.0324604	18198300	18247000	50525800	8737.46			1372	-18581400	-18972900	-50366700	0.0324604	18581400	18972900	50366700	8720.14
1373	-18195200	-18246700	-50527500	0.031503	18195200	18246700	50527500	8480.2			1373	-18582100	-18973600	-50369300	0.031503	18582100	18973600	50369300	8463.8
1374	-18191800	-18246400	-50529100	0.031006	18191800	18246400	50529100	8346.81			1374	-18582700	-18973400	-50372600	0.031006	18582700	18973400	50372600	8331.3
1375	-18188100	-18246000	-50531100	0.031496	18188100	18246000	50531100	8479.24			1375	-18583400	-18972700	-50376400	0.031496	18583400	18972700	50376400	8464.15
1376	-18183800	-18245600	-50533600	0.0333161	18183800	18245600	50533600	8969.93			1376	-18584000	-18971300	-50380700	0.0333161	18584000	18971300	50380700	8954.67
1377	-18179000	-18245300	-50536900	0.0343933	18179000	18245300	50536900	9260.94			1377	-18584500	-18967400	-50387000	0.0343933	18584500	18967400	50387000	9246.22
1378	-18173800	-18244900	-50540300	0.0359081	18173800	18244900	50540300	9669.87			1378	-18584700	-18961600	-50393700	0.0359081	18584700	18961600	50393700	9655.64
1379	-18168200	-18244400	-50543600	0.0369785	18168200	18244400	50543600	9959.15			1379	-18584700	-18954900	-50400500	0.0369785	18584700	18954900	50400500	9945.7
1380	-18161800	-18243800	-50547100	0.036386	18161800	18243800	50547100	9800.63			1380	-18584400	-18946300	-50407600	0.036386	18584400	18946300	50407600	9788.58
1381	-14057000	-17402400	-50642100	0.142812	14057000	17402400	50642100	38258.8			1381	-11726800	-14552400	-38409600	0.142812	11726800	14552400	38409600	22172.2
1382	-11157000	-15448700	-44231300	0.042806	11157000	15448700	44231300	8765.72			1382	-6804710	-10506100	-24040400	0.042806	6804710	10506100	24040400	2649.42
1383	-11843000	-15242800	-42564300	0.0463628	11843000	15242800	42564300	8797.49			1383	-7303280	-10516200	-23596700	0.0463628	7303280	10516200	23596700	2772.42
1384	-12743000	-15149400	-41219000	0.0504402	12743000	15149400	41219000	8997.57			1384	-7784400	-10546000	-23261700	0.0504402	7784400	10546000	23261700	2942.48
1385	-13583900	-15024500	-39782800	0.049775	13583900	15024500	39782800	8310.56			1385	-8578180	-10653300	-22979200	0.049775	8578180	10653300	22979200	2855.85
1386	-13190600	-19202400	-60086500	0.0545449	13190600	19202400	60086500	20577			1386	-7989230	-12234600	-29186600	0.0545449	7989230	12234600	29186600	4947.32
1387	-11938000	-18470600	-57851600	0.048916	11938000	18470600	57851600	17137.8			1387	-8637160	-12493600	-30670800	0.048916	8637160	12493600	30670800	4879.4
1388	-10907900	-17881900	-56076000	0.0307567	10907900	17881900	56076000	10144.3			1388	-7006990	-11236100	-26747900	0.0307567	7006990	11236100	26747900	2345.51
1389	-10336700	-17347200	-54099300	0.0382073	10336700	17347200	54099300	11739.7			1389	-6820680	-11100000	-26287900	0.0382073	6820680	11100000	26287900	2817.01
1390	-16103400	-20172500	-61796800	0.02528	16103400	20172500	61796800	10062.2			1390	-10692600	-13815600	-35873700	0.02528	10692600	13815600	35873700	3428.21
1391	-16001300	-20348000	-62735100	0.0212101	16001300	20348000	62735100	8700.27			1391	-9580040	-13065300	-33125200	0.0212101	9580040	13065300	33125200	2458.32
1392	-15570500	-18047900	-52204800	0.161301	15570500	18047900	52204800	45947.5			1392	-16447700	-18045000	-50100800	0.161301	16447700	18045000	50100800	42506.9
1393	-15966800	-18111100	-52109700	0.151674	15966800	18111100	52109700	43076.2			1393	-17383700	-18710900	-52410700	0.151674	17383700	18710900	52410700	43730.8
1394	-18180100	-18313800	-50862200	0.12325	18180100	18313800	50862200	33597.9			1394	-18869700	-19294400	-51419200	0.12325	18869700	19294400	51419200	34486.5
1395	-18200100	-18254000	-50557300	0.135198	18200100	18254000	50557300	36435.4			1395	-18602700	-18941200	-50499900	0.135198	18602700	18941200	50499900	36496.7
1396	-18218100	-18248400	-50512700	0.0481036	18218100	18248400	50512700	12942.8			1396	-18571000	-18920600	-50369600	0.0481036	18571000	18920600	50369600	12920.8
1397	-18221200	-18248500	-50509800	0.0354958	18221200	18248500	50509800	9549.59			1397	-18574200	-18918100	-50364600	0.0354958	18574200	18918100	50364600	9532.55
1398	-16733200	-18265500	-52078700	0.13159	16733200	18265500	52078700	37385.1			1398	-19268500	-20033500	-56991200	0.13159	19268500	20033500	56991200	44853.5
1399	-16927400	-18289100	-51997100	0.123727	16927400	18289100	51997100	35060			1399	-19478300	-20007600	-56658100	0.123727	19478300	20007600	56658100	41722.4
1400	-17093100	-18306100	-51912700	0.119416	17093100	18306100	51912700	33745.8			1400	-19505800	-19939100	-56304300	0.119416	19505800	19939100	56304300	39787.9
1401	-17238900	-18321000	-51837800	0.116503	17238900	18321000	51837800	32843.2			1401	-19535900	-19868900	-55939600	0.116503	19535900	19868900	55939600	38337.6
1402	-17364000	-18332100	-51765400	0.110394	17364000	18332100	51765400	31047.7			1402	-19570600	-19799600	-55574800	0.110394	19570600	19799600	55574800	35876.6
1403	-17472900	-18340800	-51698200	0.10789	17472900	18340800	51698200	30276.8			1403	-19601600	-19731400	-55218500	0.10789	19601600	19731400	55218500	34635.6
1404	-17567000	-18347500	-51636100	0.1044	17567000	18347500	51636100	29237.6			1404	-19628400	-19666200	-54881100	0.1044	19628400	19666200	54881100	33126.3
1405	-17648300	-18352600	-51579100	0.102503	17648300	18352600	51579100	28652.4			1405	-19604100	-19645900	-54567800	0.102503	19604100	19645900	54567800	32171.3
1406	-17718400	-18356100	-51525700	0.101045	17718400	18356100	51525700	28194.7			1406	-19546000	-19656000	-54280400	0.101045	19546000	19656000	54280400	31395.8
1407	-17779300	-18358400	-51475700	0.100868	17779300	18358400	51475700	28098.2			1407	-19491300	-19659100	-54016800	0.100868	19491300	19659100	54016800	31050.6
1408	-17832600	-18359600	-51427800	0.0997442	17832600	18359600	51427800	27740.2			1408	-19439600	-19655300	-53774500	0.0997442	19439600	19655300	53774500	30441.5
1409	-17879800	-18359900	-51382300	0.098481	17879800	18359900	51382300	27346.5			1409	-19390700	-19645400	-53551100	0.098481	19390700	19645400	53551100	29816.8
1410	-17921000	-18359500	-51338900	0.0974719	17921000	18359500	51338900	27026.1			1410	-19344300	-19632400	-53343000	0.0974719	19344300	19632400	53343000	29291.3
1411	-17957300	-18358400	-51297700	0.0974564	17957300	18358400	51297700	26983.4			1411	-19300400	-19615900	-53150300	0.0974564	19300400	19615900	53150300	29083.2
1412	-17989500	-18356900	-51258200	0.098063	17989500	18356900	51258200	27114.2			1412	-19258500	-19596900	-52969800	0.098063	19258500	19596900	52969800	29072.8
1413	-18017800	-18354800	-51219800	0.100507	18017800	18354800	51219800	27752.7			1413	-19218700	-19579300	-52797600	0.100507	19218700	19579300	52797600	29610.9
1414	-18043300	-18352400	-51183100	0.10784	18043300	18352400	51183100	29739.3			1414	-19180800	-19561900	-52634400	0.10784	19180800	19561900	52634400	31582.2
1415	-18067200	-18349900	-51147400	0.113381	18067200	18349900	51147400	31228.1			1415	-19144700	-19542200	-52482200	0.113381	19144700	19542200	52482200	33019.7
1416	-18086300	-18346600	-51112500	0.116349	18086300	18346600	51112500	32005.8			1416	-19110000	-19515200	-52343600	0.116349	19110000	19515200	52343600	33710
1417	-18104700	-18343100	-51077500	0.115141	18104700	18343100	51077500	31633.9			1417	-19075500	-19483600	-52210600	0.115141	19075500	19483600	52210600	33194.4
1418	-18119600	-18339000	-51042700	0.111752	18119600	18339000	51042700	30664.4			1418	-19041300	-19447100	-52084500	0.111752	19041300	19447100	52084500	32064.4
1419	-18132400	-18334700	-51009300	0.109063	18132400	18334700	51009300	29890.3			1419	-19008900	-19411700	-51965200	0.109063	19008900	19411700	51965200	31151.9
1420	-18143600	-18330500	-50978200	0.10889	18143600	18330500	50978200	29809.3			1420	-18978000	-19377800	-51852100	0.10889	18978000	19377800	51852100	30969.3
1421	-18153300	-18325700	-50945800	0.124847	18153300	18325700	50945800	34137.1			1421	-18947900	-19351600	-51734500	0.124847	18947900	19351600	51734500	35350.6
1422	-18207200	-18249800	-50530000	0.102335	18207200	18249800	50530000	27551.2			1422	-18583200	-18920500	-50427800	0.102335	18583200	18920500	50427800	27547.9
1423	-18210500	-18249000	-50523000	0.0984197	18210500	18249000	50523000	26490.4			1423	-18578400	-18915900	-50409300	0.0984197	18578400	18915900	50409300	26474.9
1424	-18213900	-18248600	-50517500	0.0874042	18213900	18248600	50517500	23520.9			1424	-18573800	-18911700	-50391600	0.0874042	18573800	18911700	50391600	23495.6
1425	-9464060	-15819700	-47692500	0.0479478	9464060	15819700	47692500	11455.2			1425	-5906080	-10312600	-23942700	0.0479478	5906080	10312600	23942700	2945.26
1426	-9693800	-16384600	-50154600	0.0480539	9693800	16384600	50154600	12697.6			1426	-6292560	-10619400	-24949100	0.0480539	6292560	10619400	24949100	3197.3
1427	-16871600	-19938900	-59915300	0.0333227	16871600	19938900	59915300	12474.4			1427	-14422600	-16757300	-45085900	0.0333227	14422600	16757300	45085900	7122.43
1428	-16793600	-19723100	-58965100	0.0426431	16793600	19723100	58965100	15465.3			1428	-15657300	-17703100	-48112300	0.0426431	15657300	17703100	48112300	10375.9
1429	-16844900	-19599900	-58326600	0.0494968	16844900	19599900	58326600	17569.3			1429	-17275200	-18842500	-52059600	0.0494968	17275200	18842500	52059600	14093
1430	-17099300	-19536000	-57767400	0.0472224	17099300	19536000	57767400	16450.4			1430	-18709500	-19806200	-55598400	0.0472224	18709500	19806200	55598400	15327.9
1431	-17257600	-19467300	-57282000	0.0408088	17257600	19467300	57282000	13984.6			1431	-20078600	-20809600	-59007600	0.0408088	20078600	20809600	59007600	14918.4
1432	-17361300	-19386200	-56791900	0.0339791	17361300	19386200	56791900	11450.8			1432	-21057800	-21558100	-61450000	0.0339791	21057800	21558100	61450000	13471.5
1433	-17434100	-19304100	-56327500	0.0332628	17434100	19304100	56327500	11031.5			1433	-21739900	-22025200	-63168600	0.0332628	21739900	22025200	63168600	13933.7
1434	-17470500	-19222700	-55903300	0.0338641	17470500	19222700	55903300	11066.5			1434	-21821800	-22027800	-62652400	0.0338641	21821800	22027800	62652400	13968.9
1435	-17498700	-19155000	-55552500	0.0343775	17498700	19155000	55552500	11097.2			1435	-21572700	-22060900	-61534200	0.0343775	21572700	22060900	61534200	13698.6
1436	-17522000	-19092000	-55229100	0.0339347	17522000	19092000	55229100	10830.4			1436	-21387300	-22049800	-60661600	0.0339347	21387300	22049800	60661600	13156.4
1437	-17531600	-19027600	-54912600	0.0349049	17531600	19027600	54912600	11015.9			1437	-21209500	-21967400	-59896800	0.0349049	21209500	21967400	59896800	13204.2
1438	-17498700	-18957800	-54612700	0.0409066	17498700	18957800	54612700	12771.9			1438	-21055100	-21837500	-59290800	0.0409066	21055100	21837500	59290800	15169.7
1439	-17533000	-18922200	-54408600	0.0403991	17533000	18922200	54408600	12522.5			1439	-20942200	-21711300	-58878900	0.0403991	20942200	21711300	58878900	14776.5
1440	-17637100	-18896100	-54180300	0.0341926	17637100	18896100	54180300	10514.7			1440	-20855100	-21716700	-58458500	0.0341926	20855100	21716700	58458500	12336.8
1441	-17695900	-18865500	-53975400	0.0330127	17695900	18865500	53975400	10078.7			1441	-20765300	-21649500	-58098200	0.0330127	20765300	21649500	58098200	11768.5
1442	-17742900	-18835000	-53783500	0.0310277	17742900	18835000	53783500	9408.4			1442	-20684400	-21580400	-57781600	0.0310277	20684400	21580400	57781600	10943.4
1443	-17764600	-18803300	-53610300	0.0309919	17764600	18803300	53610300	9339.35			1443	-20609900	-21499200	-57507600	0.0309919	20609900	21499200	57507600	10828.8
1444	-17767800	-18771500	-53455700	0.0317811	17767800	18771500	53455700	9523.7			1444	-20540300	-21404000	-57270900	0.0317811	20540300	21404000	57270900	11013.6
1445	-17763000	-18740800	-53314300	0.0335452	17763000	18740800	53314300	10000.7			1445	-20476200	-21309400	-57060100	0.0335452	20476200	21309400	57060100	11539.2
1446	-17754400	-18711200	-53181700	0.0363538	17754400	18711200	53181700	10785.5			1446	-20414600	-21211300	-56864800	0.0363538	20414600	21211300	56864800	12419.1
1447	-17752900	-18684700	-53057000	0.0377528	17752900	18684700	53057000	11149.6			1447	-20359100	-21128900	-56682600	0.0377528	20359100	21128900	56682600	12814.2
1448	-17764400	-18664200	-52947800	0.0378703	17764400	18664200	52947800	11140.1			1448	-20309000	-21061000	-56511700	0.0378703	20309000	21061000	56511700	12777
1449	-17781800	-18645600	-52842000	0.0376177	17781800	18645600	52842000	11023.5			1449	-20262500	-21011800	-56339600	0.0376177	20262500	21011800	56339600	12615.7
1450	-17792500	-18627000	-52742300	0.0376627	17792500	18627000	52742300	10996.7			1450	-20216400	-20954500	-56177200	0.0376627	20216400	20954500	56177200	12558.7
1451	-17780500	-18604400	-52646700	0.0435803	17780500	18604400	52646700	12679.4			1451	-20174300	-20896600	-56034100	0.0435803	20174300	20896600	56034100	14458.1
1452	-17802900	-18593600	-52572900	0.0432704	17802900	18593600	52572900	12555.9			1452	-20134000	-20848400	-55890400	0.0432704	20134000	20848400	55890400	14282.5
1453	-17867200	-18589400	-52488700	0.0337413	17867200	18589400	52488700	9762.4			1453	-20101400	-20863300	-55720100	0.0337413	20101400	20863300	55720100	11073.4
1454	-17937800	-18558600	-52271400	0.0318904	17937800	18558600	52271400	9155.17			1454	-19994200	-20798300	-55274200	0.0318904	19994200	20798300	55274200	10304.5
1455	-17940100	-18546900	-52212900	0.0359349	17940100	18546900	52212900	10294.1			1455	-19961000	-20762100	-55152300	0.0359349	19961000	20762100	55152300	11560.9
1456	-17940500	-18535600	-52158800	0.0376527	17940500	18535600	52158800	10764.6			1456	-19928700	-20726700	-55033800	0.0376527	19928700	20726700	55033800	12062.4
1457	-17943000	-18526000	-52110500	0.041071	17943000	18526000	52110500	11721			1457	-19899600	-20698300	-54923600	0.041071	19899600	20698300	54923600	13105.8
1458	-17949100	-18516300	-52058300	0.0432628	17949100	18516300	52058300	12322.9			1458	-19865700	-20663600	-54796800	0.0432628	19865700	20663600	54796800	13742.7
1459	-17969800	-18510400	-52009500	0.0439438	17969800	18510400	52009500	12495			1459	-19839500	-20659300	-54675900	0.0439438	19839500	20659300	54675900	13900.4
1460	-17985600	-18503200	-51959100	0.0443905	17985600	18503200	51959100	12599.1			1460	-19806800	-20632400	-54547300	0.0443905	19806800	20632400	54547300	13977.4
1461	-18017000	-18499500	-51910200	0.041188	18017000	18499500	51910200	11670.2			1461	-19777100	-20624000	-54413700	0.041188	19777100	20624000	54413700	12908.3
1462	-18043900	-18494400	-51859300	0.0381086	18043900	18494400	51859300	10778.2			1462	-19745900	-20614500	-54274800	0.0381086	19745900	20614500	54274800	11885
1463	-18066100	-18489000	-51811300	0.0378071	18066100	18489000	51811300	10674.7			1463	-19715500	-20602100	-54142300	0.0378071	19715500	20602100	54142300	11735.8
1464	-18080700	-18483400	-51769900	0.0372932	18080700	18483400	51769900	10513.9			1464	-19686300	-20581900	-54023600	0.0372932	19686300	20581900	54023600	11527.2
1465	-18094100	-18478100	-51731500	0.0367141	18094100	18478100	51731500	10336.3			1465	-19659200	-20562700	-53913300	0.0367141	19659200	20562700	53913300	11303.3
1466	-18108900	-18473300	-51693500	0.0358652	18108900	18473300	51693500	10083.6			1466	-19632200	-20546000	-53801400	0.0358652	19632200	20546000	53801400	10997.8
1467	-18123300	-18468600	-51656900	0.0354977	18123300	18468600	51656900	9967.16			1467	-19605700	-20529400	-53691600	0.0354977	19605700	20529400	53691600	10842.2
1468	-18135100	-18464000	-51623100	0.0351624	18135100	18464000	51623100	9861			1468	-19579600	-20508600	-53588000	0.0351624	19579600	20508600	53588000	10699.6
1469	-18144600	-18459100	-51590200	0.0340641	18144600	18459100	51590200	9541.6			1469	-19554300	-20488000	-53488400	0.0340641	19554300	20488000	53488400	10327.9
1470	-18154300	-18454500	-51558700	0.0353039	18154300	18454500	51558700	9877.6			1470	-19529200	-20467200	-53389500	0.0353039	19529200	20467200	53389500	10665.4
1471	-18155800	-18448500	-51528200	0.0420875	18155800	18448500	51528200	11762.2			1471	-19505200	-20443100	-53299100	0.0420875	19505200	20443100	53299100	12672.6
1472	-18163700	-18444500	-51501600	0.0429201	18163700	18444500	51501600	11983.4			1472	-19481300	-20414700	-53213400	0.0429201	19481300	20414700	53213400	12882.3
1473	-18182500	-18442100	-51471200	0.0366932	18182500	18442100	51471200	10233.9			1473	-19458600	-20405100	-53114900	0.0366932	19458600	20405100	53114900	10974.3
1474	-18194700	-18438200	-51440600	0.0379626	18194700	18438200	51440600	10576.3			1474	-19433800	-20385000	-53017100	0.0379626	19433800	20385000	53017100	11313.4
1475	-18202200	-18433600	-51411200	0.03839	18202200	18433600	51411200	10683.9			1475	-19410000	-20364000	-52924400	0.03839	19410000	20364000	52924400	11401.8
1476	-18208500	-18429600	-51385800	0.0399228	18208500	18429600	51385800	11100.2			1476	-19387400	-20339200	-52841900	0.0399228	19387400	20339200	52841900	11820.7
1477	-18215800	-18426100	-51361600	0.0384019	18215800	18426100	51361600	10667.9			1477	-19365500	-20313700	-52762700	0.0384019	19365500	20313700	52762700	11336.8
1478	-18225900	-18422700	-51335400	0.0374634	18225900	18422700	51335400	10397.4			1478	-19344400	-20297600	-52678200	0.0374634	19344400	20297600	52678200	11025.5
1479	-18234800	-18419200	-51309700	0.0369627	18234800	18419200	51309700	10248.9			1479	-19322300	-20275400	-52595400	0.0369627	19322300	20275400	52595400	10844.7
1480	-18243300	-18416100	-51286600	0.0352143	18243300	18416100	51286600	9756.01			1480	-19301900	-20253100	-52520400	0.0352143	19301900	20253100	52520400	10302.8
1481	-18249400	-18412900	-51264900	0.0330556	18249400	18412900	51264900	9150.72			1481	-19282300	-20231300	-52448600	0.0330556	19282300	20231300	52448600	9645.21
1482	-18256500	-18409700	-51242800	0.0332754	18256500	18409700	51242800	9204.19			1482	-19262500	-20209200	-52376200	0.0332754	19262500	20209200	52376200	9683.01
1483	-18259700	-18405900	-51221500	0.0347169	18259700	18405900	51221500	9595.38			1483	-19243000	-20184600	-52307900	0.0347169	19243000	20184600	52307900	10076.4
1484	-18260500	-18401900	-51201900	0.0376256	18260500	18401900	51201900	10391.7			1484	-19224700	-20160000	-52245300	0.0376256	19224700	20160000	52245300	10894.7
1485	-18263300	-18398600	-51183300	0.0386711	18263300	18398600	51183300	10673.1			1485	-19206600	-20134400	-52184900	0.0386711	19206600	20134400	52184900	11171.6
1486	-18267900	-18395600	-51164300	0.0377358	18267900	18395600	51164300	10407.8			1486	-19188600	-20110600	-52122800	0.0377358	19188600	20110600	52122800	10875.6
1487	-18272000	-18392400	-51144800	0.0370992	18272000	18392400	51144800	10224.9			1487	-19170600	-20087800	-52059900	0.0370992	19170600	20087800	52059900	10666.6
1488	-18275300	-18389100	-51125800	0.038931	18275300	18389100	51125800	10722.2			1488	-19152400	-20062500	-51998200	0.038931	19152400	20062500	51998200	11166.9
1489	-18275000	-18385000	-51106500	0.0451674	18275000	18385000	51106500	12430.8			1489	-19134800	-20036800	-51940400	0.0451674	19134800	20036800	51940400	12926.9
1490	-18276400	-18381900	-51090300	0.0452567	18276400	18381900	51090300	12447.9			1490	-19117500	-20006400	-51888300	0.0452567	19117500	20006400	51888300	12926
1491	-18283000	-18379400	-51071700	0.0393414	18283000	18379400	51071700	10813.6			1491	-19101500	-19989500	-51829000	0.0393414	19101500	19989500	51829000	11211.3
1492	-18286800	-18376500	-51054100	0.0375533	18286800	18376500	51054100	10315.4			1492	-19084900	-19965600	-51773600	0.0375533	19084900	19965600	51773600	10678.9
1493	-18289100	-18373500	-51037800	0.0370197	18289100	18373500	51037800	10162.7			1493	-19069700	-19944100	-51722600	0.0370197	19069700	19944100	51722600	10506.5
1494	-18290700	-18370700	-51022700	0.037818	18290700	18370700	51022700	10376			1494	-19054900	-19921100	-51675000	0.037818	19054900	19921100	51675000	10713.2
1495	-18290600	-18367500	-51007800	0.0382541	18290600	18367500	51007800	10489.8			1495	-19040500	-19897700	-51629800	0.0382541	19040500	19897700	51629800	10817.6
1496	-18291300	-18364700	-50993700	0.0390589	18291300	18364700	50993700	10704.8			1496	-19026700	-19875300	-51586400	0.0390589	19026700	19875300	51586400	11026.4
1497	-18292700	-18362100	-50979800	0.0394993	18292700	18362100	50979800	10819.9			1497	-19013200	-19853600	-51543700	0.0394993	19013200	19853600	51543700	11132.1
1498	-18293700	-18359400	-50965900	0.0400238	18293700	18359400	50965900	10957.9			1498	-18999300	-19829900	-51501400	0.0400238	18999300	19829900	51501400	11261.2
1499	-18295000	-18356700	-50951700	0.0397121	18295000	18356700	50951700	10866.8			1499	-18985800	-19808200	-51458500	0.0397121	18985800	19808200	51458500	11154.7
1500	-18295400	-18353700	-50937300	0.0413731	18295400	18353700	50937300	11315.2			1500	-18972200	-19785700	-51416600	0.0413731	18972200	19785700	51416600	11602.1
1501	-18295300	-18350900	-50923700	0.0422201	18295300	18350900	50923700	11541			1501	-18958800	-19761900	-51376400	0.0422201	18958800	19761900	51376400	11820.8
1502	-18295900	-18348300	-50910800	0.0405383	18295900	18348300	50910800	11075.9			1502	-18947100	-19742800	-51339500	0.0405383	18947100	19742800	51339500	11333.4
1503	-18296800	-18346100	-50899300	0.0373738	18296800	18346100	50899300	10206.9			1503	-18935100	-19721200	-51304200	0.0373738	18935100	19721200	51304200	10434.1
1504	-18297400	-18343700	-50887500	0.0335831	18297400	18343700	50887500	9167.61			1504	-18923500	-19702800	-51267200	0.0335831	18923500	19702800	51267200	9362.15
1505	-18297600	-18341300	-50875800	0.0318491	18297600	18341300	50875800	8690.44			1505	-18912200	-19684400	-51231700	0.0318491	18912200	19684400	51231700	8866.34
1506	-18296800	-18338800	-50864800	0.0331399	18296800	18338800	50864800	9038.87			1506	-18901200	-19663800	-51199900	0.0331399	18901200	19663800	51199900	9213.93
1507	-18294900	-18336200	-50854300	0.0354144	18294900	18336200	50854300	9655.35			1507	-18890400	-19643000	-51169100	0.0354144	18890400	19643000	51169100	9834.13
1508	-18293100	-18333600	-50843400	0.0372926	18293100	18333600	50843400	10163.2			1508	-18879500	-19622100	-51138400	0.0372926	18879500	19622100	51138400	10342.9
1509	-18292000	-18331200	-50833000	0.0382116	18292000	18331200	50833000	10409.5			1509	-18869100	-19602000	-51109000	0.0382116	18869100	19602000	51109000	10585.2
1510	-18290100	-18328700	-50823000	0.0400539	18290100	18328700	50823000	10907.2			1510	-18858900	-19581200	-51081200	0.0400539	18858900	19581200	51081200	11083
1511	-18288600	-18326200	-50812600	0.0407027	18288600	18326200	50812600	11079.4			1511	-18848800	-19561400	-51052500	0.0407027	18848800	19561400	51052500	11249.5
1512	-18287300	-18323800	-50802400	0.040939	18287300	18323800	50802400	11139.4			1512	-18838700	-19541900	-51023900	0.040939	18838700	19541900	51023900	11301.8
1513	-18285600	-18321300	-50792400	0.0410634	18285600	18321300	50792400	11169			1513	-18829100	-19523500	-50996700	0.0410634	18829100	19523500	50996700	11323.7
1514	-18284800	-18319300	-50783700	0.0393394	18284800	18319300	50783700	10696.5			1514	-18820000	-19505000	-50971800	0.0393394	18820000	19505000	50971800	10837.3
1515	-18284100	-18317300	-50774700	0.0383899	18284100	18317300	50774700	10434.8			1515	-18811400	-19488600	-50947000	0.0383899	18811400	19488600	50947000	10565.1
1516	-18282600	-18315100	-50765700	0.0379382	18282600	18315100	50765700	10308.4			1516	-18802600	-19471100	-50922600	0.0379382	18802600	19471100	50922600	10430.5
1517	-18280400	-18312800	-50756900	0.0369893	18280400	18312800	50756900	10047.2			1517	-18793800	-19452600	-50899500	0.0369893	18793800	19452600	50899500	10160
1518	-18278300	-18310700	-50748900	0.036811	18278300	18310700	50748900	9995.66			1518	-18785500	-19434800	-50877500	0.036811	18785500	19434800	50877500	10101.8
1519	-18275600	-18308500	-50741200	0.0374119	18275600	18308500	50741200	10155.8			1519	-18777700	-19418500	-50856900	0.0374119	18777700	19418500	50856900	10258.1
1520	-18273500	-18306400	-50733700	0.0378446	18273500	18306400	50733700	10270.2			1520	-18769900	-19401000	-50836800	0.0378446	18769900	19401000	50836800	10368.1
1521	-18271300	-18304400	-50726200	0.0383935	18271300	18304400	50726200	10416.1			1521	-18762200	-19384300	-50817100	0.0383935	18762200	19384300	50817100	10509.9
1522	-18268900	-18302300	-50718700	0.0394014	18268900	18302300	50718700	10686.5			1522	-18754500	-19367100	-50797500	0.0394014	18754500	19367100	50797500	10777.1
1523	-18266000	-18300200	-50711300	0.0437948	18266000	18300200	50711300	11874.6			1523	-18747700	-19352600	-50779700	0.0437948	18747700	19352600	50779700	11970
1524	-18263600	-18298500	-50705600	0.0386324	18263600	18298500	50705600	10472.5			1524	-18740500	-19333900	-50763800	0.0386324	18740500	19333900	50763800	10551.8
1525	-18263500	-18297200	-50699600	0.0336868	18263500	18297200	50699600	9129.77			1525	-18734000	-19323000	-50743800	0.0336868	18734000	19323000	50743800	9193.62
1526	-18260900	-18295300	-50692900	0.0316277	18260900	18295300	50692900	8569.45			1526	-18727800	-19310000	-50727600	0.0316277	18727800	19310000	50727600	8625.91
1527	-18258700	-18293500	-50686900	0.0309945	18258700	18293500	50686900	8395.91			1527	-18721800	-19295400	-50713600	0.0309945	18721800	19295400	50713600	8448.21
1528	-18255300	-18291600	-50680900	0.0329581	18255300	18291600	50680900	8925.68			1528	-18715800	-19281500	-50698900	0.0329581	18715800	19281500	50698900	8977.9
1529	-18252800	-18289900	-50675600	0.034738	18252800	18289900	50675600	9405.73			1529	-18709800	-19267200	-50684700	0.034738	18709800	19267200	50684700	9457.09
1530	-18249900	-18288200	-50670400	0.0358875	18249900	18288200	50670400	9714.95			1530	-18703800	-19252200	-50670800	0.0358875	18703800	19252200	50670800	9764.26
1531	-18247100	-18286400	-50664700	0.0367802	18247100	18286400	50664700	9954.35			1531	-18697800	-19237300	-50657100	0.0367802	18697800	19237300	50657100	10001.3
1532	-18243000	-18284300	-50658700	0.0389036	18243000	18284300	50658700	10526.5			1532	-18691500	-19221200	-50643400	0.0389036	18691500	19221200	50643400	10572.5
1533	-18239400	-18282300	-50652800	0.0449562	18239400	18282300	50652800	12161.3			1533	-18685800	-19206300	-50630900	0.0449562	18685800	19206300	50630900	12210.8
1534	-18235800	-18280600	-50648100	0.0419607	18235800	18280600	50648100	11348.8			1534	-18679700	-19189100	-50619300	0.0419607	18679700	19189100	50619300	11391.3
1535	-18233000	-18278900	-50642800	0.0363215	18233000	18278900	50642800	9821.53			1535	-18674100	-19176100	-50605600	0.0363215	18674100	19176100	50605600	9854.71
1536	-18229200	-18277000	-50637600	0.0375717	18229200	18277000	50637600	10157.4			1536	-18668900	-19162600	-50594100	0.0375717	18668900	19162600	50594100	10188.9
1537	-18225600	-18275200	-50632700	0.0451658	18225600	18275200	50632700	12208			1537	-18663900	-19149100	-50583900	0.0451658	18663900	19149100	50583900	12242.8
1538	-18221400	-18273500	-50628700	0.0447912	18221400	18273500	50628700	12104.8			1538	-18658600	-19133300	-50574200	0.0447912	18658600	19133300	50574200	12136
1539	-18219200	-18272200	-50624800	0.0368061	18219200	18272200	50624800	9945.25			1539	-18653600	-19121800	-50562100	0.0368061	18653600	19121800	50562100	9967.38
1540	-18215500	-18270500	-50620300	0.0362487	18215500	18270500	50620300	9792.82			1540	-18649100	-19110000	-50552200	0.0362487	18649100	19110000	50552200	9812.24
1541	-18212000	-18268800	-50615600	0.0438425	18212000	18268800	50615600	11842.1			1541	-18644600	-19096900	-50543800	0.0438425	18644600	19096900	50543800	11863.4
1542	-18207900	-18267100	-50611900	0.044961	18207900	18267100	50611900	12142.3			1542	-18639700	-19081900	-50535700	0.044961	18639700	19081900	50535700	12161.5
1543	-18204300	-18265600	-50608300	0.0372391	18204300	18265600	50608300	10055.4			1543	-18635000	-19069500	-50525800	0.0372391	18635000	19069500	50525800	10068.4
1544	-18200600	-18264000	-50604200	0.0358953	18200600	18264000	50604200	9690.88			1544	-18630900	-19058600	-50516800	0.0358953	18630900	19058600	50516800	9701.35
1545	-18196500	-18262200	-50599800	0.0435319	18196500	18262200	50599800	11750.4			1545	-18626600	-19046500	-50508700	0.0435319	18626600	19046500	50508700	11761
1546	-18191700	-18260400	-50596200	0.0423737	18191700	18260400	50596200	11436			1546	-18622000	-19032000	-50501000	0.0423737	18622000	19032000	50501000	11444
1547	-18188000	-18258900	-50592900	0.0353175	18188000	18258900	50592900	9530.33			1547	-18618400	-19022300	-50493600	0.0353175	18618400	19022300	50493600	9535.27
1548	-18183600	-18257300	-50589400	0.0314428	18183600	18257300	50589400	8483.48			1548	-18614200	-19009500	-50486700	0.0314428	18614200	19009500	50486700	8486.44
1549	-18179300	-18255600	-50585500	0.0305752	18179300	18255600	50585500	8248.04			1549	-18609700	-18996600	-50478100	0.0305752	18609700	18996600	50478100	8249.12
1550	-18175500	-18253800	-50580800	0.0366836	18175500	18253800	50580800	9893.95			1550	-18606200	-18987700	-50470100	0.0366836	18606200	18987700	50470100	9893.77
1551	-18171200	-18251900	-50576300	0.0401868	18171200	18251900	50576300	10836.8			1551	-18602100	-18976400	-50461800	0.0401868	18602100	18976400	50461800	10834.7
1552	-18167100	-18250100	-50571600	0.0340413	18167100	18250100	50571600	9177.79			1552	-18598000	-18966200	-50452400	0.0340413	18598000	18966200	50452400	9174.1
1553	-18163400	-18248300	-50566900	0.0346534	18163400	18248300	50566900	9341.02			1553	-18594300	-18957000	-50444400	0.0346534	18594300	18957000	50444400	9335.85
1554	-18160300	-18246600	-50561900	0.03536	18160300	18246600	50561900	9529.57			1554	-18590800	-18949000	-50435600	0.03536	18590800	18949000	50435600	9522.71
1555	-18157300	-18244900	-50556600	0.0355251	18157300	18244900	50556600	9572.03			1555	-18587300	-18941900	-50426100	0.0355251	18587300	18941900	50426100	9563.44
1556	-18154500	-18243100	-50550700	0.0354213	18154500	18243100	50550700	9541.82			1556	-18583700	-18934900	-50415700	0.0354213	18583700	18934900	50415700	9531.46
1557	-14115100	-17188000	-49562300	0.164255	14115100	17188000	49562300	42168.6			1557	-10734800	-13833200	-35976500	0.164255	10734800	13833200	35976500	22399.1
1558	-14018200	-16100900	-44478400	0.0911222	14018200	16100900	44478400	18912.4			1558	-9662530	-11935300	-28004300	0.0911222	9662530	11935300	28004300	7638.84
1559	-14240500	-15727200	-42475000	0.0883649	14240500	15727200	42475000	16781			1559	-9734060	-11462200	-25678400	0.0883649	9734060	11462200	25678400	6297.58
1560	-12648000	-14690800	-39128600	0.0487439	12648000	14690800	39128600	7855.47			1560	-7494460	-10278600	-22276800	0.0487439	7494460	10278600	22276800	2616.17
1561	-13742100	-14693900	-38049200	0.0454715	13742100	14693900	38049200	6976.17			1561	-8432640	-10418000	-22003400	0.0454715	8432640	10418000	22003400	2404.73
1562	-14479100	-15314900	-40271700	0.0890517	14479100	15314900	40271700	15281.6			1562	-9730350	-11053300	-23733300	0.0890517	9730350	11053300	23733300	5490.64
1563	-12424500	-18902700	-59424100	0.0388727	12424500	18902700	59424100	14361.1			1563	-7999870	-11898800	-29219200	0.0388727	7999870	11898800	29219200	3520.18
1564	-11163900	-18221200	-57437000	0.0410232	11163900	18221200	57437000	14192			1564	-7014890	-11237700	-26727200	0.0410232	7014890	11237700	26727200	3123.88
1565	-14651000	-14988100	-38542500	0.0534807	14651000	14988100	38542500	8451.94			1565	-9535510	-10761400	-22536900	0.0534807	9535510	10761400	22536900	2995.34
1566	-9683560	-16904600	-52642900	0.0466708	9683560	16904600	52642900	13598.8			1566	-6174250	-10574800	-24688900	0.0466708	6174250	10574800	24688900	3044.45
1567	-10183200	-17559200	-55262800	0.0410518	10183200	17559200	55262800	13173.9			1567	-6136840	-10588300	-24604300	0.0410518	6136840	10588300	24604300	2661.74
1568	-16279900	-18163800	-52047800	0.149119	16279900	18163800	52047800	42275.8			1568	-18035800	-19185900	-54013100	0.149119	18035800	19185900	54013100	45660.3
1569	-16544200	-18207400	-51991000	0.140721	16544200	18207400	51991000	39831.4			1569	-18603500	-19589400	-55415400	0.140721	18603500	19589400	55415400	45351.6
1570	-18171900	-18311000	-50856900	0.133653	18171900	18311000	50856900	36425.3			1570	-18861300	-19231500	-51442100	0.133653	18861300	19231500	51442100	37418.5
1571	-14478000	-17565500	-50998400	0.140904	14478000	17565500	50998400	38285			1571	-12219700	-14911700	-39627000	0.140904	12219700	14911700	39627000	23273.7
1572	-14841500	-17724700	-51393500	0.133034	14841500	17724700	51393500	36713.2			1572	-13273600	-15681600	-42243800	0.133034	13273600	15681600	42243800	24951.4
1573	-15186400	-17866900	-51726100	0.159613	15186400	17866900	51726100	44628.2			1573	-14532400	-16601700	-45371500	0.159613	14532400	16601700	45371500	34509.9
1574	-15627500	-17987300	-51858900	0.186223	15627500	17987300	51858900	52362			1574	-15739600	-17482400	-48361300	0.186223	15739600	17482400	48361300	45725.1
1575	-16037900	-18066600	-51826400	0.185955	16037900	18066600	51826400	52257.3			1575	-16531800	-18059000	-50317000	0.185955	16531800	18059000	50317000	49417.7
1576	-18196700	-18253600	-50558600	0.174607	18196700	18253600	50558600	47057.7			1576	-18603100	-18922400	-50520800	0.174607	18603100	18922400	50520800	47168.2
1577	-18201300	-18251900	-50546100	0.129285	18201300	18251900	50546100	34827.2			1577	-18594500	-18924000	-50478100	0.129285	18594500	18924000	50478100	34869.2
1578	-18203700	-18250200	-50535400	0.121052	18203700	18250200	50535400	32596.5			1578	-18586800	-18910800	-50454600	0.121052	18586800	18910800	50454600	32617.8
1579	-16740900	-20390300	-62197500	0.0269897	16740900	20390300	62197500	10881.7			1579	-11205200	-14260600	-37138000	0.0269897	11205200	14260600	37138000	3921.78
1580	-16544700	-20617500	-63476200	0.0261733	16544700	20617500	63476200	10989.2			1580	-9679910	-13087100	-33370600	0.0261733	9679910	13087100	33370600	3076.8
1581	-16103000	-20774000	-64663700	0.0275488	16103000	20774000	64663700	12005.1			1581	-8305440	-12098300	-29968500	0.0275488	8305440	12098300	29968500	2621.13
1582	-15487400	-20871100	-65741900	0.0330635	15487400	20871100	65741900	14900.9			1582	-7255670	-11361200	-27377500	0.0330635	7255670	11361200	27377500	2636.43
1583	-14790400	-20999700	-67051800	0.0376854	14790400	20999700	67051800	17686.3			1583	-6214280	-10778200	-24790200	0.0376854	6214280	10778200	24790200	2484.27
1584	-14140200	-16917400	-48247600	0.145202	14140200	16917400	48247600	35353.2			1584	-10182300	-13275400	-33871000	0.145202	10182300	13275400	33871000	17585.1
1585	-18183000	-18308900	-50835900	0.124405	18183000	18308900	50835900	33879.5			1585	-18844300	-19252700	-51339900	0.124405	18844300	19252700	51339900	34701.2
1586	-18185300	-18304200	-50811200	0.122542	18185300	18304200	50811200	33341.3			1586	-18820800	-19215000	-51265500	0.122542	18820800	19215000	51265500	34081.7
1587	-18186300	-18299500	-50788000	0.119545	18186300	18299500	50788000	32497.5			1587	-18798900	-19179800	-51196300	0.119545	18798900	19179800	51196300	33157.7
1588	-18186700	-18295200	-50766800	0.10989	18186700	18295200	50766800	29849			1588	-18778800	-19146400	-51134100	0.10989	18778800	19146400	51134100	30404.9
1589	-18187000	-18291200	-50747600	0.108327	18187000	18291200	50747600	29403.2			1589	-18761100	-19118600	-51077500	0.108327	18761100	19118600	51077500	29905.7
1590	-18187700	-18287600	-50729800	0.108676	18187700	18287600	50729800	29478.2			1590	-18744800	-19095200	-51023200	0.108676	18744800	19095200	51023200	29938.3
1591	-18188700	-18284300	-50713200	0.110157	18188700	18284300	50713200	29861.3			1591	-18729900	-19076400	-50971300	0.110157	18729900	19076400	50971300	30285.1
1592	-18189200	-18281100	-50697300	0.11217	18189200	18281100	50697300	30388.7			1592	-18716000	-19059700	-50921600	0.11217	18716000	19059700	50921600	30779.1
1593	-18190000	-18278100	-50682200	0.113147	18190000	18278100	50682200	30636			1593	-18702700	-19043900	-50874000	0.113147	18702700	19043900	50874000	30989.8
1594	-18190500	-18274900	-50666700	0.118064	18190500	18274900	50666700	31948.7			1594	-18689600	-19027900	-50827700	0.118064	18689600	19027900	50827700	32278.3
1595	-18190700	-18271900	-50651700	0.121463	18190700	18271900	50651700	32849.8			1595	-18676700	-19010900	-50783000	0.121463	18676700	19010900	50783000	33149.6
1596	-18190700	-18268800	-50636900	0.125401	18190700	18268800	50636900	33895.9			1596	-18664100	-18993900	-50739900	0.125401	18664100	18993900	50739900	34166.5
1597	-18190800	-18265700	-50622200	0.128229	18190800	18265700	50622200	34641			1597	-18651600	-18976300	-50698200	0.128229	18651600	18976300	50698200	34879.7
1598	-18190800	-18262500	-50607100	0.131343	18190800	18262500	50607100	35462			1598	-18639200	-18957400	-50657700	0.131343	18639200	18957400	50657700	35669.5
1599	-18191000	-18259300	-50591400	0.14136	18191000	18259300	50591400	38143.9			1599	-18626400	-18936900	-50617300	0.14136	18626400	18936900	50617300	38328.2
1600	-18191100	-18255600	-50573800	0.19251	18191100	18255600	50573800	51911.4			1600	-18613400	-18916300	-50575800	0.19251	18613400	18916300	50575800	52110.8
1601	-18218600	-18248100	-50510800	0.0772229	18218600	18248100	50510800	20776.2			1601	-18569600	-18910100	-50373500	0.0772229	18569600	18910100	50373500	20744.4
1602	-18223600	-18248500	-50507400	0.0630039	18223600	18248500	50507400	16948.8			1602	-18566800	-18912400	-50357900	0.0630039	18566800	18912400	50357900	16915
1603	-18222700	-18248800	-50509600	0.0253011	18222700	18248800	50509600	6806.85			1603	-18566700	-18924100	-50346100	0.0253011	18566700	18924100	50346100	6790.05
1604	-18221100	-18248500	-50509800	0.0243985	18221100	18248500	50509800	6564.03			1604	-18568200	-18933300	-50343600	0.0243985	18568200	18933300	50343600	6547.49
1605	-18219400	-18248400	-50511200	0.0250972	18219400	18248400	50511200	6752.32			1605	-18569000	-18933200	-50347600	0.0250972	18569000	18933200	50347600	6736
1606	-18217400	-18248200	-50512300	0.029551	18217400	18248200	50512300	7950.86			1606	-18569800	-18938800	-50345700	0.029551	18569800	18938800	50345700	7931.02
1607	-18215400	-18248100	-50513600	0.0313707	18215400	18248100	50513600	8440.81			1607	-18571400	-18945400	-50346800	0.0313707	18571400	18945400	50346800	8420.01
1608	-18213300	-18247900	-50514800	0.0332553	18213300	18247900	50514800	8948.23			1608	-18572900	-18950800	-50348400	0.0332553	18572900	18950800	50348400	8926.6
1609	-18211300	-18247700	-50516100	0.0337419	18211300	18247700	50516100	9079.54			1609	-18574300	-18956000	-50349800	0.0337419	18574300	18956000	50349800	9057.92
1610	-18209200	-18247500	-50517200	0.0348774	18209200	18247500	50517200	9385.4			1610	-18575500	-18960900	-50350900	0.0348774	18575500	18960900	50350900	9363.34
1611	-18206900	-18247300	-50518300	0.0344071	18206900	18247300	50518300	9259.15			1611	-18576700	-18965200	-50352300	0.0344071	18576700	18965200	50352300	9237.75
1612	-18204500	-18247000	-50519400	0.0338317	18204500	18247000	50519400	9104.6			1612	-18577800	-18968700	-50353700	0.0338317	18577800	18968700	50353700	9083.89
1613	-18201800	-18246700	-50520600	0.0333915	18201800	18246700	50520600	8986.44			1613	-18578700	-18971400	-50355300	0.0333915	18578700	18971400	50355300	8966.35
1614	-18198900	-18246300	-50521800	0.0331982	18198900	18246300	50521800	8934.73			1614	-18579400	-18973100	-50357200	0.0331982	18579400	18973100	50357200	8915.15
1615	-18195700	-18245900	-50523100	0.0330172	18195700	18245900	50523100	8886.34			1615	-18580000	-18973600	-50359600	0.0330172	18580000	18973600	50359600	8867.37
1616	-18192200	-18245500	-50524500	0.0330654	18192200	18245500	50524500	8899.66			1616	-18580600	-18973200	-50362500	0.0330654	18580600	18973200	50362500	8881.27
1617	-18188200	-18245000	-50526300	0.0331225	18188200	18245000	50526300	8915.5			1617	-18581000	-18971900	-50365800	0.0331225	18581000	18971900	50365800	8897.66
1618	-18183600	-18244500	-50528500	0.0337478	18183600	18244500	50528500	9084.4			1618	-18581300	-18969300	-50370100	0.0337478	18581300	18969300	50370100	9066.99
1619	-18178500	-18244000	-50531200	0.0346787	18178500	18244000	50531200	9335.75			1619	-18581500	-18964800	-50375600	0.0346787	18581500	18964800	50375600	9318.83
1620	-18172900	-18243400	-50534100	0.0350057	18172900	18243400	50534100	9424.61			1620	-18581500	-18958500	-50381900	0.0350057	18581500	18958500	50381900	9408.66
1621	-18166800	-18242800	-50537200	0.0350169	18166800	18242800	50537200	9428.51			1621	-18581300	-18950700	-50388600	0.0350169	18581300	18950700	50388600	9413.71
1622	-18159900	-18242100	-50540500	0.0347175	18159900	18242100	50540500	9348.81			1622	-18580800	-18941000	-50396000	0.0347175	18580800	18941000	50396000	9335.4
1623	-18152100	-18241200	-50544100	0.0345478	18152100	18241200	50544100	9304.1			1623	-18580000	-18929000	-50404100	0.0345478	18580000	18929000	50404100	9292.1
1624	-12873100	-19448200	-61575500	0.0505922	12873100	19448200	61575500	20062.3			1624	-7004860	-11502200	-26658700	0.0505922	7004860	11502200	26658700	3847.6
1625	-11643300	-18659600	-59046700	0.0351424	11643300	18659600	59046700	12839.7			1625	-6708110	-11025600	-25964100	0.0351424	6708110	11025600	25964100	2529.96
1626	-12213300	-19050000	-60337600	0.0370532	12213300	19050000	60337600	14123.1			1626	-6416680	-10802000	-25226100	0.0370532	6416680	10802000	25226100	2522.17
1627	-14580100	-15991000	-43392600	0.0902121	14580100	15991000	43392600	17875.2			1627	-10295500	-11922300	-27309600	0.0902121	10295500	11922300	27309600	7246.06
1628	-14522400	-16296000	-44903900	0.0704746	14522400	16296000	44903900	14919.9			1628	-10175100	-12285800	-29162200	0.0704746	10175100	12285800	29162200	6399.52
1629	-14978600	-15620200	-41227100	0.103466	14978600	15620200	41227100	18613.3			1629	-10535400	-11492300	-25020100	0.103466	10535400	11492300	25020100	7092.07
1630	-15235400	-15529000	-38842900	0.10785	15235400	15529000	38842900	17396.8			1630	-10699400	-11113600	-23051600	0.10785	10699400	11113600	23051600	6403.44
1631	-14813500	-15713800	-36647600	0.063263	14813500	15713800	36647600	9177.33			1631	-10369500	-10783300	-21807300	0.063263	10369500	10783300	21807300	3389.75
1632	-14043700	-14282200	-35785500	0.0392557	14043700	14282200	35785500	5373.96			1632	-8224920	-10194900	-21148100	0.0392557	8224920	10194900	21148100	1926.1
1633	-12940500	-14262400	-36794600	0.0473074	12940500	14262400	36794600	6780.06			1633	-7419130	-10072200	-21368900	0.0473074	7419130	10072200	21368900	2347.43
1634	-9089290	-16321900	-50460600	0.0511236	9089290	16321900	50460600	13703.2			1634	-5753530	-10237000	-23629000	0.0511236	5753530	10237000	23629000	3062.63
1635	-8704630	-15613500	-47469300	0.0534051	8704630	15613500	47469300	12671.1			1635	-5300490	-9882940	-22484000	0.0534051	5300490	9882940	22484000	2906.8
1636	-10428500	-17954000	-56899400	0.0434196	10428500	17954000	56899400	14769.4			1636	-5645610	-10179700	-23385000	0.0434196	5645610	10179700	23385000	2550.34
1637	-16774200	-18242600	-51928900	0.137918	16774200	18242600	51928900	38967.2			1637	-18982800	-19842000	-56364500	0.137918	18982800	19842000	56364500	45978.7
1638	-16973200	-18270600	-51863400	0.128185	16973200	18270600	51863400	36145.9			1638	-19178600	-19970100	-56779000	0.128185	19178600	19970100	56779000	43367.8
1639	-17139500	-18292400	-51800800	0.122179	17139500	18292400	51800800	34386.4			1639	-19377900	-19943800	-56454500	0.122179	19377900	19943800	56454500	40902.8
1640	-17281600	-18308900	-51737500	0.119489	17281600	18308900	51737500	33562.7			1640	-19418100	-19871300	-56068900	0.119489	19418100	19871300	56068900	39481.2
1641	-17405900	-18322800	-51679400	0.114587	17405900	18322800	51679400	32127.2			1641	-19456100	-19796900	-55676200	0.114587	19456100	19796900	55676200	37356.3
1642	-17512200	-18333000	-51621700	0.112189	17512200	18333000	51621700	31396.8			1642	-19495800	-19724400	-55290900	0.112189	19495800	19724400	55290900	36093.6
1643	-17602600	-18340800	-51568300	0.107828	17602600	18340800	51568300	30124.4			1643	-19527000	-19655400	-54930800	0.107828	19527000	19655400	54930800	34261.3
1644	-17680900	-18346700	-51518300	0.106103	17680900	18346700	51518300	29594.2			1644	-19548300	-19591100	-54603300	0.106103	19548300	19591100	54603300	33331
1645	-17747900	-18350800	-51470900	0.104541	17747900	18350800	51470900	29113.1			1645	-19530700	-19560500	-54303400	0.104541	19530700	19560500	54303400	32496.8
1646	-17805400	-18353400	-51425700	0.103449	17805400	18353400	51425700	28765.6			1646	-19474400	-19565900	-54029700	0.103449	19474400	19565900	54029700	31848.4
1647	-17855600	-18355000	-51383200	0.102248	17855600	18355000	51383200	28391.2			1647	-19421700	-19563600	-53780900	0.102248	19421700	19563600	53780900	31201.7
1648	-17899100	-18355500	-51342100	0.101819	17899100	18355500	51342100	28232.7			1648	-19372100	-19556300	-53551900	0.101819	19372100	19556300	53551900	30817.5
1649	-17937600	-18355300	-51302700	0.101291	17937600	18355300	51302700	28048.5			1649	-19325500	-19544000	-53341600	0.101291	19325500	19544000	53341600	30426.6
1650	-17971000	-18354300	-51264300	0.101707	17971000	18354300	51264300	28126.4			1650	-19281100	-19528200	-53146100	0.101707	19281100	19528200	53146100	30336.3
1651	-18000400	-18352700	-51227500	0.102111	18000400	18352700	51227500	28202			1651	-19239400	-19511200	-52964400	0.102111	19239400	19511200	52964400	30256.3
1652	-18026100	-18350800	-51192300	0.1057	18026100	18350800	51192300	29157.4			1652	-19200200	-19492900	-52795600	0.1057	19200200	19492900	52795600	31127.4
1653	-18049200	-18348500	-51158300	0.11029	18049200	18348500	51158300	30387.2			1653	-19162900	-19473900	-52637200	0.11029	19162900	19473900	52637200	32291
1654	-18069800	-18345700	-51124600	0.113984	18069800	18345700	51124600	31367.6			1654	-19127200	-19452100	-52488500	0.113984	19127200	19452100	52488500	33190.1
1655	-18087500	-18342500	-51091500	0.115782	18087500	18342500	51091500	31824.8			1655	-19092600	-19426500	-52349500	0.115782	19092600	19426500	52349500	33540.2
1656	-18103300	-18339000	-51059100	0.115171	18103300	18339000	51059100	31620.1			1656	-19059200	-19397700	-52219200	0.115171	19059200	19397700	52219200	33201.2
1657	-18117300	-18335200	-51027100	0.114	18117300	18335200	51027100	31262.6			1657	-19026900	-19367500	-52095200	0.114	19026900	19367500	52095200	32711
1658	-18129000	-18331200	-50996100	0.111784	18129000	18331200	50996100	30620.5			1658	-18995600	-19336800	-51977000	0.111784	18995600	19336800	51977000	31932.5
1659	-18139100	-18326800	-50965300	0.113942	18139100	18326800	50965300	31176.6			1659	-18965500	-19308200	-51861800	0.113942	18965500	19308200	51861800	32407.8
1660	-18148500	-18322800	-50936700	0.11901	18148500	18322800	50936700	32529.4			1660	-18936700	-19279300	-51753800	0.11901	18936700	19279300	51753800	33711
1661	-18155300	-18318200	-50908200	0.121343	18155300	18318200	50908200	33132.3			1661	-18909400	-19249400	-51653500	0.121343	18909400	19249400	51653500	34240.8
1662	-18161200	-18313700	-50880700	0.122571	18161200	18313700	50880700	33433.7			1662	-18881800	-19212200	-51558900	0.122571	18881800	19212200	51558900	34461.3
1663	-18163900	-18307600	-50849000	0.139846	18163900	18307600	50849000	38100.6			1663	-18851900	-19166300	-51462400	0.139846	18851900	19166300	51462400	39170.5
1664	-16396100	-18132300	-51781400	0.175451	16396100	18132300	51781400	49256			1664	-17388100	-18682600	-52432500	0.175451	17388100	18682600	52432500	50622.1
1665	-16654400	-18184500	-51771500	0.15973	16654400	18184500	51771500	44851.2			1665	-18031900	-19150500	-54018500	0.15973	18031900	19150500	54018500	48913
1666	-18198500	-18251000	-50544700	0.154281	18198500	18251000	50544700	41558.1			1666	-18592300	-18901400	-50490500	0.154281	18592300	18901400	50490500	41625.9
1667	-18202100	-18249200	-50532200	0.132879	18202100	18249200	50532200	35776.7			1667	-18583500	-18888900	-50461100	0.132879	18583500	18888900	50461100	35809.9
1668	-14419400	-16705100	-46956600	0.125002	14419400	16705100	46956600	28868.8			1668	-10205100	-12896700	-32043300	0.125002	10205100	12896700	32043300	13596.3
1669	-9430850	-17088100	-53770200	0.0510275	9430850	17088100	53770200	15532.4			1669	-5549730	-10091500	-23142300	0.0510275	5549730	10091500	23142300	2936.78
1670	-18174600	-18305900	-50830300	0.131228	18174600	18305900	50830300	35728.9			1670	-18835700	-19191500	-51360300	0.131228	18835700	19191500	51360300	36622.1
1671	-18176700	-18301100	-50805000	0.130111	18176700	18301100	50805000	35391.2			1671	-18811900	-19156000	-51282300	0.130111	18811900	19156000	51282300	36199.9
1672	-18177600	-18296500	-50782100	0.123444	18177600	18296500	50782100	33548.9			1672	-18790100	-19121600	-51212600	0.123444	18790100	19121600	51212600	34251
1673	-18178400	-18292300	-50761400	0.116615	18178400	18292300	50761400	31668.3			1673	-18770400	-19090400	-51149800	0.116615	18770400	19090400	51149800	32276.4
1674	-18179000	-18288400	-50742300	0.112646	18179000	18288400	50742300	30568.4			1674	-18752600	-19064700	-51091000	0.112646	18752600	19064700	51091000	31106.2
1675	-18179600	-18284800	-50724500	0.111846	18179600	18284800	50724500	30331			1675	-18736400	-19043100	-51035200	0.111846	18736400	19043100	51035200	30818.2
1676	-18180600	-18281500	-50707900	0.111735	18180600	18281500	50707900	30282			1676	-18721600	-19025600	-50982100	0.111735	18721600	19025600	50982100	30724.3
1677	-18181400	-18278300	-50691900	0.113976	18181400	18278300	50691900	30870.8			1677	-18707900	-19010700	-50932000	0.113976	18707900	19010700	50932000	31279.9
1678	-18182200	-18275300	-50676600	0.118689	18182200	18275300	50676600	32128.8			1678	-18695000	-18997100	-50883800	0.118689	18695000	18997100	50883800	32512.8
1679	-18183000	-18272400	-50661900	0.121786	18183000	18272400	50661900	32948.9			1679	-18682300	-18982900	-50837800	0.121786	18682300	18982900	50837800	33301.7
1680	-18183800	-18269400	-50647100	0.122982	18183800	18269400	50647100	33254			1680	-18669900	-18968500	-50792900	0.122982	18669900	18968500	50792900	33570.2
1681	-18184300	-18266500	-50632500	0.124251	18184300	18266500	50632500	33578.6			1681	-18657800	-18954300	-50749500	0.124251	18657800	18954300	50749500	33859.3
1682	-18184900	-18263600	-50618300	0.123182	18184900	18263600	50618300	33271.9			1682	-18645900	-18939500	-50707800	0.123182	18645900	18939500	50707800	33513.4
1683	-18185600	-18260700	-50603800	0.120564	18185600	18260700	50603800	32547			1683	-18634400	-18925100	-50667100	0.120564	18634400	18925100	50667100	32749
1684	-14522900	-17268700	-49538600	0.139132	14522900	17268700	49538600	35699.7			1684	-11490600	-14369700	-37777600	0.139132	11490600	14369700	37777600	20902.4
1685	-14688100	-17449500	-50235500	0.150681	14688100	17449500	50235500	39749.4			1685	-11524200	-14457900	-37804900	0.150681	11524200	14457900	37804900	22681.8
1686	-15036000	-17667800	-50927700	0.144887	15036000	17667800	50927700	39281.4			1686	-12854800	-15375200	-41202900	0.144887	12854800	15375200	41202900	25859.4
1687	-15382300	-17817200	-51293600	0.142165	15382300	17817200	51293600	39108.1			1687	-13924600	-16158300	-43866300	0.142165	13924600	16158300	43866300	28740.2
1688	-15731800	-17933300	-51497400	0.142892	15731800	17933300	51497400	39636.6			1688	-14968300	-16920900	-46457000	0.142892	14968300	16920900	46457000	32384.8
1689	-16171200	-18029700	-51517200	0.157945	16171200	18029700	51517200	43880.1			1689	-15819200	-17539200	-48552700	0.157945	15819200	17539200	48552700	39088.7
1690	-14606800	-17019500	-48267500	0.116975	14606800	17019500	48267500	28522.5			1690	-10315900	-13413400	-34395300	0.116975	10315900	13413400	34395300	14600.9
1691	-18192100	-18252600	-50558700	0.2093	18192100	18252600	50558700	56406.8			1691	-18600700	-18891600	-50540100	0.2093	18600700	18891600	50540100	56573.4
1692	-18207000	-18248900	-50526200	0.11443	18207000	18248900	50526200	30803			1692	-18580300	-18902200	-50432100	0.11443	18580300	18902200	50432100	30806.2
1693	-18211000	-18248200	-50518600	0.107351	18211000	18248200	50518600	28889.6			1693	-18574800	-18897100	-50411000	0.107351	18574800	18897100	50411000	28876.8
1694	-18215500	-18247800	-50512400	0.111456	18215500	18247800	50512400	29987.8			1694	-18570600	-18896500	-50391900	0.111456	18570600	18896500	50391900	29959.3
1695	-18220800	-18247900	-50507700	0.103723	18220800	18247900	50507700	27902.8			1695	-18567000	-18895400	-50375800	0.103723	18567000	18895400	50375800	27863.7
1696	-18226100	-18248400	-50504400	0.0916654	18226100	18248400	50504400	24656.6			1696	-18563200	-18894900	-50358000	0.0916654	18563200	18894900	50358000	24608
1697	-18228000	-18249100	-50505900	0.045783	18228000	18249100	50505900	12315.7			1697	-18565100	-18905700	-50337100	0.045783	18565100	18905700	50337100	12281.7
1698	-18226400	-18249200	-50507600	0.0320011	18226400	18249200	50507600	8608.85			1698	-18566800	-18920700	-50350000	0.0320011	18566800	18920700	50350000	8589.26
1699	-18224200	-18248900	-50508500	0.0280813	18224200	18248900	50508500	7554.55			1699	-18566900	-18927500	-50343100	0.0280813	18566900	18927500	50343100	7535.45
1700	-18222200	-18248700	-50509500	0.0280359	18222200	18248700	50509500	7542.56			1700	-18567100	-18931700	-50340100	0.0280359	18567100	18931700	50340100	7522.56
1701	-18220300	-18248400	-50510000	0.0299904	18220300	18248400	50510000	8068.48			1701	-18568200	-18936500	-50340100	0.0299904	18568200	18936500	50340100	8047.17
1702	-18218200	-18248200	-50511100	0.0302896	18218200	18248200	50511100	8149.25			1702	-18569300	-18942000	-50340200	0.0302896	18569300	18942000	50340200	8127.68
1703	-18216100	-18247900	-50511900	0.0313662	18216100	18247900	50511900	8439.08			1703	-18570500	-18947700	-50340200	0.0313662	18570500	18947700	50340200	8416.79
1704	-18214000	-18247700	-50512800	0.0324769	18214000	18247700	50512800	8738.14			1704	-18571800	-18953200	-50340900	0.0324769	18571800	18953200	50340900	8715.29
1705	-18212000	-18247400	-50513700	0.0327084	18212000	18247400	50513700	8800.66			1705	-18573000	-18958200	-50341600	0.0327084	18573000	18958200	50341600	8777.85
1706	-18209800	-18247200	-50514500	0.034296	18209800	18247200	50514500	9228.03			1706	-18574200	-18962800	-50342500	0.034296	18574200	18962800	50342500	9204.42
1707	-18207600	-18246800	-50515200	0.0339736	18207600	18246800	50515200	9141.44			1707	-18575200	-18966800	-50343500	0.0339736	18575200	18966800	50343500	9118.4
1708	-18205200	-18246500	-50516100	0.0336955	18205200	18246500	50516100	9066.83			1708	-18576200	-18970000	-50344800	0.0336955	18576200	18970000	50344800	9044.34
1709	-18202500	-18246100	-50516800	0.0333956	18202500	18246100	50516800	8986.28			1709	-18576900	-18972400	-50346100	0.0333956	18576900	18972400	50346100	8964.38
1710	-18199500	-18245700	-50517800	0.033294	18199500	18245700	50517800	8959.17			1710	-18577600	-18973800	-50347800	0.033294	18577600	18973800	50347800	8937.74
1711	-18196200	-18245200	-50518700	0.0329093	18196200	18245200	50518700	8855.84			1711	-18578100	-18974200	-50349800	0.0329093	18578100	18974200	50349800	8835.15
1712	-18192500	-18244600	-50519900	0.0329618	18192500	18244600	50519900	8870.24			1712	-18578500	-18973500	-50352300	0.0329618	18578500	18973500	50352300	8850.05
1713	-18188400	-18244100	-50521300	0.033356	18188400	18244100	50521300	8976.66			1713	-18578700	-18971600	-50355300	0.033356	18578700	18971600	50355300	8956.83
1714	-18183800	-18243500	-50523000	0.0337045	18183800	18243500	50523000	9070.86			1714	-18578800	-18968400	-50359200	0.0337045	18578800	18968400	50359200	9051.6
1715	-18178500	-18242800	-50525200	0.0342804	18178500	18242800	50525200	9226.43			1715	-18578800	-18963300	-50364000	0.0342804	18578800	18963300	50364000	9207.71
1716	-18172600	-18242100	-50527600	0.0343601	18172600	18242100	50527600	9248.51			1716	-18578500	-18956500	-50369500	0.0343601	18578500	18956500	50369500	9230.74
1717	-18166100	-18241300	-50530300	0.0346206	18166100	18241300	50530300	9319.34			1717	-18578000	-18947900	-50375800	0.0346206	18578000	18947900	50375800	9302.56
1718	-18158800	-18240400	-50533200	0.0343308	18158800	18240400	50533200	9242.08			1718	-18577300	-18937400	-50383000	0.0343308	18577300	18937400	50383000	9226.75
1719	-18150500	-18239400	-50536500	0.0336771	18150500	18239400	50536500	9066.94			1719	-18576400	-18924700	-50391100	0.0336771	18576400	18924700	50391100	9053.3
1720	-18141000	-18238300	-50540200	0.0327577	18141000	18238300	50540200	8820.33			1720	-18575100	-18909900	-50400000	0.0327577	18575100	18909900	50400000	8808.49
1721	-18143500	-18240300	-50547800	0.0334437	18143500	18240300	50547800	9007.72			1721	-18578900	-18915000	-50412900	0.0334437	18578900	18915000	50412900	8997.54
1722	-18146600	-18242300	-50554600	0.0342911	18146600	18242300	50554600	9238.45			1722	-18582800	-18921700	-50424700	0.0342911	18582800	18921700	50424700	9229.9
1723	-18150300	-18244300	-50560400	0.0349586	18150300	18244300	50560400	9420.49			1723	-18586600	-18930000	-50434800	0.0349586	18586600	18930000	50434800	9413.51
1724	-18154600	-18246300	-50565700	0.0351381	18154600	18246300	50565700	9470.92			1724	-18590500	-18939300	-50444000	0.0351381	18590500	18939300	50444000	9465.52
1725	-18159000	-18248200	-50570600	0.0348694	18159000	18248200	50570600	9400.4			1725	-18594400	-18949300	-50452500	0.0348694	18594400	18949300	50452500	9396.58
1726	-18163700	-18250200	-50575200	0.0356958	18163700	18250200	50575200	9625.04			1726	-18598400	-18960300	-50460600	0.0356958	18598400	18960300	50460600	9622.7
1727	-18168500	-18252100	-50579600	0.0357173	18168500	18252100	50579600	9632.63			1727	-18602400	-18971700	-50468300	0.0357173	18602400	18971700	50468300	9631.79
1728	-18173500	-18254000	-50583600	0.0352602	18173500	18254000	50583600	9510.98			1728	-18606400	-18983200	-50475500	0.0352602	18606400	18983200	50475500	9511.6
1729	-18178100	-18255900	-50587700	0.0342715	18178100	18255900	50587700	9245.9			1729	-18610500	-18995800	-50482900	0.0342715	18610500	18995800	50482900	9248
1730	-18182900	-18257700	-50591900	0.0340024	18182900	18257700	50591900	9174.93			1730	-18614800	-19008600	-50490300	0.0340024	18614800	19008600	50490300	9178.49
1731	-18187600	-18259400	-50595400	0.0364955	18187600	18259400	50595400	9849.13			1731	-18619000	-19021500	-50497400	0.0364955	18619000	19021500	50497400	9854.68
1732	-18192700	-18261200	-50598700	0.0382308	18192700	18261200	50598700	10318.9			1732	-18623200	-19034700	-50504400	0.0382308	18623200	19034700	50504400	10326.6
1733	-18196800	-18262800	-50602100	0.0383958	18196800	18262800	50602100	10365			1733	-18627400	-19047100	-50511700	0.0383958	18627400	19047100	50511700	10374.6
1734	-18201200	-18264500	-50605900	0.0379827	18201200	18264500	50605900	10255.1			1734	-18631700	-19059900	-50519400	0.0379827	18631700	19059900	50519400	10266.6
1735	-18205600	-18266300	-50609900	0.0379869	18205600	18266300	50609900	10258			1735	-18636300	-19073600	-50527700	0.0379869	18636300	19073600	50527700	10271.6
1736	-18209700	-18268000	-50613900	0.0384098	18209700	18268000	50613900	10373.9			1736	-18640700	-19086200	-50536200	0.0384098	18640700	19086200	50536200	10389.8
1737	-18213400	-18269500	-50617700	0.0391095	18213400	18269500	50617700	10564.6			1737	-18645300	-19099700	-50544500	0.0391095	18645300	19099700	50544500	10583.1
1738	-18217500	-18271200	-50621600	0.0377353	18217500	18271200	50621600	10195			1738	-18650000	-19113300	-50553200	0.0377353	18650000	19113300	50553200	10215.2
1739	-18221200	-18272900	-50625900	0.037795	18221200	18272900	50625900	10213			1739	-18654800	-19127000	-50562700	0.037795	18654800	19127000	50562700	10235.7
1740	-18224600	-18274600	-50630300	0.0392224	18224600	18274600	50630300	10600.6			1740	-18659700	-19140200	-50572900	0.0392224	18659700	19140200	50572900	10626.9
1741	-18228200	-18276100	-50634400	0.0398104	18228200	18276100	50634400	10761.3			1741	-18664600	-19153500	-50583000	0.0398104	18664600	19153500	50583000	10791
1742	-18232100	-18277900	-50638700	0.0389574	18232100	18277900	50638700	10532.6			1742	-18669800	-19167600	-50593200	0.0389574	18669800	19167600	50593200	10564.5
1743	-18235700	-18279600	-50643500	0.0384142	18235700	18279600	50643500	10387.8			1743	-18675100	-19182100	-50604300	0.0384142	18675100	19182100	50604300	10422.3
1744	-18239200	-18281500	-50648600	0.0390706	18239200	18281500	50648600	10567.5			1744	-18680800	-19196800	-50616400	0.0390706	18680800	19196800	50616400	10605.9
1745	-18242700	-18283300	-50653900	0.0390639	18242700	18283300	50653900	10567.9			1745	-18686200	-19210900	-50628300	0.0390639	18686200	19210900	50628300	10609.5
1746	-18246300	-18285200	-50659200	0.0384183	18246300	18285200	50659200	10395.5			1746	-18692000	-19226200	-50640700	0.0384183	18692000	19226200	50640700	10439.8
1747	-18249900	-18287000	-50664300	0.0369954	18249900	18287000	50664300	10012.6			1747	-18697800	-19241200	-50653400	0.0369954	18697800	19241200	50653400	10058.6
1748	-18253200	-18288900	-50669900	0.0355886	18253200	18288900	50669900	9633.98			1748	-18703900	-19256900	-50666800	0.0355886	18703900	19256900	50666800	9681.7
1749	-18256100	-18290800	-50675600	0.0342369	18256100	18290800	50675600	9270.18			1749	-18709900	-19271500	-50680800	0.0342369	18709900	19271500	50680800	9319.5
1750	-18258900	-18292600	-50681500	0.0333432	18258900	18292600	50681500	9030.31			1750	-18716200	-19286700	-50695300	0.0333432	18716200	19286700	50695300	9081.81
1751	-18262200	-18294600	-50687300	0.0328873	18262200	18294600	50687300	8908.91			1751	-18722300	-19301300	-50710000	0.0328873	18722300	19301300	50710000	8963.18
1752	-18265100	-18296400	-50693400	0.0330939	18265100	18296400	50693400	8967.04			1752	-18728900	-19317300	-50725200	0.0330939	18728900	19317300	50725200	9025.3
1753	-18267300	-18298200	-50699800	0.033941	18267300	18298200	50699800	9198.87			1753	-18735200	-19331600	-50741200	0.033941	18735200	19331600	50741200	9262.48
1754	-18269500	-18299900	-50705900	0.0363032	18269500	18299900	50705900	9841.44			1754	-18741800	-19345400	-50758900	0.0363032	18741800	19345400	50758900	9914.32
1755	-18270900	-18301400	-50711900	0.0376837	18270900	18301400	50711900	10218			1755	-18748600	-19360000	-50776400	0.0376837	18748600	19360000	50776400	10298.8
1756	-18274500	-18303700	-50719000	0.0383387	18274500	18303700	50719000	10398.6			1756	-18755700	-19376200	-50794000	0.0383387	18755700	19376200	50794000	10485.5
1757	-18277000	-18305800	-50726300	0.0379728	18277000	18305800	50726300	10302.3			1757	-18763000	-19392700	-50812500	0.0379728	18763000	19392700	50812500	10393.4
1758	-18279300	-18307900	-50734000	0.0375004	18279300	18307900	50734000	10177.2			1758	-18770700	-19410000	-50832000	0.0375004	18770700	19410000	50832000	10272.4
1759	-18281700	-18310000	-50741500	0.0371587	18281700	18310000	50741500	10087.4			1759	-18778500	-19426900	-50852100	0.0371587	18778500	19426900	50852100	10187.2
1760	-18284600	-18312200	-50749000	0.0370442	18284600	18312200	50749000	10059.3			1760	-18786500	-19444300	-50873000	0.0370442	18786500	19444300	50873000	10164.6
1761	-18286000	-18314100	-50756800	0.036894	18286000	18314100	50756800	10021.5			1761	-18794900	-19462200	-50894800	0.036894	18794900	19462200	50894800	10132.5
1762	-18288500	-18316400	-50765400	0.0368283	18288500	18316400	50765400	10007			1762	-18803500	-19480500	-50917800	0.0368283	18803500	19480500	50917800	10124
1763	-18290400	-18318700	-50774300	0.0367706	18290400	18318700	50774300	9994.74			1763	-18812200	-19498000	-50941800	0.0367706	18812200	19498000	50941800	10118
1764	-18292200	-18320900	-50783400	0.0379031	18292200	18320900	50783400	10306.2			1764	-18821000	-19515700	-50966100	0.0379031	18821000	19515700	50966100	10439.9
1765	-18293400	-18323000	-50792400	0.0382824	18293400	18323000	50792400	10412.9			1765	-18830200	-19534400	-50991200	0.0382824	18830200	19534400	50991200	10555.2
1766	-18295400	-18325500	-50802000	0.0386582	18295400	18325500	50802000	10519			1766	-18839600	-19552600	-51017400	0.0386582	18839600	19552600	51017400	10670.1
1767	-18296900	-18327800	-50811800	0.0391114	18296900	18327800	50811800	10646.3			1767	-18849200	-19571400	-51044700	0.0391114	18849200	19571400	51044700	10807.1
1768	-18298400	-18330200	-50821600	0.0389196	18298400	18330200	50821600	10598.1			1768	-18859200	-19591400	-51072400	0.0389196	18859200	19591400	51072400	10766.2
1769	-18300200	-18332600	-50831400	0.0378165	18300200	18332600	50831400	10301.6			1769	-18869300	-19611100	-51100600	0.0378165	18869300	19611100	51100600	10473
1770	-18301800	-18335200	-50841900	0.0367114	18301800	18335200	50841900	10004.6			1770	-18879700	-19631500	-51129600	0.0367114	18879700	19631500	51129600	10178.8
1771	-18303400	-18337700	-50852100	0.0353884	18303400	18337700	50852100	9647.79			1771	-18890300	-19652400	-51159300	0.0353884	18890300	19652400	51159300	9823.8
1772	-18305300	-18340300	-50862900	0.0343923	18305300	18340300	50862900	9380.11			1772	-18901200	-19672900	-51190700	0.0343923	18901200	19672900	51190700	9559.32
1773	-18306200	-18343000	-50874700	0.0341949	18306200	18343000	50874700	9330.45			1773	-18912600	-19694000	-51223900	0.0341949	18912600	19694000	51223900	9517.08
1774	-18306800	-18345500	-50886300	0.0349025	18306800	18345500	50886300	9527.71			1774	-18924000	-19714000	-51258300	0.0349025	18924000	19714000	51258300	9727.31
1775	-18306700	-18347900	-50897600	0.0365561	18306700	18347900	50897600	9983.35			1775	-18935800	-19734500	-51294000	0.0365561	18935800	19734500	51294000	10202.6
1776	-18307300	-18350500	-50909500	0.0378966	18307300	18350500	50909500	10354.1			1776	-18947600	-19755300	-51329600	0.0378966	18947600	19755300	51329600	10591.7
1777	-18306900	-18353100	-50922300	0.039007	18306900	18353100	50922300	10662.6			1777	-18959800	-19776500	-51366500	0.039007	18959800	19776500	51366500	10918
1778	-18306800	-18355800	-50935300	0.039584	18306800	18355800	50935300	10825.6			1778	-18972500	-19798100	-51405400	0.039584	18972500	19798100	51405400	11096.5
1779	-18307000	-18358600	-50948500	0.0395452	18307000	18358600	50948500	10820.4			1779	-18985700	-19820800	-51445700	0.0395452	18985700	19820800	51445700	11103.3
1780	-18306600	-18361300	-50961700	0.0386807	18306600	18361300	50961700	10589.1			1780	-18999400	-19844700	-51487100	0.0386807	18999400	19844700	51487100	10878.3
1781	-18305800	-18364100	-50976000	0.0383807	18305800	18364100	50976000	10512.6			1781	-19012800	-19865700	-51529800	0.0383807	19012800	19865700	51529800	10812
1782	-18305700	-18367100	-50990400	0.0391133	18305700	18367100	50990400	10719			1782	-19026900	-19889700	-51573000	0.0391133	19026900	19889700	51573000	11037.1
1783	-18305300	-18370100	-51004800	0.0387142	18305300	18370100	51004800	10615.4			1783	-19041000	-19912800	-51617100	0.0387142	19041000	19912800	51617100	10943.4
1784	-18305400	-18373100	-51019500	0.0384061	18305400	18373100	51019500	10536.7			1784	-19055600	-19936500	-51663000	0.0384061	19055600	19936500	51663000	10875.8
1785	-18304100	-18376100	-51034900	0.0381766	18304100	18376100	51034900	10479.8			1785	-19070600	-19959900	-51711300	0.0381766	19070600	19959900	51711300	10831.2
1786	-18302800	-18379300	-51051400	0.0386233	18302800	18379300	51051400	10608.9			1786	-19086300	-19983600	-51762400	0.0386233	19086300	19983600	51762400	10979.6
1787	-18299900	-18382200	-51068100	0.0397192	18299900	18382200	51068100	10916.6			1787	-19102100	-20005300	-51815700	0.0397192	19102100	20005300	51815700	11314.4
1788	-18296200	-18384900	-51084700	0.0403753	18296200	18384900	51084700	11103.7			1788	-19118500	-20030200	-51869000	0.0403753	19118500	20030200	51869000	11525
1789	-18294800	-18388100	-51101500	0.0388353	18294800	18388100	51101500	10686.9			1789	-19134700	-20055000	-51921700	0.0388353	19134700	20055000	51921700	11108.1
1790	-18294000	-18391700	-51119300	0.0381558	18294000	18391700	51119300	10506.9			1790	-19151400	-20077800	-51978400	0.0381558	19151400	20077800	51978400	10937.4
1791	-18291500	-18395100	-51137900	0.037883	18291500	18395100	51137900	10438.9			1791	-19169300	-20103000	-52038400	0.037883	19169300	20103000	52038400	10884.3
1792	-18288900	-18398400	-51156600	0.0377272	18288900	18398400	51156600	10403.2			1792	-19187400	-20128200	-52099600	0.0377272	19187400	20128200	52099600	10864.9
1793	-18285800	-18401700	-51175400	0.0372399	18285800	18401700	51175400	10275.9			1793	-19205400	-20152900	-52160700	0.0372399	19205400	20152900	52160700	10749.6
1794	-18283900	-18405400	-51194800	0.0363269	18283900	18405400	51194800	10031.2			1794	-19223600	-20177600	-52222700	0.0363269	19223600	20177600	52222700	10510.9
1795	-18281400	-18409100	-51214700	0.03531	18281400	18409100	51214700	9757.62			1795	-19242400	-20202400	-52287200	0.03531	19242400	20202400	52287200	10241.8
1796	-18278200	-18412800	-51235800	0.034988	18278200	18412800	51235800	9676.16			1796	-19262000	-20227400	-52355600	0.034988	19262000	20227400	52355600	10174.7
1797	-18274200	-18416500	-51257600	0.0345013	18274200	18416500	51257600	9549.21			1797	-19282200	-20252200	-52427200	0.0345013	19282200	20252200	52427200	10060.3
1798	-18268300	-18419900	-51279600	0.0353205	18268300	18419900	51279600	9783.78			1798	-19302200	-20275200	-52499600	0.0353205	19302200	20275200	52499600	10327.2
1799	-18262300	-18423500	-51302500	0.0361857	18262300	18423500	51302500	10031.8			1799	-19322800	-20298200	-52574600	0.0361857	19322800	20298200	52574600	10609.9
1800	-18256200	-18427200	-51326300	0.0371043	18256200	18427200	51326300	10295.4			1800	-19343600	-20320300	-52651900	0.0371043	19343600	20320300	52651900	10910.7
1801	-18248800	-18430700	-51350600	0.0372944	18248800	18430700	51350600	10357.3			1801	-19365200	-20343900	-52731400	0.0372944	19365200	20343900	52731400	10999.1
1802	-18242500	-18434600	-51375700	0.0370579	18242500	18434600	51375700	10301			1802	-19387000	-20366700	-52812500	0.0370579	19387000	20366700	52812500	10962.4
1803	-18236200	-18438800	-51401500	0.0368785	18236200	18438800	51401500	10260.8			1803	-19409700	-20390500	-52896500	0.0368785	19409700	20390500	52896500	10943.4
1804	-18229800	-18443200	-51429100	0.0370785	18229800	18443200	51429100	10326.9			1804	-19433300	-20414500	-52984900	0.0370785	19433300	20414500	52984900	11038.7
1805	-18219900	-18447200	-51458000	0.0367308	18219900	18447200	51458000	10240.7			1805	-19456700	-20433600	-53077600	0.0367308	19456700	20433600	53077600	10972.4
1806	-18208800	-18450900	-51486700	0.0377426	18208800	18450900	51486700	10533.6			1806	-19480000	-20453700	-53168500	0.0377426	19480000	20453700	53168500	11312.3
1807	-18201600	-18455200	-51514500	0.0372446	18201600	18455200	51514500	10405.2			1807	-19503300	-20477600	-53255700	0.0372446	19503300	20477600	53255700	11198.9
1808	-18196300	-18460200	-51543700	0.0361763	18196300	18460200	51543700	10117.5			1808	-19526900	-20498300	-53347500	0.0361763	19526900	20498300	53347500	10914.3
1809	-18189700	-18465400	-51574900	0.0354919	18189700	18465400	51574900	9937.46			1809	-19552400	-20522900	-53444200	0.0354919	19552400	20522900	53444200	10745.8
1810	-18181300	-18470400	-51607200	0.0351634	18181300	18470400	51607200	9857.05			1810	-19577900	-20544600	-53544300	0.0351634	19577900	20544600	53544300	10685.1
1811	-18172200	-18475500	-51640800	0.0355888	18172200	18475500	51640800	9988.47			1811	-19604000	-20565800	-53647200	0.0355888	19604000	20565800	53647200	10854.8
1812	-18161600	-18480800	-51676500	0.0359139	18161600	18480800	51676500	10092.7			1812	-19630500	-20587000	-53752500	0.0359139	19630500	20587000	53752500	10995.8
1813	-18150900	-18486300	-51713300	0.0361982	18150900	18486300	51713300	10186.2			1813	-19657300	-20607000	-53859900	0.0361982	19657300	20607000	53859900	11125.8
1814	-18140100	-18491900	-51750900	0.0358412	18140100	18491900	51750900	10099.5			1814	-19685300	-20630200	-53970200	0.0358412	19685300	20630200	53970200	11060
1815	-18127400	-18498000	-51792700	0.0369803	18127400	18498000	51792700	10436.2			1815	-19713500	-20647300	-54087500	0.0369803	19713500	20647300	54087500	11459.5
1816	-18110900	-18503900	-51837100	0.0385628	18110900	18503900	51837100	10900.2			1816	-19743300	-20666700	-54210100	0.0385628	19743300	20666700	54210100	12002.3
1817	-18093700	-18509800	-51882900	0.0395228	18093700	18509800	51882900	11189.9			1817	-19773100	-20684500	-54334200	0.0395228	19773100	20684500	54334200	12355.5
1818	-18077100	-18516300	-51930100	0.0402388	18077100	18516300	51930100	11411.9			1818	-19802900	-20703100	-54457900	0.0402388	19802900	20703100	54457900	12634.7
1819	-18062800	-18523000	-51976600	0.0418095	18062800	18523000	51976600	11877.3			1819	-19831100	-20718700	-54576600	0.0418095	19831100	20718700	54576600	13183.1
1820	-18054500	-18531200	-52023900	0.0418519	18054500	18531200	52023900	11909.9			1820	-19863000	-20751400	-54695800	0.0418519	19863000	20751400	54695800	13253.1
1821	-18045800	-18539500	-52072200	0.0400516	18045800	18539500	52072200	11417.7			1821	-19892000	-20773500	-54812200	0.0400516	19892000	20773500	54812200	12735.5
1822	-18043700	-18549900	-52123700	0.0373969	18043700	18549900	52123700	10681.1			1822	-19924100	-20806100	-54932300	0.0373969	19924100	20806100	54932300	11942.6
1823	-18039200	-18560400	-52178100	0.0354614	18039200	18560400	52178100	10148.6			1823	-19955600	-20836500	-55051900	0.0354614	19955600	20836500	55051900	11372.8
1824	-18033700	-18571800	-52238000	0.0338344	18033700	18571800	52238000	9704.25			1824	-19989200	-20869700	-55179100	0.0338344	19989200	20869700	55179100	10900.2
1825	-18027000	-18584000	-52302900	0.0337295	18027000	18584000	52302900	9697.17			1825	-20024600	-20905900	-55311700	0.0337295	20024600	20905900	55311700	10917.7
1826	-18013700	-18596600	-52376500	0.0337623	18013700	18596600	52376500	9732.57			1826	-20062500	-20939300	-55458600	0.0337623	20062500	20939300	55458600	10985.1
1827	-17985700	-18607300	-52455200	0.036033	17985700	18607300	52455200	10416.4			1827	-20099500	-20959900	-55614800	0.036033	20099500	20959900	55614800	11787.8
1828	-17959600	-18618400	-52534400	0.0380583	17959600	18618400	52534400	11033.1			1828	-20138400	-20991500	-55768300	0.0380583	20138400	20991500	55768300	12517.4
1829	-17944900	-18632200	-52614700	0.038539	17944900	18632200	52614700	11205			1829	-20176500	-21028900	-55912700	0.038539	20176500	21028900	55912700	12739.9
1830	-17947300	-18650600	-52700000	0.0371656	17947300	18650600	52700000	10839.7			1830	-20220200	-21090000	-56059500	0.0371656	20220200	21090000	56059500	12350.4
1831	-17948300	-18671600	-52798900	0.0364871	17948300	18671600	52798900	10680.5			1831	-20265600	-21146100	-56219800	0.0364871	20265600	21146100	56219800	12193.8
1832	-17942500	-18692300	-52903800	0.0365259	17942500	18692300	52903800	10732.8			1832	-20315500	-21212500	-56391300	0.0365259	20315500	21212500	56391300	12281
1833	-17942100	-18715600	-53014900	0.0361535	17942100	18715600	53014900	10666.6			1833	-20367400	-21285600	-56565500	0.0361535	20367400	21285600	56565500	12231
1834	-17950800	-18742600	-53135200	0.0352899	17950800	18742600	53135200	10457.8			1834	-20424000	-21371900	-56749000	0.0352899	20424000	21371900	56749000	12016.8
1835	-17961800	-18772600	-53267000	0.0340206	17961800	18772600	53267000	10130.5			1835	-20485800	-21466000	-56949300	0.0340206	20485800	21466000	56949300	11667
1836	-17973200	-18805100	-53410300	0.0329469	17973200	18805100	53410300	9862.32			1836	-20553300	-21568000	-57169200	0.0329469	20553300	21568000	57169200	11386.6
1837	-17980100	-18840100	-53570500	0.0324071	17980100	18840100	53570500	9757.41			1837	-20626700	-21668300	-57418600	0.0324071	20626700	21668300	57418600	11297.7
1838	-17976100	-18876500	-53747700	0.0327035	17976100	18876500	53747700	9909.81			1838	-20707000	-21767400	-57702400	0.0327035	20707000	21767400	57702400	11513
1839	-17960000	-18913700	-53941300	0.0335796	17960000	18913700	53941300	10246.1			1839	-20794400	-21864600	-58021600	0.0335796	20794400	21864600	58021600	11950.8
1840	-17928900	-18951500	-54152500	0.0347644	17928900	18951500	54152500	10687.5			1840	-20889300	-21954000	-58384100	0.0347644	20889300	21954000	58384100	12524.3
1841	-17894300	-18991500	-54377500	0.0355788	17894300	18991500	54377500	11025.5			1841	-20993400	-22041100	-58793500	0.0355788	20993400	22041100	58793500	12993.8
1842	-17884600	-19040500	-54621000	0.0362406	17884600	19040500	54621000	11328.3			1842	-21112400	-22145500	-59256200	0.0362406	21112400	22145500	59256200	13439.9
1843	-17896800	-19100100	-54892900	0.035669	17896800	19100100	54892900	11258.3			1843	-21255300	-22266100	-59816400	0.035669	21255300	22266100	59816400	13473.4
1844	-17916500	-19171500	-55213100	0.0346997	17916500	19171500	55213100	11077.6			1844	-21424700	-22360400	-60529400	0.0346997	21424700	22360400	60529400	13411.6
1845	-17922500	-19246100	-55562900	0.0342126	17922500	19246100	55562900	11057.6			1845	-21624000	-22432000	-61407500	0.0342126	21624000	22432000	61407500	13595.9
1846	-17920700	-19326500	-55947600	0.0341677	17920700	19326500	55947600	11192.7			1846	-21861200	-22459000	-62511100	0.0341677	21861200	22459000	62511100	14050.8
1847	-17908100	-19415500	-56384700	0.0342354	17908100	19415500	56384700	11386.4			1847	-22220700	-22243400	-63957600	0.0342354	22220700	22243400	63957600	14706.5
1848	-17877100	-19513200	-56881000	0.0349423	17877100	19513200	56881000	11821.7			1848	-21710400	-22078400	-63076800	0.0349423	21710400	22078400	63076800	14597.8
1849	-17849800	-19625200	-57442200	0.0350674	17849800	19625200	57442200	12093.9			1849	-20784400	-21422700	-60751900	0.0350674	20784400	21422700	60751900	13591.7
1850	-17798500	-19750600	-58091100	0.0343941	17798500	19750600	58091100	12125			1850	-19555800	-20597200	-57663300	0.0343941	19555800	20597200	57663300	12014.3
1851	-17684500	-19857400	-58714000	0.0343049	17684500	19857400	58714000	12347.8			1851	-17952900	-19417900	-53669700	0.0343049	17952900	19417900	53669700	10383.6
1852	-17589600	-19980300	-59394500	0.0357954	17589600	19980300	59394500	13178.6			1852	-16582200	-18359700	-50373200	0.0357954	16582200	18359700	50373200	9544.26
1853	-17562200	-20166800	-60311000	0.0338886	17562200	20166800	60311000	12859			1853	-14747600	-17056900	-45853500	0.0338886	14747600	17056900	45853500	7493.56
1854	-17512600	-20386500	-61407300	0.0314023	17512600	20386500	61407300	12347.2			1854	-13171100	-15952800	-41964800	0.0314023	13171100	15952800	41964800	5823.55
1855	-17411900	-20624100	-62640400	0.0295484	17411900	20624100	62640400	12084.6			1855	-11477900	-14720200	-37789500	0.0295484	11477900	14720200	37789500	4451.95
1856	-17192500	-20874800	-64054600	0.0273658	17192500	20874800	64054600	11699.1			1856	-9964270	-13474000	-34060400	0.0273658	9964270	13474000	34060400	3354.43
1857	-16747100	-21111400	-65627500	0.0281773	16747100	21111400	65627500	12644			1857	-8485450	-12228600	-30410800	0.0281773	8485450	12228600	30410800	2759.16
1858	-16175100	-21318600	-67186900	0.0304273	16175100	21318600	67186900	14315.6			1858	-7017050	-11193400	-26785500	0.0304273	7017050	11193400	26785500	2325.2
1859	-15420500	-21536500	-68979800	0.0327352	15420500	21536500	68979800	16251.5			1859	-6077240	-10521600	-24461700	0.0327352	6077240	10521600	24461700	2098.04
1860	-18230800	-18249100	-50503200	0.0690793	18230800	18249100	50503200	18580.8			1860	-18560100	-18895700	-50342700	0.0690793	18560100	18895700	50342700	18534
1861	-9462730	-14087600	-39439300	0.0589879	9462730	14087600	39439300	9629.45			1861	-5281750	-9591110	-21185900	0.0589879	5281750	9591110	21185900	2860.59
1862	-10952900	-18476400	-58864200	0.0491665	10952900	18476400	58864200	17884.7			1862	-5272170	-9905960	-22420300	0.0491665	5272170	9905960	22420300	2663.57
1863	-11624900	-19066900	-61006200	0.0444084	11624900	19066900	61006200	17332.5			1863	-5388200	-9997960	-22665200	0.0444084	5388200	9997960	22665200	2457.04
1864	-18180200	-18256400	-50588700	0.112493	18180200	18256400	50588700	30350.2			1864	-18619800	-18874700	-50647800	0.112493	18619800	18874700	50647800	30527.6
1865	-18179600	-18254000	-50577500	0.0870739	18179600	18254000	50577500	23482.2			1865	-18610500	-18856600	-50621900	0.0870739	18610500	18856600	50621900	23604.7
1866	-18179300	-18258900	-50601200	0.12421	18179300	18258900	50601200	33527.1			1866	-18629700	-18888900	-50680800	0.12421	18629700	18888900	50680800	33751.2
1867	-18178400	-18261500	-50614700	0.122374	18178400	18261500	50614700	33048.3			1867	-18640300	-18901600	-50718800	0.122374	18640300	18901600	50718800	33301.7
1868	-18177200	-18264200	-50628500	0.119428	18177200	18264200	50628500	32269.4			1868	-18651200	-18912000	-50760300	0.119428	18651200	18912000	50760300	32552.1
1869	-18176000	-18266800	-50642500	0.120816	18176000	18266800	50642500	32661.6			1869	-18662600	-18922800	-50803600	0.120816	18662600	18922800	50803600	32985.4
1870	-18174700	-18269600	-50656900	0.119527	18174700	18269600	50656900	32330.6			1870	-18674300	-18934200	-50848500	0.119527	18674300	18934200	50848500	32690
1871	-18173900	-18272500	-50671500	0.117294	18173900	18272500	50671500	31744			1871	-18686500	-18945800	-50894700	0.117294	18686500	18945800	50894700	32136.5
1872	-18173200	-18275500	-50686500	0.114576	18173200	18275500	50686500	31026			1872	-18699100	-18958200	-50942600	0.114576	18699100	18958200	50942600	31449.7
1873	-18172200	-18278500	-50702100	0.113292	18172200	18278500	50702100	30696.2			1873	-18712600	-18971500	-50993300	0.113292	18712600	18971500	50993300	31158
1874	-18171100	-18281800	-50718600	0.114797	18171100	18281800	50718600	31123.3			1874	-18727200	-18987400	-51047000	0.114797	18727200	18987400	51047000	31637.4
1875	-18170600	-18285400	-50736500	0.1168	18170600	18285400	50736500	31687.7			1875	-18743100	-19006200	-51103900	0.1168	18743100	19006200	51103900	32260.4
1876	-18169900	-18289200	-50755300	0.120693	18169900	18289200	50755300	32767.1			1876	-18760600	-19029600	-51164200	0.120693	18760600	19029600	51164200	33414
1877	-18169000	-18293300	-50775700	0.126873	18169000	18293300	50775700	34471.3			1877	-18779800	-19056500	-51228600	0.126873	18779800	19056500	51228600	35213.3
1878	-18168000	-18297800	-50798100	0.139277	18168000	18297800	50798100	37873.3			1878	-18801200	-19087400	-51300000	0.139277	18801200	19087400	51300000	38763.8
1879	-18166500	-18302700	-50822800	0.151826	18166500	18302700	50822800	41324			1879	-18825100	-19121100	-51379900	0.151826	18825100	19121100	51379900	42388
1880	-17789500	-18346700	-51409700	0.106414	17789500	18346700	51409700	29570.8			1880	-19459000	-19512400	-54317500	0.106414	19459000	19512400	54317500	33083.3
1881	-17841600	-18349500	-51371000	0.10477	17841600	18349500	51371000	29076.8			1881	-19454700	-19467200	-54034400	0.10477	19454700	19467200	54034400	32248.6
1882	-17728100	-18342200	-51449300	0.108011	17728100	18342200	51449300	30053.1			1882	-19442200	-19574300	-54629200	0.108011	19442200	19574300	54629200	33948.5
1883	-17656900	-18336000	-51491000	0.110755	17656900	18336000	51491000	30857.8			1883	-19415100	-19641200	-54975300	0.110755	19415100	19641200	54975300	35232.6
1884	-17572300	-18327200	-51534000	0.115207	17572300	18327200	51534000	32141.5			1884	-19377100	-19714100	-55360800	0.115207	19377100	19714100	55360800	37140.3
1885	-17473000	-18315700	-51578600	0.118704	17473000	18315700	51578600	33162.5			1885	-19328000	-19791300	-55777800	0.118704	19328000	19791300	55777800	38819.2
1886	-17355900	-18300500	-51623200	0.122018	17355900	18300500	51623200	34133.6			1886	-19277100	-19871900	-56212900	0.122018	19277100	19871900	56212900	40499.9
1887	-17219700	-18281300	-51667800	0.126004	17219700	18281300	51667800	35294.1			1887	-19085900	-19904600	-56559800	0.126004	19085900	19904600	56559800	42301.1
1888	-17063600	-18257600	-51710900	0.135051	17063600	18257600	51710900	37873.4			1888	-18898200	-19780900	-56157900	0.135051	18898200	19780900	56157900	44693.6
1889	-16875900	-18225400	-51745100	0.149901	16875900	18225400	51745100	42071.8			1889	-18547400	-19524600	-55286700	0.149901	18547400	19524600	55286700	48082
1890	-18206000	-18247800	-50521700	0.128426	18206000	18247800	50521700	34564.5			1890	-18576400	-18880200	-50435700	0.128426	18576400	18880200	50435700	34575.3
1891	-18211100	-18247100	-50513400	0.118143	18211100	18247100	50513400	31787.6			1891	-18570700	-18876300	-50412700	0.118143	18570700	18876300	50412700	31778.8
1892	-18216900	-18247000	-50507000	0.110203	18216900	18247000	50507000	29644.7			1892	-18566500	-18876200	-50392300	0.110203	18566500	18876200	50392300	29620.3
1893	-18222900	-18247300	-50502300	0.1068	18222900	18247300	50502300	28724.9			1893	-18563000	-18877500	-50374800	0.1068	18563000	18877500	50374800	28686.8
1894	-18235000	-18249100	-50498900	0.082568	18235000	18249100	50498900	22205.7			1894	-18558700	-18886700	-50344600	0.082568	18558700	18886700	50344600	22153.7
1895	-18229200	-18248000	-50499500	0.100373	18229200	18248000	50499500	26994.1			1895	-18560200	-18880400	-50358100	0.100373	18560200	18880400	50358100	26943.9
1896	-14403600	-21748100	-71005100	0.0354874	14403600	21748100	71005100	18707.5			1896	-4815250	-9642960	-21334900	0.0354874	4815250	9642960	21334900	1750.72
1897	-16120200	-22006500	-70520000	0.0302339	16120200	22006500	70520000	15678.4			1897	-5904520	-10425200	-24036100	0.0302339	5904520	10425200	24036100	1874
1898	-15023400	-22299700	-73014200	0.0316473	15023400	22299700	73014200	17630.8			1898	-4914100	-9699670	-21586800	0.0316473	4914100	9699670	21586800	1596.07
1899	-16939700	-21712600	-68299900	0.0301911	16939700	21712600	68299900	14672.3			1899	-7348810	-11574000	-27595900	0.0301911	7348810	11574000	27595900	2449.33
1900	-17519100	-21418300	-66317900	0.0295504	17519100	21418300	66317900	13537.9			1900	-8720020	-12773500	-30969300	0.0295504	8720020	12773500	30969300	3010.1
1901	-17930900	-21135700	-64559400	0.0292099	17930900	21135700	64559400	12686.1			1901	-10348800	-14061800	-34977000	0.0292099	10348800	14061800	34977000	3782.62
1902	-18154300	-20860500	-63024700	0.0302017	18154300	20860500	63024700	12507.8			1902	-12004400	-15218800	-39055900	0.0302017	12004400	15218800	39055900	4861.19
1903	-18257400	-20606100	-61708800	0.0315722	18257400	20606100	61708800	12542.8			1903	-13768600	-16460000	-43392800	0.0315722	13768600	16460000	43392800	6260.37
1904	-18305400	-20381100	-60588900	0.0329787	18305400	20381100	60588900	12638			1904	-15594200	-17702000	-47900400	0.0329787	15594200	17702000	47900400	7956.46
1905	-18342100	-20192800	-59654900	0.0334587	18342100	20192800	59654900	12436.9			1905	-17281700	-18933000	-52039600	0.0334587	17281700	18933000	52039600	9522.76
1906	-18384100	-20037500	-58872500	0.0328099	18384100	20037500	58872500	11884.8			1906	-18913500	-20119300	-56045100	0.0328099	18913500	20119300	56045100	10827.8
1907	-18416200	-19892800	-58150800	0.0341571	18416200	19892800	58150800	12078.3			1907	-20293600	-21085700	-59504600	0.0341571	20293600	21085700	59504600	12702.6
1908	-18421200	-19753700	-57483100	0.0343112	18421200	19753700	57483100	11862.1			1908	-21482300	-21961300	-62499100	0.0343112	21482300	21961300	62499100	14074.8
1909	-18408700	-19629100	-56901700	0.0344125	18408700	19629100	56901700	11663.1			1909	-22138500	-22351100	-64168100	0.0344125	22138500	22351100	64168100	14876.1
1910	-18391300	-19517900	-56389200	0.0343197	18391300	19517900	56389200	11427.9			1910	-22130700	-22552400	-63553100	0.0343197	22130700	22552400	63553100	14574.1
1911	-18366500	-19417700	-55936500	0.0342693	18366500	19417700	55936500	11232.8			1911	-21838700	-22650500	-62212700	0.0342693	21838700	22650500	62212700	13972.6
1912	-18336900	-19327100	-55534100	0.0343997	18336900	19327100	55534100	11117.5			1912	-21619500	-22631300	-61187100	0.0343997	21619500	22631300	61187100	13586.1
1913	-18303000	-19244100	-55172700	0.0348575	18303000	19244100	55172700	11122.5			1913	-21433500	-22563500	-60368300	0.0348575	21433500	22563500	60368300	13414.4
1914	-18267600	-19170200	-54855700	0.0353086	18267600	19170200	54855700	11140			1914	-21273500	-22462300	-59707100	0.0353086	21273500	22462300	59707100	13300.9
1915	-18238400	-19105600	-54577300	0.0353968	18238400	19105600	54577300	11057.3			1915	-21135200	-22350600	-59159800	0.0353968	21135200	22350600	59159800	13096.9
1916	-18222500	-19049600	-54326400	0.0348553	18222500	19049600	54326400	10790.8			1916	-21013500	-22236200	-58694200	0.0348553	21013500	22236200	58694200	12698.6
1917	-18218000	-19000600	-54097000	0.033864	18218000	19000600	54097000	10398.1			1917	-20905500	-22128100	-58287700	0.033864	20905500	22128100	58287700	12170.3
1918	-18216800	-18956100	-53886000	0.0331462	18216800	18956100	53886000	10100.9			1918	-20807600	-22023600	-57925500	0.0331462	20807600	22023600	57925500	11767.1
1919	-18207600	-18913300	-53691300	0.0329802	18207600	18913300	53691300	9979.83			1919	-20717400	-21916400	-57603000	0.0329802	20717400	21916400	57603000	11579.6
1920	-18192100	-18873300	-53516100	0.0331813	18192100	18873300	53516100	9976.92			1920	-20634800	-21806900	-57318700	0.0331813	20634800	21806900	57318700	11536.1
1921	-18174600	-18836400	-53357900	0.0333177	18174600	18836400	53357900	9960.2			1921	-20559600	-21701000	-57066100	0.0333177	20559600	21701000	57066100	11481.7
1922	-18154500	-18801900	-53213700	0.0341627	18154500	18801900	53213700	10158.9			1922	-20490800	-21599800	-56839500	0.0341627	20490800	21599800	56839500	11679.4
1923	-18136500	-18770900	-53083700	0.0349795	18136500	18770900	53083700	10352.1			1923	-20428000	-21503800	-56636500	0.0349795	20428000	21503800	56636500	11872.9
1924	-18121300	-18742600	-52964400	0.0356812	18121300	18742600	52964400	10513.5			1924	-20370300	-21415900	-56449200	0.0356812	20370300	21415900	56449200	12030.7
1925	-18112400	-18717700	-52854500	0.0358992	18112400	18717700	52854500	10535			1925	-20316700	-21336700	-56272900	0.0358992	20316700	21336700	56272900	12028.5
1926	-18106400	-18694900	-52751700	0.0364978	18106400	18694900	52751700	10670.3			1926	-20267100	-21267600	-56105800	0.0364978	20267100	21267600	56105800	12156.6
1927	-18099500	-18673700	-52657700	0.0371068	18099500	18673700	52657700	10810.8			1927	-20220100	-21201300	-55948000	0.0371068	20220100	21201300	55948000	12290.1
1928	-18097200	-18655200	-52571900	0.0373023	18097200	18655200	52571900	10833.5			1928	-20177300	-21145200	-55800200	0.0373023	20177300	21145200	55800200	12290
1929	-18100400	-18639000	-52491200	0.0366452	18100400	18639000	52491200	10611.3			1929	-20135900	-21094100	-55654000	0.0366452	20135900	21094100	55654000	12010.9
1930	-18111500	-18624900	-52413100	0.0354327	18111500	18624900	52413100	10231.1			1930	-20097100	-21055300	-55508000	0.0354327	20097100	21055300	55508000	11553.8
1931	-18121800	-18611500	-52339000	0.0348667	18121800	18611500	52339000	10040.5			1931	-20058600	-21016900	-55363000	0.0348667	20058600	21016900	55363000	11311.1
1932	-18127500	-18597900	-52268500	0.0348036	18127500	18597900	52268500	9996.54			1932	-20021500	-20979900	-55223100	0.0348036	20021500	20979900	55223100	11234.8
1933	-18131400	-18585500	-52205200	0.0350051	18131400	18585500	52205200	10031.1			1933	-19985700	-20940200	-55092100	0.0350051	19985700	20940200	55092100	11247.1
1934	-18135300	-18573800	-52145800	0.0353695	18135300	18573800	52145800	10113.4			1934	-19951700	-20905500	-54964900	0.0353695	19951700	20905500	54964900	11312.7
1935	-18138600	-18562800	-52090000	0.0366062	18138600	18562800	52090000	10445.6			1935	-19918700	-20872600	-54840200	0.0366062	19918700	20872600	54840200	11656.3
1936	-18142400	-18552700	-52038300	0.0376628	18142400	18552700	52038300	10726.7			1936	-19887200	-20842700	-54720400	0.0376628	19887200	20842700	54720400	11941.5
1937	-18148100	-18543600	-51989000	0.0384373	18148100	18543600	51989000	10927.5			1937	-19855800	-20812900	-54600400	0.0384373	19855800	20812900	54600400	12134.9
1938	-18156200	-18535400	-51942000	0.039138	18156200	18535400	51942000	11107.6			1938	-19827200	-20792100	-54484800	0.039138	19827200	20792100	54484800	12305.4
1939	-18161100	-18527100	-51897500	0.0395574	18161100	18527100	51897500	11208.3			1939	-19796800	-20760600	-54371600	0.0395574	19796800	20760600	54371600	12386.6
1940	-18169800	-18519900	-51854000	0.0386142	18169800	18519900	51854000	10923.8			1940	-19768300	-20738300	-54257800	0.0386142	19768300	20738300	54257800	12042.2
1941	-18179800	-18513000	-51811500	0.0376235	18179800	18513000	51811500	10627.1			1941	-19739200	-20715200	-54142100	0.0376235	19739200	20715200	54142100	11684.7
1942	-18189800	-18506500	-51770400	0.0367169	18189800	18506500	51770400	10355.5			1942	-19710800	-20693700	-54028300	0.0367169	19710800	20693700	54028300	11356.6
1943	-18199000	-18500200	-51731000	0.0361177	18199000	18500200	51731000	10172			1943	-19682400	-20670400	-53916400	0.0361177	19682400	20670400	53916400	11126.4
1944	-18207400	-18494100	-51693500	0.0357292	18207400	18494100	51693500	10048.8			1944	-19654800	-20647200	-53808200	0.0357292	19654800	20647200	53808200	10963.7
1945	-18214800	-18488100	-51657600	0.0353829	18214800	18488100	51657600	9938.4			1945	-19627800	-20624000	-53702400	0.0353829	19627800	20624000	53702400	10816
1946	-18221600	-18482300	-51623000	0.0354481	18221600	18482300	51623000	9944.14			1946	-19601400	-20601100	-53599600	0.0354481	19601400	20601100	53599600	10795.5
1947	-18228200	-18476700	-51589800	0.0354843	18228200	18476700	51589800	9942.22			1947	-19575600	-20578200	-53499600	0.0354843	19575600	20578200	53499600	10767.3
1948	-18234600	-18471500	-51558400	0.0356034	18234600	18471500	51558400	9964.16			1948	-19550100	-20554100	-53402100	0.0356034	19550100	20554100	53402100	10765
1949	-18239600	-18466100	-51528000	0.0358435	18239600	18466100	51528000	10020.2			1949	-19525300	-20530600	-53307400	0.0358435	19525300	20530600	53307400	10800.1
1950	-18245400	-18461300	-51499300	0.0364988	18245400	18461300	51499300	10192.7			1950	-19501100	-20507400	-53215500	0.0364988	19501100	20507400	53215500	10960.6
1951	-18251200	-18456700	-51471300	0.0367023	18251200	18456700	51471300	10239			1951	-19477600	-20484000	-53126900	0.0367023	19477600	20484000	53126900	10985.8
1952	-18258900	-18452500	-51443400	0.0359244	18258900	18452500	51443400	10011.8			1952	-19454200	-20460100	-53039200	0.0359244	19454200	20460100	53039200	10718.2
1953	-18265700	-18448100	-51415500	0.0362446	18265700	18448100	51415500	10090.8			1953	-19431300	-20439900	-52950400	0.0362446	19431300	20439900	52950400	10778.5
1954	-18270900	-18443700	-51389400	0.0368153	18270900	18443700	51389400	10239.9			1954	-19408100	-20414500	-52865000	0.0368153	19408100	20414500	52865000	10913.6
1955	-18275400	-18439300	-51363900	0.0367599	18275400	18439300	51363900	10214.9			1955	-19385600	-20390000	-52782400	0.0367599	19385600	20390000	52782400	10863.7
1956	-18280900	-18435300	-51339500	0.0367007	18280900	18435300	51339500	10189.4			1956	-19363700	-20365900	-52702200	0.0367007	19363700	20365900	52702200	10813.9
1957	-18286000	-18431500	-51316000	0.0362743	18286000	18431500	51316000	10062.4			1957	-19342300	-20341200	-52625000	0.0362743	19342300	20341200	52625000	10657.4
1958	-18290500	-18427600	-51293000	0.0352118	18290500	18427600	51293000	9759.38			1958	-19321400	-20317100	-52549500	0.0352118	19321400	20317100	52549500	10316
1959	-18294400	-18423700	-51270400	0.0344508	18294400	18423700	51270400	9540.53			1959	-19301000	-20293700	-52475500	0.0344508	19301000	20293700	52475500	10065.1
1960	-18298700	-18420100	-51248600	0.0348143	18298700	18420100	51248600	9633.49			1960	-19280700	-20269800	-52402800	0.0348143	19280700	20269800	52402800	10143.5
1961	-18302100	-18416300	-51227300	0.035166	18302100	18416300	51227300	9723.18			1961	-19260700	-20243900	-52333100	0.035166	19260700	20243900	52333100	10219
1962	-18304300	-18412400	-51206500	0.0356912	18304300	18412400	51206500	9860.79			1962	-19241300	-20218700	-52265900	0.0356912	19241300	20218700	52265900	10345.2
1963	-18306400	-18408800	-51186900	0.0362221	18306400	18408800	51186900	10000.2			1963	-19222400	-20193200	-52201300	0.0362221	19222400	20193200	52201300	10473.3
1964	-18307900	-18405000	-51167700	0.0367101	18307900	18405000	51167700	10127.7			1964	-19203900	-20167800	-52138900	0.0367101	19203900	20167800	52138900	10589.1
1965	-18310300	-18401700	-51149100	0.0371201	18310300	18401700	51149100	10233.8			1965	-19185900	-20142800	-52077900	0.0371201	19185900	20142800	52077900	10682.4
1966	-18312000	-18398300	-51130900	0.0374721	18312000	18398300	51130900	10323.8			1966	-19168000	-20117500	-52018000	0.0374721	19168000	20117500	52018000	10759
1967	-18312900	-18394700	-51113000	0.0378158	18312900	18394700	51113000	10411.6			1967	-19150800	-20093100	-51960500	0.0378158	19150800	20093100	51960500	10833.7
1968	-18313800	-18391300	-51095800	0.0380496	18313800	18391300	51095800	10469.2			1968	-19134000	-20068200	-51905200	0.0380496	19134000	20068200	51905200	10877.5
1969	-18315600	-18388200	-51079400	0.038337	18315600	18388200	51079400	10541.9			1969	-19117800	-20044100	-51852000	0.038337	19117800	20044100	51852000	10937.2
1970	-18317300	-18385200	-51063000	0.0381392	18317300	18385200	51063000	10481.1			1970	-19101800	-20019900	-51799900	0.0381392	19101800	20019900	51799900	10858.8
1971	-18318700	-18382100	-51046900	0.0377002	18318700	18382100	51046900	10354.3			1971	-19086100	-19996200	-51748700	0.0377002	19086100	19996200	51748700	10712.5
1972	-18319200	-18379000	-51030900	0.0374819	18319200	18379000	51030900	10288.1			1972	-19070600	-19972500	-51698600	0.0374819	19070600	19972500	51698600	10629.8
1973	-18320100	-18376000	-51015300	0.037245	18320100	18376000	51015300	10217.2			1973	-19055300	-19948000	-51650400	0.037245	19055300	19948000	51650400	10542.8
1974	-18319700	-18372800	-51000300	0.0371609	18319700	18372800	51000300	10188.3			1974	-19040600	-19924300	-51604100	0.0371609	19040600	19924300	51604100	10499.9
1975	-18319400	-18369800	-50986300	0.0371918	18319400	18369800	50986300	10191.4			1975	-19026400	-19901000	-51559300	0.0371918	19026400	19901000	51559300	10490.2
1976	-18319000	-18366800	-50972300	0.0375476	18319000	18366800	50972300	10283.5			1976	-19012500	-19878000	-51516200	0.0375476	19012500	19878000	51516200	10572.7
1977	-18319100	-18364000	-50958700	0.0379628	18319100	18364000	50958700	10391.9			1977	-18998700	-19854300	-51474300	0.0379628	18998700	19854300	51474300	10671.9
1978	-18318900	-18361300	-50945600	0.0382251	18318900	18361300	50945600	10458.5			1978	-18985400	-19831600	-51433600	0.0382251	18985400	19831600	51433600	10728.4
1979	-18318700	-18358600	-50932600	0.0382496	18318700	18358600	50932600	10460.1			1979	-18972400	-19808900	-51394200	0.0382496	18972400	19808900	51394200	10718.6
1980	-18317800	-18355700	-50919600	0.0378821	18317800	18355700	50919600	10354.5			1980	-18959800	-19786900	-51356200	0.0378821	18959800	19786900	51356200	10599.6
1981	-18317200	-18353000	-50907100	0.0373091	18317200	18353000	50907100	10193.1			1981	-18947500	-19765100	-51319400	0.0373091	18947500	19765100	51319400	10424.1
1982	-18316200	-18350300	-50894900	0.0363239	18316200	18350300	50894900	9919.33			1982	-18935500	-19743500	-51283800	0.0363239	18935500	19743500	51283800	10134.4
1983	-18315200	-18347700	-50883200	0.0352302	18315200	18347700	50883200	9616.39			1983	-18923900	-19722700	-51249300	0.0352302	18923900	19722700	51249300	9815.79
1984	-18314200	-18345300	-50872400	0.0349352	18314200	18345300	50872400	9531.95			1984	-18912400	-19701700	-51215700	0.0349352	18912400	19701700	51215700	9720.54
1985	-18313000	-18342800	-50861200	0.0348996	18313000	18342800	50861200	9518.18			1985	-18901200	-19681000	-51182900	0.0348996	18901200	19681000	51182900	9697.91
1986	-18311200	-18340100	-50850100	0.0354265	18311200	18340100	50850100	9657.78			1986	-18890100	-19659700	-51151400	0.0354265	18890100	19659700	51151400	9831.85
1987	-18309600	-18337600	-50839700	0.0361697	18309600	18337600	50839700	9856.46			1987	-18879500	-19639000	-51121300	0.0361697	18879500	19639000	51121300	10025.9
1988	-18307400	-18335000	-50829500	0.0368006	18307400	18335000	50829500	10024.4			1988	-18869200	-19619100	-51092600	0.0368006	18869200	19619100	51092600	10189
1989	-18305500	-18332400	-50819500	0.0372971	18305500	18332400	50819500	10155.8			1989	-18859200	-19599400	-51064500	0.0372971	18859200	19599400	51064500	10314.7
1990	-18303800	-18330100	-50810200	0.037489	18303800	18330100	50810200	10204.4			1990	-18849400	-19580000	-51037100	0.037489	18849400	19580000	51037100	10356.3
1991	-18302300	-18327900	-50800900	0.0377663	18302300	18327900	50800900	10276.2			1991	-18839900	-19561400	-51010500	0.0377663	18839900	19561400	51010500	10421.7
1992	-18300100	-18325600	-50791400	0.0380897	18300100	18325600	50791400	10360.4			1992	-18830500	-19542300	-50984900	0.0380897	18830500	19542300	50984900	10500
1993	-18297600	-18323200	-50782500	0.0377575	18297600	18323200	50782500	10266.5			1993	-18821500	-19523700	-50960300	0.0377575	18821500	19523700	50960300	10398
1994	-18295800	-18321100	-50773800	0.0367972	18295800	18321100	50773800	10002			1994	-18812500	-19505000	-50936400	0.0367972	18812500	19505000	50936400	10123.6
1995	-18293500	-18318700	-50765000	0.0363431	18293500	18318700	50765000	9875.24			1995	-18804000	-19487700	-50913000	0.0363431	18804000	19487700	50913000	9989.16
1996	-18291600	-18316700	-50757000	0.0364448	18291600	18316700	50757000	9899.81			1996	-18795300	-19469100	-50890300	0.0364448	18795300	19469100	50890300	10007.8
1997	-18289100	-18314500	-50748800	0.0363941	18289100	18314500	50748800	9882.89			1997	-18787100	-19451600	-50868600	0.0363941	18787100	19451600	50868600	9984.94
1998	-18286500	-18312300	-50741000	0.0364892	18286500	18312300	50741000	9905.69			1998	-18779000	-19434000	-50847600	0.0364892	18779000	19434000	50847600	10002.4
[truncated: 1,580 more rows]
