# Supplementary material for: Energy release induced rockbursts based on butterfly-shaped plastic zones in roadways of coal reservoirs
Source: PLoS One. 2021 Jul 28;16(7):e0255044. doi: 10.1371/journal.pone.0255044 (PMC8318283; doi:10.1371/journal.pone.0255044)
Supplement: S1 Data — (ZIP) [file pone.0255044.s001.zip › Qianqiu coal/1.5/energy6.xlsx]

## Sheet: s1
	弹性								0.142			塑性								0.142
									17500000000											17500000000
1	-17607000	-18006100	-49508300	0.262912	17607000	18006100	49508300	18738.3	7.17149e+07		1	-16566200	-17698500	-48351600	0.262912	16566200	17698500	48351600	17816.2	6.70431e+07	4.67179e+06
2	-17617700	-18003800	-49481100	0.309936	17617700	18003800	49481100	22069.6			2	-16604900	-17692100	-48267200	0.309936	16604900	17692100	48267200	20941.8
3	-17601200	-18004600	-49503000	0.206584	17601200	18004600	49503000	14720.2			3	-16526600	-17690300	-48332900	0.206584	16526600	17690300	48332900	13985.3
4	-18301300	-18580300	-50643600	0.0805412	18301300	18580300	50643600	6024.27			4	-18593300	-20569200	-50740300	0.0805412	18593300	20569200	50740300	6145.12
5	-18307800	-18625800	-50644400	0.171302	18307800	18625800	50644400	12817.8			5	-18608000	-20685300	-50729000	0.171302	18608000	20685300	50729000	13078.4
6	-18301300	-18580600	-50643200	0.134419	18301300	18580600	50643200	10054.1			6	-18594100	-20594700	-50720300	0.134419	18594100	20594700	50720300	10251.1
7	-18297700	-18552900	-50645000	0.0660114	18297700	18552900	50645000	4936.69			7	-18586800	-20519300	-50743600	0.0660114	18586800	20519300	50743600	5034.87
8	-18296700	-18547500	-50643100	0.076708	18296700	18547500	50643100	5736.02			8	-18583600	-20490700	-50749200	0.076708	18583600	20490700	50749200	5850.38
9	-17795100	-18215000	-50812000	0.0639968	17795100	18215000	50812000	4788.07			9	-18445000	-18853100	-51396600	0.0639968	18445000	18853100	51396600	4926.07
10	-17751600	-18206000	-50791200	0.100416	17751600	18206000	50791200	7504.98			10	-18417500	-18688100	-51365400	0.100416	18417500	18688100	51365400	7711.42
11	-17786300	-18210600	-50789500	0.0787695	17786300	18210600	50789500	5888.22			11	-18427000	-18779600	-51342000	0.0787695	18427000	18779600	51342000	6048.23
12	-17817000	-18217200	-50805800	0.0471096	17817000	18217200	50805800	3524.38			12	-18448700	-18913800	-51362300	0.0471096	18448700	18913800	51362300	3623.5
13	-17832400	-18221900	-50823700	0.0544857	17832400	18221900	50823700	4079.25			13	-18465700	-18993100	-51404500	0.0544857	18465700	18993100	51404500	4199.57
14	-17593000	-17999900	-49477600	0.143249	17593000	17999900	49477600	10197.2			14	-16482300	-17673600	-48258000	0.143249	16482300	17673600	48258000	9667.31
15	-17607300	-17995200	-49429500	0.149886	17607300	17995200	49429500	10652			15	-16511300	-17656900	-48109200	0.149886	16511300	17656900	48109200	10060.5
16	-17590900	-17996000	-49452100	0.155384	17590900	17996000	49452100	11050.5			16	-16446400	-17658300	-48184600	0.155384	16446400	17658300	48184600	10454.6
17	-17580600	-18002900	-49511600	0.117809	17580600	18002900	49511600	8395.89			17	-16431200	-17681500	-48365600	0.117809	16431200	17681500	48365600	7979.96
18	-17576100	-18008600	-49557100	0.133331	17576100	18008600	49557100	9517.61			18	-16439400	-17701600	-48500400	0.133331	16439400	17701600	48500400	9077.87
19	-18317400	-18609800	-50729000	0.0959469	18317400	18609800	50729000	7200.02			19	-18675800	-21022500	-50876300	0.0959469	18675800	21022500	50876300	7385.26
20	-18312800	-18569400	-50736200	0.160325	18312800	18569400	50736200	12030.5			20	-18666000	-20927500	-50901100	0.160325	18666000	20927500	50901100	12340.5
21	-18308000	-18549200	-50722200	0.129149	18308000	18549200	50722200	9684.77			21	-18648500	-20836600	-50867200	0.129149	18648500	20836600	50867200	9920.99
22	-18313800	-18595700	-50717300	0.0769343	18313800	18595700	50717300	5770.26			22	-18661500	-20951500	-50845100	0.0769343	18661500	20951500	50845100	5911.61
23	-18319300	-18634700	-50717500	0.0842095	18319300	18634700	50717500	6317.84			23	-18675300	-21051700	-50843300	0.0842095	18675300	21051700	50843300	6476.17
24	-17820900	-18215300	-50788400	0.0749705	17820900	18215300	50788400	5605.37			24	-18438500	-18887400	-51316100	0.0749705	18438500	18887400	51316100	5755.96
25	-17855200	-18222900	-50808000	0.068252	17855200	18222900	50808000	5107.86			25	-18462900	-19029100	-51348700	0.068252	18462900	19029100	51348700	5251.79
26	-17877000	-18228400	-50825600	0.0692524	17877000	18228400	50825600	5186.8			26	-18483500	-19139400	-51385500	0.0692524	18483500	19139400	51385500	5340.17
27	-17864500	-18221900	-50792000	0.0680949	17864500	18221900	50792000	5093.52			27	-18456900	-19032300	-51302900	0.0680949	18456900	19032300	51302900	5231.42
28	-17896300	-18228800	-50809700	0.0716244	17896300	18228800	50809700	5362.13			28	-18478500	-19159600	-51329500	0.0716244	18478500	19159600	51329500	5513.12
29	-17924500	-18234900	-50824500	0.0784764	17924500	18234900	50824500	5879.39			29	-18500700	-19283100	-51364600	0.0784764	18500700	19283100	51364600	6053.77
30	-17604100	-18123100	-50346400	0.100748	17604100	18123100	50346400	7402.57			30	-17099600	-18092600	-50633500	0.100748	17099600	18092600	50633500	7454.1
31	-17615900	-18130100	-50384900	0.132356	17615900	18130100	50384900	9739.34			31	-17181100	-18116600	-50722900	0.132356	17181100	18116600	50722900	9829.67
32	-17637100	-18133000	-50384200	0.122794	17637100	18133000	50384200	9036.85			32	-17251000	-18122500	-50695700	0.122794	17251000	18122500	50695700	9114.81
33	-17620700	-18126100	-50351300	0.0919313	17620700	18126100	50351300	6756.74			33	-17149900	-18098700	-50626500	0.0919313	17149900	18098700	50626500	6802.32
34	-17602500	-18120000	-50326300	0.097215	17602500	18120000	50326300	7137.71			34	-17045700	-18080100	-50598000	0.097215	17045700	18080100	50598000	7180.93
35	-18295900	-18539200	-50645600	0.128661	18295900	18539200	50645600	9621.18			35	-18582600	-20506200	-50726300	0.128661	18582600	20506200	50726300	9806.29
36	-18292400	-18515900	-50643700	0.106881	18292400	18515900	50643700	7990.54			36	-18574200	-20434800	-50738400	0.106881	18574200	20434800	50738400	8144.53
37	-18290800	-18506700	-50642200	0.0994827	18290800	18506700	50642200	7436.51			37	-18570700	-20395100	-50752800	0.0994827	18570700	20395100	50752800	7581.91
38	-18288700	-18488300	-50645600	0.133993	18288700	18488300	50645600	10016			38	-18566600	-20385600	-50732600	0.133993	18566600	20385600	50732600	10204
39	-18286200	-18471800	-50643700	0.121919	18286200	18471800	50643700	9111.75			39	-18560400	-20330000	-50744000	0.121919	18560400	20330000	50744000	9283.7
40	-18284500	-18462200	-50641600	0.114966	18284500	18462200	50641600	8590.84			40	-18556500	-20289500	-50757000	0.114966	18556500	20289500	50757000	8755.12
41	-17548200	-18141000	-50530500	0.309525	17548200	18141000	50530500	22885.3			41	-17556800	-18174000	-50757500	0.309525	17556800	18174000	50757500	23074.4
42	-17569600	-18145500	-50541000	0.277604	17569600	18145500	50541000	20536			42	-17643800	-18189100	-50778000	0.277604	17643800	18189100	50778000	20722.5
43	-17584100	-18148000	-50544600	0.286946	17584100	18148000	50544600	21232			43	-17693400	-18194400	-50766500	0.286946	17693400	18194400	50766500	21418.4
44	-17272200	-18522900	-43349600	0.198032	17272200	18522900	43349600	11254.3			44	-15470100	-16303700	-32697100	0.198032	15470100	16303700	32697100	6832.41
45	-17279000	-18714700	-43206900	0.201908	17279000	18714700	43206900	11434.5			45	-15504400	-16860100	-32385600	0.201908	15504400	16860100	32385600	6931.58
46	-17338400	-18490600	-43855300	0.168028	17338400	18490600	43855300	9738.49			46	-15655900	-16497400	-33830600	0.168028	15655900	16497400	33830600	6142.64
47	-17327300	-18269800	-43996700	0.164357	17327300	18269800	43996700	9556.36			47	-15622600	-15924900	-34165200	0.164357	15622600	15924900	34165200	6049.14
48	-17274200	-18185700	-43701700	0.159669	17274200	18185700	43701700	9167.91			48	-15469200	-15525800	-33468200	0.159669	15469200	15525800	33468200	5646.13
49	-17210200	-18351800	-43078500	0.14717	17210200	18351800	43078500	8258.18			49	-15304800	-15693700	-32126500	0.14717	15304800	15693700	32126500	4884.36
50	-17211700	-17857300	-48840700	0.115969	17211700	17857300	48840700	8041.02			50	-14017300	-16876400	-45028200	0.115969	14017300	16876400	45028200	6781.15
51	-17254700	-17870200	-48889800	0.106268	17254700	17870200	48889800	7384.15			51	-14261500	-16960500	-45384900	0.106268	14261500	16960500	45384900	6314.49
52	-17323100	-17851200	-48685700	0.121948	17323100	17851200	48685700	8414			52	-14561100	-16891800	-44594300	0.121948	14561100	16891800	44594300	7030.52
53	-17292400	-17843800	-48663100	0.134466	17292400	17843800	48663100	9267.78			53	-14393700	-16820400	-44251800	0.134466	14393700	16820400	44251800	7634.92
54	-17155400	-17857400	-48897600	0.142255	17155400	17857400	48897600	9880.41			54	-13698400	-16822100	-44959600	0.142255	13698400	16822100	44959600	8278.63
55	-17427000	-18090100	-50288100	0.202697	17427000	18090100	50288100	14843.6			55	-16353500	-18002100	-50732800	0.202697	16353500	18002100	50732800	14980.6
56	-17454100	-18095900	-50302100	0.182236	17454100	18095900	50302100	13354.5			56	-16484700	-18019900	-50729000	0.182236	16484700	18019900	50729000	13477.2
57	-17448000	-18085200	-50231900	0.217764	17448000	18085200	50231900	15916.8			57	-16365400	-17978200	-50550100	0.217764	16365400	17978200	50550100	15988.6
58	-17418500	-18076900	-50202200	0.221713	17418500	18076900	50202200	16184.7			58	-16224300	-17951800	-50503000	0.221713	16224300	17951800	50503000	16236.7
59	-17406400	-18086100	-50279800	0.158901	17406400	18086100	50279800	11631.2			59	-16283800	-17992800	-50736500	0.158901	16283800	17992800	50736500	11740.5
60	-17585700	-18039100	-49765200	0.15946	17585700	18039100	49765200	11470.4			60	-16633200	-17807000	-49060000	0.15946	16633200	17807000	49060000	11101.4
61	-17583700	-18040600	-49777900	0.160691	17583700	18040600	49777900	11564.2			61	-16622800	-17811000	-49098900	0.160691	16622800	17811000	49098900	11202.5
62	-17582200	-18045500	-49814100	0.161388	17582200	18045500	49814100	11629.5			62	-16636100	-17826000	-49192500	0.161388	16636100	17826000	49192500	11291.4
63	-17612300	-17917700	-48871100	0.211134	17612300	17917700	48871100	14700.1			63	-16143700	-17327000	-46120800	0.211134	16143700	17327000	46120800	13091
64	-17718600	-17890700	-48572200	0.264433	17718600	17890700	48572200	18223.5			64	-16500700	-17230400	-45073400	0.264433	16500700	17230400	45073400	15777.1
65	-17683000	-17904000	-48702400	0.225821	17683000	17904000	48702400	15633.5			65	-16402900	-17281900	-45539200	0.225821	16402900	17281900	45539200	13713
66	-17666200	-17896800	-48667900	0.240821	17666200	17896800	48667900	16648.5			66	-16287100	-17239400	-45351500	0.240821	16287100	17239400	45351500	14502
67	-17934800	-18223100	-50730500	0.193682	17934800	18223100	50730500	14462.8			67	-18438400	-19113600	-51088900	0.193682	18438400	19113600	51088900	14777.6
68	-17933900	-18227200	-50760100	0.16407	17933900	18227200	50760100	12264.5			68	-18457400	-19168000	-51170400	0.16407	18457400	19168000	51170400	12559.5
69	-17978300	-18232000	-50750500	0.226263	17978300	18232000	50750500	16913.1			69	-18466300	-19276400	-51125900	0.226263	18466300	19276400	51125900	17308
70	-17752300	-17960500	-49036900	0.250469	17752300	17960500	49036900	17564.6			70	-17029100	-17563200	-46922600	0.250469	17029100	17563200	46922600	16132.1
71	-17786500	-17954800	-48962200	0.230663	17786500	17954800	48962200	16135.5			71	-17155100	-17550900	-46708300	0.230663	17155100	17550900	46708300	14750
72	-17757900	-17961400	-49037900	0.241964	17757900	17961400	49037900	16969.5			72	-17062500	-17570200	-46939000	0.241964	17062500	17570200	46939000	15598.3
73	-17797300	-17948500	-48906500	0.226417	17797300	17948500	48906500	15807.3			73	-17176300	-17527600	-46521000	0.226417	17176300	17527600	46521000	14377.1
74	-17597100	-18101500	-50199500	0.163266	17597100	18101500	50199500	11932			74	-16858700	-17980900	-50076400	0.163266	16858700	17980900	50076400	11818.6
75	-17603600	-18107200	-50233700	0.170133	17603600	18107200	50233700	12449.8			75	-16895400	-17994900	-50139600	0.170133	16895400	17994900	50139600	12347.2
76	-17606300	-18106000	-50222000	0.120804	17606300	18106000	50222000	8836.5			76	-16897000	-17991900	-50116900	0.120804	16897000	17991900	50116900	8760.02
77	-17173600	-17935900	-49440200	0.159359	17173600	17935900	49440200	11294			77	-14115300	-17312100	-48042400	0.159359	14115300	17312100	48042400	10512.3
78	-17203400	-17906500	-49200500	0.158715	17203400	17906500	49200500	11151.8			78	-14126200	-17153000	-46894900	0.158715	14126200	17153000	46894900	10010.4
79	-17233900	-17920500	-49269400	0.145477	17233900	17920500	49269400	10250			79	-14344100	-17239200	-47293200	0.145477	14344100	17239200	47293200	9331.97
80	-17128900	-17925300	-49409200	0.158684	17128900	17925300	49409200	11229.8			80	-13780400	-17231300	-47800500	0.158684	13780400	17231300	47800500	10352
81	-17497400	-18130500	-50505900	0.185849	17497400	18130500	50505900	13724.1			81	-17366400	-18135100	-50670100	0.185849	17366400	18135100	50670100	13793.2
82	-17456900	-18122000	-50485700	0.186149	17456900	18122000	50485700	13732.4			82	-17208000	-18108700	-50639900	0.186149	17208000	18108700	50639900	13785.8
83	-17474500	-18125500	-50493400	0.187388	17474500	18125500	50493400	13829.3			83	-17275200	-18120900	-50659700	0.187388	17275200	18120900	50659700	13893.7
84	-17466800	-18124100	-50491300	0.179186	17466800	18124100	50491300	13222.3			84	-17252100	-18114700	-50638900	0.179186	17252100	18114700	50638900	13273.6
85	-17462700	-18069400	-50104600	0.177818	17462700	18069400	50104600	12938.5			85	-16517700	-17889600	-49765100	0.177818	16517700	17889600	49765100	12697.4
86	-17458900	-18072000	-50126800	0.17918	17458900	18072000	50126800	13047.8			86	-16507500	-17895000	-49813900	0.17918	16507500	17895000	49813900	12816.8
87	-17466400	-18069300	-50100200	0.221612	17466400	18069300	50100200	16122.9			87	-16519800	-17889400	-49761600	0.221612	16519800	17889400	49761600	15822.7
88	-17451700	-18072900	-50140500	0.150232	17451700	18072900	50140500	10944.7			88	-16497400	-17897100	-49839100	0.150232	16497400	17897100	49839100	10755.4
89	-17894500	-17931600	-48688300	0.157342	17894500	17931600	48688300	10905.1			89	-17505100	-17581400	-45954900	0.157342	17505100	17581400	45954900	9809.43
90	-17923400	-17925500	-48598500	0.157987	17923400	17925500	48598500	10916.2			90	-17483700	-17689300	-45694300	0.157987	17483700	17689300	45694300	9760.35
91	-17908300	-17926800	-48640200	0.157633	17908300	17926800	48640200	10907.1			91	-17494600	-17634500	-45827100	0.157633	17494600	17634500	45827100	9783.79
92	-17923300	-17924700	-48610400	0.150036	17923300	17924700	48610400	10371.2			92	-17483000	-17669700	-45708600	0.150036	17483000	17669700	45708600	9272.61
93	-18353800	-18945600	-50652700	0.162703	18353800	18945600	50652700	12208.2			93	-18691100	-21234700	-50772900	0.162703	18691100	21234700	50772900	12503.6
94	-18361200	-18985600	-50665900	0.125245	18361200	18985600	50665900	9404.94			94	-18704300	-21265800	-50836400	0.125245	18704300	21265800	50836400	9648.84
95	-18354000	-18938500	-50661300	0.160324	18354000	18938500	50661300	12032.7			95	-18691900	-21193700	-50819900	0.160324	18691900	21193700	50819900	12336
96	-17732400	-17976200	-49168700	0.0755181	17732400	17976200	49168700	5320.75			96	-17098600	-17641200	-47410100	0.0755181	17098600	17641200	47410100	4958.03
97	-17738600	-17973900	-49146700	0.101271	17738600	17973900	49146700	7129.78			97	-17113500	-17633700	-47341600	0.101271	17113500	17633700	47341600	6632.28
98	-17722700	-17978400	-49194600	0.0997901	17722700	17978400	49194600	7037.04			98	-17062400	-17645400	-47476400	0.0997901	17062400	17645400	47476400	6566.23
99	-17721200	-17979800	-49206100	0.0763332	17721200	17979800	49206100	5385.11			99	-17062400	-17650500	-47512600	0.0763332	17062400	17650500	47512600	5029.66
100	-17723600	-17979400	-49200400	0.0747859	17723600	17979400	49200400	5274.95			100	-17075300	-17650700	-47500900	0.0747859	17075300	17650700	47500900	4926.02
101	-17662700	-17999800	-49407100	0.0787187	17662700	17999800	49407100	5592.02			101	-16922300	-17711200	-48086500	0.0787187	16922300	17711200	48086500	5295
102	-17667300	-17997700	-49387400	0.106186	17667300	17997700	49387400	7538.07			102	-16929500	-17704500	-48031400	0.106186	16929500	17704500	48031400	7128.15
103	-17654600	-18002600	-49435400	0.105483	17654600	18002600	49435400	7500.62			103	-16890100	-17716900	-48159400	0.105483	16890100	17716900	48159400	7113.11
104	-17652600	-18003400	-49443100	0.0841721	17652600	18003400	49443100	5986.86			104	-16890600	-17720200	-48182600	0.0841721	16890600	17720200	48182600	5681.01
105	-17655300	-18002700	-49435300	0.0776546	17655300	18002700	49435300	5521.83			105	-16903900	-17719500	-48164300	0.0776546	16903900	17719500	48164300	5238.03
106	-17571700	-18145100	-50536500	0.180009	17571700	18145100	50536500	13314.4			106	-17639600	-18180000	-50717600	0.180009	17639600	18180000	50717600	13407.7
107	-17526200	-18136400	-50519700	0.171935	17526200	18136400	50519700	12705.5			107	-17474200	-18153000	-50690300	0.171935	17474200	18153000	50690300	12779.2
108	-17539800	-18138900	-50523700	0.176633	17539800	18138900	50523700	13055.7			108	-17523900	-18161700	-50702200	0.176633	17523900	18161700	50702200	13138.5
109	-17553100	-18141300	-50527600	0.149863	17553100	18141300	50527600	11079.6			109	-17575000	-18167600	-50693400	0.149863	17575000	18167600	50693400	11147.7
110	-17366000	-18082100	-50291800	0.138165	17366000	18082100	50291800	10115			110	-16737200	-18010000	-50405300	0.138165	16737200	18010000	50405300	10114.4
111	-17367700	-18083200	-50298200	0.163373	17367700	18083200	50298200	11963.3			111	-16744400	-18011100	-50406000	0.163373	16744400	18011100	50406000	11960.6
112	-17360300	-18079000	-50275600	0.164564	17360300	18079000	50275600	12040.1			112	-16698500	-17999300	-50367700	0.164564	16698500	17999300	50367700	12027.4
113	-17414300	-18418200	-44469400	0.0865001	17414300	18418200	44469400	5131.64			113	-15543400	-16281900	-33242500	0.0865001	15543400	16281900	33242500	3063.16
114	-17449100	-18340000	-44796400	0.122325	17449100	18340000	44796400	7344.2			114	-15613900	-16221400	-33806100	0.122325	15613900	16221400	33806100	4446.34
115	-17444800	-18556500	-44549300	0.120973	17444800	18556500	44549300	7209.58			115	-15661100	-16929200	-33435700	0.120973	15661100	16929200	33435700	4372.48
116	-17412000	-18606200	-44265500	0.0923456	17412000	18606200	44265500	5445.74			116	-15577000	-16880000	-32884300	0.0923456	15577000	16880000	32884300	3248.35
117	-17378500	-18587900	-44044100	0.0802899	17378500	18587900	44044100	4693.01			117	-15482200	-16651300	-32436000	0.0802899	15482200	16651300	32436000	2752.42
118	-17743800	-18145000	-50363600	0.0982564	17743800	18145000	50363600	7231.14			118	-17524900	-18137700	-50529900	0.0982564	17524900	18137700	50529900	7263.45
119	-17756400	-18146600	-50362100	0.129678	17756400	18146600	50362100	9543.95			119	-17551900	-18139000	-50512400	0.129678	17551900	18139000	50512400	9581.99
120	-17730500	-18139400	-50336700	0.1505	17730500	18139400	50336700	11064.2			120	-17433400	-18116200	-50468200	0.1505	17433400	18116200	50468200	11093.7
121	-17722600	-18139000	-50342000	0.113237	17722600	18139000	50342000	8325.88			121	-17426200	-18118500	-50491900	0.113237	17426200	18118500	50491900	8353.7
122	-17724000	-18141500	-50358300	0.100299	17724000	18141500	50358300	7379.01			122	-17463800	-18129600	-50533200	0.100299	17463800	18129600	50533200	7412.2
123	-16296900	-17869000	-49838900	0.184557	16296900	17869000	49838900	13195.9			123	-13417900	-17553800	-50466100	0.184557	13417900	17553800	50466100	13310.3
124	-16381700	-17865300	-49727800	0.196538	16381700	17865300	49727800	14002.5			124	-13344200	-17489900	-50083400	0.196538	13344200	17489900	50083400	13968
125	-16436200	-17898800	-49912600	0.203921	16436200	17898800	49912600	14633			125	-13807500	-17610200	-50479800	0.203921	13807500	17610200	50479800	14737.7
126	-16382400	-17929200	-50183400	0.20101	16382400	17929200	50183400	14563.4			126	-14039000	-17740100	-51175800	0.20101	14039000	17740100	51175800	14921.6
127	-17949300	-18216600	-50669200	0.181742	17949300	18216600	50669200	13542.9			127	-18398300	-19001200	-50914900	0.181742	18398300	19001200	50914900	13769.8
128	-17906300	-18208600	-50655400	0.18559	17906300	18208600	50655400	13818.5			128	-18373800	-18845400	-50896200	0.18559	18373800	18845400	50896200	14035.1
129	-17896300	-18207700	-50658800	0.187685	17896300	18207700	50658800	13975.2			129	-18373800	-18831500	-50910000	0.187685	18373800	18831500	50910000	14198.9
130	-17957600	-18216500	-50660500	0.158561	17957600	18216500	50660500	11812.5			130	-18395200	-19011300	-50883100	0.158561	18395200	19011300	50883100	12000.9
131	-17055100	-18060300	-50446700	0.189258	17055100	18060300	50446700	13904.2			131	-16126100	-18025300	-51126300	0.189258	16126100	18025300	51126300	14169.7
132	-16997200	-18058600	-50493000	0.225173	16997200	18058600	50493000	16564.3			132	-16020500	-18034700	-51298500	0.225173	16020500	18034700	51298500	16953.9
133	-17061400	-18073100	-50532300	0.219151	17061400	18073100	50532300	16151.1			133	-16251700	-18072600	-51338000	0.219151	16251700	18072600	51338000	16545.7
134	-17725200	-18620300	-46488600	0.267454	17725200	18620300	46488600	17182			134	-16700900	-19201800	-38590200	0.267454	16700900	19201800	38590200	12626
135	-17752100	-18497100	-46803800	0.256292	17752100	18497100	46803800	16642.8			135	-16781900	-18922600	-39448300	0.256292	16781900	18922600	39448300	12490
136	-17735000	-18516500	-46662000	0.275102	17735000	18516500	46662000	17772.1			136	-16720500	-18913200	-39019100	0.275102	16720500	18913200	39019100	13166.3
137	-17720800	-18000400	-47076900	0.107653	17720800	18000400	47076900	7031.58			137	-16706200	-16843600	-42105100	0.107653	16706200	16843600	42105100	5704.21
138	-17708200	-17972400	-47014800	0.15047	17708200	17972400	47014800	9802.81			138	-16577400	-16804700	-41956000	0.15047	16577400	16804700	41956000	7913.15
139	-17697500	-18131200	-46779800	0.179325	17697500	18131200	46779800	11595.5			139	-16760500	-16989100	-41229100	0.179325	16760500	16989100	41229100	9188.3
140	-17711300	-18096100	-46912800	0.104181	17711300	18096100	46912800	6768.42			140	-16808100	-16963700	-41594200	0.104181	16808100	16963700	41594200	5418.73
141	-17725000	-18042800	-47064000	0.0974211	17725000	18042800	47064000	6362.53			141	-16856700	-16870900	-42034300	0.0974211	16856700	16870900	42034300	5155.69
142	-17927300	-18228300	-50774900	0.111849	17927300	18228300	50774900	8364.95			142	-18465900	-19180500	-51218700	0.111849	18465900	19180500	51218700	8577.34
143	-17474500	-18092900	-50260400	0.18456	17474500	18092900	50260400	13506.3			143	-16514600	-18004100	-50585900	0.18456	16514600	18004100	50585900	13580.8
144	-17481500	-18102600	-50322500	0.170868	17481500	18102600	50322500	12533.1			144	-16619000	-18040900	-50744300	0.170868	16619000	18040900	50744300	12654
145	-17975200	-18180200	-50383500	0.126075	17975200	18180200	50383500	9300.63			145	-18097100	-18201700	-50414900	0.126075	18097100	18201700	50414900	9319.46
146	-17956900	-18177300	-50381100	0.124932	17956900	18177300	50381100	9214.28			146	-18032800	-18191400	-50405600	0.124932	18032800	18191400	50405600	9227.52
147	-17667700	-18884900	-45813000	0.0714781	17667700	18884900	45813000	4487.35			147	-16582300	-19620400	-37324900	0.0714781	16582300	19620400	37324900	3220.44
148	-17659200	-18902600	-45734400	0.106922	17659200	18902600	45734400	6693.64			148	-16549100	-19628600	-37079300	0.106922	16549100	19628600	37079300	4768.13
149	-17527500	-17775900	-47943500	0.159929	17527500	17775900	47943500	10750			149	-15589100	-17047300	-44677300	0.159929	15589100	17047300	44677300	9322.11
150	-17574900	-17758100	-47768600	0.18651	17574900	17758100	47768600	12459.4			150	-15630600	-16984300	-44186100	0.18651	15630600	16984300	44186100	10660.5
151	-17600400	-18027800	-49669500	0.154917	17600400	18027800	49669500	11106			151	-16695700	-17777200	-48784100	0.154917	16695700	17777200	48784100	10679.4
152	-17594100	-18032200	-49707300	0.237025	17594100	18032200	49707300	17015			152	-16679600	-17789900	-48891400	0.237025	16679600	17789900	48891400	16403.3
153	-18138400	-18242300	-50663600	0.0877093	18138400	18242300	50663600	6543.49			153	-18460800	-19536200	-50826500	0.0877093	18460800	19536200	50826500	6653.11
154	-18109100	-18237800	-50661000	0.104496	18109100	18237800	50661000	7793.45			154	-18448400	-19445200	-50828800	0.104496	18448400	19445200	50828800	7921.21
155	-18306600	-18402200	-50859000	0.16444	18306600	18402200	50859000	12377.7			155	-18693600	-20765100	-51261000	0.16444	18693600	20765100	51261000	12796.5
156	-18310500	-18449800	-50839800	0.163001	18310500	18449800	50839800	12265.4			156	-18696500	-20845300	-51201400	0.163001	18696500	20845300	51201400	12667.5
157	-17066700	-17883200	-49170600	0.103022	17066700	17883200	49170600	7223.59			157	-13211200	-16912400	-46091500	0.103022	13211200	16912400	46091500	6261.44
158	-17068600	-17862200	-49018500	0.122236	17068600	17862200	49018500	8522.79			158	-13176300	-16784300	-45211600	0.122236	13176300	16784300	45211600	7166.21
159	-17807000	-17953700	-48933400	0.187909	17807000	17953700	48933400	13132.9			159	-17283100	-17563900	-46673600	0.187909	17283100	17563900	46673600	12012.8
160	-17811200	-17952100	-48918100	0.172086	17811200	17952100	48918100	12020.6			160	-17308100	-17563200	-46643100	0.172086	17308100	17563200	46643100	10990.7
161	-17383000	-18093700	-50357900	0.161326	17383000	18093700	50357900	11840.3			161	-16833600	-18035500	-50491400	0.161326	16833600	18035500	50491400	11854.2
162	-17382200	-18092200	-50348000	0.146689	17382200	18092200	50348000	10762.1			162	-16831900	-18032600	-50472600	0.146689	16831900	18032600	50472600	10771.2
163	-17579100	-18069200	-49986700	0.306666	17579100	18069200	49986700	22236.9			163	-16687900	-17896300	-49642500	0.306666	16687900	17896300	49642500	21823.6
164	-17585300	-18075500	-50025600	0.308833	17585300	18075500	50025600	22426.7			164	-16726800	-17913800	-49728600	0.308833	16726800	17913800	49728600	22053.3
165	-17574100	-18051500	-49865100	0.13586	17574100	18051500	49865100	9807.61			165	-16654800	-17844600	-49306700	0.13586	16654800	17844600	49306700	9546.92
166	-17571600	-18056700	-49904900	0.170991	17571600	18056700	49904900	12361.4			166	-16660900	-17859100	-49404200	0.170991	16660900	17859100	49404200	12059.6
167	-17552500	-18145100	-50555300	0.175319	17552500	18145100	50555300	12974.5			167	-17636200	-18200700	-50868600	0.175319	17636200	18200700	50868600	13129
168	-17533300	-18140200	-50539900	0.127466	17533300	18140200	50539900	9426.67			168	-17556300	-18185700	-50841500	0.127466	17556300	18185700	50841500	9531
169	-16143700	-17815800	-49612200	0.136914	16143700	17815800	49612200	9698.3			169	-12810200	-17403300	-49999200	0.136914	12810200	17403300	49999200	9680.04
170	-16150700	-17849200	-49843400	0.149674	16150700	17849200	49843400	10693.8			170	-13253100	-17550100	-50605000	0.149674	13253100	17550100	50605000	10843.9
171	-17417900	-18109600	-50436300	0.179015	17417900	18109600	50436300	13179			171	-17025300	-18077000	-50595800	0.179015	17025300	18077000	50595800	13220.4
172	-17406300	-18106800	-50428000	0.168495	17406300	18106800	50428000	12399.8			172	-16976300	-18067400	-50576400	0.168495	16976300	18067400	50576400	12430.8
173	-17686200	-18142100	-50400400	0.172581	17686200	18142100	50400400	12712.7			173	-17438200	-18145600	-50673400	0.172581	17438200	18145600	50673400	12816.3
174	-17709200	-18145400	-50400500	0.171624	17709200	18145400	50400500	12644.3			174	-17494100	-18151300	-50658200	0.171624	17494100	18151300	50658200	12743.1
175	-16754300	-17535200	-46997400	0.149804	16754300	17535200	46997400	9655.24			175	-12685200	-16118100	-40944300	0.149804	12685200	16118100	40944300	7293.94
176	-16518100	-17540400	-47270500	0.137305	16518100	17540400	47270500	8926.79			176	-11990600	-16081400	-41376600	0.137305	11990600	16081400	41376600	6785.9
177	-16649700	-17586500	-47467900	0.161165	16649700	17586500	47467900	10567.9			177	-12507000	-16281300	-42287900	0.161165	12507000	16281300	42287900	8317.04
178	-17444600	-18138800	-50618300	0.143993	17444600	18138800	50618300	10672.5			178	-17463000	-18216900	-51157700	0.143993	17463000	18216900	51157700	10882.5
179	-17408200	-18133700	-50618500	0.0995634	17408200	18133700	50618500	7377.7			179	-17334400	-18203500	-51190800	0.0995634	17334400	18203500	51190800	7527.21
180	-17393900	-18126300	-50579800	0.131653	17393900	18126300	50579800	9741			180	-17237900	-18178300	-51107400	0.131653	17237900	18178300	51107400	9917.31
181	-17429500	-18132200	-50586000	0.111836	17429500	18132200	50586000	8278.61			181	-17363800	-18193900	-51092900	0.111836	17363800	18193900	51092900	8427.09
182	-17504100	-18151900	-50652000	0.139299	17504100	18151900	50652000	10341.4			182	-17685900	-18252400	-51188200	0.139299	17685900	18252400	51188200	10555.1
183	-17478900	-18144800	-50626500	0.132422	17478900	18144800	50626500	9820.12			183	-17565900	-18229700	-51146500	0.132422	17565900	18229700	51146500	10010.9
184	-17731200	-18191000	-50704300	0.2121	17731200	18191000	50704300	15800.5			184	-18352200	-18440500	-51146400	0.2121	18352200	18440500	51146400	16133.3
185	-17680200	-18181500	-50687600	0.200376	17680200	18181500	50687600	14912.9			185	-18260100	-18326400	-51142700	0.200376	18260100	18326400	51142700	15219.6
186	-17630700	-18171300	-50664400	0.16985	17630700	18171300	50664400	12626.1			186	-18074000	-18296200	-51113000	0.16985	18074000	18296200	51113000	12870.2
187	-17669600	-18856300	-45854800	0.157356	17669600	18856300	45854800	9891.6			187	-16558500	-19637300	-37137700	0.157356	16558500	19637300	37137700	7035.65
188	-17674800	-18826800	-45922000	0.21382	17674800	18826800	45922000	13471.4			188	-16557100	-19554600	-37210700	0.21382	16557100	19554600	37210700	9576.59
189	-17690100	-18784800	-46072900	0.197934	17690100	18784800	46072900	12537			189	-16608000	-19530100	-37598800	0.197934	16608000	19530100	37598800	9008.36
190	-17687100	-18819900	-46016700	0.149826	17687100	18819900	46016700	9472.96			190	-16613700	-19626700	-37542600	0.149826	16613700	19626700	37542600	6813.51
191	-17665600	-18883600	-45799000	0.108505	17665600	18883600	45799000	6808.16			191	-16562000	-19653300	-37146900	0.108505	16562000	19653300	37146900	4854.64
192	-17677300	-18858700	-45907800	0.118885	17677300	18858700	45907800	7488.52			192	-16595600	-19663400	-37376300	0.118885	16595600	19663400	37376300	5371.87
193	-17673200	-18326600	-46410300	0.215072	17673200	18326600	46410300	13737.8			193	-16674600	-17492600	-40111500	0.215072	16674600	17492600	40111500	10574.8
194	-17687400	-18236000	-46602400	0.179988	17687400	18236000	46602400	11571.3			194	-16728500	-17311400	-40678100	0.179988	16728500	17311400	40678100	9044.35
195	-17656200	-18454500	-46161200	0.181799	17656200	18454500	46161200	11516.8			195	-16612900	-17821700	-39341800	0.181799	16612900	17821700	39341800	8687.68
196	-17615800	-17957900	-49154600	0.154944	17615800	17957900	49154600	10901.6			196	-16365300	-17509900	-47205100	0.154944	16365300	17509900	47205100	10036.9
197	-17607100	-17966400	-49224300	0.159614	17607100	17966400	49224300	11258.2			197	-16366200	-17543300	-47442800	0.159614	16366200	17543300	47442800	10434.2
198	-17638900	-17959700	-49144700	0.193883	17638900	17959700	49144700	13638.6			198	-16476500	-17522400	-47183400	0.193883	16476500	17522400	47183400	12559.2
199	-17662600	-17949800	-49050400	0.236976	17662600	17949800	49050400	16615.2			199	-16521300	-17483300	-46859400	0.236976	16521300	17483300	46859400	15165.5
200	-17576500	-17962600	-49227800	0.12354	17576500	17962600	49227800	8712.88			200	-16212800	-17522100	-47444700	0.12354	16212800	17522100	47444700	8067.67
201	-17614000	-17953400	-49124500	0.178307	17614000	17953400	49124500	12531.3			201	-16331000	-17489400	-47093600	0.178307	16331000	17489400	47093600	11497.9
202	-17740100	-18186500	-50663300	0.135685	17740100	18186500	50663300	10093.7			202	-18327800	-18386300	-51026300	0.135685	18327800	18386300	51026300	10272.9
203	-17740100	-18188100	-50675200	0.151241	17740100	18188100	50675200	11255.7			203	-18336700	-18415000	-51061200	0.151241	18336700	18415000	51061200	11467.3
204	-17695900	-18180200	-50662400	0.148309	17695900	18180200	50662400	11029			204	-18254100	-18313100	-51053900	0.148309	18254100	18313100	51053900	11228.9
205	-17697400	-18178700	-50650700	0.136946	17697400	18178700	50650700	10179.9			205	-18237800	-18306200	-51020600	0.136946	18237800	18306200	51020600	10355.1
206	-17778600	-18191900	-50663700	0.126739	17778600	18191900	50663700	9430.9			206	-18340000	-18501600	-50998500	0.126739	18340000	18501600	50998500	9594.31
207	-17738300	-18184800	-50653100	0.12739	17738300	18184800	50653100	9473.05			207	-18320400	-18362100	-50997900	0.12739	18320400	18362100	50997900	9633.47
208	-17780600	-18523100	-46981600	0.258633	17780600	18523100	46981600	16911.6			208	-16921000	-19200300	-40164300	0.258633	16921000	19200300	40164300	13034
209	-17779200	-18535200	-46958900	0.264206	17779200	18535200	46958900	17263.2			209	-16930400	-19270300	-40160900	0.264206	16930400	19270300	40160900	13326
210	-17767900	-18602400	-46811200	0.226228	17767900	18602400	46811200	14709			210	-16892100	-19418700	-39738800	0.226228	16892100	19418700	39738800	11238
211	-17765200	-18579200	-46815000	0.207605	17765200	18579200	46815000	13497.2			211	-16873300	-19327300	-39696300	0.207605	16873300	19327300	39696300	10281.3
212	-17786300	-18440600	-47104600	0.233119	17786300	18440600	47104600	15302.4			212	-16926800	-18934700	-40470800	0.233119	16926800	18934700	40470800	11853.9
213	-17789300	-18442400	-47124200	0.290147	17789300	18442400	47124200	19060.2			213	-16948400	-18984800	-40575500	0.290147	16948400	18984800	40575500	14827.2
214	-17560100	-18073200	-50034300	0.188914	17560100	18073200	50034300	13720.3			214	-16682200	-17903800	-49702100	0.188914	16682200	17903800	49702100	13472.9
215	-17561500	-18078300	-50068900	0.166594	17561500	18078300	50068900	12114.6			215	-16701300	-17918300	-49786300	0.166594	16701300	17918300	49786300	11919.5
216	-17555100	-18076200	-50060500	0.155358	17555100	18076200	50060500	11293.6			216	-16682900	-17911800	-49758500	0.155358	16682900	17911800	49758500	11102.9
217	-17553800	-18070700	-50022400	0.164491	17553800	18070700	50022400	11940.8			217	-16666500	-17897100	-49669700	0.164491	16666500	17897100	49669700	11715.9
218	-17564600	-18067400	-49987900	0.164446	17564600	18067400	49987900	11923.5			218	-16675600	-17888300	-49597600	0.164446	16675600	17888300	49597600	11682.3
219	-17559800	-18065900	-49982200	0.175908	17559800	18065900	49982200	12751.5			219	-16666500	-17884600	-49580400	0.175908	16666500	17884600	49580400	12487.9
220	-17711100	-17958400	-49062900	0.181566	17711100	17958400	49062900	12740.8			220	-16811700	-17537500	-46955900	0.181566	16811700	17537500	46955900	11689
221	-17730400	-17958700	-49046000	0.234491	17730400	17958700	49046000	16446.8			221	-16903500	-17544900	-46917400	0.234491	16903500	17544900	46917400	15084.9
222	-17708600	-17965100	-49113700	0.181136	17708600	17965100	49113700	12734.2			222	-16824500	-17562900	-47125000	0.181136	16824500	17562900	47125000	11738.4
223	-17505000	-18004100	-49595700	0.18006	17505000	18004100	49595700	12864.8			223	-16102000	-17675200	-48649600	0.18006	16102000	17675200	48649600	12300.5
224	-17501100	-18011800	-49654400	0.156015	17501100	18011800	49654400	11170.5			224	-16132200	-17704800	-48830900	0.156015	16132200	17704800	48830900	10732.9
225	-17832100	-18223700	-50836900	0.0818258	17832100	18223700	50836900	6129.04			225	-18475200	-19023500	-51442500	0.0818258	18475200	19023500	51442500	6316.71
226	-17776100	-18213700	-50821800	0.0884445	17776100	18213700	50821800	6618.63			226	-18445900	-18822200	-51434200	0.0884445	18445900	18822200	51434200	6815.32
227	-17791700	-18208200	-50766700	0.112661	17791700	18208200	50766700	8415.13			227	-18414200	-18754400	-51275800	0.112661	18414200	18754400	51275800	8628.8
228	-17747100	-18201800	-50765900	0.113139	17747100	18201800	50765900	8447.95			228	-18398500	-18615900	-51301700	0.113139	18398500	18615900	51301700	8664.38
229	-18011600	-18234000	-50731300	0.174012	18011600	18234000	50731300	13001.5			229	-18465400	-19338600	-51057200	0.174012	18465400	19338600	51057200	13285.6
230	-17985100	-18228300	-50717200	0.205964	17985100	18228300	50717200	15378.2			230	-18445700	-19228000	-51026800	0.205964	18445700	19228000	51026800	15694.5
231	-17967900	-18224400	-50706700	0.185981	17967900	18224400	50706700	13879.2			231	-18431700	-19148500	-51006400	0.185981	18431700	19148500	51006400	14152.8
232	-17481600	-18025000	-49768500	0.117674	17481600	18025000	49768500	8459.29			232	-16116700	-17752300	-49185500	0.117674	16116700	17752300	49185500	8202.7
233	-17491700	-18019700	-49720300	0.0881652	17491700	18019700	49720300	6327.29			233	-16136100	-17733100	-49029100	0.0881652	16136100	17733100	49029100	6110.66
234	-17779300	-18560200	-46934500	0.175808	17779300	18560200	46934500	11479.4			234	-16938700	-19360200	-40130600	0.175808	16938700	19360200	40130600	8867.59
235	-17697400	-18127100	-50281900	0.120249	17697400	18127100	50281900	8820.69			235	-17197500	-18056100	-50274300	0.120249	17197500	18056100	50274300	8787.61
236	-17679100	-18122200	-50265500	0.162736	17679100	18122200	50265500	11928.6			236	-17133100	-18042600	-50242700	0.162736	17133100	18042600	50242700	11873.7
237	-17660900	-18117300	-50248200	0.200037	17660900	18117300	50248200	14651.8			237	-17068200	-18028300	-50205500	0.200037	17068200	18028300	50205500	14569.1
238	-17702200	-17880800	-47063700	0.198745	17702200	17880800	47063700	12961.5			238	-16276200	-16389500	-39291300	0.198745	16276200	16389500	39291300	9295.98
239	-17720500	-17743700	-47519900	0.211272	17720500	17743700	47519900	13998.8			239	-15888600	-16522700	-40631100	0.211272	15888600	16522700	40631100	10429.4
240	-17727000	-17905200	-47215900	0.227569	17727000	17905200	47215900	14930.1			240	-16486800	-16490300	-39801100	0.227569	16486800	16490300	39801100	10909.7
241	-17258600	-17925400	-49279600	0.1058	17258600	17925400	49279600	7458.55			241	-14508100	-17276800	-47397900	0.1058	14508100	17276800	47397900	6821.05
242	-17325300	-17916000	-49146300	0.168192	17325300	17916000	49146300	11804.5			242	-14788700	-17242400	-46871300	0.168192	14788700	17242400	46871300	10640
243	-17440600	-18039500	-49913200	0.10561	17440600	18039500	49913200	7629.96			243	-16022200	-17806100	-49664500	0.10561	16022200	17806100	49664500	7489.77
244	-17455300	-18036600	-49877400	0.099437	17455300	18036600	49877400	7175.37			244	-16069800	-17794300	-49532300	0.099437	16069800	17794300	49532300	7019.52
245	-17452500	-18031000	-49840500	0.101405	17452500	18031000	49840500	7307.4			245	-16022800	-17773700	-49432200	0.101405	16022800	17773700	49432200	7129.75
246	-17416700	-18042200	-49956400	0.137894	17416700	18042200	49956400	9976.37			246	-15958900	-17816300	-49800100	0.137894	15958900	17816300	49800100	9824.82
247	-17430400	-18034500	-49887600	0.119874	17430400	18034500	49887600	8651.79			247	-15962900	-17787500	-49590700	0.119874	15962900	17787500	49590700	8475.01
248	-17510800	-17769000	-47910600	0.143002	17510800	17769000	47910600	9599.05			248	-15111700	-16543600	-41556600	0.143002	15111700	16543600	41556600	7290.68
249	-17591000	-17774500	-47870000	0.159401	17591000	17774500	47870000	10690.4			249	-15486200	-16604400	-41616400	0.159401	15486200	16604400	41616400	8175.65
250	-17637900	-17781300	-47871600	0.172377	17637900	17781300	47871600	11565.7			250	-15719700	-16661300	-41789300	0.172377	15719700	16661300	41789300	8926.02
251	-17378800	-18090800	-50341500	0.0676179	17378800	18090800	50341500	4959.62			251	-16832800	-18037200	-50504500	0.0676179	16832800	18037200	50504500	4970.9
252	-17385600	-18093900	-50356700	0.0801769	17385600	18093900	50356700	5884.31			252	-16872700	-18047700	-50539700	0.0801769	16872700	18047700	50539700	5903.23
253	-17626300	-18156700	-50564200	0.291817	17626300	18156700	50564200	21614			253	-17844200	-18219200	-50792900	0.291817	17844200	18219200	50792900	21825.6
254	-17813100	-18151900	-50343500	0.103338	17813100	18151900	50343500	7603.39			254	-17632400	-18136200	-50412000	0.103338	17632400	18136200	50412000	7612.39
255	-17812800	-18151500	-50340700	0.134203	17812800	18151500	50340700	9873.35			255	-17617400	-18132200	-50398200	0.134203	17617400	18132200	50398200	9880.1
256	-17810800	-18151000	-50339400	0.144119	17810800	18151000	50339400	10602.2			256	-17597000	-18128000	-50388400	0.144119	17597000	18128000	50388400	10604.8
257	-18303300	-18560600	-50677400	0.121154	18303300	18560600	50677400	9071.55			257	-18617800	-20732100	-50752000	0.121154	18617800	20732100	50752000	9261.07
258	-18304400	-18575900	-50670100	0.113221	18304400	18575900	50670100	8476.34			258	-18616200	-20739000	-50733800	0.113221	18616200	20739000	50733800	8649.74
259	-16283100	-17940700	-50364400	0.144023	16283100	17940700	50364400	10497.6			259	-14209000	-17835500	-51687500	0.144023	14209000	17835500	51687500	10901.5
260	-16279100	-17901400	-50087900	0.184927	16279100	17901400	50087900	13342.7			260	-13787600	-17684100	-51027100	0.184927	13787600	17684100	51027100	13638.5
261	-16376300	-17963100	-50431700	0.165928	16376300	17963100	50431700	12130.9			261	-14477500	-17882100	-51751500	0.165928	14477500	17882100	51751500	12603.2
262	-16288200	-17971400	-50579200	0.126801	16288200	17971400	50579200	9315.44			262	-14599300	-17961800	-52198900	0.126801	14599300	17961800	52198900	9793.81
263	-17884500	-17931700	-48699200	0.110447	17884500	17931700	48699200	7657.37			263	-17489300	-17502200	-45921500	0.110447	17489300	17502200	45921500	6872.03
264	-17859800	-17937100	-48762600	0.130223	17859800	17937100	48762600	9047.84			264	-17414900	-17503800	-46112500	0.130223	17414900	17503800	46112500	8156.28
265	-17863300	-18200000	-47894900	0.18781	17863300	18200000	47894900	12671.2			265	-17249500	-18458000	-43252600	0.18781	17249500	18458000	43252600	10624.6
266	-17868900	-18173900	-47961300	0.167259	17868900	18173900	47961300	11310.1			266	-17268900	-18380800	-43468900	0.167259	17268900	18380800	43468900	9535.51
267	-17865800	-18198400	-47914600	0.129994	17865800	18198400	47914600	8776.78			267	-17265800	-18474400	-43352600	0.129994	17265800	18474400	43352600	7384.52
268	-17861300	-18219600	-47860900	0.138805	17861300	18219600	47860900	9354.64			268	-17249900	-18538300	-43175200	0.138805	17249900	18538300	43175200	7835.27
269	-17318900	-18060200	-50182400	0.170474	17318900	18060200	50182400	12426.8			269	-15763400	-17901900	-50607100	0.170474	15763400	17901900	50607100	12498.4
270	-17287500	-18051700	-50152900	0.139339	17287500	18051700	50152900	10144.1			270	-15561700	-17870600	-50585200	0.139339	15561700	17870600	50585200	10196.1
271	-17301100	-18048300	-50115500	0.161775	17301100	18048300	50115500	11762.6			271	-15571200	-17851000	-50435600	0.161775	15571200	17851000	50435600	11773.5
272	-17159700	-17983300	-49792600	0.169641	17159700	17983300	49792600	12178.1			272	-14389500	-17557100	-49518600	0.169641	14389500	17557100	49518600	11857.3
273	-17190300	-17981800	-49751100	0.192785	17190300	17981800	49751100	13821.5			273	-14518800	-17549800	-49336700	0.192785	14518800	17549800	49336700	13391.4
274	-17183100	-17998700	-49878800	0.18921	17183100	17998700	49878800	13628			274	-14661500	-17635900	-49809300	0.18921	14661500	17635900	49809300	13388.7
275	-17230300	-19336600	-42236800	0.177838	17230300	19336600	42236800	9763.22			275	-15276800	-18187600	-29432600	0.177838	15276800	18187600	29432600	5445.98
276	-17187500	-19367800	-41899800	0.163846	17187500	19367800	41899800	8878.51			276	-15215100	-18158300	-29020800	0.163846	15215100	18158300	29020800	4914.94
277	-17248300	-19343800	-42358600	0.195943	17248300	19343800	42358600	10810.4			277	-15357700	-18391900	-29805900	0.195943	15357700	18391900	29805900	6139.22
278	-17202100	-18662000	-42710000	0.190653	17202100	18662000	42710000	10579.3			278	-15300700	-16393800	-31396900	0.190653	15300700	16393800	31396900	6181.43
279	-16038000	-17741100	-49184200	0.167487	16038000	17741100	49184200	11668.6			279	-11992700	-17067300	-48416500	0.167487	11992700	17067300	48416500	11109.5
280	-16183800	-17704600	-48777900	0.180837	16183800	17704600	48777900	12420			280	-11423600	-16782400	-46950500	0.180837	11423600	16782400	46950500	11294.3
281	-16138900	-17654300	-48463600	0.185989	16138900	17654300	48463600	12619.7			281	-10679800	-16358200	-44664600	0.185989	10679800	16358200	44664600	10542.9
282	-17694400	-18255300	-51200800	0.162206	17694400	18255300	51200800	12297			282	-18682300	-19460600	-52484100	0.162206	18682300	19460600	52484100	13025.3
283	-17587300	-18237800	-51182600	0.170342	17587300	18237800	51182600	12896.1			283	-18630700	-19060700	-52516000	0.170342	18630700	19060700	52516000	13653.4
284	-17554900	-18238800	-51222000	0.169745	17554900	18238800	51222000	12866.2			284	-18654300	-19102600	-52642400	0.169745	18654300	19102600	52642400	13669
285	-18100100	-18287000	-51021500	0.203905	18100100	18287000	51021500	15403.4			285	-18697000	-20244500	-51805600	0.203905	18697000	20244500	51805600	16095.7
286	-18197100	-18295100	-50982400	0.189489	18197100	18295100	50982400	14304.4			286	-18705600	-20448900	-51662500	0.189489	18705600	20448900	51662500	14909.8
287	-18108000	-18282800	-50983100	0.213933	18108000	18282800	50983100	16139.7			287	-18670500	-20164000	-51696900	0.213933	18670500	20164000	51696900	16813.1
288	-17863900	-18216000	-47883100	0.10026	17863900	18216000	47883100	6762.32			288	-17265300	-18544000	-43279600	0.10026	17265300	18544000	43279600	5683.37
289	-17868000	-18197000	-47931400	0.129101	17868000	18197000	47931400	8721.84			289	-17281600	-18491700	-43448400	0.129101	17281600	18491700	43448400	7363.13
290	-17470300	-18066800	-50078400	0.13822	17470300	18066800	50078400	10048.2			290	-16531100	-17884000	-49711600	0.13822	16531100	17884000	49711600	9851.22
291	-17591500	-18026200	-49666800	0.198124	17591500	18026200	49666800	14201.2			291	-16745300	-17782000	-48768800	0.198124	16745300	17782000	48768800	13654.8
292	-17589100	-18029100	-49690000	0.217181	17589100	18029100	49690000	15580.1			292	-16732900	-17788300	-48826200	0.217181	16732900	17788300	48826200	14999.1
293	-17598900	-18022400	-49632700	0.15681	17598900	18022400	49632700	11226.5			293	-16769800	-17773400	-48682800	0.15681	16769800	17773400	48682800	10774.6
294	-17355600	-18074800	-50250400	0.143699	17355600	18074800	50250400	10503.6			294	-16659200	-17986500	-50315500	0.143699	16659200	17986500	50315500	10479.9
295	-17347800	-18066500	-50198800	0.140404	17347800	18066500	50198800	10243			295	-16586900	-17962000	-50213100	0.140404	16586900	17962000	50213100	10196.6
296	-17350300	-18070000	-50221000	0.142903	17350300	18070000	50221000	10433.9			296	-16616200	-17972900	-50261800	0.142903	16616200	17972900	50261800	10398.5
297	-17353000	-18073400	-50242600	0.1383	17353000	18073400	50242600	10105.9			297	-16647000	-17984000	-50310500	0.1383	16647000	17984000	50310500	10083.5
298	-17338400	-18037200	-49999100	0.145172	17338400	18037200	49999100	10513.5			298	-16400200	-17880000	-49814000	0.145172	16400200	17880000	49814000	10377.1
299	-17334300	-18038100	-50009300	0.106328	17334300	18038100	50009300	7703.01			299	-16405000	-17884400	-49840400	0.106328	16405000	17884400	49840400	7608.11
300	-17330000	-18040400	-50030300	0.106465	17330000	18040400	50030300	7718.6			300	-16410500	-17892100	-49890300	0.106465	16410500	17892100	49890300	7632.2
301	-17364500	-18003000	-49728200	0.147804	17364500	18003000	49728200	10600.7			301	-16289900	-17779900	-49209100	0.147804	16289900	17779900	49209100	10323.6
302	-17357100	-18003400	-49738800	0.107702	17357100	18003400	49738800	7727.15			302	-16277800	-17782400	-49239600	0.107702	16277800	17782400	49239600	7530.56
303	-17346400	-18004300	-49756100	0.102722	17346400	18004300	49756100	7373.96			303	-16257600	-17786200	-49286800	0.102722	16257600	17786200	49286800	7194.06
304	-17443200	-17964800	-49376700	0.147706	17443200	17964800	49376700	10464.1			304	-16312800	-17663400	-48354100	0.147706	16312800	17663400	48354100	9992.56
305	-17432200	-17963900	-49381500	0.108025	17432200	17963900	49381500	7653.65			305	-16283800	-17661600	-48370400	0.108025	16283800	17661600	48370400	7311.12
306	-17417500	-17963700	-49394600	0.103189	17417500	17963700	49394600	7313.75			306	-16245000	-17661900	-48411400	0.103189	16245000	17661900	48411400	6992.8
307	-17584600	-17924800	-48949300	0.147692	17584600	17924800	48949300	10310.6			307	-16525800	-17536500	-47235200	0.147692	16525800	17536500	47235200	9589.65
308	-17574200	-17922300	-48942500	0.10802	17574200	17922300	48942500	7538.53			308	-16488100	-17529300	-47221100	0.10802	16488100	17529300	47221100	7007.98
309	-17560100	-17921200	-48948900	0.103181	17560100	17921200	48948900	7201.75			309	-16439500	-17525600	-47243400	0.103181	16439500	17525600	47243400	6697.35
310	-17785100	-17885900	-48471300	0.147688	17785100	17885900	48471300	10145.3			310	-16956200	-17408800	-45892200	0.147688	16956200	17408800	45892200	9135.34
311	-17778700	-17881900	-48449300	0.108016	17778700	17881900	48449300	7413.65			311	-16920800	-17395900	-45835900	0.108016	16920800	17395900	45835900	6664.74
312	-17770500	-17879800	-48442100	0.103178	17770500	17879800	48442100	7079.24			312	-16878100	-17388200	-45823200	0.103178	16878100	17388200	45823200	6360.78
313	-17852100	-18021800	-47992900	0.147689	17852100	18021800	47992900	9985.76			313	-17292800	-17570700	-44449700	0.147689	17292800	17570700	44449700	8680.51
314	-17847100	-18023100	-47956100	0.108018	17847100	18023100	47956100	7293.54			314	-17275300	-17550300	-44344500	0.108018	17275300	17550300	44344500	6321.18
315	-17844100	-18024400	-47933200	0.103178	17844100	18024400	47933200	6960.86			315	-17264200	-17527900	-44287500	0.103178	17264200	17527900	44287500	6023
316	-17826600	-18250500	-47582500	0.147691	17826600	18250500	47582500	9853.27			316	-17201100	-18261900	-43102800	0.147691	17201100	18261900	43102800	8287.18
317	-17821000	-18259100	-47533800	0.108019	17821000	18259100	47533800	7193.96			317	-17181100	-18263800	-42958300	0.108019	17181100	18263800	42958300	6026.29
318	-17817900	-18270900	-47500200	0.10318	17817900	18270900	47500200	6863.76			318	-17168000	-18270300	-42858400	0.10318	17168000	18270300	42858400	5733.74
319	-17812200	-18422200	-47308000	0.147697	17812200	18422200	47308000	9767.75			319	-17142800	-18872600	-42075900	0.147697	17142800	18872600	42075900	8010.16
320	-17807000	-18436300	-47256900	0.108024	17807000	18436300	47256900	7131.27			320	-17123000	-18895200	-41911700	0.108024	17123000	18895200	41911700	5821.59
321	-17804100	-18454700	-47217100	0.10318	17804100	18454700	47217100	6802.46			321	-17109400	-18925900	-41783900	0.10318	17109400	18925900	41783900	5534.09
322	-17809600	-18502100	-47209500	0.147703	17809600	18502100	47209500	9739.18			322	-17122300	-19252400	-41549900	0.147703	17122300	19252400	41549900	7880.48
323	-17805800	-18517000	-47167100	0.108023	17805800	18517000	47167100	7112.43			323	-17105300	-19282600	-41397900	0.108023	17105300	19282600	41397900	5730.5
324	-17803100	-18535800	-47129500	0.103172	17803100	18535800	47129500	6784.62			324	-17092700	-19322100	-41268300	0.103172	17092700	19322100	41268300	5447.46
325	-17817800	-18484700	-47285500	0.147886	17817800	18484700	47285500	9777.5			325	-17138800	-19317800	-41602500	0.147886	17138800	19317800	41602500	7913.66
326	-17815500	-18495700	-47258200	0.108041	17815500	18495700	47258200	7136.56			326	-17126200	-19340200	-41490000	0.108041	17126200	19340200	41490000	5757.08
327	-17814000	-18509800	-47232800	0.1036	17814000	18509800	47232800	6837.58			327	-17115800	-19370500	-41385200	0.1036	17115800	19370500	41385200	5499.4
328	-17834600	-18390700	-47499000	0.142068	17834600	18390700	47499000	9460.22			328	-17185900	-19097600	-42158600	0.142068	17185900	19097600	42158600	7751.98
329	-17835000	-18395600	-47497100	0.103797	17835000	18395600	47497100	6911.58			329	-17181500	-19102600	-42122000	0.103797	17181500	19102600	42122000	5655.78
330	-17833700	-18403200	-47480300	0.103852	17833700	18403200	47480300	6911.37			330	-17172300	-19113900	-42045200	0.103852	17172300	19113900	42045200	5642.2
331	-17477400	-18064300	-50052900	0.112986	17477400	18064300	50052900	8206.6			331	-16545200	-17878400	-49657900	0.112986	16545200	17878400	49657900	8037.53
332	-17870500	-18186500	-47959900	0.126446	17870500	18186500	47959900	8550.77			332	-17298400	-18479600	-43580400	0.126446	17298400	18479600	43580400	7248.53
333	-17871600	-18179300	-47975100	0.116451	17871600	18179300	47975100	7878.84			333	-17295800	-18444200	-43597300	0.116451	17295800	18444200	43597300	6677.43
334	-17875100	-18161100	-48018200	0.0918553	17875100	18161100	48018200	6223.76			334	-17309200	-18391200	-43745600	0.0918553	17309200	18391200	43745600	5295.02
335	-17874600	-18164900	-48011100	0.109888	17874600	18164900	48011100	7443.86			335	-17312900	-18415400	-43747900	0.109888	17312900	18415400	43747900	6336.75
336	-17866600	-18210500	-47908100	0.122444	17866600	18210500	47908100	8265.88			336	-17291400	-18568400	-43441400	0.122444	17291400	18568400	43441400	6987.47
337	-17870600	-18189700	-47957400	0.122587	17870600	18189700	47957400	8289.27			337	-17304700	-18505000	-43599900	0.122587	17304700	18505000	43599900	7034.7
338	-17779700	-17961700	-49018200	0.144937	17779700	17961700	49018200	10159.1			338	-17233300	-17597400	-46962400	0.144937	17233300	17597400	46962400	9364.78
339	-17760200	-17967500	-49079300	0.141939	17760200	17967500	49079300	9969.86			339	-17178300	-17615600	-47147200	0.141939	17178300	17615600	47147200	9231.87
340	-17762000	-17965600	-49064000	0.140988	17762000	17965600	49064000	9897.63			340	-17176600	-17608000	-47095200	0.140988	17176600	17608000	47095200	9151.71
341	-17702500	-17986400	-49271900	0.149279	17702500	17986400	49271900	10555.2			341	-17024000	-17672500	-47708200	0.149279	17024000	17672500	47708200	9906.39
342	-17685600	-17991700	-49326600	0.148795	17685600	17991700	49326600	10540.8			342	-16979600	-17688300	-47865600	0.148795	16979600	17688300	47865600	9929.87
343	-17686200	-17990600	-49317900	0.153969	17686200	17990600	49317900	10903.9			343	-16974000	-17683100	-47834000	0.153969	16974000	17683100	47834000	10262.5
344	-17563600	-18035600	-49762200	0.173876	17563600	18035600	49762200	12504			344	-16706600	-17809300	-49002700	0.173876	16706600	17809300	49002700	12085.4
345	-17564600	-18035100	-49757800	0.184318	17564600	18035100	49757800	13252.9			345	-16703600	-17807700	-48994600	0.184318	16703600	17807700	48994600	12807
346	-17579100	-18031300	-49715800	0.170647	17579100	18031300	49715800	12252.5			346	-16736900	-17797800	-48890400	0.170647	16736900	17797800	48890400	11813.9
347	-17509400	-18054500	-49951100	0.179418	17509400	18054500	49951100	12986.6			347	-16606900	-17856300	-49437900	0.179418	16606900	17856300	49437900	12665.1
348	-17496000	-18058100	-49990500	0.154038	17496000	18058100	49990500	11164.5			348	-16583200	-17864600	-49521200	0.154038	16583200	17864600	49521200	10905.4
349	-17497000	-18057700	-49986400	0.176035	17497000	18057700	49986400	12757			349	-16580700	-17863400	-49515300	0.176035	16580700	17863400	49515300	12459.8
350	-17509100	-18148900	-50626100	0.131283	17509100	18148900	50626100	9737.53			350	-17651300	-18237200	-51114100	0.131283	17651300	18237200	51114100	9919.07
351	-17538600	-18156500	-50650900	0.142117	17538600	18156500	50650900	10552.7			351	-17778700	-18260400	-51153000	0.142117	17778700	18260400	51153000	10761.9
352	-17131000	-18042700	-50245700	0.077619	17131000	18042700	50245700	5663.83			352	-16046000	-17941200	-50605500	0.077619	16046000	17941200	50605500	5699.58
353	-17152000	-18050400	-50279200	0.0927247	17152000	18050400	50279200	6775.3			353	-16134400	-17962400	-50668600	0.0927247	16134400	17962400	50668600	6828.03
354	-17142400	-18051600	-50297300	0.0615952	17142400	18051600	50297300	4503.37			354	-16143300	-17969700	-50711900	0.0615952	16143300	17969700	50711900	4543.13
355	-17699800	-18177800	-50641400	0.127443	17699800	18177800	50641400	9470.45			355	-18224300	-18300200	-50991700	0.127443	18224300	18300200	50991700	9625.68
356	-17565200	-18006600	-49553200	0.13391	17565200	18006600	49553200	9556.82			356	-16380500	-17692800	-48496700	0.13391	16380500	17692800	48496700	9112.32
357	-17558200	-18014000	-49613500	0.170042	17558200	18014000	49613500	12161.6			357	-16383900	-17718700	-48677900	0.170042	16383900	17718700	48677900	11650.4
358	-17609500	-18982400	-45300000	0.117426	17609500	18982400	45300000	7236.2			358	-16371800	-19576000	-35865600	0.117426	16371800	19576000	35865600	4966.85
359	-17602200	-18987500	-45242800	0.109642	17602200	18987500	45242800	6742.09			359	-16363400	-19524600	-35856600	0.109642	16363400	19524600	35856600	4631.51
360	-17586700	-19007000	-45112100	0.144404	17586700	19007000	45112100	8837.09			360	-16304300	-19526100	-35433000	0.144404	16304300	19526100	35433000	5989.14
361	-17587900	-18033800	-49725100	0.242234	17587900	18033800	49725100	17399.4			361	-16615800	-17790400	-48958800	0.242234	16615800	17790400	48958800	16798.6
362	-17591100	-18032700	-49714000	0.213782	17591100	18032700	49714000	15349.9			362	-16632600	-17787700	-48922700	0.213782	16632600	17787700	48922700	14807.2
363	-17889400	-18208700	-50673000	0.101726	17889400	18208700	50673000	7578.11			363	-18381900	-18842900	-50956400	0.101726	18381900	18842900	50956400	7709.18
364	-17855100	-18203500	-50670100	0.0923233	17855100	18203500	50670100	6875.26			364	-18368400	-18735200	-50967600	0.0923233	18368400	18735200	50967600	6993.62
365	-17857300	-18202900	-50663700	0.0933305	17857300	18202900	50663700	6948.78			365	-18364300	-18726600	-50946900	0.0933305	18364300	18726600	50946900	7064.28
366	-17602500	-18089800	-50110700	0.165129	17602500	18089800	50110700	12029.8			366	-16820900	-17954800	-49927500	0.165129	16820900	17954800	49927500	11885.5
367	-17613500	-18094500	-50132900	0.195326	17613500	18094500	50132900	14242.3			367	-16864700	-17968900	-49984800	0.195326	16864700	17968900	49984800	14092.7
368	-17607800	-18095100	-50143000	0.161388	17607800	18095100	50143000	11771.5			368	-16849600	-17969200	-50001800	0.161388	16849600	17969200	50001800	11650.1
369	-17528200	-18952600	-44748800	0.172082	17528200	18952600	44748800	10378.6			369	-16182000	-18831900	-35254100	0.172082	16182000	18831900	35254100	6992.62
370	-17507100	-19020500	-44530000	0.203513	17507100	19020500	44530000	12179.9			370	-16108900	-18940900	-34622500	0.203513	16108900	18940900	34622500	8057.26
371	-17541100	-19032200	-44761700	0.162505	17541100	19032200	44761700	9814.28			371	-16194600	-19103200	-35072100	0.162505	16194600	19103200	35072100	6582.87
372	-17622400	-18103200	-50185800	0.115774	17622400	18103200	50185800	8458.44			372	-16921100	-17989800	-50077700	0.115774	16921100	17989800	50077700	8384.6
373	-17635800	-18106700	-50197900	0.132081	17635800	18106700	50197900	9654.98			373	-16967900	-18000500	-50107200	0.132081	16967900	18000500	50107200	9578.89
374	-17632000	-18107500	-50207000	0.116685	17632000	18107500	50207000	8532.13			374	-16960500	-18001400	-50120600	0.116685	16960500	18001400	50120600	8466.06
375	-17421400	-18113300	-50459200	0.108784	17421400	18113300	50459200	8015.46			375	-17116100	-18114400	-50772200	0.108784	17116100	18114400	50772200	8089.97
376	-17425200	-18116200	-50476300	0.105922	17425200	18116200	50476300	7809.61			376	-17152000	-18124600	-50809400	0.105922	17152000	18124600	50809400	7889.56
377	-17404100	-18108800	-50444700	0.10185	17404100	18108800	50444700	7499.72			377	-17051400	-18102700	-50753600	0.10185	17051400	18102700	50753600	7566.03
378	-17541600	-18061100	-49966200	0.130789	17541600	18061100	49966200	9474.13			378	-16629600	-17871000	-49520500	0.130789	16629600	17871000	49520500	9262.05
379	-17540300	-18058900	-49951800	0.135313	17540300	18058900	49951800	9796.61			379	-16627100	-17865000	-49479900	0.135313	16627100	17865000	49479900	9567.89
380	-17546000	-18056900	-49931800	0.154883	17546000	18056900	49931800	11205.8			380	-16633700	-17859300	-49433100	0.154883	16633700	17859300	49433100	10933.2
381	-17694400	-18127300	-50286000	0.103221	17694400	18127300	50286000	7572.59			381	-17188700	-18054600	-50272600	0.103221	17188700	18054600	50272600	7542.32
382	-17676500	-18122900	-50272500	0.14385	17676500	18122900	50272500	10546.8			382	-17127800	-18042100	-50244600	0.14385	17127800	18042100	50244600	10496
383	-17512500	-18069500	-50055700	0.0792331	17512500	18069500	50055700	5757.01			383	-16593800	-17891800	-49704600	0.0792331	16593800	17891800	49704600	5647.96
384	-17508300	-18071700	-50075300	0.0708505	17508300	18071700	50075300	5151.45			384	-16589200	-17897100	-49747100	0.0708505	16589200	17897100	49747100	5058.19
385	-17508700	-18068900	-50054700	0.0861876	17508700	18068900	50054700	6261.93			385	-16586700	-17889900	-49698100	0.0861876	16586700	17889900	49698100	6141.94
386	-18278300	-18387700	-50671300	0.101869	18278300	18387700	50671300	7615.98			386	-18553000	-20246800	-50774900	0.101869	18553000	20246800	50774900	7759.68
387	-18277400	-18376600	-50676000	0.123272	18277400	18376600	50676000	9216.9			387	-18553200	-20238100	-50784500	0.123272	18553200	20238100	50784500	9392.45
388	-18272300	-18344300	-50671900	0.112956	18272300	18344300	50671900	8442.31			388	-18538500	-20133900	-50784000	0.112956	18538500	20133900	50784000	8598.54
389	-18283700	-18418700	-50679100	0.133392	18283700	18418700	50679100	9977.8			389	-18569300	-20354800	-50783100	0.133392	18569300	20354800	50783100	10173.4
390	-18284600	-18432300	-50671900	0.119703	18284600	18432300	50671900	8952.47			390	-18568000	-20365200	-50763500	0.119703	18568000	20365200	50763500	9123.97
391	-17781800	-18145100	-50326200	0.125025	17781800	18145100	50326200	9191.27			391	-17525000	-18117800	-50387900	0.125025	17525000	18117800	50387900	9195.03
392	-17775300	-18143500	-50321200	0.160821	17775300	18143500	50321200	11820.1			392	-17489300	-18110200	-50368900	0.160821	17489300	18110200	50368900	11816.6
393	-16933200	-18124700	-51028600	0.0939135	16933200	18124700	51028600	7040.64			393	-16918300	-18354300	-52683600	0.0939135	16918300	18354300	52683600	7466.74
394	-16905600	-18108300	-50939400	0.0969754	16905600	18108300	50939400	7245.59			394	-16660000	-18287800	-52467000	0.0969754	16660000	18287800	52467000	7640.31
395	-16981800	-18127500	-51000400	0.110753	16981800	18127500	51000400	8297.22			395	-16950700	-18341400	-52559100	0.110753	16950700	18341400	52559100	8768.79
396	-17662400	-18131500	-50348300	0.142424	17662400	18131500	50348300	10469.8			396	-17259100	-18105900	-50569000	0.142424	17259100	18105900	50569000	10524.2
397	-17650000	-18125100	-50315300	0.144272	17650000	18125100	50315300	10592.1			397	-17171100	-18083200	-50494400	0.144272	17171100	18083200	50494400	10625.8
398	-17637400	-18123300	-50314500	0.135741	17637400	18123300	50314500	9964.57			398	-17132300	-18079900	-50509600	0.135741	17132300	18079900	50509600	10000.4
399	-17506500	-18131900	-50506900	0.111327	17506500	18131900	50506900	8221.8			399	-17392600	-18142800	-50698700	0.111327	17392600	18142800	50698700	8272.4
400	-17487500	-18127700	-50496000	0.0916666	17487500	18127700	50496000	6766.28			400	-17319900	-18130200	-50681300	0.0916666	17319900	18130200	50681300	6803.88
401	-17500700	-18130800	-50504800	0.10198	17500700	18130800	50504800	7530.63			401	-17372300	-18138800	-50690200	0.10198	17372300	18138800	50690200	7574.49
402	-17580200	-18121300	-50357400	0.113165	17580200	18121300	50357400	8316.83			402	-17020800	-18091300	-50702800	0.113165	17020800	18091300	50702800	8389.49
403	-17583800	-18126000	-50387600	0.0965094	17583800	18126000	50387600	7100.68			403	-17083300	-18110200	-50775400	0.0965094	17083300	18110200	50775400	7176.43
404	-17600700	-18127600	-50382300	0.10728	17600700	18127600	50382300	7892.55			404	-17142100	-18112400	-50732300	0.10728	17142100	18112400	50732300	7968
405	-17336200	-18000700	-44329400	0.169311	17336200	18000700	44329400	9946.6			405	-15289700	-15629800	-34851900	0.169311	15289700	15629800	34851900	6379.7
406	-17869200	-18272100	-51145900	0.0955014	17869200	18272100	51145900	7234.6			406	-18702900	-19850900	-52241000	0.0955014	18702900	19850900	52241000	7627.93
407	-17955400	-18287000	-51165700	0.0885692	17955400	18287000	51165700	6718.22			407	-18747600	-20152200	-52259300	0.0885692	18747600	20152200	52259300	7095.62
408	-17893800	-18281000	-51184900	0.0916817	17893800	18281000	51184900	6956.08			408	-18741600	-20025200	-52343100	0.0916817	18741600	20025200	52343100	7358.59
409	-17716900	-17979000	-49204600	0.0895527	17716900	17979000	49204600	6317.16			409	-17018900	-17640600	-47485200	0.0895527	17018900	17640600	47485200	5892.58
410	-17730700	-17975000	-49162400	0.0865787	17730700	17975000	49162400	6098.55			410	-17064400	-17630500	-47367400	0.0865787	17064400	17630500	47367400	5673.45
411	-17726400	-17975800	-49172200	0.0967727	17726400	17975800	49172200	6818.84			411	-17042000	-17630300	-47388500	0.0967727	17042000	17630300	47388500	6345.43
412	-17519500	-18134900	-50515300	0.130955	17519500	18134900	50515300	9675.19			412	-17446100	-18150700	-50701900	0.130955	17446100	18150700	50701900	9735.55
413	-17525100	-18136100	-50518200	0.129176	17525100	18136100	50518200	9545.12			413	-17465300	-18155300	-50715400	0.129176	17465300	18155300	50715400	9609.22
414	-17085000	-17969200	-49766500	0.0849477	17085000	17969200	49766500	6089.2			414	-13887000	-17475800	-49440200	0.0849477	13887000	17475800	49440200	5905.8
415	-17114600	-17978000	-49799700	0.100956	17114600	17978000	49799700	7246.99			415	-14130600	-17527400	-49565200	0.100956	14130600	17527400	49565200	7060.05
416	-17131000	-17961200	-49663200	0.104979	17131000	17961200	49663200	7499.02			416	-14060600	-17436000	-48982300	0.104979	14060600	17436000	48982300	7178.18
417	-17543600	-17611000	-46200800	0.104194	17543600	17611000	46200800	6559.55			417	-14178700	-15696800	-36441300	0.104194	14178700	15696800	36441300	4176.68
418	-17520700	-17525200	-46122900	0.095808	17520700	17525200	46122900	6008.98			418	-13773300	-15599600	-36152500	0.095808	13773300	15599600	36152500	3770.6
419	-17423200	-17558900	-46497500	0.0931034	17423200	17558900	46497500	5918.89			419	-13542300	-15677000	-36936400	0.0931034	13542300	15677000	36936400	3795.05
420	-17223300	-17768700	-43754800	0.0984501	17223300	17768700	43754800	5640.1			420	-14442300	-15295900	-33314000	0.0984501	14442300	15295900	33314000	3398.7
421	-17197700	-17566900	-43773800	0.0907133	17197700	17566900	43773800	5190.14			421	-13930900	-15208800	-33203500	0.0907133	13930900	15208800	33203500	3091.76
422	-17158600	-17855900	-43205200	0.0972185	17158600	17855900	43205200	5453.37			422	-14461600	-15140200	-32182700	0.0972185	14461600	15140200	32182700	3170.3
423	-16725200	-17438700	-46337300	0.096724	16725200	17438700	46337300	6075.82			423	-12393800	-15804000	-38992100	0.096724	12393800	15804000	38992100	4299.72
424	-16538800	-17435500	-46500600	0.0877959	16538800	17435500	46500600	5541.85			424	-11891200	-15755300	-39146300	0.0877959	11891200	15755300	39146300	3916.94
425	-16734700	-17388000	-45965200	0.093417	16734700	17388000	45965200	5784.14			425	-12325800	-15655700	-38000800	0.093417	12325800	15655700	38000800	3961.68
426	-16694800	-18112500	-51180400	0.0936524	16694800	18112500	51180400	7049.09			426	-16657200	-18408100	-53329100	0.0936524	16657200	18408100	53329100	7604.98
427	-16564000	-18081500	-51089800	0.115522	16564000	18081500	51089800	8659.95			427	-16080600	-18310400	-53207700	0.115522	16080600	18310400	53207700	9313.09
428	-16667200	-18094900	-51081900	0.105432	16667200	18094900	51081900	7906.28			428	-16336800	-18328600	-53081600	0.105432	16336800	18328600	53081600	8473.3
429	-16782200	-18115000	-51110800	0.128271	16782200	18115000	51110800	9635.8			429	-16707400	-18374600	-53039900	0.128271	16707400	18374600	53039900	10314.3
430	-16813500	-18134400	-51218200	0.116259	16813500	18134400	51218200	8768.95			430	-17054600	-18459300	-53297600	0.116259	17054600	18459300	53297600	9451.11
431	-18313800	-18356100	-50957000	0.090254	18313800	18356100	50957000	6814.97			431	-18746400	-20860900	-51542100	0.090254	18746400	20860900	51542100	7097.47
432	-18323700	-18423100	-50960600	0.0852125	18323700	18423100	50960600	6438.29			432	-18773000	-21055900	-51537100	0.0852125	18773000	21055900	51537100	6711.41
433	-18322400	-18392700	-50981700	0.0900531	18322400	18392700	50981700	6807.6			433	-18776000	-21013100	-51601000	0.0900531	18776000	21013100	51601000	7105.46
434	-18317200	-18587100	-50750100	0.12218	18317200	18587100	50750100	9173.9			434	-18683800	-21019000	-50936600	0.12218	18683800	21019000	50936600	9423.74
435	-18323700	-18634100	-50749200	0.110743	18323700	18634100	50749200	8317.86			435	-18699400	-21138000	-50929300	0.110743	18699400	21138000	50929300	8548.77
436	-18323500	-18619800	-50762700	0.107301	18323500	18619800	50762700	8062.31			436	-18704300	-21138000	-50964100	0.107301	18704300	21138000	50964100	8292.99
437	-17939000	-18174900	-50381400	0.0789036	17939000	18174900	50381400	5818.79			437	-18028900	-18195000	-50435400	0.0789036	18028900	18195000	50435400	5833.92
438	-17957300	-18178300	-50387600	0.0826333	17957300	18178300	50387600	6096.01			438	-18099300	-18205600	-50440700	0.0826333	18099300	18205600	50440700	6114.01
439	-17974100	-18180600	-50387000	0.0722111	17974100	18180600	50387000	5327.69			439	-18132900	-18208600	-50428700	0.0722111	18132900	18208600	50428700	5341.9
440	-17777700	-18152600	-50383800	0.117483	17777700	18152600	50383800	8654.52			440	-17656200	-18159000	-50551100	0.117483	17656200	18159000	50551100	8699.34
441	-17759000	-18150200	-50385500	0.115372	17759000	18150200	50385500	8498.39			441	-17608800	-18155300	-50572000	0.115372	17608800	18155300	50572000	8546.62
442	-17101100	-17759400	-48251700	0.0706651	17101100	17759400	48251700	4789.29			442	-12982600	-16239500	-41513600	0.0706651	12982600	16239500	41513600	3535.77
443	-17123000	-17782300	-48393600	0.0845407	17123000	17782300	48393600	5761.19			443	-13186500	-16341500	-42038400	0.0845407	13186500	16341500	42038400	4334.34
444	-17192600	-17757200	-48144200	0.067666	17192600	17757200	48144200	4570.74			444	-13474600	-16283500	-41335900	0.067666	13474600	16283500	41335900	3371.16
445	-16121700	-17942400	-50538100	0.077564	16121700	17942400	50538100	5684.05			445	-14278100	-17931500	-52304200	0.077564	14278100	17931500	52304200	6005.59
446	-16200500	-17951100	-50521300	0.0823962	16200500	17951100	50521300	6037.29			446	-14346000	-17922000	-52168500	0.0823962	14346000	17922000	52168500	6350.3
447	-16199400	-17973400	-50681700	0.0854557	16199400	17973400	50681700	6298.18			447	-14629900	-18018900	-52576800	0.0854557	14629900	18018900	52576800	6691.58
448	-17273700	-18212000	-51311900	0.0757764	17273700	18212000	51311900	5751.44			448	-18549100	-18641400	-53103700	0.0757764	18549100	18641400	53103700	6175.74
449	-17267500	-18204000	-51261100	0.0726088	17267500	18204000	51261100	5500.8			449	-18374800	-18597800	-52966500	0.0726088	18374800	18597800	52966500	5882.87
450	-17342200	-18221200	-51309600	0.0804225	17342200	18221200	51309600	6106.29			450	-18655600	-18726100	-53028000	0.0804225	18655600	18726100	53028000	6545.21
451	-18318800	-18641200	-50707000	0.102564	18318800	18641200	50707000	7692.41			451	-18668800	-21035600	-50813100	0.102564	18668800	21035600	50813100	7878.35
452	-18312000	-18592700	-50706900	0.109538	18312000	18592700	50706900	8212.4			452	-18652000	-20908300	-50819900	0.109538	18652000	20908300	50819900	8406.24
453	-17580300	-18146400	-50537100	0.173274	17580300	18146400	50537100	12817.3			453	-17670100	-18183400	-50711500	0.173274	17670100	18183400	50711500	12906
454	-17547600	-18041700	-49821800	0.0915464	17547600	18041700	49821800	6596.98			454	-16677800	-17825200	-49145100	0.0915464	16677800	17825200	49145100	6395.52
455	-17549500	-18041000	-49814600	0.0937988	17549500	18041000	49814600	6757.61			455	-16686100	-17823700	-49125900	0.0937988	16686100	17823700	49125900	6548.57
456	-17556400	-18038500	-49790200	0.0867469	17556400	18038500	49790200	6244.32			456	-16699500	-17817700	-49069800	0.0867469	16699500	17817700	49069800	6044.18
457	-17626900	-18012400	-49533300	0.100266	17626900	18012400	49533300	7153.77			457	-16844600	-17748100	-48427200	0.100266	16844600	17748100	48427200	6827.43
458	-17633900	-18009700	-49506500	0.103196	17633900	18009700	49506500	7355.99			458	-16860200	-17740600	-48358100	0.103196	16860200	17740600	48358100	7009.53
459	-17622800	-18014700	-49553800	0.110932	17622800	18014700	49553800	7920.46			459	-16828300	-17753100	-48479400	0.110932	16828300	17753100	48479400	7567.62
460	-17852500	-17941400	-48800400	0.0979186	17852500	17941400	48800400	6812.45			460	-17451000	-17534700	-46296900	0.0979186	17451000	17534700	46296900	6178.66
461	-17865700	-17938500	-48766100	0.0970677	17865700	17938500	48766100	6745.42			461	-17488200	-17524800	-46188900	0.0970677	17488200	17524800	46188900	6101.52
462	-17847900	-17942600	-48813600	0.109515	17847900	17942600	48813600	7622.68			462	-17427700	-17536100	-46330100	0.109515	17427700	17536100	46330100	6917.84
463	-17915800	-17958700	-48511500	0.0778433	17915800	17958700	48511500	5362.8			463	-17453600	-17778500	-45390400	0.0778433	17453600	17778500	45390400	4756.66
464	-17918100	-17948500	-48538000	0.0807902	17918100	17948500	48538000	5570.82			464	-17458300	-17739000	-45463500	0.0807902	17458300	17739000	45463500	4948.95
465	-17919600	-17942700	-48554400	0.0895029	17919600	17942700	48554400	6175.05			465	-17465300	-17727200	-45524800	0.0895029	17465300	17727200	45524800	5495.13
466	-17387100	-18099100	-50392100	0.0913599	17387100	18099100	50392100	6713.71			466	-16875400	-18046400	-50527200	0.0913599	16875400	18046400	50527200	6723.68
467	-17378100	-18095700	-50376800	0.0885004	17378100	18095700	50376800	6499.57			467	-16831600	-18035900	-50496400	0.0885004	16831600	18035900	50496400	6504.11
468	-17382800	-18098400	-50391700	0.0921945	17382800	18098400	50391700	6774.74			468	-16859100	-18042900	-50518700	0.0921945	16859100	18042900	50518700	6782.29
469	-17439200	-18119100	-50482700	0.100961	17439200	18119100	50482700	7446.27			469	-17165600	-18094300	-50579600	0.100961	17165600	18094300	50579600	7458.57
470	-17423600	-18116100	-50477300	0.112575	17423600	18116100	50477300	8300.34			470	-17109400	-18084600	-50566100	0.112575	17109400	18084600	50566100	8309.41
471	-17437500	-18118800	-50482700	0.110759	17437500	18118800	50482700	8168.82			471	-17164900	-18092400	-50566200	0.110759	17164900	18092400	50566200	8178.41
472	-18374800	-19076800	-50671400	0.0701973	18374800	19076800	50671400	5276.12			472	-18724200	-21388200	-50856100	0.0701973	18724200	21388200	50856100	5417.85
473	-18371100	-19061900	-50660500	0.0741888	18371100	19061900	50660500	5573.31			473	-18717300	-21384100	-50811100	0.0741888	18717300	21384100	50811100	5716.85
474	-18368200	-19032000	-50669600	0.0736258	18368200	19032000	50669600	5531.48			474	-18715300	-21325500	-50855300	0.0736258	18715300	21325500	50855300	5678.96
475	-17743500	-17747500	-47491900	0.156245	17743500	17747500	47491900	10344.1			475	-16068000	-16929200	-43355100	0.156245	16068000	16929200	43355100	8664.46
476	-17668500	-17760700	-47693900	0.157803	17668500	17760700	47693900	10520.1			476	-15918300	-16990300	-43940700	0.157803	15918300	16990300	43940700	8951.34
477	-17346200	-19275400	-43126400	0.12917	17346200	19275400	43126400	7339.9			477	-15595900	-18731700	-31167300	0.12917	15595900	18731700	31167300	4350.04
478	-17387800	-19242200	-43456200	0.212829	17387800	19242200	43456200	12246.5			478	-15722800	-18833700	-31972300	0.212829	15722800	18833700	31972300	7456.72
479	-17796700	-17955600	-48957700	0.159293	17796700	17955600	48957700	11142			479	-17266500	-17574200	-46763700	0.159293	17266500	17574200	46763700	10217.2
480	-17786200	-17959400	-48995500	0.10773	17786200	17959400	48995500	7545.22			480	-17238900	-17586800	-46881300	0.10773	17238900	17586800	46881300	6939.5
481	-17591100	-18025900	-49665500	0.148625	17591100	18025900	49665500	10652.6			481	-16752700	-17782700	-48766500	0.148625	16752700	17782700	48766500	10243
482	-17584200	-18028900	-49693500	0.115598	17584200	18028900	49693500	8293.49			482	-16740200	-17790700	-48836100	0.115598	16740200	17790700	48836100	7986.84
483	-17875400	-18219200	-50761400	0.137041	17875400	18219200	50761400	10240.3			483	-18438800	-19000400	-51205100	0.137041	18438800	19000400	51205100	10489.6
484	-17596400	-18021700	-49630200	0.411682	17596400	18021700	49630200	29470.2			484	-16587700	-17750900	-48704300	0.411682	16587700	17750900	48704300	28273.8
485	-17587100	-18029400	-49694100	0.340602	17587100	18029400	49694100	24437.3			485	-16588500	-17775900	-48882300	0.340602	16588500	17775900	48882300	23548.5
486	-17593300	-18025400	-49659700	0.314343	17593300	18025400	49659700	22526			486	-16608600	-17764000	-48777000	0.314343	16608600	17764000	48777000	21650.7
487	-17581700	-18038200	-49762900	0.264974	17581700	18038200	49762900	19058.2			487	-16598500	-17803200	-49067200	0.264974	16598500	17803200	49067200	18447.8
488	-17562300	-17987600	-49420900	0.152878	17562300	17987600	49420900	10857.5			488	-16276400	-17620700	-48085900	0.152878	16276400	17620700	48085900	10235.4
489	-17562600	-17992000	-49451700	0.144922	17562600	17992000	49451700	10304.2			489	-16298000	-17637300	-48183100	0.144922	16298000	17637300	48183100	9740.01
490	-17566800	-17981800	-49374400	0.148392	17566800	17981800	49374400	10521.3			490	-16263300	-17597900	-47935800	0.148392	16263300	17597900	47935800	9877.66
491	-17924600	-18229600	-50786600	0.0637758	17924600	18229600	50786600	4771.56			491	-18473800	-19205800	-51249700	0.0637758	18473800	19205800	51249700	4897.05
492	-17633900	-18163800	-50607600	0.109523	17633900	18163800	50607600	8125.16			492	-17967300	-18258000	-50947000	0.109523	17967300	18258000	50947000	8243.85
493	-17666700	-18170400	-50621700	0.114685	17666700	18170400	50621700	8514.38			493	-18088200	-18276500	-50958500	0.114685	18088200	18276500	50958500	8643.37
494	-17662500	-18170700	-50628500	0.121328	17662500	18170700	50628500	9009.5			494	-18089700	-18280100	-50982100	0.121328	18089700	18280100	50982100	9151.82
495	-17627000	-18163500	-50612600	0.125175	17627000	18163500	50612600	9287.55			495	-17956100	-18259400	-50968300	0.125175	17956100	18259400	50968300	9428.4
496	-18303500	-18552200	-50687300	0.121477	18303500	18552200	50687300	9098.36			496	-18622000	-20738500	-50776000	0.121477	18622000	20738500	50776000	9294.01
497	-18304100	-18546800	-50697100	0.124347	18304100	18546800	50697100	9316.18			497	-18628300	-20756700	-50802300	0.124347	18628300	20756700	50802300	9523.82
498	-18310400	-18603100	-50685300	0.12565	18310400	18603100	50685300	9413.88			498	-18639200	-20871100	-50766200	0.12565	18639200	20871100	50766200	9621.57
499	-18307000	-18380200	-50883800	0.149734	18307000	18380200	50883800	11278.9			499	-18702700	-20753200	-51337500	0.149734	18702700	20753200	51337500	11681.5
500	-18274600	-18295700	-50909200	0.150161	18274600	18295700	50909200	11312.5			500	-18681900	-20507600	-51434800	0.150161	18681900	20507600	51434800	11729.1
501	-18290400	-18294100	-50881400	0.161741	18290400	18294100	50881400	12174.2			501	-18668500	-20491900	-51354700	0.161741	18668500	20491900	51354700	12597.1
502	-17818400	-18209500	-50749200	0.136545	17818400	18209500	50749200	10194.7			502	-18412600	-18806200	-51212300	0.136545	18412600	18806200	51212300	10438.8
503	-17836700	-18215000	-50770800	0.11114	17836700	18215000	50770800	8305.37			503	-18432000	-18898100	-51259400	0.11114	18432000	18898100	51259400	8516.62
504	-17469600	-18107700	-50371400	0.162373	17469600	18107700	50371400	11930.1			504	-16646000	-18065700	-50894800	0.162373	16646000	18065700	50894800	12092.6
505	-17495900	-18113100	-50383600	0.156673	17495900	18113100	50383600	11518.5			505	-16762300	-18081000	-50887900	0.156673	16762300	18081000	50887900	11673.7
506	-17837400	-17945400	-48844300	0.108141	17837400	17945400	48844300	7534.95			506	-17404400	-17547300	-46433500	0.108141	17404400	17547300	46433500	6856.9
507	-17821200	-17949000	-48886100	0.131738	17821200	17949000	48886100	9192.1			507	-17353700	-17558100	-46561200	0.131738	17353700	17558100	46561200	8390.57
508	-17617500	-18016000	-49568400	0.118768	17617500	18016000	49568400	8484.14			508	-16821000	-17757800	-48520200	0.118768	16821000	17757800	48520200	8114.15
509	-17608000	-18019400	-49602300	0.137757	17608000	18019400	49602300	9852.12			509	-16798600	-17766700	-48606400	0.137757	16798600	17766700	48606400	9440.38
510	-17426100	-17784900	-48109000	0.124106	17426100	17784900	48109000	8387.24			510	-15310100	-17077600	-45172900	0.124106	15310100	17077600	45172900	7364.36
511	-17662400	-17962300	-49140000	0.182241	17662400	17962300	49140000	12819.7			511	-16606800	-17540900	-47185100	0.182241	16606800	17540900	47185100	11817.4
512	-17639800	-17968900	-49209600	0.24854	17639800	17968900	49209600	17525.3			512	-16524200	-17560600	-47408700	0.24854	16524200	17560600	47408700	16245.1
513	-17596600	-17985000	-49367700	0.188823	17596600	17985000	49367700	13387.7			513	-16407400	-17615600	-47918400	0.188823	16407400	17615600	47918400	12573.4
514	-17617200	-17978200	-49298200	0.235441	17617200	17978200	49298200	16653			514	-16481900	-17594900	-47695900	0.235441	16481900	17594900	47695900	15553.8
515	-17599100	-18011500	-49554500	0.343867	17599100	18011500	49554500	24548.2			515	-16567800	-17717400	-48485300	0.343867	16567800	17717400	48485300	23419.9
516	-17583100	-18022800	-49651200	0.363055	17583100	18022800	49651200	26006.7			516	-16528500	-17752000	-48771300	0.363055	16528500	17752000	48771300	24986.6
517	-17578000	-18016300	-49609700	0.306501	17578000	18016300	49609700	21921.5			517	-16487800	-17729400	-48650800	0.306501	16487800	17729400	48650800	20993.5
518	-17714000	-18784400	-46244100	0.122251	17714000	18784400	46244100	7793.71			518	-16716500	-19664900	-38238800	0.122251	16716500	19664900	38238800	5727.99
519	-17714400	-18766500	-46265200	0.128004	17714400	18766500	46265200	8165.57			519	-16708500	-19621000	-38225700	0.128004	16708500	19621000	38225700	5990.07
520	-17727200	-18722000	-46400500	0.0831149	17727200	18722000	46400500	5326.95			520	-16749200	-19566000	-38570900	0.0831149	16749200	19566000	38570900	3942.51
521	-17726000	-18740400	-46374000	0.125146	17726000	18740400	46374000	8014.17			521	-16752400	-19615600	-38544100	0.125146	16752400	19615600	38544100	5934.19
522	-17359500	-19148200	-43347900	0.164012	17359500	19148200	43347900	9387.13			522	-15684600	-18342400	-32190300	0.164012	15684600	18342400	32190300	5744.56
523	-17378500	-19169000	-43463400	0.231606	17378500	19169000	43463400	13319.3			523	-15734700	-18583200	-32307600	0.231606	15734700	18583200	32307600	8197.37
524	-17339900	-19270000	-43086700	0.201175	17339900	19270000	43086700	11412.9			524	-15610700	-18664700	-31340500	0.201175	15610700	18664700	31340500	6819.65
525	-17701200	-18176900	-50633500	0.122521	17701200	18176900	50633500	9102.2			525	-18210900	-18294700	-50965900	0.122521	18210900	18294700	50965900	9244.54
526	-18039100	-18190400	-50392100	0.131407	18039100	18190400	50392100	9701.51			526	-18222600	-18257800	-50403300	0.131407	18222600	18257800	50403300	9721.17
527	-18059500	-18193800	-50396300	0.097431	18059500	18193800	50396300	7195.3			527	-18228000	-18296500	-50403200	0.097431	18228000	18296500	50403200	7209.78
528	-17994900	-18183600	-50387800	0.122081	17994900	18183600	50387800	9008.68			528	-18131100	-18205400	-50407600	0.122081	18131100	18205400	50407600	9024.13
529	-18293800	-18313000	-50857300	0.179372	18293800	18313000	50857300	13492			529	-18660500	-20504400	-51285000	0.179372	18660500	20504400	51285000	13938.2
530	-18217300	-18280000	-50854000	0.187692	18217300	18280000	50854000	14106.2			530	-18622400	-20207300	-51309800	0.187692	18622400	20207300	51309800	14560.2
531	-17845200	-17939400	-48793700	0.142517	17845200	17939400	48793700	9912.26			531	-17350300	-17505400	-46188000	0.142517	17350300	17505400	46188000	8947.34
532	-17860900	-17934900	-48745700	0.131051	17860900	17934900	48745700	9099.78			532	-17393100	-17489200	-46029500	0.131051	17393100	17489200	46029500	8180.29
533	-17623300	-18156700	-50567300	0.203957	17623300	18156700	50567300	15107.9			533	-17847100	-18222200	-50811500	0.203957	17847100	18222200	50811500	15264.8
534	-17630300	-18158300	-50571800	0.142951	17630300	18158300	50571800	10591.2			534	-17878700	-18228500	-50825000	0.142951	17878700	18228500	50825000	10706.5
535	-17541200	-18066500	-50005600	0.154458	17541200	18066500	50005600	11204.7			535	-16637500	-17885200	-49613900	0.154458	16637500	17885200	49613900	10976.6
536	-17543700	-18070200	-50029500	0.123487	17543700	18070200	50029500	8965.92			536	-16646300	-17895500	-49678500	0.123487	16646300	17895500	49678500	8797.07
537	-16981200	-18012100	-50176400	0.133638	16981200	18012100	50176400	9717.18			537	-15555000	-17870600	-50592300	0.133638	15555000	17870600	50592300	9781.1
538	-16981600	-18025200	-50270000	0.129757	16981600	18025200	50270000	9467.23			538	-15652700	-17915900	-50817900	0.129757	15652700	17915900	50817900	9581
539	-17600700	-18025600	-49653900	0.238583	17600700	18025600	49653900	17094.3			539	-16647800	-17767000	-48759600	0.238583	16647800	17767000	48759600	16426.4
540	-17610400	-18018300	-49591900	0.24784	17610400	18018300	49591900	17718.6			540	-16663700	-17744800	-48585100	0.24784	16663700	17744800	48585100	16954.5
541	-17589900	-18081400	-50063200	0.226586	17589900	18081400	50063200	16477.1			541	-16761500	-17930400	-49812900	0.226586	16761500	17930400	49812900	16234.2
542	-17596800	-18085000	-50081900	0.238853	17596800	18085000	50081900	17381.8			542	-16786900	-17941600	-49867500	0.238853	16786900	17941600	49867500	17150.3
543	-17589200	-18078600	-50043700	0.318855	17589200	18078600	50043700	23170.3			543	-16743300	-17924200	-49786400	0.318855	16743300	17924200	49786400	22819.9
544	-17877200	-17918600	-48613100	0.174941	17877200	17918600	48613100	12089.6			544	-17340100	-17407600	-45499900	0.174941	17340100	17407600	45499900	10692.4
545	-17860200	-17919600	-48636900	0.183193	17860200	17919600	48636900	12669.3			545	-17265700	-17405500	-45559500	0.183193	17265700	17405500	45559500	11215.4
546	-17538100	-18064800	-49996200	0.133749	17538100	18064800	49996200	9698.87			546	-16629800	-17880400	-49587500	0.133749	16629800	17880400	49587500	9495.15
547	-17545400	-18062500	-49972800	0.177054	17545400	18062500	49972800	12828.9			547	-16637300	-17874700	-49539400	0.177054	16637300	17874700	49539400	12547.8
548	-17437400	-18017100	-49756500	0.135231	17437400	18017100	49756500	9714.07			548	-15886800	-17720500	-49188000	0.135231	15886800	17720500	49188000	9413.78
549	-17429500	-18008700	-49704100	0.119243	17429500	18008700	49704100	8548.74			549	-15812100	-17687400	-49026100	0.119243	15812100	17687400	49026100	8246.74
550	-17416500	-18019600	-49794600	0.0983944	17416500	18019600	49794600	7076.77			550	-15815600	-17729000	-49319800	0.0983944	15815600	17729000	49319800	6880.32
551	-17421800	-18026600	-49839300	0.107255	17421800	18026600	49839300	7726.93			551	-15881200	-17756700	-49452100	0.107255	15881200	17756700	49452100	7540.06
552	-17814400	-18408300	-47337100	0.210104	17814400	18408300	47337100	13908.4			552	-17056700	-18986900	-41346400	0.210104	17056700	18986900	41346400	11080
553	-17807200	-18417900	-47276300	0.234999	17807200	18417900	47276300	15522.3			553	-17024700	-18984800	-41120300	0.234999	17024700	18984800	41120300	12279.2
554	-17425400	-17834600	-48464600	0.127727	17425400	17834600	48464600	8747.32			554	-14987400	-16841600	-43810100	0.127727	14987400	16841600	43810100	7152.28
555	-17446700	-17846300	-48526800	0.134914	17446700	17846300	48526800	9262.45			555	-15119600	-16911300	-44175600	0.134914	15119600	16911300	44175600	7677.01
556	-17442900	-17857600	-48611400	0.125051	17442900	17857600	48611400	8612.11			556	-15147600	-16975100	-44603500	0.125051	15147600	16975100	44603500	7242.74
557	-18290200	-18445400	-50698800	0.150765	18290200	18445400	50698800	11287.5			557	-18594100	-20490400	-50824300	0.150765	18594100	20490400	50824300	11528.6
558	-18291700	-18443800	-50711200	0.158378	18291700	18443800	50711200	11862.6			558	-18603100	-20523400	-50856100	0.158378	18603100	20523400	50856100	12127.6
559	-18284100	-18389300	-50711300	0.169488	18284100	18389300	50711300	12689.6			559	-18583900	-20370800	-50871500	0.169488	18583900	20370800	50871500	12967.9
560	-18282800	-18392700	-50698800	0.169067	18282800	18392700	50698800	12652.7			560	-18575300	-20346100	-50834600	0.169067	18575300	20346100	50834600	12916.3
561	-18296800	-18504500	-50687000	0.131307	18296800	18504500	50687000	9830.95			561	-18605800	-20613700	-50784800	0.131307	18605800	20613700	50784800	10037.9
562	-18290000	-18455600	-50687200	0.139151	18290000	18455600	50687200	10414.5			562	-18589000	-20484800	-50793600	0.139151	18589000	20484800	50793600	10628.6
563	-17281200	-17968800	-49567500	0.167481	17281200	17968800	49567500	11934.4			563	-14884100	-17500200	-48617300	0.167481	14884100	17500200	48617300	11342.4
564	-17320000	-17964200	-49495600	0.18328	17320000	17964200	49495600	13029.5			564	-15043400	-17484900	-48348700	0.18328	15043400	17484900	48348700	12296.9
565	-17356700	-17962100	-49444100	0.190783	17356700	17962100	49444100	13540.8			565	-15205300	-17480800	-48157600	0.190783	15205300	17480800	48157600	12719.3
566	-18290400	-18492000	-50654000	0.147034	18290400	18492000	50654000	10994.5			566	-18574300	-20449800	-50723900	0.147034	18574300	20449800	50723900	11200.1
567	-18283800	-18444300	-50654200	0.148231	18283800	18444300	50654200	11080.1			567	-18559000	-20329800	-50734200	0.148231	18559000	20329800	50734200	11283.4
568	-17843900	-18157600	-50353100	0.109119	17843900	18157600	50353100	8033.31			568	-17696900	-18143100	-50396600	0.109119	17696900	18143100	50396600	8037.45
569	-17812400	-18151400	-50340800	0.133013	17812400	18151400	50340800	9785.81			569	-17593000	-18126500	-50382000	0.133013	17593000	18126500	50382000	9785.08
570	-18260200	-18279900	-50810400	0.157293	18260200	18279900	50810400	11806.9			570	-18607800	-20241900	-51171200	0.157293	18607800	20241900	51171200	12147.1
571	-18239700	-18279700	-50829700	0.156614	18239700	18279700	50829700	11762.3			571	-18614400	-20226300	-51234000	0.156614	18614400	20226300	51234000	12119.4
572	-17633300	-18010400	-49512400	0.21352	17633300	18010400	49512400	15223.3			572	-16804400	-17733000	-48360000	0.21352	16804400	17733000	48360000	14498.4
573	-17651900	-18004700	-49453400	0.190487	17651900	18004700	49453400	13553.7			573	-16855400	-17717500	-48197800	0.190487	16855400	17717500	48197800	12860.5
574	-16991100	-18145900	-51122400	0.1432	16991100	18145900	51122400	10775.9			574	-17250400	-18426800	-52869800	0.1432	17250400	18426800	52869800	11482.1
575	-16896100	-18133200	-51126600	0.144493	16896100	18133200	51126600	10868.3			575	-17058800	-18413100	-52963300	0.144493	17058800	18413100	52963300	11610.6
576	-16843000	-18111300	-51023500	0.125712	16843000	18111300	51023500	9417.47			576	-16656600	-18326900	-52749700	0.125712	16656600	18326900	52749700	10003.3
577	-17221400	-18186400	-51181500	0.121687	17221400	18186400	51181500	9189.97			577	-18024800	-18524600	-52793700	0.121687	18024800	18524600	52793700	9778.07
578	-17130900	-18166500	-51129800	0.138474	17130900	18166500	51129800	10432.3			578	-17638700	-18463500	-52743200	0.138474	17638700	18463500	52743200	11080.3
579	-17181100	-18167000	-51083200	0.146116	17181100	18167000	51083200	10993.2			579	-17668400	-18443200	-52569000	0.146116	17668400	18443200	52569000	11623.1
580	-17274700	-18188400	-51142600	0.137746	17274700	18188400	51142600	10391.9			580	-18078200	-18510900	-52642300	0.137746	18078200	18510900	52642300	11014.3
581	-17310100	-18205200	-51227300	0.102485	17310100	18205200	51227300	7756.98			581	-18407200	-18583200	-52830100	0.102485	18407200	18583200	52830100	8266.26
582	-17690500	-18137400	-50362600	0.170401	17690500	18137400	50362600	12535.4			582	-17379000	-18124300	-50580500	0.170401	17379000	18124300	50580500	12607
583	-17665100	-18134300	-50365600	0.160506	17665100	18134300	50365600	11806.6			583	-17306400	-18119600	-50619000	0.160506	17306400	18119600	50619000	11885.6
584	-17217500	-18024400	-43457700	0.11733	17217500	18024400	43457700	6660.33			584	-14988200	-15310700	-32873700	0.11733	14988200	15310700	32873700	3994.91
585	-17281200	-17863400	-44073900	0.144516	17281200	17863400	44073900	8392.97			585	-14800200	-15465700	-34169200	0.144516	14800200	15465700	34169200	5231.73
586	-17695200	-17987300	-49285700	0.131489	17695200	17987300	49285700	9301.52			586	-16966200	-17666800	-47725100	0.131489	16966200	17666800	47725100	8727.54
587	-17698600	-17986100	-49273400	0.135519	17698600	17986100	49273400	9582.52			587	-16965000	-17661000	-47684700	0.135519	16965000	17661000	47684700	8981.19
588	-17630200	-18012300	-49528800	0.148625	17630200	18012300	49528800	10602.6			588	-16813300	-17740800	-48406800	0.148625	16813300	17740800	48406800	10110.3
589	-17632900	-18011900	-49523200	0.191755	17632900	18011900	49523200	13676.9			589	-16811900	-17738200	-48389700	0.191755	16811900	17738200	48389700	13035.7
590	-17974500	-18180200	-50384400	0.104671	17974500	18180200	50384400	7721.85			590	-18115800	-18204600	-50417100	0.104671	18115800	18204600	50417100	7738.96
591	-17830300	-17947400	-48865700	0.136417	17830300	17947400	48865700	9512.11			591	-17369100	-17549800	-46486400	0.136417	17369100	17549800	46486400	8664.79
592	-17610800	-18018700	-49593900	0.135924	17610800	18018700	49593900	9718.25			592	-16797700	-17763400	-48583600	0.135924	16797700	17763400	48583600	9306.76
593	-17860500	-18234800	-47839900	0.113572	17860500	18234800	47839900	7649.1			593	-17253800	-18602200	-43139200	0.113572	17253800	18602200	43139200	6406.38
594	-17884000	-18111800	-48130900	0.110143	17884000	18111800	48130900	7491.09			594	-17334100	-18222800	-44092500	0.110143	17334100	18222800	44092500	6425.2
595	-17884300	-18113000	-48132300	0.11588	17884300	18113000	48132300	7881.76			595	-17339800	-18238500	-44117300	0.11588	17339800	18238500	44117300	6767.59
596	-17884200	-18114900	-48129100	0.128096	17884200	18114900	48129100	8711.76			596	-17344100	-18256900	-44129900	0.128096	17344100	18256900	44129900	7486.18
597	-17411500	-18105400	-50412900	0.0374733	17411500	18105400	50412900	2756.31			597	-17018200	-18083400	-50649200	0.0374733	17018200	18083400	50649200	2772.66
598	-17416100	-18108100	-50427500	0.0797252	17416100	18108100	50427500	5867.4			598	-17047800	-18091600	-50678100	0.0797252	17047800	18091600	50678100	5906.19
599	-17407100	-18104100	-50407600	0.0730712	17407100	18104100	50407600	5373.49			599	-16998600	-18080600	-50648600	0.0730712	16998600	18080600	50648600	5405.74
600	-18024000	-18189200	-50398900	0.0427664	18024000	18189200	50398900	3157.78			600	-18182000	-18212200	-50405500	0.0427664	18182000	18212200	50405500	3162.21
601	-17999900	-18185200	-50394700	0.0720522	17999900	18185200	50394700	5318.43			601	-18117500	-18203000	-50403700	0.0720522	18117500	18203000	50403700	5324.76
602	-18025500	-18189000	-50396300	0.0515869	18025500	18189000	50396300	3808.75			602	-18192700	-18213800	-50406200	0.0515869	18192700	18213800	50406200	3814.81
603	-17531400	-17887000	-48732900	0.0559431	17531400	17887000	48732900	3872.76			603	-15654300	-17159600	-45414200	0.0559431	15654300	17159600	45414200	3360.5
604	-17507300	-17883000	-48728400	0.0736947	17507300	17883000	48728400	5099.86			604	-15530800	-17135600	-45366100	0.0736947	15530800	17135600	45366100	4414.24
605	-17481200	-17893600	-48830300	0.0804129	17481200	17893600	48830300	5584.71			605	-15458500	-17181900	-45769300	0.0804129	15458500	17181900	45769300	4892.1
606	-18296800	-18376800	-50814900	0.0710751	18296800	18376800	50814900	5340.56			606	-18653700	-20592300	-51148100	0.0710751	18653700	20592300	51148100	5501.11
607	-18303400	-18426500	-50812000	0.097337	18303400	18426500	50812000	7315.82			607	-18669500	-20726200	-51127400	0.097337	18669500	20726200	51127400	7537.25
608	-18300300	-18391000	-50825400	0.0976391	18300300	18391000	50825400	7340.09			608	-18668700	-20675300	-51172800	0.0976391	18668700	20675300	51172800	7569.08
609	-17545700	-18140200	-50527200	0.109919	17545700	18140200	50527200	8125.97			609	-17543500	-18167200	-50722200	0.109919	17543500	18167200	50722200	8183.1
610	-17570400	-18145200	-50537900	0.121631	17570400	18145200	50537900	8996.82			610	-17635200	-18182000	-50736600	0.121631	17635200	18182000	50736600	9065.43
611	-17556500	-18142400	-50532300	0.132631	17556500	18142400	50532300	9807.53			611	-17584600	-18174800	-50735400	0.132631	17584600	18174800	50735400	9881.41
612	-17157900	-17879300	-49051300	0.0680139	17157900	17879300	49051300	4751.03			612	-13772200	-16969900	-45941500	0.0680139	13772200	16969900	45941500	4121.24
613	-17117500	-17874400	-49057100	0.0876209	17117500	17874400	49057100	6120.18			613	-13517300	-16919200	-45834200	0.0876209	13517300	16919200	45834200	5278.81
614	-17109300	-17893100	-49198500	0.0784591	17109300	17893100	49198500	5508.67			614	-13522300	-17020900	-46555400	0.0784591	13522300	17020900	46555400	4866.19
615	-17130700	-17942700	-49531600	0.166396	17130700	17942700	49531600	11828.9			615	-13911100	-17332000	-48389100	0.166396	13911100	17332000	48389100	11113.3
616	-17079000	-17955700	-49675800	0.105009	17079000	17955700	49675800	7501.92			616	-13708700	-17393300	-49029300	0.105009	13708700	17393300	49029300	7181.23
617	-17224600	-17734100	-47947500	0.0681885	17224600	17734100	47947500	4573.23			617	-13559800	-16220400	-40800100	0.0681885	13559800	16220400	40800100	3319.97
618	-17144000	-17734200	-48028700	0.0892563	17144000	17734200	48028700	6000.79			618	-13098300	-16156500	-40805200	0.0892563	13098300	16156500	40805200	4331.58
619	-16181600	-17919400	-50314000	0.122683	16181600	17919400	50314000	8920.18			619	-14019000	-17807800	-51679700	0.122683	14019000	17807800	51679700	9276.3
620	-16166100	-17886600	-50095600	0.147859	16166100	17886600	50095600	10663.8			620	-13641500	-17687800	-51199800	0.147859	13641500	17687800	51199800	10968.1
621	-17176900	-18186100	-51223800	0.109051	17176900	18186100	51223800	8245.8			621	-18037300	-18546700	-52939100	0.109051	18037300	18546700	52939100	8807.69
622	-17066200	-18166300	-51193200	0.146065	17066200	18166300	51193200	11024.7			622	-17617400	-18490600	-52958200	0.146065	17617400	18490600	52958200	11773.9
623	-18310900	-18596700	-50695500	0.118725	18310900	18596700	50695500	8897.84			623	-18644700	-20884300	-50792500	0.118725	18644700	20884300	50792500	9100.66
624	-18318300	-18649100	-50695800	0.111749	18318300	18649100	50695800	8378.46			624	-18662500	-21018900	-50784500	0.111749	18662500	21018900	50784500	8574.11
625	-17644800	-18172200	-50656400	0.158555	17644800	18172200	50656400	11784.2			625	-18095800	-18294400	-51078800	0.158555	18095800	18294400	51078800	12001.6
626	-17109500	-18036700	-50223700	0.100378	17109500	18036700	50223700	7317.63			626	-15972700	-17925800	-50568700	0.100378	15972700	17925800	50568700	7357.72
627	-17115100	-18046300	-50287200	0.071131	17115100	18046300	50287200	5197.69			627	-16060300	-17957200	-50705300	0.071131	16060300	17957200	50705300	5242.67
628	-17086800	-18032700	-50218300	0.128086	17086800	18032700	50218300	9334.3			628	-15895000	-17917200	-50584800	0.128086	15895000	17917200	50584800	9390.05
629	-17085900	-18020000	-50128600	0.122208	17085900	18020000	50128600	8876.84			629	-15800700	-17874800	-50376600	0.122208	15800700	17874800	50376600	8886.15
630	-17112900	-18027800	-50157200	0.107985	17112900	18027800	50157200	7853.33			630	-15904500	-17894900	-50416300	0.107985	15904500	17894900	50416300	7868.12
631	-17610500	-17777500	-47871600	0.148295	17610500	17777500	47871600	9947.75			631	-15831300	-17049200	-44448800	0.148295	15831300	17049200	44448800	8581.11
632	-17648900	-18673200	-45890600	0.145288	17648900	18673200	45890600	9128.82			632	-16573000	-18535800	-38343000	0.145288	16573000	18535800	38343000	6720.06
633	-17657700	-18577000	-46049100	0.14818	17657700	18577000	46049100	9358.13			633	-16609300	-18247800	-38890300	0.14818	16609300	18247800	38890300	6986.64
634	-17663400	-18660500	-46006300	0.103174	17663400	18660500	46006300	6510.52			634	-16619600	-18576300	-38634900	0.103174	16619600	18576300	38634900	4834.69
635	-17670200	-18582500	-46133600	0.129098	17670200	18582500	46133600	8179.72			635	-16649100	-18350200	-39072100	0.129098	16649100	18350200	39072100	6142.91
636	-17666500	-18879600	-45810000	0.0936834	17666500	18879600	45810000	5880.4			636	-16586100	-19553000	-37418800	0.0936834	16586100	19553000	37418800	4232.97
637	-17656400	-18901300	-45716100	0.111183	17656400	18901300	45716100	6955.44			637	-16550200	-19555600	-37160000	0.111183	16550200	19555600	37160000	4969.05
638	-17672600	-18874800	-45857800	0.0727988	17672600	18874800	45857800	4577.6			638	-16592700	-19650600	-37368600	0.0727988	16592700	19650600	37368600	3287.67
639	-17676500	-18868100	-45892300	0.0685778	17676500	18868100	45892300	4317.55			639	-16612700	-19624400	-37537600	0.0685778	16612700	19624400	37537600	3117.88
640	-17676700	-18860400	-45901600	0.0967791	17676700	18860400	45901600	6094.75			640	-16621100	-19566900	-37655100	0.0967791	16621100	19566900	37655100	4417.75
641	-17654900	-18883100	-45723400	0.122422	17654900	18883100	45723400	7659.26			641	-16555800	-19443900	-37312000	0.122422	16555800	19443900	37312000	5496.57
642	-17666800	-18861500	-45829900	0.113129	17666800	18861500	45829900	7105.07			642	-16596300	-19457000	-37588200	0.113129	16596300	19457000	37588200	5140.28
643	-17672000	-18661400	-46067400	0.100069	17672000	18661400	46067400	6329.33			643	-16648200	-18659200	-38756200	0.100069	16648200	18659200	38756200	4719.05
644	-17662000	-18726600	-45930700	0.120416	17662000	18726600	45930700	7581.61			644	-16609200	-18812600	-38324700	0.120416	16609200	18812600	38324700	5588.28
645	-17656000	-18849500	-45765000	0.137438	17656000	18849500	45765000	8609.45			645	-16569700	-19295200	-37559600	0.137438	16569700	19295200	37559600	6220.9
646	-17567300	-18160100	-50648000	0.147303	17567300	18160100	50648000	10938.8			646	-17855500	-18266700	-51121000	0.147303	17855500	18266700	51121000	11147.8
647	-17456100	-18137500	-50597400	0.10323	17456100	18137500	50597400	7646.09			647	-17454600	-18206500	-51092100	0.10323	17454600	18206500	51092100	7783.08
648	-17691000	-18181100	-50674000	0.159301	17691000	18181100	50674000	11851			648	-18266200	-18320000	-51090600	0.159301	18266200	18320000	51090600	12077.9
649	-17588900	-18162300	-50641600	0.152532	17588900	18162300	50641600	11326.2			649	-17906600	-18269000	-51086600	0.152532	17906600	18269000	51086600	11533.5
650	-17603400	-18163300	-50634600	0.153747	17603400	18163300	50634600	11414.7			650	-17934600	-18268400	-51054000	0.153747	17934600	18268400	51054000	11614.2
651	-17532100	-18151600	-50622500	0.141478	17532100	18151600	50622500	10494			651	-17709500	-18241500	-51086900	0.141478	17709500	18241500	51086900	10683.2
652	-17477600	-18140800	-50599400	0.132995	17477600	18140800	50599400	9852.9			652	-17514700	-18212700	-51076200	0.132995	17514700	18212700	51076200	10025.6
653	-17424900	-18129800	-50573600	0.119912	17424900	18129800	50573600	8872.18			653	-17315200	-18181800	-51054900	0.119912	17315200	18181800	51054900	9020.45
654	-17367500	-18121600	-50572300	0.0879455	17367500	18121600	50572300	6504.16			654	-17161400	-18168500	-51113600	0.0879455	17161400	18168500	51113600	6623.05
655	-17384100	-18127700	-50599800	0.0893563	17384100	18127700	50599800	6615.8			655	-17250800	-18189900	-51177400	0.0893563	17250800	18189900	51177400	6748.61
656	-17085100	-18042300	-50288200	0.0972751	17085100	18042300	50288200	7106.92			656	-15977100	-17948300	-50724800	0.0972751	15977100	17948300	50724800	7171.26
657	-17118700	-18052900	-50330400	0.0806065	17118700	18052900	50330400	5899.48			657	-16139100	-17981200	-50798200	0.0806065	16139100	17981200	50798200	5963.94
658	-17144400	-18058100	-50342300	0.117564	17144400	18058100	50342300	8609.55			658	-16234400	-17993900	-50793300	0.117564	16234400	17993900	50793300	8701.68
659	-17644900	-18757200	-45777400	0.166468	17644900	18757200	45777400	10423.2			659	-16551700	-18825900	-37900500	0.166468	16551700	18825900	37900500	7588.71
660	-17642400	-18819500	-45698000	0.172096	17642400	18819500	45698000	10749.8			660	-16536500	-19070000	-37547600	0.172096	16536500	19070000	37547600	7757.56
661	-17641300	-18872800	-45636800	0.145718	17641300	18872800	45636800	9085.75			661	-16521400	-19274700	-37235400	0.145718	16521400	19274700	37235400	6503.06
662	-17641600	-18907000	-45604500	0.133193	17641600	18907000	45604500	8297.46			662	-16511100	-19437800	-36998500	0.133193	16511100	19437800	36998500	5900.26
663	-17644600	-18924200	-45608400	0.128032	17644600	18924200	45608400	7978.53			663	-16508300	-19560100	-36856300	0.128032	16508300	19560100	36856300	5649.02
664	-17702100	-18790200	-46153400	0.143233	17702100	18790200	46153400	9100.54			664	-16663900	-19620500	-37907600	0.143233	16663900	19620500	37907600	6613.89
665	-17063900	-18012700	-50098400	0.127971	17063900	18012700	50098400	9283.83			665	-15699200	-17854700	-50334000	0.127971	15699200	17854700	50334000	9285.25
666	-17055400	-18024000	-50187200	0.137258	17055400	18024000	50187200	9989.29			666	-15778700	-17894400	-50538700	0.137258	15778700	17894400	50538700	10038.8
667	-17038300	-18002700	-50052100	0.135896	17038300	18002700	50052100	9840.42			667	-15580400	-17826500	-50251600	0.135896	15580400	17826500	50251600	9823.77
668	-17026300	-18013300	-50140200	0.138846	17026300	18013300	50140200	10085.6			668	-15641800	-17864600	-50462800	0.138846	15641800	17864600	50462800	10118.9
669	-17054500	-17992700	-49964500	0.132299	17054500	17992700	49964500	9550.4			669	-15533600	-17789700	-50035600	0.132299	15533600	17789700	50035600	9485.16
670	-17031800	-17981500	-49907300	0.136221	17031800	17981500	49907300	9811.46			670	-15414200	-17757400	-49924100	0.136221	15414200	17757400	49924100	9719.49
671	-17010800	-17991700	-50001400	0.138323	17010800	17991700	50001400	9995.77			671	-15447900	-17795300	-50161400	0.138323	15447900	17795300	50161400	9958.57
672	-17689400	-18833700	-46019200	0.128432	17689400	18833700	46019200	8122.17			672	-16632800	-19667800	-37637600	0.128432	16632800	19667800	37637600	5868.01
673	-17344600	-18115400	-50550800	0.11625	17344600	18115400	50550800	8589.46			673	-17077000	-18153600	-51091500	0.11625	17077000	18153600	51091500	8742.93
674	-17355900	-18123300	-50595900	0.115378	17355900	18123300	50595900	8539.57			674	-17164100	-18180100	-51193600	0.115378	17164100	18180100	51193600	8714.06
675	-17058600	-17972300	-49814800	0.134066	17058600	17972300	49814800	9625.36			675	-15401400	-17722800	-49689700	0.134066	15401400	17722800	49689700	9481.93
676	-17042700	-17960400	-49745800	0.136216	17042700	17960400	49745800	9753.95			676	-15289400	-17686400	-49542200	0.136216	15289400	17686400	49542200	9574.96
677	-17076300	-17951200	-49646600	0.13515	17076300	17951200	49646600	9644.68			677	-15306400	-17652700	-49283900	0.13515	15306400	17652700	49283900	9409.35
678	-17068300	-17938400	-49563100	0.136524	17068300	17938400	49563100	9712.35			678	-15206600	-17612300	-49095500	0.136524	15206600	17612300	49095500	9432.41
679	-17029000	-17947700	-49669000	0.133815	17029000	17947700	49669000	9554.15			679	-15176800	-17647000	-49373500	0.133815	15176800	17647000	49373500	9340.95
680	-17654200	-18171900	-50645000	0.146889	17654200	18171900	50645000	10913.4			680	-18101200	-18290100	-51042100	0.146889	18101200	18290100	51042100	11104.5
681	-17010700	-17969600	-49843900	0.136441	17010700	17969600	49843900	9803.1			681	-15289200	-17722400	-49799700	0.136441	15289200	17722400	49799700	9683.46
682	-17822100	-17990400	-47810600	0.0421731	17822100	17990400	47810600	2831.39			682	-16976100	-17349000	-42408500	0.0421731	16976100	17349000	42408500	2278.07
683	-17817200	-18037800	-47728200	0.0675436	17817200	18037800	47728200	4522.56			683	-16955700	-17495700	-42116500	0.0675436	16955700	17495700	42116500	3610.82
684	-17824800	-18001500	-47818500	0.0740633	17824800	18001500	47818500	4974.35			684	-16992300	-17408700	-42465200	0.0740633	16992300	17408700	42465200	4012.54
685	-17812300	-18066900	-47663600	0.108134	17812300	18066900	47663600	7224.7			685	-16950000	-17615800	-41955900	0.108134	16950000	17615800	41955900	5750.41
686	-17705600	-18752100	-46216500	0.174944	17705600	18752100	46216500	11137.8			686	-16662600	-19522300	-37996200	0.174944	16662600	19522300	37996200	8095.52
687	-17719800	-18736200	-46333900	0.137996	17719800	18736200	46333900	8823.31			687	-16716400	-19546200	-38356700	0.137996	16716400	19546200	38356700	6485.47
688	-17712700	-18699500	-46319400	0.2045	17712700	18699500	46319400	13063.7			688	-16674000	-19398800	-38201500	0.2045	16674000	19398800	38201500	9526.59
689	-17722800	-18689500	-46401600	0.201563	17722800	18689500	46401600	12915			689	-16717900	-19442400	-38470800	0.201563	16717900	19442400	38470800	9502.89
690	-17801700	-18139800	-47515400	0.171269	17801700	18139800	47515400	11386.7			690	-16909600	-17824000	-41459000	0.171269	16909600	17824000	41459000	8944.72
691	-17774700	-18272500	-47189400	0.244271	17774700	18272500	47189400	16061.4			691	-16827800	-18219000	-40479500	0.244271	16827800	18219000	40479500	12309.3
692	-17749000	-18403000	-46875400	0.233639	17749000	18403000	46875400	15199.6			692	-16747100	-18565200	-39557200	0.233639	16747100	18565200	39557200	11380.9
693	-17613800	-18163800	-50627300	0.148604	17613800	18163800	50627300	11030.7			693	-17948900	-18266000	-51022700	0.148604	17948900	18266000	51022700	11214.3
694	-17658700	-18171200	-50635800	0.134897	17658700	18171200	50635800	10019.5			694	-18095000	-18284700	-51010200	0.134897	18095000	18284700	51010200	10185.9
695	-17620800	-18163600	-50619300	0.138484	17620800	18163600	50619300	10277.1			695	-17952900	-18262500	-50993500	0.138484	17952900	18262500	50993500	10440
696	-17304800	-18108700	-50543000	0.169107	17304800	18108700	50543000	12488.1			696	-16928900	-18135600	-51110900	0.169107	16928900	18135600	51110900	12715.1
697	-17342900	-18113700	-50541000	0.130491	17342900	18113700	50541000	9638.16			697	-17032700	-18143400	-51063200	0.130491	17032700	18143400	51063200	9801.21
698	-17373300	-18118100	-50541500	0.151555	17373300	18118100	50541500	11196.5			698	-17121300	-18152000	-51035700	0.151555	17121300	18152000	51035700	11378.6
699	-17398800	-18121600	-50541200	0.160093	17398800	18121600	50541200	11829.2			699	-17193200	-18158200	-51008600	0.160093	17193200	18158200	51008600	12013.5
700	-17446800	-18132500	-50570700	0.135356	17446800	18132500	50570700	10015.3			700	-17372800	-18187000	-51034600	0.135356	17372800	18187000	51034600	10178.7
701	-17176800	-18067600	-50377700	0.177244	17176800	18067600	50377700	12999.6			701	-16334400	-18017100	-50859100	0.177244	16334400	18017100	50859100	13158.2
702	-17211400	-18075700	-50400800	0.161373	17211400	18075700	50400800	11848.3			702	-16476000	-18038200	-50868300	0.161373	16476000	18038200	50868300	11994.2
703	-17291800	-18099700	-50491800	0.177502	17291800	18099700	50491800	13082.6			703	-16824700	-18105500	-51000600	0.177502	16824700	18105500	51000600	13284.7
704	-17256300	-18092600	-50476800	0.164463	17256300	18092600	50476800	12112.1			704	-16702600	-18088600	-51001700	0.164463	16702600	18088600	51001700	12300
705	-17244600	-18083700	-50424400	0.163056	17244600	18083700	50424400	11984.8			705	-16596000	-18057900	-50888900	0.163056	16596000	18057900	50888900	12137.2
706	-17499100	-18143400	-50596900	0.146243	17499100	18143400	50596900	10835			706	-17568800	-18216500	-51049200	0.146243	17568800	18216500	51049200	11017.6
707	-17131600	-18034500	-50186200	0.107151	17131600	18034500	50186200	7801.9			707	-15986500	-17912500	-50459800	0.107151	15986500	17912500	50459800	7823.55
708	-17551200	-18153600	-50617200	0.148025	17551200	18153600	50617200	10979			708	-17753400	-18243300	-51056200	0.148025	17753400	18243300	51056200	11168.7
709	-17566100	-18155000	-50612200	0.150062	17566100	18155000	50612200	11129.2			709	-17782800	-18243200	-51025600	0.150062	17782800	18243200	51025600	11312.3
710	-17650700	-18920200	-45656100	0.12967	17650700	18920200	45656100	8094.99			710	-16514700	-19630200	-36832100	0.12967	16514700	19630200	36832100	5722.25
711	-17700300	-18723100	-46207700	0.232318	17700300	18723100	46207700	14781.4			711	-16622900	-19374100	-37861000	0.232318	16622900	19374100	37861000	10664.1
712	-17709400	-18623800	-46371800	0.249033	17709400	18623800	46371800	15928.5			712	-16641400	-19129600	-38237500	0.249033	16641400	19129600	38237500	11570.2
713	-17724100	-18525200	-46575800	0.220289	17724100	18525200	46575800	14185.9			713	-16671200	-18859700	-38720100	0.220289	16671200	18859700	38720100	10403
714	-17603300	-18168000	-50668000	0.158926	17603300	18168000	50668000	11813.3			714	-18006300	-18291000	-51143600	0.158926	18006300	18291000	51143600	12049.8
715	-17569200	-18164200	-50674900	0.143671	17569200	18164200	50674900	10679.5			715	-17908800	-18284300	-51193400	0.143671	17908800	18284300	51193400	10905
716	-17532800	-18159300	-50676400	0.142446	17532800	18159300	50676400	10586.4			716	-17816700	-18276400	-51228800	0.142446	17816700	18276400	51228800	10818.8
717	-17075200	-18001900	-50010200	0.128514	17075200	18001900	50010200	9293.97			717	-15643500	-17816200	-50115200	0.128514	15643500	17816200	50115200	9246.74
718	-17097100	-18010600	-50049700	0.123437	17097100	18010600	50049700	8941.03			718	-15747400	-17840800	-50186600	0.123437	15747400	17840800	50186600	8910.21
719	-17116400	-18018500	-50087300	0.124919	17116400	18018500	50087300	9061.98			719	-15840500	-17863100	-50252800	0.124919	15840500	17863100	50252800	9044.08
720	-17468000	-18147300	-50655300	0.155522	17468000	18147300	50655300	11544.3			720	-17578900	-18243900	-51234400	0.155522	17578900	18243900	51234400	11795.2
721	-17408800	-18135600	-50631000	0.101767	17408800	18135600	50631000	7544.42			721	-17370700	-18214200	-51230500	0.101767	17370700	18214200	51230500	7706.57
722	-17074800	-17982900	-49874200	0.131474	17074800	17982900	49874200	9460.87			722	-15508100	-17754200	-49807400	0.131474	15508100	17754200	49807400	9345.13
723	-17087400	-17963100	-49720700	0.134477	17087400	17963100	49720700	9623.53			723	-15406800	-17689500	-49446800	0.134477	15406800	17689500	49446800	9425.32
724	-17063200	-17924500	-49468800	0.138375	17063200	17924500	49468800	9809.58			724	-15107000	-17567300	-48873900	0.138375	15107000	17567300	48873900	9475.1
725	-17056900	-17910300	-49373700	0.129504	17056900	17910300	49373700	9148.18			725	-15007400	-17521600	-48647100	0.129504	15007400	17521600	48647100	8786.57
726	-17120800	-17900400	-49238900	0.160082	17120800	17900400	49238900	11257.2			726	-15095200	-17481900	-48275800	0.160082	15095200	17481900	48275800	10713.8
727	-17111000	-17914800	-49351800	0.144957	17111000	17914800	49351800	10235.4			727	-15165000	-17530800	-48554900	0.144957	15165000	17530800	48554900	9809.53
728	-17108500	-17929700	-49460600	0.13965	17108500	17929700	49460600	9900.12			728	-15248900	-17579700	-48820100	0.13965	15248900	17579700	48820100	9550.78
729	-17112600	-17943000	-49551500	0.138032	17112600	17943000	49551500	9818.48			729	-15339600	-17622000	-49031900	0.138032	15339600	17622000	49031900	9521.07
730	-17100800	-17883500	-49138100	0.119611	17100800	17883500	49138100	8378.73			730	-14978700	-17430200	-48022700	0.119611	14978700	17430200	48022700	7922.34
731	-17154500	-17872200	-49004100	0.123373	17154500	17872200	49004100	8602.8			731	-15040500	-17388800	-47665300	0.123373	15040500	17388800	47665300	8062.59
732	-17206300	-17872800	-48956300	0.181156	17206300	17872800	48956300	12614.4			732	-15161100	-17384300	-47512600	0.181156	15161100	17384300	47512600	11777.8
733	-17171700	-17888300	-49102100	0.180308	17171700	17888300	49102100	12620.1			733	-15178700	-17440000	-47893100	0.180308	15178700	17440000	47893100	11897.5
734	-17487500	-17794300	-48114600	0.138347	17487500	17794300	48114600	9356.13			734	-15556300	-17109500	-45154100	0.138347	15556300	17109500	45154100	8218.36
735	-17563100	-17794500	-48040500	0.140589	17563100	17794500	48040500	9487.1			735	-15769800	-17107200	-44924700	0.140589	15769800	17107200	44924700	8288.69
736	-17447700	-17812400	-48283500	0.132152	17447700	17812400	48283500	8990.99			736	-15524900	-17171600	-45629700	0.132152	15524900	17171600	45629700	7999.11
737	-17376000	-17813800	-48365800	0.12957	17376000	17813800	48365800	8837.55			737	-15332900	-17180400	-45884400	0.12957	15332900	17180400	45884400	7911.7
738	-17336400	-17831000	-48528000	0.140927	17336400	17831000	48528000	9667.57			738	-15307400	-17239700	-46333600	0.140927	15307400	17239700	46333600	8758.01
739	-17234800	-17851700	-48777000	0.149115	17234800	17851700	48777000	10316.6			739	-15137200	-17314300	-47036700	0.149115	15137200	17314300	47036700	9515.4
740	-17299800	-17848100	-48686500	0.147943	17299800	17848100	48686500	10206.1			740	-15292800	-17298100	-46764900	0.147943	15292800	17298100	46764900	9350.31
741	-17268900	-17863700	-48828900	0.166711	17268900	17863700	48828900	11559.2			741	-15296900	-17352100	-47146800	0.166711	15296900	17352100	47146800	10695.1
742	-17669200	-18476500	-46232000	0.160508	17669200	18476500	46232000	10197.6			742	-16653400	-17972600	-39480400	0.160508	16653400	17972600	39480400	7731.02
743	-17709800	-18173000	-46825200	0.130353	17709800	18173000	46825200	8446.54			743	-16801400	-17201700	-41308200	0.130353	16801400	17201700	41308200	6717.15
744	-17725700	-18099300	-47012700	0.120274	17725700	18099300	47012700	7843.73			744	-16858100	-17058800	-41856300	0.120274	16858100	17058800	41856300	6330.88
745	-17732900	-17903300	-47260600	0.130356	17732900	17903300	47260600	8566.53			745	-16484900	-16889400	-42653700	0.130356	16484900	16889400	42653700	7050.35
746	-17738400	-17962300	-47240500	0.116423	17738400	17962300	47240500	7648.99			746	-16688000	-16904900	-42561500	0.116423	16688000	16904900	42561500	6285.43
747	-17748700	-17817100	-47459200	0.141402	17748700	17817100	47459200	9355.4			747	-16298000	-16944600	-43234800	0.141402	16298000	16944600	43234800	7819.07
748	-17747100	-17764100	-47639100	0.147691	17747100	17764100	47639100	9832.1			748	-16166200	-16999000	-43755100	0.147691	16166200	16999000	43755100	8332.51
749	-17688500	-17779500	-47807900	0.142185	17688500	17779500	47807900	9521.15			749	-16065300	-17052500	-44238600	0.142185	16065300	17052500	44238600	8173.8
750	-17681000	-18595000	-46197700	0.121884	17681000	18595000	46197700	7742.42			750	-16683300	-18473800	-39192800	0.121884	16683300	18473800	39192800	5839.41
751	-17680700	-18500800	-46289900	0.141589	17680700	18500800	46289900	9017.56			751	-16689300	-18132600	-39576700	0.141589	16689300	18132600	39576700	6862.23
752	-17681900	-18380500	-46418600	0.162467	17681900	18380500	46418600	10386.2			752	-16701300	-17737600	-40057500	0.162467	16701300	17737600	40057500	7994.48
753	-17697700	-18303600	-46608400	0.147236	17697700	18303600	46608400	9473.73			753	-16757000	-17566400	-40626200	0.147236	16757000	17566400	40626200	7404.91
754	-17712600	-18229400	-46789200	0.128832	17712600	18229400	46789200	8340.85			754	-16809900	-17408000	-41162900	0.128832	16809900	17408000	41162900	6614.14
755	-17678600	-18842700	-45932700	0.113559	17678600	18842700	45932700	7158.67			755	-16635400	-19482400	-37842000	0.113559	16635400	19482400	37842000	5217.59
756	-17669500	-18830400	-45880700	0.126641	17669500	18830400	45880700	7966.6			756	-16614000	-19330900	-37840200	0.126641	16614000	19330900	37840200	5804.11
757	-17661200	-18802800	-45849000	0.161634	17661200	18802800	45849000	10152.8			757	-16594800	-19118100	-37915900	0.161634	16594800	19118100	37915900	7406.72
758	-17665300	-18737700	-45943000	0.148093	17665300	18737700	45943000	9329.6			758	-16618900	-18932200	-38274300	0.148093	16618900	18932200	38274300	6870.44
759	-17680000	-18673000	-46112800	0.124559	17680000	18673000	46112800	7892.82			759	-16672200	-18766300	-38820800	0.124559	16672200	18766300	38820800	5899.19
760	-17682500	-18857800	-45945500	0.099417	17682500	18857800	45945500	6271.16			760	-16621400	-19665800	-37558500	0.099417	16621400	19665800	37558500	4527.06
761	-17685600	-18852200	-45973700	0.0961618	17685600	18852200	45973700	6071.99			761	-16641900	-19639800	-37731300	0.0961618	16641900	19639800	37731300	4408.93
762	-17687200	-18843200	-45994100	0.101759	17687200	18843200	45994100	6429.82			762	-16656200	-19590800	-37882000	0.101759	16656200	19590800	37882000	4691.5
763	-17761300	-18387100	-46979300	0.233372	17761300	18387100	46979300	15239.6			763	-16797500	-18579000	-39903200	0.233372	16797500	18579000	39903200	11535.7
764	-16993600	-18001700	-50090300	0.137829	16993600	18001700	50090300	9991.31			764	-15492400	-17832000	-50378700	0.137829	15492400	17832000	50378700	10005.4
765	-17631300	-18946000	-45491800	0.129489	17631300	18946000	45491800	8035.28			765	-16462500	-19555800	-36533500	0.129489	16462500	19555800	36533500	5634.63
766	-17627100	-18933500	-45474400	0.138551	17627100	18933500	45474400	8590.8			766	-16461500	-19436700	-36645400	0.138551	16461500	19436700	36645400	6045.5
767	-17624600	-18901600	-45488400	0.152572	17624600	18901600	45488400	9462.13			767	-16465600	-19268600	-36842900	0.152572	16465600	19268600	36842900	6694.81
768	-17624500	-18852600	-45536800	0.165518	17624500	18852600	45536800	10278.9			768	-16476100	-19059000	-37127100	0.165518	16476100	19059000	37127100	7326.59
769	-17832200	-17954100	-47918600	0.0647669	17832200	17954100	47918600	4364.53			769	-17013600	-17243200	-42782800	0.0647669	17013600	17243200	42782800	3548.51
770	-17627200	-18785600	-45623000	0.17083	17627200	18785600	45623000	10636.5			770	-16494100	-18809400	-37505900	0.17083	16494100	18809400	37505900	7655.09
771	-17417900	-17799000	-48217500	0.111261	17417900	17799000	48217500	7549.27			771	-15368000	-17127900	-45473800	0.111261	15368000	17127900	45473800	6685.14
772	-17726100	-17850200	-47264600	0.147348	17726100	17850200	47264600	9680.25			772	-16290800	-16867200	-42689400	0.147348	16290800	16867200	42689400	7966.22
773	-17602400	-17988100	-49384400	0.182549	17602400	17988100	49384400	12951.3			773	-16461400	-17630400	-47970200	0.182549	16461400	17630400	47970200	12184.2
774	-17620000	-17970800	-49242600	0.16283	17620000	17970800	49242600	11493.9			774	-16447200	-17563800	-47508700	0.16283	16447200	17563800	47508700	10677.7
775	-17592700	-17978000	-49321800	0.145567	17592700	17978000	49321800	10303.1			775	-16369800	-17589100	-47766900	0.145567	16369800	17589100	47766900	9634.75
776	-17701700	-18808600	-46132000	0.130294	17701700	18808600	46132000	8273.22			776	-16674500	-19667900	-37935400	0.130294	16674500	19667900	37935400	6028.07
777	-17271100	-18102000	-50529200	0.157337	17271100	18102000	50529200	11610.4			777	-16819700	-18120700	-51114000	0.157337	16819700	18120700	51114000	11823.4
778	-17017700	-17934300	-49584400	0.131514	17017700	17934300	49584400	9359.98			778	-15066300	-17605500	-49187400	0.131514	15066300	17605500	49187400	9110.6
779	-17008800	-17920400	-49493800	0.124885	17008800	17920400	49493800	8858.05			779	-14957000	-17561100	-48979400	0.124885	14957000	17561100	48979400	8578.38
780	-17052900	-17897400	-49286000	0.119742	17052900	17897400	49286000	8431.01			780	-14918000	-17479800	-48438000	0.119742	14918000	17479800	48438000	8055.54
781	-17735200	-18625800	-46554200	0.241566	17735200	18625800	46554200	15558.2			781	-16749000	-19285700	-38849800	0.241566	16749000	19285700	38849800	11543.1
782	-17824200	-17974400	-47841400	0.0616102	17824200	17974400	47841400	4140.56			782	-16977200	-17278300	-42487400	0.0616102	16977200	17278300	42487400	3336.27
783	-17094200	-17872800	-49068400	0.105951	17094200	17872800	49068400	7402.37			783	-14894400	-17396000	-47862500	0.105951	14894400	17396000	47862500	6970.9
784	-17263900	-17833300	-48616900	0.141752	17263900	17833300	48616900	9751.09			784	-15121600	-17251700	-46604900	0.141752	15121600	17251700	46604900	8892.82
785	-17300100	-17815400	-48452800	0.133118	17300100	17815400	48452800	9103.8			785	-15129300	-17189600	-46153300	0.133118	15129300	17189600	46153300	8203.97
786	-17584300	-17991100	-49423600	0.154169	17584300	17991100	49423600	10952.1			786	-16393400	-17638600	-48096500	0.154169	16393400	17638600	48096500	10334.4
787	-17574000	-17999000	-49490400	0.135737	17574000	17999000	49490400	9665.59			787	-16384100	-17666200	-48303100	0.135737	16384100	17666200	48303100	9169.68
788	-17575800	-18012800	-49587200	0.21327	17575800	18012800	49587200	15240.7			788	-16458600	-17716800	-48590100	0.21327	16458600	17716800	48590100	14571.5
789	-17658200	-17940000	-48984400	0.246944	17658200	17940000	48984400	17271.5			789	-16468400	-17442800	-46623200	0.246944	16468400	17442800	46623200	15653.3
790	-17711100	-17928500	-48849300	0.288821	17711100	17928500	48849300	20108.2			790	-16639700	-17402100	-46160900	0.288821	16639700	17402100	46160900	18006.1
791	-17683600	-17926200	-48860700	0.219532	17683600	17926200	48860700	15287.3			791	-16511800	-17386200	-46175300	0.219532	16511800	17386200	46175300	13680.1
792	-17731100	-17913400	-48721800	0.23589	17731100	17913400	48721800	16348.4			792	-16657000	-17338400	-45689000	0.23589	16657000	17338400	45689000	14439.3
793	-17694700	-17913600	-48759800	0.202453	17694700	17913600	48759800	14046.8			793	-16499000	-17330800	-45792100	0.202453	16499000	17330800	45792100	12426.7
794	-17654800	-17926500	-48892000	0.182824	17654800	17926500	48892000	12743			794	-16381500	-17379800	-46259900	0.182824	16381500	17379800	46259900	11418.6
795	-17639900	-18937900	-45561600	0.139914	17639900	18937900	45561600	8704.64			795	-16474800	-19619600	-36557800	0.139914	16474800	19619600	36557800	6101.36
796	-17807300	-18053900	-47641000	0.117287	17807300	18053900	47641000	7828.74			796	-16918500	-17523800	-41822900	0.117287	16918500	17523800	41822900	6196.71
797	-17737200	-17900200	-48621100	0.223638	17737200	17900200	48621100	15442.3			797	-16624100	-17278700	-45295000	0.223638	16624100	17278700	45295000	13474.9
798	-17779300	-17899200	-48572000	0.24302	17779300	17899200	48572000	16755.7			798	-16800700	-17284600	-45161000	0.24302	16800700	17284600	45161000	14587.4
799	-17734900	-18690700	-46487200	0.131291	17734900	18690700	46487200	8439.7			799	-16768100	-19495800	-38776300	0.131291	16768100	19495800	38776300	6274.43
800	-16991700	-17956900	-49772000	0.134751	16991700	17956900	49772000	9654.95			800	-15161900	-17683500	-49648700	0.134751	15161900	17683500	49648700	9503.07
801	-17169400	-17854400	-48861700	0.143382	17169400	17854400	48861700	9946.44			801	-14976100	-17327900	-47294400	0.143382	14976100	17327900	47294400	9232.6
802	-17614600	-17993600	-49410800	0.118532	17614600	17993600	49410800	8418.41			802	-16556800	-17656600	-48061500	0.118532	16556800	17656600	48061500	7944.26
803	-17619800	-17987700	-49364000	0.220603	17619800	17987700	49364000	15641.5			803	-16537100	-17632300	-47907800	0.220603	16537100	17632300	47907800	14697.3
804	-17636100	-17977800	-49277000	0.22569	17636100	17977800	49277000	15953.1			804	-16560400	-17597100	-47633200	0.22569	16560400	17597100	47633200	14882.6
805	-17661300	-17970300	-49198300	0.16573	17661300	17970300	49198300	11683.2			805	-16629100	-17571800	-47383400	0.16573	16629100	17571800	47383400	10830.5
806	-17324300	-18117700	-50588100	0.138271	17324300	18117700	50588100	10228.9			806	-17063000	-18167100	-51202100	0.138271	17063000	18167100	51202100	10439.5
807	-17787000	-18168500	-47381400	0.210471	17787000	18168500	47381400	13926.3			807	-16857300	-17874600	-41034800	0.210471	16857300	17874600	41034800	10807.3
808	-17763600	-17913700	-48691700	0.267457	17763600	17913700	48691700	18520.2			808	-16799600	-17348500	-45618500	0.267457	16799600	17348500	45618500	16345.9
809	-17664900	-17955400	-49088200	0.215781	17664900	17955400	49088200	15150.5			809	-16573000	-17510700	-47003400	0.215781	16573000	17510700	47003400	13891.4
810	-17693400	-17941100	-48957300	0.273433	17693400	17941100	48957300	19110.2			810	-16633900	-17456500	-46555600	0.273433	16633900	17456500	46555600	17309.4
811	-17735200	-17929300	-48831100	0.306659	17735200	17929300	48831100	21339.7			811	-16748700	-17412500	-46126500	0.306659	16748700	17412500	46126500	19109.5
812	-17762500	-18286800	-47088000	0.217281	17762500	18286800	47088000	14234.1			812	-16776100	-18203100	-40125800	0.217281	16776100	18203100	40125800	10786.6
813	-17640600	-17939100	-48995500	0.199371	17640600	17939100	48995500	13948			813	-16377800	-17432600	-46640600	0.199371	16377800	17432600	46640600	12637.5
814	-17324500	-18105100	-50497900	0.17586	17324500	18105100	50497900	12967.3			814	-16921800	-18116400	-50981100	0.17586	16921800	18116400	50981100	13160.6
815	-17348600	-18109100	-50501900	0.15603	17348600	18109100	50501900	11508.7			815	-16990000	-18123500	-50963300	0.15603	16990000	18123500	50963300	11674.2
816	-17371500	-18112500	-50503300	0.153621	17371500	18112500	50503300	11333.3			816	-17057800	-18129900	-50941900	0.153621	17057800	18129900	50941900	11490.1
817	-17418000	-18124000	-50539300	0.144196	17418000	18124000	50539300	10655.2			817	-17242900	-18161200	-50980300	0.144196	17242900	18161200	50980300	10813.1
818	-17171100	-18056500	-50303700	0.16158	17171100	18056500	50303700	11818.5			818	-16254700	-17979900	-50672800	0.16158	16254700	17979900	50672800	11908.7
819	-17205400	-18067500	-50348500	0.159222	17205400	18067500	50348500	11667.7			819	-16387300	-18009700	-50753200	0.159222	16387300	18009700	50753200	11778.6
820	-17235200	-18074700	-50369900	0.160717	17235200	18074700	50369900	11788.8			820	-16496300	-18027700	-50773000	0.160717	16496300	18027700	50773000	11905.7
821	-17276100	-18090300	-50440500	0.167739	17276100	18090300	50440500	12338.8			821	-16704700	-18073900	-50894800	0.167739	16704700	18073900	50894800	12496.8
822	-17467100	-18135000	-50568300	0.143846	17467100	18135000	50568300	10644.1			822	-17428600	-18190900	-51006200	0.143846	17428600	18190900	51006200	10810.2
823	-17155700	-18042300	-50218200	0.120368	17155700	18042300	50218200	8775.9			823	-16092700	-17934000	-50507600	0.120368	16092700	17934000	50507600	8809.47
824	-17576000	-18155400	-50605700	0.149912	17576000	18155400	50605700	11116.3			824	-17799200	-18241400	-50996600	0.149912	17799200	18241400	50996600	11290.6
825	-17584800	-18155800	-50599400	0.145862	17584800	18155800	50599400	10814.1			825	-17810700	-18239200	-50969400	0.145862	17810700	18239200	50969400	10975.8
826	-17593800	-18156300	-50594300	0.135582	17593800	18156300	50594300	10050.8			826	-17825300	-18238100	-50946800	0.135582	17825300	18238100	50946800	10195.1
827	-17517400	-18145400	-50592500	0.149967	17517400	18145400	50592500	11110.5			827	-17609600	-18218200	-51020200	0.149967	17609600	18218200	51020200	11289.6
828	-17531400	-18146600	-50586800	0.153799	17531400	18146600	50586800	11393.2			828	-17639200	-18218200	-50990900	0.153799	17639200	18218200	50990900	11568.3
829	-17737400	-18407900	-46787700	0.216176	17737400	18407900	46787700	14017.7			829	-16697000	-18510300	-39254000	0.216176	16697000	18510300	39254000	10389
830	-17660200	-18894200	-45750400	0.154517	17660200	18894200	45750400	9678.3			830	-16534300	-19647100	-36955000	0.154517	16534300	19647100	36955000	6856.47
831	-17678800	-18749500	-46027600	0.222471	17678800	18749500	46027600	14062.1			831	-16553700	-19360200	-37380900	0.222471	16553700	19360200	37380900	10004.1
832	-17690100	-18689600	-46168300	0.161408	17690100	18689600	46168300	10251			832	-16568100	-19165400	-37678600	0.161408	16568100	19165400	37678600	7327.63
833	-17700200	-18621900	-46308000	0.174429	17700200	18621900	46308000	11129.6			833	-16595200	-19050300	-37987100	0.174429	16595200	19050300	37987100	8008.75
834	-17712500	-18522200	-46495600	0.189927	17712500	18522200	46495600	12193.3			834	-16621400	-18773100	-38451100	0.189927	16621400	18773100	38451100	8856.34
835	-17646400	-18177500	-50693000	0.209212	17646400	18177500	50693000	15569.9			835	-18177200	-18320100	-51180900	0.209212	18177200	18320100	51180900	15902.8
836	-17603400	-18171800	-50695500	0.170375	17603400	18171800	50695500	12676.9			836	-18057500	-18308600	-51218400	0.170375	18057500	18308600	51218400	12956.9
837	-17565500	-18167500	-50702600	0.151178	17565500	18167500	50702600	11248.5			837	-17960100	-18302000	-51268200	0.151178	17960100	18302000	51268200	11509.5
838	-17140000	-18026600	-50121200	0.128799	17140000	18026600	50121200	9356.5			838	-15945900	-17885100	-50304900	0.128799	15945900	17885100	50304900	9348.62
839	-17500600	-18155900	-50684100	0.137576	17500600	18155900	50684100	10225			839	-17728300	-18270800	-51277300	0.137576	17728300	18270800	51277300	10460.6
840	-17436200	-18143200	-50658200	0.145819	17436200	18143200	50658200	10822.8			840	-17502400	-18237700	-51266800	0.145819	17502400	18237700	51266800	11066.5
841	-17380200	-18131800	-50632600	0.114206	17380200	18131800	50632600	8465.42			841	-17298200	-18207800	-51257300	0.114206	17298200	18207800	51257300	8652.74
842	-16983000	-17979500	-49941900	0.138123	16983000	17979500	49941900	9957.76			842	-15305900	-17759700	-50048800	0.138123	15305900	17759700	50048800	9895.02
843	-17092900	-17992700	-49926200	0.12942	17092900	17992700	49926200	9331.94			843	-15613300	-17783000	-49907900	0.12942	15613300	17783000	49907900	9239.12
844	-17111300	-18001700	-49971900	0.128464	17111300	18001700	49971900	9279.66			844	-15712100	-17809000	-49995300	0.128464	15712100	17809000	49995300	9205.87
845	-17129900	-18010200	-50014100	0.129797	17129900	18010200	50014100	9391.6			845	-15807500	-17833100	-50072100	0.129797	15807500	17833100	50072100	9333.03
846	-17100500	-17974100	-49785700	0.133253	17100500	17974100	49785700	9559.55			846	-15504600	-17722400	-49583700	0.133253	15504600	17722400	49583700	9392.77
847	-17120100	-17955000	-49630000	0.137011	17120100	17955000	49630000	9774.51			847	-15430300	-17659400	-49208200	0.137011	15430300	17659400	49208200	9518.65
848	-17155900	-17908100	-49258900	0.143929	17155900	17908100	49258900	10131.3			848	-15238200	-17504700	-48295200	0.143929	15238200	17504700	48295200	9648.15
849	-17151800	-17922800	-49368500	0.139274	17151800	17922800	49368500	9843.04			849	-15312400	-17552500	-48562700	0.139274	15312400	17552500	48562700	9436.01
850	-17151800	-17936000	-49462300	0.137402	17151800	17936000	49462300	9744.34			850	-15389100	-17594700	-48787100	0.137402	15389100	17594700	48787100	9393.09
851	-17518500	-17810300	-48197700	0.138385	17518500	17810300	48197700	9390.12			851	-15719500	-17162000	-45365800	0.138385	15719500	17162000	45365800	8300.86
852	-17407000	-17828100	-48436800	0.139802	17407000	17828100	48436800	9563.01			852	-15489800	-17226400	-46055500	0.139802	15489800	17226400	46055500	8604.18
853	-17370600	-17843800	-48584800	0.142649	17370600	17843800	48584800	9808.96			853	-15464000	-17279900	-46464000	0.142649	15464000	17279900	46464000	8920.3
854	-17215100	-17888400	-49058800	0.121078	17215100	17888400	49058800	8463.61			854	-15273200	-17434900	-47761500	0.121078	15273200	17434900	47761500	7953.51
855	-17347000	-17858200	-48711300	0.141862	17347000	17858200	48711300	9799.08			855	-15473300	-17328900	-46804300	0.141862	15473300	17328900	46804300	8990.75
856	-17273900	-17879400	-48936100	0.123627	17273900	17879400	48936100	8606.33			856	-15375900	-17402900	-47430200	0.123627	15375900	17402900	47430200	8022.94
857	-17740700	-18019600	-47199600	0.120402	17740700	18019600	47199600	7902.14			857	-16881100	-16910700	-42409800	0.120402	16881100	16910700	42409800	6472.33
858	-17751800	-17885300	-47413400	0.12691	17751800	17885300	47413400	8386.95			858	-16525100	-16953500	-43071500	0.12691	16525100	16953500	43071500	6985.74
859	-17766700	-17817800	-47587400	0.125995	17766700	17817800	47587400	8376.39			859	-16389900	-17005300	-43576700	0.125995	16389900	17005300	43576700	7071.17
860	-17755300	-17781500	-47755200	0.129237	17755300	17781500	47755200	8641.75			860	-16268000	-17056300	-44062700	0.129237	16268000	17056300	44062700	7389.66
861	-17635100	-17794900	-47971500	0.136992	17635100	17794900	47971500	9225.83			861	-15979500	-17105400	-44702100	0.136992	15979500	17105400	44702100	8018.2
862	-17691100	-18523300	-46341600	0.129116	17691100	18523300	46341600	8241.1			862	-16722100	-18281800	-39661800	0.129116	16722100	18281800	39661800	6292.77
863	-17692900	-18422400	-46455100	0.14435	17692900	18422400	46455100	9244.39			863	-16734500	-17938700	-40093300	0.14435	16734500	17938700	40093300	7131.93
864	-17706000	-18344300	-46627400	0.135883	17706000	18344300	46627400	8752.81			864	-16782100	-17751600	-40620600	0.135883	16782100	17751600	40620600	6847.71
865	-17719700	-18270200	-46798700	0.126895	17719700	18270200	46798700	8221.45			865	-16830400	-17578700	-41138800	0.126895	16830400	17578700	41138800	6521.08
866	-17728900	-18149500	-46985700	0.126041	17728900	18149500	46985700	8215.11			866	-16866700	-17235000	-41741500	0.126041	16866700	17235000	41741500	6615.58
867	-17681600	-18814100	-45982800	0.119979	17681600	18814100	45982800	7575.64			867	-16653400	-19371900	-38081100	0.119979	16653400	19371900	38081100	5558.6
868	-17673600	-18786900	-45952900	0.132768	17673600	18786900	45952900	8371.38			868	-16635700	-19181700	-38144800	0.132768	16635700	19181700	38144800	6149.32
869	-17680600	-18741400	-46048900	0.134945	17680600	18741400	46048900	8535.91			869	-16665900	-19038200	-38503600	0.134945	16665900	19038200	38503600	6331.61
870	-17689200	-18679600	-46171500	0.131943	17689200	18679600	46171500	8379.92			870	-16701000	-18863800	-38929100	0.131943	16701000	18863800	38929100	6286.4
871	-17690200	-18608600	-46250300	0.123077	17690200	18608600	46250300	7834.86			871	-16712200	-18591900	-39281200	0.123077	16712200	18591900	39281200	5928.37
872	-17692600	-18837200	-46038300	0.11527	17692600	18837200	46038300	7295.34			872	-16654300	-19675700	-37783900	0.11527	16654300	19675700	37783900	5299.84
873	-17695200	-18834000	-46060600	0.11132	17695200	18834000	46060600	7051.08			873	-16673000	-19654400	-37938300	0.11132	16673000	19654400	37938300	5149.74
874	-17697500	-18825400	-46085600	0.112846	17697500	18825400	46085600	7153.92			874	-16689500	-19610100	-38100800	0.112846	16689500	19610100	38100800	5252.28
875	-17689500	-18825600	-46027700	0.112008	17689500	18825600	46027700	7085.22			875	-16671300	-19511900	-38069100	0.112008	16671300	19511900	38069100	5198.2
876	-17221400	-18085200	-50458900	0.160487	17221400	18085200	50458900	11808.8			876	-16583000	-18071300	-50997700	0.160487	16583000	18071300	50997700	11992.1
877	-17185700	-18077300	-50437900	0.151662	17185700	18077300	50437900	11148.3			877	-16455000	-18051200	-50982000	0.151662	16455000	18051200	50982000	11317.5
878	-17155100	-18069900	-50415300	0.135606	17155100	18069900	50415300	9957.87			878	-16339100	-18032100	-50961800	0.135606	16339100	18032100	50961800	10104.9
879	-17116600	-18060100	-50383800	0.126521	17116600	18060100	50383800	9277.74			879	-16193000	-18006700	-50926200	0.126521	16193000	18006700	50926200	9407.71
880	-17082700	-18047200	-50325900	0.133382	17082700	18047200	50325900	9758.09			880	-16027600	-17970700	-50834500	0.133382	16027600	17970700	50834500	9875.39
881	-17050700	-18035400	-50273300	0.129642	17050700	18035400	50273300	9464.33			881	-15856200	-17933800	-50742400	0.129642	15856200	17933800	50742400	9556.95
882	-17016100	-18022600	-50216400	0.127531	17016100	18022600	50216400	9288.81			882	-15701600	-17898800	-50647000	0.127531	15701600	17898800	50647000	9360.45
883	-17818600	-18080300	-47695100	0.165265	17818600	18080300	47695100	11056			883	-16980700	-17694400	-42096500	0.165265	16980700	17694400	42096500	8847.18
884	-17832400	-17995100	-47879500	0.140278	17832400	17995100	47879500	9442.54			884	-17027200	-17415500	-42707500	0.140278	17027200	17415500	42707500	7675.96
885	-17783000	-17885400	-48470200	0.240959	17783000	17885400	48470200	16551.5			885	-16758800	-17222300	-44757500	0.240959	16758800	17222300	44757500	14228.9
886	-17842200	-17978800	-47965300	0.218267	17842200	17978800	47965300	14737.3			886	-17067800	-17390700	-43022300	0.218267	17067800	17390700	43022300	12094.1
887	-17848600	-17870900	-48300700	0.266044	17848600	17870900	48300700	18169.5			887	-16965300	-17166400	-44152000	0.266044	16965300	17166400	44152000	15363.8
888	-17856400	-17894800	-48150900	0.215552	17856400	17894800	48150900	14644.9			888	-17097500	-17111900	-43630400	0.215552	17097500	17111900	43630400	12205
889	-17842700	-17926000	-48021500	0.128777	17842700	17926000	48021500	8709.42			889	-17055900	-17174400	-43153400	0.128777	17055900	17174400	43153400	7157.71
890	-17632100	-18691000	-45752500	0.169625	17632100	18691000	45752500	10603.8			890	-16519700	-18495400	-38002800	0.169625	16519700	18495400	38002800	7727.68
891	-17642500	-18577800	-45939700	0.170268	17642500	18577800	45939700	10708.4			891	-16561200	-18158900	-38635600	0.170268	16561200	18158900	38635600	7931.34
892	-17580600	-18046000	-49819100	0.233474	17580600	18046000	49819100	16826.9			892	-16619600	-17827200	-49217800	0.233474	16619600	17827200	49217800	16348.4
893	-17580600	-18048000	-49833700	0.205468	17580600	18048000	49833700	14816.3			893	-16643400	-17833600	-49239600	0.205468	16643400	17833600	49239600	14401.3
894	-17578300	-18055100	-49886400	0.223929	17578300	18055100	49886400	16178.3			894	-16651500	-17854400	-49380300	0.223929	16651500	17854400	49380300	15778.2
895	-17579400	-18051700	-49861000	0.235803	17579400	18051700	49861000	17020.5			895	-16638700	-17844500	-49321900	0.235803	16638700	17844500	49321900	16577.5
896	-17594400	-17974000	-49291100	0.132662	17594400	17974000	49291100	9379.27			896	-16350900	-17572200	-47664900	0.132662	16350900	17572200	47664900	8745.33
897	-17738700	-18189900	-50689400	0.161745	17738700	18189900	50689400	12043.5			897	-18345400	-18437000	-51101900	0.161745	18345400	18437000	51101900	12283.4
898	-17233100	-18094700	-50514400	0.153586	17233100	18094700	50514400	11324.7			898	-16699900	-18103900	-51113800	0.153586	16699900	18103900	51113800	11532.9
899	-17196500	-18087300	-50498200	0.151183	17196500	18087300	50498200	11138.2			899	-16571900	-18086300	-51116000	0.151183	16571900	18086300	51116000	11344.5
900	-17156800	-18078100	-50472600	0.150079	17156800	18078100	50472600	11043.7			900	-16429100	-18063800	-51098300	0.150079	16429100	18063800	51098300	11244.8
901	-17113600	-18067200	-50437800	0.153163	17113600	18067200	50437800	11253.2			901	-16263700	-18035200	-51059000	0.153163	16263700	18035200	51059000	11448.4
902	-17042200	-18043200	-50337800	0.100321	17042200	18043200	50337800	7340.57			902	-15912000	-17963400	-50898100	0.100321	15912000	17963400	50898100	7439.93
903	-17076800	-18055600	-50392100	0.141626	17076800	18055600	50392100	10385.7			903	-16089200	-18001600	-50993900	0.141626	16089200	18001600	50993900	10550.5
904	-17002000	-17906400	-49401100	0.112992	17002000	17906400	49401100	7986.76			904	-14849900	-17515300	-48759700	0.112992	14849900	17515300	48759700	7692.37
905	-17744000	-18561900	-46681100	0.246198	17744000	18561900	46681100	15923.1			905	-16774500	-19151400	-39166200	0.246198	16774500	19151400	39166200	11897
906	-17834400	-17917600	-47970600	0.0938823	17834400	17917600	47970600	6336.95			906	-17013100	-17100100	-42922000	0.0938823	17013100	17100100	42922000	5165.4
907	-17041800	-17882400	-49189600	0.119466	17041800	17882400	49189600	8381			907	-14802200	-17431400	-48208100	0.119466	14802200	17431400	48208100	7961.17
908	-17344600	-17797700	-48282100	0.110903	17344600	17797700	48282100	7538.9			908	-15161000	-17127400	-45677500	0.110903	15161000	17127400	45677500	6708.15
909	-17673600	-17737900	-47525600	0.173624	17673600	17737900	47525600	11502.2			909	-15830400	-16913500	-43480200	0.173624	15830400	16913500	43480200	9657.57
910	-17717200	-17796700	-47254500	0.173472	17717200	17796700	47254500	11387			910	-16098000	-16839600	-42684900	0.173472	16098000	16839600	42684900	9359.78
911	-17697100	-17946300	-46961800	0.193367	17697100	17946300	46961800	12569.3			911	-16448100	-16767600	-41820400	0.193367	16448100	16767600	41820400	10098.2
912	-17674800	-18117200	-46631300	0.238751	17674800	18117200	46631300	15349.4			912	-16690400	-16873400	-40843700	0.238751	16690400	16873400	40843700	12020.6
913	-17577200	-18029600	-49705500	0.344956	17577200	18029600	49705500	24758.2			913	-16537100	-17774500	-48923400	0.344956	16537100	17774500	48923400	23877.8
914	-17577500	-18037300	-49760500	0.325921	17577500	18037300	49760500	23439			914	-16567200	-17799400	-49071100	0.325921	16567200	17799400	49071100	22689.5
915	-17576400	-18045400	-49819300	0.296391	17576400	18045400	49819300	21360.9			915	-16593200	-17825000	-49228500	0.296391	16593200	17825000	49228500	20758.5
916	-17584000	-17967300	-49253700	0.114485	17584000	17967300	49253700	8082.41			916	-16267000	-17541600	-47530400	0.114485	16267000	17541600	47530400	7503.85
917	-17827200	-17861800	-48257100	0.17978	17827200	17861800	48257100	12256.1			917	-16836800	-17118300	-43937100	0.17978	16836800	17118300	43937100	10280.5
918	-17779400	-17876900	-48412800	0.224726	17779400	17876900	48412800	15403.2			918	-16694800	-17176700	-44496100	0.224726	16694800	17176700	44496100	13125.2
919	-17659200	-17916400	-48815100	0.139104	17659200	17916400	48815100	9668.53			919	-16349900	-17332800	-45955600	0.139104	16349900	17332800	45955600	8583.01
920	-17626700	-17928000	-48930700	0.131296	17626700	17928000	48930700	9162.59			920	-16257700	-17378200	-46372400	0.131296	16257700	17378200	46372400	8228.5
921	-17606700	-18819000	-45443300	0.18441	17606700	18819000	45443300	11407.3			921	-16427700	-18795500	-37045300	0.18441	16427700	18795500	37045300	8099.42
922	-17605000	-18891800	-45358400	0.17402	17605000	18891800	45358400	10737.6			922	-16410800	-19068200	-36651700	0.17402	16410800	19068200	36651700	7547.91
923	-17606300	-18937700	-45321900	0.158534	17606300	18937700	45321900	9773.07			923	-16404200	-19281200	-36391900	0.158534	16404200	19281200	36391900	6824.15
924	-17610800	-18962400	-45329100	0.140355	17610800	18962400	45329100	8657			924	-16406300	-19438200	-36249600	0.140355	16406300	19438200	36249600	6021.06
925	-17618200	-18968500	-45375800	0.128319	17618200	18968500	45375800	7929.29			925	-16416700	-19544000	-36218500	0.128319	16416700	19544000	36218500	5507.6
926	-17626000	-18957300	-45442500	0.142423	17626000	18957300	45442500	8822.28			926	-16426400	-19597400	-36234300	0.142423	16426400	19597400	36234300	6122.89
927	-17738500	-18644800	-46558800	0.19248	17738500	18644800	46558800	12401.2			927	-16776300	-19400500	-38930300	0.19248	16776300	19400500	38930300	9244.43
928	-17819200	-17965600	-47814500	0.105796	17819200	17965600	47814500	7102.42			928	-16951200	-17222900	-42357200	0.105796	16951200	17222900	42357200	5695.13
929	-17832600	-17884300	-48412700	0.249343	17832600	17884300	48412700	17097.7			929	-16964900	-17228900	-44598700	0.249343	16964900	17228900	44598700	14658.4
930	-17865900	-17895200	-48218700	0.278713	17865900	17895200	48218700	18984			930	-17154700	-17161500	-43927300	0.278713	17154700	17161500	43927300	15979.7
931	-17852400	-17987100	-48030300	0.261523	17852400	17987100	48030300	17702			931	-17113800	-17455600	-43286200	0.261523	17113800	17455600	43286200	14656.2
932	-17826300	-18082600	-47748100	0.207825	17826300	18082600	47748100	13931.1			932	-17017400	-17736500	-42316700	0.207825	17017400	17736500	42316700	11231.4
933	-17799900	-18164100	-47478300	0.213576	17799900	18164100	47478300	14182.7			933	-16921200	-17944100	-41421400	0.213576	16921200	17944100	41421400	11152.8
934	-17788600	-18265500	-47295900	0.240027	17788600	18265500	47295900	15844.6			934	-16885700	-18252400	-40859400	0.240027	16885700	18252400	40859400	12292.8
935	-17774000	-18366400	-47090600	0.213835	17774000	18366400	47090600	14019.8			935	-16847200	-18568500	-40268400	0.213835	16847200	18568500	40268400	10730.2
936	-17762700	-18450900	-46925500	0.194445	17762700	18450900	46925500	12679.3			936	-16822500	-18840900	-39820200	0.194445	16822500	18840900	39820200	9612.78
937	-17760300	-18519200	-46839800	0.185939	17760300	18519200	46839800	12093.1			937	-16829200	-19071000	-39637600	0.185939	16829200	19071000	39637600	9152.36
938	-17736500	-18694700	-46494900	0.0767073	17736500	18694700	46494900	4932.55			938	-16783300	-19541200	-38839800	0.0767073	16783300	19541200	38839800	3678.11
939	-17783900	-18194200	-50674600	0.134293	17783900	18194200	50674600	9997.3			939	-18349100	-18538400	-51026600	0.134293	18349100	18538400	51026600	10179.1
940	-17789300	-18196800	-50687700	0.152624	17789300	18196800	50687700	11367.7			940	-18359900	-18582000	-51059900	0.152624	18359900	18582000	51059900	11585.9
941	-16975300	-17943600	-49693300	0.132144	16975300	17943600	49693300	9439.78			941	-15034400	-17641600	-49477000	0.132144	15034400	17641600	49477000	9252.95
942	-16961300	-17929400	-49606100	0.127058	16961300	17929400	49606100	9046.54			942	-14907700	-17596700	-49283000	0.127058	14907700	17596700	49283000	8826
943	-16951100	-17913900	-49505600	0.118297	16951100	17913900	49505600	8391.06			943	-14784400	-17546400	-49046700	0.118297	14784400	17546400	49046700	8138.89
944	-17096500	-17857100	-48954300	0.139745	17096500	17857100	48954300	9722.36			944	-14805200	-17342800	-47572200	0.139745	14805200	17342800	47572200	9086.72
945	-17626200	-17995300	-49411900	0.203329	17626200	17995300	49411900	14442.7			945	-16601800	-17662300	-48057300	0.203329	16601800	17662300	48057300	13629.8
946	-17634300	-17986500	-49341000	0.204109	17634300	17986500	49341000	14461.4			946	-16598000	-17630400	-47833400	0.204109	16598000	17630400	47833400	13566.1
947	-17652400	-17978200	-49263300	0.191496	17652400	17978200	49263300	13530.9			947	-16633900	-17601900	-47593600	0.191496	16633900	17601900	47593600	12615.5
948	-17671900	-17969000	-49178300	0.177359	17671900	17969000	49178300	12494.8			948	-16680200	-17570200	-47321100	0.177359	16680200	17570200	47321100	11567.3
949	-17685800	-17959600	-49097400	0.170799	17685800	17959600	49097400	11998.2			949	-16695100	-17534400	-47050500	0.170799	16695100	17534400	47050500	11025.8
950	-17007600	-18031200	-50286800	0.0851675	17007600	18031200	50286800	6218.8			950	-15753500	-17931000	-50824900	0.0851675	15753500	17931000	50824900	6293.71
951	-17286700	-18111300	-50579700	0.149244	17286700	18111300	50579700	11034.5			951	-16944900	-18152600	-51216600	0.149244	16944900	18152600	51216600	11265.4
952	-17190300	-17835500	-48705900	0.146141	17190300	17835500	48705900	10080.8			952	-14935700	-17263700	-46876600	0.146141	14935700	17263700	46876600	9255.44
953	-17223400	-17815700	-48531700	0.14544	17223400	17815700	48531700	9970.05			953	-14925400	-17195300	-46398000	0.14544	14925400	17195300	46398000	9038.38
954	-17556100	-18020700	-49662900	0.225833	17556100	18020700	49662900	16180.8			954	-16405800	-17741600	-48820100	0.225833	16405800	17741600	48820100	15558
955	-17578400	-18062300	-49938000	0.269276	17578400	18062300	49938000	19491			955	-16667400	-17875800	-49516600	0.269276	16667400	17875800	49516600	19071.3
956	-17575700	-18062800	-49944300	0.23686	17575700	18062800	49944300	17148.3			956	-16670800	-17876900	-49521400	0.23686	16670800	17876900	49521400	16778.8
957	-17576200	-18056400	-49898100	0.21043	17576200	18056400	49898100	15209.2			957	-16656900	-17858400	-49402800	0.21043	16656900	17858400	49402800	14839.9
958	-17579000	-18049700	-49847200	0.20744	17579000	18049700	49847200	14965.7			958	-16649600	-17838800	-49270100	0.20744	16649600	17838800	49270100	14556.6
959	-17798900	-18063700	-47571000	0.152953	17798900	18063700	47571000	10183.5			959	-16880700	-17519300	-41557100	0.152953	16880700	17519300	41557100	7992.41
960	-17585400	-18040600	-49775800	0.202312	17585400	18040600	49775800	14558.5			960	-16643900	-17812000	-49084900	0.202312	16643900	17812000	49084900	14098.8
961	-17814500	-17899000	-48535500	0.264412	17814500	17899000	48535500	18211.1			961	-16954100	-17293600	-45071600	0.264412	16954100	17293600	45071600	15836.8
962	-17791100	-17912800	-48657600	0.31429	17791100	17912800	48657600	21740.5			962	-16923300	-17353100	-45527700	0.31429	16923300	17353100	45527700	19160.1
963	-17566700	-17997200	-49484500	0.111506	17566700	17997200	49484500	7938			963	-16335200	-17657200	-48287600	0.111506	16335200	17657200	48287600	7525.8
964	-17559200	-18002700	-49531700	0.100463	17559200	18002700	49531700	7163.83			964	-16334300	-17677800	-48435300	0.100463	16334300	17677800	48435300	6818.36
965	-17683900	-18186800	-50721700	0.185433	17683900	18186800	50721700	13818			965	-18329000	-18347900	-51227300	0.185433	18329000	18347900	51227300	14133.9
966	-17743100	-18194800	-50719800	0.191519	17743100	18194800	50719800	14276.5			966	-18367800	-18520000	-51178600	0.191519	18367800	18520000	51178600	14592.9
967	-17763800	-18201200	-50745100	0.139761	17763800	18201200	50745100	10429.2			967	-18389900	-18624000	-51232100	0.139761	18389900	18624000	51232100	10677.6
968	-17716500	-18194300	-50742800	0.136997	17716500	18194300	50742800	10218.7			968	-18373200	-18477300	-51260200	0.136997	18373200	18477300	51260200	10465.4
969	-17775800	-18174500	-47295400	0.202032	17775800	18174500	47295400	13325.5			969	-16805000	-17839300	-40696700	0.202032	16805000	17839300	40696700	10224.6
970	-17650300	-18908100	-45665100	0.179996	17650300	18908100	45665100	11239.2			970	-16491100	-19619900	-36674000	0.179996	16491100	19619900	36674000	7888.34
971	-17653900	-18855200	-45744100	0.206262	17653900	18855200	45744100	12911.2			971	-16491400	-19538200	-36757600	0.206262	16491400	19538200	36757600	9059.04
972	-17663300	-18795400	-45871300	0.18349	17663300	18795400	45871300	11534.6			972	-16499300	-19381200	-36971100	0.18349	16499300	19381200	36971100	8111.13
973	-17668500	-18717500	-45986400	0.1763	17668500	18717500	45986400	11122.7			973	-16495700	-19158800	-37167900	0.1763	16495700	19158800	37167900	7830.28
974	-17595800	-17950900	-49124900	0.178713	17595800	17950900	49124900	12558.3			974	-16240600	-17475800	-47086600	0.178713	16240600	17475800	47086600	11513.3
975	-17393300	-18115900	-50505600	0.149942	17393300	18115900	50505600	11064.5			975	-17120800	-18136000	-50921800	0.149942	17120800	18136000	50921800	11211.4
976	-17262500	-18080900	-50386700	0.166148	17262500	18080900	50386700	12196.8			976	-16594700	-18042900	-50783000	0.166148	16594700	18042900	50783000	12319.9
977	-17304500	-18095800	-50451000	0.166124	17304500	18095800	50451000	12227			977	-16795400	-18086100	-50891300	0.166124	16795400	18086100	50891300	12381.9
978	-17328300	-18100100	-50458000	0.162999	17328300	18100100	50458000	12002			978	-16872300	-18095200	-50879100	0.162999	16872300	18095200	50879100	12149.6
979	-17439100	-18127000	-50539700	0.145726	17439100	18127000	50539700	10770			979	-17298300	-18166100	-50959900	0.145726	17298300	18166100	50959900	10923.8
980	-17349800	-18103900	-50463500	0.156885	17349800	18103900	50463500	11555.8			980	-16940400	-18103000	-50866500	0.156885	16940400	18103000	50866500	11693.6
981	-17751300	-18288400	-47006700	0.208939	17751300	18288400	47006700	13646			981	-16725300	-18139200	-39827500	0.208939	16725300	18139200	39827500	10234.9
982	-17613700	-17938900	-49021100	0.17829	17613700	17938900	49021100	12482.4			982	-16257600	-17425900	-46713200	0.17829	16257600	17425900	46713200	11322.8
983	-17178500	-18050600	-50254000	0.132394	17178500	18050600	50254000	9666.77			983	-16203000	-17957800	-50566900	0.132394	16203000	17957800	50566900	9717.01
984	-17201800	-18058300	-50286400	0.164228	17201800	18058300	50286400	12007.2			984	-16305500	-17978800	-50614200	0.164228	16305500	17978800	50614200	12081.7
985	-17229200	-18065800	-50312000	0.168811	17229200	18065800	50312000	12356			985	-16408400	-17997700	-50646600	0.168811	16408400	17997700	50646600	12441.3
986	-17602900	-18157200	-50591400	0.115324	17602900	18157200	50591400	8548.69			986	-17846100	-18238400	-50928500	0.115324	17846100	18238400	50928500	8667.36
987	-17541800	-18147200	-50581100	0.157531	17541800	18147200	50581100	11668.1			987	-17658000	-18217000	-50963600	0.157531	17658000	18217000	50963600	11838.9
988	-17551500	-18147900	-50576600	0.158649	17551500	18147900	50576600	11749.8			988	-17674600	-18215800	-50938600	0.158649	17674600	18215800	50938600	11913.6
989	-17562300	-18149100	-50573800	0.152909	17562300	18149100	50573800	11324.4			989	-17699100	-18216200	-50917000	0.152909	17699100	18216200	50917000	11475.7
990	-17726700	-18406000	-46713000	0.198651	17726700	18406000	46713000	12844.8			990	-16648400	-18429000	-38987900	0.198651	16648400	18429000	38987900	9429.24
991	-17641300	-18181000	-50723100	0.15485	17641300	18181000	50723100	11536.2			991	-18214800	-18336800	-51262100	0.15485	18214800	18336800	51262100	11807.7
992	-17601600	-18176300	-50729200	0.148703	17601600	18176300	50729200	11077.7			992	-18112800	-18329100	-51309200	0.148703	18112800	18329100	51309200	11349.7
993	-17160300	-18034400	-50157200	0.129333	17160300	18034400	50157200	9408.91			993	-16040900	-17906600	-50363500	0.129333	16040900	17906600	50363500	9412.87
994	-17534100	-18164500	-50712300	0.137263	17534100	18164500	50712300	10214.5			994	-17879900	-18298200	-51321400	0.137263	17879900	18298200	51321400	10464.1
995	-17485800	-18137200	-50565400	0.14911	17485800	18137200	50565400	11033.9			995	-17473300	-18193500	-50980100	0.14911	17473300	18193500	50980100	11198.6
996	-17499300	-18138400	-50560500	0.158651	17499300	18138400	50560500	11738.9			996	-17502200	-18193700	-50952600	0.158651	17502200	18193700	50952600	11905.8
997	-17693100	-18619800	-46259200	0.143388	17693100	18619800	46259200	9131.89			997	-16558200	-18958600	-37814500	0.143388	16558200	18958600	37814500	6526.04
998	-17701900	-18516800	-46425500	0.186654	17701900	18516800	46425500	11950.8			998	-16572000	-18666900	-38204300	0.186654	16572000	18666900	38204300	8599.18
999	-17471000	-18153000	-50693000	0.137265	17471000	18153000	50693000	10203.1			999	-17659500	-18267900	-51325500	0.137265	17659500	18267900	51325500	10450.1
1000	-17408000	-18140900	-50669500	0.127794	17408000	18140900	50669500	9487.02			1000	-17439600	-18236400	-51320600	0.127794	17439600	18236400	51320600	9713.1
1001	-17345600	-18127000	-50632700	0.129349	17345600	18127000	50632700	9585.67			1001	-17200600	-18198700	-51290000	0.129349	17200600	18198700	51290000	9805.31
1002	-16960300	-17989900	-50038900	0.140787	16960300	17989900	50038900	10184.3			1002	-15341400	-17798600	-50291800	0.140787	15341400	17798600	50291800	10179
1003	-16957200	-17966600	-49875400	0.138248	16957200	17966600	49875400	9940.8			1003	-15162500	-17721200	-49917500	0.138248	15162500	17721200	49917500	9848.04
1004	-17148300	-18018300	-50054100	0.131361	17148300	18018300	50054100	9519.84			1004	-15900100	-17856300	-50144600	0.131361	15900100	17856300	50144600	9475.94
1005	-17114600	-17983900	-49841700	0.132428	17114600	17983900	49841700	9520.79			1005	-15601300	-17751900	-49697800	0.132428	15601300	17751900	49697800	9379.66
1006	-17129200	-17993200	-49893800	0.132042	17129200	17993200	49893800	9512.1			1006	-15693300	-17779200	-49800900	0.132042	15693300	17779200	49800900	9393.29
1007	-17144800	-18002100	-49941400	0.135022	17144800	18002100	49941400	9744.76			1007	-15781500	-17804300	-49892000	0.135022	15781500	17804300	49892000	9642.79
1008	-17129100	-17965900	-49698900	0.136784	17129100	17965900	49698900	9783.63			1008	-15518000	-17692700	-49358200	0.136784	15518000	17692700	49358200	9561.43
1009	-17201700	-17903200	-49178100	0.134256	17201700	17903200	49178100	9425.35			1009	-15330800	-17485100	-48062900	0.134256	15330800	17485100	48062900	8925.12
1010	-17194900	-17917300	-49285800	0.135822	17194900	17917300	49285800	9572.8			1010	-15388200	-17530600	-48330100	0.135822	15388200	17530600	48330100	9125.18
1011	-17191300	-17929700	-49378100	0.136994	17191300	17929700	49378100	9688.05			1011	-15451300	-17571000	-48555700	0.136994	15451300	17571000	48555700	9286.87
1012	-17155200	-17947800	-49543400	0.136776	17155200	17947800	49543400	9729.15			1012	-15468500	-17632200	-48975500	0.136776	15468500	17632200	48975500	9421.56
1013	-17475300	-17825700	-48351200	0.136572	17475300	17825700	48351200	9317.2			1013	-15670200	-17215300	-45796300	0.136572	15670200	17215300	45796300	8330.48
1014	-17438600	-17840300	-48492400	0.139194	17438600	17840300	48492400	9543.47			1014	-15640000	-17265900	-46187900	0.139194	15640000	17265900	46187900	8620.93
1015	-17408800	-17854100	-48620300	0.136811	17408800	17854100	48620300	9422.68			1015	-15626500	-17312300	-46533100	0.136811	15626500	17312300	46533100	8588.22
1016	-17328300	-17871000	-48821400	0.132195	17328300	17871000	48821400	9167.44			1016	-15490100	-17371700	-47093400	0.132195	15490100	17371700	47093400	8473.98
1017	-17267700	-17889500	-49014200	0.100953	17267700	17889500	49014200	7047.9			1017	-15414200	-17435000	-47621400	0.100953	15414200	17435000	47621400	6601.7
1018	-17755100	-17946800	-47375100	0.125123	17755100	17946800	47375100	8261.28			1018	-16726000	-16961300	-42926400	0.125123	16726000	16961300	42926400	6859.84
1019	-17769000	-17878200	-47542900	0.126637	17769000	17878200	47542900	8409.27			1019	-16583800	-17010300	-43418400	0.126637	16583800	17010300	43418400	7074.2
1020	-17782800	-17815600	-47704600	0.128204	17782800	17815600	47704600	8560.68			1020	-16461500	-17059100	-43889400	0.128204	16461500	17059100	43889400	7291.88
1021	-17700800	-17795500	-47909700	0.130707	17700800	17795500	47909700	8786.89			1021	-16178500	-17105600	-44504600	0.130707	16178500	17105600	44504600	7602.37
1022	-17586500	-17809800	-48126400	0.137104	17586500	17809800	48126400	9283.43			1022	-15910900	-17156900	-45138600	0.137104	15910900	17156900	45138600	8161.9
1023	-17702400	-18450100	-46495500	0.131651	17702400	18450100	46495500	8446.24			1023	-16763800	-18092700	-40148600	0.131651	16763800	18092700	40148600	6532.53
1024	-17714600	-18375800	-46656900	0.131075	17714600	18375800	46656900	8455			1024	-16808100	-17906800	-40650800	0.131075	16808100	17906800	40650800	6626.39
1025	-17727000	-18301500	-46819600	0.130619	17727000	18301500	46819600	8471.82			1025	-16852800	-17725200	-41151700	0.130619	16852800	17725200	41151700	6727.66
1026	-17733700	-18191100	-46978200	0.126306	17733700	18191100	46978200	8233.1			1026	-16880300	-17395400	-41678200	0.126306	16880300	17395400	41678200	6623.9
1027	-17743800	-18071900	-47169700	0.125422	17743800	18071900	47169700	8226.08			1027	-16919100	-17061800	-42288700	0.125422	16919100	17061800	42288700	6721.19
1028	-17686200	-18777600	-46052100	0.125457	17686200	18777600	46052100	7939.55			1028	-16675900	-19244100	-38369800	0.125457	16675900	19244100	38369800	5871.75
1029	-17692400	-18732500	-46142000	0.130885	17692400	18732500	46142000	8307.7			1029	-16703300	-19101300	-38707900	0.130885	16703300	19101300	38707900	6200.02
1030	-17700000	-18680500	-46248100	0.129238	17700000	18680500	46248100	8232.08			1030	-16734700	-18946200	-39087100	0.129238	16734700	18946200	39087100	6205.94
1031	-17699300	-18617600	-46305900	0.128163	17699300	18617600	46305900	8176.56			1031	-16740100	-18691800	-39380400	0.128163	16740100	18691800	39380400	6207.83
1032	-17700400	-18540700	-46390500	0.126073	17700400	18540700	46390500	8063.14			1032	-16750800	-18407800	-39741100	0.126073	16750800	18407800	39741100	6175.43
1033	-17703500	-18815400	-46137900	0.123036	17703500	18815400	46137900	7814.63			1033	-16690300	-19680200	-38036200	0.123036	16690300	19680200	38036200	5717.52
1034	-17705400	-18814100	-46153200	0.119105	17705400	18814100	46153200	7569.25			1034	-16706600	-19663900	-38168800	0.119105	16706600	19663900	38168800	5564.19
1035	-17707400	-18806700	-46174700	0.118755	17707400	18806700	46174700	7552.61			1035	-16722300	-19624200	-38320800	0.118755	16722300	19624200	38320800	5579.68
1036	-17699900	-18809300	-46118900	0.116925	17699900	18809300	46118900	7420.7			1036	-16705500	-19539100	-38286200	0.116925	16705500	19539100	38286200	5478.39
1037	-17693000	-18799800	-46078800	0.11844	17693000	18799800	46078800	7504.72			1037	-16690300	-19411500	-38305200	0.11844	16690300	19411500	38305200	5542.69
1038	-17689000	-17952100	-49040300	0.22523	17689000	17952100	49040300	15789			1038	-16666400	-17502800	-46853300	0.22523	16666400	17502800	46853300	14426.5
1039	-17722400	-17940400	-48923600	0.252473	17722400	17940400	48923600	17627.3			1039	-16755400	-17460400	-46461900	0.252473	16755400	17460400	46461900	15940
1040	-17761100	-17927700	-48793900	0.270182	17761100	17927700	48793900	18779.3			1040	-16865900	-17414300	-46021900	0.270182	16865900	17414300	46021900	16784.2
1041	-17847900	-17872700	-48112000	0.136099	17847900	17872700	48112000	9231.68			1041	-16971500	-17064100	-43414600	0.136099	16971500	17064100	43414600	7629.89
1042	-16992100	-17892000	-49307600	0.0936904	16992100	17892000	49307600	6599.17			1042	-14735600	-17467700	-48533900	0.0936904	14735600	17467700	48533900	6319.6
1043	-17614400	-18716000	-45601400	0.187788	17614400	18716000	45601400	11674.6			1043	-16462000	-18461300	-37624400	0.187788	16462000	18461300	37624400	8412.55
1044	-17659700	-18288100	-46352400	0.237996	17659700	18288100	46352400	15163.2			1044	-16632200	-17308200	-39993600	0.237996	16632200	17308200	39993600	11617.2
1045	-17639800	-18441400	-46057200	0.203065	17639800	18441400	46057200	12811.5			1045	-16561300	-17690800	-39104100	0.203065	16561300	17690800	39104100	9589.17
1046	-17624700	-18585500	-45804900	0.188669	17624700	18585500	45804900	11805.7			1046	-16504600	-18081100	-38308500	0.188669	16504600	18081100	38308500	8656.34
1047	-17577300	-18052600	-49869800	0.290404	17577300	18052600	49869800	20968.1			1047	-16623100	-17847000	-49355600	0.290404	16623100	17847000	49355600	20439.4
1048	-17578400	-18058900	-49913600	0.301513	17578400	18058900	49913600	21805.1			1048	-16651400	-17866000	-49463100	0.301513	16651400	17866000	49463100	21310
1049	-17575400	-17974500	-49313800	0.132942	17575400	17974500	49313800	9405.57			1049	-16263700	-17569700	-47734000	0.132942	16263700	17569700	47734000	8781.48
1050	-17611300	-17924000	-48917500	0.13161	17611300	17924000	48917500	9178.95			1050	-16175500	-17357700	-46307700	0.13161	16175500	17357700	46307700	8222.21
1051	-17573600	-18056900	-49904000	0.18792	17573600	18056900	49904000	13585			1051	-16659500	-17859800	-49410500	0.18792	16659500	17859800	49410500	13256.5
1052	-17572800	-18062700	-49946700	0.205824	17572800	18062700	49946700	14902.3			1052	-16671900	-17876300	-49516300	0.205824	16671900	17876300	49516300	14577.6
1053	-17592700	-18994900	-45167600	0.150408	17592700	18994900	45167600	9222.96			1053	-16344100	-19445100	-35798400	0.150408	16344100	19445100	35798400	6328.52
1054	-17587300	-18981200	-45142000	0.170066	17587300	18981200	45142000	10416.6			1054	-16338300	-19305600	-35896600	0.170066	16338300	19305600	35896600	7168.31
1055	-17584500	-18937000	-45166300	0.182865	17584500	18937000	45166300	11205.9			1055	-16342000	-19088600	-36139800	0.182865	16342000	19088600	36139800	7760.16
1056	-17027100	-18048300	-50389500	0.167927	17027100	18048300	50389500	12309.2			1056	-15916700	-17985200	-51048700	0.167927	15916700	17985200	51048700	12522.4
1057	-17750300	-18604200	-46683800	0.211133	17750300	18604200	46683800	13662			1057	-16811900	-19323800	-39261400	0.211133	16811900	19323800	39261400	10269
1058	-17720600	-17878500	-48483000	0.204275	17720600	17878500	48483000	14031.4			1058	-16451700	-17170100	-44692200	0.204275	16451700	17170100	44692200	11999.1
1059	-17833200	-17890900	-47989300	0.120882	17833200	17890900	47989300	8163.29			1059	-16980300	-16999000	-42941100	0.120882	16980300	16999000	42941100	6648.07
1060	-17773700	-17863100	-48320200	0.175327	17773700	17863100	48320200	11975.5			1060	-16618200	-17110500	-44100000	0.175327	16618200	17110500	44100000	10071.6
1061	-17832500	-18087300	-47787400	0.228761	17832500	18087300	47787400	15357.7			1061	-17048000	-17783500	-42487700	0.228761	17048000	17783500	42487700	12455.7
1062	-17810300	-18177300	-47538700	0.217675	17810300	18177300	47538700	14489.3			1062	-16966500	-18034400	-41654800	0.217675	16966500	18034400	41654800	11488.7
1063	-17795600	-18263500	-47347900	0.218673	17795600	18263500	47347900	14462.9			1063	-16922500	-18301600	-41073400	0.218673	16922500	18301600	41073400	11305.4
1064	-17783400	-18351900	-47172500	0.205206	17783400	18351900	47172500	13493.7			1064	-16888200	-18573900	-40555900	0.205206	16888200	18573900	40555900	10421.2
1065	-17775100	-18433800	-47031400	0.140886	17775100	18433800	47031400	9222.06			1065	-16868700	-18830500	-40160200	0.140886	16868700	18830500	40160200	7062.83
1066	-17762300	-18557400	-46816300	0.198219	17762300	18557400	46816300	12885			1066	-16850000	-19225000	-39632400	0.198219	16850000	19225000	39632400	9776.19
1067	-17771500	-18482800	-46956500	0.124773	17771500	18482800	46956500	8148.01			1067	-16868400	-18999400	-39989300	0.124773	16868400	18999400	39989300	6225.45
1068	-17745300	-18663600	-46588500	0.131105	17745300	18663600	46588500	8457.86			1068	-16811200	-19491900	-39088100	0.131105	16811200	19491900	39088100	6346.86
1069	-17794300	-18199500	-50702200	0.174306	17794300	18199500	50702200	12989.8			1069	-18371100	-18626200	-51095600	0.174306	18371100	18626200	51095600	13252.9
1070	-17799600	-18202300	-50716500	0.193995	17799600	18202300	50716500	14465.1			1070	-18383100	-18676100	-51131500	0.193995	18383100	18676100	51131500	14774.2
1071	-17806700	-18205600	-50733600	0.171059	17806700	18205600	50733600	12763.3			1071	-18396500	-18731400	-51172200	0.171059	18396500	18731400	51172200	13051.6
1072	-17830600	-18202100	-50684200	0.138042	17830600	18202100	50684200	10283.3			1072	-18370400	-18696700	-51020400	0.138042	18370400	18696700	51020400	10473.4
1073	-17842000	-18205600	-50697600	0.160994	17842000	18205600	50697600	11999.8			1073	-18383300	-18757800	-51051200	0.160994	18383300	18757800	51051200	12233.7
1074	-16945500	-17898000	-49397100	0.0927132	16945500	17898000	49397100	6549.83			1074	-14661200	-17492800	-48787200	0.0927132	14661200	17492800	48787200	6311.89
1075	-17030200	-17865200	-49078500	0.154607	17030200	17865200	49078500	10800.9			1075	-14687500	-17376500	-47930100	0.154607	14687500	17376500	47930100	10186.5
1076	-17640300	-17992600	-49378300	0.24644	17640300	17992600	49378300	17485.2			1076	-16656700	-17655900	-47956800	0.24644	16656700	17655900	47956800	16463.5
1077	-17701400	-17959300	-49079700	0.197291	17701400	17959300	49079700	13851.8			1077	-16762900	-17537200	-47002900	0.197291	16762900	17537200	47002900	12719.4
1078	-17248400	-18104600	-50569800	0.152344	17248400	18104600	50569800	11256.8			1078	-16826600	-18138300	-51232300	0.152344	16826600	18138300	51232300	11497.5
1079	-17208100	-18097000	-50556400	0.154291	17208100	18097000	50556400	11392			1079	-16691100	-18120500	-51241000	0.154291	16691100	18120500	51241000	11638.4
1080	-17163000	-18087500	-50533600	0.161189	17163000	18087500	50533600	11888			1080	-16537600	-18097500	-51230000	0.161189	16537600	18097500	51230000	12142.6
1081	-17114300	-18076300	-50502300	0.169538	17114300	18076300	50502300	12485.5			1081	-16357800	-18069200	-51208000	0.169538	16357800	18069200	51208000	12747.9
1082	-17583800	-18859000	-45239200	0.194087	17583800	18859000	45239200	11917.2			1082	-16353500	-18795400	-36515600	0.194087	16353500	18795400	36515600	8330.72
1083	-17278500	-17794400	-48324100	0.151519	17278500	17794400	48324100	10310.8			1083	-14967900	-17119300	-45812600	0.151519	14967900	17119300	45812600	9202.19
1084	-17376200	-17770400	-48054900	0.17878	17376200	17770400	48054900	12053			1084	-15141200	-17034800	-45036100	0.17878	15141200	17034800	45036100	10537.3
1085	-17488500	-17753500	-47822500	0.197947	17488500	17753500	47822500	13241			1085	-15371400	-16971400	-44352900	0.197947	15371400	16971400	44352900	11367.8
1086	-17600800	-17730000	-47541900	0.191634	17600800	17730000	47541900	12695.6			1086	-15590600	-16888500	-43541200	0.191634	15590600	16888500	43541200	10664.3
1087	-17706500	-17740000	-47234900	0.194888	17706500	17740000	47234900	12777.1			1087	-15892300	-16805800	-42649100	0.194888	15892300	16805800	42649100	10479.6
1088	-17682500	-17906000	-46897400	0.215532	17682500	17906000	46897400	13971			1088	-16275500	-16721300	-41662400	0.215532	16275500	16721300	41662400	11161.7
1089	-17660400	-18090200	-46555800	0.223471	17660400	18090200	46555800	14322.4			1089	-16642300	-16714300	-40659400	0.223471	16642300	16714300	40659400	11143.8
1090	-17557800	-18026900	-49706000	0.322768	17557800	18026900	49706000	23162.9			1090	-16441900	-17763400	-48939700	0.322768	16441900	17763400	48939700	22341.1
1091	-17563200	-18033300	-49745900	0.345617	17563200	18033300	49745900	24839.7			1091	-16484000	-17785100	-49052200	0.345617	16484000	17785100	49052200	24030.2
1092	-17566600	-18039000	-49783300	0.312992	17566600	18039000	49783300	22526.2			1092	-16523000	-17803600	-49145600	0.312992	16523000	17803600	49145600	21843.4
1093	-17569100	-18045800	-49829700	0.30572	17569100	18045800	49829700	22040.4			1093	-16558500	-17825700	-49268100	0.30572	16558500	17825700	49268100	21438.4
1094	-17572300	-18053100	-49878700	0.301379	17572300	18053100	49878700	21766.8			1094	-16598200	-17848700	-49392300	0.301379	16598200	17848700	49392300	21237.2
1095	-17576500	-18050700	-49856900	0.179197	17576500	18050700	49856900	12932.4			1095	-16652900	-17842000	-49290100	0.179197	16652900	17842000	49290100	12584.3
1096	-17812900	-17958600	-47776100	0.142144	17812900	17958600	47776100	9528.33			1096	-16919200	-17166200	-42185500	0.142144	16919200	17166200	42185500	7593.35
1097	-17577300	-18069000	-49986800	0.2463	17577300	18069000	49986800	17859.5			1097	-16692100	-17894400	-49624700	0.2463	16692100	17894400	49624700	17516.7
1098	-17579600	-18074600	-50024800	0.243491	17579600	18074600	50024800	17680.5			1098	-16715900	-17910400	-49715700	0.243491	16715900	17910400	49715700	17377.8
1099	-17573500	-18068400	-49986400	0.196282	17573500	18068400	49986400	14232			1099	-16688500	-17892100	-49612000	0.196282	16688500	17892100	49612000	13952.6
1100	-17583700	-18042400	-49790400	0.2171	17583700	18042400	49790400	15630.8			1100	-16650900	-17818000	-49120600	0.2171	16650900	17818000	49120600	15150.2
1101	-17111800	-17838500	-48805800	0.153214	17111800	17838500	48805800	10602			1101	-14744300	-17278800	-47175500	0.153214	14744300	17278800	47175500	9806.07
1102	-17141600	-17816400	-48618700	0.159012	17141600	17816400	48618700	10929.2			1102	-14709700	-17202400	-46664400	0.159012	14709700	17202400	46664400	9972.68
1103	-17873300	-17884000	-48369700	0.259422	17873300	17884000	48369700	17766.3			1103	-17135400	-17237600	-44490300	0.259422	17135400	17237600	44490300	15209.1
1104	-17868600	-17937700	-48194900	0.247008	17868600	17937700	48194900	16815.4			1104	-17181400	-17336100	-43888000	0.247008	17181400	17336100	43888000	14164.7
1105	-17852300	-18008400	-48008000	0.237278	17852300	18008400	48008000	16050.4			1105	-17123900	-17559300	-43254200	0.237278	17123900	17559300	43254200	13294.6
1106	-17852900	-17899800	-48502600	0.300479	17852900	17899800	48502600	20676.3			1106	-17117600	-17305000	-44989700	0.300479	17117600	17305000	44989700	17965.2
1107	-17736800	-18711600	-46479900	0.106485	17736800	18711600	46479900	6844.6			1107	-16792000	-19596300	-38846200	0.106485	16792000	19596300	38846200	5111.62
1108	-17555700	-17972500	-49319400	0.119479	17555700	17972500	49319400	8453.57			1108	-16167500	-17558900	-47753000	0.119479	16167500	17558900	47753000	7892.57
1109	-17544200	-18004000	-49555700	0.109614	17544200	18004000	49555700	7822.39			1109	-16272500	-17680000	-48513200	0.109614	16272500	17680000	48513200	7458.17
1110	-17549000	-18010000	-49594100	0.145084	17549000	18010000	49594100	10368.5			1110	-16324600	-17703100	-48626300	0.145084	16324600	17703100	48626300	9917.18
1111	-17540600	-18018000	-49659600	0.18523	17540600	18018000	49659600	13268.5			1111	-16326600	-17731200	-48824600	0.18523	16326600	17731200	48824600	12756.1
1112	-17540800	-18025900	-49715800	0.238551	17540800	18025900	49715800	17123.2			1112	-16361600	-17758600	-48985500	0.238551	16361600	17758600	48985500	16531.3
1113	-17789700	-18057000	-47512400	0.184722	17789700	18057000	47512400	12271			1113	-16838200	-17452900	-41320300	0.184722	16838200	17452900	41320300	9550.82
1114	-17737400	-18183400	-50644000	0.124848	17737400	18183400	50644000	9280.93			1114	-18313200	-18337900	-50970400	0.124848	18313200	18337900	50970400	9430.35
1115	-17776200	-18190200	-50653900	0.126004	17776200	18190200	50653900	9372.75			1115	-18332300	-18472100	-50973000	0.126004	18332300	18472100	50973000	9527.97
1116	-17631700	-18925800	-45514800	0.156086	17631700	18925800	45514800	9692.23			1116	-16429700	-19575800	-36279200	0.156086	16429700	19575800	36279200	6720.67
1117	-17639100	-18887700	-45606200	0.166249	17639100	18887700	45606200	10355.4			1117	-16436800	-19508600	-36396800	0.166249	16436800	19508600	36396800	7186.03
1118	-17645000	-18824600	-45711200	0.170742	17645000	18824600	45711200	10671.1			1118	-16437000	-19354300	-36553100	0.170742	16437000	19354300	36553100	7410.17
1119	-17652300	-18743100	-45845100	0.17652	17652300	18743100	45845100	11079.6			1119	-16437700	-19127900	-36784100	0.17652	16437700	19127900	36784100	7707.91
1120	-17592300	-18033500	-49718700	0.212832	17592300	18033500	49718700	15284.4			1120	-16650900	-17791700	-48932400	0.212832	16650900	17791700	48932400	14748.7
1121	-17558300	-17963200	-49250100	0.164161	17558300	17963200	49250100	11585.7			1121	-16132300	-17520700	-47515900	0.164161	16132300	17520700	47515900	10743.6
1122	-17413200	-18118900	-50507200	0.143324	17413200	18118900	50507200	10578.2			1122	-17176700	-18141400	-50904900	0.143324	17176700	18141400	50904900	10714
1123	-17288600	-18086500	-50400700	0.167756	17288600	18086500	50400700	12323.3			1123	-16683500	-18056100	-50788600	0.167756	16683500	18056100	50788600	12448.5
1124	-17311100	-18091200	-50411500	0.166499	17311100	18091200	50411500	12237.6			1124	-16761300	-18066700	-50786800	0.166499	16761300	18066700	50786800	12360.4
1125	-17332100	-18095300	-50420200	0.162032	17332100	18095300	50420200	11914.8			1125	-16831800	-18075900	-50782000	0.162032	16831800	18075900	50782000	12032.1
1126	-17369900	-18107200	-50467200	0.158674	17369900	18107200	50467200	11690.7			1126	-16998000	-18109200	-50853300	0.158674	16998000	18109200	50853300	11825.7
1127	-17765600	-18165300	-47232000	0.202868	17765600	18165300	47232000	13347.7			1127	-16756100	-17749000	-40437100	0.202868	16756100	17749000	40437100	10144.7
1128	-17571600	-17951100	-49150200	0.180873	17571600	17951100	49150200	12719.6			1128	-16131300	-17471100	-47162400	0.180873	16131300	17471100	47162400	11677.3
1129	-17253600	-18071900	-50331400	0.168065	17253600	18071900	50331400	12312.1			1129	-16498700	-18013000	-50665500	0.168065	16498700	18013000	50665500	12401.6
1130	-17585400	-17938000	-49043400	0.170511	17585400	17938000	49043400	11945			1130	-16127600	-17416300	-46774300	0.170511	16127600	17416300	46774300	10844
1131	-17640200	-18164200	-50604200	0.083275	17640200	18164200	50604200	6177.42			1131	-17976900	-18257000	-50930400	0.083275	17976900	18257000	50930400	6264.87
1132	-17616500	-18159100	-50591200	0.0817468	17616500	18159100	50591200	6060.22			1132	-17885800	-18241700	-50912100	0.0817468	17885800	18241700	50912100	6141.93
1133	-17577000	-18151300	-50575400	0.145438	17577000	18151300	50575400	10772.8			1133	-17738500	-18220200	-50905700	0.145438	17738500	18220200	50905700	10913.5
1134	-17822300	-18199300	-50672700	0.1251	17822300	18199300	50672700	9314.83			1134	-18360100	-18649100	-50994700	0.1251	18360100	18649100	50994700	9479.42
1135	-17885600	-18210700	-50690600	0.161259	17885600	18210700	50690600	12020.3			1135	-18393200	-18872300	-51007700	0.161259	18393200	18872300	51007700	12245.7
1136	-17869300	-18206800	-50679400	0.131375	17869300	18206800	50679400	9787.67			1136	-18379900	-18799200	-50985600	0.131375	18379900	18799200	50985600	9963.04
1137	-17740400	-18280600	-46936300	0.199312	17740400	18280600	46936300	12981.8			1137	-16674000	-18041100	-39559200	0.199312	16674000	18041100	39559200	9640.92
1138	-17674200	-18188900	-50746100	0.135175	17674200	18188900	50746100	10081.1			1138	-18360500	-18362600	-51300900	0.135175	18360500	18362600	51300900	10332.4
1139	-17639600	-18185200	-50754800	0.135576	17639600	18185200	50754800	10111.7			1139	-18273900	-18357300	-51349400	0.135576	18273900	18357300	51349400	10374.3
1140	-17180700	-18042100	-50191500	0.139937	17180700	18042100	50191500	10194.5			1140	-16136800	-17928700	-50425000	0.139937	16136800	17928700	50425000	10213.4
1141	-17203800	-18049700	-50222300	0.160249	17203800	18049700	50222300	11689.1			1141	-16237600	-17949200	-50470800	0.160249	16237600	17949200	50470800	11722.6
1142	-17225200	-18056600	-50250700	0.169526	17225200	18056600	50250700	12380.4			1142	-16328100	-17967400	-50510300	0.169526	16328100	17967400	50510300	12426
1143	-17570500	-18173300	-50739100	0.136793	17570500	18173300	50739100	10191.9			1143	-18042000	-18326200	-51359500	0.136793	18042000	18326200	51359500	10454.1
1144	-17456600	-18129100	-50537000	0.148561	17456600	18129100	50537000	10979.8			1144	-17345200	-18169400	-50936300	0.148561	17345200	18169400	50936300	11130.3
1145	-17470800	-18130500	-50532600	0.158441	17470800	18130500	50532600	11709.3			1145	-17376400	-18170300	-50911700	0.158441	17376400	18170300	50911700	11862.5
1146	-17510300	-18139100	-50555100	0.168439	17510300	18139100	50555100	12461.6			1146	-17522300	-18192600	-50925000	0.168439	17522300	18192600	50925000	12629.5
1147	-17520900	-18140200	-50552000	0.175408	17520900	18140200	50552000	12976.7			1147	-17544800	-18192500	-50901700	0.175408	17544800	18192500	50901700	13143.1
1148	-17532200	-18141900	-50552900	0.188355	17532200	18141900	50552900	13936.1			1148	-17572700	-18194100	-50885400	0.188355	17572700	18194100	50885400	14107.6
1149	-17676600	-18626100	-46135100	0.174687	17676600	18626100	46135100	11073.6			1149	-16499500	-18890200	-37463600	0.174687	16499500	18890200	37463600	7823.7
1150	-17688600	-18516900	-46330500	0.178846	17688600	18516900	46330500	11409.7			1150	-16515900	-18570300	-37900100	0.178846	16515900	18570300	37900100	8121.09
1151	-17714100	-18399500	-46629600	0.199257	17714100	18399500	46629600	12842.6			1151	-16592700	-18323100	-38696200	0.199257	16592700	18323100	38696200	9327.45
1152	-17506400	-18162300	-50724200	0.134262	17506400	18162300	50724200	9993.53			1152	-17819800	-18297500	-51376500	0.134262	17819800	18297500	51376500	10251.1
1153	-17438600	-18149800	-50702800	0.135962	17438600	18149800	50702800	10107.6			1153	-17591100	-18265900	-51379700	0.135962	17591100	18265900	51379700	10366.1
1154	-17372600	-18136500	-50673600	0.130487	17372600	18136500	50673600	9686.05			1154	-17350000	-18230300	-51366200	0.130487	17350000	18230300	51366200	9928.12
1155	-17308600	-18121300	-50629300	0.139815	17308600	18121300	50629300	10357.4			1155	-17090900	-18187100	-51317200	0.139815	17090900	18187100	51317200	10601.6
1156	-16943300	-18001400	-50138000	0.146776	16943300	18001400	50138000	10654.8			1156	-15402800	-17841600	-50537300	0.146776	15402800	17841600	50537300	10712.1
1157	-16927300	-17976800	-49978600	0.143613	16927300	17976800	49978600	10363.6			1157	-15181700	-17761000	-50182500	0.143613	15181700	17761000	50182500	10332.5
1158	-17166800	-18026200	-50091500	0.136244	17166800	18026200	50091500	9888.44			1158	-15995200	-17878800	-50210200	0.136244	15995200	17878800	50210200	9857.5
1159	-16935100	-17952700	-49798300	0.136961	16935100	17952700	49798300	9818.99			1159	-15014400	-17678400	-49759700	0.136961	15014400	17678400	49759700	9691.35
1160	-16915000	-17937100	-49707300	0.133307	16915000	17937100	49707300	9523.84			1160	-14863300	-17629400	-49561100	0.133307	14863300	17629400	49561100	9355.31
1161	-16901200	-17920100	-49599200	0.12775	16901200	17920100	49599200	9089.77			1161	-14712500	-17573700	-49313900	0.12775	14712500	17573700	49313900	8875.16
1162	-17161400	-18010200	-49982900	0.136593	17161400	18010200	49982900	9874.22			1162	-15870800	-17828000	-49972400	0.136593	15870800	17828000	49972400	9789.21
1163	-17139400	-17975900	-49760000	0.13541	17139400	17975900	49760000	9707.76			1163	-15604800	-17723000	-49487900	0.13541	15604800	17723000	49487900	9516.29
1164	-17151000	-17985300	-49815600	0.136515	17151000	17985300	49815600	9807.71			1164	-15689500	-17751100	-49604200	0.136515	15689500	17751100	49604200	9640.48
1165	-17163800	-17994000	-49864900	0.137764	17163800	17994000	49864900	9916.19			1165	-15771400	-17776500	-49703800	0.137764	15771400	17776500	49703800	9769.55
1166	-17191600	-17941300	-49460800	0.137228	17191600	17941300	49460800	9734.2			1166	-15518800	-17607700	-48750400	0.137228	15518800	17607700	48750400	9375.51
1167	-17160000	-17958500	-49614900	0.137057	17160000	17958500	49614900	9775.1			1167	-15545400	-17665500	-49137000	0.137057	15545400	17665500	49137000	9502.86
1168	-17385900	-17867500	-48739200	0.134953	17385900	17867500	48739200	9334.23			1168	-15630800	-17357200	-46849500	0.134953	15630800	17357200	46849500	8577.25
1169	-17314600	-17884500	-48931600	0.127299	17314600	17884500	48931600	8863.14			1169	-15521200	-17415700	-47376400	0.127299	15521200	17415700	47376400	8251.91
1170	-17251700	-17900000	-49105400	0.129453	17251700	17900000	49105400	9067.06			1170	-15441600	-17470900	-47850200	0.129453	15441600	17470900	47850200	8541.82
1171	-17239400	-17912500	-49206900	0.134609	17239400	17912500	49206900	9462.76			1171	-15477600	-17511600	-48105600	0.134609	15477600	17511600	48105600	8971.45
1172	-17232500	-17924500	-49299400	0.137117	17232500	17924500	49299400	9671.53			1172	-15525900	-17550400	-48333900	0.137117	15525900	17550400	48333900	9221.38
1173	-17758800	-17796600	-47859900	0.129671	17758800	17796600	47859900	8705.11			1173	-16358400	-17107500	-44338200	0.129671	16358400	17107500	44338200	7503.35
1174	-17648600	-17809800	-48064500	0.131402	17648600	17809800	48064500	8881.17			1174	-16092200	-17155000	-44943400	0.131402	16092200	17155000	44943400	7772.98
1175	-17541000	-17824400	-48276400	0.136149	17541000	17824400	48276400	9267.21			1175	-15850700	-17207700	-45561300	0.136149	15850700	17207700	45561300	8238.82
1176	-17501100	-17838300	-48415200	0.136752	17501100	17838300	48415200	9353.64			1176	-15807100	-17255600	-45947100	0.136752	15807100	17255600	45947100	8399.92
1177	-17468600	-17851900	-48544900	0.13605	17468600	17851900	48544900	9348.31			1177	-15783000	-17301800	-46301700	0.13605	15783000	17301800	46301700	8472.79
1178	-17739400	-18227200	-46982500	0.130822	17739400	18227200	46982500	8531.61			1178	-16898000	-17548000	-41652300	0.130822	16898000	17548000	41652300	6865.18
1179	-17747700	-18116700	-47152900	0.128117	17747700	18116700	47152900	8400.82			1179	-16930300	-17227000	-42203600	0.128117	16930300	17227000	42203600	6853.58
1180	-17757700	-17999100	-47341400	0.127033	17757700	17999100	47341400	8380.51			1180	-16905000	-16968600	-42799400	0.127033	16905000	16968600	42799400	6940.72
1181	-17771300	-17931900	-47506200	0.127041	17771300	17931900	47506200	8428.3			1181	-16764400	-17016800	-43283900	0.127041	16764400	17016800	43283900	7070.14
1182	-17784700	-17869300	-47664400	0.128655	17784700	17869300	47664400	8581.69			1182	-16638200	-17063800	-43745800	0.128655	16638200	17063800	43745800	7286.87
1183	-17708600	-18622400	-46367600	0.132145	17708600	18622400	46367600	8450.73			1183	-16769500	-18779100	-39502700	0.132145	16769500	18779100	39502700	6441.45
1184	-17709200	-18553100	-46441400	0.126794	17709200	18553100	46441400	8125.86			1184	-16778100	-18514300	-39829200	0.126794	16778100	18514300	39829200	6242.68
1185	-17711100	-18470800	-46537000	0.12788	17711100	18470800	46537000	8218.81			1185	-16791000	-18222500	-40212900	0.12788	16791000	18222500	40212900	6373.2
1186	-17722200	-18399800	-46687600	0.128891	17722200	18399800	46687600	8325.63			1186	-16832000	-18039400	-40689300	0.128891	16832000	18039400	40689300	6537.19
1187	-17733800	-18328400	-46841800	0.13002	17733800	18328400	46841800	8442.11			1187	-16874400	-17860400	-41171100	0.13002	16874400	17860400	41171100	6712.99
1188	-17709900	-18792400	-46206600	0.119985	17709900	18792400	46206600	7638.99			1188	-16738600	-19560300	-38501200	0.119985	16738600	19560300	38501200	5674.4
1189	-17703200	-18785500	-46165900	0.119472	17703200	18785500	46165900	7594.09			1189	-16724000	-19446100	-38511100	0.119472	16724000	19446100	38511100	5642.45
1190	-17697500	-18766000	-46144600	0.123675	17697500	18766000	46144600	7853.41			1190	-16712300	-19292900	-38580900	0.123675	16712300	19292900	38580900	5844.26
1191	-17703200	-18724500	-46227100	0.128053	17703200	18724500	46227100	8153.58			1191	-16738300	-19159300	-38900100	0.128053	16738300	19159300	38900100	6120.23
1192	-17710000	-18676800	-46323000	0.12992	17710000	18676800	46323000	8298.75			1192	-16767300	-19013300	-39253200	0.12992	16767300	19013300	39253200	6288.29
1193	-17724200	-18755200	-46346400	0.129848	17724200	18755200	46346400	8307.79			1193	-16754900	-19649600	-38528500	0.129848	16754900	19649600	38528500	6156.42
1194	-17713900	-18791500	-46236500	0.127078	17713900	18791500	46236500	8099.67			1194	-16726600	-19677700	-38298200	0.127078	16726600	19677700	38298200	5970.16
1195	-17715500	-18792900	-46246600	0.126021	17715500	18792900	46246600	8035.48			1195	-16741200	-19667900	-38411800	0.126021	16741200	19667900	38411800	5947.7
1196	-17717200	-18787400	-46264200	0.125953	17717200	18787400	46264200	8036.07			1196	-16755600	-19633700	-38549400	0.125953	16755600	19633700	38549400	5975.46
1197	-17649900	-17984200	-49309000	0.192019	17649900	17984200	49309000	13590.4			1197	-16660200	-17626300	-47742000	0.192019	16660200	17626300	47742000	12724.1
1198	-17667500	-17976100	-49233200	0.190054	17667500	17976100	49233200	13415.7			1198	-16697900	-17598000	-47501700	0.190054	16697900	17598000	47501700	12482.7
1199	-17686900	-17968700	-49161100	0.157398	17686900	17968700	49161100	11082.8			1199	-16744500	-17572500	-47273500	0.157398	16744500	17572500	47273500	10251.8
1200	-17711800	-17950300	-49004700	0.214535	17711800	17950300	49004700	15022.2			1200	-16761400	-17501000	-46745500	0.214535	16761400	17501000	46745500	13694.7
1201	-17744700	-17939800	-48896700	0.239263	17744700	17939800	48896700	16691.3			1201	-16853900	-17463700	-46386500	0.239263	16853900	17463700	46386500	15074
1202	-17783700	-17929000	-48780200	0.248523	17783700	17929000	48780200	17268.2			1202	-16971200	-17425700	-45998400	0.248523	16971200	17425700	45998400	15438.2
1203	-17810800	-17915400	-48656500	0.297924	17810800	17915400	48656500	20610.7			1203	-17019200	-17370800	-45557800	0.297924	17019200	17370800	45557800	18198.9
1204	-17611300	-18018400	-49591400	0.305552	17611300	18018400	49591400	21844.3			1204	-16650800	-17743600	-48589200	0.305552	16650800	17743600	48589200	20903.8
1205	-17609000	-18011700	-49545900	0.324493	17609000	18011700	49545900	23159.5			1205	-16621400	-17720600	-48454200	0.324493	16621400	17720600	48454200	22082.9
1206	-17624800	-18006500	-49493100	0.258015	17624800	18006500	49493100	18381.5			1206	-16650800	-17703600	-48303400	0.258015	16650800	17703600	48303400	17463.1
1207	-17632200	-17997400	-49420500	0.24746	17632200	17997400	49420500	17583.7			1207	-16654700	-17673800	-48086600	0.24746	16654700	17673800	48086600	16612.7
1208	-17828000	-17847800	-48156600	0.1471	17828000	17847800	48156600	9990.84			1208	-16785200	-17052200	-43516300	0.1471	16785200	17052200	43516300	8265.83
1209	-17817400	-18180200	-47587100	0.226054	17817400	18180200	47587100	15074.7			1209	-17002200	-18086300	-41858000	0.226054	17002200	18086300	41858000	12037.9
1210	-17803500	-18269500	-47398100	0.227928	17803500	18269500	47398100	15104.2			1210	-16960600	-18368900	-41278000	0.227928	16960600	18368900	41278000	11893.3
1211	-17791800	-18354100	-47229900	0.221769	17791800	18354100	47229900	14614.6			1211	-16927900	-18632000	-40781600	0.221769	16927900	18632000	40781600	11376.2
1212	-17780500	-18431200	-47072600	0.173596	17780500	18431200	47072600	11380.5			1212	-16895600	-18864900	-40318100	0.173596	16895600	18864900	40318100	8763.65
1213	-17773400	-18504500	-46948700	0.176114	17773400	18504500	46948700	11499.6			1213	-16886800	-19105300	-40014800	0.176114	16886800	19105300	40014800	8809.29
1214	-17754400	-18624100	-46693000	0.188556	17754400	18624100	46693000	12207.6			1214	-16838800	-19417000	-39360000	0.188556	16838800	19417000	39360000	9221.15
1215	-17856000	-18209500	-50711900	0.178068	17856000	18209500	50711900	13280.6			1215	-18397600	-18830100	-51081100	0.178068	18397600	18830100	51081100	13552.9
1216	-17871500	-18214200	-50730200	0.209886	17871500	18214200	50730200	15665.6			1216	-18415300	-18912600	-51125200	0.209886	18415300	18912600	51125200	16009.5
1217	-17878700	-18217200	-50744200	0.183354	17878700	18217200	50744200	13692.9			1217	-18428600	-18973000	-51159700	0.183354	18428600	18973000	51159700	14009.2
1218	-16962400	-17879000	-49244600	0.115486	16962400	17879000	49244600	8113.75			1218	-14571800	-17425000	-48392200	0.115486	14571800	17425000	48392200	7740.59
1219	-17664600	-17982400	-49280900	0.205473	17664600	17982400	49280900	14529.2			1219	-16715900	-17622400	-47658200	0.205473	16715900	17622400	47658200	13577.9
1220	-17687500	-17972900	-49190200	0.176362	17687500	17972900	49190200	12431.5			1220	-16774500	-17590900	-47374900	0.176362	16774500	17590900	47374900	11534.2
1221	-16982700	-18039400	-50370300	0.22443	16982700	18039400	50370300	16434.7			1221	-15823800	-17969500	-51029900	0.22443	15823800	17969500	51029900	16715.8
1222	-17590100	-18750800	-45393100	0.212548	17590100	18750800	45393100	13113.4			1222	-16385000	-18442600	-37093100	0.212548	16385000	18442600	37093100	9302.24
1223	-17638800	-18264500	-46226900	0.229104	17638800	18264500	46226900	14523.9			1223	-16566100	-17139200	-39690100	0.229104	16566100	17139200	39690100	11016.2
1224	-17619300	-18443500	-45908700	0.224105	17619300	18443500	45908700	14059.3			1224	-16495700	-17590900	-38735200	0.224105	16495700	17590900	38735200	10402.1
1225	-17603500	-18611100	-45627900	0.223235	17603500	18611100	45627900	13877.8			1225	-16435900	-18038400	-37861000	0.223235	16435900	18038400	37861000	10039.8
1226	-17576800	-18060300	-49925500	0.315684	17576800	18060300	49925500	22839.5			1226	-16638600	-17870700	-49509400	0.315684	16638600	17870700	49509400	22347.9
1227	-17581300	-18066400	-49964300	0.333878	17581300	18066400	49964300	24190.8			1227	-16678500	-17888200	-49594600	0.333878	16678500	17888200	49594600	23716.7
1228	-17569400	-18062300	-49947000	0.184375	17569400	18062300	49947000	13349.1			1228	-16669000	-17874900	-49509100	0.184375	16669000	17874900	49509100	13054.8
1229	-17828500	-17866700	-47979400	0.149585	17828500	17866700	47979400	10095.9			1229	-16861200	-16969200	-42847100	0.149585	16861200	16969200	42847100	8185.3
1230	-17674200	-17878200	-48527100	0.187339	17674200	17878200	48527100	12884.5			1230	-16249300	-17154800	-44785100	0.187339	16249300	17154800	44785100	11026.2
1231	-17727700	-17861200	-48352000	0.175697	17727700	17861200	48352000	12010.5			1231	-16417100	-17089300	-44149200	0.175697	16417100	17089300	44149200	10094.7
1232	-17574200	-18073900	-50024800	0.203925	17574200	18073900	50024800	14806.9			1232	-16707200	-17907800	-49705900	0.203925	16707200	17907800	49705900	14547.9
1233	-17567600	-18067800	-49988100	0.204445	17567600	18067800	49988100	14824.2			1233	-16680100	-17890300	-49607900	0.204445	16680100	17890300	49607900	14529.8
1234	-17565800	-18061000	-49941700	0.178824	17565800	18061000	49941700	12944.4			1234	-16663800	-17871200	-49487500	0.178824	16663800	17871200	49487500	12651.2
1235	-17569100	-18055300	-49897700	0.173825	17569100	18055300	49897700	12562.7			1235	-16659100	-17855400	-49379700	0.173825	16659100	17855400	49379700	12248.2
1236	-17580600	-18043900	-49804700	0.204522	17580600	18043900	49804700	14732.5			1236	-16653900	-17822800	-49151700	0.204522	16653900	17822800	49151700	14289.3
1237	-17203900	-17791400	-48377500	0.176077	17203900	17791400	48377500	11999.2			1237	-14756600	-17113500	-45982500	0.176077	14756600	17113500	45982500	10751.3
1238	-17298500	-17766700	-48106800	0.182173	17298500	17766700	48106800	12298.2			1238	-14898400	-17023700	-45199300	0.182173	14898400	17023700	45199300	10789.6
1239	-17397100	-17742200	-47832800	0.192884	17397100	17742200	47832800	12897.9			1239	-15073500	-16936500	-44401700	0.192884	15073500	16936500	44401700	11073.8
1240	-17527800	-17718900	-47535500	0.200326	17527800	17718900	47535500	13260.3			1240	-15342700	-16852400	-43531700	0.200326	15342700	16852400	43531700	11120.7
1241	-17676800	-17694000	-47209100	0.205934	17676800	17694000	47209100	13481			1241	-15663400	-16764500	-42583000	0.205934	15663400	16764500	42583000	11020.2
1242	-17668800	-17856700	-46849000	0.221589	17668800	17856700	46849000	14331.1			1242	-16075100	-16676200	-41540700	0.221589	16075100	16676200	41540700	11393.6
1243	-17642400	-18050700	-46466700	0.222601	17642400	18050700	46466700	14213.2			1243	-16523500	-16584700	-40438300	0.222601	16523500	16584700	40438300	10972.8
1244	-17837400	-18099400	-47810900	0.238493	17837400	18099400	47810900	16026.7			1244	-17075800	-17857000	-42613100	0.238493	17075800	17857000	42613100	13062.4
1245	-17882400	-17910400	-48320900	0.253374	17882400	17910400	48320900	17325.9			1245	-17241400	-17290400	-44362700	0.253374	17241400	17290400	44362700	14801
1246	-17868500	-17974500	-48158000	0.242868	17868500	17974500	48158000	16515.9			1246	-17190800	-17491200	-43800600	0.242868	17190800	17491200	43800600	13900
1247	-17855100	-18038500	-47997600	0.194207	17855100	18038500	47997600	13135.1			1247	-17143300	-17692300	-43260000	0.194207	17143300	17692300	43260000	10899
1248	-17746400	-18680400	-46579800	0.136352	17746400	18680400	46579800	8794.87			1248	-16824500	-19556600	-39118100	0.136352	16824500	19556600	39118100	6615.52
1249	-17545900	-17981100	-49390400	0.147274	17545900	17981100	49390400	10446.6			1249	-16166200	-17591300	-47986300	0.147274	16166200	17591300	47986300	9815.47
1250	-17535600	-17989000	-49457200	0.153732	17535600	17989000	49457200	10930.6			1250	-16163300	-17621400	-48203600	0.153732	16163300	17621400	48203600	10330.6
1251	-17536800	-18002200	-49550000	0.168968	17536800	18002200	49550000	12054.9			1251	-16231400	-17672200	-48498900	0.168968	16231400	17672200	48498900	11487.3
1252	-17903800	-18214900	-50703000	0.180613	17903800	18214900	50703000	13470.7			1252	-18407800	-18952600	-51031400	0.180613	18407800	18952600	51031400	13735.4
1253	-17542200	-18034900	-49778300	0.307928	17542200	18034900	49778300	22153.8			1253	-16403100	-17788700	-49159000	0.307928	16403100	17788700	49159000	21483.5
1254	-17547400	-18043200	-49832700	0.242478	17547400	18043200	49832700	17480.3			1254	-16458400	-17816000	-49298800	0.242478	16458400	17816000	49298800	17011.7
1255	-17557800	-18047400	-49852200	0.236502	17557800	18047400	49852200	17062.8			1255	-16517300	-17830300	-49342200	0.236502	16517300	17830300	49342200	16625.6
1256	-17564700	-18054100	-49893400	0.287728	17564700	18054100	49893400	20790.8			1256	-16566400	-17852000	-49448100	0.287728	16566400	17852000	49448100	20312.9
1257	-17571400	-18061000	-49936000	0.302055	17571400	18061000	49936000	21861			1257	-16616300	-17873500	-49551800	0.302055	16616300	17873500	49551800	21413.4
1258	-17805300	-17941200	-47739800	0.172037	17805300	17941200	47739800	11514.8			1258	-16880300	-17067500	-42005900	0.172037	16880300	17067500	42005900	9112.71
1259	-17638400	-18163200	-50598900	0.0853051	17638400	18163200	50598900	6326.73			1259	-17959700	-18252100	-50912700	0.0853051	17959700	18252100	50912700	6412.76
1260	-17668800	-18169800	-50615600	0.110407	17668800	18169800	50615600	8195.1			1260	-18079100	-18272400	-50938300	0.110407	18079100	18272400	50938300	8314.43
1261	-17701500	-18175800	-50625400	0.121462	17701500	18175800	50625400	9020.91			1261	-18195400	-18289300	-50942300	0.121462	18195400	18289300	50942300	9155.92
1262	-17737100	-18182200	-50636100	0.125145	17737100	18182200	50636100	9300.34			1262	-18307400	-18321000	-50945900	0.125145	18307400	18321000	50945900	9443.39
1263	-17776900	-18189100	-50645600	0.130803	17776900	18189100	50645600	9726.87			1263	-18326700	-18457400	-50947800	0.130803	18326700	18457400	50947800	9880.93
1264	-17584700	-18080100	-50059200	0.215652	17584700	18080100	50059200	15679.1			1264	-16747200	-17925500	-49792100	0.215652	16747200	17925500	49792100	15437.5
1265	-17562600	-18915900	-45031000	0.207128	17562600	18915900	45031000	12624.1			1265	-16282400	-18831200	-35971400	0.207128	16282400	18831200	35971400	8686.81
1266	-17559700	-18981300	-44944800	0.184493	17559700	18981300	44944800	11215			1266	-16261900	-19104900	-35551900	0.184493	16261900	19104900	35551900	7633.06
1267	-17568100	-19026900	-44959800	0.181523	17568100	19026900	44959800	11046.2			1267	-16269900	-19323800	-35390000	0.181523	16269900	19323800	35390000	7486.73
1268	-17576200	-19032000	-45011900	0.191642	17576200	19032000	45011900	11686			1268	-16282100	-19466000	-35335100	0.191642	16282100	19466000	35335100	7905.78
1269	-17614100	-18952500	-45362500	0.153932	17614100	18952500	45362500	9505.59			1269	-16369800	-19528400	-35898700	0.153932	16369800	19528400	35898700	6514.7
1270	-17620200	-18912300	-45445900	0.15624	17620200	18912300	45445900	9674.94			1270	-16373200	-19459700	-35992000	0.15624	16373200	19459700	35992000	6630.93
1271	-17628300	-18852700	-45563500	0.151637	17628300	18852700	45563500	9426.46			1271	-16379700	-19321500	-36176700	0.151637	16379700	19321500	36176700	6471.38
1272	-17636100	-18768900	-45703300	0.167852	17636100	18768900	45703300	10481.5			1272	-16378800	-19088500	-36403000	0.167852	16378800	19088500	36403000	7204.91
1273	-17562000	-18059700	-49936100	0.177928	17562000	18059700	49936100	12876.6			1273	-16657900	-17867500	-49467400	0.177928	16657900	17867500	49467400	12577.9
1274	-17590900	-18034600	-49727600	0.244336	17590900	18034600	49727600	17552.4			1274	-16660300	-17795100	-48947600	0.244336	16660300	17795100	48947600	16942.5
1275	-17530300	-17974600	-49359400	0.157033	17530300	17974600	49359400	11124.9			1275	-16069500	-17563600	-47884800	0.157033	16069500	17563600	47884800	10418.6
1276	-17351700	-18098900	-50425900	0.160071	17351700	18098900	50425900	11774.6			1276	-16889800	-18083000	-50774200	0.160071	16889800	18083000	50774200	11887.5
1277	-17388900	-18110400	-50470900	0.158756	17388900	18110400	50470900	11699.9			1277	-17055200	-18115400	-50840700	0.158756	17055200	18115400	50840700	11830.8
1278	-17781600	-18038300	-47473200	0.199467	17781600	18038300	47473200	13228.9			1278	-16794100	-17336400	-41121400	0.199467	16794100	17336400	41121400	10214.3
1279	-17535100	-17964400	-49281900	0.180632	17535100	17964400	49281900	12760.8			1279	-16033500	-17521000	-47616800	0.180632	16033500	17521000	47616800	11859.1
1280	-17534400	-18011300	-49617900	0.160162	17534400	18011300	49617900	11454.9			1280	-16268400	-17706400	-48705900	0.160162	16268400	17706400	48705900	10976.5
1281	-17524600	-18021000	-49697200	0.198855	17524600	18021000	49697200	14262.4			1281	-16268700	-17740200	-48946800	0.198855	16268700	17740200	48946800	13752
1282	-17522400	-18029200	-49757500	0.248421	17522400	18029200	49757500	17856.4			1282	-16304500	-17768800	-49115300	0.248421	16304500	17768800	49115300	17292.4
1283	-17276400	-18077400	-50348200	0.167228	17276400	18077400	50348200	12260.2			1283	-16583800	-18026800	-50679000	0.167228	16583800	18026800	50679000	12352.4
1284	-17297800	-18082500	-50363300	0.164639	17297800	18082500	50363300	12078.7			1284	-16662400	-18039100	-50688400	0.164639	16662400	18039100	50688400	12171.3
1285	-17317700	-18086900	-50374700	0.159169	17317700	18086900	50374700	11683.8			1285	-16731400	-18049400	-50692600	0.159169	16731400	18049400	50692600	11773.8
1286	-17562800	-17936300	-49053600	0.162701	17562800	17936300	49053600	11400.3			1286	-16014200	-17402800	-46791600	0.162701	16014200	17402800	46791600	10345.7
1287	-17598900	-18154900	-50578800	0.127983	17598900	18154900	50578800	9482.5			1287	-17810500	-18228200	-50891000	0.127983	17810500	18228200	50891000	9603.5
1288	-17816900	-18197200	-50663100	0.117134	17816900	18197200	50663100	8718.35			1288	-18351300	-18609300	-50971200	0.117134	18351300	18609300	50971200	8865.76
1289	-17917700	-18214100	-50683100	0.137295	17917700	18214100	50683100	10233.6			1289	-18398300	-18948700	-50967900	0.137295	18398300	18948700	50967900	10417.5
1290	-17943200	-18219200	-50694100	0.165538	17943200	18219200	50694100	12345.9			1290	-18414400	-19047300	-50984100	0.165538	18414400	19047300	50984100	12577.2
1291	-17755600	-18149800	-47176300	0.199244	17755600	18149800	47176300	13080.1			1291	-16706000	-17631000	-40197500	0.199244	16706000	17631000	40197500	9849.13
1292	-17711300	-18197400	-50770100	0.11548	17711300	18197400	50770100	8621.9			1292	-18389800	-18518000	-51337900	0.11548	18389800	18518000	51337900	8848.58
1293	-17680800	-18194500	-50779900	0.121943	17680800	18194500	50779900	9105.7			1293	-18386600	-18447500	-51385100	0.121943	18386600	18447500	51385100	9354.57
1294	-17247700	-18063000	-50273700	0.17065	17247700	18063000	50273700	12474.8			1294	-16415400	-17983500	-50538400	0.17065	16415400	17983500	50538400	12527.8
1295	-17613000	-18183200	-50767000	0.132449	17613000	18183200	50767000	9880.99			1295	-18218600	-18356700	-51400700	0.132449	18218600	18356700	51400700	10149.5
1296	-17478700	-18130700	-50526000	0.189198	17478700	18130700	50526000	13979.7			1296	-17389600	-18167700	-50879600	0.189198	17389600	18167700	50879600	14150.3
1297	-17430400	-18121300	-50507500	0.140947	17430400	18121300	50507500	10404.1			1297	-17224900	-18145900	-50888700	0.140947	17224900	18145900	50888700	10533.5
1298	-17444600	-18123000	-50505400	0.145427	17444600	18123000	50505400	10735			1298	-17259700	-18147800	-50867500	0.145427	17259700	18147800	50867500	10862.5
1299	-17490600	-18132300	-50526100	0.201327	17490600	18132300	50526100	14877.2			1299	-17411600	-18168400	-50862400	0.201327	17411600	18168400	50862400	15050.3
1300	-17506000	-18134500	-50526500	0.195211	17506000	18134500	50526500	14427			1300	-17458900	-18172100	-50841800	0.195211	17458900	18172100	50841800	14587
1301	-17569100	-18148300	-50561800	0.0640365	17569100	18148300	50561800	4740.7			1301	-17688000	-18208900	-50875300	0.0640365	17688000	18208900	50875300	4798.34
1302	-17701100	-18394200	-46542200	0.188232	17701100	18394200	46542200	12091.4			1302	-16535100	-18209300	-38398900	0.188232	16535100	18209300	38398900	8685.86
1303	-17728800	-18269800	-46864400	0.198603	17728800	18269800	46864400	12899.3			1303	-16620100	-17927700	-39286900	0.198603	16620100	17927700	39286900	9481.9
1304	-17544500	-18171700	-50753200	0.133827	17544500	18171700	50753200	9974.14			1304	-17990700	-18327500	-51419800	0.133827	17990700	18327500	51419800	10245.6
1305	-17661000	-18644200	-46005600	0.177768	17661000	18644200	46005600	11215.5			1305	-16441300	-18839400	-37098700	0.177768	16441300	18839400	37098700	7831.27
1306	-17671800	-18525200	-46202300	0.182942	17671800	18525200	46202300	11615.2			1306	-16451700	-18490400	-37522100	0.182942	16451700	18490400	37522100	8162.96
1307	-17406000	-18146700	-50713200	0.133613	17406000	18146700	50713200	9934.49			1307	-17514200	-18262700	-51433500	0.133613	17514200	18262700	51433500	10201.3
1308	-17336200	-18131800	-50676400	0.134444	17336200	18131800	50676400	9978.33			1308	-17248900	-18221600	-51405200	0.134444	17248900	18221600	51405200	10236.7
1309	-17267700	-18114700	-50623200	0.148524	17267700	18114700	50623200	10997.1			1309	-16969100	-18173600	-51342200	0.148524	16969100	18173600	51342200	11263.4
1310	-17226000	-18107700	-50614400	0.155156	17226000	18107700	50614400	11481.3			1310	-16836000	-18157900	-51363500	0.155156	16836000	18157900	51363500	11765.6
1311	-17176700	-18098500	-50598500	0.167095	17176700	18098500	50598500	12353.6			1311	-16674200	-18136800	-51374200	0.167095	16674200	18136800	51374200	12663.4
1312	-17121500	-18086300	-50566200	0.182033	17121500	18086300	50566200	13437.4			1312	-16482800	-18106700	-51351100	0.182033	16482800	18106700	51351100	13768.3
1313	-16932400	-18014000	-50238900	0.166816	16932400	18014000	50238900	12153.4			1313	-15504300	-17889900	-50780800	0.166816	15504300	17889900	50780800	12290.7
1314	-16901600	-17987800	-50082900	0.152685	16901600	17987800	50082900	11058.4			1314	-15225000	-17804300	-50448800	0.152685	15225000	17804300	50448800	11096.6
1315	-17186500	-18033900	-50127000	0.143638	17186500	18033900	50127000	10440			1315	-16085600	-17900200	-50272900	0.143638	16085600	17900200	50272900	10422.1
1316	-17206800	-18041300	-50159600	0.153094	17206800	18041300	50159600	11142			1316	-16175300	-17919900	-50324200	0.153094	16175300	17919900	50324200	11135.1
1317	-17225000	-18047900	-50188700	0.168904	17225000	18047900	50188700	12307.2			1317	-16259500	-17938200	-50370500	0.168904	16259500	17938200	50370500	12312.1
1318	-16898600	-17899400	-49454100	0.131354	16898600	17899400	49454100	9296.18			1318	-14573900	-17504400	-48957800	0.131354	14573900	17504400	48957800	8996.63
1319	-17021200	-17843000	-48928600	0.182875	17021200	17843000	48928600	12704			1319	-14539500	-17301200	-47540400	0.182875	14539500	17301200	47540400	11858
1320	-17058500	-17818300	-48715400	0.173403	17058500	17818300	48715400	11954			1320	-14495100	-17213100	-46955700	0.173403	14495100	17213100	46955700	10986.5
1321	-17474300	-18159500	-50736600	0.134139	17474300	18159500	50736600	9986.64			1321	-17758900	-18296900	-51433500	0.134139	17758900	18296900	51433500	10258.2
1322	-16897400	-17961900	-49902000	0.144425	16897400	17961900	49902000	10390.9			1322	-15011000	-17716100	-50032400	0.144425	15011000	17716100	50032400	10323.8
1323	-16870800	-17945000	-49807900	0.142727	16870800	17945000	49807900	10231.5			1323	-14832200	-17663500	-49835700	0.142727	14832200	17663500	49835700	10118.4
1324	-16852000	-17925400	-49686400	0.147019	16852000	17925400	49686400	10490.9			1324	-14654500	-17600400	-49562300	0.147019	14654500	17600400	49562300	10306.8
1325	-17545600	-17951000	-49175500	0.18231	17545600	17951000	49175500	12830.1			1325	-16011600	-17465000	-47238700	0.18231	16011600	17465000	47238700	11794.7
1326	-17176800	-18018000	-50023400	0.139515	17176800	18018000	50023400	10101.4			1326	-15957200	-17850700	-50048100	0.139515	15957200	17850700	50048100	10031.8
1327	-17176500	-18002200	-49910900	0.137737	17176500	18002200	49910900	9931.8			1327	-15851400	-17800700	-49796100	0.137737	15851400	17800700	49796100	9805.84
1328	-17193200	-17952000	-49535200	0.138658	17193200	17952000	49535200	9862.69			1328	-15584700	-17641100	-48923100	0.138658	15584700	17641100	48923100	9539.02
1329	-17167300	-17968700	-49680300	0.137378	17167300	17968700	49680300	9822.04			1329	-15622100	-17696300	-49280200	0.137378	15622100	17696300	49280200	9580.84
1330	-17176100	-17978000	-49738000	0.137716	17176100	17978000	49738000	9867.65			1330	-15700600	-17724700	-49404100	0.137716	15700600	17724700	49404100	9653.59
1331	-17185900	-17986900	-49791800	0.138121	17185900	17986900	49791800	9916.86			1331	-15773600	-17750900	-49518300	0.138121	15773600	17750900	49518300	9727.6
1332	-17364900	-17880400	-48852300	0.133814	17364900	17880400	48852300	9292.89			1332	-15639900	-17400100	-47146600	0.133814	15639900	17400100	47146600	8604.21
1333	-17299600	-17896900	-49035500	0.126521	17299600	17896900	49035500	8841.93			1333	-15546800	-17456800	-47644700	0.126521	15546800	17456800	47644700	8288.24
1334	-17285100	-17908300	-49131300	0.134018	17285100	17908300	49131300	9398.08			1334	-15574700	-17495000	-47889800	0.134018	15574700	17495000	47889800	8864.04
1335	-17274600	-17919600	-49222500	0.137181	17274600	17919600	49222500	9651.58			1335	-15608900	-17531900	-48119200	0.137181	15608900	17531900	48119200	9155.26
1336	-17229400	-17935700	-49382500	0.137455	17229400	17935700	49382500	9724.88			1336	-15580500	-17586300	-48535800	0.137455	15580500	17586300	48535800	9318.51
1337	-17705100	-17810200	-48010600	0.132439	17705100	17810200	48010600	8937.31			1337	-16263700	-17154400	-44767800	0.132439	16263700	17154400	44767800	7790.53
1338	-17601200	-17823800	-48211500	0.134492	17601200	17823800	48211500	9136.62			1338	-16022800	-17203000	-45355800	0.134492	16022800	17203000	45355800	8083.19
1339	-17559700	-17837100	-48348400	0.135261	17559700	17837100	48348400	9232.87			1339	-15970600	-17249200	-45738100	0.135261	15970600	17249200	45738100	8250.22
1340	-17523600	-17850100	-48477300	0.136503	17523600	17850100	48477300	9359.84			1340	-15932900	-17293600	-46093100	0.136503	15932900	17293600	46093100	8440.95
1341	-17440100	-17864800	-48665300	0.136584	17440100	17864800	48665300	9425.03			1341	-15768500	-17345400	-46627100	0.136584	15768500	17345400	46627100	8614.24
1342	-17752200	-18155400	-47145800	0.131398	17752200	18155400	47145800	8616.6			1342	-16943900	-17381300	-42146400	0.131398	16943900	17381300	42146400	7024.26
1343	-17761100	-18045900	-47319200	0.128066	17761100	18045900	47319200	8445.02			1343	-16978300	-17072800	-42700500	0.128066	16978300	17072800	42700500	6980.76
1344	-17774200	-17979600	-47479300	0.128718	17774200	17979600	47479300	8534.39			1344	-16930400	-17024600	-43174200	0.128718	16930400	17024600	43174200	7143.08
1345	-17787200	-17917200	-47633900	0.13032	17787200	17917200	47633900	8686.31			1345	-16800900	-17069900	-43626900	0.13032	16800900	17069900	43626900	7356.93
1346	-17798100	-17811200	-47817800	0.130416	17798100	17811200	47817800	8745.1			1346	-16525000	-17110000	-44189400	0.130416	16525000	17110000	44189400	7512.41
1347	-17717600	-18561300	-46492900	0.130568	17717600	18561300	46492900	8384.71			1347	-16805100	-18608500	-39927900	0.130568	16805100	18608500	39927900	6463.26
1348	-17719200	-18486500	-46579300	0.127836	17719200	18486500	46579300	8230.36			1348	-16816300	-18334900	-40281700	0.127836	16816300	18334900	40281700	6398.66
1349	-17729700	-18419300	-46721200	0.128689	17729700	18419300	46721200	8324.65			1349	-16855300	-18157800	-40737600	0.128689	16855300	18157800	40737600	6549.74
1350	-17740500	-18351300	-46866500	0.130833	17740500	18351300	46866500	8504.59			1350	-16895000	-17983600	-41195200	0.130833	16895000	17983600	41195200	6771.72
1351	-17745500	-18257800	-46995600	0.131201	17745500	18257800	46995600	8562.91			1351	-16916800	-17688200	-41645800	0.131201	16916800	17688200	41645800	6894.26
1352	-17713000	-18770800	-46250400	0.121829	17713000	18770800	46250400	7767.63			1352	-16756500	-19474700	-38714500	0.121829	16756500	19474700	38714500	5805.4
1353	-17707600	-18753900	-46229000	0.124017	17707600	18753900	46229000	7899.43			1353	-16746200	-19335200	-38780200	0.124017	16746200	19335200	38780200	5913.3
1354	-17713000	-18715500	-46306200	0.127083	17713000	18715500	46306200	8115.4			1354	-16770800	-19209100	-39082700	0.127083	16770800	19209100	39082700	6124.88
1355	-17719500	-18671500	-46396500	0.130975	17719500	18671500	46396500	8389.02			1355	-16798300	-19070800	-39417100	0.130975	16798300	19070800	39417100	6388.1
1356	-17717800	-18623300	-46432200	0.133947	17717800	18623300	46432200	8587.02			1356	-16799000	-18855100	-39637500	0.133947	16799000	18855100	39637500	6573.11
1357	-17736200	-18729200	-46457600	0.131765	17736200	18729200	46457600	8463.83			1357	-16796700	-19636800	-38839800	0.131765	16796700	19636800	38839800	6327.4
1358	-17725000	-18766700	-46340500	0.136948	17725000	18766700	46340500	8761.07			1358	-16765400	-19670600	-38582400	0.136948	16765400	19670600	38582400	6509.76
1359	-17725500	-18770400	-46340300	0.133984	17725500	18770400	46340300	8571.7			1359	-16776000	-19665800	-38662700	0.133984	16776000	19665800	38662700	6389.69
1360	-17726900	-18766900	-46353500	0.133515	17726900	18766900	46353500	8545.67			1360	-16788700	-19636500	-38782400	0.133515	16788700	19636500	38782400	6396.15
1361	-17719500	-18774600	-46293400	0.127088	17719500	18774600	46293400	8116.44			1361	-16771000	-19574700	-38718500	0.127088	16771000	19574700	38718500	6066.33
1362	-17827500	-17918500	-48661800	0.248825	17827500	17918500	48661800	17219.6			1362	-17108700	-17389400	-45601500	0.248825	17108700	17389400	45601500	15237.5
1363	-17892400	-17892900	-48410100	0.266061	17892400	17892900	48410100	18251.2			1363	-17274300	-17287300	-44706500	0.266061	17274300	17287300	44706500	15753.1
1364	-17871000	-17905300	-48523800	0.248085	17871000	17905300	48523800	17086.9			1364	-17225000	-17336300	-45105900	0.248085	17225000	17336300	45105900	14915.2
1365	-17600900	-18026800	-49662100	0.216284	17600900	18026800	49662100	15501.2			1365	-16661800	-17771400	-48777100	0.216284	16661800	17771400	48777100	14902.3
1366	-17627200	-18008100	-49502200	0.167575	17627200	18008100	49502200	11942.6			1366	-16691400	-17712800	-48328300	0.167575	16691400	17712800	48328300	11355.8
1367	-17634700	-18005700	-49477400	0.183055	17634700	18005700	49477400	13034.7			1367	-16703000	-17704600	-48258700	0.183055	16703000	17704600	48258700	12373.4
1368	-17636200	-17999500	-49431300	0.235974	17636200	17999500	49431300	16774.7			1368	-16689900	-17683500	-48120500	0.235974	16689900	17683500	48120500	15866
1369	-17652000	-17992500	-49365800	0.223657	17652000	17992500	49365800	15862.9			1369	-16724000	-17661000	-47925600	0.223657	16724000	17661000	47925600	14931.2
1370	-17657600	-17988000	-49327900	0.217649	17657600	17988000	49327900	15416			1370	-16719600	-17643700	-47806800	0.217649	16719600	17643700	47806800	14464.3
1371	-17730100	-17949400	-48979600	0.207501	17730100	17949400	48979600	14518.2			1371	-16843900	-17502900	-46676700	0.207501	16843900	17502900	46676700	13219.3
1372	-17764700	-17940000	-48878100	0.23323	17764700	17940000	48878100	16261.8			1372	-16945100	-17470000	-46340800	0.23323	16945100	17470000	46340800	14678.9
1373	-17802800	-17929600	-48765900	0.226463	17802800	17929600	48765900	15729.4			1373	-17060500	-17434100	-45968700	0.226463	17060500	17434100	45968700	14062.2
1374	-17791800	-17845300	-48174600	0.162577	17791800	17845300	48174600	11046.2			1374	-16620000	-17029400	-43518400	0.162577	16620000	17029400	43518400	9122.03
1375	-17569800	-18073500	-50026300	0.151438	17569800	18073500	50026300	10996.1			1375	-16698300	-17905000	-49694500	0.151438	16698300	17905000	49694500	10798.4
1376	-17573700	-18050400	-49857500	0.138053	17573700	18050400	49857500	9963.14			1376	-16658300	-17841500	-49280700	0.138053	16658300	17841500	49280700	9691.91
1377	-17576800	-18046600	-49827300	0.151071	17576800	18046600	49827300	10890.9			1377	-16655000	-17830900	-49208400	0.151071	16655000	17830900	49208400	10577.2
1378	-17562400	-18799400	-45146200	0.216087	17562400	18799400	45146200	13212.5			1378	-16297200	-18444100	-36464200	0.216087	16297200	18444100	36464200	9200.86
1379	-17618000	-18250400	-46092300	0.236399	17618000	18250400	46092300	14907.5			1379	-16499500	-16999000	-39354500	0.236399	16499500	16999000	39354500	11184.5
1380	-17595600	-18455800	-45726700	0.244222	17595600	18455800	45726700	15216.8			1380	-16419400	-17506500	-38274700	0.244222	16419400	17506500	38274700	11099
1381	-17575100	-18646800	-45389300	0.248497	17575100	18646800	45389300	15313			1381	-16345700	-18005400	-37249900	0.248497	16345700	18005400	37249900	10876.7
1382	-17823800	-18187500	-47625300	0.240279	17823800	18187500	47625300	16047.2			1382	-17034300	-18148900	-42024900	0.240279	17034300	18148900	42024900	12892.2
1383	-17810400	-18275100	-47442100	0.241784	17810400	18275100	47442100	16049.7			1383	-16994800	-18429600	-41462200	0.241784	16994800	18429600	41462200	12721.3
1384	-17797500	-18358900	-47266200	0.237538	17797500	18358900	47266200	15675.8			1384	-16957800	-18692300	-40935100	0.237538	16957800	18692300	40935100	12271.7
1385	-17880400	-17952400	-48264400	0.235546	17880400	17952400	48264400	16078.5			1385	-17242100	-17455500	-44202400	0.235546	17242100	17455500	44202400	13693.9
1386	-17865500	-18014000	-48096400	0.234036	17865500	18014000	48096400	15884			1386	-17189200	-17651000	-43628600	0.234036	17189200	17651000	43628600	13324.2
1387	-17853900	-18084600	-47943200	0.226139	17853900	18084600	47943200	15269.8			1387	-17147200	-17869600	-43110100	0.226139	17147200	17869600	43110100	12638.5
1388	-17841600	-18106800	-47833500	0.214789	17841600	18106800	47833500	14446.9			1388	-17101500	-17915100	-42738800	0.214789	17101500	17915100	42738800	11831.7
1389	-17758400	-18644000	-46702100	0.189256	17758400	18644000	46702100	12259.4			1389	-16864300	-19499200	-39460000	0.189256	16864300	19499200	39460000	9304.97
1390	-17530600	-17995900	-49511400	0.183903	17530600	17995900	49511400	13101.3			1390	-16180800	-17648100	-48376900	0.183903	16180800	17648100	48376900	12440.9
1391	-17921500	-18219500	-50718000	0.186699	17921500	18219500	50718000	13933.8			1391	-18424500	-19037600	-51065700	0.186699	18424500	19037600	51065700	14224.8
1392	-17879400	-18222100	-50778400	0.0782581	17879400	18222100	50778400	5851.5			1392	-18453000	-19051400	-51255600	0.0782581	18453000	19051400	51255600	6003.13
1393	-17553900	-18052900	-49895000	0.194958	17553900	18052900	49895000	14087.1			1393	-16522500	-17848400	-49466400	0.194958	16522500	17848400	49466400	13768.9
1394	-17542800	-18044000	-49842600	0.282112	17542800	18044000	49842600	20344.2			1394	-16448100	-17820500	-49341200	0.282112	16448100	17820500	49341200	19822.1
1395	-17561300	-18060900	-49944900	0.23416	17561300	18060900	49944900	16951.4			1395	-16576700	-17873600	-49592100	0.23416	16576700	17873600	49592100	16620.5
1396	-17570700	-18067700	-49984400	0.270488	17570700	18067700	49984400	19610.7			1396	-16635600	-17894600	-49683000	0.270488	16635600	17894600	49683000	19271.1
1397	-17823100	-17839400	-47968600	0.169887	17823100	17839400	47968600	11458.9			1397	-16727800	-16935400	-42739600	0.169887	16727800	16935400	42739600	9243.02
1398	-17626000	-17873900	-48544600	0.171755	17626000	17873900	48544600	11815.9			1398	-16030200	-17124300	-44786300	0.171755	16030200	17124300	44786300	10091.1
1399	-17684900	-17859300	-48381700	0.186397	17684900	17859300	48381700	12751.7			1399	-16218400	-17066200	-44183300	0.186397	16218400	17066200	44183300	10705.5
1400	-17666200	-18168300	-50607600	0.115529	17666200	18168300	50607600	8572.66			1400	-18058400	-18266300	-50914900	0.115529	18058400	18266300	50914900	8691.61
1401	-17698700	-18174500	-50618900	0.126213	17698700	18174500	50618900	9371.39			1401	-18172100	-18282900	-50920200	0.126213	18172100	18282900	50920200	9504.97
1402	-17737100	-18181200	-50628900	0.139762	17737100	18181200	50628900	10383.9			1402	-18302200	-18306100	-50924100	0.139762	18302200	18306100	50924100	10537.1
1403	-17781100	-18189000	-50640200	0.140595	17781100	18189000	50640200	10453.3			1403	-18323800	-18457400	-50926900	0.140595	18323800	18457400	50926900	10612.8
1404	-17577400	-18079200	-50059800	0.174298	17577400	18079200	50059800	12672.1			1404	-16730300	-17922000	-49784100	0.174298	16730300	17922000	49784100	12472.1
1405	-17542700	-19062800	-44742000	0.21836	17542700	19062800	44742000	13181.9			1405	-16188800	-19310100	-34823900	0.21836	16188800	19310100	34823900	8783.04
1406	-17561000	-19056400	-44879600	0.205188	17561000	19056400	44879600	12451.7			1406	-16221300	-19435900	-34930800	0.205188	16221300	19435900	34930800	8311.73
1407	-17596300	-18991900	-45195800	0.185086	17596300	18991900	45195800	11361.3			1407	-16311100	-19490800	-35517100	0.185086	16311100	19490800	35517100	7699.53
1408	-17601400	-18934900	-45289700	0.160896	17601400	18934900	45289700	9906.16			1408	-16310200	-19399500	-35602300	0.160896	16310200	19399500	35602300	6706.9
1409	-17608400	-18865000	-45409500	0.117354	17608400	18865000	45409500	7253.33			1409	-16316600	-19258600	-35788700	0.117354	16316600	19258600	35788700	4919.24
1410	-17611300	-18795800	-45499100	0.164588	17611300	18795800	45499100	10200.5			1410	-16300100	-19054900	-35874300	0.164588	16300100	19054900	35874300	6900.14
1411	-17566600	-18053400	-49886500	0.18248	17566600	18053400	49886500	13182.6			1411	-16656300	-17850300	-49345900	0.18248	16656300	17850300	49345900	12841.7
1412	-17601600	-18027700	-49667500	0.24529	17601600	18027700	49667500	17583.7			1412	-16677700	-17775800	-48792200	0.24529	16677700	17775800	48792200	16912.3
1413	-17587900	-18038100	-49755500	0.247702	17587900	18038100	49755500	17811.9			1413	-16666100	-17806500	-49023100	0.247702	16666100	17806500	49023100	17225
1414	-17609300	-17894800	-48711100	0.200486	17609300	17894800	48711100	13876.1			1414	-16036800	-17219600	-45460000	0.200486	16036800	17219600	45460000	12100.9
1415	-17516700	-17985400	-49450600	0.158413	17516700	17985400	49450600	11259.1			1415	-16060900	-17604600	-48186600	0.158413	16060900	17604600	48186600	10630.9
1416	-17510100	-17994600	-49522500	0.160284	17510100	17994600	49522500	11421.6			1416	-16079200	-17639700	-48418700	0.160284	16079200	17639700	48418700	10852.8
1417	-17367900	-18101800	-50431100	0.157204	17367900	18101800	50431100	11567.1			1417	-16940600	-18089100	-50767300	0.157204	16940600	18089100	50767300	11675.5
1418	-17587800	-17909600	-48838200	0.239917	17587800	17909600	48838200	16680.7			1418	-16011900	-17287800	-45972500	0.239917	16011900	17287800	45972500	14774.4
1419	-17799300	-17913400	-47724400	0.199694	17799300	17913400	47724400	13355.1			1419	-16842000	-16924300	-41875600	0.199694	16842000	16924300	41875600	10504.6
1420	-17501900	-17978600	-49416500	0.206324	17501900	17978600	49416500	14644.5			1420	-15959400	-17574800	-48074700	0.206324	15959400	17574800	48074700	13778
1421	-17508700	-18036000	-49819600	0.227827	17508700	18036000	49819600	16411.7			1421	-16272400	-17792400	-49315900	0.227827	16272400	17792400	49315900	15974.5
1422	-17526700	-18039900	-49829800	0.249563	17526700	18039900	49829800	17986.4			1422	-16364400	-17806200	-49322700	0.249563	16364400	17806200	49322700	17513.5
1423	-17336300	-18090700	-50383200	0.154133	17336300	18090700	50383200	11319.1			1423	-16792300	-18057700	-50691600	0.154133	16792300	18057700	50691600	11405.3
1424	-17541400	-17931800	-49043000	0.186561	17541400	17931800	49043000	13064.9			1424	-15897900	-17378500	-46734400	0.186561	15897900	17378500	46734400	11826.5
1425	-17626800	-18160200	-50589200	0.128752	17626800	18160200	50589200	9544.9			1425	-17905400	-18241400	-50890100	0.128752	17905400	18241400	50890100	9667.33
1426	-17819200	-18196400	-50655000	0.11938	17819200	18196400	50655000	8883.08			1426	-18346400	-18598100	-50947600	0.11938	18346400	18598100	50947600	9027.45
1427	-17958200	-18219600	-50681900	0.154597	17958200	18219600	50681900	11526.1			1427	-18411100	-19064600	-50943100	0.154597	18411100	19064600	50943100	11730.6
1428	-17996000	-18226300	-50692100	0.17623	17996000	18226300	50692100	13147.3			1428	-18431500	-19198900	-50954800	0.17623	18431500	19198900	50954800	13391.7
1429	-17585700	-18151900	-50570400	0.136896	17585700	18151900	50570400	10138.9			1429	-17752200	-18217400	-50872000	0.136896	17752200	18217400	50872000	10261.2
1430	-17772900	-18014200	-47434900	0.200591	17772900	18014200	47434900	13281.6			1430	-16746100	-17196400	-40918800	0.200591	16746100	17196400	40918800	10168.6
1431	-17726800	-18204100	-50802300	0.101086	17726800	18204100	50802300	7556.76			1431	-18416600	-18633100	-51414300	0.101086	18416600	18633100	51414300	7773.08
1432	-17577700	-18067300	-49974500	0.308437	17577700	18067300	49974500	22355.2			1432	-16661500	-17892200	-49640300	0.308437	16661500	17892200	49640300	21944
1433	-17582800	-18073200	-50011700	0.350379	17582800	18073200	50011700	25430.3			1433	-16699600	-17909000	-49722100	0.350379	16699600	17909000	49722100	25009.5
1434	-17595200	-18087100	-50098400	0.191452	17595200	18087100	50098400	13940.5			1434	-16794500	-17945700	-49889000	0.191452	16794500	17945700	49889000	13758.3
1435	-17587800	-18085200	-50092000	0.18659	17587800	18085200	50092000	13582.6			1435	-16772500	-17939100	-49863900	0.18659	16772500	17939100	49863900	13394.6
1436	-17555500	-18064900	-49979600	0.181427	17555500	18064900	49979600	13150			1436	-16657100	-17881400	-49567000	0.181427	16657100	17881400	49567000	12872.5
1437	-17558800	-18058500	-49930300	0.184983	17558800	18058500	49930300	13384			1437	-16653100	-17864100	-49447500	0.184983	16653100	17864100	49447500	13066.6
1438	-17268100	-18068800	-50295000	0.167947	17268100	18068800	50295000	12288.4			1438	-16496600	-17998400	-50563200	0.167947	16496600	17998400	50563200	12346.7
1439	-17289000	-18074600	-50315200	0.160823	17289000	18074600	50315200	11777.5			1439	-16578800	-18013200	-50586900	0.160823	16578800	18013200	50586900	11839.2
1440	-17307800	-18079300	-50329800	0.148408	17307800	18079300	50329800	10875.5			1440	-16648200	-18024700	-50600000	0.148408	16648200	18024700	50600000	10935.2
1441	-17658000	-18193100	-50792600	0.123908	17658000	18193100	50792600	9255.19			1441	-18388700	-18409100	-51438500	0.123908	18388700	18409100	51438500	9520.58
1442	-17466900	-18124500	-50494200	0.19588	17466900	18124500	50494200	14455.7			1442	-17302800	-18145200	-50806000	0.19588	17302800	18145200	50806000	14602.8
1443	-17479200	-18127300	-50501600	0.166203	17479200	18127300	50501600	12269.9			1443	-17340000	-18150300	-50805200	0.166203	17340000	18150300	50805200	12393.1
1444	-17522900	-18138900	-50540400	0.047701	17522900	18138900	50540400	3527.51			1444	-17502800	-18178800	-50846000	0.047701	17502800	18178800	50846000	3566.01
1445	-17555600	-18144800	-50549700	0.100646	17555600	18144800	50549700	7447			1445	-17632800	-18196600	-50843000	0.100646	17632800	18196600	50843000	7529.94
1446	-17509100	-18135100	-50527500	0.155147	17509100	18135100	50527500	11466.8			1446	-17456400	-18170900	-50835900	0.155147	17456400	18170900	50835900	11590.6
1447	-17716000	-18258900	-46783600	0.192852	17716000	18258900	46783600	12486.3			1447	-16560700	-17802900	-38988000	0.192852	16560700	17802900	38988000	9075.28
1448	-17745000	-18132200	-47117800	0.197506	17745000	18132200	47117800	12935.4			1448	-16652800	-17501100	-39947400	0.197506	16652800	17501100	39947400	9644.79
1449	-17588000	-18182100	-50784300	0.133252	17588000	18182100	50784300	9945.36			1449	-18179400	-18359900	-51462700	0.133252	18179400	18359900	51462700	10230.5
1450	-17642000	-18660300	-45854200	0.181924	17642000	18660300	45854200	11413.4			1450	-16372500	-18766300	-36680500	0.181924	16372500	18766300	36680500	7861.1
1451	-17654600	-18540900	-46063300	0.191747	17654600	18540900	46063300	12111.9			1451	-16385200	-18414000	-37123400	0.191747	16385200	18414000	37123400	8399.17
1452	-17686200	-18394000	-46436100	0.18742	17686200	18394000	46436100	11990.8			1452	-16472100	-18102800	-38055000	0.18742	16472100	18102800	38055000	8508.15
1453	-17368300	-18142200	-50718800	0.135871	17368300	18142200	50718800	10101.8			1453	-17420400	-18256700	-51484200	0.135871	17420400	18256700	51484200	10386.1
1454	-17294300	-18125900	-50676400	0.14119	17294300	18125900	50676400	10476.1			1454	-17133500	-18210900	-51444500	0.14119	17133500	18210900	51444500	10757.6
1455	-17249300	-18118800	-50670400	0.149034	17249300	18118800	50670400	11052.4			1455	-17001000	-18196700	-51475700	0.149034	17001000	18196700	51475700	11358.5
1456	-17199000	-18110500	-50661800	0.16132	17199000	18110500	50661800	11955.8			1456	-16843000	-18178800	-51505300	0.16132	16843000	18178800	51505300	12295.9
1457	-17141200	-18100000	-50644300	0.185597	17141200	18100000	50644300	13741			1457	-16653600	-18154400	-51520600	0.185597	16653600	18154400	51520600	14137.9
1458	-17078000	-18087500	-50618800	0.198772	17078000	18087500	50618800	14696.8			1458	-16443200	-18125100	-51521600	0.198772	16443200	18125100	51521600	15123.3
1459	-16929100	-18029700	-50354100	0.203728	16929100	18029700	50354100	14904.7			1459	-15638000	-17946000	-51047500	0.203728	15638000	17946000	51047500	15168.2
1460	-16882600	-18000000	-50188600	0.17236	16882600	18000000	50188600	12530.1			1460	-15304000	-17852000	-50710000	0.17236	15304000	17852000	50710000	12652.8
1461	-17244300	-18054400	-50216000	0.189884	17244300	18054400	50216000	13851.5			1461	-16337500	-17954600	-50409900	0.189884	16337500	17954600	50409900	13868
1462	-16917000	-17875200	-49263200	0.177001	16917000	17875200	49263200	12440.2			1462	-14469800	-17421300	-48468300	0.177001	14469800	17421300	48468300	11891.8
1463	-16945400	-17850800	-49060500	0.192296	16945400	17850800	49060500	13416.8			1463	-14378300	-17333700	-47933900	0.192296	14378300	17333700	47933900	12649.6
1464	-16972700	-17819800	-48811900	0.18489	16972700	17819800	48811900	12783.9			1464	-14277700	-17224400	-47253700	0.18489	14277700	17224400	47253700	11837.4
1465	-17118100	-17789800	-48451600	0.186301	17118100	17789800	48451600	12723			1465	-14513700	-17111100	-46208400	0.186301	14513700	17111100	46208400	11460.7
1466	-17201800	-17760500	-48158900	0.195444	17201800	17760500	48158900	13210.2			1466	-14606900	-17005600	-45361400	0.195444	14606900	17005600	45361400	11628.4
1467	-17310100	-17733000	-47854500	0.202711	17310100	17733000	47854500	13556.8			1467	-14792700	-16906400	-44467000	0.202711	14792700	16906400	44467000	11645
1468	-17438300	-17705700	-47531000	0.202739	17438300	17705700	47531000	13408			1468	-15049100	-16809500	-43518600	0.202739	15049100	16809500	43518600	11222
1469	-17605700	-17681100	-47188100	0.213305	17605700	17681100	47188100	13944.1			1469	-15415600	-16720800	-42518700	0.213305	15415600	16720800	42518700	11358.8
1470	-17652600	-17802100	-46788200	0.215963	17652600	17802100	46788200	13928.4			1470	-15858600	-16622300	-41372000	0.215963	15858600	16622300	41372000	11001.4
1471	-17624200	-18006400	-46381100	0.227171	17624200	18006400	46381100	14451.9			1471	-16322900	-16525700	-40218100	0.227171	16322900	16525700	40218100	11068
1472	-17443100	-18156800	-50748200	0.133422	17443100	18156800	50748200	9935.3			1472	-17691300	-18295900	-51493500	0.133422	17691300	18295900	51493500	10220.5
1473	-16863200	-17971900	-50007400	0.154754	16863200	17971900	50007400	11174.5			1473	-15029700	-17757300	-50308100	0.154754	15029700	17757300	50308100	11177.1
1474	-16828800	-17953700	-49911700	0.155789	16828800	17953700	49911700	11207.3			1474	-14822200	-17701300	-50115600	0.155789	14822200	17701300	50115600	11159.8
1475	-16799400	-17932600	-49790900	0.158968	16799400	17932600	49790900	11383.2			1475	-14601200	-17634600	-49860400	0.158968	14601200	17634600	49860400	11266.9
1476	-17519800	-17949400	-49189900	0.180268	17519800	17949400	49189900	12690.7			1476	-15888100	-17453000	-47276300	0.180268	15888100	17453000	47276300	11669.4
1477	-17509500	-17964400	-49307700	0.186688	17509500	17964400	49307700	13198.7			1477	-15920200	-17516700	-47699200	0.186688	15920200	17516700	47699200	12285.9
1478	-17514400	-18010900	-49635100	0.183386	17514400	18010900	49635100	13122.2			1478	-16181100	-17702400	-48764300	0.183386	16181100	17702400	48764300	12588.4
1479	-17511200	-18019900	-49702100	0.167318	17511200	18019900	49702100	12001.5			1479	-16216000	-17735300	-48965000	0.167318	16216000	17735300	48965000	11574.9
1480	-17498300	-18026900	-49765100	0.167801	17498300	18026900	49765100	12062.7			1480	-16199100	-17759200	-49152400	0.167801	16199100	17759200	49152400	11688.6
1481	-16841400	-17903300	-49539300	0.157236	16841400	17903300	49539300	11158.6			1481	-14470700	-17525900	-49213900	0.157236	14470700	17525900	49213900	10868.7
1482	-17612600	-18019200	-49595800	0.224729	17612600	18019200	49595800	16068.9			1482	-16684200	-17748800	-48593100	0.224729	16684200	17748800	48593100	15380.3
1483	-17626800	-18010700	-49520800	0.226834	17626800	18010700	49520800	16176.7			1483	-16702900	-17721800	-48381300	0.226834	16702900	17721800	48381300	15403.5
1484	-17515300	-18169600	-50767900	0.132967	17515300	18169600	50767900	9913.3			1484	-17939900	-18329300	-51483500	0.132967	17939900	18329300	51483500	10199.2
1485	-17194100	-18025800	-50061600	0.144515	17194100	18025800	50061600	10479.3			1485	-16041900	-17872100	-50115900	0.144515	16041900	17872100	50115900	10422.6
1486	-17210700	-18032900	-50095800	0.150631	17210700	18032900	50095800	10937.6			1486	-16121600	-17891900	-50177800	0.150631	16121600	17891900	50177800	10893.7
1487	-17227400	-18039300	-50124900	0.16326	17227400	18039300	50124900	11868.6			1487	-16202300	-17909800	-50224700	0.16326	16202300	17909800	50224700	11833.2
1488	-17190400	-18010200	-49954100	0.142068	17190400	18010200	49954100	10261.3			1488	-15931700	-17823500	-49879200	0.142068	15931700	17823500	49879200	10150.2
1489	-17197800	-17961900	-49601700	0.137982	17197800	17961900	49601700	9838.92			1489	-15654500	-17671900	-49073500	0.137982	15654500	17671900	49073500	9550.46
1490	-17203200	-17971300	-49663000	0.137548	17203200	17971300	49663000	9830.43			1490	-15721100	-17700300	-49209400	0.137548	15721100	17700300	49209400	9572.99
1491	-17210100	-17980000	-49718700	0.13861	17210100	17980000	49718700	9927.04			1491	-15787900	-17726500	-49330000	0.13861	15787900	17726500	49330000	9694.49
1492	-17195800	-17995200	-49841000	0.138918	17195800	17995200	49841000	9992.74			1492	-15846800	-17775300	-49619200	0.138918	15846800	17775300	49619200	9824.88
1493	-17346000	-17892800	-48959800	0.132047	17346000	17892800	48959800	9205.46			1493	-15652900	-17441100	-47426500	0.132047	15652900	17441100	47426500	8583.8
1494	-17329900	-17904500	-49059200	0.134661	17329900	17904500	49059200	9421.14			1494	-15673300	-17479700	-47681500	0.134661	15673300	17479700	47681500	8841.34
1495	-17317300	-17915500	-49150600	0.136963	17317300	17915500	49150600	9613.7			1495	-15698800	-17515500	-47912100	0.136963	15698800	17515500	47912100	9073.89
1496	-17268000	-17930500	-49307200	0.137502	17268000	17930500	49307200	9703.95			1496	-15652000	-17566900	-48326200	0.137502	15652000	17566900	48326200	9251.91
1497	-17227800	-17946000	-49458000	0.139158	17227800	17946000	49458000	9872.63			1497	-15637100	-17619100	-48713400	0.139158	15637100	17619100	48713400	9500.97
1498	-17656500	-17823400	-48153400	0.13358	17656500	17823400	48153400	9058.99			1498	-16187400	-17200200	-45171500	0.13358	16187400	17200200	45171500	7980.26
1499	-17613500	-17836300	-48289000	0.134606	17613500	17836300	48289000	9171.72			1499	-16125800	-17244800	-45551400	0.134606	16125800	17244800	45551400	8159.72
1500	-17575400	-17849000	-48417100	0.137228	17575400	17849000	48417100	9392.29			1500	-16079000	-17287900	-45906000	0.137228	16079000	17287900	45906000	8432.89
1501	-17491600	-17862800	-48599600	0.138053	17491600	17862800	48599600	9506.92			1501	-15904700	-17336300	-46426300	0.138053	15904700	17336300	46426300	8647.31
1502	-17414400	-17877400	-48781000	0.136383	17414400	17877400	48781000	9449.81			1502	-15762000	-17387500	-46934600	0.136383	15762000	17387500	46934600	8704.84
1503	-17765100	-18086800	-47306600	0.13013	17765100	18086800	47306600	8580.1			1503	-16989600	-17227200	-42626900	0.13013	16989600	17227200	42626900	7083.25
1504	-17777600	-18022200	-47460600	0.130728	17777600	18022200	47460600	8664.73			1504	-17033800	-17084500	-43085300	0.130728	17033800	17084500	43085300	7239.52
1505	-17789800	-17960900	-47609300	0.132377	17789800	17960900	47609300	8818.52			1505	-16953700	-17077000	-43525000	0.132377	16953700	17077000	43525000	7453.19
1506	-17799900	-17859200	-47782600	0.132193	17799900	17859200	47782600	8856.1			1506	-16684200	-17114200	-44060100	0.132193	16684200	17114200	44060100	7586.13
1507	-17757600	-17811100	-47964900	0.132476	17757600	17811100	47964900	8928.34			1507	-16427700	-17155500	-44611500	0.132476	16427700	17155500	44611500	7754.92
1508	-17727100	-18498400	-46623700	0.128449	17727100	18498400	46623700	8284.64			1508	-16841200	-18434100	-40360000	0.128449	16841200	18434100	40360000	6458.67
1509	-17736900	-18435000	-46757100	0.128674	17736900	18435000	46757100	8336.18			1509	-16877800	-18263800	-40791600	0.128674	16877800	18263800	40791600	6572.4
1510	-17747000	-18371300	-46892800	0.131645	17747000	18371300	46892800	8567.43			1510	-16915500	-18099000	-41226200	0.131645	16915500	18099000	41226200	6832.01
1511	-17751500	-18284200	-47012100	0.132453	17751500	18284200	47012100	8652.05			1511	-16935600	-17817500	-41651100	0.132453	16935600	17817500	41651100	6971.96
1512	-17757300	-18189100	-47148500	0.1321	17757300	18189100	47148500	8666.09			1512	-16959600	-17525000	-42115000	0.1321	16959600	17525000	42115000	7063.8
1513	-17717200	-18741500	-46309800	0.125019	17717200	18741500	46309800	7986.7			1513	-16777700	-19369400	-38971600	0.125019	16777700	19369400	38971600	6011.93
1514	-17722400	-18705800	-46382800	0.128989	17722400	18705800	46382800	8260.26			1514	-16802100	-19251300	-39263500	0.128989	16802100	19251300	39263500	6267.6
1515	-17728300	-18664900	-46466000	0.132092	17728300	18664900	46466000	8482.3			1515	-16828100	-19121600	-39578800	0.132092	16828100	19121600	39578800	6490.73
1516	-17726700	-18622200	-46497400	0.134191	17726700	18622200	46497400	8623.81			1516	-16828200	-18922100	-39779200	0.134191	16828200	18922100	39779200	6630.2
1517	-17726200	-18566200	-46549400	0.133989	17726200	18566200	46549400	8623.21			1517	-16832500	-18691100	-40041200	0.133989	16832500	18691100	40041200	6671.4
1518	-17735100	-18741300	-46438100	0.140063	17735100	18741300	46438100	8991.27			1518	-16801900	-19659900	-38853700	0.140063	16801900	19659900	38853700	6732.14
1519	-17735300	-18747200	-46433400	0.139928	17735300	18747200	46433400	8981.52			1519	-16810500	-19658600	-38916300	0.139928	16810500	19658600	38916300	6742.98
1520	-17736000	-18745600	-46440200	0.139229	17736000	18745600	46440200	8938.81			1520	-16821100	-19634000	-39016700	0.139229	16821100	19634000	39016700	6734.71
1521	-17728900	-18755700	-46379600	0.134049	17728900	18755700	46379600	8587.39			1521	-16803500	-19582800	-38941900	0.134049	16803500	19582800	38941900	6459.05
1522	-17722400	-18754900	-46333400	0.129079	17722400	18754900	46333400	8254.51			1522	-16788200	-19494800	-38920900	0.129079	16788200	19494800	38920900	6205.84
1523	-17746300	-18700300	-46558800	0.146388	17746300	18700300	46558800	9436.52			1523	-16832800	-19613300	-39120700	0.146388	16832800	19613300	39120700	7109.29
1524	-17895200	-17919800	-48403100	0.152509	17895200	17919800	48403100	10461.3			1524	-17306800	-17398500	-44721300	0.152509	17306800	17398500	44721300	9045.64
1525	-17886600	-17948100	-48313500	0.199967	17886600	17948100	48313500	13674.3			1525	-17273400	-17476900	-44404700	0.199967	17273400	17476900	44404700	11721.6
1526	-17871100	-17909400	-48553200	0.20067	17871100	17909400	48553200	13836.2			1526	-17252500	-17358900	-45239600	0.20067	17252500	17358900	45239600	12131.1
1527	-17674200	-17983800	-49281500	0.221226	17674200	17983800	49281500	15644.6			1527	-16779300	-17632700	-47668500	0.221226	16779300	17632700	47668500	14631.6
1528	-17682500	-17978200	-49233400	0.213397	17682500	17978200	49233400	15065.3			1528	-16782700	-17611600	-47514700	0.213397	16782700	17611600	47514700	14031.8
1529	-17705500	-17969300	-49146800	0.211723	17705500	17969300	49146800	14902.2			1529	-16840400	-17581400	-47240600	0.211723	16840400	17581400	47240600	13783
1530	-17747200	-17950500	-48970400	0.247266	17747200	17950500	48970400	17296.9			1530	-16923400	-17511400	-46657800	0.247266	16923400	17511400	46657800	15751.2
1531	-17843600	-17919900	-48655400	0.2136	17843600	17919900	48655400	14780.3			1531	-17189800	-17400900	-45602000	0.2136	17189800	17400900	45602000	13090
1532	-17783000	-17939400	-48855500	0.235117	17783000	17939400	48855500	16382.1			1532	-17028100	-17473700	-46284400	0.235117	17028100	17473700	46284400	14775.5
1533	-17820200	-17929500	-48747800	0.210623	17820200	17929500	48747800	14621.5			1533	-17140200	-17439600	-45928400	0.210623	17140200	17439600	45928400	13067.1
1534	-17640100	-18001400	-49441200	0.117434	17640100	18001400	49441200	8351.3			1534	-16721800	-17692100	-48150400	0.117434	16721800	17692100	48150400	7906.56
1535	-17653500	-17995500	-49385500	0.162784	17653500	17995500	49385500	11553.9			1535	-16753200	-17673700	-47987300	0.162784	16753200	17673700	47987300	10895.1
1536	-17668900	-17988600	-49321000	0.193651	17668900	17988600	49321000	13713.9			1536	-16785100	-17650800	-47792400	0.193651	16785100	17650800	47792400	12868.7
1537	-17406200	-18113300	-50474300	0.149425	17406200	18113300	50474300	11014.8			1537	-17106900	-18121000	-50829100	0.149425	17106900	18121000	50829100	11134.5
1538	-17453900	-18123600	-50500100	0.166518	17453900	18123600	50500100	12290.3			1538	-17274900	-18146200	-50840900	0.166518	17274900	18146200	50840900	12427.2
1539	-17418900	-18115200	-50475700	0.138121	17418900	18115200	50475700	10183			1539	-17142900	-18124600	-50818600	0.138121	17142900	18124600	50818600	10290.7
1540	-17579800	-18074100	-50020600	0.28929	17579800	18074100	50020600	21002.9			1540	-16688700	-17913400	-49763800	0.28929	16688700	17913400	49763800	20679.3
1541	-17588900	-18079600	-50051300	0.301016	17588900	18079600	50051300	21880			1541	-16737500	-17928800	-49825400	0.301016	16737500	17928800	49825400	21573.3
1542	-17598400	-18085200	-50081400	0.288064	17598400	18085200	50081400	20962.9			1542	-16786200	-17944100	-49885800	0.288064	16786200	17944100	49885800	20697.6
1543	-17606000	-18090300	-50110500	0.245607	17606000	18090300	50110500	17893			1543	-16827200	-17958100	-49945000	0.245607	16827200	17958100	49945000	17690.2
1544	-17756000	-17840600	-48177200	0.17395	17756000	17840600	48177200	11816.7			1544	-16451700	-16996600	-43452400	0.17395	16451700	16996600	43452400	9718.7
1545	-17827100	-18196900	-50651100	0.134814	17827100	18196900	50651100	10030.7			1545	-18345900	-18614100	-50928100	0.134814	18345900	18614100	50928100	10188.7
1546	-17873500	-18204800	-50661100	0.134855	17873500	18204800	50661100	10040.6			1546	-18367800	-18770200	-50928500	0.134855	18367800	18770200	50928500	10204.1
1547	-17920000	-18212700	-50671000	0.143409	17920000	18212700	50671000	10684.9			1547	-18390800	-18927700	-50935300	0.143409	18390800	18927700	50935300	10867.1
1548	-17569700	-18077600	-50056300	0.139946	17569700	18077600	50056300	10172.7			1548	-16709700	-17917000	-49769000	0.139946	16709700	17917000	49769000	10007.1
1549	-17564400	-18072800	-50026900	0.135418	17564400	18072800	50026900	9832.71			1549	-16693300	-17903900	-49691900	0.135418	16693300	17903900	49691900	9654.79
1550	-17569800	-19009900	-44989000	0.195368	17569800	19009900	44989000	11899.9			1550	-16230300	-19426500	-35004100	0.195368	16230300	19426500	35004100	7937.99
1551	-17585700	-18949400	-45162400	0.172944	17585700	18949400	45162400	10597.7			1551	-16249900	-19312500	-35258500	0.172944	16249900	19312500	35258500	7090.54
1552	-17597200	-18863500	-45330800	0.173217	17597200	18863500	45330800	10673.7			1552	-16266400	-19131600	-35557300	0.173217	16266400	19131600	35557300	7171.66
1553	-17573100	-18046900	-49833700	0.208949	17573100	18046900	49833700	15066.5			1553	-16659100	-17832500	-49215700	0.208949	16659100	17832500	49215700	14633.8
1554	-17579900	-18042200	-49792900	0.230188	17579900	18042200	49792900	16574.1			1554	-16661000	-17818400	-49113200	0.230188	16661000	17818400	49113200	16060.3
1555	-17442800	-18119700	-50483500	0.170114	17442800	18119700	50483500	12547.3			1555	-17207800	-18131800	-50804900	0.170114	17207800	18131800	50804900	12673.5
1556	-17575400	-17892300	-48726500	0.149493	17575400	17892300	48726500	10350			1556	-15877100	-17197800	-45464300	0.149493	15877100	17197800	45464300	9013.34
1557	-17546600	-18056200	-49926500	0.260668	17546600	18056200	49926500	18855.8			1557	-16507900	-17859300	-49558300	0.260668	16507900	17859300	49558300	18470.6
1558	-17559700	-18066300	-49985200	0.267838	17559700	18066300	49985200	19417.6			1558	-16592800	-17891700	-49704800	0.267838	16592800	17891700	49704800	19092.3
1559	-17572400	-18074200	-50029300	0.28865	17572400	18074200	50029300	20961.9			1559	-16663300	-17915700	-49806200	0.28865	16663300	17915700	49806200	20662.3
1560	-17382400	-18104500	-50435500	0.145934	17382400	18104500	50435500	10740.7			1560	-16984700	-18094400	-50760700	0.145934	16984700	18094400	50760700	10838.9
1561	-17394700	-18106800	-50439700	0.131112	17394700	18106800	50439700	9652.06			1561	-17021400	-18098700	-50755100	0.131112	17021400	18098700	50755100	9738.41
1562	-17587500	-17880600	-48631500	0.0969654	17587500	17880600	48631500	6690.3			1562	-15866100	-17137100	-45041700	0.0969654	15866100	17137100	45041700	5748.05
1563	-17551300	-17890200	-48736100	0.0904723	17551300	17890200	48736100	6264.8			1563	-15757600	-17179400	-45452600	0.0904723	15757600	17179400	45452600	5447.27
1564	-17551300	-17910800	-48883300	0.196932	17551300	17910800	48883300	13711.1			1564	-15841600	-17280800	-46092900	0.196932	15841600	17280800	46092900	12169.3
1565	-17797900	-17816700	-47964300	0.192069	17797900	17816700	47964300	12948.6			1565	-16536100	-16894500	-42638700	0.192069	16536100	16894500	42638700	10386.9
1566	-17568200	-17868000	-48560300	0.122462	17568200	17868000	48560300	8425.93			1566	-15756200	-17080700	-44748400	0.122462	15756200	17080700	44748400	7168.18
1567	-17639600	-17854200	-48390100	0.176368	17639600	17854200	48390100	12065.1			1567	-16008500	-17027600	-44117300	0.176368	16008500	17027600	44117300	10084.3
1568	-17902900	-18227400	-50792900	0.0535998	17902900	18227400	50792900	4010.5			1568	-18470100	-19148500	-51280500	0.0535998	18470100	19148500	51280500	4118.29
1569	-17487900	-17989500	-49508300	0.191726	17487900	17989500	49508300	13652.8			1569	-15961000	-17617500	-48378400	0.191726	15961000	17617500	48378400	12951.9
1570	-17482800	-18000500	-49592400	0.164262	17482800	18000500	49592400	11732.7			1570	-15991400	-17659800	-48649800	0.164262	15991400	17659800	48649800	11213.2
1571	-17534000	-18049300	-49889500	0.237732	17534000	18049300	49889500	17172			1571	-16431700	-17837400	-49478000	0.237732	16431700	17837400	49478000	16787
1572	-17350900	-18093800	-50390500	0.149579	17350900	18093800	50390500	10988.7			1572	-16840300	-18064000	-50688100	0.149579	16840300	18064000	50688100	11070.3
1573	-17516400	-17929000	-49047900	0.20076	17516400	17929000	49047900	14059.2			1573	-15771000	-17360300	-46731000	0.20076	15771000	17360300	46731000	12713.4
1574	-17660000	-18166200	-50598800	0.137076	17660000	18166200	50598800	10167.9			1574	-18022300	-18257900	-50891500	0.137076	18022300	18257900	50891500	10301.4
1575	-17695800	-18173000	-50611300	0.140252	17695800	18173000	50611300	10410.7			1575	-18148600	-18276700	-50899400	0.140252	18148600	18276700	50899400	10552.6
1576	-17738000	-18180600	-50623600	0.157261	17738000	18180600	50623600	11681.9			1576	-18295100	-18298000	-50905000	0.157261	18295100	18298000	50905000	11847.4
1577	-17786800	-18189200	-50636400	0.153953	17786800	18189200	50636400	11445.4			1577	-18322100	-18462900	-50909100	0.153953	18322100	18462900	50909100	11614.2
1578	-18038200	-18231600	-50687800	0.178392	18038200	18231600	50687800	13310.6			1578	-18443300	-19313500	-50924000	0.178392	18443300	19313500	50924000	13553.7
1579	-18075400	-18236400	-50684500	0.152673	18075400	18236400	50684500	11393.3			1579	-18452900	-19407100	-50899100	0.152673	18452900	19407100	50899100	11598.3
1580	-17995800	-18224400	-50678600	0.164693	17995800	18224400	50678600	12280.7			1580	-18421900	-19165400	-50919500	0.164693	18421900	19165400	50919500	12496.2
1581	-18033000	-18229300	-50676200	0.160529	18033000	18229300	50676200	11972.4			1581	-18432400	-19264400	-50895600	0.160529	18432400	19264400	50895600	12179.6
1582	-17613800	-18156900	-50578600	0.137239	17613800	18156900	50578600	10169.3			1582	-17849900	-18230900	-50870700	0.137239	17849900	18230900	50870700	10293.4
1583	-17792200	-17879400	-47707900	0.209262	17792200	17879400	47707900	13982.4			1583	-16752700	-16795500	-41715100	0.209262	16752700	16795500	41715100	10914.7
1584	-17624700	-18100300	-50163100	0.253042	17624700	18100300	50163100	18472.3			1584	-16913100	-17985800	-50056600	0.253042	16913100	17985800	50056600	18310.8
1585	-17627800	-18103600	-50183500	0.207025	17627800	18103600	50183500	15124.6			1585	-16932900	-17993500	-50092200	0.207025	16932900	17993500	50092200	15002.3
1586	-17618300	-18099400	-50163300	0.188807	17618300	18099400	50163300	13782.6			1586	-16897400	-17980100	-50032200	0.188807	16897400	17980100	50032200	13648.9
1587	-17515300	-18044600	-49874600	0.227709	17515300	18044600	49874600	16436.8			1587	-16342800	-17822000	-49457200	0.227709	16342800	17822000	49457200	16057.6
1588	-17580200	-18083600	-50088600	0.177762	17580200	18083600	50088600	12937.7			1588	-16752300	-17934000	-49847700	0.177762	16752300	17934000	49847700	12751.6
1589	-17548400	-18069200	-50017300	0.16857	17548400	18069200	50017300	12234.2			1589	-16654300	-17892500	-49649000	0.16857	16654300	17892500	49649000	11996.3
1590	-17550400	-18063600	-49975400	0.195411	17550400	18063600	49975400	14160.9			1590	-16647900	-17878000	-49551900	0.195411	16647900	17878000	49551900	13856.1
1591	-17555100	-18057600	-49927500	0.191711	17555100	18057600	49927500	13869			1591	-16646900	-17861500	-49435300	0.191711	16646900	17861500	49435300	13535.2
1592	-17323700	-18083000	-50340600	0.144836	17323700	18083000	50340600	10619			1592	-16703100	-18033300	-50605900	0.144836	16703100	18033300	50605900	10678
1593	-17707800	-18203500	-50817200	0.111665	17707800	18203500	50817200	8350.95			1593	-18421000	-18610700	-51468200	0.111665	18421000	18610700	51468200	8601.44
1594	-17443800	-18117600	-50467400	0.15278	17443800	18117600	50467400	11262.3			1594	-17189900	-18122700	-50757700	0.15278	17189900	18122700	50757700	11361.4
1595	-17458200	-18120900	-50476900	0.148324	17458200	18120900	50476900	10938.6			1595	-17242900	-18130500	-50760800	0.148324	17242900	18130500	50760800	11035.1
1596	-17540600	-18140900	-50537500	0.11155	17540600	18140900	50537500	8249.31			1596	-17566200	-18184400	-50822300	0.11155	17566200	18184400	50822300	8335.73
1597	-17574500	-18148900	-50560400	0.107849	17574500	18148900	50560400	7984.09			1597	-17697200	-18206800	-50851400	0.107849	17697200	18206800	50851400	8074.86
1598	-18122600	-18243600	-50689200	0.147821	18122600	18243600	50689200	11036.9			1598	-18473600	-19559400	-50895200	0.147821	18473600	19559400	50895200	11242
1599	-18089900	-18240200	-50697000	0.215892	18089900	18240200	50697000	16120			1599	-18468400	-19489700	-50927600	0.215892	18468400	19489700	50927600	16428.3
1600	-18031700	-18233000	-50703700	0.221648	18031700	18233000	50703700	16546.8			1600	-18452100	-19331400	-50969300	0.221648	18452100	19331400	50969300	16869.4
1601	-17512000	-18134500	-50520100	0.118125	17512000	18134500	50520100	8728.34			1601	-17455500	-18166500	-50805200	0.118125	17455500	18166500	50805200	8814.99
1602	-17732800	-18114900	-47047600	0.196238	17732800	18114900	47047600	12816.4			1602	-16592600	-17361300	-39657100	0.196238	16592600	17361300	39657100	9448.54
1603	-17763000	-17989500	-47388900	0.201389	17763000	17989500	47388900	13308.5			1603	-16692000	-17045600	-40682900	0.201389	16692000	17045600	40682900	10090.5
1604	-17638400	-18192700	-50809600	0.129551	17638400	18192700	50809600	9681.27			1604	-18385000	-18393800	-51499200	0.129551	18385000	18393800	51499200	9973.76
1605	-17668700	-18398500	-46306300	0.191231	17668700	18398500	46306300	12175			1605	-16402100	-17997300	-37660500	0.191231	16402100	17997300	37660500	8520.64
1606	-17701900	-18250300	-46691800	0.195601	17701900	18250300	46691800	12619.4			1606	-16496700	-17673700	-38660200	0.195601	16496700	17673700	38660200	9059.88
1607	-17624300	-18698600	-45689100	0.212319	17624300	18698600	45689100	13241.7			1607	-16307600	-18728200	-36254400	0.212319	16307600	18728200	36254400	8999.84
1608	-17633800	-18552700	-45903200	0.193767	17633800	18552700	45903200	12166.4			1608	-16308800	-18308000	-36683700	0.193767	16308800	18308000	36683700	8312.12
1609	-17487200	-18128600	-50502900	0.151486	17487200	18128600	50502900	11184.5			1609	-17360800	-18151400	-50792100	0.151486	17360800	18151400	50792100	11292
1610	-17327300	-18136900	-50721800	0.139309	17327300	18136900	50721800	10355.7			1610	-17312900	-18248600	-51534300	0.139309	17312900	18248600	51534300	10660.5
1611	-17281200	-18131100	-50727000	0.147131	17281200	18131100	50727000	10935.8			1611	-17187800	-18238200	-51585000	0.147131	17187800	18238200	51585000	11270.4
1612	-17230600	-18123600	-50723700	0.159503	17230600	18123600	50723700	11850			1612	-17043100	-18223400	-51623800	0.159503	17043100	18223400	51623800	12224
1613	-17171900	-18114500	-50717100	0.177186	17171900	18114500	50717100	13155.5			1613	-16866200	-18204400	-51665400	0.177186	16866200	18204400	51665400	13584.6
1614	-17107900	-18104100	-50707300	0.190667	17107900	18104100	50707300	14145.4			1614	-16674600	-18183000	-51704000	0.190667	16674600	18183000	51704000	14621.5
1615	-17015100	-18075600	-50596500	0.208562	17015100	18075600	50596500	15401.8			1615	-16237300	-18097800	-51532800	0.208562	16237300	18097800	51532800	15855.8
1616	-16934100	-18045500	-50462100	0.212152	16934100	18045500	50462100	15582.5			1616	-15805400	-18004300	-51297000	0.212152	15805400	18004300	51297000	15953.7
1617	-16868000	-18013900	-50302600	0.196498	16868000	18013900	50302600	14343			1617	-15409600	-17905800	-50988800	0.196498	15409600	17905800	50988800	14580.9
1618	-17266000	-18061000	-50240900	0.173702	17266000	18061000	50240900	12684.4			1618	-16433400	-17973000	-50445300	0.173702	16433400	17973000	50445300	12710.1
1619	-17283900	-18067400	-50268700	0.145681	17283900	18067400	50268700	10650.3			1619	-16512500	-17989800	-50486000	0.145681	16512500	17989800	50486000	10680.8
1620	-17300200	-18072200	-50287000	0.141363	17300200	18072200	50287000	10342.6			1620	-16576800	-18002000	-50508800	0.141363	16576800	18002000	50508800	10377
1621	-17023400	-17789000	-48541000	0.190744	17023400	17789000	48541000	13060.8			1621	-14252800	-17112800	-46481300	0.190744	14252800	17112800	46481300	11843.5
1622	-17097200	-17755600	-48228800	0.204427	17097200	17755600	48228800	13842.6			1622	-14301300	-16990700	-45560800	0.204427	14301300	16990700	45560800	12237
1623	-17194800	-17720600	-47881200	0.231653	17194800	17720600	47881200	15494.1			1623	-14430600	-16865100	-44534600	0.231653	14430600	16865100	44534600	13310.5
1624	-17347000	-17695100	-47546800	0.211015	17347000	17695100	47546800	13953.4			1624	-14748300	-16769900	-43537000	0.211015	14748300	16769900	43537000	11661.7
1625	-17541600	-17665200	-47138400	0.204892	17541600	17665200	47138400	13361.7			1625	-15188500	-16666200	-42355600	0.204892	15188500	16666200	42355600	10814.7
1626	-17633200	-17735300	-46716300	0.196532	17633200	17735300	46716300	12633.2			1626	-15608900	-16558800	-41168300	0.196532	15608900	16558800	41168300	9900.49
1627	-17605900	-17947800	-46308700	0.233369	17605900	17947800	46308700	14797.3			1627	-16085600	-16465700	-40026200	0.233369	16085600	16465700	40026200	11246.5
1628	-17595700	-18226600	-45956900	0.241258	17595700	18226600	45956900	15131.9			1628	-16428800	-16833900	-39014700	0.241258	16428800	16833900	39014700	11224.2
1629	-17567700	-18455800	-45527500	0.256988	17567700	18455800	45527500	15890.2			1629	-16333700	-17382200	-37787400	0.256988	16333700	17382200	37787400	11412.9
1630	-17546200	-18689900	-45140200	0.296526	17546200	18689900	45140200	18106.3			1630	-16253300	-17969200	-36625500	0.296526	16253300	17969200	36625500	12619.9
1631	-17528900	-18869000	-44837500	0.254194	17528900	18869000	44837500	15369.9			1631	-16190700	-18490600	-35657100	0.254194	16190700	18490600	35657100	10452.8
1632	-17405900	-18153100	-50759200	0.135755	17405900	18153100	50759200	10110.5			1632	-17609700	-18292900	-51554200	0.135755	17609700	18292900	51554200	10416
1633	-16832500	-17983400	-50120000	0.170454	16832500	17983400	50120000	12356.5			1633	-15072300	-17804200	-50600800	0.170454	15072300	17804200	50600800	12447.7
1634	-16786000	-17963000	-50021300	0.169971	16786000	17963000	50021300	12273.3			1634	-14831700	-17744100	-50412000	0.169971	14831700	17744100	50412000	12311.1
1635	-16748000	-17941300	-49903800	0.163493	16748000	17941300	49903800	11751.9			1635	-14571700	-17674600	-50175300	0.163493	14571700	17674600	50175300	11723.1
1636	-17493700	-17947600	-49203300	0.184772	17493700	17947600	49203300	13011.6			1636	-15760100	-17439800	-47310100	0.184772	15760100	17439800	47310100	11966
1637	-17484000	-17963700	-49328400	0.185146	17484000	17963700	49328400	13097.1			1637	-15801200	-17508900	-47762300	0.185146	15801200	17508900	47762300	12204.1
1638	-18115400	-18241100	-50677800	0.128855	18115400	18241100	50677800	9616.4			1638	-18462800	-19507000	-50870200	0.128855	18462800	19507000	50870200	9786.86
1639	-18150400	-18246700	-50683000	0.112291	18150400	18246700	50683000	8383.94			1639	-18478600	-19620300	-50869600	0.112291	18478600	19620300	50869600	8536.53
1640	-17520600	-19095900	-44551200	0.215436	17520600	19095900	44551200	12914.6			1640	-16112100	-19288900	-34297600	0.215436	16112100	19288900	34297600	8462.94
1641	-17539000	-19071400	-44707300	0.17447	17539000	19071400	44707300	10519.3			1641	-16147000	-19373700	-34461700	0.17447	16147000	19373700	34461700	6914.93
1642	-17480600	-17979200	-49442400	0.21012	17480600	17979200	49442400	14925.7			1642	-15869200	-17574000	-48159600	0.21012	15869200	17574000	48159600	14068.5
1643	-17486400	-18033700	-49826100	0.165236	17486400	18033700	49826100	11903.8			1643	-16178100	-17784200	-49351700	0.165236	16178100	17784200	49351700	11594.3
1644	-17494500	-18041300	-49872000	0.176999	17494500	18041300	49872000	12773.3			1644	-16248100	-17810800	-49471700	0.176999	16248100	17810800	49471700	12480.8
1645	-16779800	-17908800	-49640400	0.160908	16779800	17908800	49640400	11457			1645	-14382500	-17555900	-49516700	0.160908	14382500	17555900	49516700	11245.7
1646	-16845500	-17878500	-49357800	0.168944	16845500	17878500	49357800	11909.7			1646	-14318000	-17441200	-48761900	0.168944	14318000	17441200	48761900	11469.8
1647	-16859600	-17852100	-49155400	0.178326	16859600	17852100	49155400	12478.4			1647	-14176900	-17347800	-48235600	0.178326	14176900	17347800	48235600	11855.6
1648	-16885200	-17823000	-48921600	0.183121	16885200	17823000	48921600	12705.4			1648	-14063300	-17242900	-47600300	0.183121	14063300	17242900	47600300	11870.4
1649	-17600300	-18092300	-50130300	0.178011	17600300	18092300	50130300	12977.3			1649	-16825800	-17959500	-49956300	0.178011	16825800	17959500	49956300	12826.7
1650	-17592000	-18090000	-50122400	0.177997	17592000	18090000	50122400	12971.8			1650	-16800400	-17952100	-49929200	0.177997	16800400	17952100	49929200	12810.8
1651	-17564500	-18052000	-49878100	0.19869	17564500	18052000	49878100	14349.1			1651	-16654500	-17846300	-49319400	0.19869	16654500	17846300	49319400	13968.5
1652	-17603600	-18026100	-49654600	0.20504	17603600	18026100	49654600	14691.6			1652	-16689600	-17771300	-48747900	0.20504	16689600	17771300	48747900	14114.9
1653	-17613700	-18019400	-49596100	0.21083	17613700	18019400	49596100	15075.4			1653	-16697900	-17750800	-48593200	0.21083	16697900	17750800	48593200	14430.6
1654	-17627500	-18010700	-49520600	0.216871	17627500	18010700	49520600	15466.2			1654	-16716700	-17723700	-48381000	0.216871	16716700	17723700	48381000	14728.2
1655	-17562600	-18180700	-50799800	0.133022	17562600	18180700	50799800	9931.98			1655	-18139800	-18363300	-51526700	0.133022	18139800	18363300	51526700	10233.2
1656	-17485200	-18167500	-50782800	0.133109	17485200	18167500	50782800	9927.16			1656	-17884200	-18330600	-51548700	0.133109	17884200	18330600	51548700	10229.8
1657	-17244300	-18044800	-50147200	0.177565	17244300	18044800	50147200	12920.5			1657	-16277800	-17924700	-50255800	0.177565	16277800	17924700	50255800	12890.6
1658	-17203500	-18017500	-49993000	0.146001	17203500	18017500	49993000	10561.3			1658	-16007400	-17844700	-49954800	0.146001	16007400	17844700	49954800	10465.2
1659	-17217900	-18024500	-50028600	0.150125	17217900	18024500	50028600	10874.8			1659	-16081400	-17864300	-50020600	0.150125	16081400	17864300	50020600	10791.8
1660	-17231800	-18030600	-50058500	0.154427	17231800	18030600	50058500	11199.7			1660	-16150400	-17881100	-50071800	0.154427	16150400	17881100	50071800	11126.7
1661	-17217100	-17988200	-49770100	0.139515	17217100	17988200	49770100	10011.2			1661	-15852600	-17750700	-49438400	0.139515	15852600	17750700	49438400	9801.22
1662	-17206300	-18002800	-49885400	0.142444	17206300	18002800	49885400	10263.8			1662	-15918300	-17797800	-49708900	0.142444	15918300	17797800	49708900	10112.3
1663	-17307000	-17925900	-49235100	0.137439	17307000	17925900	49235100	9676.5			1663	-15729100	-17549200	-48122100	0.137439	15729100	17549200	48122100	9180.6
1664	-17263700	-17940800	-49385100	0.138657	17263700	17940800	49385100	9813.26			1664	-15698100	-17599500	-48512300	0.138657	15698100	17599500	48512300	9398.55
1665	-17229300	-17955900	-49527200	0.138487	17229300	17955900	49527200	9850.15			1665	-15696400	-17649900	-48874500	0.138487	15696400	17649900	48874500	9516.33
1666	-17231900	-17965000	-49589700	0.137797	17231900	17965000	49589700	9823.77			1666	-15753600	-17677800	-49016600	0.137797	15753600	17677800	49016600	9523.06
1667	-17235900	-17973700	-49648000	0.138472	17235900	17973700	49648000	9893.3			1667	-15812400	-17704100	-49145700	0.138472	15812400	17704100	49145700	9619.69
1668	-17540900	-17861000	-48537800	0.138218	17540900	17861000	48537800	9500.06			1668	-16040600	-17328900	-46236900	0.138218	16040600	17328900	46236900	8602.36
1669	-17463300	-17875000	-48715300	0.138002	17463300	17875000	48715300	9542.25			1669	-15887500	-17377300	-46736300	0.138002	15887500	17377300	46736300	8748.26
1670	-17392600	-17889400	-48888900	0.133778	17392600	17889400	48888900	9304.92			1670	-15764700	-17427600	-47218100	0.133778	15764700	17427600	47218100	8633.13
1671	-17374200	-17900700	-48988200	0.13477	17374200	17900700	48988200	9407.13			1671	-15774800	-17465100	-47475700	0.13477	15774800	17465100	47475700	8784.67
1672	-17358900	-17911500	-49080300	0.13621	17358900	17911500	49080300	9538.98			1672	-15790800	-17500200	-47710500	0.13621	15790800	17500200	47710500	8960.02
1673	-17801900	-17903300	-47753200	0.135141	17801900	17903300	47753200	9046.95			1673	-16836500	-17119800	-43947900	0.135141	16836500	17119800	43947900	7731.22
1674	-17805500	-17812200	-47924500	0.13376	17805500	17812200	47924500	9004.8			1674	-16582800	-17157700	-44472400	0.13376	16582800	17157700	44472400	7797.13
1675	-17708100	-17823800	-48104800	0.133593	17708100	17823800	48104800	9047.19			1675	-16345100	-17199700	-45010200	0.133593	16345100	17199700	45010200	7940.27
1676	-17664000	-17836200	-48237200	0.134491	17664000	17836200	48237200	9149.87			1676	-16276300	-17242300	-45383100	0.134491	16276300	17242300	45383100	8108.36
1677	-17624100	-17848100	-48362200	0.135897	17624100	17848100	48362200	9285.75			1677	-16219200	-17283100	-45731900	0.135897	16219200	17283100	45731900	8303.08
1678	-17757300	-18307300	-47030200	0.135093	17757300	18307300	47030200	8832.36			1678	-16953700	-17936700	-41661500	0.135093	16953700	17936700	41661500	7123.85
1679	-17762500	-18218500	-47156400	0.134203	17762500	18218500	47156400	8808.97			1679	-16976000	-17657300	-42099700	0.134203	16976000	17657300	42099700	7182.29
1680	-17769200	-18122800	-47300000	0.131641	17769200	18122800	47300000	8680.3			1680	-17002400	-17370900	-42574500	0.131641	17002400	17370900	42574500	7160.99
1681	-17780900	-18059900	-47446600	0.13277	17780900	18059900	47446600	8798.3			1681	-17044400	-17228700	-43016900	0.13277	17044400	17228700	43016900	7342.9
1682	-17792400	-18000500	-47587800	0.133447	17792400	18000500	47587800	8885.63			1682	-17085100	-17099800	-43436300	0.133447	17085100	17099800	43436300	7497.22
1683	-17735000	-18619100	-46559400	0.135842	17735000	18619100	46559400	8750.14			1683	-16855800	-18981100	-39917400	0.135842	16855800	18981100	39917400	6755.88
1684	-17734400	-18568600	-46605900	0.137717	17734400	18568600	46605900	8882.28			1684	-16859500	-18765500	-40159700	0.137717	16859500	18765500	40159700	6897.74
1685	-17734900	-18507400	-46670500	0.131195	17734900	18507400	46670500	8477.44			1685	-16866400	-18524900	-40449700	0.131195	16866400	18524900	40449700	6629.19
1686	-17743900	-18448000	-46794300	0.134425	17743900	18448000	46794300	8722.04			1686	-16900600	-18362800	-40855900	0.134425	16900600	18362800	40855900	6893.03
1687	-17753200	-18387800	-46920700	0.136994	17753200	18387800	46920700	8926.27			1687	-16935900	-18204800	-41265600	0.136994	16935900	18204800	41265600	7130.34
1688	-17737900	-18736100	-46463300	0.138991	17737900	18736100	46463300	8930.5			1688	-16835200	-19586000	-39165600	0.138991	16835200	19586000	39165600	6759.81
1689	-17731700	-18737600	-46417500	0.137718	17731700	18737600	46417500	8833.54			1689	-16820300	-19507400	-39137800	0.137718	16820300	19507400	39137800	6682.29
1690	-17726500	-18727700	-46389900	0.131044	17726500	18727700	46389900	8395.89			1690	-16808800	-19395800	-39167300	0.131044	16808800	19395800	39167300	6355.63
1691	-17731400	-18694600	-46458400	0.133511	17731400	18694600	46458400	8573.4			1691	-16832200	-19286300	-39443900	0.133511	16832200	19286300	39443900	6539.4
1692	-17737000	-18657000	-46535500	0.13589	17737000	18657000	46535500	8748.48			1692	-16856600	-19164500	-39740100	0.13589	16856600	19164500	39740100	6726.21
1693	-17830000	-18192600	-47664400	0.287723	17830000	18192600	47664400	19244.8			1693	-17065500	-18203600	-42192500	0.287723	17065500	18203600	42192500	15553.2
1694	-17816800	-18279100	-47484100	0.263841	17816800	18279100	47484100	17542			1694	-17026800	-18481400	-41638500	0.263841	17026800	18481400	41638500	13990.9
1695	-17804200	-18363600	-47309000	0.262885	17804200	18363600	47309000	17377.1			1695	-16990500	-18746100	-41114600	0.262885	16990500	18746100	41114600	13690.8
1696	-17768500	-18605200	-46812500	0.18486	17768500	18605200	46812500	12020.2			1696	-16906200	-19454300	-39804300	0.18486	16906200	19454300	39804300	9212.53
1697	-17753900	-18665900	-46647700	0.18682	17753900	18665900	46647700	12079.4			1697	-16859900	-19565200	-39362700	0.18682	16859900	19565200	39362700	9157.36
1698	-17744600	-18715700	-46531700	0.150518	17744600	18715700	46531700	9694.25			1698	-16835700	-19642800	-39112200	0.150518	16835700	19642800	39112200	7310.56
1699	-17744300	-18724300	-46520900	0.146163	17744300	18724300	46520900	9410.7			1699	-16843000	-19647800	-39159400	0.146163	16843000	19647800	39159400	7113.43
1700	-17744900	-18724300	-46525200	0.146282	17744900	18724300	46525200	9419.89			1700	-16852900	-19626100	-39252100	0.146282	16852900	19626100	39252100	7144.18
1701	-17875800	-17994300	-48189800	0.224651	17875800	17994300	48189800	15297.6			1701	-17234200	-17618600	-43982900	0.224651	17234200	17618600	43982900	12967.8
1702	-17863700	-18053600	-48044000	0.230964	17863700	18053600	48044000	15650.2			1702	-17191100	-17805400	-43488400	0.230964	17191100	17805400	43488400	13096.6
1703	-17847500	-18118900	-47863300	0.274972	17847500	18118900	47863300	18517.3			1703	-17135700	-18006800	-42891000	0.274972	17135700	18006800	42891000	15255.5
1704	-17886100	-17910100	-48543400	0.175601	17886100	17910100	48543400	12104.8			1704	-17327700	-17367800	-45228400	0.175601	17327700	17367800	45228400	10618.2
1705	-17900900	-17917400	-48446000	0.142594	17900900	17917400	48446000	9796.57			1705	-17330600	-17409600	-44880700	0.142594	17330600	17409600	44880700	8511.76
1706	-17891900	-17953300	-48346200	0.130529	17891900	17953300	48346200	8937.15			1706	-17300300	-17526700	-44547000	0.130529	17300300	17526700	44547000	7698.22
1707	-17883000	-17986700	-48249200	0.177465	17883000	17986700	48249200	12110.4			1707	-17268700	-17627900	-44219700	0.177465	17268700	17627900	44219700	10341.8
1708	-17698400	-17974800	-49193100	0.211732	17698400	17974800	49193100	14927.4			1708	-16843300	-17603400	-47395500	0.211732	16843300	17603400	47395500	13865.7
1709	-17724000	-17965300	-49099900	0.213029	17724000	17965300	49099900	14970.4			1709	-16911000	-17571800	-47101900	0.213029	16911000	17571800	47101900	13802.3
1710	-17750800	-17956300	-49008500	0.228638	17750800	17956300	49008500	16016.7			1710	-16982600	-17540800	-46808900	0.228638	16982600	17540800	46808900	14656.5
1711	-17762400	-17949200	-48946100	0.249665	17762400	17949200	48946100	17451.1			1711	-16989800	-17511700	-46593600	0.249665	16989800	17511700	46593600	15873.2
1712	-17801200	-17938600	-48831700	0.226023	17801200	17938600	48831700	15736.9			1712	-17105500	-17475300	-46218300	0.226023	17105500	17475300	46218300	14176.9
1713	-17838300	-17928200	-48720100	0.195603	17838300	17928200	48720100	13566.8			1713	-17218600	-17439900	-45852300	0.195603	17218600	17439900	45852300	12107.6
1714	-17688000	-17980600	-49245100	0.201355	17688000	17980600	49245100	14221.9			1714	-16832700	-17625100	-47560900	0.201355	16832700	17625100	47560900	13268.3
1715	-17645000	-18001100	-49434100	0.202787	17645000	18001100	49434100	14417.9			1715	-16747600	-17693000	-48131200	0.202787	16747600	17693000	48131200	13645.9
1716	-17663400	-17994400	-49368200	0.188309	17663400	17994400	49368200	13358.1			1716	-16792700	-17672200	-47937000	0.188309	16792700	17672200	47937000	12583.2
1717	-17678900	-17986200	-49294000	0.174988	17678900	17986200	49294000	12380.9			1717	-16826200	-17645900	-47715900	0.174988	16826200	17645900	47715900	11598.4
1718	-17585700	-18080600	-50061800	0.288625	17585700	18080600	50061800	20986.8			1718	-16729700	-17934100	-49870900	0.288625	16729700	17934100	49870900	20718.8
1719	-17598000	-18086600	-50091600	0.274884	17598000	18086600	50091600	20011.1			1719	-16787200	-17950500	-49930400	0.274884	16787200	17950500	49930400	19783.1
1720	-17608400	-18091800	-50118900	0.260906	17608400	18091800	50118900	19013.7			1720	-16837300	-17964800	-49982900	0.260906	16837300	17964800	49982900	18819.5
1721	-17618100	-18096400	-50142300	0.244078	17618100	18096400	50142300	17803.7			1721	-16881700	-17976600	-50022500	0.244078	16881700	17976600	50022500	17636.4
1722	-17514000	-17909600	-48911900	0.154286	17514000	17909600	48911900	10750.3			1722	-15667300	-17264700	-46151800	0.154286	15667300	17264700	46151800	9543.96
1723	-17490400	-17904200	-48896900	0.122629	17490400	17904200	48896900	8538.24			1723	-15538800	-17233800	-46059900	0.122629	15538800	17233800	46059900	7551.22
1724	-17716000	-17836500	-48187300	0.1844	17716000	17836500	48187300	12527.2			1724	-16265300	-16962300	-43394100	0.1844	16265300	16962300	43394100	10260.4
1725	-17936600	-18234200	-50807500	0.0723889	17936600	18234200	50807500	5420.49			1725	-18492300	-19282500	-51305100	0.0723889	18492300	19282500	51305100	5572.54
1726	-17481900	-18009300	-49656000	0.149687	17481900	18009300	49656000	10716.5			1726	-16034000	-17693200	-48846300	0.149687	16034000	17693200	48846300	10297
1727	-17541500	-18060800	-49963900	0.290036	17541500	18060800	49963900	21007.9			1727	-16506100	-17875500	-49675800	0.290036	16506100	17875500	49675800	20640.8
1728	-17557900	-18072200	-50029600	0.323778	17557900	18072200	50029600	23510.7			1728	-16610100	-17911300	-49827600	0.323778	16610100	17911300	49827600	23187.1
1729	-17577900	-18081100	-50073100	0.327628	17577900	18081100	50073100	23831.3			1729	-16710300	-17938900	-49924500	0.327628	16710300	17938900	49924500	23561.9
1730	-17363800	-18096400	-50396200	0.13861	17363800	18096400	50396200	10185.8			1730	-16879400	-18069200	-50686400	0.13861	16879400	18069200	50686400	10260.4
1731	-17374500	-18098600	-50401300	0.134587	17374500	18098600	50401300	9892.75			1731	-16914400	-18073600	-50682700	0.134587	16914400	18073600	50682700	9963.49
1732	-17388900	-18102100	-50411900	0.136876	17388900	18102100	50411900	10065.9			1732	-16966600	-18082000	-50690400	0.136876	16966600	18082000	50690400	10139.2
1733	-17425800	-18112800	-50451500	0.150701	17425800	18112800	50451500	11101.2			1733	-17117700	-18110200	-50741200	0.150701	17117700	18110200	50741200	11194.8
1734	-17461400	-17999600	-49606900	0.170286	17461400	17999600	49606900	12167.6			1734	-15885600	-17652800	-48705900	0.170286	15885600	17652800	48705900	11641.1
1735	-17458000	-18007200	-49665200	0.146988	17458000	18007200	49665200	10525			1735	-15924600	-17683900	-48889200	0.146988	15924600	17683900	48889200	10120.6
1736	-17482800	-17926900	-49066800	0.201418	17482800	17926900	49066800	14111.5			1736	-15609000	-17343200	-46770700	0.201418	15609000	17343200	46770700	12760.4
1737	-17838000	-18198100	-50648200	0.152906	17838000	18198100	50648200	11376.5			1737	-18346600	-18636700	-50910400	0.152906	18346600	18636700	50910400	11550.8
1738	-17991900	-18222300	-50667600	0.174761	17991900	18222300	50667600	13025.9			1738	-18412900	-19129500	-50891300	0.174761	18412900	19129500	50891300	13243.2
1739	-17650500	-18163800	-50590600	0.178483	17650500	18163800	50590600	13234.5			1739	-17977300	-18249100	-50873500	0.178483	17977300	18249100	50873500	13400.3
1740	-17692100	-18171400	-50603500	0.186374	17692100	18171400	50603500	13830.1			1740	-18124400	-18270100	-50876400	0.186374	18124400	18270100	50876400	14008.9
1741	-17740400	-18180400	-50619600	0.163293	17740400	18180400	50619600	12128.5			1741	-18290100	-18295200	-50890000	0.163293	18290100	18295200	50890000	12294.8
1742	-17792000	-18189400	-50632200	0.167506	17792000	18189400	50632200	12451.6			1742	-18320700	-18469700	-50892300	0.167506	18320700	18469700	50892300	12629.8
1743	-17749100	-17814300	-47995700	0.233797	17749100	17814300	47995700	15774			1743	-16308600	-16861300	-42629300	0.233797	16308600	16861300	42629300	12610.7
1744	-17526800	-17869500	-48612800	0.120306	17526800	17869500	48612800	8291.08			1744	-15564900	-17069300	-44858900	0.120306	15564900	17069300	44858900	7062.78
1745	-17584400	-17852600	-48434400	0.149694	17584400	17852600	48434400	10252.8			1745	-15769100	-17002500	-44177300	0.149694	15769100	17002500	44177300	8562.82
1746	-17640300	-18106600	-50192500	0.244599	17640300	18106600	50192500	17877			1746	-16978100	-18004800	-50127400	0.244599	16978100	18004800	50127400	17753.3
1747	-17647300	-18109400	-50205500	0.20001	17647300	18109400	50205500	14625.7			1747	-17006100	-18010500	-50140500	0.20001	17006100	18010500	50140500	14526.6
1748	-17962800	-18236900	-50800400	0.0858761	17962800	18236900	50800400	6429.98			1748	-18496500	-19346100	-51271600	0.0858761	18496500	19346100	51271600	6606.36
1749	-17525000	-18054700	-49937000	0.230158	17525000	18054700	49937000	16652.6			1749	-16423300	-17856200	-49621300	0.230158	16423300	17856200	49621300	16337.8
1750	-17572300	-18081500	-50081400	0.182422	17572300	18081500	50081400	13272.7			1750	-16731900	-17927300	-49820400	0.182422	16731900	17927300	49820400	13071
1751	-17548900	-18074900	-50057200	0.13246	17548900	18074900	50057200	9627.45			1751	-16667600	-17907800	-49745500	0.13246	16667600	17907800	49745500	9460.95
1752	-17544000	-18074200	-50057700	0.0976309	17544000	18074200	50057700	7095.88			1752	-16656600	-17905800	-49741800	0.0976309	16656600	17905800	49741800	6971.83
1753	-17539800	-18072800	-50051500	0.0930915	17539800	18072800	50051500	6764.23			1753	-16646400	-17901700	-49722800	0.0930915	16646400	17901700	49722800	6642.57
1754	-17550900	-18056600	-49924500	0.182821	17550900	18056600	49924500	13224			1754	-16641100	-17859100	-49423900	0.182821	16641100	17859100	49423900	12901.6
1755	-17338000	-18086300	-50349700	0.143246	17338000	18086300	50349700	10506.9			1755	-16751300	-18040400	-50608600	0.143246	16751300	18040400	50608600	10565.1
1756	-17767000	-18214800	-50838700	0.100769	17767000	18214800	50838700	7545			1756	-18453800	-18827400	-51485800	0.100769	18453800	18827400	51485800	7779.38
1757	-17427700	-18111800	-50442100	0.135204	17427700	18111800	50442100	9956.42			1757	-17107600	-18104500	-50710100	0.135204	17107600	18104500	50710100	10031.7
1758	-17441900	-18115500	-50454800	0.122441	17441900	18115500	50454800	9021.58			1758	-17162800	-18113800	-50721300	0.122441	17162800	18113800	50721300	9091.69
1759	-17971500	-18241200	-50823100	0.0866566	17971500	18241200	50823100	6494.09			1759	-18516100	-19426500	-51331300	0.0866566	18516100	19426500	51331300	6684.57
1760	-17556500	-18144300	-50546000	0.124537	17556500	18144300	50546000	9213.56			1760	-17621200	-18192700	-50826400	0.124537	17621200	18192700	50826400	9311.09
1761	-17599000	-18153500	-50568900	0.138092	17599000	18153500	50568900	10227.9			1761	-17785900	-18219300	-50851800	0.138092	17785900	18219300	50851800	10345.7
1762	-18174400	-18251500	-50693500	0.162853	18174400	18251500	50693500	12165.7			1762	-18495100	-19720200	-50887500	0.162853	18495100	19720200	50887500	12398.3
1763	-18142900	-18248900	-50706100	0.220405	18142900	18248900	50706100	16468.7			1763	-18491900	-19654500	-50930600	0.220405	18491900	19654500	50930600	16796.1
1764	-18066300	-18239500	-50715700	0.211486	18066300	18239500	50715700	15798.9			1764	-18473500	-19462900	-50990400	0.211486	18473500	19462900	50990400	16125
1765	-17520200	-18136300	-50524700	0.117316	17520200	18136300	50524700	8670.49			1765	-17479300	-18169500	-50802600	0.117316	17479300	18169500	50802600	8755.21
1766	-17751900	-17967400	-47331600	0.20474	17751900	17967400	47331600	13498.3			1766	-16632500	-16895200	-40408700	0.20474	16632500	16895200	40408700	10122.2
1767	-17783100	-17847600	-47674700	0.211	17783100	17847600	47674700	14077.3			1767	-16583200	-16742100	-41503300	0.211	16583200	16742100	41503300	10888.6
1768	-17695200	-18204300	-50835500	0.125034	17695200	18204300	50835500	9356.08			1768	-18429000	-18607700	-51528200	0.125034	18429000	18607700	51528200	9651.36
1769	-17685600	-18245000	-46580500	0.19255	17685600	18245000	46580500	12369.6			1769	-16426100	-17541600	-38287700	0.19255	16426100	17541600	38287700	8759.85
1770	-17719900	-18098100	-46972900	0.208318	17719900	18098100	46972900	13565			1770	-16528100	-17208300	-39349400	0.208318	16528100	17208300	39349400	9879.58
1771	-17650100	-18402500	-46169500	0.189124	17650100	18402500	46169500	11978.7			1771	-16328000	-17874300	-37254200	0.189124	16328000	17874300	37254200	8263.19
1772	-17467800	-18122800	-50480900	0.140767	17467800	18122800	50480900	10383.5			1772	-17272300	-18133900	-50755500	0.140767	17272300	18133900	50755500	10473
1773	-17041100	-18093100	-50695000	0.205737	17041100	18093100	50695000	15250			1773	-16476400	-18160500	-51741200	0.205737	16476400	18160500	51741200	15779.9
1774	-16944500	-18062600	-50573900	0.211135	16944500	18062600	50573900	15571.9			1774	-16004700	-18067400	-51548000	0.211135	16004700	18067400	51548000	16039.3
1775	-16862800	-18030300	-50425400	0.204978	16862800	18030300	50425400	15028.5			1775	-15556300	-17967500	-51283000	0.204978	15556300	17967500	51283000	15385.9
1776	-17314500	-18075900	-50299100	0.139944	17314500	18075900	50299100	10244.3			1776	-16628600	-18010700	-50519000	0.139944	16628600	18010700	50519000	10280
1777	-17492600	-18129400	-50502900	0.14362	17492600	18129400	50502900	10604.2			1777	-17372900	-18151000	-50777400	0.14362	17372900	18151000	50777400	10700.9
1778	-17298300	-17664500	-47376500	0.1564	17298300	17664500	47376500	10271.4			1778	-14556800	-16665800	-42984700	0.1564	14556800	16665800	42984700	8433.45
1779	-17470800	-17642200	-47045000	0.137272	17470800	17642200	47045000	8914.98			1779	-14935000	-16590200	-42066500	0.137272	14935000	16590200	42066500	7141.61
1780	-17619500	-17659500	-46694000	0.19693	17619500	17659500	46694000	12639.7			1780	-15350400	-16511100	-41085800	0.19693	15350400	16511100	41085800	9860.8
1781	-17582500	-17874400	-46214500	0.226078	17582500	17874400	46214500	14273.9			1781	-15810300	-16389200	-39755700	0.226078	15810300	16389200	39755700	10735.1
1782	-17573200	-18184300	-45838300	0.233105	17573200	18184300	45838300	14548.3			1782	-16358000	-16622800	-38720000	0.233105	16358000	16622800	38720000	10677.8
1783	-17543700	-18430100	-45381800	0.250889	17543700	18430100	45381800	15422.4			1783	-16259900	-17192800	-37449200	0.250889	16259900	17192800	37449200	10947.6
1784	-17508400	-18676400	-44883800	0.289084	17508400	18676400	44883800	17475.5			1784	-16146700	-17792700	-36040800	0.289084	16146700	17792700	36040800	11953.7
1785	-17495300	-18966400	-44500000	0.254386	17495300	18966400	44500000	15197.9			1785	-16085200	-18633700	-34760800	0.254386	16085200	18633700	34760800	10076.5
1786	-17501200	-19101900	-44406800	0.235205	17501200	19101900	44406800	14022.1			1786	-16067100	-19098400	-34166700	0.235205	16067100	19098400	34166700	9152.12
1787	-17366900	-18149100	-50769800	0.140065	17366900	18149100	50769800	10432.7			1787	-17513500	-18288200	-51616300	0.140065	17513500	18288200	51616300	10763.6
1788	-17322100	-18144000	-50778100	0.14593	17322100	18144000	50778100	10869.5			1788	-17403900	-18281100	-51675600	0.14593	17403900	18281100	51675600	11229.9
1789	-17271800	-18137500	-50781900	0.159713	17271800	18137500	50781900	11893.8			1789	-17271100	-18270300	-51731000	0.159713	17271100	18270300	51731000	12304.4
1790	-17212800	-18129900	-50786200	0.16911	17212800	18129900	50786200	12590.6			1790	-17105300	-18256500	-51798300	0.16911	17105300	18256500	51798300	13046
1791	-17147200	-18120800	-50787400	0.181059	17147200	18120800	50787400	13475			1791	-16930800	-18240700	-51860000	0.181059	16930800	18240700	51860000	13983.5
1792	-16807900	-17995900	-50234400	0.183328	16807900	17995900	50234400	13343.2			1792	-15156400	-17856500	-50889900	0.183328	15156400	17856500	50889900	13536.8
1793	-16747500	-17974000	-50138300	0.181203	16747500	17974000	50138300	13137.2			1793	-14870000	-17792000	-50716000	0.181203	14870000	17792000	50716000	13275.5
1794	-16698700	-17950800	-50021100	0.158792	16698700	17950800	50021100	11459.5			1794	-14570700	-17719300	-50495700	0.158792	14570700	17719300	50495700	11522.4
1795	-17464100	-17945900	-49221100	0.195395	17464100	17945900	49221100	13765.7			1795	-15615500	-17426700	-47360700	0.195395	15615500	17426700	47360700	12666.4
1796	-17455400	-17962600	-49348600	0.183041	17455400	17962600	49348600	12955.1			1796	-15666100	-17499400	-47829900	0.183041	15666100	17499400	47829900	12085.9
1797	-18159300	-18246800	-50674800	0.103796	18159300	18246800	50674800	7747.91			1797	-18476500	-19631200	-50843500	0.103796	18476500	19631200	50843500	7884.22
1798	-18193000	-18253000	-50685300	0.139892	18193000	18253000	50685300	10448.8			1798	-18495300	-19748600	-50860400	0.139892	18495300	19748600	50860400	10642.7
1799	-17554700	-19029700	-44860700	0.169983	17554700	19029700	44860700	10304.9			1799	-16170100	-19349300	-34651300	0.169983	16170100	19349300	34651300	6790.47
1800	-17565800	-18951700	-45018000	0.175642	17565800	18951700	45018000	10703.7			1800	-16179500	-19194600	-34873600	0.175642	16179500	19194600	34873600	7064.97
1801	-17584300	-18850300	-45251500	0.208255	17584300	18850300	45251500	12792			1801	-16204800	-18969300	-35279300	0.208255	16204800	18969300	35279300	8492.87
1802	-17596300	-18708500	-45479000	0.215166	17596300	18708500	45479000	13313.1			1802	-16215700	-18605000	-35721400	0.215166	16215700	18605000	35721400	8890.54
1803	-17614600	-18557100	-45761500	0.196041	17614600	18557100	45761500	12243.2			1803	-16234500	-18166900	-36293500	0.196041	16234500	18166900	36293500	8247.53
1804	-17446900	-17991400	-49562900	0.179419	17446900	17991400	49562900	12798.2			1804	-15790900	-17619700	-48563900	0.179419	15790900	17619700	48563900	12192.5
1805	-17425900	-18004100	-49675100	0.109394	17425900	18004100	49675100	7834.13			1805	-15763500	-17668500	-48940300	0.109394	15763500	17668500	48940300	7538.95
1806	-17453700	-17977100	-49453800	0.18083	17453700	17977100	49453800	12848			1806	-15739400	-17561400	-48199300	0.18083	15739400	17561400	48199300	12115.4
1807	-18077600	-18234900	-50671800	0.157961	18077600	18234900	50671800	11782.8			1807	-18445300	-19385700	-50866600	0.157961	18445300	19385700	50866600	11984.2
1808	-17505100	-18050100	-49924400	0.207151	17505100	18050100	49924400	14978.9			1808	-16327600	-17841700	-49612800	0.207151	16327600	17841700	49612800	14691
1809	-16718500	-17916100	-49753900	0.162144	16718500	17916100	49753900	11588.6			1809	-14318100	-17592700	-49843700	0.162144	14318100	17592700	49843700	11468.9
1810	-16922700	-17789300	-48643500	0.187461	16922700	17789300	48643500	12875.9			1810	-13983100	-17119500	-46799300	0.187461	13983100	17119500	46799300	11769.4
1811	-16984900	-17753900	-48328600	0.197936	16984900	17753900	48328600	13442.1			1811	-13983800	-16987800	-45857300	0.197936	13983800	16987800	45857300	11967.8
1812	-17076800	-17715200	-47960000	0.223432	17076800	17715200	47960000	14975.1			1812	-14091500	-16842700	-44713400	0.223432	14091500	16842700	44713400	12903.6
1813	-17606300	-18096800	-50156900	0.163713	17606300	18096800	50156900	11947			1813	-16858100	-17971900	-50012500	0.163713	16858100	17971900	50012500	11823.3
1814	-17596800	-18094700	-50151200	0.166521	17596800	18094700	50151200	12148.6			1814	-16828900	-17964500	-49988900	0.166521	16828900	17964500	49988900	12013.3
1815	-17583200	-18088000	-50117100	0.174291	17583200	18088000	50117100	12698.5			1815	-16775700	-17945700	-49908100	0.174291	16775700	17945700	49908100	12532.3
1816	-17264100	-18055200	-50201600	0.122726	17264100	18055200	50201600	8949.04			1816	-16383500	-17952900	-50351200	0.122726	16383500	17952900	50351200	8946.49
1817	-17282200	-18061200	-50226300	0.127916	17282200	18061200	50226300	9337.02			1817	-16461600	-17969500	-50391600	0.127916	16461600	17969500	50391600	9343.13
1818	-17295400	-18065400	-50243200	0.134093	17295400	18065400	50243200	9794.8			1818	-16514600	-17980000	-50414200	0.134093	16514600	17980000	50414200	9805.62
1819	-17505800	-19126100	-44415600	0.138135	17505800	19126100	44415600	8240.12			1819	-16051700	-19282200	-33873100	0.138135	16051700	19282200	33873100	5324.26
1820	-17525900	-19091200	-44594100	0.115999	17525900	19091200	44594100	6964.9			1820	-16093000	-19311000	-34139300	0.115999	16093000	19311000	34139300	4526.85
1821	-17472900	-18039200	-49878800	0.135521	17472900	18039200	49878800	9780.92			1821	-16150600	-17804000	-49520700	0.135521	16150600	17804000	49520700	9567.5
1822	-17482700	-18046300	-49919500	0.173647	17482700	18046300	49919500	12552			1822	-16230200	-17828800	-49618300	0.173647	16230200	17828800	49618300	12309.8
1823	-17561200	-18051200	-49876000	0.20438	17561200	18051200	49876000	14758.5			1823	-16650900	-17844500	-49309900	0.20438	16650900	17844500	49309900	14363.2
1824	-17571700	-18045100	-49822100	0.238678	17571700	18045100	49822100	17202.7			1824	-16659200	-17827300	-49178300	0.238678	16659200	17827300	49178300	16692.7
1825	-17585300	-18036700	-49748000	0.251403	17585300	18036700	49748000	18072.8			1825	-16673400	-17803400	-48993700	0.251403	16673400	17803400	48993700	17464.1
1826	-17605800	-18023500	-49633700	0.122428	17605800	18023500	49633700	8765.73			1826	-16701600	-17764700	-48689100	0.122428	16701600	17764700	48689100	8410.12
1827	-17616400	-18018300	-49585600	0.18935	17616400	18018300	49585600	13534.5			1827	-16713900	-17748600	-48562000	0.18935	16713900	17748600	48562000	12946.6
1828	-17629800	-18010800	-49518500	0.205762	17629800	18010800	49518500	14673.1			1828	-16734300	-17725300	-48375100	0.205762	16734300	17725300	48375100	13972.5
1829	-17646900	-18002000	-49438900	0.22619	17646900	18002000	49438900	16084.9			1829	-16764100	-17697400	-48146200	0.22619	16764100	17697400	48146200	15231.1
1830	-17617100	-18192700	-50830400	0.136875	17617100	18192700	50830400	10234.7			1830	-18360300	-18399900	-51567200	0.136875	18360300	18399900	51567200	10561
1831	-17532900	-18179100	-50817700	0.12946	17532900	18179100	50817700	9670.28			1831	-18092500	-18366800	-51598600	0.12946	18092500	18366800	51598600	9981.16
1832	-17450600	-18164800	-50798000	0.134459	17450600	18164800	50798000	10031			1832	-17813700	-18330300	-51617100	0.134459	17813700	18330300	51617100	10353.6
1833	-16772000	-17883000	-49463400	0.165356	16772000	17883000	49463400	11696.5			1833	-14179100	-17467000	-49085000	0.165356	14179100	17467000	49085000	11357.6
1834	-16776200	-17855500	-49263400	0.169649	16776200	17855500	49263400	11912			1834	-13995400	-17369400	-48571500	0.169649	13995400	17369400	48571500	11415.3
1835	-16790000	-17825400	-49034300	0.175374	16790000	17825400	49034300	12210.9			1835	-13835200	-17260100	-47950900	0.175374	13835200	17260100	47950900	11511.2
1836	-17256500	-18048800	-50163500	0.124922	17256500	18048800	50163500	9096.08			1836	-16308200	-17932900	-50283800	0.124922	16308200	17932900	50283800	9079.93
1837	-17246600	-18035900	-50081600	0.149853	17246600	18035900	50081600	10878.2			1837	-16213100	-17895400	-50111300	0.149853	16213100	17895400	50111300	10817
1838	-17224900	-17995900	-49817300	0.141139	17224900	17995900	49817300	10145.8			1838	-15916900	-17773700	-49538300	0.141139	15916900	17773700	49538300	9956.2
1839	-17217100	-18010200	-49926900	0.144173	17217100	18010200	49926900	10404.9			1839	-15987200	-17818900	-49790700	0.144173	15987200	17818900	49790700	10270.4
1840	-17228300	-18016900	-49964000	0.145134	17228300	18016900	49964000	10489.2			1840	-16051900	-17837700	-49860400	0.145134	16051900	17837700	49860400	10369.6
1841	-17240300	-18022800	-49994300	0.145739	17240300	18022800	49994300	10545.5			1841	-16114500	-17854600	-49918400	0.145739	16114500	17854600	49918400	10439.2
1842	-17300300	-17936000	-49314200	0.137561	17300300	17936000	49314200	9712.88			1842	-15766200	-17581400	-48315400	0.137561	15766200	17581400	48315400	9258.85
1843	-17262100	-17950500	-49455800	0.136608	17262100	17950500	49455800	9693.31			1843	-15747500	-17629500	-48677600	0.136608	15747500	17629500	48677600	9320.68
1844	-17261500	-17959500	-49520400	0.135662	17261500	17959500	49520400	9649.02			1844	-15794100	-17657200	-48829000	0.135662	15794100	17657200	48829000	9311.9
1845	-17262500	-17967700	-49578500	0.137571	17262500	17967700	49578500	9805.75			1845	-15844300	-17683100	-48963300	0.137571	15844300	17683100	48963300	9493.78
1846	-17240100	-17981700	-49700600	0.138772	17240100	17981700	49700600	9934.16			1846	-15869700	-17728500	-49262400	0.138772	15869700	17728500	49262400	9686.18
1847	-17510500	-17872700	-48651900	0.138107	17510500	17872700	48651900	9530.5			1847	-16013500	-17368400	-46546700	0.138107	16013500	17368400	46546700	8698.44
1848	-17438700	-17886600	-48822400	0.134811	17438700	17886600	48822400	9356.94			1848	-15879900	-17416100	-47020700	0.134811	15879900	17416100	47020700	8640.47
1849	-17417700	-17897400	-48920900	0.135495	17417700	17897400	48920900	9437.28			1849	-15878200	-17451900	-47278000	0.135495	15878200	17451900	47278000	8771.08
1850	-17400200	-17907800	-49012700	0.136745	17400200	17907800	49012700	9555.48			1850	-15885300	-17486000	-47514800	0.136745	15885300	17486000	47514800	8933.56
1851	-17346200	-17921800	-49166600	0.137282	17346200	17921800	49166600	9643.82			1851	-15812100	-17533600	-47927700	0.137282	15812100	17533600	47927700	9107.26
1852	-17813800	-17850400	-47890800	0.13692	17813800	17850400	47890800	9209.32			1852	-16733100	-17161200	-44346800	0.13692	16733100	17161200	44346800	7951.95
1853	-17756100	-17824400	-48061200	0.135884	17756100	17824400	48061200	9190.93			1853	-16495500	-17200300	-44863700	0.135884	16495500	17200300	44863700	8039.66
1854	-17711300	-17836200	-48190300	0.137535	17711300	17836200	48190300	9344.14			1854	-16421500	-17241100	-45229300	0.137535	16421500	17241100	45229300	8251.33
1855	-17670800	-17847500	-48311500	0.138672	17670800	17847500	48311500	9460.98			1855	-16359100	-17280100	-45570300	0.138672	16359100	17280100	45570300	8428.22
1856	-17588100	-17859700	-48480900	0.137898	17588100	17859700	48480900	9461.51			1856	-16174300	-17323000	-46061200	0.137898	16174300	17323000	46061200	8532.2
1857	-17767600	-18244800	-47166900	0.136448	17767600	18244800	47166900	8961.96			1857	-16991900	-17781300	-42089300	0.136448	16991900	17781300	42089300	7309.5
1858	-17773600	-18155300	-47298700	0.134774	17773600	18155300	47298700	8888.97			1858	-17015900	-17506900	-42535400	0.134774	17015900	17506900	42535400	7330.37
1859	-17784600	-18094400	-47438500	0.134792	17784600	18094400	47438500	8932.23			1859	-17055000	-17366100	-42955500	0.134792	17055000	17366100	42955500	7446.68
1860	-17795600	-18037200	-47574600	0.136563	17795600	18037200	47574600	9091.44			1860	-17094000	-17238300	-43362000	0.136563	17094000	17238300	43362000	7659.8
1861	-17804000	-17944700	-47727100	0.135689	17804000	17944700	47727100	9077.91			1861	-16982400	-17125700	-43843900	0.135689	16982400	17125700	43843900	7740.78
1862	-17742400	-18569600	-46661700	0.138477	17742400	18569600	46661700	8950.22			1862	-16885300	-18834000	-40274900	0.138477	16885300	18834000	40274900	6975.38
1863	-17742400	-18514000	-46717700	0.134671	17742400	18514000	46717700	8718.11			1863	-16891000	-18609000	-40540900	0.134671	16891000	18609000	40540900	6838.07
1864	-17750800	-18458500	-46833000	0.137328	17750800	18458500	46833000	8924.28			1864	-16923200	-18455800	-40924600	0.137328	16923200	18455800	40924600	7070.18
1865	-17759500	-18401700	-46951700	0.138587	17759500	18401700	46951700	9041.77			1865	-16956200	-18302300	-41313700	0.138587	16956200	18302300	41313700	7236.15
1866	-17762800	-18327300	-47049900	0.137989	17762800	18327300	47049900	9030.01			1866	-16971700	-18048300	-41678400	0.137989	16971700	18048300	41678400	7291.17
1867	-17740800	-18719400	-46500400	0.141006	17740800	18719400	46500400	9071.22			1867	-16851800	-19515700	-39354300	0.141006	16851800	19515700	39354300	6904.22
1868	-17735500	-18712800	-46469500	0.13605	17735500	18712800	46469500	8741.63			1868	-16839800	-19416700	-39367800	0.13605	16839800	19416700	39367800	6655.51
1869	-17740000	-18682000	-46532600	0.137208	17740000	18682000	46532600	8834.46			1869	-16861500	-19314300	-39624800	0.137208	16861500	19314300	39624800	6773.7
1870	-17745200	-18647300	-46604300	0.138011	17745200	18647300	46604300	8907.32			1870	-16884700	-19200700	-39904100	0.138011	16884700	19200700	39904100	6881.14
1871	-17743200	-18614600	-46622400	0.13906	17743200	18614600	46622400	8978.38			1871	-16882800	-19033100	-40058100	0.13906	16882800	19033100	40058100	6961.28
1872	-17766500	-18652000	-46751200	0.179833	17766500	18652000	46751200	11671.5			1872	-16902900	-19560000	-39675100	0.179833	16902900	19560000	39675100	8928.27
1873	-17753700	-18693000	-46619000	0.157655	17753700	18693000	46619000	10185.2			1873	-16868000	-19625100	-39360500	0.157655	16868000	19625100	39360500	7733.99
1874	-17752800	-18702000	-46603400	0.150108	17752800	18702000	46603400	9692.77			1874	-16873700	-19632500	-39394200	0.150108	16873700	19632500	39394200	7374.8
1875	-17753500	-18703200	-46607400	0.149248	17753500	18703200	46607400	9638.8			1875	-16884200	-19615600	-39485600	0.149248	16884200	19615600	39485600	7358.34
1876	-17746500	-18716300	-46544700	0.143472	17746500	18716300	46544700	9245.03			1876	-16866200	-19583700	-39389100	0.143472	16866200	19583700	39389100	7042.17
1877	-17836600	-18201000	-47703600	0.288779	17836600	18201000	47703600	19345.1			1877	-17099400	-18267300	-42371200	0.288779	17099400	18267300	42371200	15735.2
1878	-17822600	-18281800	-47522700	0.265096	17822600	18281800	47522700	17651.3			1878	-17056000	-18526100	-41802300	0.265096	17056000	18526100	41802300	14159.1
1879	-17809500	-18361100	-47349900	0.271201	17809500	18361100	47349900	17953.9			1879	-17018200	-18774300	-41284500	0.271201	17018200	18774300	41284500	14227.2
1880	-17800300	-18438600	-47206500	0.29746	17800300	18438600	47206500	19600.3			1880	-16994100	-19013200	-40873200	0.29746	16994100	19013200	40873200	15393
1881	-17779200	-18577200	-46917000	0.112209	17779200	18577200	46917000	7323.04			1881	-16947800	-19423500	-40132000	0.112209	16947800	19423500	40132000	5665.1
1882	-17775800	-18608600	-46861300	0.0920321	17775800	18608600	46861300	5995.42			1882	-16935500	-19483800	-39984400	0.0920321	16935500	19483800	39984400	4622.4
1883	-17901300	-17927900	-48438800	0.159478	17901300	17927900	48438800	10954.5			1883	-17338200	-17463800	-44880800	0.159478	17338200	17463800	44880800	9524.48
1884	-17891600	-17971600	-48325200	0.155344	17891600	17971600	48325200	10629.5			1884	-17305600	-17607600	-44503700	0.155344	17305600	17607600	44503700	9153.24
1885	-17882500	-18012600	-48219400	0.169175	17882500	18012600	48219400	11534.4			1885	-17273800	-17735700	-44148600	0.169175	17273800	17735700	44148600	9841.51
1886	-17873300	-18029900	-48136800	0.212567	17873300	18029900	48136800	14450.5			1886	-17234100	-17762500	-43838400	0.212567	17234100	17762500	43838400	12217.6
1887	-17862200	-18084100	-48003100	0.244323	17862200	18084100	48003100	16534.4			1887	-17195200	-17931800	-43391100	0.244323	17195200	17931800	43391100	13818.7
1888	-17850900	-18149000	-47857300	0.259228	17850900	18149000	47857300	17457.6			1888	-17156800	-18138500	-42909800	0.259228	17156800	18138500	42909800	14413.9
1889	-17780500	-17946700	-48910500	0.229936	17780500	17946700	48910500	16053.3			1889	-17064400	-17507900	-46491800	0.229936	17064400	17507900	46491800	14570.6
1890	-17819400	-17936000	-48795200	0.240629	17819400	17936000	48795200	16733.6			1890	-17182000	-17471800	-46116800	0.240629	17182000	17471800	46116800	15043.6
1891	-17858500	-17926800	-48689700	0.190168	17858500	17926800	48689700	13177.2			1891	-17301900	-17439900	-45769100	0.190168	17301900	17439900	45769100	11741.7
1892	-17901900	-17910100	-48527200	0.168222	17901900	17910100	48527200	11590.6			1892	-17373300	-17399800	-45195100	0.168222	17373300	17399800	45195100	10165.4
1893	-17713100	-17971500	-49154400	0.207084	17713100	17971500	49154400	14580.6			1893	-16901300	-17595600	-47281500	0.207084	16901300	17595600	47281500	13508.5
1894	-17740500	-17963200	-49067800	0.224403	17740500	17963200	49067800	15753.1			1894	-16975900	-17567700	-47007500	0.224403	16975900	17567700	47007500	14494.2
1895	-17766300	-17954300	-48978900	0.227811	17766300	17954300	48978900	15943.3			1895	-17046500	-17537800	-46723400	0.227811	17046500	17537800	46723400	14563.1
1896	-17699000	-17978000	-49215400	0.185231	17699000	17978000	49215400	13069.8			1896	-16877600	-17619500	-47476200	0.185231	16877600	17619500	47476200	12170.7
1897	-17669800	-17989900	-49329700	0.142154	17669800	17989900	49329700	10070.3			1897	-16817100	-17659500	-47822500	0.142154	16817100	17659500	47822500	9459.64
1898	-17685400	-17984800	-49277400	0.119393	17685400	17984800	49277400	8442.66			1898	-16854800	-17642700	-47664300	0.119393	16854800	17642700	47664300	7899.73
1899	-17481500	-18017400	-49714100	0.127087	17481500	18017400	49714100	9117.83			1899	-16073500	-17723300	-49021100	0.127087	16073500	17723300	49021100	8802.11
1900	-17593500	-18087900	-50105800	0.285825	17593500	18087900	50105800	20817.6			1900	-16781100	-17957100	-49984000	0.285825	16781100	17957100	49984000	20610.1
1901	-17608500	-18093600	-50131800	0.273398	17608500	18093600	50131800	19933.4			1901	-16845400	-17972900	-50032100	0.273398	16845400	17972900	50032100	19757.2
1902	-17621500	-18098700	-50155100	0.263675	17621500	18098700	50155100	19242.5			1902	-16901300	-17986200	-50071400	0.263675	16901300	17986200	50071400	19089
1903	-17632600	-18103100	-50175400	0.25511	17632600	18103100	50175400	18632.7			1903	-16946500	-17996900	-50103100	0.25511	16946500	17996900	50103100	18495.9
1904	-17405300	-18107100	-50430900	0.140958	17405300	18107100	50430900	10374.3			1904	-17033400	-18094500	-50713300	0.140958	17033400	18094500	50713300	10454.7
1905	-17448300	-17926700	-49099500	0.205755	17448300	17926700	49099500	14429.1			1905	-15438500	-17331200	-46855600	0.205755	15438500	17331200	46855600	13063.1
1906	-17469500	-17884300	-48775400	0.109086	17469500	17884300	48775400	7560.01			1906	-15359700	-17128900	-45489200	0.109086	15359700	17128900	45489200	6558.09
1907	-17435900	-17902000	-48935300	0.131238	17435900	17902000	48935300	9146.9			1907	-15272200	-17208000	-46141900	0.131238	15272200	17208000	46141900	8092.37
1908	-17421400	-17915400	-49045600	0.174747	17421400	17915400	49045600	12227.8			1908	-15277400	-17273600	-46605300	0.174747	15277400	17273600	46605300	10974.3
1909	-17845700	-18198600	-50644300	0.167682	17845700	18198600	50644300	12474.8			1909	-18346300	-18650600	-50894600	0.167682	18346300	18650600	50894600	12661.2
1910	-17642700	-17829500	-48211000	0.198973	17642700	17829500	48211000	13521.3			1910	-15937500	-16912900	-43369000	0.198973	15937500	16912900	43369000	11027.4
1911	-17648900	-18111600	-50219400	0.179828	17648900	18111600	50219400	13156.7			1911	-17017300	-18014600	-50158800	0.179828	17017300	18014600	50158800	13070.5
1912	-17886700	-18232500	-50845300	0.0821357	17886700	18232500	50845300	6156.47			1912	-18499000	-19207600	-51428100	0.0821357	18499000	19207600	51428100	6346.41
1913	-17941800	-18240200	-50845000	0.0858538	17941800	18240200	50845000	6437.61			1913	-18519400	-19377100	-51404600	0.0858538	18519400	19377100	51404600	6637.02
1914	-17978800	-18237300	-50787900	0.100956	17978800	18237300	50787900	7556.57			1914	-18493500	-19364600	-51231700	0.100956	18493500	19364600	51231700	7756.74
1915	-17995000	-18238400	-50779400	0.126735	17995000	18238400	50779400	9484.35			1915	-18492400	-19392500	-51195900	0.126735	18492400	19392500	51195900	9727.38
1916	-17461700	-18016100	-49725100	0.131424	17461700	18016100	49725100	9431.43			1916	-15982300	-17717800	-49073400	0.131424	15982300	17717800	49073400	9115.04
1917	-17469400	-18030900	-49822900	0.113611	17469400	18030900	49822900	8182.72			1917	-16098100	-17773500	-49355400	0.113611	16098100	17773500	49355400	7968.9
1918	-17536600	-18065800	-50004900	0.268151	17536600	18065800	50004900	19451			1918	-16508800	-17892900	-49797700	0.268151	16508800	17892900	49797700	19169.6
1919	-17555600	-18077300	-50068200	0.312619	17555600	18077300	50068200	22731.9			1919	-16623000	-17929700	-49946100	0.312619	16623000	17929700	49946100	22487.5
1920	-17575100	-18087000	-50118000	0.29574	17575100	18087000	50118000	21546.5			1920	-16736400	-17959500	-50046000	0.29574	16736400	17959500	50046000	21367.2
1921	-17586000	-18089700	-50126000	0.29011	17586000	18089700	50126000	21144.1			1921	-16768900	-17965400	-50055100	0.29011	16768900	17965400	50055100	20971.9
1922	-17660900	-18113500	-50221400	0.240006	17660900	18113500	50221400	17562.3			1922	-17061700	-18025400	-50191400	0.240006	17061700	18025400	50191400	17470.4
1923	-17536300	-18070500	-50038800	0.117843	17536300	18070500	50038800	8558.57			1923	-16636000	-17895800	-49691200	0.117843	16636000	17895800	49691200	8398.36
1924	-17532500	-18068300	-50027100	0.124048	17532500	18068300	50027100	9005.14			1924	-16625400	-17889500	-49656600	0.124048	16625400	17889500	49656600	8828.68
1925	-17349600	-18089000	-50357700	0.138908	17349600	18089000	50357700	10192.5			1925	-16791100	-18046200	-50610000	0.138908	16791100	18046200	50610000	10248.2
1926	-17361800	-18091900	-50366000	0.137721	17361800	18091900	50366000	10109.3			1926	-16831400	-18052300	-50613300	0.137721	16831400	18052300	50613300	10164.5
1927	-17372300	-18095100	-50378500	0.158947	17372300	18095100	50378500	11673.5			1927	-16872500	-18059400	-50623000	0.158947	16872500	18059400	50623000	11738.3
1928	-17409700	-18106500	-50422100	0.145952	17409700	18106500	50422100	10738.8			1928	-17031800	-18090100	-50683500	0.145952	17031800	18090100	50683500	10813.4
1929	-17833500	-18226300	-50854000	0.0986742	17833500	18226300	50854000	7395.65			1929	-18486500	-19058400	-51488300	0.0986742	18486500	19058400	51488300	7631.61
1930	-17429000	-18111000	-50435200	0.092921	17429000	18111000	50435200	6841.06			1930	-17097500	-18099200	-50682400	0.092921	17097500	18099200	50682400	6887.07
1931	-18035200	-18242900	-50771200	0.17714	18035200	18242900	50771200	13256.4			1931	-18500900	-19491900	-51157700	0.17714	18500900	19491900	51157700	13588.8
1932	-18009700	-18245600	-50816000	0.0927886	18009700	18245600	50816000	6953.76			1932	-18523900	-19520100	-51293600	0.0927886	18523900	19520100	51293600	7153.5
1933	-17405200	-18012900	-49758600	0.0707957	17405200	18012900	49758600	5084.7			1933	-15735100	-17702400	-49210400	0.0707957	15735100	17702400	49210400	4927.8
1934	-17576500	-18148300	-50554500	0.139482	17576500	18148300	50554500	10323.8			1934	-17692700	-18203000	-50828800	0.139482	17692700	18203000	50828800	10434.5
1935	-17627400	-18159100	-50580200	0.167536	17627400	18159100	50580200	12416.2			1935	-17886100	-18233800	-50855600	0.167536	17886100	18233800	50855600	12562.2
1936	-17657000	-18164000	-50585900	0.179817	17657000	18164000	50585900	13331.8			1936	-17986800	-18247300	-50851400	0.179817	17986800	18247300	50851400	13490.7
1937	-17696700	-18171800	-50602200	0.198537	17696700	18171800	50602200	14732.4			1937	-18127100	-18269100	-50866600	0.198537	18127100	18269100	50866600	14918.2
1938	-17746900	-18180700	-50615500	0.183354	17746900	18180700	50615500	13617.1			1938	-18294900	-18305400	-50872200	0.183354	18294900	18305400	50872200	13798
1939	-17798200	-18189800	-50629000	0.18162	17798200	18189800	50629000	13499.8			1939	-18320000	-18478100	-50879400	0.18162	18320000	18478100	50879400	13688.5
1940	-18228900	-18259500	-50696200	0.180865	18228900	18259500	50696200	13518			1940	-18515700	-19879000	-50875900	0.180865	18515700	19879000	50875900	13782.3
1941	-18212100	-18258700	-50707100	0.188899	18212100	18258700	50707100	14122.2			1941	-18518100	-19862500	-50909300	0.188899	18518100	19862500	50909300	14409.3
1942	-18129700	-18248300	-50715400	0.212665	18129700	18248300	50715400	15894.1			1942	-18495100	-19649600	-50958100	0.212665	18495100	19649600	50958100	16221.2
1943	-18033400	-18238900	-50744500	0.16919	18033400	18238900	50744500	12649.2			1943	-18482200	-19435900	-51080000	0.16919	18482200	19435900	51080000	12937.8
1944	-18071200	-18242000	-50728700	0.165721	18071200	18242000	50728700	12386.2			1944	-18484200	-19512800	-51017400	0.165721	18484200	19512800	51017400	12652.7
1945	-17533900	-18139000	-50530500	0.137647	17533900	18139000	50530500	10176.2			1945	-17526500	-18175700	-50800000	0.137647	17526500	18175700	50800000	10274.8
1946	-18002400	-18248200	-50841700	0.0971172	18002400	18248200	50841700	7284.46			1946	-18538000	-19552000	-51362200	0.0971172	18538000	19552000	51362200	7507.06
1947	-17529800	-17857000	-48520100	0.112891	17529800	17857000	48520100	7753.5			1947	-15530700	-16997100	-44377000	0.112891	15530700	16997100	44377000	6497.69
1948	-17480000	-17872400	-48679800	0.100751	17480000	17872400	48679800	6958.22			1948	-15357400	-17063700	-45026400	0.100751	15357400	17063700	45026400	5945.43
1949	-17771700	-17817600	-47622900	0.212291	17771700	17817600	47622900	14132.3			1949	-16406000	-16677000	-41215700	0.212291	16406000	16677000	41215700	10803
1950	-17709400	-17804700	-47967000	0.232905	17709400	17804700	47967000	15691.9			1950	-16108100	-16798500	-42381300	0.232905	16108100	16798500	42381300	12409.9
1951	-17762000	-18216700	-50857400	0.129846	17762000	18216700	50857400	9728.29			1951	-18465600	-18856300	-51541200	0.129846	18465600	18856300	51541200	10045.8
1952	-17703000	-18080000	-46869900	0.199517	17703000	18080000	46869900	12939.3			1952	-16450800	-17036800	-38968900	0.199517	16450800	17036800	38968900	9287.5
1953	-17737200	-17936100	-47258500	0.212105	17737200	17936100	47258500	13941.6			1953	-16559000	-16698300	-40080100	0.212105	16559000	16698300	40080100	10316.5
1954	-17666600	-18240200	-46449700	0.183128	17666600	18240200	46449700	11705.5			1954	-16348200	-17396400	-37876500	0.183128	16348200	17396400	37876500	8166.3
1955	-17450000	-18117400	-50460100	0.129192	17450000	18117400	50460100	9521.35			1955	-17190800	-18117300	-50718300	0.129192	17190800	18117300	50718300	9593.71
1956	-16965500	-18080500	-50680700	0.206809	16965500	18080500	50680700	15314			1956	-16251900	-18134400	-51779500	0.206809	16251900	18134400	51779500	15863.6
1957	-16868500	-18046200	-50532600	0.204921	16868500	18046200	50532600	15083.5			1957	-15747000	-18028100	-51525300	0.204921	15747000	18028100	51525300	15532.9
1958	-17327400	-18079100	-50309300	0.140042	17327400	18079100	50309300	10256.2			1958	-16672600	-18017900	-50526600	0.140042	16672600	18017900	50526600	10292.9
1959	-17500600	-18130900	-50506100	0.144161	17500600	18130900	50506100	10645.9			1959	-17395700	-18153500	-50772500	0.144161	17395700	18153500	50772500	10740.9
1960	-17380700	-17633800	-47075100	0.142177	17380700	17633800	47075100	9237.21			1960	-14651700	-16559900	-42133400	0.142177	14651700	16559900	42133400	7400.29
1961	-17557800	-17597200	-46636500	0.210145	17557800	17597200	46636500	13446.5			1961	-15015300	-16432700	-40861200	0.210145	15015300	16432700	40861200	10387.9
1962	-17562100	-17788400	-46155500	0.226757	17562100	17788400	46155500	14273.3			1962	-15499500	-16319400	-39567800	0.226757	15499500	16319400	39567800	10643.2
1963	-17551800	-18116900	-45753300	0.226516	17551800	18116900	45753300	14082			1963	-16289600	-16348500	-38505700	0.226516	16289600	16348500	38505700	10243.5
1964	-17519700	-18371900	-45268500	0.240511	17519700	18371900	45268500	14711.4			1964	-16187200	-16926100	-37197000	0.240511	16187200	16926100	37197000	10338.6
1965	-17489500	-18629000	-44795900	0.239238	17489500	18629000	44795900	14406			1965	-16088200	-17512000	-35903600	0.239238	16088200	17512000	35903600	9787.89
1966	-17487300	-18905400	-44503900	0.28074	17487300	18905400	44503900	16763.8			1966	-16063400	-18319700	-34919100	0.28074	16063400	18319700	34919100	11136.8
1967	-17470900	-19088500	-44204000	0.243365	17470900	19088500	44204000	14392.7			1967	-15994000	-18869600	-33873000	0.243365	15994000	18869600	33873000	9304.56
1968	-17480000	-19155000	-44202400	0.196893	17480000	19155000	44202400	11652.3			1968	-15987800	-19185700	-33513000	0.196893	15987800	19185700	33513000	7453.46
1969	-17078700	-18111700	-50790500	0.19915	17078700	18111700	50790500	14816.4			1969	-16747600	-18225100	-51931700	0.19915	16747600	18225100	51931700	15403.1
1970	-16789800	-18008400	-50341300	0.219312	16789800	18008400	50341300	16022.7			1970	-15286400	-17910800	-51147700	0.219312	15286400	17910800	51147700	16358
1971	-16712300	-17988000	-50273200	0.188125	16712300	17988000	50273200	13703.3			1971	-14927300	-17850800	-51078700	0.188125	14927300	17850800	51078700	13971.5
1972	-16656900	-17960000	-50128900	0.14378	16656900	17960000	50128900	10414.3			1972	-14608800	-17765500	-50787300	0.14378	14608800	17765500	50787300	10548.2
1973	-17431800	-17944300	-49242000	0.200023	17431800	17944300	49242000	14099.2			1973	-15456100	-17412900	-47422000	0.200023	15456100	17412900	47422000	12983.4
1974	-17424500	-17961700	-49373200	0.181082	17424500	17961700	49373200	12825.2			1974	-15520500	-17490800	-47913900	0.181082	15520500	17490800	47913900	11983.8
1975	-18203700	-18253400	-50678100	0.121871	18203700	18253400	50678100	9101.16			1975	-18493400	-19756900	-50839200	0.121871	18493400	19756900	50839200	9265.43
1976	-17629500	-18395400	-46029500	0.18403	17629500	18395400	46029500	11593.2			1976	-16246800	-17701100	-36847700	0.18403	16246800	17701100	36847700	7877.06
1977	-17425500	-17976600	-49478700	0.168083	17425500	17976600	49478700	11950.8			1977	-15609700	-17555900	-48289700	0.168083	15609700	17555900	48289700	11290.8
1978	-17427400	-17990600	-49576600	0.164389	17427400	17990600	49576600	11730.3			1978	-15695100	-17614100	-48620000	0.164389	15695100	17614100	48620000	11188.1
1979	-17407700	-18001400	-49673600	0.114381	17407700	18001400	49673600	8189.75			1979	-15676300	-17657400	-48947800	0.114381	15676300	17657400	48947800	7880.61
1980	-17391400	-18010900	-49758200	0.0750788	17391400	18010900	49758200	5391.71			1980	-15666200	-17694800	-49224800	0.0750788	15666200	17694800	49224800	5226.57
1981	-18040600	-18229100	-50667000	0.134161	18040600	18229100	50667000	10003.1			1981	-18429200	-19267400	-50869900	0.134161	18429200	19267400	50869900	10170
1982	-18159300	-18246200	-50670400	0.117542	18159300	18246200	50670400	8772.61			1982	-18472800	-19611900	-50836900	0.117542	18472800	19611900	50836900	8924.85
1983	-18117600	-18240100	-50668900	0.129481	18117600	18240100	50668900	9660.2			1983	-18457300	-19491400	-50846600	0.129481	18457300	19491400	50846600	9825
1984	-17473400	-18123900	-50483000	0.138585	17473400	18123900	50483000	10223.7			1984	-17288700	-18134900	-50746500	0.138585	17288700	18134900	50746500	10308.4
1985	-17516100	-18059500	-49980500	0.224167	17516100	18059500	49980500	16243.7			1985	-16413800	-17873500	-49753700	0.224167	16413800	17873500	49753700	15989.6
1986	-16660300	-17924900	-49874600	0.15749	16660300	17924900	49874600	11301.7			1986	-14290800	-17636900	-50187400	0.15749	14290800	17636900	50187400	11282.6
1987	-17157100	-17678800	-47620400	0.220852	17157100	17678800	47620400	14622.5			1987	-14187200	-16708400	-43658700	0.220852	14187200	16708400	43658700	12217.1
1988	-17666200	-18115700	-50231600	0.215886	17666200	18115700	50231600	15803.7			1988	-17079200	-18029200	-50200600	0.215886	17079200	18029200	50200600	15721.8
1989	-17666100	-18116800	-50239500	0.195578	17666100	18116800	50239500	14321.2			1989	-17081500	-18029700	-50201900	0.195578	17081500	18029700	50201900	14243.8
1990	-17613200	-18101100	-50180600	0.150666	17613200	18101100	50180600	11004.9			1990	-16891000	-17982600	-50056100	0.150666	16891000	17982600	50056100	10900.8
1991	-17601800	-18099200	-50178000	0.163347	17601800	18099200	50178000	11929			1991	-16858300	-17976400	-50044500	0.163347	16858300	17976400	50044500	11810.7
1992	-17586500	-18092500	-50145900	0.168376	17586500	18092500	50145900	12280.6			1992	-16799600	-17957600	-49969000	0.168376	16799600	17957600	49969000	12136
1993	-17307500	-18069100	-50257300	0.136127	17307500	18069100	50257300	9949.29			1993	-16561800	-17988800	-50429800	0.136127	16561800	17988800	50429800	9962.97
1994	-17533800	-19039200	-44702200	0.154601	17533800	19039200	44702200	9316.23			1994	-16096900	-19239000	-34239100	0.154601	16096900	19239000	34239100	6051.57
1995	-17546800	-18957200	-44876900	0.177361	17546800	18957200	44876900	10750.5			1995	-16108700	-19059900	-34502000	0.177361	16108700	19059900	34502000	6999.98
1996	-17560900	-18841500	-45093300	0.19455	17560900	18841500	45093300	11876.7			1996	-16121600	-18775300	-34879000	0.19455	16121600	18775300	34879000	7767.12
1997	-17575800	-18708700	-45332800	0.195017	17575800	18708700	45332800	11998.9			1997	-16134900	-18420700	-35328400	0.195017	16134900	18420700	35328400	7893.39
1998	-17591400	-18548400	-45604800	0.194729	17591400	18548400	45604800	12087.4			1998	-16147300	-17969500	-35868300	0.194729	16147300	17969500	35868300	8013.01
[truncated: 5,184 more rows]
