# Supplementary material for: Energy release induced rockbursts based on butterfly-shaped plastic zones in roadways of coal reservoirs
Source: PLoS One. 2021 Jul 28;16(7):e0255044. doi: 10.1371/journal.pone.0255044 (PMC8318283; doi:10.1371/journal.pone.0255044)
Supplement: S1 Data — (ZIP) [file pone.0255044.s001.zip › Qianqiu coal/1.5/energy7.xlsx]

## Sheet: s1
	弹性								0.0962			塑性								0.0962
									21000000000											21000000000
1	-17778000	-17953200	-48959500	0.133657	17778000	17953200	48959500	8393.08	4.76672e+07		1	-17372800	-17633500	-47081000	0.133657	17372800	17633500	47081000	7807.27	4.42616e+07	3.40553e+06
2	-17772400	-17957300	-48993800	0.114396	17772400	17957300	48993800	7191.99			2	-17356500	-17644500	-47175900	0.114396	17356500	17644500	47175900	6704.5
3	-17763800	-17964100	-49051400	0.0766977	17763800	17964100	49051400	4831.45			3	-17327500	-17661100	-47323500	0.0766977	17327500	17661100	47323500	4518.26
4	-17757500	-17968100	-49086300	0.076395	17757500	17968100	49086300	4818.08			4	-17305600	-17670200	-47410000	0.076395	17305600	17670200	47410000	4513.77
5	-17757000	-17970000	-49100200	0.054958	17757000	17970000	49100200	3467.8			5	-17305800	-17676000	-47451500	0.054958	17305800	17676000	47451500	3252.14
6	-17760500	-17966800	-49073500	0.048938	17760500	17966800	49073500	3085.11			6	-17320400	-17668700	-47384700	0.048938	17320400	17668700	47384700	2889.23
7	-17768700	-17961300	-49026000	0.0807098	17768700	17961300	49026000	5079.82			7	-17343900	-17655200	-47264800	0.0807098	17343900	17655200	47264800	4745.14
8	-17665000	-17954200	-49079000	0.219848	17665000	17954200	49079000	13849.3			8	-17060400	-17672000	-47667900	0.219848	17060400	17672000	47667900	13081.2
9	-17678300	-17948300	-49023900	0.195556	17678300	17948300	49023900	12296.4			9	-17093700	-17658400	-47538100	0.195556	17093700	17658400	47538100	11584.2
10	-17764000	-17964700	-49055300	0.066027	17764000	17964700	49055300	4159.85			10	-17333600	-17664900	-47344100	0.066027	17333600	17664900	47344100	3892.85
11	-17759100	-17970100	-49098800	0.0377566	17759100	17970100	49098800	2382.33			11	-17313200	-17677400	-47453900	0.0377566	17313200	17677400	47453900	2234.61
12	-17760800	-17969000	-49089000	0.0639016	17760800	17969000	49089000	4030.67			12	-17321500	-17675700	-47433400	0.0639016	17321500	17675700	47433400	3779.47
13	-17751200	-17973400	-49130100	0.0756642	17751200	17973400	49130100	4779.16			13	-17286800	-17683800	-47526200	0.0756642	17286800	17683800	47526200	4488.87
14	-17752900	-17974000	-49132500	0.0541281	17752900	17974000	49132500	3419.23			14	-17294300	-17686700	-47539400	0.0541281	17294300	17686700	47539400	3213.02
15	-17755400	-17973300	-49125200	0.0654607	17755400	17973300	49125200	4134.13			15	-17304400	-17686300	-47526400	0.0654607	17304400	17686300	47526400	3884.26
16	-17305400	-18070400	-50268800	0.0862265	17305400	18070400	50268800	5647.13			16	-16467000	-17947100	-50226300	0.0862265	16467000	17947100	50226300	5597.58
17	-17307200	-18067700	-50247900	0.117928	17307200	18067700	50247900	7717.76			17	-16456600	-17940700	-50191400	0.117928	16456600	17940700	50191400	7645.36
18	-17301600	-18069400	-50265300	0.0965649	17301600	18069400	50265300	6323.22			18	-16451600	-17942900	-50212400	0.0965649	16451600	17942900	50212400	6264.79
19	-17301200	-18071100	-50278400	0.0730448	17301200	18071100	50278400	4785.27			19	-16462900	-17948000	-50237000	0.0730448	16462900	17948000	50237000	4743.5
20	-17302600	-18072400	-50285800	0.0794382	17302600	18072400	50285800	5205.54			20	-16475600	-17952400	-50255700	0.0794382	16475600	17952400	50255700	5162.67
21	-17461800	-18000600	-49614100	0.0827927	17461800	18000600	49614100	5305.64			21	-16540600	-17768600	-48877700	0.0827927	16540600	17768600	48877700	5123.59
22	-17455400	-18002500	-49633600	0.0639462	17455400	18002500	49633600	4100.49			22	-16527600	-17773200	-48923500	0.0639462	16527600	17773200	48923500	3963.4
23	-17355100	-18043300	-50025400	0.124522	17355100	18043300	50025400	8089.03			23	-16436500	-17874000	-49735300	0.124522	16436500	17874000	49735300	7940.93
24	-17348600	-18046300	-50053800	0.166685	17348600	18046300	50053800	10838.2			24	-16429100	-17881300	-49794400	0.166685	16429100	17881300	49794400	10651.6
25	-17359700	-18041800	-50010400	0.158725	17359700	18041800	50010400	10305.8			25	-16440100	-17871300	-49711800	0.158725	16440100	17871300	49711800	10113.9
26	-17364500	-18040100	-49993300	0.119555	17364500	18040100	49993300	7758.22			26	-16446600	-17867000	-49674600	0.119555	16446600	17867000	49674600	7608.25
27	-17366900	-18040000	-49990000	0.113565	17366900	18040000	49990000	7368.82			27	-16451200	-17866200	-49664300	0.113565	16451200	17866200	49664300	7224.68
28	-17685500	-17942400	-48974500	0.100228	17685500	17942400	48974500	6291.56			28	-17114200	-17644100	-47415100	0.100228	17114200	17644100	47415100	5911.58
29	-17681000	-17943600	-48987800	0.166915	17681000	17943600	48987800	10482.2			29	-17093100	-17644500	-47439200	0.166915	17093100	17644500	47439200	9851.53
30	-17692100	-17940500	-48954300	0.0888546	17692100	17940500	48954300	5573.96			30	-17125200	-17638100	-47361100	0.0888546	17125200	17638100	47361100	5230.91
31	-17693200	-17938800	-48941200	0.0875832	17693200	17938800	48941200	5491.68			31	-17132100	-17635000	-47332500	0.0875832	17132100	17635000	47332500	5150.98
32	-17692100	-17939800	-48949400	0.147117	17692100	17939800	48949400	9227.21			32	-17115400	-17633000	-47334600	0.147117	17115400	17633000	47334600	8651.53
33	-17697700	-17936800	-48922000	0.136182	17697700	17936800	48922000	8533.46			33	-17134600	-17627100	-47272900	0.136182	17134600	17627100	47272900	7991.8
34	-17700900	-17934700	-48903800	0.109716	17700900	17934700	48903800	6870.78			34	-17149200	-17624000	-47236300	0.109716	17149200	17624000	47236300	6430.9
35	-17468300	-17998800	-49594800	0.0686642	17468300	17998800	49594800	4397.49			35	-16553300	-17763800	-48830700	0.0686642	16553300	17763800	48830700	4242.49
36	-17468800	-17997200	-49582500	0.0759393	17468800	17997200	49582500	4861.31			36	-16549900	-17759500	-48803800	0.0759393	16549900	17759500	48803800	4687.26
37	-17476100	-17995000	-49559900	0.0560915	17476100	17995000	49559900	3588.1			37	-16563500	-17753800	-48749200	0.0560915	16563500	17753800	48749200	3455.74
38	-17478500	-17995700	-49561900	0.0802063	17478500	17995700	49561900	5131.17			38	-16571300	-17754600	-48747300	0.0802063	16571300	17754600	48747300	4941.44
39	-17476600	-17993700	-49550100	0.0786528	17476600	17993700	49550100	5029.58			39	-16560400	-17750200	-48726500	0.0786528	16560400	17750200	48726500	4841.59
40	-17484500	-17992100	-49530200	0.076681	17484500	17992100	49530200	4900.39			40	-16577300	-17745500	-48676600	0.076681	16577300	17745500	48676600	4712.37
41	-17490000	-17991700	-49522100	0.0892191	17490000	17991700	49522100	5700.3			41	-16590200	-17744700	-48657900	0.0892191	16590200	17744700	48657900	5479.8
42	-17485100	-17990500	-49518400	0.084029	17485100	17990500	49518400	5367.75			42	-16573800	-17741100	-48648500	0.084029	16573800	17741100	48648500	5158.49
43	-17494400	-17988700	-49496000	0.0907249	17494400	17988700	49496000	5791.37			43	-16592400	-17736400	-48596000	0.0907249	16592400	17736400	48596000	5559.85
44	-17501200	-17988000	-49484300	0.0971543	17501200	17988000	49484300	6199.6			44	-16608900	-17734500	-48566300	0.0971543	16608900	17734500	48566300	5948.32
45	-17836000	-17863500	-48260600	0.153826	17836000	17863500	48260600	9425.61			45	-17434100	-17545400	-45483700	0.153826	17434100	17545400	45483700	8480.92
46	-17843200	-17860700	-48233000	0.147894	17843200	17860700	48233000	9053.78			46	-17425800	-17567900	-45401900	0.147894	17425800	17567900	45401900	8130.79
47	-17849600	-17857000	-48200600	0.150422	17849600	17857000	48200600	9198.37			47	-17415700	-17590000	-45307600	0.150422	17415700	17590000	45307600	8242.42
48	-17839400	-18225400	-47699100	0.127734	17839400	18225400	47699100	7700.78			48	-17292100	-18644500	-43370900	0.127734	17292100	18644500	43370900	6586.71
49	-17839100	-18233300	-47689200	0.0951006	17839100	18233300	47689200	5731.82			49	-17289400	-18674400	-43321400	0.0951006	17289400	18674400	43321400	4896.6
50	-17339400	-18049100	-50082700	0.200369	17339400	18049100	50082700	13040.6			50	-16425500	-17891800	-49873000	0.200369	16425500	17891800	49873000	12839.8
51	-17341000	-18048600	-50077600	0.213794	17341000	18048600	50077600	13912.1			51	-16424600	-17888900	-49853300	0.213794	16424600	17888900	49853300	13690.3
52	-17345400	-18046400	-50057300	0.193591	17345400	18046400	50057300	12588.9			52	-16426300	-17883300	-49811200	0.193591	16426300	17883300	49811200	12378.1
53	-17573700	-18067600	-49980700	0.149959	17573700	18067600	49980700	9745.61			53	-16881900	-17902000	-49489300	0.149959	16881900	17902000	49489300	9516.4
54	-17589700	-18068100	-49968300	0.156856	17589700	18068100	49968300	10190.9			54	-16926500	-17904900	-49465300	0.156856	16926500	17904900	49465300	9949.54
55	-17605000	-18062700	-49914200	0.170624	17605000	18062700	49914200	11065.8			55	-16956100	-17893400	-49354100	0.170624	16956100	17893400	49354100	10782.7
56	-17587000	-18062900	-49933700	0.159421	17587000	18062900	49933700	10344.6			56	-16905800	-17891700	-49392400	0.159421	16905800	17891700	49392400	10083.9
57	-17544800	-18071500	-50037400	0.132974	17544800	18071500	50037400	8656.77			57	-16813400	-17908400	-49603700	0.132974	16813400	17908400	49603700	8467.97
58	-17557300	-18067500	-49996400	0.14224	17557300	18067500	49996400	9247.68			58	-16835700	-17899900	-49520400	0.14224	16835700	17899900	49520400	9032.87
59	-17668100	-18031000	-49625000	0.227981	17668100	18031000	49625000	14643.9			59	-17080500	-17823100	-48727200	0.227981	17080500	17823100	48727200	14102
60	-17668700	-18024900	-49580500	0.195252	17668700	18024900	49580500	12521.9			60	-17069800	-17806500	-48619600	0.195252	17069800	17806500	48619600	12029.3
61	-17678300	-18024900	-49571200	0.227595	17678300	18024900	49571200	14592.6			61	-17100000	-17808400	-48602800	0.227595	17100000	17808400	48602800	14017.4
62	-17650700	-18030100	-49635500	0.178016	17650700	18030100	49635500	11436.8			62	-17025500	-17817200	-48740500	0.178016	17025500	17817200	48740500	11010.9
63	-17290700	-18064700	-50242700	0.0602105	17290700	18064700	50242700	3939.15			63	-16388300	-17923000	-50133100	0.0602105	16388300	17923000	50133100	3893.14
64	-17285400	-18066500	-50260900	0.0952936	17285400	18066500	50260900	6238.1			64	-16385200	-17926900	-50164200	0.0952936	16385200	17926900	50164200	6168.25
65	-17286100	-18066700	-50261800	0.0666409	17286100	18066700	50261800	4362.6			65	-16391800	-17928600	-50169500	0.0666409	16391800	17928600	50169500	4314.65
66	-17290700	-18064600	-50242300	0.0527637	17290700	18064600	50242300	3451.91			66	-16392700	-17924400	-50139000	0.0527637	16392700	17924400	50139000	3412.48
67	-17297900	-18063300	-50225400	0.0700466	17297900	18063300	50225400	4580.16			67	-16395200	-17921400	-50114700	0.0700466	16395200	17921400	50114700	4526.42
68	-17422300	-18025500	-49831400	0.238467	17422300	18025500	49831400	15394.4			68	-16530800	-17831600	-49337700	0.238467	16530800	17831600	49337700	15003.8
69	-17397300	-18033600	-49914200	0.213763	17397300	18033600	49914200	13837			69	-16495300	-17850700	-49510000	0.213763	16495300	17850700	49510000	13529
70	-17411600	-18029000	-49867000	0.234845	17411600	18029000	49867000	15178.2			70	-16519700	-17840500	-49412500	0.234845	16519700	17840500	49412500	14814.3
71	-17396300	-18031000	-49896500	0.24262	17396300	18031000	49896500	15694.9			71	-16488200	-17845000	-49476300	0.24262	16488200	17845000	49476300	15335.7
72	-17829800	-18057800	-47798100	0.0600561	17829800	18057800	47798100	3627.19			72	-17305600	-18234900	-43876800	0.0600561	17305600	18234900	43876800	3140.68
73	-17830400	-18056000	-47803800	0.0907801	17830400	18056000	47803800	5483.85			73	-17307900	-18225000	-43902900	0.0907801	17307900	18225000	43902900	4751.57
74	-17831400	-18072000	-47795400	0.0795896	17831400	18072000	47795400	4807.2			74	-17307100	-18266700	-43855700	0.0795896	17307100	18266700	43855700	4160.52
75	-17831000	-18070900	-47793200	0.0518529	17831000	18070900	47793200	3131.62			75	-17306100	-18270300	-43844600	0.0518529	17306100	18270300	43844600	2709.57
76	-17830400	-18066200	-47793900	0.0573046	17830400	18066200	47793900	3460.79			76	-17305500	-18262400	-43848400	0.0573046	17305500	18262400	43848400	2994.58
77	-17522100	-18009400	-49616500	0.109147	17522100	18009400	49616500	6999.06			77	-16753700	-17799100	-48882400	0.109147	16753700	17799100	48882400	6768.78
78	-17527500	-18005400	-49582600	0.154455	17527500	18005400	49582600	9893.02			78	-16758600	-17789400	-48808500	0.154455	16758600	17789400	48808500	9553.38
79	-17538000	-18004700	-49567300	0.147849	17538000	18004700	49567300	9465.69			79	-16784900	-17788800	-48777700	0.147849	16784900	17788800	48777700	9136.8
80	-17530800	-18008900	-49604100	0.114052	17530800	18008900	49604100	7310.97			80	-16776000	-17798800	-48858000	0.114052	16776000	17798800	48858000	7068.17
81	-17521100	-18012500	-49639700	0.111835	17521100	18012500	49639700	7177.27			81	-16758500	-17807000	-48934600	0.111835	16758500	17807000	48934600	6948.9
82	-17543100	-17990900	-49463400	0.273087	17543100	17990900	49463400	17420.1			82	-16755500	-17750600	-48534600	0.273087	16755500	17750600	48534600	16723.3
83	-17557300	-17985200	-49408300	0.268363	17557300	17985200	49408300	17087.6			83	-16774100	-17734600	-48401400	0.268363	16774100	17734600	48401400	16357.3
84	-17537300	-17990400	-49465300	0.275985	17537300	17990400	49465300	17605.2			84	-16736900	-17747900	-48533700	0.275985	16736900	17747900	48533700	16897.3
85	-17568100	-17981300	-49370000	0.268742	17568100	17981300	49370000	17090.1			85	-16801500	-17726300	-48314900	0.268742	16801500	17726300	48314900	16333
86	-17838700	-18223600	-47695600	0.187939	17838700	18223600	47695600	11328.7			86	-17290300	-18668800	-43332900	0.187939	17290300	18668800	43332900	9680.26
87	-17839100	-18254400	-47668000	0.160228	17839100	18254400	47668000	9651.89			87	-17283000	-18748600	-43201100	0.160228	17283000	18748600	43201100	8220.13
88	-17838700	-18236500	-47683100	0.16425	17838700	18236500	47683100	9897.68			88	-17287200	-18697200	-43282700	0.16425	17287200	18697200	43282700	8447.04
89	-17881900	-17964700	-48263100	0.0788274	17881900	17964700	48263100	4836.9			89	-17425800	-17953600	-45016400	0.0788274	17425800	17953600	45016400	4290.17
90	-17881500	-17956700	-48268100	0.0615885	17881500	17956700	48268100	3779.48			90	-17427300	-17934300	-45046500	0.0615885	17427300	17934300	45046500	3355
91	-17884500	-17959000	-48287500	0.068127	17884500	17959000	48287500	4183.75			91	-17432200	-17932800	-45082900	0.068127	17432200	17932800	45082900	3716.22
92	-17870200	-18013100	-48131100	0.126085	17870200	18013100	48131100	7703.77			92	-17391200	-18105900	-44617200	0.126085	17391200	18105900	44617200	6771.57
93	-17869600	-18024800	-48115400	0.0936331	17869600	18024800	48115400	5718.41			93	-17387200	-18138100	-44556200	0.0936331	17387200	18138100	44556200	5019.04
94	-17873800	-18010300	-48159700	0.127251	17873800	18010300	48159700	7782.81			94	-17398800	-18092100	-44684800	0.127251	17398800	18092100	44684800	6850.59
95	-17350300	-18045000	-50042400	0.147313	17350300	18045000	50042400	9574.88			95	-16431900	-17881700	-49794300	0.147313	16431900	17881700	49794300	9413.87
96	-17353400	-18043900	-50031700	0.167823	17353400	18043900	50031700	10904.1			96	-16433000	-17878500	-49770700	0.167823	16433000	17878500	49770700	10715.6
97	-17358200	-18042200	-50014400	0.115756	17358200	18042200	50014400	7516.87			97	-16436300	-17875100	-49743000	0.115756	16436300	17875100	49743000	7383.94
98	-17781000	-17950700	-48938300	0.118162	17781000	17950700	48938300	7414.66			98	-17387300	-17629600	-47038300	0.118162	17387300	17629600	47038300	6892.33
99	-17783600	-17948600	-48920800	0.113895	17783600	17948600	48920800	7142.62			99	-17400200	-17627000	-47006600	0.113895	17400200	17627000	47006600	6636.55
100	-17615700	-17964100	-49199700	0.225156	17615700	17964100	49199700	14238.2			100	-16892300	-17680700	-47898700	0.225156	16892300	17680700	47898700	13488.8
101	-17598900	-17969400	-49253900	0.255301	17598900	17969400	49253900	16173.1			101	-16857200	-17694300	-48030600	0.255301	16857200	17694300	48030600	15363.7
102	-17603300	-17962100	-49197800	0.150984	17603300	17962100	49197800	9545.97			102	-16828200	-17667700	-47869600	0.150984	16828200	17667700	47869600	9029.99
103	-17590000	-17965200	-49232600	0.138962	17590000	17965200	49232600	8795.68			103	-16802800	-17676200	-47956100	0.138962	16802800	17676200	47956100	8335.39
104	-17867600	-17954600	-48171100	0.181881	17867600	17954600	48171100	11122.2			104	-17399000	-17949400	-44829200	0.181881	17399000	17949400	44829200	9828.47
105	-17871400	-17955800	-48197100	0.166759	17871400	17955800	48197100	10207.2			105	-17407600	-17948400	-44891900	0.166759	17407600	17948400	44891900	9032.63
106	-17288800	-18076600	-50329600	0.106609	17288800	18076600	50329600	6995.96			106	-16473600	-17959500	-50308200	0.106609	16473600	17959500	50308200	6941.33
107	-17285700	-18075700	-50326300	0.12813	17285700	18075700	50326300	8407.01			107	-16456100	-17955200	-50295100	0.12813	16456100	17955200	50295100	8337.45
108	-17865000	-18066300	-48040500	0.131916	17865000	18066300	48040500	8038.17			108	-17370100	-18014400	-44557700	0.131916	17370100	18014400	44557700	7060.88
109	-17863000	-18089100	-48004000	0.125662	17863000	18089100	48004000	7648.82			109	-17361600	-18076100	-44435000	0.125662	17361600	18076100	44435000	6699.85
110	-17880700	-17918800	-48300600	0.251093	17880700	17918800	48300600	15420.8			110	-17445700	-17669300	-45442800	0.251093	17445700	17669300	45442800	13841.7
111	-17877500	-17918400	-48278100	0.258933	17877500	17918400	48278100	15889.4			111	-17440200	-17681300	-45391700	0.258933	17440200	17681300	45391700	14248.3
112	-17495600	-18047400	-49914300	0.122252	17495600	18047400	49914300	7920.63			112	-16779300	-17886500	-49481800	0.122252	16779300	17886500	49481800	7748.88
113	-17497200	-18050800	-49936900	0.0935252	17497200	18050800	49936900	6064.37			113	-16790700	-17893900	-49523000	0.0935252	16790700	17893900	49523000	5937.42
114	-17391100	-18029400	-49890100	0.174039	17391100	18029400	49890100	11255.4			114	-16466200	-17843100	-49484700	0.174039	16466200	17843100	49484700	11002
115	-17379700	-18032500	-49923700	0.162381	17379700	18032500	49923700	10512.8			115	-16453100	-17851000	-49554300	0.162381	16453100	17851000	49554300	10289.6
116	-17840000	-18233700	-47694600	0.134061	17840000	18233700	47694600	8081.63			116	-17290800	-18650700	-43354700	0.134061	17290800	18650700	43354700	6909.25
117	-17840100	-18217600	-47711400	0.143502	17840100	18217600	47711400	8654.53			117	-17295400	-18612700	-43425800	0.143502	17295400	18612700	43425800	7412.26
118	-17651800	-17960900	-49140000	0.205203	17651800	17960900	49140000	12953.3			118	-17031800	-17688600	-47815300	0.205203	17031800	17688600	47815300	12272.6
119	-17647800	-17960900	-49144500	0.203504	17647800	17960900	49144500	12847.6			119	-17015500	-17686700	-47818400	0.203504	17015500	17686700	47818400	12170.4
120	-17644300	-17961300	-49150700	0.19749	17644300	17961300	49150700	12470.3			120	-16999100	-17685500	-47825800	0.19749	16999100	17685500	47825800	11812
121	-17516700	-18045700	-49881100	0.13944	17516700	18045700	49881100	9025.39			121	-16825200	-17884300	-49419500	0.13944	16825200	17884300	49419500	8822.23
122	-17514300	-18049500	-49910400	0.1202	17514300	18049500	49910400	7787.96			122	-16829200	-17892400	-49474000	0.1202	16829200	17892400	49474000	7620.09
123	-17530600	-18039000	-49819400	0.130898	17530600	18039000	49819400	8455.12			123	-16844000	-17870500	-49302200	0.130898	16844000	17870500	49302200	8248.37
124	-17513300	-18042000	-49858500	0.117328	17513300	18042000	49858500	7587.86			124	-16809400	-17875900	-49375600	0.117328	16809400	17875900	49375600	7410.48
125	-17513700	-18038700	-49834300	0.104599	17513700	18038700	49834300	6758.88			125	-16802600	-17868500	-49329700	0.104599	16802600	17868500	49329700	6595.22
126	-17519300	-18035300	-49804100	0.14506	17519300	18035300	49804100	9363.83			126	-16807800	-17861100	-49271300	0.14506	16807800	17861100	49271300	9127.62
127	-17538100	-18034700	-49781200	0.144998	17538100	18034700	49781200	9353.87			127	-16853600	-17861500	-49228300	0.144998	16853600	17861500	49228300	9113.4
128	-17717200	-17926200	-48827200	0.140612	17717200	17926200	48827200	8782.86			128	-17188000	-17600500	-47030100	0.140612	17188000	17600500	47030100	8182.43
129	-17708500	-17930400	-48865900	0.121717	17708500	17930400	48865900	7612.55			129	-17168300	-17612500	-47135500	0.121717	17168300	17612500	47135500	7109.16
130	-17705800	-17932400	-48882700	0.141378	17705800	17932400	48882700	8847.29			130	-17153900	-17615100	-47168200	0.141378	17153900	17615100	47168200	8266.29
131	-17715100	-17928100	-48842500	0.147693	17715100	17928100	48842500	9230.02			131	-17175400	-17603000	-47060500	0.147693	17175400	17603000	47060500	8603.05
132	-17726200	-17920600	-48778200	0.153449	17726200	17920600	48778200	9568.71			132	-17215200	-17587100	-46906800	0.153449	17215200	17587100	46906800	8891.2
133	-17717500	-17925200	-48819400	0.139276	17717500	17925200	48819400	8697.01			133	-17195300	-17600200	-47020500	0.139276	17195300	17600200	47020500	8102.41
134	-17841300	-18260100	-47678000	0.140929	17841300	18260100	47678000	8492.94			134	-17283300	-18793200	-43159100	0.140929	17283300	18793200	43159100	7222.74
135	-17841600	-18252300	-47687900	0.14917	17841600	18252300	47687900	8992.05			135	-17284100	-18775500	-43182300	0.14917	17284100	18775500	43182300	7650.08
136	-17838600	-18272500	-47645900	0.137286	17838600	18272500	47645900	8264.89			136	-17276000	-18796800	-43103100	0.137286	17276000	18796800	43103100	7021.28
137	-17839000	-18271500	-47649700	0.140327	17839000	18271500	47649700	8449.04			137	-17276500	-18801900	-43101900	0.140327	17276500	18801900	43101900	7176.97
138	-17865000	-17898200	-48479000	0.126615	17865000	17898200	48479000	7821.86			138	-17401600	-17469800	-45882300	0.126615	17401600	17469800	45882300	7074.97
139	-17886200	-17894300	-48429900	0.138943	17886200	17894300	48429900	8570.13			139	-17458200	-17459600	-45742000	0.138943	17458200	17459600	45742000	7727.9
140	-17780000	-17954400	-48965500	0.113552	17780000	17954400	48965500	7132.25			140	-17397400	-17647400	-47155700	0.113552	17397400	17647400	47155700	6652.9
141	-17782100	-17952700	-48951700	0.120848	17782100	17952700	48951700	7586.92			141	-17409500	-17646300	-47135400	0.120848	17409500	17646300	47135400	7075.95
142	-17776500	-17959000	-49002200	0.110514	17776500	17959000	49002200	6950.3			142	-17386000	-17659400	-47252300	0.110514	17386000	17659400	47252300	6497.24
143	-17824600	-17899700	-48530700	0.120747	17824600	17899700	48530700	7470.18			143	-17505800	-17560300	-45981400	0.120747	17505800	17560300	45981400	6784.08
144	-17818500	-17897500	-48520800	0.120487	17818500	17897500	48520800	7450.99			144	-17503100	-17548400	-45973700	0.120487	17503100	17548400	45973700	6766.63
145	-17819900	-17904000	-48565600	0.118586	17819900	17904000	48565600	7345.36			145	-17517300	-17544200	-46079200	0.118586	17517300	17544200	46079200	6685.92
146	-17437300	-18020700	-49782100	0.194488	17437300	18020700	49782100	12535.1			146	-16552000	-17820200	-49235200	0.194488	16552000	17820200	49235200	12193.8
147	-17447000	-18019000	-49760000	0.178006	17447000	18019000	49760000	11464.9			147	-16573800	-17816600	-49187800	0.178006	16573800	17816600	49187800	11143.5
148	-17429600	-18021500	-49795000	0.219946	17429600	18021500	49795000	14181.4			148	-16534700	-17821900	-49264500	0.219946	16534700	17821900	49264500	13802.5
149	-17726100	-17923700	-48800100	0.15844	17726100	17923700	48800100	9887.69			149	-17200200	-17589900	-46941700	0.15844	17200200	17589900	46941700	9190.86
150	-17722700	-17925700	-48818300	0.159453	17722700	17925700	48818300	9957.06			150	-17186300	-17593300	-46980300	0.159453	17186300	17593300	46980300	9261.54
151	-17719000	-17928000	-48837900	0.165457	17719000	17928000	48837900	10338.9			151	-17169900	-17596700	-47021100	0.165457	17169900	17596700	47021100	9623.19
152	-17444200	-18015400	-49737300	0.198007	17444200	18015400	49737300	12742.5			152	-16552000	-17807500	-49144300	0.198007	16552000	17807500	49144300	12373.8
153	-17447600	-18015600	-49735000	0.18981	17447600	18015600	49735000	12214.4			153	-16562900	-17808100	-49137700	0.18981	16562900	17808100	49137700	11859.9
154	-17452600	-18015400	-49728500	0.171175	17452600	18015400	49728500	11013.2			154	-16576200	-17807800	-49122200	0.171175	16576200	17807800	49122200	10690.8
155	-17832200	-18096000	-47777100	0.177008	17832200	18096000	47777100	10686.9			155	-17303000	-18354900	-43737700	0.177008	17303000	18354900	43737700	9221.74
156	-17832300	-18094300	-47779100	0.150737	17832300	18094300	47779100	9101.26			156	-17304000	-18346000	-43754000	0.150737	17304000	18346000	43754000	7857.08
157	-17832800	-18097000	-47780400	0.0951959	17832800	18097000	47780400	5748.21			157	-17306100	-18349000	-43765700	0.0951959	17306100	18349000	43765700	4964.45
158	-17856000	-18054700	-47987900	0.159775	17856000	18054700	47987900	9716.08			158	-17366800	-18092400	-44456100	0.159775	17366800	18092400	44456100	8527.18
159	-17857300	-18036300	-48016000	0.178967	17857300	18036300	48016000	10892.1			159	-17372500	-18035700	-44553700	0.178967	17372500	18035700	44553700	9580.34
160	-17856300	-18029300	-48016000	0.165225	17856300	18029300	48016000	10055			160	-17373000	-18026600	-44566400	0.165225	17373000	18026600	44566400	8848
161	-17869000	-17987500	-48148200	0.117741	17869000	17987500	48148200	7196.48			161	-17394900	-18038900	-44710400	0.117741	17394900	18038900	44710400	6340.69
162	-17868700	-17974400	-48159200	0.124967	17868700	17974400	48159200	7640.15			162	-17397500	-18002200	-44765500	0.124967	17397500	18002200	44765500	6740.93
163	-17879900	-17951900	-48261500	0.0842806	17879900	17951900	48261500	5170.54			163	-17426200	-17925800	-45047100	0.0842806	17426200	17925800	45047100	4590.78
164	-17844100	-17908200	-48571800	0.0826453	17844100	17908200	48571800	5121.53			164	-17516300	-17594200	-46022000	0.0826453	17516300	17594200	46022000	4652.17
165	-17840600	-17911900	-48601500	0.114743	17840600	17911900	48601500	7117.96			165	-17525100	-17578900	-46100100	0.114743	17525100	17578900	46100100	6476.78
166	-17835300	-17915700	-48633700	0.123508	17835300	17915700	48633700	7670.15			166	-17534700	-17559400	-46188200	0.123508	17534700	17559400	46188200	6993.03
167	-17871900	-18005600	-48150600	0.078158	17871900	18005600	48150600	4778.43			167	-17400900	-17866500	-44925800	0.078158	17400900	17866500	44925800	4234.81
168	-17873800	-17992600	-48177100	0.109504	17873800	17992600	48177100	6700.36			168	-17409700	-17836900	-45018100	0.109504	17409700	17836900	45018100	5951.93
169	-17895000	-17917600	-48403800	0.0600829	17895000	17917600	48403800	3703.67			169	-17464300	-17802800	-45442000	0.0600829	17464300	17802800	45442000	3317.08
170	-17891900	-17921400	-48377800	0.0879209	17891900	17921400	48377800	5414.82			170	-17457500	-17819500	-45376800	0.0879209	17457500	17819500	45376800	4843.01
171	-17878600	-17969300	-48234900	0.084828	17878600	17969300	48234900	5200.06			171	-17418400	-17973000	-44944100	0.084828	17418400	17973000	44944100	4605.21
172	-17860000	-18059600	-48011700	0.0648916	17860000	18059600	48011700	3949.72			172	-17361200	-18252500	-44256100	0.0648916	17361200	18252500	44256100	3443.82
173	-17857800	-18061500	-47994300	0.0821764	17857800	18061500	47994300	4998.74			173	-17356200	-18259800	-44213100	0.0821764	17356200	18259800	44213100	4354.39
174	-17851900	-18103200	-47910300	0.0592543	17851900	18103200	47910300	3595.05			174	-17336600	-18383400	-43949700	0.0592543	17336600	18383400	43949700	3113.28
175	-17850200	-18101300	-47900500	0.076801	17850200	18101300	47900500	4657.88			175	-17334000	-18380000	-43933900	0.076801	17334000	18380000	43933900	4032.59
176	-17758300	-17972200	-49114800	0.0807778	17758300	17972200	49114800	5099.72			176	-17316700	-17685400	-47507200	0.0807778	17316700	17685400	47507200	4790.35
177	-17865200	-17936300	-48172100	0.187454	17865200	17936300	48172100	11461.3			177	-17398500	-17905000	-44870100	0.187454	17398500	17905000	44870100	10140
178	-17862000	-17940200	-48145700	0.137429	17862000	17940200	48145700	8394.99			178	-17390100	-17919600	-44795600	0.137429	17390100	17919600	44795600	7414.28
179	-17867600	-17929100	-48196500	0.208368	17867600	17929100	48196500	12750.3			179	-17404800	-17879800	-44940300	0.208368	17404800	17879800	44940300	11297.9
180	-17845000	-17901600	-48523800	0.204356	17845000	17901600	48523800	12642.2			180	-17411400	-17494400	-46048700	0.204356	17411400	17494400	46048700	11491.8
181	-17831900	-17906000	-48568400	0.180817	17831900	17906000	48568400	11202.5			181	-17369300	-17504900	-46165300	0.180817	17369300	17504900	46165300	10207.9
182	-17842900	-17902800	-48534600	0.160474	17842900	17902800	48534600	9931.17			182	-17386300	-17493200	-46065300	0.160474	17386300	17493200	46065300	9027.25
183	-17618600	-17953900	-49123700	0.128522	17618600	17953900	49123700	8105.53			183	-16836900	-17641000	-47670100	0.128522	16836900	17641000	47670100	7631.01
184	-17629400	-17951400	-49095200	0.136031	17629400	17951400	49095200	8571.26			184	-16865600	-17634500	-47594800	0.136031	16865600	17634500	47594800	8056.73
185	-17639900	-17950300	-49076800	0.133112	17639900	17950300	49076800	8382.68			185	-16895300	-17632400	-47550500	0.133112	16895300	17632400	47550500	7873.26
186	-17827800	-17928800	-48735200	0.120555	17827800	17928800	48735200	7513.5			186	-17514900	-17561000	-46420800	0.120555	17514900	17561000	46420800	6881.96
187	-17829700	-17929600	-48739000	0.128183	17829700	17929600	48739000	7990.15			187	-17515500	-17560100	-46413800	0.128183	17515500	17560100	46413800	7315.55
188	-17825400	-17927600	-48728700	0.119047	17825400	17927600	48728700	7417.61			188	-17513000	-17560400	-46418100	0.119047	17513000	17560400	46418100	6795.06
189	-17829500	-17857800	-48226500	0.1336	17829500	17857800	48226500	8175.66			189	-17422200	-17540600	-45403600	0.1336	17422200	17540600	45403600	7343.14
190	-17865300	-17914600	-48596200	0.0869221	17865300	17914600	48596200	5392.43			190	-17519000	-17630700	-46004700	0.0869221	17519000	17630700	46004700	4891.73
191	-17861300	-17914400	-48598500	0.0692729	17861300	17914400	48598500	4297.7			191	-17520600	-17622300	-46025200	0.0692729	17520600	17622300	46025200	3901.11
192	-17866600	-17910900	-48568300	0.0722004	17866600	17910900	48568300	4474.71			192	-17512200	-17641400	-45945400	0.0722004	17512200	17641400	45945400	4054.71
193	-17872500	-17910600	-48560400	0.0885011	17872500	17910600	48560400	5483.73			193	-17509000	-17655400	-45908600	0.0885011	17509000	17655400	45908600	4964.07
194	-17870900	-17915100	-48593800	0.0959187	17870900	17915100	48593800	5950.38			194	-17517200	-17641000	-45981900	0.0959187	17517200	17641000	45981900	5394.05
195	-17435800	-18045300	-49959300	0.20328	17435800	18045300	49959300	13184.1			195	-16627500	-17877400	-49568200	0.20328	16627500	17877400	49568200	12907.4
196	-17458500	-18041500	-49909400	0.211472	17458500	18041500	49909400	13694.1			196	-16672300	-17870700	-49475800	0.211472	16672300	17870700	49475800	13388.4
197	-17458900	-18045000	-49933600	0.152699	17458900	18045000	49933600	9896.68			197	-16682800	-17878200	-49518900	0.152699	16682800	17878200	49518900	9683.31
198	-17441100	-18047700	-49970900	0.14963	17441100	18047700	49970900	9708.98			198	-16650200	-17883500	-49588900	0.14963	16650200	17883500	49588900	9509.82
199	-17848100	-17901300	-48518400	0.10884	17848100	17901300	48518400	6732.16			199	-17395800	-17487300	-46013200	0.10884	17395800	17487300	46013200	6111.33
200	-17841100	-18195000	-47741200	0.147072	17841100	18195000	47741200	8877.27			200	-17298500	-18628400	-43432100	0.147072	17298500	18628400	43432100	7600.07
201	-17842200	-18196100	-47748500	0.142333	17842200	18196100	47748500	8593.59			201	-17300600	-18634300	-43441700	0.142333	17300600	18634300	43441700	7358.45
202	-17840100	-18175000	-47754200	0.196572	17840100	18175000	47754200	11868.2			202	-17301600	-18576100	-43506600	0.196572	17301600	18576100	43506600	10180
203	-17357100	-18049800	-50070400	0.190141	17357100	18049800	50070400	12371.6			203	-16457400	-17885600	-49797100	0.190141	16457400	17885600	49797100	12154.6
204	-17362100	-18050600	-50070500	0.184687	17362100	18050600	50070500	12017.3			204	-16471500	-17887000	-49792900	0.184687	16471500	17887000	49792900	11805.6
205	-17367700	-18047500	-50043100	0.231567	17367700	18047500	50043100	15053.9			205	-16474800	-17880200	-49741100	0.231567	16474800	17880200	49741100	14775.3
206	-17731700	-17995500	-49307700	0.137022	17731700	17995500	49307700	8707.98			206	-17238000	-17741800	-47989400	0.137022	17238000	17741800	47989400	8264.01
207	-17723000	-17999900	-49347700	0.164357	17723000	17999900	49347700	10459.2			207	-17213600	-17751700	-48084300	0.164357	17213600	17751700	48084300	9944.62
208	-17715800	-18004900	-49390900	0.167518	17715800	18004900	49390900	10676			208	-17195000	-17763600	-48187700	0.167518	17195000	17763600	48187700	10172.3
209	-17408100	-18049000	-50013500	0.174352	17408100	18049000	50013500	11326.7			209	-16575600	-17884600	-49671700	0.174352	16575600	17884600	49671700	11106.7
210	-17417700	-18049700	-50008700	0.164787	17417700	18049700	50008700	10704.5			210	-16600200	-17886500	-49660300	0.164787	16600200	17886500	49660300	10495.4
211	-17396000	-18049300	-50027900	0.179241	17396000	18049300	50027900	11649			211	-16548100	-17884800	-49700600	0.179241	16548100	17884800	49700600	11427.3
212	-17707500	-18051900	-49734500	0.125642	17707500	18051900	49734500	8104.71			212	-17219200	-17879400	-48990900	0.125642	17219200	17879400	48990900	7856.26
213	-17704800	-18047700	-49707100	0.182088	17704800	18047700	49707100	11734.2			213	-17206700	-17869100	-48929800	0.182088	17206700	17869100	48929800	11359.4
214	-17677500	-18052900	-49771700	0.195277	17677500	18052900	49771700	12609.6			214	-17137000	-17878100	-49063600	0.195277	17137000	17878100	49063600	12233
215	-17685700	-18056300	-49787600	0.140976	17685700	18056300	49787600	9109.07			215	-17165400	-17887200	-49100200	0.140976	17165400	17887200	49100200	8845.3
216	-17711900	-18055400	-49755600	0.0883502	17711900	18055400	49755600	5703.64			216	-17235500	-17888400	-49038500	0.0883502	17235500	17888400	49038500	5534.76
217	-17852900	-18141400	-47879100	0.158242	17852900	18141400	47879100	9593.81			217	-17334200	-18281100	-44034400	0.158242	17334200	18281100	44034400	8330.28
218	-17855800	-18125300	-47916200	0.142583	17855800	18125300	47916200	8654.57			218	-17343300	-18225100	-44155900	0.142583	17343300	18225100	44155900	7535.51
219	-17854300	-18142000	-47888700	0.131002	17854300	18142000	47888700	7945.12			219	-17334500	-18261300	-44056500	0.131002	17334500	18261300	44056500	6900.39
220	-17852200	-18158700	-47857000	0.129136	17852200	18158700	47857000	7824.36			220	-17327400	-18318600	-43948500	0.129136	17327400	18318600	43948500	6779.02
221	-17294300	-18062000	-50220000	0.16857	17294300	18062000	50220000	11019.9			221	-16379200	-17914800	-50083700	0.16857	16379200	17914800	50083700	10879.5
222	-17296800	-18061100	-50210900	0.165281	17296800	18061100	50210900	10801.6			222	-16379000	-17911800	-50062700	0.165281	16379000	17911800	50062700	10659.2
223	-17291000	-18063700	-50235700	0.134036	17291000	18063700	50235700	8766.89			223	-16380100	-17919400	-50115400	0.134036	16380100	17919400	50115400	8660.54
224	-17698800	-18000500	-49376400	0.151484	17698800	18000500	49376400	9647.56			224	-17129400	-17744900	-48119600	0.151484	17129400	17744900	48119600	9169.97
225	-17686000	-18005000	-49421200	0.138978	17686000	18005000	49421200	8864.11			225	-17093900	-17754400	-48223400	0.138978	17093900	17754400	48223400	8441.91
226	-17703000	-18001900	-49382000	0.182782	17703000	18001900	49382000	11643.6			226	-17147100	-17750700	-48143600	0.182782	17147100	17750700	48143600	11076.2
227	-17448600	-18001900	-49636700	0.127581	17448600	18001900	49636700	8181.39			227	-16512000	-17771800	-48929800	0.127581	16512000	17771800	48929800	7908.19
228	-17434000	-18008000	-49694700	0.126848	17434000	18008000	49694700	8150.05			228	-16492900	-17788000	-49064500	0.126848	16492900	17788000	49064500	7899.9
229	-17445700	-18004300	-49656300	0.0911078	17445700	18004300	49656300	5846.38			229	-16513800	-17778800	-48977400	0.0911078	16513800	17778800	48977400	5657.23
230	-17374700	-18033300	-49934700	0.160236	17374700	18033300	49934700	10377.5			230	-16445100	-17854800	-49589300	0.160236	16445100	17854800	49589300	10165.8
231	-17362200	-18039300	-49989700	0.168787	17362200	18039300	49989700	10951.4			231	-16436900	-17869800	-49704200	0.168787	16436900	17869800	49704200	10751.8
232	-17371500	-18035400	-49952500	0.164313	17371500	18035400	49952500	10648			232	-16444800	-17859900	-49625600	0.164313	16444800	17859900	49625600	10438
233	-17282900	-18070400	-50291600	0.146766	17282900	18070400	50291600	9617.76			233	-16409300	-17938900	-50226000	0.146766	16409300	17938900	50226000	9522.88
234	-17281000	-18069100	-50284100	0.121043	17281000	18069100	50284100	7929.87			234	-16392400	-17933900	-50207000	0.121043	16392400	17933900	50207000	7847.42
235	-17285300	-18068000	-50272000	0.129625	17285300	18068000	50272000	8488.8			235	-16401500	-17933200	-50192700	0.129625	16401500	17933200	50192700	8400.17
236	-17700400	-17993700	-49325900	0.144954	17700400	17993700	49325900	9215.26			236	-17121100	-17723800	-47977700	0.144954	17121100	17723800	47977700	8728.61
237	-17713300	-17987500	-49268700	0.138208	17713300	17987500	49268700	8769.61			237	-17154700	-17707500	-47827400	0.138208	17154700	17707500	47827400	8279.49
238	-17712200	-17989700	-49285800	0.143802	17712200	17989700	49285800	9130.02			238	-17155700	-17715100	-47880500	0.143802	17155700	17715100	47880500	8631.46
239	-17871200	-18033400	-48117900	0.142496	17871200	18033400	48117900	8704.16			239	-17386000	-17890000	-44796100	0.142496	17386000	17890000	44796100	7685.07
240	-17876700	-17998800	-48192200	0.145029	17876700	17998800	48192200	8879.47			240	-17403500	-17785400	-45025200	0.145029	17403500	17785400	45025200	7880.19
241	-17873600	-18009700	-48158500	0.149865	17873600	18009700	48158500	9165.45			241	-17395600	-17828400	-44926000	0.149865	17395600	17828400	44926000	8116.5
242	-17495800	-18006100	-49618900	0.102433	17495800	18006100	49618900	6567.47			242	-16668800	-17786900	-48880700	0.102433	16668800	17786900	48880700	6347.08
243	-17498200	-18007400	-49625900	0.105288	17498200	18007400	49625900	6752.35			243	-16678900	-17790600	-48896900	0.105288	16678900	17790600	48896900	6528.42
244	-17487500	-18010200	-49657100	0.094125	17487500	18010200	49657100	6042.52			244	-16655800	-17796800	-48964500	0.094125	16655800	17796800	48964500	5849.34
245	-17711900	-17930400	-48862300	0.151487	17711900	17930400	48862300	9473.55			245	-17159900	-17606400	-47099800	0.151487	17159900	17606400	47099800	8835.51
246	-17840400	-18229200	-47701900	0.1112	17840400	18229200	47701900	6704.94			246	-17287900	-18712300	-43272700	0.1112	17287900	18712300	43272700	5717.75
247	-17840800	-18215700	-47718900	0.0986909	17840800	18215700	47718900	5953.49			247	-17294000	-18679800	-43348900	0.0986909	17294000	18679800	43348900	5087.18
248	-17840200	-18218800	-47711100	0.0878223	17840200	18218800	47711100	5296.53			248	-17292400	-18684200	-43332900	0.0878223	17292400	18684200	43332900	4524.43
249	-17866900	-17896700	-48466700	0.090525	17866900	17896700	48466700	5589.97			249	-17428500	-17469500	-45853800	0.090525	17428500	17469500	45853800	5054.42
250	-17871000	-17897700	-48469300	0.0716827	17871000	17897700	48469300	4427.04			250	-17447900	-17474000	-45866300	0.0716827	17447900	17474000	45866300	4005.11
251	-17857600	-17900200	-48501200	0.074764	17857600	17900200	48501200	4622.01			251	-17408300	-17481600	-45960100	0.074764	17408300	17481600	45960100	4190.19
252	-17478500	-18011800	-49677500	0.11918	17478500	18011800	49677500	7655.87			252	-16636100	-17800400	-49009800	0.11918	16636100	17800400	49009800	7417.2
253	-17489700	-18007600	-49636100	0.120115	17489700	18007600	49636100	7705.41			253	-16654400	-17790400	-48920200	0.120115	16654400	17790400	48920200	7452.41
254	-17481700	-18013400	-49685100	0.128217	17481700	18013400	49685100	8238.86			254	-16650000	-17804700	-49026100	0.128217	16650000	17804700	49026100	7985.34
255	-17469300	-18015600	-49713600	0.13079	17469300	18015600	49713600	8411.72			255	-16622700	-17809400	-49087200	0.13079	16622700	17809400	49087200	8161.59
256	-17849800	-18020100	-47978700	0.100704	17849800	18020100	47978700	6119.66			256	-17349500	-18157500	-44267300	0.100704	17349500	18157500	44267300	5340.36
257	-17846800	-18020400	-47957100	0.0866353	17846800	18020400	47957100	5260.63			257	-17342400	-18161200	-44213200	0.0866353	17342400	18161200	44213200	4585.03
258	-17847900	-18030700	-47954000	0.0691788	17847900	18030700	47954000	4200.63			258	-17342600	-18187800	-44187800	0.0691788	17342600	18187800	44187800	3658.84
259	-17850700	-18030800	-47974500	0.110615	17850700	18030800	47974500	6721.67			259	-17347800	-18183500	-44229200	0.110615	17347800	18183500	44229200	5859.32
260	-17709300	-17929500	-48858700	0.128048	17709300	17929500	48858700	8006.5			260	-17176400	-17612400	-47126200	0.128048	17176400	17612400	47126200	7476.99
261	-17861500	-17989000	-48093400	0.114921	17861500	17989000	48093400	7010.35			261	-17379000	-18054400	-44581600	0.114921	17379000	18054400	44581600	6159.8
262	-17861100	-18003400	-48075900	0.159686	17861100	18003400	48075900	9736.38			262	-17375800	-18095900	-44517200	0.159686	17375800	18095900	44517200	8542.61
263	-17865600	-18002100	-48109300	0.123968	17865600	18002100	48109300	7567.6			263	-17384900	-18085300	-44592800	0.123968	17384900	18085300	44592800	6650.04
264	-17865400	-17989700	-48120000	0.119534	17865400	17989700	48120000	7298.81			264	-17387200	-18052100	-44642300	0.119534	17387200	18052100	44642300	6421.66
265	-17773800	-17894900	-48547000	0.0974718	17773800	17894900	48547000	6030.7			265	-17351900	-17520700	-46295900	0.0974718	17351900	17520700	46295900	5528.64
266	-17773900	-17891900	-48525100	0.0890093	17773900	17891900	48525100	5502.78			266	-17357900	-17514400	-46245200	0.0890093	17357900	17514400	46245200	5039.41
267	-17767600	-17895900	-48560600	0.0901639	17767600	17895900	48560600	5580.93			267	-17339100	-17525700	-46344100	0.0901639	17339100	17525700	46344100	5122.66
268	-17859400	-18058200	-48008700	0.0765979	17859400	18058200	48008700	4661.67			268	-17371200	-18074700	-44505500	0.0765979	17371200	18074700	44505500	4094.82
269	-17859900	-18064500	-48006000	0.0683566	17859900	18064500	48006000	4159.98			269	-17369500	-18081300	-44486300	0.0683566	17369500	18081300	44486300	3651.88
270	-17857900	-18069100	-47987500	0.0681313	17857900	18069100	47987500	4143.69			270	-17365000	-18105300	-44430800	0.0681313	17365000	18105300	44430800	3633.24
271	-17344000	-18049500	-50081200	0.0805402	17344000	18049500	50081200	5241.74			271	-16429400	-17886200	-49829200	0.0805402	16429400	17886200	49829200	5153.16
272	-17355900	-18047000	-50051400	0.110102	17355900	18047000	50051400	7158.92			272	-16445500	-17880500	-49772200	0.110102	16445500	17880500	49772200	7031.2
273	-17349000	-18049200	-50073700	0.100055	17349000	18049200	50073700	6510.38			273	-16437800	-17885000	-49812000	0.100055	16437800	17885000	49812000	6398.28
274	-17749200	-17977600	-49162100	0.0729837	17749200	17977600	49162100	4615.03			274	-17286400	-17696700	-47618600	0.0729837	17286400	17696700	47618600	4344.54
275	-17745900	-17977800	-49167300	0.0695967	17745900	17977800	49167300	4401.53			275	-17273900	-17695800	-47624400	0.0695967	17273900	17695800	47624400	4143.28
276	-17834800	-17910600	-48598300	0.102008	17834800	17910600	48598300	6326.86			276	-17525200	-17567400	-46112500	0.102008	17525200	17567400	46112500	5759.88
277	-17838500	-17907400	-48571300	0.0767625	17838500	17907400	48571300	4756.62			277	-17516800	-17581900	-46038100	0.0767625	17516800	17581900	46038100	4323.04
278	-17676300	-17960300	-49111600	0.086381	17676300	17960300	49111600	5448.5			278	-17128900	-17700000	-47799900	0.086381	17128900	17700000	47799900	5168.21
279	-17681200	-17957200	-49084700	0.0847884	17681200	17957200	49084700	5343.16			279	-17146400	-17694300	-47741300	0.0847884	17146400	17694300	47741300	5062.92
280	-17678200	-17961300	-49116700	0.0854099	17678200	17961300	49116700	5388.33			280	-17140500	-17704300	-47818700	0.0854099	17140500	17704300	47818700	5114.22
281	-17480300	-18053300	-49971900	0.108912	17480300	18053300	49971900	7069.72			281	-16755800	-17898300	-49589000	0.108912	16755800	17898300	49589000	6928.47
282	-17475300	-18049600	-49950800	0.138829	17475300	18049600	49950800	9004.57			282	-16737400	-17890200	-49549500	0.138829	16737400	17890200	49549500	8817.71
283	-17708100	-18019400	-49502000	0.163974	17708100	18019400	49502000	10490.6			283	-17187500	-17800700	-48460200	0.163974	17187500	17800700	48460200	10055.4
284	-17712900	-18024700	-49535200	0.159896	17712900	18024700	49535200	10242.3			284	-17205800	-17814600	-48541500	0.159896	17205800	17814600	48541500	9836.02
285	-17724200	-18019500	-49486400	0.0804362	17724200	18019500	49486400	5144.05			285	-17237100	-17804000	-48434200	0.0804362	17237100	17804000	48434200	4930.33
286	-17725500	-18016700	-49465100	0.0834291	17725500	18016700	49465100	5331.49			286	-17236800	-17796700	-48382400	0.0834291	17236800	17796700	48382400	5104.17
287	-17739700	-17982200	-49204900	0.0809128	17739700	17982200	49204900	5123.75			287	-17253000	-17705700	-47716100	0.0809128	17253000	17705700	47716100	4832.17
288	-17743100	-17981900	-49199000	0.0817798	17743100	17981900	49199000	5177.74			288	-17266700	-17706700	-47709700	0.0817798	17266700	17706700	47709700	4883.47
289	-17846300	-18131800	-47841800	0.075873	17846300	18131800	47841800	4593.32			289	-17320100	-18463900	-43751100	0.075873	17320100	18463900	43751100	3960.41
290	-17847100	-18142400	-47837000	0.0853207	17847100	18142400	47837000	5164.96			290	-17318300	-18491100	-43711200	0.0853207	17318300	18491100	43711200	4448.34
291	-17847800	-18129600	-47854700	0.0708531	17847800	18129600	47854700	4291.32			291	-17323400	-18458500	-43780000	0.0708531	17323400	18458500	43780000	3702.21
292	-17355300	-18042900	-50022600	0.0975253	17355300	18042900	50022600	6334.69			292	-16433800	-17877800	-49765000	0.0975253	16433800	17877800	49765000	6225.8
293	-17348000	-18045800	-50050900	0.141401	17348000	18045800	50050900	9193.18			293	-16430700	-17885100	-49820000	0.141401	16430700	17885100	49820000	9044.3
294	-17696600	-18059700	-49801500	0.108955	17696600	18059700	49801500	7044.23			294	-17199900	-17896600	-49133100	0.108955	17199900	17896600	49133100	6846.49
295	-17330800	-18057200	-50149200	0.0861069	17330800	18057200	50149200	5616.84			295	-16426100	-17900000	-49930900	0.0861069	16426100	17900000	49930900	5529.27
296	-17341200	-18054700	-50121000	0.100843	17341200	18054700	50121000	6572.16			296	-16441300	-17895200	-49881800	0.100843	16441300	17895200	49881800	6465.01
297	-17336600	-18056700	-50139600	0.0895896	17336600	18056700	50139600	5842.35			297	-16438100	-17899000	-49911900	0.0895896	16438100	17899000	49911900	5749.59
298	-17748900	-17969900	-49107200	0.0768915	17748900	17969900	49107200	4852.61			298	-17267000	-17667000	-47426000	0.0768915	17267000	17667000	47426000	4544
299	-17745800	-17971200	-49120000	0.0787547	17745800	17971200	49120000	4972.31			299	-17252500	-17668300	-47449900	0.0787547	17252500	17668300	47449900	4657.51
300	-17742800	-17973800	-49141200	0.0764352	17742800	17973800	49141200	4829.38			300	-17244700	-17675600	-47509700	0.0764352	17244700	17675600	47509700	4529.93
301	-17650700	-18035000	-49671000	0.213772	17650700	18035000	49671000	13751.3			301	-17032900	-17830100	-48824800	0.213772	17032900	17830100	48824800	13263.9
302	-17686200	-18002400	-49402300	0.0905471	17686200	18002400	49402300	5771.29			302	-17090600	-17746800	-48172100	0.0905471	17090600	17746800	48172100	5489.63
303	-17683000	-18002000	-49402700	0.080273	17683000	18002000	49402700	5116.36			303	-17076700	-17744000	-48166500	0.080273	17076700	17744000	48166500	4865.09
304	-17677500	-18005600	-49433800	0.0890846	17677500	18005600	49433800	5683.96			304	-17063400	-17753100	-48244300	0.0890846	17063400	17753100	48244300	5413.77
305	-17779500	-17954900	-48969800	0.0815605	17779500	17954900	48969800	5123.61			305	-17343000	-17620500	-47017400	0.0815605	17343000	17620500	47017400	4751.51
306	-17772500	-17957500	-48995500	0.0911992	17772500	17957500	48995500	5733.98			306	-17323300	-17628100	-47091600	0.0911992	17323300	17628100	47091600	5326.55
307	-17781300	-17953800	-48960000	0.0800387	17781300	17953800	48960000	5026.34			307	-17353000	-17619300	-46999400	0.0800387	17353000	17619300	46999400	4660.24
308	-17819200	-17939600	-48820600	0.0829348	17819200	17939600	48820600	5184.24			308	-17459700	-17577100	-46590700	0.0829348	17459700	17577100	46590700	4761.59
309	-17811000	-17942100	-48847000	0.0997305	17811000	17942100	48847000	6239.52			309	-17437000	-17584900	-46669300	0.0997305	17437000	17584900	46669300	5741.24
310	-17819300	-17938300	-48811700	0.0816677	17819300	17938300	48811700	5103.41			310	-17465400	-17576200	-46578600	0.0816677	17465400	17576200	46578600	4687.01
311	-17863400	-17924600	-48669500	0.0827489	17863400	17924600	48669500	5146.96			311	-17533900	-17595200	-46146700	0.0827489	17533900	17595200	46146700	4679.83
312	-17854500	-17927000	-48695700	0.101151	17854500	17927000	48695700	6296.91			312	-17541500	-17568100	-46228100	0.101151	17541500	17568100	46228100	5736.26
313	-17861600	-17923500	-48663200	0.0806663	17861600	17923500	48663200	5016.2			313	-17533300	-17596900	-46141300	0.0806663	17533300	17596900	46141300	4561.21
314	-17909900	-17912100	-48516100	0.0863129	17909900	17912100	48516100	5341.78			314	-17490800	-17751100	-45683000	0.0863129	17490800	17751100	45683000	4805.73
315	-17902300	-17912400	-48543400	0.0995846	17902300	17912400	48543400	6168.58			315	-17498300	-17718500	-45769300	0.0995846	17498300	17718500	45769300	5560.6
316	-17908800	-17909300	-48510400	0.0877181	17908800	17909300	48510400	5427.48			316	-17490500	-17749200	-45682700	0.0877181	17490500	17749200	45682700	4883.8
317	-17896100	-17966100	-48363000	0.0867305	17896100	17966100	48363000	5341.09			317	-17449600	-17921600	-45218200	0.0867305	17449600	17921600	45218200	4754.61
318	-17898100	-17953500	-48390400	0.0995575	17898100	17953500	48390400	6136.27			318	-17456600	-17883500	-45306300	0.0995575	17456600	17883500	45306300	5473.51
319	-17895000	-17961600	-48359700	0.0894416	17895000	17961600	48359700	5507.14			319	-17449500	-17914100	-45224900	0.0894416	17449500	17914100	45224900	4904.04
320	-17883000	-18022200	-48213800	0.0858269	17883000	18022200	48213800	5260.16			320	-17410500	-18101000	-44760100	0.0858269	17410500	18101000	44760100	4634.21
321	-17884900	-18009700	-48239700	0.0968349	17884900	18009700	48239700	5939.59			321	-17416700	-18060300	-44844900	0.0968349	17416700	18060300	44844900	5242.83
322	-17881900	-18016500	-48211100	0.0866485	17881900	18016500	48211100	5309.68			322	-17410800	-18089600	-44772900	0.0866485	17410800	18089600	44772900	4680.2
323	-17871200	-18079400	-48072200	0.086447	17871200	18079400	48072200	5274.31			323	-17374700	-18280500	-44324400	0.086447	17374700	18280500	44324400	4601.31
324	-17872900	-18065500	-48098500	0.100136	17872900	18065500	48098500	6114.41			324	-17380600	-18239200	-44407700	0.100136	17380600	18239200	44407700	5344.09
325	-17870400	-18071400	-48074600	0.0894682	17870400	18071400	48074600	5458.66			325	-17375800	-18262300	-44350700	0.0894682	17375800	18262300	44350700	4765.8
326	-17860800	-18134600	-47942700	0.0837007	17860800	18134600	47942700	5085.87			326	-17343300	-18450900	-43929600	0.0837007	17343300	18450900	43929600	4398.14
327	-17862200	-18121200	-47966300	0.0996759	17862200	18121200	47966300	6060.88			327	-17348400	-18411600	-44005600	0.0996759	17348400	18411600	44005600	5250.13
328	-17860100	-18124300	-47947500	0.0841377	17860100	18124300	47947500	5112.76			328	-17344700	-18426200	-43964500	0.0841377	17344700	18426200	43964500	4425.59
329	-17852000	-18184500	-47829900	0.0864102	17852000	18184500	47829900	5231.9			329	-17316800	-18600300	-43591300	0.0864102	17316800	18600300	43591300	4490.94
330	-17853100	-18171800	-47850400	0.099553	17853100	18171800	47850400	6031.32			330	-17321100	-18564700	-43657800	0.099553	17321100	18564700	43657800	5184.75
331	-17851600	-18173300	-47837900	0.0879184	17851600	18173300	47837900	5324.13			331	-17319100	-18571500	-43636200	0.0879184	17319100	18571500	43636200	4575.45
332	-17845200	-18225100	-47740700	0.0874941	17845200	18225100	47740700	5282.75			332	-17296600	-18711400	-43335800	0.0874941	17296600	18711400	43335800	4509.66
333	-17846000	-18214700	-47756900	0.099421	17846000	18214700	47756900	6005.72			333	-17299800	-18684100	-43386200	0.099421	17299800	18684100	43386200	5132.43
334	-17845000	-18213300	-47750800	0.0875333	17845000	18213300	47750800	5286.38			334	-17299600	-18680500	-43388200	0.0875333	17299600	18680500	43388200	4518.88
335	-17769200	-17917000	-48709500	0.0785727	17769200	17917000	48709500	4889.62			335	-17153300	-17527900	-46545900	0.0785727	17153300	17527900	46545900	4489.03
336	-17788900	-17913900	-48667800	0.086261	17788900	17913900	48667800	5361.09			336	-17205600	-17519100	-46430900	0.086261	17205600	17519100	46430900	4909.85
337	-17773100	-17916600	-48703000	0.074833	17773100	17916600	48703000	4655.99			337	-17172000	-17528500	-46531500	0.074833	17172000	17528500	46531500	4273.91
338	-17683100	-17934800	-48922900	0.082245	17683100	17934800	48922900	5153.08			338	-16949800	-17581500	-47132400	0.082245	16949800	17581500	47132400	4792.52
339	-17702600	-17931800	-48881400	0.0921197	17702600	17931800	48881400	5764.31			339	-16996600	-17572400	-47020900	0.0921197	16996600	17572400	47020900	5348.28
340	-17689700	-17934300	-48912300	0.0796381	17689700	17934300	48912300	4988.17			340	-16972600	-17580900	-47105300	0.0796381	16972600	17580900	47105300	4637.01
341	-17606200	-17953500	-49133100	0.0831093	17606200	17953500	49133100	5242.61			341	-16780800	-17635800	-47688900	0.0831093	16780800	17635800	47688900	4935.36
342	-17622900	-17950000	-49091100	0.0957941	17622900	17950000	49091100	6034.69			342	-16818100	-17625600	-47579300	0.0957941	16818100	17625600	47579300	5667.73
343	-17613900	-17952400	-49117600	0.0806056	17613900	17952400	49117600	5082.24			343	-16805000	-17633500	-47648600	0.0806056	16805000	17633500	47648600	4780.69
344	-17537900	-17972300	-49335600	0.0849281	17537900	17972300	49335600	5392.67			344	-16647400	-17689800	-48208100	0.0849281	16647400	17689800	48208100	5133.99
345	-17552500	-17968700	-49295100	0.102555	17552500	17968700	49295100	6503.43			345	-16677500	-17679700	-48106200	0.102555	16677500	17679700	48106200	6178.18
346	-17546000	-17971100	-49319100	0.0909051	17546000	17971100	49319100	5769.24			346	-16670500	-17687200	-48166900	0.0909051	16670500	17687200	48166900	5488.2
347	-17478400	-17990600	-49525600	0.0775082	17478400	17990600	49525600	4952.16			347	-16550500	-17741200	-48672200	0.0775082	16550500	17741200	48672200	4761.28
348	-17492000	-17987300	-49488400	0.095423	17492000	17987300	49488400	6089.49			348	-16571400	-17731500	-48582100	0.095423	16571400	17731500	48582100	5843.68
349	-17486200	-17989500	-49510200	0.069447	17486200	17989500	49510200	4435.01			349	-16567500	-17737900	-48631800	0.069447	16567500	17737900	48631800	4260.47
350	-17311700	-18066500	-50234900	0.110469	17311700	18066500	50234900	7226.58			350	-16460900	-17938300	-50169600	0.110469	16460900	17938300	50169600	7156.49
351	-17312100	-18068600	-50249100	0.103128	17312100	18068600	50249100	6749.76			351	-16474200	-17944900	-50203800	0.103128	16474200	17944900	50203800	6689.82
352	-17315400	-18065800	-50226000	0.100617	17315400	18065800	50226000	6580.25			352	-16467600	-17938200	-50162400	0.100617	16467600	17938200	50162400	6516.95
353	-17298800	-18074100	-50302000	0.0986253	17298800	18074100	50302000	6466.33			353	-16479700	-17956000	-50277500	0.0986253	16479700	17956000	50277500	6414.83
354	-17296600	-18072700	-50294400	0.0841524	17296600	18072700	50294400	5515.83			354	-16463600	-17951300	-50260000	0.0841524	16463600	17951300	50260000	5469.33
355	-17862200	-18015500	-48071700	0.120899	17862200	18015500	48071700	7371.27			355	-17374700	-18127200	-44477500	0.120899	17374700	18127200	44477500	6460.38
356	-17864300	-18028000	-48074000	0.0733163	17864300	18028000	48074000	4471.08			356	-17376300	-18158100	-44458600	0.0733163	17376300	18158100	44458600	3916.41
357	-17399100	-18024100	-49844600	0.16052	17399100	18024100	49844600	10365.1			357	-16465900	-17830100	-49392100	0.16052	16465900	17830100	49392100	10113.6
358	-17389900	-18027400	-49877200	0.127162	17389900	18027400	49877200	8219.92			358	-16455800	-17839000	-49465500	0.127162	16455800	17839000	49465500	8032.37
359	-17397300	-18024000	-49845300	0.12658	17397300	18024000	49845300	8173.62			359	-16460300	-17830100	-49397600	0.12658	16460300	17830100	49397600	7976.38
360	-17407300	-18020900	-49813500	0.164539	17407300	18020900	49813500	10613.7			360	-16472400	-17821600	-49324400	0.164539	16472400	17821600	49324400	10342.1
361	-17395800	-18027800	-49874200	0.214401	17395800	18027800	49874200	13858.4			361	-16472300	-17838700	-49446900	0.214401	16472300	17838700	49446900	13535.8
362	-17387700	-18031100	-49905900	0.244142	17387700	18031100	49905900	15797.4			362	-16465800	-17846500	-49509300	0.244142	16465800	17846500	49509300	15447.3
363	-17859500	-17944400	-48123400	0.100524	17859500	17944400	48123400	6135.93			363	-17383700	-17934400	-44734700	0.100524	17383700	17934400	44734700	5411.7
364	-17859600	-18037000	-48031600	0.0929288	17859600	18037000	48031600	5658.98			364	-17365200	-18190900	-44346300	0.0929288	17365200	18190900	44346300	4944.93
365	-17860600	-18024200	-48051800	0.117516	17860600	18024200	48051800	7160.5			365	-17370500	-18155100	-44419700	0.117516	17370500	18155100	44419700	6267.97
366	-17404200	-18020000	-49809900	0.136173	17404200	18020000	49809900	8782.6			366	-16466100	-17819900	-49319100	0.136173	16466100	17819900	49319100	8557.05
367	-17396500	-18023300	-49841300	0.108559	17396500	18023300	49841300	7008.91			367	-16456300	-17828800	-49392000	0.108559	16456300	17828800	49392000	6839.18
368	-17392500	-18027300	-49873700	0.126963	17392500	18027300	49873700	8206.24			368	-16462400	-17838500	-49455100	0.126963	16462400	17838500	49455100	8017.26
369	-17399000	-18025400	-49853800	0.165365	17399000	18025400	49853800	10681.5			369	-16469200	-17833000	-49409300	0.165365	16469200	17833000	49409300	10425.6
370	-17408500	-18021200	-49814500	0.166169	17408500	18021200	49814500	10719.4			370	-16479200	-17822500	-49324800	0.166169	16479200	17822500	49324800	10445.3
371	-17863200	-17911900	-48182200	0.152097	17863200	17911900	48182200	9300.55			371	-17398600	-17839600	-44936000	0.152097	17398600	17839600	44936000	8241.59
372	-17860300	-17917600	-48155800	0.15443	17860300	17917600	48155800	9434.76			372	-17390600	-17858900	-44859600	0.15443	17390600	17858900	44859600	8345.71
373	-17866100	-17905100	-48210200	0.15887	17866100	17905100	48210200	9723.85			373	-17406700	-17817100	-45016700	0.15887	17406700	17817100	45016700	8632.67
374	-17634400	-17967600	-49205400	0.202595	17634400	17967600	49205400	12816.4			374	-16986100	-17703000	-47963700	0.202595	16986100	17703000	47963700	12177.2
375	-17838000	-18157200	-47757100	0.185018	17838000	18157200	47757100	11169.6			375	-17302100	-18526400	-43560400	0.185018	17302100	18526400	43560400	9595.15
376	-17838600	-18151700	-47766900	0.191416	17838600	18151700	47766900	11559.3			376	-17304100	-18515400	-43585100	0.191416	17304100	18515400	43585100	9934.92
377	-17837500	-18124500	-47786400	0.195414	17837500	18124500	47786400	11805.7			377	-17307000	-18445900	-43675500	0.195414	17307000	18445900	43675500	10168.4
378	-17836300	-18122800	-47779200	0.237346	17836300	18122800	47779200	14334.9			378	-17304400	-18437800	-43665000	0.237346	17304400	18437800	43665000	12344.1
379	-17872500	-17985700	-48175100	0.116628	17872500	17985700	48175100	7135.24			379	-17402500	-18028300	-44775600	0.116628	17402500	18028300	44775600	6295.49
380	-17873200	-17997900	-48167400	0.118497	17873200	17997900	48167400	7248.49			380	-17400500	-18060000	-44728900	0.118497	17400500	18060000	44728900	6387.51
381	-17869500	-18000400	-48138600	0.121463	17869500	18000400	48138600	7422.4			381	-17393000	-18073800	-44661600	0.121463	17393000	18073800	44661600	6531.8
382	-17794500	-17903200	-48585700	0.191165	17794500	17903200	48585700	11846.5			382	-17359500	-17525800	-46325000	0.191165	17359500	17525800	46325000	10855.6
383	-17778400	-17907500	-48632600	0.187126	17778400	17907500	48632600	11613.9			383	-17320400	-17539200	-46459400	0.187126	17320400	17539200	46459400	10675.3
384	-17795100	-17900600	-48566700	0.197167	17795100	17900600	48566700	12210.2			384	-17370600	-17522100	-46287300	0.197167	17370600	17522100	46287300	11182.1
385	-17811400	-17896300	-48519600	0.190677	17811400	17896300	48519600	11790.2			385	-17412100	-17508700	-46150000	0.190677	17412100	17508700	46150000	10763.4
386	-17857900	-17923700	-48132900	0.145241	17857900	17923700	48132900	8866.59			386	-17384300	-17879200	-44794100	0.145241	17384300	17879200	44794100	7831.52
387	-17495000	-18044200	-49892300	0.13154	17495000	18044200	49892300	8515.72			387	-16769000	-17879300	-49440500	0.13154	16769000	17879300	49440500	8324.48
388	-17657100	-17949200	-49051200	0.152859	17657100	17949200	49051200	9619.04			388	-16971600	-17638100	-47514800	0.152859	16971600	17638100	47514800	9036.16
389	-17641600	-17953800	-49099800	0.15659	17641600	17953800	49099800	9869.47			389	-16940700	-17651400	-47640600	0.15659	16940700	17651400	47640600	9296.9
390	-17646700	-17953000	-49088700	0.163218	17646700	17953000	49088700	10283.6			390	-16959400	-17651000	-47619000	0.163218	16959400	17651000	47619000	9684.49
391	-17631900	-17958100	-49140600	0.183425	17631900	17958100	49140600	11576.6			391	-16927400	-17664900	-47750500	0.183425	16927400	17664900	47750500	10932.8
392	-17594600	-17965700	-49231800	0.145648	17594600	17965700	49231800	9219.01			392	-16819500	-17679100	-47959700	0.145648	16819500	17679100	47959700	8739
393	-17608200	-17962200	-49192900	0.132343	17608200	17962200	49192900	8366.33			393	-16852200	-17670100	-47863000	0.132343	16852200	17670100	47863000	7915.03
394	-17611600	-17959400	-49170200	0.112216	17611600	17959400	49170200	7088.44			394	-16854100	-17661700	-47800700	0.112216	16854100	17661700	47800700	6696.07
395	-17476400	-17992500	-49541800	0.0821786	17476400	17992500	49541800	5253.49			395	-16556000	-17746600	-48705700	0.0821786	16556000	17746600	48705700	5054.59
396	-17467600	-17996200	-49576600	0.0854169	17467600	17996200	49576600	5466.82			396	-16542600	-17756300	-48788200	0.0854169	16542600	17756300	48788200	5268.92
397	-17535500	-17974500	-49353600	0.115053	17535500	17974500	49353600	7310.03			397	-16653700	-17696800	-48251900	0.115053	16653700	17696800	48251900	6966.64
398	-17524100	-17977800	-49389000	0.121822	17524100	17977800	49389000	7749.04			398	-16638100	-17706700	-48338600	0.121822	16638100	17706700	48338600	7398.87
399	-17601500	-17955700	-49153300	0.103227	17601500	17955700	49153300	6516.06			399	-16782700	-17643500	-47742100	0.103227	16782700	17643500	47742100	6142.17
400	-17590000	-17959000	-49188900	0.112272	17590000	17959000	49188900	7095.24			400	-16761600	-17653500	-47834900	0.112272	16761600	17653500	47834900	6701.85
401	-17676700	-17937800	-48950500	0.103418	17676700	17937800	48950500	6485.68			401	-16943400	-17591100	-47207400	0.103418	16943400	17591100	47207400	6042.69
402	-17661600	-17941100	-48989400	0.109898	17661600	17941100	48989400	6900.64			402	-16913400	-17601500	-47311700	0.109898	16913400	17601500	47311700	6444.25
403	-17757500	-17920000	-48742400	0.0988575	17757500	17920000	48742400	6158.51			403	-17135700	-17538800	-46641700	0.0988575	17135700	17538800	46641700	5667.13
404	-17741100	-17923500	-48783600	0.112232	17741100	17923500	48783600	7000.9			404	-17099200	-17549600	-46755300	0.112232	17099200	17549600	46755300	6458.69
405	-17843700	-18214700	-47740200	0.111601	17843700	18214700	47740200	6737.41			405	-17297700	-18683400	-43371800	0.111601	17297700	18683400	43371800	5757.97
406	-17842500	-18214700	-47731500	0.124744	17842500	18214700	47731500	7528.49			406	-17295800	-18681200	-43360000	0.124744	17295800	18681200	43360000	6432.99
407	-17849900	-18178100	-47820900	0.107347	17849900	18178100	47820900	6497.02			407	-17315600	-18586600	-43596400	0.107347	17315600	18586600	43596400	5579.16
408	-17848200	-18182200	-47804700	0.116704	17848200	18182200	47804700	7059.5			408	-17312100	-18598900	-43558900	0.116704	17312100	18598900	43558900	6057.76
409	-17858100	-18131900	-47925800	0.104832	17858100	18131900	47925800	6365.8			409	-17340000	-18449300	-43907800	0.104832	17340000	18449300	43907800	5503.81
410	-17855900	-18138600	-47903700	0.111909	17855900	18138600	47903700	6790.59			410	-17335100	-18472000	-43850100	0.111909	17335100	18472000	43850100	5864.16
411	-17867800	-18079300	-48047800	0.108007	17867800	18079300	48047800	6583.92			411	-17369400	-18289500	-44277400	0.108007	17369400	18289500	44277400	5739.26
412	-17865400	-18087600	-48022400	0.112221	17865400	18087600	48022400	6835.12			412	-17363500	-18317800	-44207400	0.112221	17363500	18317800	44207400	5949.44
413	-17879100	-18026000	-48181900	0.114413	17879100	18026000	48181900	7004.36			413	-17403600	-18121000	-44690800	0.114413	17403600	18121000	44690800	6163.01
414	-17876200	-18034100	-48153300	0.118097	17876200	18034100	48153300	7223.05			414	-17396500	-18151300	-44609100	0.118097	17396500	18151300	44609100	6344.13
415	-17891700	-17971000	-48327200	0.109021	17891700	17971000	48327200	6705.49			415	-17441300	-17947500	-45133100	0.109021	17441300	17947500	45133100	5959.24
416	-17888600	-17980400	-48295200	0.116447	17888600	17980400	48295200	7154.68			416	-17433000	-17978800	-45043000	0.116447	17433000	17978800	45043000	6345.88
417	-17905300	-17919000	-48476300	0.106179	17905300	17919000	48476300	6562.33			417	-17481700	-17781900	-45587500	0.106179	17481700	17781900	45587500	5892.73
418	-17901900	-17927900	-48442500	0.113007	17901900	17927900	48442500	6976.48			418	-17473100	-17813800	-45494100	0.113007	17473100	17813800	45494100	6251.97
419	-17870900	-17920000	-48629100	0.0998651	17870900	17920000	48629100	6203.05			419	-17524200	-17627400	-46045400	0.0998651	17524200	17627400	46045400	5628.48
420	-17880500	-17916300	-48593200	0.107752	17880500	17916300	48593200	6684.97			420	-17514700	-17660500	-45944500	0.107752	17514700	17660500	45944500	6052.34
421	-17827800	-17934600	-48776600	0.103555	17827800	17934600	48776600	6463.57			421	-17494100	-17566800	-46482900	0.103555	17494100	17566800	46482900	5923.86
422	-17836900	-17931000	-48741700	0.112073	17836900	17931000	48741700	6987.13			422	-17524400	-17557500	-46386400	0.112073	17524400	17557500	46386400	6390.22
423	-17789900	-17949900	-48923700	0.104403	17789900	17949900	48923700	6548.44			423	-17380000	-17609800	-46904400	0.104403	17380000	17609800	46904400	6059.21
424	-17798400	-17946100	-48887800	0.116073	17798400	17946100	48887800	7271.68			424	-17406900	-17600300	-46809800	0.116073	17406900	17600300	46809800	6714.83
425	-17840700	-18166100	-47767600	0.170817	17840700	18166100	47767600	10317.2			425	-17303800	-18555200	-43543500	0.170817	17303800	18555200	43543500	8856.29
426	-17839400	-18147100	-47777100	0.175902	17839400	18147100	47777100	10625.9			426	-17305700	-18504500	-43607700	0.175902	17305700	18504500	43607700	9136.31
427	-17833800	-18110900	-47773400	0.153389	17833800	18110900	47773400	9261.1			427	-17302200	-18401300	-43685600	0.153389	17302200	18401300	43685600	7980.09
428	-17836600	-18134000	-47770300	0.187692	17836600	18134000	47770300	11333.7			428	-17304900	-18466500	-43640100	0.187692	17304900	18466500	43640100	9755.95
429	-17857000	-18017600	-48032600	0.142714	17857000	18017600	48032600	8689.24			429	-17364100	-18141800	-44387800	0.142714	17364100	18141800	44387800	7601.48
430	-17853800	-18014100	-48012900	0.134862	17853800	18014100	48012900	8205.03			430	-17358200	-18136700	-44350400	0.134862	17358200	18136700	44350400	7172.59
431	-17419600	-18017300	-49775100	0.198193	17419600	18017300	49775100	12768.7			431	-16492200	-17812300	-49238500	0.198193	16492200	17812300	49238500	12421
432	-17425500	-18014100	-49746400	0.178087	17425500	18014100	49746400	11462.3			432	-16495400	-17803700	-49174200	0.178087	16495400	17803700	49174200	11135.4
433	-17877800	-17906900	-48528500	0.0942515	17877800	17906900	48528500	5833.67			433	-17500300	-17677800	-45824400	0.0942515	17500300	17677800	45824400	5271.28
434	-17870200	-17906900	-48536300	0.10833	17870200	17906900	48536300	6706.41			434	-17503300	-17658000	-45865600	0.10833	17503300	17658000	45865600	6066.68
435	-17831500	-17921500	-48679000	0.114246	17831500	17921500	48679000	7106.23			435	-17538600	-17547100	-46297900	0.114246	17538600	17547100	46297900	6493.67
436	-17823400	-17926100	-48720400	0.11764	17823400	17926100	48720400	7327.61			436	-17512200	-17559300	-46411200	0.11764	17512200	17559300	46411200	6712.96
437	-17876600	-17946800	-48243500	0.141088	17876600	17946800	48243500	8649.55			437	-17420100	-17916500	-45012800	0.141088	17420100	17916500	45012800	7674.29
438	-17871700	-17988800	-48165900	0.117363	17871700	17988800	48165900	7178.06			438	-17409500	-17849600	-45004100	0.117363	17409500	17849600	45004100	6376.66
439	-17872400	-17993000	-48166700	0.140206	17872400	17993000	48166700	8575.79			439	-17408900	-17852800	-44996400	0.140206	17408900	17852800	44996400	7615.85
440	-17866800	-17874600	-48245400	0.131668	17866800	17874600	48245400	8066.64			440	-17432300	-17627700	-45388700	0.131668	17432300	17627700	45388700	7240.05
441	-17867600	-17889800	-48236300	0.170755	17867600	17889800	48236300	10459.5			441	-17430400	-17659700	-45343500	0.170755	17430400	17659700	45343500	9376.74
442	-17689100	-17940000	-48953900	0.151904	17689100	17940000	48953900	9528.7			442	-17064400	-17618100	-47278900	0.151904	17064400	17618100	47278900	8910.09
443	-17697000	-17936900	-48924000	0.168415	17697000	17936900	48924000	10553.9			443	-17088200	-17611300	-47206700	0.168415	17088200	17611300	47206700	9854.58
444	-17682800	-17942200	-48976000	0.164302	17682800	17942200	48976000	10313.9			444	-17058400	-17626800	-47347100	0.164302	17058400	17626800	47347100	9661.04
445	-17674900	-17944600	-49000800	0.151372	17674900	17944600	49000800	9509.96			445	-17034700	-17631100	-47402000	0.151372	17034700	17631100	47402000	8916.69
446	-17727500	-17922000	-48786500	0.154779	17727500	17922000	48786500	9654.64			446	-17211100	-17588200	-46919100	0.154779	17211100	17588200	46919100	8971.97
447	-17853600	-17997600	-48028500	0.116773	17853600	17997600	48028500	7107.28			447	-17361000	-18090800	-44416400	0.116773	17361000	18090800	44416400	6222.64
448	-17857200	-18000300	-48051400	0.152469	17857200	18000300	48051400	9287.82			448	-17367700	-18093500	-44461500	0.152469	17367700	18093500	44461500	8139.04
449	-17423800	-18019900	-49789800	0.20064	17423800	18019900	49789800	12933.6			449	-16517500	-17818800	-49259400	0.20064	16517500	17818800	49259400	12586.7
450	-17441300	-18015000	-49737200	0.184771	17441300	18015000	49737200	11890.4			450	-16542900	-17806300	-49144900	0.184771	16542900	17806300	49144900	11545.9
451	-17843000	-18103200	-47846900	0.115485	17843000	18103200	47846900	6990.59			451	-17320300	-18390900	-43825800	0.115485	17320300	18390900	43825800	6039.63
452	-17844000	-18120200	-47837000	0.107789	17844000	18120200	47837000	6523.57			452	-17318800	-18435700	-43769700	0.107789	17318800	18435700	43769700	5628.31
453	-17845600	-18117300	-47851400	0.095891	17845600	18117300	47851400	5806.33			453	-17322100	-18426200	-43803300	0.095891	17322100	18426200	43803300	5012.86
454	-17844800	-18100900	-47861900	0.105652	17844800	18100900	47861900	6398.7			454	-17323800	-18382900	-43858900	0.105652	17323800	18382900	43858900	5531.81
455	-17840200	-18087200	-47842700	0.129997	17840200	18087200	47842700	7866.52			455	-17317700	-18349200	-43848500	0.129997	17317700	18349200	43848500	6800.84
456	-17842000	-18085300	-47857600	0.126878	17842000	18085300	47857600	7681.77			456	-17321400	-18343000	-43881200	0.126878	17321400	18343000	43881200	6645.45
457	-17557300	-18017000	-49635500	0.209163	17557300	18017000	49635500	13426.1			457	-16865400	-17821900	-48933600	0.209163	16865400	17821900	48933600	13008.7
458	-17547900	-18021800	-49679000	0.193138	17547900	18021800	49679000	12415.5			458	-16850700	-17832300	-49023000	0.193138	16850700	17832300	49023000	12049.3
459	-17570700	-18013900	-49600100	0.121129	17570700	18013900	49600100	7766.43			459	-16892300	-17815700	-48862400	0.121129	16892300	17815700	48862400	7516.02
460	-17842100	-17917900	-48642800	0.110637	17842100	17917900	48642800	6873.54			460	-17535200	-17569700	-46181300	0.110637	17535200	17569700	46181300	6263.36
461	-17833900	-17922800	-48686400	0.111431	17833900	17922800	48686400	6933.13			461	-17541100	-17548000	-46301900	0.111431	17541100	17548000	46301900	6334.79
462	-17838900	-17916800	-48638100	0.106387	17838900	17916800	48638100	6608.17			462	-17534800	-17565500	-46182900	0.106387	17534800	17565500	46182900	6022.84
463	-17852600	-17915700	-48616800	0.0917119	17852600	17915700	48616800	5693.06			463	-17527000	-17599700	-46092900	0.0917119	17527000	17599700	46092900	5176.56
464	-17850000	-17912700	-48597600	0.12604	17850000	17912700	48597600	7818.41			464	-17521400	-17598900	-46054300	0.12604	17521400	17598900	46054300	7103.84
465	-17824000	-17998500	-47815400	0.115417	17824000	17998500	47815400	6970.84			465	-17301300	-18086300	-43994600	0.115417	17301300	18086300	43994600	6051.78
466	-17825600	-18014400	-47811500	0.123145	17825600	18014400	47811500	7437.77			466	-17303000	-18125700	-43967300	0.123145	17303000	18125700	43967300	6453.42
467	-17412900	-18021700	-49813300	0.140699	17412900	18021700	49813300	9076.33			467	-16495400	-17823200	-49313100	0.140699	16495400	17823200	49313100	8841.83
468	-17406900	-18024600	-49840000	0.227481	17406900	18024600	49840000	14687.6			468	-16488500	-17830000	-49368700	0.227481	16488500	17830000	49368700	14323.2
469	-17845000	-18135700	-47828800	0.105346	17845000	18135700	47828800	6374.87			469	-17317200	-18476100	-43717800	0.105346	17317200	18476100	43717800	5492.72
470	-17767400	-17960000	-49018700	0.118327	17767400	17960000	49018700	7445.38			470	-17332800	-17647400	-47220000	0.118327	17332800	17647400	47220000	6944.48
471	-17766300	-17960900	-49025800	0.104474	17766300	17960900	49025800	6575.32			471	-17325800	-17647400	-47227100	0.104474	17325800	17647400	47227100	6132.63
472	-17842200	-18236500	-47707600	0.139792	17842200	18236500	47707600	8431.33			472	-17291200	-18735400	-43273000	0.139792	17291200	18735400	43273000	7190.22
473	-17840600	-18244300	-47688800	0.15283	17840600	18244300	47688800	9212.19			473	-17286900	-18751300	-43226600	0.15283	17286900	18751300	43226600	7848.54
474	-17838800	-18252100	-47667700	0.160603	17838800	18252100	47667700	9674.14			474	-17281700	-18750200	-43190800	0.160603	17281700	18750200	43190800	8236.28
475	-17884400	-17895400	-48440100	0.134845	17884400	17895400	48440100	8320.26			475	-17464300	-17469600	-45775500	0.134845	17464300	17469600	45775500	7510.27
476	-17858400	-17900200	-48500500	0.121341	17858400	17900200	48500500	7501.34			476	-17396100	-17478700	-45951700	0.121341	17396100	17478700	45951700	6797.57
477	-17839600	-18250200	-47675600	0.130573	17839600	18250200	47675600	7867.33			477	-17285100	-18691900	-43273100	0.130573	17285100	18691900	43273100	6712.15
478	-17839100	-18255800	-47666300	0.121358	17839100	18255800	47666300	7310.08			478	-17282700	-18719500	-43228400	0.121358	17282700	18719500	43228400	6230.07
479	-17334100	-18052900	-50115400	0.129358	17334100	18052900	50115400	8428.34			479	-16438700	-17905000	-49954500	0.129358	16438700	17905000	49954500	8314.5
480	-17340100	-18049900	-50087500	0.133867	17340100	18049900	50087500	8714.01			480	-16436800	-17897400	-49901900	0.133867	16436800	17897400	49901900	8588.01
481	-17843600	-18214600	-47739600	0.170006	17843600	18214600	47739600	10263.1			481	-17299400	-18536100	-43530800	0.170006	17299400	18536100	43530800	8807.76
482	-17842500	-18225900	-47720900	0.155969	17842500	18225900	47720900	9410.47			482	-17296100	-18585000	-43458900	0.155969	17296100	18585000	43458900	8063.48
483	-17526900	-18031100	-49766400	0.163143	17526900	18031100	49766400	10517.8			483	-16817700	-17852200	-49198100	0.163143	16817700	17852200	49198100	10239.4
484	-17545900	-18030300	-49741900	0.154022	17545900	18030300	49741900	9922.92			484	-16864600	-17852200	-49151100	0.154022	16864600	17852200	49151100	9654.67
485	-17347900	-18046900	-50058600	0.114805	17347900	18046900	50058600	7466.07			485	-16431900	-17881600	-49793700	0.114805	16431900	17881600	49793700	7336.33
486	-17335900	-18050500	-50096600	0.11315	17335900	18050500	50096600	7367.53			486	-16418000	-17889500	-49864200	0.11315	16418000	17889500	49864200	7247.99
487	-17337600	-18049000	-50083800	0.114811	17337600	18049000	50083800	7472.42			487	-16418400	-17886500	-49842000	0.114811	16418400	17886500	49842000	7348.57
488	-17351800	-18045800	-50046900	0.136886	17351800	18045800	50046900	8898.69			488	-16435400	-17879600	-49776400	0.136886	16435400	17879600	49776400	8742.19
489	-17849900	-18174800	-47824300	0.121657	17849900	18174800	47824300	7363.75			489	-17319600	-18375900	-43835200	0.121657	17319600	18375900	43835200	6363.48
490	-17850700	-18174700	-47830300	0.124367	17850700	18174700	47830300	7529.41			490	-17318900	-18355900	-43850300	0.124367	17318900	18355900	43850300	6507.31
491	-17848700	-18191400	-47799400	0.121585	17848700	18191400	47799400	7354.06			491	-17312000	-18414300	-43743000	0.121585	17312000	18414300	43743000	6340.45
492	-17564200	-17986100	-49408300	0.206443	17564200	17986100	49408300	13145.8			492	-16801100	-17739900	-48412400	0.206443	16801100	17739900	48412400	12591.4
493	-17292900	-18064600	-50239700	0.0471161	17292900	18064600	50239700	3082.21			493	-16397600	-17924900	-50137700	0.0471161	16397600	17924900	50137700	3047.21
494	-17289000	-18066100	-50254300	0.0514543	17289000	18066100	50254300	3367.62			494	-16397600	-17928200	-50160900	0.0514543	16397600	17928200	50160900	3330.54
495	-17293300	-18064500	-50238900	0.0569733	17293300	18064500	50238900	3726.95			495	-16402500	-17925800	-50139100	0.0569733	16402500	17925800	50139100	3685.06
496	-17481200	-18009100	-49655500	0.109695	17481200	18009100	49655500	7041.25			496	-16635000	-17793500	-48961700	0.109695	16635000	17793500	48961700	6814.95
497	-17474500	-18010300	-49670500	0.120451	17474500	18010300	49670500	7735.31			497	-16617600	-17795700	-48994300	0.120451	16617600	17795700	48994300	7490.84
498	-17493100	-18006200	-49622900	0.143943	17493100	18006200	49622900	9229.95			498	-16653600	-17786400	-48892200	0.143943	16653600	17786400	48892200	8921.67
499	-17831800	-18082700	-47787000	0.0598437	17831800	18082700	47787000	3613.86			499	-17306200	-18304500	-43811300	0.0598437	17306200	18304500	43811300	3124.51
500	-17832200	-18085700	-47787300	0.0642534	17832200	18085700	47787300	3880.32			500	-17306500	-18306400	-43811400	0.0642534	17306500	18306400	43811400	3354.84
501	-17832400	-18093900	-47780500	0.0744964	17832400	18093900	47780500	4498.18			501	-17305200	-18333900	-43774600	0.0744964	17305200	18333900	43774600	3885.54
502	-17847700	-18047200	-47936400	0.0277572	17847700	18047200	47936400	1684.67			502	-17339100	-18233100	-44117800	0.0277572	17339100	18233100	44117800	1464.98
503	-17847900	-18039200	-47945700	0.0415366	17847900	18039200	47945700	2521.62			503	-17340900	-18211400	-44152100	0.0415366	17340900	18211400	44152100	2194.51
504	-17846100	-18040700	-47931300	0.0508249	17846100	18040700	47931300	3083.94			504	-17336600	-18216700	-44116400	0.0508249	17336600	18216700	44116400	2681.77
505	-17858000	-17966400	-48090600	0.041977	17858000	17966400	48090600	2559.8			505	-17376100	-17996000	-44619300	0.041977	17376100	17996000	44619300	2251.61
506	-17856400	-17958000	-48087700	0.0534445	17856400	17958000	48087700	3258.48			506	-17374700	-17976600	-44628500	0.0534445	17374700	17976600	44628500	2867.05
507	-17856500	-17969400	-48076900	0.0521007	17856500	17969400	48076900	3175.68			507	-17372800	-18008800	-44582700	0.0521007	17372800	18008800	44582700	2791.18
508	-17444900	-18050400	-49986800	0.0988627	17444900	18050400	49986800	6418.69			508	-16665800	-17889600	-49616900	0.0988627	16665800	17889600	49616900	6290.46
509	-17460300	-18048000	-49953800	0.130337	17460300	18048000	49953800	8453.5			509	-16696600	-17885400	-49556100	0.130337	16696600	17885400	49556100	8277.3
510	-17292400	-18074700	-50312800	0.0908599	17292400	18074700	50312800	5959.12			510	-16465800	-17955200	-50285600	0.0908599	16465800	17955200	50285600	5910.76
511	-17296300	-18076000	-50317900	0.100047	17296300	18076000	50317900	6563.07			511	-16486000	-17959900	-50298700	0.100047	16486000	17959900	50298700	6512.56
512	-17864500	-18076400	-48026900	0.0761107	17864500	18076400	48026900	4635.94			512	-17364400	-18027100	-44504500	0.0761107	17364400	18027100	44504500	4066.26
513	-17866900	-18060100	-48060600	0.111662	17866900	18060100	48060600	6808.51			513	-17373800	-17981100	-44617200	0.111662	17373800	17981100	44617200	5987.9
514	-17623900	-17961900	-49175300	0.212162	17623900	17961900	49175300	13405.8			514	-16918600	-17676900	-47845200	0.212162	16918600	17676900	47845200	12688.6
515	-17610900	-17967600	-49229300	0.224869	17610900	17967600	49229300	14234.4			515	-16891000	-17691800	-47979100	0.224869	16891000	17691800	47979100	13511.2
516	-17595700	-17972800	-49281400	0.230761	17595700	17972800	49281400	14632.4			516	-16862800	-17705900	-48108200	0.230761	16862800	17705900	48108200	13927.2
517	-17585600	-17978000	-49328800	0.198774	17585600	17978000	49328800	12624.2			517	-16845800	-17719800	-48224000	0.198774	16845800	17719800	48224000	12045.6
518	-17574300	-17982700	-49373500	0.142195	17574300	17982700	49373500	9044.28			518	-16825500	-17732100	-48332500	0.142195	16825500	17732100	48332500	8649.5
519	-17562300	-17988000	-49423600	0.15553	17562300	17988000	49423600	9908.97			519	-16805100	-17745800	-48450500	0.15553	16805100	17745800	48450500	9499.62
520	-17546800	-17993500	-49478000	0.262808	17546800	17993500	49478000	16773.7			520	-16774900	-17758600	-48572600	0.262808	16774900	17758600	48572600	16119
521	-17528600	-17998600	-49533100	0.234503	17528600	17998600	49533100	14993.9			521	-16738400	-17770200	-48691800	0.234503	16738400	17770200	48691800	14440.5
522	-17512600	-18003600	-49584200	0.15463	17512600	18003600	49584200	9903.42			522	-16706500	-17781700	-48805600	0.15463	16706500	17781700	48805600	9558.62
523	-17510400	-18001900	-49574400	0.159047	17510400	18001900	49574400	10182.5			523	-16695700	-17777000	-48783200	0.159047	16695700	17777000	48783200	9822.7
524	-17639800	-17956600	-49122000	0.191129	17639800	17956600	49122000	12055.7			524	-16951200	-17662500	-47709600	0.191129	16951200	17662500	47709600	11377.5
525	-17662200	-17949500	-49048700	0.154013	17662200	17949500	49048700	9691.27			525	-17006500	-17645100	-47530000	0.154013	17006500	17645100	47530000	9112.64
526	-17653700	-17951600	-49072000	0.170678	17653700	17951600	49072000	10748			526	-16981300	-17648600	-47580400	0.170678	16981300	17648600	47580400	10114.9
527	-17647900	-17954500	-49098400	0.172557	17647900	17954500	49098400	10875.9			527	-16976300	-17658900	-47658700	0.172557	16976300	17658900	47658700	10255.3
528	-17525900	-18003000	-49566900	0.207332	17525900	18003000	49566900	13272.3			528	-16742600	-17782300	-48773500	0.207332	16742600	17782300	48773500	12805.8
529	-17509400	-18006500	-49608500	0.157607	17509400	18006500	49608500	10102.5			529	-16707000	-17789500	-48861100	0.157607	16707000	17789500	48861100	9762.32
530	-17669500	-17947000	-49023700	0.167465	17669500	17947000	49023700	10529.1			530	-17029200	-17640400	-47473700	0.167465	17029200	17640400	47473700	9890.25
531	-17525700	-17996600	-49521700	0.218276	17525700	17996600	49521700	13950.4			531	-16723000	-17764500	-48666300	0.218276	16723000	17764500	48666300	13426.9
532	-17583300	-17975900	-49315900	0.239548	17583300	17975900	49315900	15206.5			532	-16830000	-17712000	-48184200	0.239548	16830000	17712000	48184200	14493.2
533	-17633900	-17959800	-49150600	0.202032	17633900	17959800	49150600	12755.7			533	-16947100	-17673300	-47790500	0.202032	16947100	17673300	47790500	12061.9
534	-17620600	-17965100	-49201300	0.220894	17620600	17965100	49201300	13970.1			534	-16920900	-17687600	-47919300	0.220894	16920900	17687600	47919300	13247.1
535	-17608200	-17970400	-49251500	0.219753	17608200	17970400	49251500	13921.2			535	-16897500	-17701700	-48043500	0.219753	16897500	17701700	48043500	13235.8
536	-17595400	-17975800	-49303300	0.206438	17595400	17975800	49303300	13100.3			536	-16872500	-17716000	-48170200	0.206438	16872500	17716000	48170200	12488.7
537	-17581900	-17981900	-49360500	0.190131	17581900	17981900	49360500	12088.5			537	-16847200	-17731400	-48305300	0.190131	16847200	17731400	48305300	11556.3
538	-17566900	-17988300	-49421300	0.191869	17566900	17988300	49421300	12223.7			538	-16820400	-17747300	-48445800	0.191869	16820400	17747300	48445800	11718.9
539	-17551100	-17995100	-49485300	0.230886	17551100	17995100	49485300	14740.7			539	-16791900	-17763900	-48593100	0.230886	16791900	17763900	48593100	14173.9
540	-17516400	-18007200	-49606700	0.157708	17516400	18007200	49606700	10109			540	-16732200	-17792800	-48859500	0.157708	16732200	17792800	48859500	9770.26
541	-17503800	-18010400	-49641800	0.160302	17503800	18010400	49641800	10286.9			541	-16704700	-17799600	-48935500	0.160302	16704700	17799600	48935500	9955.84
542	-17495200	-18010300	-49649900	0.135795	17495200	18010300	49649900	8716			542	-16678700	-17798000	-48950100	0.135795	16678700	17798000	48950100	8436.25
543	-17501000	-18001700	-49582300	0.179293	17501000	18001700	49582300	11481			543	-16671100	-17775800	-48798900	0.179293	16671100	17775800	48798900	11076.9
544	-17667500	-17947000	-49025200	0.146962	17667500	17947000	49025200	9240.3			544	-17011000	-17636000	-47460600	0.146962	17011000	17636000	47460600	8673.61
545	-17690600	-17939600	-48949600	0.179587	17690600	17939600	48949600	11263.6			545	-17080900	-17621500	-47287300	0.179587	17080900	17621500	47287300	10538.9
546	-17703900	-17935000	-48903200	0.178062	17703900	17935000	48903200	11150.9			546	-17110700	-17608200	-47162300	0.178062	17110700	17608200	47162300	10404.3
547	-17717600	-17930300	-48856300	0.175469	17717600	17930300	48856300	10971.6			547	-17141900	-17594700	-47034800	0.175469	17141900	17594700	47034800	10207.8
548	-17723200	-17928100	-48834600	0.17502	17723200	17928100	48834600	10935.6			548	-17162700	-17591100	-46988100	0.17502	17162700	17591100	46988100	10166.2
549	-17709600	-17932800	-48882100	0.176922	17709600	17932800	48882100	11071.8			549	-17130900	-17604900	-47118600	0.176922	17130900	17604900	47118600	10323.1
550	-17696600	-17937500	-48928200	0.17924	17696600	17937500	48928200	11233.9			550	-17103000	-17618400	-47242600	0.17924	17103000	17618400	47242600	10503.5
551	-17677000	-17944600	-48998400	0.175665	17677000	17944600	48998400	11035.5			551	-17053900	-17636000	-47417200	0.175665	17053900	17636000	47417200	10355.5
552	-17656200	-17952000	-49072400	0.177538	17656200	17952000	49072400	11180.4			552	-17001800	-17654400	-47601100	0.177538	17001800	17654400	47601100	10531.6
553	-17536200	-17999800	-49533800	0.230305	17536200	17999800	49533800	14727			553	-16768400	-17775600	-48700200	0.230305	16768400	17775600	48700200	14190.3
554	-17511200	-18011900	-49644900	0.149044	17511200	18011900	49644900	9566.13			554	-16728500	-17804000	-48943200	0.149044	16728500	17804000	48943200	9261.23
555	-17489800	-18013600	-49678700	0.151048	17489800	18013600	49678700	9704.44			555	-16673800	-17806100	-49012800	0.151048	16673800	17806100	49012800	9404.74
556	-17469000	-18013300	-49697200	0.129417	17469000	18013300	49697200	8318.56			556	-16614900	-17803600	-49053700	0.129417	16614900	17803600	49053700	8065.56
557	-17661600	-17948300	-49040800	0.149152	17661600	17948300	49040800	9382.68			557	-16989600	-17637700	-47494200	0.149152	16989600	17637700	47494200	8811.9
558	-17738200	-17923700	-48788300	0.179459	17738200	17923700	48788300	11196			558	-17195700	-17577700	-46859200	0.179459	17195700	17577700	46859200	10377.8
559	-17753700	-17919300	-48741400	0.184227	17753700	17919300	48741400	11475.9			559	-17231500	-17564200	-46727100	0.184227	17231500	17564200	46727100	10605.3
560	-17770700	-17915100	-48694600	0.187162	17770700	17915100	48694600	11641.1			560	-17270500	-17550700	-46591600	0.187162	17270500	17550700	46591600	10724.4
561	-17773900	-17912600	-48673000	0.184466	17773900	17912600	48673000	11464.9			561	-17289400	-17546800	-46545200	0.184466	17289400	17546800	46545200	10553.8
562	-17790800	-17908200	-48625100	0.185891	17790800	17908200	48625100	11535.6			562	-17330800	-17533300	-46407300	0.185891	17330800	17533300	46407300	10585.4
563	-17793000	-17905700	-48604800	0.189792	17793000	17905700	48604800	11769.3			563	-17346500	-17529700	-46365800	0.189792	17346500	17529700	46365800	10792.6
564	-17809800	-17901200	-48555600	0.194691	17809800	17901200	48555600	12053.8			564	-17390000	-17516000	-46224300	0.194691	17390000	17516000	46224300	11018
565	-17828300	-17896700	-48505100	0.195259	17828300	17896700	48505100	12069.3			565	-17438300	-17502100	-46077000	0.195259	17438300	17502100	46077000	10995.1
566	-17848900	-17892200	-48452700	0.207894	17848900	17892200	48452700	12828.8			566	-17487600	-17491500	-45920200	0.207894	17487600	17491500	45920200	11644.7
567	-17848500	-17889900	-48436400	0.203356	17848500	17889900	48436400	12541.3			567	-17484400	-17500300	-45888400	0.203356	17484400	17500300	45888400	11378.1
568	-17828900	-17894400	-48488400	0.194856	17828900	17894400	48488400	12037.2			568	-17448800	-17498800	-46042700	0.194856	17448800	17498800	46042700	10959.6
569	-17811400	-17898900	-48537700	0.191547	17811400	17898900	48537700	11851.7			569	-17402500	-17512500	-46186900	0.191547	17402500	17512500	46186900	10826.3
570	-17776500	-17910000	-48652300	0.185915	17776500	17910000	48652300	11546.7			570	-17306400	-17543100	-46501400	0.185915	17306400	17543100	46501400	10621.3
571	-17712100	-17932700	-48878400	0.172634	17712100	17932700	48878400	10802.3			571	-17119600	-17598300	-47082700	0.172634	17119600	17598300	47082700	10058.4
572	-17680700	-17942500	-48980000	0.117988	17680700	17942500	48980000	7407.51			572	-17040200	-17623500	-47342200	0.117988	17040200	17623500	47342200	6935.23
573	-17684700	-17941900	-48972000	0.181051	17684700	17941900	48972000	11363.9			573	-17077800	-17631300	-47359800	0.181051	17077800	17631300	47359800	10653
574	-17665200	-17949300	-49044400	0.177309	17665200	17949300	49044400	11155.8			574	-17028400	-17649300	-47538400	0.177309	17028400	17649300	47538400	10496.5
575	-17869500	-17885200	-48381900	0.211859	17869500	17885200	48381900	13042.9			575	-17469400	-17557100	-45724500	0.211859	17469400	17557100	45724500	11788.5
576	-17880200	-17891800	-48323800	0.240571	17880200	17891800	48323800	14782.9			576	-17453200	-17618300	-45547700	0.240571	17453200	17618300	45547700	13306.5
577	-17876300	-17916100	-48272000	0.231777	17876300	17916100	48272000	14219.5			577	-17440600	-17688200	-45387500	0.231777	17440600	17688200	45387500	12753
578	-17878700	-17886100	-48319200	0.220542	17878700	17886100	48319200	13549.1			578	-17453300	-17614400	-45552100	0.220542	17453300	17614400	45552100	12200.1
579	-17872500	-17913100	-48247600	0.166987	17872500	17913100	48247600	10235.3			579	-17433200	-17691600	-45331000	0.166987	17433200	17691600	45331000	9168.86
580	-17874300	-17899100	-48274200	0.171107	17874300	17899100	48274200	10496.4			580	-17441300	-17658100	-45423000	0.171107	17441300	17658100	45423000	9424.14
581	-17870700	-17887400	-48396800	0.217151	17870700	17887400	48396800	13376			581	-17472400	-17550000	-45753200	0.217151	17472400	17550000	45753200	12095
582	-17808100	-17903700	-48575200	0.194813	17808100	17903700	48575200	12069.7			582	-17376200	-17519500	-46262900	0.194813	17376200	17519500	46262900	11039.1
583	-17827200	-17899100	-48523700	0.196928	17827200	17899100	48523700	12180.5			583	-17425400	-17505300	-46112500	0.196928	17425400	17505300	46112500	11102.3
584	-17848300	-17894600	-48470100	0.206842	17848300	17894600	48470100	12771.8			584	-17479400	-17491000	-45956000	0.206842	17479400	17491000	45956000	11599.8
585	-17518200	-17997200	-49533500	0.23995	17518200	17997200	49533500	15340.9			585	-16700500	-17764700	-48689900	0.23995	16700500	17764700	48689900	14769.8
586	-17570900	-17978400	-49346400	0.228831	17570900	17978400	49346400	14540.2			586	-16797100	-17716900	-48251900	0.228831	16797100	17716900	48251900	13874.8
587	-17587600	-17973000	-49290900	0.231869	17587600	17973000	49290900	14706.5			587	-16828100	-17702300	-48116500	0.231869	16828100	17702300	48116500	13993.7
588	-17611100	-17964200	-49204300	0.205953	17611100	17964200	49204300	13025.4			588	-16874800	-17678700	-47901600	0.205953	16874800	17678700	47901600	12337.6
589	-17626400	-17958900	-49151200	0.169072	17626400	17958900	49151200	10674.2			589	-16909300	-17665100	-47770300	0.169072	16909300	17665100	47770300	10082.9
590	-17757800	-17916900	-48719800	0.182416	17757800	17916900	48719800	11354.8			590	-17251100	-17560300	-46679700	0.182416	17251100	17560300	46679700	10484.7
591	-17742600	-17921300	-48766700	0.178806	17742600	17921300	48766700	11147.1			591	-17215100	-17573700	-46811500	0.178806	17215100	17573700	46811500	10323.8
592	-17728000	-17925800	-48813600	0.174405	17728000	17925800	48813600	10889.5			592	-17182000	-17587300	-46941600	0.174405	17182000	17587300	46941600	10115
593	-17715000	-17930400	-48859500	0.169839	17715000	17930400	48859500	10620.5			593	-17151300	-17600700	-47068300	0.169839	17151300	17600700	47068300	9893.46
594	-17701900	-17935000	-48905300	0.160749	17701900	17935000	48905300	10067.3			594	-17124100	-17614300	-47192500	0.160749	17124100	17614300	47192500	9404.5
595	-17475900	-18016500	-49713300	0.147145	17475900	18016500	49713300	9464.07			595	-16643800	-17812300	-49086700	0.147145	16643800	17812300	49086700	9183.76
596	-17457700	-18017300	-49737400	0.151018	17457700	18017300	49737400	9719.84			596	-16596600	-17812800	-49137700	0.151018	16596600	17812800	49137700	9438.87
597	-17459500	-18014700	-49716900	0.14683	17459500	18014700	49716900	9443.58			597	-16592600	-17806100	-49093800	0.14683	16592600	17806100	49093800	9162.23
598	-17497900	-18014400	-49676300	0.159976	17497900	18014400	49676300	10277.9			598	-16700200	-17809200	-49008300	0.159976	16700200	17809200	49008300	9961.4
599	-17644000	-17957000	-49120100	0.189458	17644000	17957000	49120100	11950			599	-16976400	-17668100	-47724100	0.189458	16976400	17668100	47724100	11286.9
600	-17631900	-17962600	-49172100	0.229313	17631900	17962600	49172100	14489			600	-16952500	-17683000	-47855000	0.229313	16952500	17683000	47855000	13723.8
601	-17618500	-17967800	-49222700	0.253402	17618500	17967800	49222700	16037.9			601	-16928400	-17697500	-47982100	0.253402	16928400	17697500	47982100	15232.8
602	-17603600	-17974600	-49286500	0.215779	17603600	17974600	49286500	13685.9			602	-16896600	-17714600	-48136200	0.215779	16896600	17714600	48136200	13040.5
603	-17588500	-17981300	-49349600	0.204135	17588500	17981300	49349600	12974.7			603	-16868300	-17731500	-48285200	0.204135	16868300	17731500	48285200	12400.8
604	-17573500	-17988100	-49412900	0.207407	17573500	17988100	49412900	13210.5			604	-16841200	-17748200	-48431900	0.207407	16841200	17748200	48431900	12663.9
605	-17558300	-17994000	-49470400	0.201164	17558300	17994000	49470400	12837.2			605	-16815300	-17762800	-48562200	0.201164	16815300	17762800	48562200	12338.1
606	-17547400	-17999800	-49522900	0.201601	17547400	17999800	49522900	12887.8			606	-16798700	-17777000	-48679900	0.201601	16798700	17777000	48679900	12416
607	-17509300	-18015400	-49672200	0.140983	17509300	18015400	49672200	9057.35			607	-16732100	-17812900	-49002900	0.140983	16732100	17812900	49002900	8779.57
608	-17733000	-17926100	-48810400	0.179095	17733000	17926100	48810400	11181.6			608	-17174400	-17581500	-46907500	0.179095	17174400	17581500	46907500	10373.1
609	-17748400	-17921800	-48764500	0.184069	17748400	17921800	48764500	11475			609	-17209400	-17568200	-46777600	0.184069	17209400	17568200	46777600	10613.7
610	-17765700	-17917400	-48715800	0.186581	17765700	17917400	48715800	11613.3			610	-17249700	-17554500	-46639200	0.186581	17249700	17554500	46639200	10707.8
611	-17787100	-17910600	-48645700	0.188411	17787100	17910600	48645700	11700.2			611	-17313000	-17536900	-46450600	0.188411	17313000	17536900	46450600	10744.2
612	-17863200	-17961800	-48132200	0.130693	17863200	17961800	48132200	7981.4			612	-17403300	-17838000	-44971500	0.130693	17403300	17838000	44971500	7091.19
613	-17860100	-17974600	-48097500	0.0908967	17860100	17974600	48097500	5544.83			613	-17394200	-17883400	-44861100	0.0908967	17394200	17883400	44861100	4913.95
614	-17866300	-17947400	-48168900	0.162718	17866300	17947400	48168900	9948.86			614	-17413100	-17792900	-45086400	0.162718	17413100	17792900	45086400	8862.62
615	-17871600	-17936300	-48217800	0.199324	17871600	17936300	48217800	12207.1			615	-17425300	-17746400	-45219800	0.199324	17425300	17746400	45219800	10905.4
616	-17869800	-17930600	-48210700	0.177378	17869800	17930600	48210700	10859.7			616	-17424200	-17743100	-45215300	0.177378	17424200	17743100	45215300	9702.69
617	-17703600	-17935100	-48904200	0.184399	17703600	17935100	48904200	11548.1			617	-17092100	-17602700	-47141700	0.184399	17092100	17602700	47141700	10764.4
618	-17674800	-17944000	-48996900	0.122289	17674800	17944000	48996900	7681.74			618	-17019800	-17625800	-47378900	0.122289	17019800	17625800	47378900	7196.32
619	-17690800	-17939700	-48949900	0.147398	17690800	17939700	48949900	9244.88			619	-17057400	-17613900	-47256200	0.147398	17057400	17613900	47256200	8637.92
620	-17673600	-17946600	-49016300	0.178369	17673600	17946600	49016300	11212.1			620	-17054800	-17644500	-47477600	0.178369	17054800	17644500	47477600	10538.4
621	-17858300	-17969800	-48089700	0.124943	17858300	17969800	48089700	7619.18			621	-17391300	-17878000	-44845300	0.124943	17391300	17878000	44845300	6750.04
622	-17861100	-17954000	-48125500	0.139511	17861100	17954000	48125500	8517.17			622	-17401100	-17828900	-44964300	0.139511	17401100	17828900	44964300	7566.77
623	-17869900	-17909700	-48232700	0.140674	17869900	17909700	48232700	8617.53			623	-17429800	-17695500	-45303100	0.140674	17429800	17695500	45303100	7716.29
624	-17882800	-17894500	-48339500	0.231601	17882800	17894500	48339500	14240.1			624	-17457200	-17613800	-45580300	0.231601	17457200	17613800	45580300	12825.4
625	-17869800	-17889800	-48414900	0.211013	17869800	17889800	48414900	13006.3			625	-17476100	-17537200	-45792300	0.211013	17476100	17537200	45792300	11768.8
626	-17510200	-17998000	-49546700	0.231655	17510200	17998000	49546700	14816.5			626	-16680200	-17765700	-48717800	0.231655	16680200	17765700	48717800	14271
627	-17489600	-18003300	-49605200	0.201046	17489600	18003300	49605200	12883			627	-16640800	-17778600	-48849100	0.201046	16640800	17778600	48849100	12440
628	-17528800	-17992000	-49485700	0.232725	17528800	17992000	49485700	14855.2			628	-16712500	-17750700	-48578400	0.232725	16712500	17750700	48578400	14268.6
629	-17543800	-17985900	-49426600	0.258558	17543800	17985900	49426600	16471.9			629	-16738100	-17734700	-48438700	0.258558	16738100	17734700	48438700	15775.8
630	-17562500	-17981500	-49376400	0.186535	17562500	17981500	49376400	11864.4			630	-16773600	-17723600	-48323200	0.186535	16773600	17723600	48323200	11337.2
631	-17593900	-17968600	-49253200	0.203466	17593900	17968600	49253200	12888.4			631	-16834500	-17689500	-48019400	0.203466	16834500	17689500	48019400	12236.6
632	-17623200	-17958900	-49154500	0.155963	17623200	17958900	49154500	9847.43			632	-16893300	-17663200	-47772100	0.155963	16893300	17663200	47772100	9300.28
633	-17608200	-17963000	-49198800	0.162795	17608200	17963000	49198800	10293.6			633	-16860700	-17674100	-47883000	0.162795	16860700	17674100	47883000	9744.23
634	-17573100	-17976200	-49328600	0.151982	17573100	17976200	49328600	9651.21			634	-16792800	-17709500	-48203800	0.151982	16792800	17709500	48203800	9198.62
635	-17691600	-17939800	-48949600	0.154728	17691600	17939800	48949600	9704.59			635	-17100200	-17627800	-47312800	0.154728	17100200	17627800	47312800	9090.39
636	-17866100	-17883100	-48370500	0.198443	17866100	17883100	48370500	12211.5			636	-17467000	-17558600	-45705400	0.198443	17467000	17558600	45705400	11034.2
637	-17847700	-17887800	-48422600	0.192	17847700	17887800	48422600	11835			637	-17481200	-17505700	-45859900	0.192	17481200	17505700	45859900	10731.8
638	-17828700	-17892200	-48472500	0.189805	17828700	17892200	48472500	11718.5			638	-17457000	-17495200	-46008900	0.189805	17457000	17495200	46008900	10662.9
639	-17867900	-17957500	-48170500	0.184744	17867900	17957500	48170500	11297.4			639	-17413600	-17810600	-45072300	0.184744	17413600	17810600	45072300	10059
640	-17863900	-17972500	-48126500	0.131733	17863900	17972500	48126500	8044.15			640	-17402200	-17860200	-44941000	0.131733	17402200	17860200	44941000	7141.23
641	-17859800	-17981800	-48088300	0.0777428	17859800	17981800	48088300	4741.2			641	-17391300	-17897800	-44826100	0.0777428	17391300	17897800	44826100	4197.98
642	-17857900	-17988600	-48067800	0.075815	17857900	17988600	48067800	4620.53			642	-17386500	-17926200	-44762800	0.075815	17386500	17926200	44762800	4085.45
643	-17855600	-17987200	-48052700	0.123128	17855600	17987200	48052700	7499.82			643	-17381500	-17930600	-44723300	0.123128	17381500	17930600	44723300	6625.4
644	-17461500	-18018800	-49744200	0.151582	17461500	18018800	49744200	9758.84			644	-16613900	-17817200	-49151800	0.151582	16613900	17817200	49151800	9480.42
645	-17448300	-18020900	-49772500	0.163394	17448300	18020900	49772500	10528.6			645	-16585300	-17821700	-49212200	0.163394	16585300	17821700	49212200	10238.9
646	-17706800	-17932600	-48883300	0.160855	17706800	17932600	48883300	10066.5			646	-17142700	-17610400	-47145500	0.160855	17142700	17610400	47145500	9396.13
647	-17873000	-17888700	-48275900	0.16349	17873000	17888700	48275900	10028.7			647	-17441700	-17640400	-45442900	0.16349	17441700	17640400	45442900	9009.57
648	-17876700	-17877300	-48318200	0.168165	17876700	17877300	48318200	10329.9			648	-17453400	-17600700	-45566500	0.168165	17453400	17600700	45566500	9306.29
649	-17873900	-17945500	-48225100	0.242558	17873900	17945500	48225100	14860.2			649	-17428300	-17759900	-45227700	0.242558	17428300	17759900	45227700	13276.9
650	-17494600	-18018000	-49705500	0.161043	17494600	18018000	49705500	10356.9			650	-16700400	-17818100	-49071600	0.161043	16700400	17818100	49071600	10050.8
651	-17484400	-18017200	-49709600	0.160944	17484400	18017200	49709600	10351.1			651	-16670600	-17814800	-49078100	0.160944	16670600	17814800	49078100	10044.3
652	-17469200	-18019700	-49743000	0.163926	17469200	18019700	49743000	10553.8			652	-16637400	-17819900	-49147700	0.163926	16637400	17819900	49147700	10253.1
653	-17653800	-17954100	-49089800	0.180127	17653800	17954100	49089800	11350.2			653	-17004700	-17662500	-47656000	0.180127	17004700	17662500	47656000	10707.1
654	-17644300	-17958200	-49128400	0.174409	17644300	17958200	49128400	11004.1			654	-16987100	-17674100	-47756700	0.174409	16987100	17674100	47756700	10403.9
655	-17641700	-17961300	-49153100	0.182924	17641700	17961300	49153100	11551.2			655	-16987200	-17683800	-47826000	0.182924	16987200	17683800	47826000	10939.6
656	-17624300	-17967200	-49213000	0.243353	17624300	17967200	49213000	15397.5			656	-16948000	-17697900	-47965500	0.243353	16948000	17697900	47965500	14622.6
657	-17610100	-17974100	-49276300	0.21846	17610100	17974100	49276300	13851.8			657	-16918100	-17715100	-48118100	0.21846	16918100	17715100	48118100	13196.6
658	-17595000	-17980900	-49339800	0.208274	17595000	17980900	49339800	13233.9			658	-16889500	-17732000	-48267300	0.208274	16889500	17732000	48267300	12646.6
659	-17580600	-17987600	-49402100	0.201814	17580600	17987600	49402100	12850.2			659	-16863200	-17748200	-48410000	0.201814	16863200	17748200	48410000	12315.2
660	-17567800	-17993800	-49459400	0.196238	17567800	17993800	49459400	12519.1			660	-16842700	-17763900	-48542400	0.196238	16842700	17763900	48542400	12030.4
661	-17556500	-17999600	-49511700	0.184623	17556500	17999600	49511700	11798.8			661	-16823800	-17777300	-48657000	0.184623	16823800	17777300	48657000	11363.6
662	-17547300	-18005000	-49560000	0.155422	17547300	18005000	49560000	9948.83			662	-16811000	-17790800	-48765900	0.155422	16811000	17790800	48765900	9603
663	-17538000	-18010200	-49606000	0.150048	17538000	18010200	49606000	9619.7			663	-16797300	-17802600	-48864100	0.150048	16797300	17802600	48864100	9302.83
664	-17524900	-18014900	-49652700	0.154815	17524900	18014900	49652700	9940.56			664	-16772200	-17812700	-48961700	0.154815	16772200	17812700	48961700	9630.11
665	-17509400	-18018500	-49694300	0.15908	17509400	18018500	49694300	10228			665	-16739100	-17820300	-49048700	0.15908	16739100	17820300	49048700	9923.59
666	-17782800	-17912800	-48665500	0.188102	17782800	17912800	48665500	11688.8			666	-17292500	-17540400	-46496300	0.188102	17292500	17540400	46496300	10742.6
667	-17805800	-17906200	-48595300	0.192987	17805800	17906200	48595300	11964.9			667	-17359000	-17523000	-46305100	0.192987	17359000	17523000	46305100	10950.9
668	-17825000	-17901500	-48542600	0.197587	17825000	17901500	48542600	12229.3			668	-17409000	-17508800	-46153500	0.197587	17409000	17508800	46153500	11154.6
669	-17845900	-17897000	-48489800	0.202731	17845900	17897000	48489800	12526.5			669	-17462500	-17494500	-45998000	0.202731	17462500	17494500	45998000	11385.1
670	-17726400	-17928500	-48834600	0.186111	17726400	17928500	48834600	11628.9			670	-17149700	-17585200	-46959100	0.186111	17149700	17585200	46959100	10797.3
671	-17742000	-17924200	-48788100	0.183108	17742000	17924200	48788100	11424			671	-17185700	-17572200	-46830200	0.183108	17185700	17572200	46830200	10576.3
672	-17759700	-17919700	-48737900	0.180108	17759700	17919700	48737900	11218.6			672	-17226900	-17558300	-46689200	0.180108	17226900	17558300	46689200	10353.1
673	-17435100	-18023000	-49800300	0.18612	17435100	18023000	49800300	12003.3			673	-16557500	-17826200	-49272500	0.18612	16557500	17826200	49272500	11685.5
674	-17761000	-17914400	-48699200	0.182382	17761000	17914400	48699200	11344.6			674	-17268400	-17556400	-46634600	0.182382	17268400	17556400	46634600	10467.1
675	-17746500	-17918900	-48745800	0.178801	17746500	17918900	48745800	11138.9			675	-17233000	-17570000	-46766700	0.178801	17233000	17570000	46766700	10308.3
676	-17732300	-17923400	-48792000	0.172098	17732300	17923400	48792000	10737.6			676	-17199800	-17583400	-46895600	0.172098	17199800	17583400	46895600	9966.03
677	-17629600	-17967700	-49210900	0.207269	17629600	17967700	49210900	13114			677	-16968100	-17701300	-47969800	0.207269	16968100	17701300	47969800	12458.8
678	-17653800	-17955700	-49100900	0.127701	17653800	17955700	49100900	8049.94			678	-17013900	-17669400	-47696000	0.127701	17013900	17669400	47696000	7602.68
679	-17663700	-17951300	-49060000	0.165293	17663700	17951300	49060000	10405.4			679	-17033800	-17657500	-47591000	0.165293	17033800	17657500	47591000	9804.71
680	-17470100	-18009800	-49671600	0.164131	17470100	18009800	49671600	10540.4			680	-16604800	-17794500	-48998800	0.164131	16604800	17794500	48998800	10207.8
681	-17763600	-17911900	-48678800	0.183903	17763600	17911900	48678800	11431.1			681	-17283800	-17552500	-46591400	0.183903	17283800	17552500	46591400	10539.1
682	-17749600	-17916500	-48725100	0.179466	17749600	17916500	48725100	11172.4			682	-17248800	-17565900	-46721800	0.179466	17248800	17565900	46721800	10331.1
683	-17735700	-17921000	-48771400	0.168339	17735700	17921000	48771400	10495.6			683	-17216500	-17579600	-46851900	0.168339	17216500	17579600	46851900	9734.23
684	-17864300	-17939400	-48162700	0.159823	17864300	17939400	48162700	9768.86			684	-17411100	-17781700	-45083500	0.159823	17411100	17781700	45083500	8702.84
685	-17867000	-17922800	-48198900	0.167239	17867000	17922800	48198900	10233.8			685	-17420500	-17734000	-45198200	0.167239	17420500	17734000	45198200	9141.2
686	-17885300	-17893600	-48358300	0.223981	17885300	17893600	48358300	13780.8			686	-17460900	-17599700	-45621300	0.223981	17460900	17599700	45621300	12420.6
687	-17619700	-17958400	-49154900	0.114835	17619700	17958400	49154900	7250.48			687	-16877700	-17660600	-47769200	0.114835	16877700	17660600	47769200	6845.99
688	-17595200	-17966600	-49237600	0.15595	17595200	17966600	49237600	9873.2			688	-16831000	-17683300	-47978000	0.15595	16831000	17683300	47978000	9364.45
689	-17559700	-17979600	-49366200	0.145992	17559700	17979600	49366200	9282.08			689	-16761000	-17717500	-48292600	0.145992	16761000	17717500	48292600	8862.14
690	-17534800	-17987900	-49450500	0.202224	17534800	17987900	49450500	12892.9			690	-16713800	-17739200	-48494800	0.202224	16713800	17739200	48494800	12361
691	-17544700	-17983400	-49408000	0.166526	17544700	17983400	49408000	10601.9			691	-16728500	-17726700	-48390600	0.166526	16728500	17726700	48390600	10141.8
692	-17518600	-17993200	-49504000	0.194152	17518600	17993200	49504000	12399.9			692	-16686300	-17752800	-48619200	0.194152	16686300	17752800	48619200	11918.5
693	-17502600	-17998600	-49559200	0.194652	17502600	17998600	49559200	12454.4			693	-16656600	-17766300	-48745600	0.194652	16656600	17766300	48745600	12000.9
694	-17680300	-17944500	-48994800	0.159772	17680300	17944500	48994800	10036.1			694	-17076700	-17641500	-47433900	0.159772	17076700	17641500	47433900	9426.55
695	-17485200	-18004000	-49615000	0.186211	17485200	18004000	49615000	11936			695	-16627000	-17779900	-48872400	0.186211	16627000	17779900	48872400	11530.4
696	-17779400	-17904900	-48612700	0.190466	17779400	17904900	48612700	11812.9			696	-17331800	-17535100	-46418800	0.190466	17331800	17535100	46418800	10850.7
697	-17853400	-17984600	-48039700	0.152955	17853400	17984600	48039700	9311.98			697	-17377500	-17932000	-44693200	0.152955	17377500	17932000	44693200	8221.1
698	-17856000	-17965400	-48077300	0.149168	17856000	17965400	48077300	9091.96			698	-17387300	-17875200	-44820200	0.149168	17387300	17875200	44820200	8050.85
699	-17858800	-17947900	-48114800	0.152327	17858800	17947900	48114800	9295.41			699	-17397500	-17822800	-44944900	0.152327	17397500	17822800	44944900	8255.21
700	-17868200	-17900900	-48229000	0.183893	17868200	17900900	48229000	11262.6			700	-17428100	-17682100	-45304500	0.183893	17428100	17682100	45304500	10085.9
701	-17578900	-17973000	-49299300	0.159973	17578900	17973000	49299300	10148.6			701	-16800300	-17700100	-48128700	0.159973	16800300	17700100	48128700	9656.39
702	-17695900	-17937300	-48927800	0.157702	17695900	17937300	48927800	9883.82			702	-17117900	-17623800	-47266000	0.157702	17117900	17623800	47266000	9250.77
703	-17861400	-17881400	-48362800	0.176617	17861400	17881400	48362800	10864.9			703	-17465400	-17555400	-45697800	0.176617	17465400	17555400	45697800	9817.45
704	-17844900	-17885600	-48409400	0.178633	17844900	17885600	48409400	11005.5			704	-17478300	-17508100	-45837200	0.178633	17478300	17508100	45837200	9976.44
705	-17827700	-17889700	-48455800	0.17899	17827700	17889700	48455800	11044			705	-17463000	-17491300	-45974900	0.17899	17463000	17491300	45974900	10043.2
706	-17867700	-17966500	-48159800	0.192983	17867700	17966500	48159800	11797.8			706	-17409700	-17827500	-45027700	0.192983	17409700	17827500	45027700	10492
707	-17859500	-17993200	-48074800	0.0817599	17859500	17993200	48074800	4984.34			707	-17388100	-17927300	-44773700	0.0817599	17388100	17927300	44773700	4407.68
708	-17862100	-17986700	-48099600	0.114217	17862100	17986700	48099600	6968.8			708	-17393900	-17896500	-44845700	0.114217	17393900	17896500	44845700	6172.02
709	-17524000	-17989800	-49474700	0.158973	17524000	17989800	49474700	10143.1			709	-16686800	-17742700	-48547000	0.158973	16686800	17742700	48547000	9733.36
710	-17535200	-17985700	-49434000	0.136964	17535200	17985700	49434000	8727.11			710	-16704400	-17731900	-48452000	0.136964	16704400	17731900	48452000	8358.21
711	-17478400	-18020500	-49739600	0.166597	17478400	18020500	49739600	10725.4			711	-16666100	-17823000	-49141300	0.166597	16666100	17823000	49141300	10420.4
712	-17464000	-18023200	-49773200	0.172716	17464000	18023200	49773200	11131.1			712	-16633900	-17828000	-49208800	0.172716	16633900	17828000	49208800	10826.4
713	-17456000	-18022200	-49774100	0.164084	17456000	18022200	49774100	10574.4			713	-16607200	-17824900	-49213700	0.164084	16607200	17824900	49213700	10284.7
714	-17441600	-18024400	-49803900	0.171697	17441600	18024400	49803900	11075.2			714	-16576600	-17829600	-49277800	0.171697	16576600	17829600	49277800	10783.8
715	-17426900	-18026600	-49834600	0.187817	17426900	18026600	49834600	12126.6			715	-16547900	-17834600	-49342400	0.187817	16547900	17834600	49342400	11820.8
716	-17615600	-17974100	-49271000	0.213325	17615600	17974100	49271000	13524.3			716	-16938100	-17716800	-48110800	0.213325	16938100	17716800	48110800	12885.4
717	-17601800	-17980800	-49332200	0.204684	17601800	17980800	49332200	13003.1			717	-16911000	-17733200	-48254800	0.204684	16911000	17733200	48254800	12425.4
718	-17588100	-17987200	-49392100	0.193558	17588100	17987200	49392100	12321			718	-16886900	-17749100	-48392700	0.193558	16886900	17749100	48392700	11806.6
719	-17576400	-17993400	-49447700	0.186387	17576400	17993400	49447700	11886.7			719	-16866800	-17764000	-48518700	0.186387	16866800	17764000	48518700	11419.3
720	-17566200	-17999500	-49501400	0.17508	17566200	17999500	49501400	11185.9			720	-16850600	-17778800	-48640500	0.17508	16850600	17778800	48640500	10772.5
721	-17555900	-18005200	-49552500	0.171894	17555900	18005200	49552500	11001.2			721	-16835500	-17792300	-48752500	0.171894	16835500	17792300	48752500	10618
722	-17545500	-18011200	-49605900	0.16964	17545500	18011200	49605900	10876.5			722	-16819200	-17806000	-48866500	0.16964	16819200	17806000	48866500	10520.5
723	-17531400	-18017100	-49662400	0.200836	17531400	18017100	49662400	12900.7			723	-16795000	-17819200	-48985100	0.200836	16795000	17819200	48985100	12506
724	-17508300	-18021500	-49716800	0.219524	17508300	18021500	49716800	14125.4			724	-16744400	-17827400	-49094200	0.219524	16744400	17827400	49094200	13717.3
725	-17492200	-18021500	-49732700	0.177479	17492200	18021500	49732700	11424.7			725	-16701200	-17826200	-49128500	0.177479	16701200	17826200	49128500	11099.5
726	-17872400	-17955400	-48204400	0.220101	17872400	17955400	48204400	13475.7			726	-17419800	-17776900	-45150600	0.220101	17419800	17776900	45150600	12015
727	-17877400	-17943500	-48252400	0.233079	17877400	17943500	48252400	14293.3			727	-17433300	-17733500	-45289800	0.233079	17433300	17733500	45289800	12784.1
728	-17856600	-18001900	-48045300	0.106398	17856600	18001900	48045300	6480.04			728	-17380300	-17962500	-44682400	0.106398	17380300	17962500	44682400	5718.48
729	-17854000	-18006800	-48021700	0.136804	17854000	18006800	48021700	8325.2			729	-17374000	-17985500	-44614800	0.136804	17374000	17985500	44614800	7335.86
730	-17851100	-18005400	-48002800	0.174667	17851100	18005400	48002800	10621.9			730	-17368000	-17991700	-44565600	0.174667	17368000	17991700	44565600	9349.39
731	-17831100	-18078200	-47786600	0.0669946	17831100	18078200	47786600	4045.44			731	-17304800	-18297300	-43808300	0.0669946	17304800	18297300	43808300	3497.14
732	-17833600	-18106800	-47776100	0.110392	17833600	18106800	47776100	6665.45			732	-17306100	-18365300	-43749600	0.110392	17306100	18365300	43749600	5754.58
733	-17833200	-18093800	-47786100	0.124892	17833200	18093800	47786100	7542.66			733	-17307800	-18324300	-43802900	0.124892	17307800	18324300	43802900	6520.31
734	-17871500	-17879500	-48274100	0.147989	17871500	17879500	48274100	9076.39			734	-17440800	-17625100	-45451800	0.147989	17440800	17625100	45451800	8156.66
735	-17869300	-17875700	-48314400	0.14421	17869300	17875700	48314400	8856.56			735	-17452200	-17588700	-45569900	0.14421	17452200	17588700	45569900	7980.55
736	-17637000	-17954300	-49108400	0.148208	17637000	17954300	49108400	9343.62			736	-16923300	-17650900	-47654900	0.148208	16923300	17650900	47654900	8802.38
737	-17802000	-17908300	-48614600	0.189572	17802000	17908300	48614600	11760.9			737	-17339300	-17526500	-46349700	0.189572	17339300	17526500	46349700	10772.8
738	-17821900	-17903800	-48562200	0.193918	17821900	17903800	48562200	12010.3			738	-17389200	-17512200	-46197900	0.193918	17389200	17512200	46197900	10963.3
739	-17842100	-17899300	-48509700	0.198605	17842100	17899300	48509700	12279.9			739	-17442200	-17497900	-46043000	0.198605	17442200	17497900	46043000	11169.7
740	-17867500	-17892500	-48436000	0.20695	17867500	17892500	48436000	12765.2			740	-17480200	-17519600	-45839200	0.20695	17480200	17519600	45839200	11560.3
741	-17671400	-17944200	-49001600	0.165395	17671400	17944200	49001600	10390.9			741	-17005600	-17624600	-47384700	0.165395	17005600	17624600	47384700	9733.67
742	-17689900	-17938300	-48940600	0.202979	17689900	17938300	48940600	12726.6			742	-17049200	-17608300	-47224400	0.202979	17049200	17608300	47224400	11880.1
743	-17717600	-17931200	-48862200	0.210274	17717600	17931200	48862200	13150.6			743	-17120400	-17590400	-47025600	0.210274	17120400	17590400	47025600	12225.6
744	-17735000	-17926500	-48811300	0.182359	17735000	17926500	48811300	11386			744	-17160500	-17576100	-46883300	0.182359	17160500	17576100	46883300	10551.1
745	-17753300	-17921900	-48760500	0.179665	17753300	17921900	48760500	11199.4			745	-17202100	-17561800	-46739500	0.179665	17202100	17561800	46739500	10344.3
746	-17778100	-17915100	-48686800	0.179584	17778100	17915100	48686800	11167.5			746	-17270500	-17544000	-46543900	0.179584	17270500	17544000	46543900	10271.9
747	-17659000	-17955100	-49091400	0.170694	17659000	17955100	49091400	10757			747	-17031300	-17669700	-47680900	0.170694	17031300	17669700	47680900	10158.4
748	-17668900	-17949500	-49041900	0.166803	17668900	17949500	49041900	10494.2			748	-17052200	-17655200	-47556000	0.166803	17052200	17655200	47556000	9883.35
749	-17465700	-18009500	-49673700	0.178637	17465700	18009500	49673700	11472.3			749	-16592900	-17793600	-49004400	0.178637	16592900	17793600	49004400	11111
750	-17765400	-17909300	-48658000	0.18845	17765400	17909300	48658000	11705.3			750	-17297000	-17548300	-46548100	0.18845	17297000	17548300	46548100	10783.8
751	-17751900	-17913900	-48704500	0.186498	17751900	17913900	48704500	11601.8			751	-17263100	-17562100	-46680400	0.186498	17263100	17562100	46680400	10720.9
752	-17737300	-17918800	-48754400	0.170006	17737300	17918800	48754400	10593.3			752	-17229400	-17576400	-46816600	0.170006	17229400	17576400	46816600	9819.05
753	-17861800	-17932000	-48152000	0.162694	17861800	17932000	48152000	9939.75			753	-17407600	-17773800	-45066500	0.162694	17407600	17773800	45066500	8852.66
754	-17865100	-17915200	-48192700	0.188442	17865100	17915200	48192700	11527.8			754	-17418800	-17725300	-45194900	0.188442	17418800	17725300	45194900	10297.8
755	-17414100	-18026700	-49848400	0.25167	17414100	18026700	49848400	16255.3			755	-16514500	-17835100	-49378800	0.25167	16514500	17835100	49378800	15855.7
756	-17565500	-17976500	-49338200	0.135069	17565500	17976500	49338200	8579.51			756	-16766600	-17708400	-48222100	0.135069	16766600	17708400	48222100	8178.41
757	-17553200	-17979600	-49372500	0.120817	17553200	17979600	49372500	7682.72			757	-16740500	-17716300	-48304400	0.120817	16740500	17716300	48304400	7335.7
758	-17510100	-17994500	-49522200	0.169508	17510100	17994500	49522200	10832.1			758	-16664100	-17755200	-48658600	0.169508	16664100	17755200	48658600	10418.5
759	-17495200	-17999400	-49572200	0.171946	17495200	17999400	49572200	11005.9			759	-16637500	-17767700	-48774800	0.171946	16637500	17767700	48774800	10610.4
760	-17581100	-17970000	-49275800	0.150102	17581100	17970000	49275800	9514.63			760	-16799900	-17691800	-48070000	0.150102	16799900	17691800	48070000	9041.05
761	-17686000	-17942300	-48973400	0.163658	17686000	17942300	48973400	10272.9			761	-17095200	-17637500	-47386600	0.163658	17095200	17637500	47386600	9640.78
762	-17479100	-18004600	-49625000	0.178144	17479100	18004600	49625000	11422.4			762	-16609600	-17780800	-48895800	0.178144	16609600	17780800	48895800	11038.5
763	-17811000	-17893800	-48502000	0.17626	17811000	17893800	48502000	10891.8			763	-17420400	-17504600	-46112300	0.17626	17420400	17504600	46112300	9936.45
764	-17794900	-17898000	-48548100	0.180983	17794900	17898000	48548100	11200.4			764	-17379900	-17518000	-46248900	0.180983	17379900	17518000	46248900	10250.5
765	-17779300	-17902500	-48595600	0.18075	17779300	17902500	48595600	11203.4			765	-17340200	-17531800	-46386900	0.18075	17340200	17531800	46386900	10285.9
766	-17864200	-17990900	-48110300	0.155243	17864200	17990900	48110300	9476.02			766	-17398300	-17901200	-44872200	0.155243	17398300	17901200	44872200	8397.87
767	-17425200	-18021500	-49799600	0.244292	17425200	18021500	49799600	15753.1			767	-16523400	-17822300	-49278800	0.244292	16523400	17822300	49278800	15336.6
768	-17543300	-17982000	-49399800	0.11572	17543300	17982000	49399800	7365.06			768	-16715800	-17722000	-48370300	0.11572	16715800	17722000	48370300	7041.52
769	-17701100	-17934900	-48905600	0.14816	17701100	17934900	48905600	9278.88			769	-17136300	-17619600	-47218200	0.14816	17136300	17619600	47218200	8677.31
770	-17859600	-18004300	-48064400	0.100139	17859600	18004300	48064400	6103.2			770	-17386000	-17953400	-44732400	0.100139	17386000	17953400	44732400	5391.72
771	-17868600	-17978700	-48154100	0.173959	17868600	17978700	48154100	10633.9			771	-17408800	-17852900	-44995800	0.173959	17408800	17852900	44995800	9449.08
772	-17833700	-18113300	-47770300	0.124224	17833700	18113300	47770300	7499.56			772	-17304200	-18389100	-43712600	0.124224	17304200	18389100	43712600	6468.44
773	-17448800	-18025500	-49804700	0.169792	17448800	18025500	49804700	10953.4			773	-16600500	-17832700	-49275800	0.169792	16600500	17832700	49275800	10665.7
774	-17434500	-18027700	-49834500	0.172036	17434500	18027700	49834500	11108.4			774	-16569900	-17837300	-49339100	0.172036	16569900	17837300	49339100	10828.4
775	-17419700	-18029800	-49864800	0.176554	17419700	18029800	49864800	11410.8			775	-16540600	-17842200	-49403900	0.176554	16540600	17842200	49403900	11135.9
776	-17404500	-18032600	-49899600	0.184523	17404500	18032600	49899600	11938.9			776	-16512400	-17848600	-49477500	0.184523	16512400	17848600	49477500	11666.5
777	-17621100	-17974200	-49266100	0.200955	17621100	17974200	49266100	12738.6			777	-16958400	-17718900	-48105500	0.200955	16958400	17718900	48105500	12138.2
778	-17608500	-17980700	-49325300	0.197438	17608500	17980700	49325300	12540.5			778	-16932600	-17734900	-48244900	0.197438	16932600	17734900	48244900	11983.7
779	-17595600	-17987000	-49382800	0.185617	17595600	17987000	49382800	11812.4			779	-16910200	-17750100	-48376200	0.185617	16910200	17750100	48376200	11317.9
780	-17585600	-17993200	-49437100	0.177422	17585600	17993200	49437100	11311.7			780	-16892500	-17764900	-48499800	0.177422	16892500	17764900	48499800	10865.2
781	-17574900	-17999100	-49490200	0.175208	17574900	17999100	49490200	11190.5			781	-16875600	-17779200	-48618800	0.175208	16875600	17779200	48618800	10774.4
782	-17565300	-18005100	-49542300	0.171395	17565300	18005100	49542300	10966.3			782	-16860900	-17793200	-48733400	0.171395	16860900	17793200	48733400	10582.3
783	-17555900	-18012000	-49601100	0.202333	17555900	18012000	49601100	12971.7			783	-16846900	-17808800	-48858500	0.202333	16846900	17808800	48858500	12547.6
784	-17541100	-18018000	-49659000	0.25167	17541100	18018000	49659000	16165.6			784	-16822000	-17822000	-48978300	0.25167	16822000	17822000	48978300	15671.4
785	-17488500	-18025100	-49762500	0.197559	17488500	18025100	49762500	12730.3			785	-16701800	-17834600	-49188600	0.197559	16701800	17834600	49188600	12382.2
786	-17475200	-18024300	-49769900	0.180194	17475200	18024300	49769900	11612.9			786	-16663600	-17831400	-49203300	0.180194	16663600	17831400	49203300	11295.9
787	-17458200	-18026800	-49804500	0.178049	17458200	18026800	49804500	11487			787	-16626700	-17836000	-49273300	0.178049	16626700	17836000	49273300	11186
788	-17871200	-17976200	-48174900	0.162522	17871200	17976200	48174900	9941.98			788	-17412500	-17829100	-45046200	0.162522	17412500	17829100	45046200	8842.23
789	-17874200	-17967800	-48204900	0.205009	17874200	17967800	48204900	12553.5			789	-17419700	-17793500	-45133200	0.205009	17419700	17793500	45133200	11185.9
790	-17856300	-18017100	-48027700	0.133185	17856300	18017100	48027700	8107.59			790	-17376300	-17999900	-44616800	0.133185	17376300	17999900	44616800	7143.58
791	-17853200	-18025700	-47997000	0.162412	17853200	18025700	47997000	9876.7			791	-17368100	-18035400	-44522400	0.162412	17368100	18035400	44522400	8683.76
792	-17849900	-18028000	-47970900	0.22183	17849900	18028000	47970900	13477.7			792	-17360900	-18056200	-44449900	0.22183	17360900	18056200	44449900	11831
793	-17846400	-18020400	-47954000	0.237466	17846400	18020400	47954000	14417.7			793	-17354000	-18047200	-44410100	0.237466	17354000	18047200	44410100	12644.4
794	-17848900	-17999400	-47992800	0.187663	17848900	17999400	47992800	11407.4			794	-17364500	-17984900	-44547300	0.187663	17364500	17984900	44547300	10037.2
795	-17851100	-17978900	-48029100	0.169	17851100	17978900	48029100	10284.3			795	-17373900	-17925500	-44674100	0.169	17373900	17925500	44674100	9076.19
796	-17853600	-17959600	-48066300	0.163025	17853600	17959600	48066300	9932.01			796	-17383600	-17868000	-44800600	0.163025	17383600	17868000	44800600	8791.44
797	-17856300	-17941400	-48103800	0.162306	17856300	17941400	48103800	9899.76			797	-17393700	-17815000	-44925300	0.162306	17393700	17815000	44925300	8788.67
798	-17832000	-18074000	-47797100	0.124089	17832000	18074000	47797100	7495.58			798	-17308300	-18267500	-43863100	0.124089	17308300	18267500	43863100	6488.63
799	-17833300	-18074100	-47806600	0.164907	17833300	18074100	47806600	9964.62			799	-17312600	-18262900	-43898800	0.164907	17312600	18262900	43898800	8634.28
800	-17833900	-18066900	-47818400	0.156837	17833900	18066900	47818400	9480.32			800	-17315500	-18234900	-43947100	0.156837	17315500	18234900	43947100	8224.02
801	-17835000	-18060100	-47833000	0.160731	17835000	18060100	47833000	9720.14			801	-17319800	-18209800	-44003000	0.160731	17319800	18209800	44003000	8443.56
802	-17836500	-18053200	-47850500	0.16937	17836500	18053200	47850500	10248.3			802	-17325000	-18183000	-44067100	0.16937	17325000	18183000	44067100	8916.21
803	-17845100	-18040400	-47924600	0.257544	17845100	18040400	47924600	15623.4			803	-17348200	-18110300	-44305200	0.257544	17348200	18110300	44305200	13669.4
804	-17841700	-18053000	-47888000	0.221169	17841700	18053000	47888000	13400.8			804	-17337400	-18157100	-44181400	0.221169	17337400	18157100	44181400	11690.2
805	-17839600	-18064100	-47862000	0.186066	17839600	18064100	47862000	11264.6			805	-17330200	-18198000	-44089500	0.186066	17330200	18198000	44089500	9805.37
806	-17838100	-18044900	-47870500	0.178016	17838100	18044900	47870500	10778.3			806	-17330600	-18151600	-44138200	0.178016	17330600	18151600	44138200	9393.16
807	-17840400	-18034800	-47896400	0.210186	17840400	18034800	47896400	12736.7			807	-17338000	-18114700	-44228000	0.210186	17338000	18114700	44228000	11123.6
808	-17842400	-18021400	-47924400	0.213219	17842400	18021400	47924400	12931.8			808	-17345200	-18068500	-44325900	0.213219	17345200	18068500	44325900	11319.9
809	-17515800	-17991100	-49492300	0.136294	17515800	17991100	49492300	8700.85			809	-16665600	-17745500	-48588300	0.136294	16665600	17745500	48588300	8355.73
810	-17525800	-17987100	-49453800	0.117684	17525800	17987100	49453800	7503.23			810	-16681400	-17735000	-48497500	0.117684	16681400	17735000	48497500	7192.03
811	-17870000	-17870400	-48275400	0.117661	17870000	17870400	48275400	7215.97			811	-17440900	-17607400	-45470300	0.117661	17440900	17607400	45470300	6488.3
812	-17861500	-17874300	-48311900	0.120187	17861500	17874300	48311900	7379.96			812	-17451300	-17576200	-45575600	0.120187	17451300	17576200	45575600	6651.62
813	-17856100	-17879600	-48355500	0.148793	17856100	17879600	48355500	9150.34			813	-17463700	-17549700	-45691200	0.148793	17463700	17549700	45691200	8268.25
814	-17841000	-17883300	-48397000	0.1617	17841000	17883300	48397000	9957.44			814	-17475300	-17507900	-45815800	0.1617	17475300	17507900	45815800	9023.47
815	-17825600	-17887200	-48439900	0.166563	17825600	17887200	48439900	10271.2			815	-17466400	-17487700	-45945600	0.166563	17466400	17487700	45945600	9335.99
816	-17835300	-18086200	-47808600	0.154017	17835300	18086200	47808600	9308.45			816	-17315000	-18284600	-43894200	0.154017	17315000	18284600	43894200	8064.9
817	-17834100	-18093000	-47793700	0.154508	17834100	18093000	47793700	9333.75			817	-17310000	-18311000	-43832100	0.154508	17310000	18311000	43832100	8074.13
818	-17834200	-18106000	-47781400	0.160637	17834200	18106000	47781400	9701.01			818	-17308200	-18354000	-43775800	0.160637	17308200	18354000	43775800	8380.97
819	-17834600	-18120100	-47769600	0.147001	17834600	18120100	47769600	8875.06			819	-17305600	-18397700	-43713900	0.147001	17305600	18397700	43713900	7655.68
820	-17830600	-18074300	-47787300	0.108207	17830600	18074300	47787300	6533.93			820	-17305100	-18292800	-43815300	0.108207	17305100	18292800	43815300	5649.63
821	-17829300	-18055800	-47796000	0.0847317	17829300	18055800	47796000	5117.02			821	-17304100	-18236900	-43863700	0.0847317	17304100	18236900	43863700	4429.01
822	-17828800	-18045400	-47803400	0.086488	17828800	18045400	47803400	5223.91			822	-17305600	-18203500	-43908100	0.086488	17305600	18203500	43908100	4526.58
823	-17845200	-18050700	-47915100	0.0918029	17845200	18050700	47915100	5567.72			823	-17333300	-18245900	-44063600	0.0918029	17333300	18245900	44063600	4835.99
824	-17847600	-18057100	-47926100	0.0519776	17847600	18057100	47926100	3153.83			824	-17338000	-18262200	-44080900	0.0519776	17338000	18262200	44080900	2740.44
825	-17849500	-18055200	-47940900	0.0554878	17849500	18055200	47940900	3368.56			825	-17342000	-18253200	-44118000	0.0554878	17342000	18253200	44118000	2929.33
826	-17850500	-18046500	-47957200	0.0907475	17850500	18046500	47957200	5511.85			826	-17345400	-18227700	-44168200	0.0907475	17345400	18227700	44168200	4798.41
827	-17845300	-18032900	-47933700	0.0860818	17845300	18032900	47933700	5223.28			827	-17336900	-18196600	-44138700	0.0860818	17336900	18196600	44138700	4544.81
828	-17631200	-17954800	-49117700	0.138631	17631200	17954800	49117700	8742.27			828	-16903100	-17650700	-47673600	0.138631	16903100	17650700	47673600	8237.62
829	-17526300	-18022700	-49706900	0.241839	17526300	18022700	49706900	15558.4			829	-16797200	-17832300	-49076400	0.241839	16797200	17832300	49076400	15109.3
830	-17507000	-18025900	-49749300	0.239355	17507000	18025900	49749300	15419			830	-16751600	-17837900	-49161900	0.239355	16751600	17837900	49161900	14994.1
831	-17864700	-17895000	-48456800	0.20777	17864700	17895000	48456800	12825.1			831	-17483900	-17498400	-45886300	0.20777	17483900	17498400	45886300	11623.9
832	-17888200	-17890100	-48382400	0.208051	17888200	17890100	48382400	12811.4			832	-17466100	-17579100	-45679000	0.208051	17466100	17579100	45679000	11559.6
833	-17884200	-17913200	-48331000	0.202735	17884200	17913200	48331000	12463.9			833	-17452700	-17640300	-45521700	0.202735	17452700	17640300	45521700	11205.5
834	-17880300	-17934700	-48281600	0.195295	17880300	17934700	48281600	11987.7			834	-17439300	-17698400	-45367900	0.195295	17439300	17698400	45367900	10739
835	-17651900	-17950000	-49062200	0.148519	17651900	17950000	49062200	9349.14			835	-16953000	-17638500	-47535900	0.148519	16953000	17638500	47535900	8784.83
836	-17667800	-17944900	-49010300	0.159817	17667800	17944900	49010300	10043.2			836	-16989100	-17624400	-47399600	0.159817	16989100	17624400	47399600	9409.03
837	-17685900	-17939900	-48956500	0.175819	17685900	17939900	48956500	11029.5			837	-17031000	-17610500	-47258000	0.175819	17031000	17610500	47258000	10301.4
838	-17710400	-17934000	-48889600	0.206635	17710400	17934000	48889600	12934.8			838	-17094700	-17595500	-47087500	0.206635	17094700	17595500	47087500	12038.5
839	-17727900	-17928600	-48833700	0.17999	17727900	17928600	48833700	11246.3			839	-17135000	-17579600	-46933900	0.17999	17135000	17579600	46933900	10430.9
840	-17746500	-17923900	-48781500	0.174274	17746500	17923900	48781500	10870.8			840	-17176700	-17565400	-46790700	0.174274	17176700	17565400	46790700	10050.4
841	-17772300	-17917200	-48707900	0.177346	17772300	17917200	48707900	11036			841	-17246500	-17547600	-46593800	0.177346	17246500	17547600	46593800	10160.2
842	-17797400	-17910600	-48635300	0.181992	17797400	17910600	48635300	11298.5			842	-17317400	-17529800	-46395500	0.181992	17317400	17529800	46395500	10357.3
843	-17817200	-17906100	-48583300	0.187818	17817200	17906100	48583300	11640.8			843	-17366800	-17515600	-46244800	0.187818	17366800	17515600	46244800	10634.5
844	-17837800	-17901600	-48530700	0.191801	17837800	17901600	48530700	11867.6			844	-17419300	-17501500	-46091200	0.191801	17419300	17501500	46091200	10803.9
845	-17837800	-18072700	-47840400	0.178551	17837800	18072700	47840400	10802.1			845	-17324200	-18231900	-44012400	0.178551	17324200	18231900	44012400	9385.67
846	-17836400	-18079800	-47822900	0.161783	17836400	18079800	47822900	9782.22			846	-17319200	-18259300	-43949100	0.161783	17319200	18259300	43949100	8486.64
847	-17557800	-17976700	-49347300	0.0963856	17557800	17976700	49347300	6123.9			847	-16746200	-17708000	-48239500	0.0963856	16746200	17708000	48239500	5838.73
848	-17569100	-17973600	-49313500	0.131878	17569100	17973600	49313500	8369.74			848	-16771300	-17700400	-48160200	0.131878	16771300	17700400	48160200	7967.49
849	-17662700	-17953700	-49077800	0.21755	17662700	17953700	49077800	13703.7			849	-17047600	-17668700	-47657200	0.21755	17047600	17668700	47657200	12937.7
850	-17675100	-17948300	-49027300	0.200389	17675100	17948300	49027300	12601.4			850	-17073900	-17654500	-47529800	0.200389	17073900	17654500	47529800	11864.5
851	-17461600	-18009800	-49680000	0.183463	17461600	18009800	49680000	11784.5			851	-16580500	-17793900	-49018800	0.183463	16580500	17793900	49018800	11415.9
852	-17576200	-18004800	-49529900	0.171468	17576200	18004800	49529900	10967.2			852	-16889000	-17793800	-48709700	0.171468	16889000	17793800	48709700	10580.5
853	-17567100	-18009700	-49573800	0.155012	17567100	18009700	49573800	9929.3			853	-16875900	-17805100	-48803700	0.155012	16875900	17805100	48803700	9596.56
854	-17584300	-17998700	-49477500	0.16884	17584300	17998700	49477500	10779.9			854	-16902700	-17779700	-48594800	0.16884	16902700	17779700	48594800	10376.4
855	-17594000	-17992800	-49425800	0.174155	17594000	17992800	49425800	11099.8			855	-16917600	-17765700	-48480500	0.174155	16917600	17765700	48480500	10660.1
856	-17603900	-17986800	-49373100	0.176701	17603900	17986800	49373100	11242			856	-16934700	-17751400	-48360900	0.176701	16934700	17751400	48360900	10770.7
857	-17614700	-17980500	-49317500	0.189907	17614700	17980500	49317500	12059.6			857	-16954800	-17736400	-48233800	0.189907	16954800	17736400	48233800	11524.4
858	-17627000	-17974200	-49260400	0.19389	17627000	17974200	49260400	12288.9			858	-16978300	-17721000	-48099900	0.19389	16978300	17721000	48099900	11711.4
859	-17639300	-17967700	-49201100	0.197358	17639300	17967700	49201100	12483.8			859	-17004400	-17705200	-47961200	0.197358	17004400	17705200	47961200	11863.5
860	-17765800	-17907000	-48641200	0.180836	17765800	17907000	48641200	11225.6			860	-17306400	-17545200	-46516300	0.180836	17306400	17545200	46516300	10336.8
861	-17751300	-17912200	-48693300	0.189674	17751300	17912200	48693300	11794.6			861	-17269600	-17560300	-46660800	0.189674	17269600	17560300	46660800	10896.3
862	-17737200	-17917100	-48741900	0.163746	17737200	17917100	48741900	10198.6			862	-17237100	-17574400	-46794700	0.163746	17237100	17574400	46794700	9450.56
863	-17859900	-18011300	-48059500	0.137726	17859900	18011300	48059500	8393.15			863	-17384100	-17965300	-44707000	0.137726	17384100	17965300	44707000	7409.41
864	-17853000	-18042300	-47978900	0.200523	17853000	18042300	47978900	12188.5			864	-17364100	-18077700	-44451700	0.200523	17364100	18077700	44451700	10698.2
865	-17381300	-18036400	-49950400	0.159959	17381300	18036400	49950400	10366			865	-16468300	-17857600	-49585700	0.159959	16468300	17857600	49585700	10148.9
866	-17405800	-18026800	-49857000	0.255791	17405800	18026800	49857000	16525.3			866	-16493400	-17834600	-49396800	0.255791	16493400	17834600	49396800	16122.8
867	-17392900	-18031700	-49905100	0.213422	17392900	18031700	49905100	13809.9			867	-16480600	-17847000	-49497900	0.213422	16480600	17847000	49497900	13499.8
868	-17377900	-18036100	-49951100	0.169044	17377900	18036100	49951100	10954.7			868	-16461800	-17857400	-49590800	0.169044	16461800	17857400	49590800	10726.7
869	-17503300	-17995500	-49535900	0.14094	17503300	17995500	49535900	9010.35			869	-16645200	-17757100	-48691000	0.14094	16645200	17757100	48691000	8671.29
870	-17488200	-18000100	-49583600	0.163633	17488200	18000100	49583600	10477.4			870	-16619800	-17768900	-48801300	0.163633	16619800	17768900	48801300	10105.6
871	-17849100	-18049100	-47944700	0.230952	17849100	18049100	47944700	14021.7			871	-17354400	-18112600	-44347700	0.230952	17354400	18112600	44347700	12278.2
872	-17845500	-18056700	-47910800	0.249831	17845500	18056700	47910800	15150.5			872	-17344300	-18147100	-44240700	0.249831	17344300	18147100	44240700	13233.5
873	-17842900	-18070900	-47878500	0.217631	17842900	18070900	47878500	13184.3			873	-17336400	-18199200	-44132200	0.217631	17336400	18199200	44132200	11487.7
874	-17840700	-18082800	-47851000	0.194797	17840700	18082800	47851000	11790.8			874	-17329000	-18243900	-44034500	0.194797	17329000	18243900	44034500	10249.9
875	-17549000	-17979000	-49372100	0.0898612	17549000	17979000	49372100	5713.94			875	-16724300	-17713800	-48302900	0.0898612	16724300	17713800	48302900	5455.01
876	-17581700	-17969100	-49269100	0.113677	17581700	17969100	49269100	7204.05			876	-16790200	-17687500	-48049200	0.113677	16790200	17687500	48049200	6841.22
877	-17863900	-17998400	-48101100	0.137688	17863900	17998400	48101100	8402.32			877	-17394500	-17913800	-44832300	0.137688	17394500	17913800	44832300	7438.09
878	-17834000	-18118100	-47767600	0.137584	17834000	18118100	47767600	8305.73			878	-17303500	-18407000	-43689100	0.137584	17303500	18407000	43689100	7159.32
879	-17473300	-18004800	-49632800	0.173172	17473300	18004800	49632800	11106			879	-16593600	-17780800	-48912100	0.173172	16593600	17780800	48912100	10735.2
880	-17390600	-18035800	-49936300	0.158052	17390600	18035800	49936300	10238.2			880	-16490300	-17855900	-49552100	0.158052	16490300	17855900	49552100	10017.8
881	-17468400	-18027900	-49802300	0.191689	17468400	18027900	49802300	12367.2			881	-16658000	-17839600	-49267600	0.191689	16658000	17839600	49267600	12043.8
882	-17450200	-18030200	-49837100	0.185384	17450200	18030200	49837100	11973.1			882	-16618900	-17844100	-49339200	0.185384	16618900	17844100	49339200	11673.7
883	-17869100	-17993700	-48142700	0.0888269	17869100	17993700	48142700	5428.49			883	-17403800	-17875200	-44937500	0.0888269	17403800	17875200	44937500	4815.51
884	-17867100	-17987100	-48134800	0.123007	17867100	17987100	48134800	7514.69			884	-17401600	-17869000	-44928300	0.123007	17401600	17869000	44928300	6665.68
885	-17853800	-18032700	-47994500	0.141313	17853800	18032700	47994500	8593.46			885	-17354900	-18187000	-44276400	0.141313	17354900	18187000	44276400	7499.2
886	-17859200	-17925100	-48140800	0.163212	17859200	17925100	48140800	9966.66			886	-17403600	-17766100	-45045300	0.163212	17403600	17766100	45045300	8872.92
887	-17861900	-17909000	-48176100	0.175885	17861900	17909000	48176100	10752.5			887	-17413100	-17719600	-45159700	0.175885	17413100	17719600	45159700	9598.19
888	-17830800	-18053400	-47809600	0.106077	17830800	18053400	47809600	6409.08			888	-17309900	-18213500	-43928900	0.106077	17309900	18213500	43928900	5556.95
889	-17831600	-18050200	-47818000	0.132659	17831600	18050200	47818000	8017.31			889	-17312500	-18200300	-43960700	0.132659	17312500	18200300	43960700	6956.78
890	-17832500	-18046600	-47828800	0.148456	17832500	18046600	47828800	8975.18			890	-17315900	-18183000	-44002000	0.148456	17315900	18183000	44002000	7795.8
891	-17833600	-18040500	-47842500	0.157043	17833600	18040500	47842500	9498.42			891	-17320000	-18160200	-44054100	0.157043	17320000	18160200	44054100	8260.81
892	-17834900	-18033400	-47858800	0.164752	17834900	18033400	47858800	9969.83			892	-17324700	-18133500	-44114300	0.164752	17324700	18133500	44114300	8683.38
893	-17836500	-18025400	-47878100	0.17271	17836500	18025400	47878100	10457.8			893	-17330400	-18104800	-44183800	0.17271	17330400	18104800	44183800	9123.75
894	-17838400	-18015900	-47901200	0.191618	17838400	18015900	47901200	11611.3			894	-17336800	-18069700	-44264800	0.191618	17336800	18069700	44264800	10149.5
895	-17840300	-18003900	-47926900	0.197007	17840300	18003900	47926900	11947.5			895	-17343900	-18030000	-44355000	0.197007	17343900	18030000	44355000	10465.8
896	-17844600	-18006900	-47954800	0.207187	17844600	18006900	47954800	12577.9			896	-17353600	-18022000	-44432300	0.207187	17353600	18022000	44432300	11038
897	-17846700	-17988700	-47987500	0.195196	17846700	17988700	47987500	11861.7			897	-17361800	-17965400	-44547200	0.195196	17361800	17965400	44547200	10437.6
898	-17848800	-17969700	-48021500	0.175434	17848800	17969700	48021500	10671.8			898	-17370500	-17909800	-44665300	0.175434	17370500	17909800	44665300	9416.81
899	-17851400	-17951700	-48058500	0.163499	17851400	17951700	48058500	9957.27			899	-17380300	-17855300	-44789700	0.163499	17380300	17855300	44789700	8812.02
900	-17853900	-17933700	-48094100	0.163077	17853900	17933700	48094100	9942.51			900	-17389700	-17803400	-44908700	0.163077	17389700	17803400	44908700	8823.65
901	-17532800	-17983900	-49423900	0.113863	17532800	17983900	49423900	7252.37			901	-16690900	-17726200	-48425200	0.113863	16690900	17726200	48425200	6940.8
902	-17850600	-17877600	-48346200	0.124805	17850600	17877600	48346200	7672.15			902	-17461300	-17544000	-45679500	0.124805	17461300	17544000	45679500	6931.77
903	-17837400	-17881100	-48384400	0.151302	17837400	17881100	48384400	9312.57			903	-17472300	-17507100	-45794900	0.151302	17472300	17507100	45794900	8436.52
904	-17822200	-17884500	-48424300	0.159541	17822200	17884500	48424300	9832.28			904	-17467300	-17483400	-45914000	0.159541	17467300	17483400	45914000	8931.88
905	-17809800	-17891100	-48483500	0.168515	17809800	17891100	48483500	10406.2			905	-17426300	-17500200	-46074900	0.168515	17426300	17500200	46074900	9487.14
906	-17794600	-17895200	-48528500	0.173551	17794600	17895200	48528500	10732.9			906	-17387800	-17513300	-46207200	0.173551	17387800	17513300	46207200	9815.08
907	-17779100	-17900200	-48579400	0.193661	17779100	17900200	48579400	11996.6			907	-17348800	-17528800	-46356700	0.193661	17348800	17528800	46356700	11009.2
908	-17835000	-18131100	-47761800	0.147416	17835000	18131100	47761800	8898.63			908	-17303900	-18433500	-43665900	0.147416	17303900	18433500	43665900	7666.75
909	-17510100	-17992500	-49507700	0.0958485	17510100	17992500	49507700	6121.88			909	-16649400	-17748600	-48626100	0.0958485	16649400	17748600	48626100	5883.37
910	-17517900	-17989000	-49474700	0.0839538	17517900	17989000	49474700	5356.27			910	-16660800	-17739000	-48546300	0.0839538	16660800	17739000	48546300	5138.83
911	-17828700	-18037900	-47809900	0.0971523	17828700	18037900	47809900	5868.96			911	-17307200	-18179500	-43943000	0.0971523	17307200	18179500	43943000	5089.99
912	-17845300	-18066900	-47899700	0.114324	17845300	18066900	47899700	6930.9			912	-17331400	-18290700	-44005200	0.114324	17331400	18290700	44005200	6012.34
913	-17848000	-18068500	-47917000	0.0973228	17848000	18068500	47917000	5904			913	-17336400	-18292600	-44038600	0.0973228	17336400	18292600	44038600	5124.9
914	-17850000	-18064000	-47935800	0.09686	17850000	18064000	47935800	5879.64			914	-17340800	-18276500	-44086200	0.09686	17340800	18276500	44086200	5108.76
915	-17852300	-18055400	-47961400	0.10617	17852300	18055400	47961400	6450.16			915	-17347300	-18251100	-44158500	0.10617	17347300	18251100	44158500	5613.47
916	-17832800	-18100600	-47776500	0.130684	17832800	18100600	47776500	7890.28			916	-17302900	-18371300	-43721100	0.130684	17302900	18371300	43721100	6805.47
917	-17834200	-18097600	-47789800	0.208409	17834200	18097600	47789800	12588.7			917	-17306000	-18371400	-43743200	0.208409	17306000	18371400	43743200	10862.3
918	-17834000	-18089700	-47796200	0.134825	17834000	18089700	47796200	8145.17			918	-17305100	-18351500	-43756100	0.134825	17305100	18351500	43756100	7028.74
919	-17835300	-18087000	-47807900	0.116297	17835300	18087000	47807900	7028.62			919	-17308300	-18346800	-43783800	0.116297	17308300	18346800	43783800	6068.9
920	-17836800	-18105500	-47799900	0.136653	17836800	18105500	47799900	8258.09			920	-17308600	-18395800	-43737000	0.136653	17308600	18395800	43737000	7122.89
921	-17863400	-17892200	-48203500	0.166285	17863400	17892200	48203500	10173.9			921	-17420700	-17676800	-45256600	0.166285	17420700	17676800	45256600	9103.13
922	-17859500	-17869700	-48281400	0.0906851	17859500	17869700	48281400	5562.19			922	-17442100	-17584600	-45502000	0.0906851	17442100	17584600	45502000	5005.43
923	-17854700	-17872800	-48308200	0.0909408	17854700	17872800	48308200	5582.99			923	-17450200	-17566400	-45578000	0.0909408	17450200	17566400	45578000	5032.92
924	-17858000	-17982400	-48075100	0.0880725	17858000	17982400	48075100	5368.63			924	-17373200	-18040400	-44553600	0.0880725	17373200	18040400	44553600	4714.89
925	-17859500	-17972200	-48095700	0.0622648	17859500	17972200	48095700	3797.9			925	-17377900	-18010100	-44617900	0.0622648	17377900	18010100	44617900	3340.22
926	-17850700	-18008200	-47996600	0.107554	17850700	18008200	47996600	6539.35			926	-17352500	-18122900	-44323200	0.107554	17352500	18122900	44323200	5713.33
927	-17856100	-17984400	-48058900	0.108913	17856100	17984400	48058900	6635.27			927	-17369100	-18052300	-44512700	0.108913	17369100	18052300	44512700	5822.35
928	-17847400	-18006700	-47974600	0.0622962	17847400	18006700	47974600	3784.58			928	-17346000	-18123000	-44276900	0.0622962	17346000	18123000	44276900	3303.38
929	-17848200	-17999600	-47987400	0.0614959	17848200	17999600	47987400	3737.41			929	-17348600	-18102400	-44316200	0.0614959	17348600	18102400	44316200	3265
930	-17846000	-17996300	-47974900	0.0666163	17846000	17996300	47974900	4046.64			930	-17345100	-18095700	-44297900	0.0666163	17345100	18095700	44297900	3534.09
931	-17845300	-18008400	-47958100	0.0853147	17845300	18008400	47958100	5179.98			931	-17341700	-18130500	-44238900	0.0853147	17341700	18130500	44238900	4517.85
932	-17844500	-18022000	-47938400	0.0947562	17844500	18022000	47938400	5749.95			932	-17337500	-18168000	-44171500	0.0947562	17337500	18168000	44171500	5007.27
933	-17843200	-18039900	-47911200	0.111739	17843200	18039900	47911200	6775.09			933	-17331000	-18218000	-44075200	0.111739	17331000	18218000	44075200	5886.72
934	-17842700	-18064100	-47883900	0.137947	17842700	18064100	47883900	8358.03			934	-17326000	-18285000	-43972500	0.137947	17326000	18285000	43972500	7245.1
935	-17841700	-18046200	-47894400	0.141481	17841700	18046200	47894400	8573.8			935	-17327500	-18237600	-44030200	0.141481	17327500	18237600	44030200	7442.65
936	-17840800	-18066700	-47867400	0.133482	17840800	18066700	47867400	8082.89			936	-17322200	-18293900	-43935800	0.133482	17322200	18293900	43935800	7001.57
937	-17839400	-18048300	-47875700	0.134144	17839400	18048300	47875700	8123.85			937	-17322400	-18245200	-43986100	0.134144	17322400	18245200	43986100	7045.48
938	-17838800	-18068500	-47851700	0.133412	17838800	18068500	47851700	8074.21			938	-17318000	-18299200	-43900700	0.133412	17318000	18299200	43900700	6988.99
939	-17837300	-18049500	-47859700	0.137101	17837300	18049500	47859700	8298.23			939	-17317900	-18248700	-43950400	0.137101	17317900	18248700	43950400	7191.29
940	-17836900	-18089200	-47817200	0.136336	17836900	18089200	47817200	8242.68			940	-17311300	-18354000	-43798100	0.136336	17311300	18354000	43798100	7119.17
941	-17838400	-18088700	-47828800	0.1351	17838400	18088700	47828800	8171.33			941	-17314100	-18353100	-43819100	0.1351	17314100	18353100	43819100	7060.22
942	-17837100	-18069600	-47838000	0.137727	17837100	18069600	47838000	8331.33			942	-17314500	-18302700	-43872200	0.137727	17314500	18302700	43872200	7207.49
943	-17835400	-18070100	-47825900	0.133961	17835400	18070100	47825900	8100.01			943	-17311200	-18302800	-43848900	0.133961	17311200	18302800	43848900	7004.17
944	-17833800	-18069900	-47814600	0.141489	17833800	18069900	47814600	8551.67			944	-17308300	-18301300	-43829400	0.141489	17308300	18301300	43829400	7392.12
945	-17832700	-18071000	-47805500	0.149427	17832700	18071000	47805500	9028.58			945	-17306500	-18302600	-43815600	0.149427	17306500	18302600	43815600	7802.84
946	-17831600	-18069900	-47798700	0.164566	17831600	18069900	47798700	9940.73			946	-17304500	-18297200	-43806400	0.164566	17304500	18297200	43806400	8589.76
947	-17832900	-18091900	-47786200	0.194126	17832900	18091900	47786200	11723.7			947	-17303900	-18352100	-43747200	0.194126	17303900	18352100	43747200	10116.9
948	-17831400	-18081500	-47785300	0.161501	17831400	18081500	47785300	9752.05			948	-17302900	-18321300	-43770800	0.161501	17302900	18321300	43770800	8420.9
949	-17830600	-18074000	-47787700	0.170291	17830600	18074000	47787700	10282.9			949	-17303900	-18298200	-43801200	0.170291	17303900	18298200	43801200	8886.93
950	-17829200	-18059200	-47792200	0.160712	17829200	18059200	47792200	9704.55			950	-17302700	-18253600	-43836900	0.160712	17302700	18253600	43836900	8393.74
951	-17828000	-18043300	-47799200	0.11785	17828000	18043300	47799200	7116.96			951	-17303300	-18206100	-43888900	0.11785	17303300	18206100	43888900	6163.67
952	-17827300	-18030500	-47807500	0.106039	17827300	18030500	47807500	6404.75			952	-17304300	-18165800	-43936000	0.106039	17304300	18165800	43936000	5553.13
953	-17862100	-17975200	-48111200	0.0981158	17862100	17975200	48111200	5988.2			953	-17383300	-18015500	-44650900	0.0981158	17383300	18015500	44650900	5270.41
954	-17865300	-17975300	-48134300	0.129922	17865300	17975300	48134300	7936.02			954	-17390100	-18010600	-44704400	0.129922	17390100	18010600	44704400	6992.69
955	-17864400	-17957000	-48145600	0.134944	17864400	17957000	48145600	8244.59			955	-17391900	-17962000	-44765900	0.134944	17391900	17962000	44765900	7275.7
956	-17843900	-18083700	-47872600	0.116891	17843900	18083700	47872600	7080.84			956	-17325300	-18337400	-43914500	0.116891	17325300	18337400	43914500	6129.72
957	-17845900	-18082600	-47888200	0.107213	17845900	18082600	47888200	6498.17			957	-17329400	-18333000	-43948300	0.107213	17329400	18333000	43948300	5629.16
958	-17836000	-18104200	-47796000	0.132096	17836000	18104200	47796000	7981.46			958	-17312900	-18330700	-43833100	0.132096	17312900	18330700	43833100	6904.95
959	-17835400	-18111100	-47784700	0.116944	17835400	18111100	47784700	7063.58			959	-17309700	-18356400	-43784000	0.116944	17309700	18356400	43784000	6103.46
960	-17835400	-18122200	-47773600	0.160174	17835400	18122200	47773600	9671.98			960	-17307200	-18392900	-43729800	0.160174	17307200	18392900	43729800	8346.29
961	-17835700	-18135900	-47762000	0.172613	17835700	18135900	47762000	10420.2			961	-17305200	-18436600	-43671800	0.172613	17305200	18436600	43671800	8979.58
962	-17624000	-17956100	-49133700	0.132193	17624000	17956100	49133700	8340.47			962	-16879500	-17652300	-47708500	0.132193	16879500	17652300	47708500	7863.35
963	-17482100	-18028900	-49796000	0.210862	17482100	18028900	49796000	13602.8			963	-16696100	-17843200	-49255100	0.210862	16696100	17843200	49255100	13247
964	-17516400	-18028100	-49755600	0.200182	17516400	18028100	49755600	12899.5			964	-16783400	-17844100	-49174600	0.200182	16783400	17844100	49174600	12549.5
965	-17495000	-18030300	-49792700	0.209645	17495000	18030300	49792700	13524.4			965	-16733600	-17847400	-49247900	0.209645	16733600	17847400	49247900	13171.6
966	-17441500	-18028900	-49836600	0.176772	17441500	18028900	49836600	11415.8			966	-16592200	-17840400	-49339500	0.176772	16592200	17840400	49339500	11128.8
967	-17426300	-18031100	-49867400	0.175708	17426300	18031100	49867400	11357.9			967	-16561200	-17844900	-49402200	0.175708	16561200	17844900	49402200	11083.8
968	-17412800	-18033300	-49896300	0.171012	17412800	18033300	49896300	11064.3			968	-16533600	-17849600	-49463800	0.171012	16533600	17849600	49463800	10808.9
969	-17400800	-18035700	-49925300	0.14042	17400800	18035700	49925300	9093.33			969	-16509800	-17855200	-49527400	0.14042	16509800	17855200	49527400	8893.81
970	-17378900	-18037200	-49958300	0.155714	17378900	18037200	49958300	10093.5			970	-16468300	-17859400	-49598600	0.155714	16468300	17859400	49598600	9884.19
971	-17365200	-18041600	-50003200	0.14076	17365200	18041600	50003200	9137.52			971	-16450600	-17869300	-49687100	0.14076	16450600	17869300	49687100	8962.03
972	-17886700	-17891000	-48405800	0.198938	17886700	17891000	48405800	12260.1			972	-17470900	-17557300	-45735100	0.198938	17470900	17557300	45735100	11074
973	-17886900	-17906900	-48356800	0.18015	17886900	17906900	48356800	11084.9			973	-17457600	-17610300	-45587100	0.18015	17457600	17610300	45587100	9978.36
974	-17877700	-17957500	-48240100	0.188368	17877700	17957500	48240100	11548			974	-17428300	-17757000	-45231000	0.188368	17428300	17757000	45231000	10311.6
975	-17883200	-17928800	-48308200	0.170851	17883200	17928800	48308200	10496.7			975	-17445000	-17669700	-45437600	0.170851	17445000	17669700	45437600	9416.47
976	-17703000	-17935200	-48905500	0.180347	17703000	17935200	48905500	11294.8			976	-17068300	-17596500	-47120900	0.180347	17068300	17596500	47120900	10517.2
977	-17720700	-17930400	-48853700	0.171985	17720700	17930400	48853700	10753			977	-17110200	-17582900	-46982100	0.171985	17110200	17582900	46982100	9982.29
978	-17739500	-17925900	-48802400	0.166435	17739500	17925900	48802400	10388.9			978	-17150700	-17568600	-46839600	0.166435	17150700	17568600	46839600	9613.16
979	-17765700	-17919300	-48729600	0.171042	17765700	17919300	48729600	10651.3			979	-17220500	-17551300	-46646000	0.171042	17220500	17551300	46646000	9815.47
980	-17791300	-17912700	-48656200	0.1764	17791300	17912700	48656200	10958.9			980	-17292900	-17533500	-46446700	0.1764	17292900	17533500	46446700	10055.7
981	-17810900	-17908200	-48604600	0.180783	17810900	17908200	48604600	11212.6			981	-17341400	-17519400	-46297000	0.180783	17341400	17519400	46297000	10253.4
982	-17831800	-17903700	-48551800	0.189476	17831800	17903700	48551800	11731.9			982	-17392800	-17505000	-46142900	0.189476	17392800	17505000	46142900	10690.5
983	-17860300	-17897300	-48477400	0.197541	17860300	17897300	48477400	12202.1			983	-17474400	-17487300	-45934700	0.197541	17474400	17487300	45934700	11068.8
984	-17646000	-17950700	-49073200	0.145011	17646000	17950700	49073200	9131.38			984	-16933300	-17638900	-47559100	0.145011	16933300	17638900	47559100	8582.99
985	-17662500	-17946100	-49024000	0.151841	17662500	17946100	49024000	9546.19			985	-16969100	-17625800	-47429700	0.151841	16969100	17625800	47429700	8947.61
986	-17679300	-17941500	-48974300	0.157664	17679300	17941500	48974300	9896.29			986	-17006600	-17612500	-47296700	0.157664	17006600	17612500	47296700	9248.66
987	-17839000	-18092700	-47828600	0.190335	17839000	18092700	47828600	11512.6			987	-17322700	-18282400	-43951100	0.190335	17322700	18282400	43951100	9988.08
988	-17837500	-18100000	-47810800	0.180032	17837500	18100000	47810800	10883.2			988	-17317600	-18311600	-43885800	0.180032	17317600	18311600	43885800	9427.35
989	-17556600	-17975500	-49339900	0.0690294	17556600	17975500	49339900	4384.6			989	-16736900	-17704100	-48221100	0.0690294	16736900	17704100	48221100	4178.4
990	-17568000	-17972400	-49306200	0.0931326	17568000	17972400	49306200	5909.13			990	-16761700	-17696000	-48138200	0.0931326	16761700	17696000	48138200	5621.62
991	-17860600	-18017700	-48058100	0.153059	17860600	18017700	48058100	9327.71			991	-17383600	-17975000	-44693700	0.153059	17383600	17975000	44693700	8231.1
992	-17834300	-18121000	-47767000	0.14542	17834300	18121000	47767000	8778.86			992	-17303000	-18420200	-43672700	0.14542	17303000	18420200	43672700	7563.61
993	-17834700	-18121900	-47768900	0.133659	17834700	18121900	47768900	8069.49			993	-17303500	-18427700	-43668600	0.133659	17303500	18427700	43668600	6951.48
994	-17457000	-18009800	-49684600	0.178	17457000	18009800	49684600	11434.9			994	-16567400	-17793300	-49027700	0.178	16567400	17793300	49027700	11078.2
995	-17386700	-18038200	-49957900	0.136328	17386700	18038200	49957900	8837.38			995	-16488900	-17861500	-49592900	0.136328	16488900	17861500	49592900	8653.41
996	-17433200	-18032400	-49869800	0.183354	17433200	18032400	49869800	11853.9			996	-16583000	-17848400	-49405700	0.183354	16583000	17848400	49405700	11569.8
997	-17417500	-18034600	-49900800	0.177026	17417500	18034600	49900800	11455.7			997	-16551000	-17852800	-49468900	0.177026	16551000	17852800	49468900	11192.8
998	-17402400	-18036700	-49931100	0.170818	17402400	18036700	49931100	11064.3			998	-16521100	-17857200	-49530000	0.170818	16521100	17857200	49530000	10821.2
999	-17391200	-18039000	-49958700	0.154567	17391200	18039000	49958700	10020.4			999	-16499700	-17862500	-49589700	0.154567	16499700	17862500	49589700	9810.92
1000	-17867100	-18005900	-48116400	0.104556	17867100	18005900	48116400	6384.48			1000	-17398700	-17915200	-44861500	0.104556	17398700	17915200	44861500	5654.6
1001	-17864600	-18005800	-48098400	0.122028	17864600	18005800	48098400	7446.53			1001	-17393000	-17924600	-44811300	0.122028	17393000	17924600	44811300	6587.71
1002	-17856800	-18033600	-48015000	0.107443	17856800	18033600	48015000	6538.68			1002	-17360600	-18186700	-44317800	0.107443	17360600	18186700	44317800	5710.76
1003	-17497100	-17996100	-49546300	0.130368	17497100	17996100	49546300	8337.08			1003	-16628100	-17758100	-48715400	0.130368	16628100	17758100	48715400	8026.71
1004	-17483500	-18000400	-49590600	0.157675	17483500	18000400	49590600	10098			1004	-16603800	-17768800	-48816400	0.157675	16603800	17768800	48816400	9741.52
1005	-17581400	-18008800	-49552700	0.13034	17581400	18008800	49552700	8343.81			1005	-16913600	-17804900	-48764300	0.13034	16913600	17804900	48764300	8060.48
1006	-17587300	-18003600	-49509700	0.158659	17587300	18003600	49509700	10141.7			1006	-16919300	-17792600	-48670700	0.158659	16919300	17792600	48670700	9779.08
1007	-17594700	-17998000	-49462600	0.160258	17594700	17998000	49462600	10227.5			1007	-16931000	-17779900	-48568500	0.160258	16931000	17779900	48568500	9842.15
1008	-17603200	-17992400	-49414000	0.167566	17603200	17992400	49414000	10676.3			1008	-16944100	-17766500	-48459500	0.167566	16944100	17766500	48459500	10251.6
1009	-17612300	-17986700	-49364100	0.168482	17612300	17986700	49364100	10716.5			1009	-16959100	-17752700	-48345700	0.168482	16959100	17752700	48345700	10266.5
1010	-17621600	-17980500	-49310500	0.180526	17621600	17980500	49310500	11461.7			1010	-16977300	-17738200	-48224000	0.180526	16977300	17738200	48224000	10953.6
1011	-17632500	-17974400	-49255800	0.182293	17632500	17974400	49255800	11552.6			1011	-16998500	-17723200	-48095800	0.182293	16998500	17723200	48095800	11011.4
1012	-17644100	-17967800	-49197300	0.194682	17644100	17967800	49197300	12313.4			1012	-17022800	-17707700	-47960900	0.194682	17022800	17707700	47960900	11704.6
1013	-17863200	-17874400	-48220200	0.126326	17863200	17874400	48220200	7732.31			1013	-17424300	-17635300	-45323600	0.126326	17424300	17635300	45323600	6929.85
1014	-17852100	-18057500	-47957400	0.19732	17852100	18057500	47957400	11986.4			1014	-17357400	-18115300	-44366200	0.19732	17357400	18115300	44366200	10497.9
1015	-17849000	-18067900	-47925200	0.197373	17849000	18067900	47925200	11976.9			1015	-17349800	-18159100	-44267800	0.197373	17349800	18159100	44267800	10467.1
1016	-17846200	-18078300	-47894800	0.206189	17846200	18078300	47894800	12499.5			1016	-17341800	-18200500	-44169300	0.206189	17341800	18200500	44169300	10899.3
1017	-17843700	-18089400	-47865400	0.207343	17843700	18089400	47865400	12557.6			1017	-17333700	-18243800	-44068400	0.207343	17333700	18243800	44068400	10924.1
1018	-17841600	-18101300	-47838500	0.198843	17841600	18101300	47838500	12032.6			1018	-17326700	-18289300	-43972700	0.198843	17326700	18289300	43972700	10444.1
1019	-17842300	-17990200	-47954900	0.197199	17842300	17990200	47954900	11969.5			1019	-17351500	-17985100	-44453800	0.197199	17351500	17985100	44453800	10509.8
1020	-17844300	-17974300	-47985400	0.190126	17844300	17974300	47985400	11551			1020	-17359400	-17936300	-44559800	0.190126	17359400	17936300	44559800	10167.8
1021	-17846600	-17957400	-48018500	0.186926	17846600	17957400	48018500	11368.2			1021	-17368200	-17885700	-44672900	0.186926	17368200	17885700	44672900	10033.7
1022	-17848800	-17940400	-48051200	0.182189	17848800	17940400	48051200	11091.3			1022	-17376800	-17835100	-44785000	0.182189	17376800	17835100	44785000	9815.23
1023	-17851100	-17923300	-48084700	0.17099	17851100	17923300	48084700	10420.3			1023	-17385700	-17785600	-44898200	0.17099	17385700	17785600	44898200	9246.17
1024	-17856400	-17917000	-48129000	0.169822	17856400	17917000	48129000	10365			1024	-17399200	-17754800	-45025300	0.169822	17399200	17754800	45025300	9224.05
1025	-17858500	-17902500	-48158200	0.148545	17858500	17902500	48158200	9074.6			1025	-17406900	-17713100	-45122100	0.148545	17406900	17713100	45122100	8094.08
1026	-17859700	-17888600	-48180600	0.109219	17859700	17888600	48180600	6676.63			1026	-17412400	-17676300	-45197800	0.109219	17412400	17676300	45197800	5965.78
1027	-17860100	-17875600	-48196600	0.0969907	17860100	17875600	48196600	5931.74			1027	-17417100	-17647000	-45260500	0.0969907	17417100	17647000	45260500	5308.64
1028	-17540400	-17980700	-49393400	0.111631	17540400	17980700	49393400	7103			1028	-16702100	-17717600	-48352500	0.111631	16702100	17717600	48352500	6787.42
1029	-17576000	-17969400	-49276500	0.11378	17576000	17969400	49276500	7212.09			1029	-16771800	-17687000	-48064100	0.11378	16771800	17687000	48064100	6849.96
1030	-17655500	-17961400	-49139900	0.19833	17655500	17961400	49139900	12519.8			1030	-17048100	-17692200	-47824700	0.19833	17048100	17692200	47824700	11867.5
1031	-17808700	-17888300	-48464600	0.163543	17808700	17888300	48464600	10092.2			1031	-17431600	-17495300	-46034500	0.163543	17431600	17495300	46034500	9193.83
1032	-17794800	-17892300	-48507500	0.162398	17794800	17892300	48507500	10035.6			1032	-17395700	-17507800	-46159900	0.162398	17395700	17507800	46159900	9168.87
1033	-17762900	-17904900	-48628900	0.190519	17762900	17904900	48628900	11821.1			1033	-17306800	-17542400	-46496000	0.190519	17306800	17542400	46496000	10882.1
1034	-17749900	-17910700	-48683900	0.171132	17749900	17910700	48683900	10637.8			1034	-17273300	-17558900	-46647700	0.171132	17273300	17558900	46647700	9826.71
1035	-17737500	-17916400	-48736600	0.173365	17737500	17916400	48736600	10795.7			1035	-17244300	-17575400	-46794000	0.173365	17244300	17575400	46794000	10006.2
1036	-17835400	-18138100	-47757600	0.154114	17835400	18138100	47757600	9302.23			1036	-17302600	-18458300	-43631600	0.154114	17302600	18458300	43631600	8007.16
1037	-17507300	-17992100	-49508000	0.0987872	17507300	17992100	49508000	6309.48			1037	-16640000	-17747000	-48624100	0.0987872	16640000	17747000	48624100	6062.78
1038	-17371300	-18037600	-49968500	0.179134	17371300	18037600	49968500	11615			1038	-16452500	-17861400	-49628600	0.179134	16452500	17861400	49628600	11381.5
1039	-17384700	-18032800	-49921200	0.212483	17384700	18032800	49921200	13755.9			1039	-16466400	-17850300	-49535700	0.212483	16466400	17850300	49535700	13457
1040	-17400000	-18028100	-49872300	0.264818	17400000	18028100	49872300	17116.8			1040	-16484400	-17839200	-49438500	0.264818	16484400	17839200	49438500	16715.5
1041	-17468500	-18005100	-49639300	0.173796	17468500	18005100	49639300	11148.1			1041	-16578800	-17780900	-48927600	0.173796	16578800	17780900	48927600	10778.5
1042	-17859200	-17866200	-48256300	0.135618	17859200	17866200	48256300	8310.6			1042	-17434600	-17593500	-45439400	0.135618	17434600	17593500	45439400	7468.63
1043	-17829100	-18033100	-47817600	0.111288	17829100	18033100	47817600	6724.44			1043	-17309400	-18162100	-43976800	0.111288	17309400	18162100	43976800	5836.85
1044	-17829800	-18029100	-47826500	0.124776	17829800	18029100	47826500	7541.55			1044	-17312100	-18145900	-44012100	0.124776	17312100	18145900	44012100	6551.78
1045	-17830700	-18025000	-47836900	0.137644	17830700	18025000	47836900	8322.08			1045	-17315500	-18129000	-44052800	0.137644	17315500	18129000	44052800	7237.19
1046	-17831700	-18019900	-47849600	0.14865	17831700	18019900	47849600	8991.16			1046	-17319300	-18108200	-44101200	0.14865	17319300	18108200	44101200	7828.32
1047	-17833000	-18013400	-47865100	0.159397	17833000	18013400	47865100	9645.96			1047	-17323900	-18084700	-44157800	0.159397	17323900	18084700	44157800	8410
1048	-17834400	-18005600	-47883300	0.167044	17834400	18005600	47883300	10114.6			1048	-17329100	-18056800	-44222700	0.167044	17329100	18056800	44222700	8832.29
1049	-17836200	-17996400	-47904700	0.181734	17836200	17996400	47904700	11011.5			1049	-17335200	-18023800	-44299000	0.181734	17335200	18023800	44299000	9633.13
1050	-17837900	-17985100	-47928800	0.188088	17837900	17985100	47928800	11405.1			1050	-17342000	-17986800	-44384400	0.188088	17342000	17986800	44384400	9997.94
1051	-17875400	-17959200	-48222400	0.096391	17875400	17959200	48222400	5905.61			1051	-17414800	-17951800	-44939500	0.096391	17414800	17951800	44939500	5230.72
1052	-17854200	-18048800	-47981200	0.111318	17854200	18048800	47981200	6767.3			1052	-17351800	-18229900	-44211300	0.111318	17351800	18229900	44211300	5895.95
1053	-17838300	-18108500	-47807700	0.134957	17838300	18108500	47807700	8158.16			1053	-17310600	-18404700	-43742600	0.134957	17310600	18404700	43742600	7036.8
1054	-17839800	-18107500	-47819400	0.130513	17839800	18107500	47819400	7892.78			1054	-17313500	-18402500	-43765600	0.130513	17313500	18402500	43765600	6810.88
1055	-17523000	-17986200	-49449600	0.126228	17523000	17986200	49449600	8046.57			1055	-16667000	-17731400	-48485700	0.126228	16667000	17731400	48485700	7709.84
1056	-17850100	-17870500	-48296600	0.0927126	17850100	17870500	48296600	5689.12			1056	-17447000	-17562200	-45559100	0.0927126	17447000	17562200	45559100	5127.08
1057	-17845200	-17875400	-48336600	0.119274	17845200	17875400	48336600	7329.2			1057	-17458500	-17538800	-45665000	0.119274	17458500	17538800	45665000	6620.57
1058	-17833700	-17878300	-48368100	0.139343	17833700	17878300	48368100	8571.14			1058	-17467500	-17506100	-45761400	0.139343	17467500	17506100	45761400	7759.83
1059	-17819600	-17881700	-48407100	0.1625	17819600	17881700	48407100	10008.2			1059	-17469500	-17479100	-45881200	0.1625	17469500	17479100	45881200	9086.56
1060	-17780100	-17896300	-48550800	0.170565	17780100	17896300	48550800	10555.2			1060	-17358500	-17520400	-46287200	0.170565	17358500	17520400	46287200	9672.06
1061	-17861600	-17959800	-48123100	0.0952034	17861600	17959800	48123100	5812.03			1061	-17385600	-17973100	-44709700	0.0952034	17385600	17973100	44709700	5122.78
1062	-17859500	-17961600	-48106000	0.0548057	17859500	17961600	48106000	3343.8			1062	-17380400	-17981100	-44664300	0.0548057	17380400	17981100	44664300	2944.23
1063	-17872600	-17939400	-48221900	0.205521	17872600	17939400	48221900	12588.9			1063	-17413200	-17902000	-44978000	0.205521	17413200	17902000	44978000	11162.4
1064	-17854100	-18071900	-47957300	0.133169	17854100	18071900	47957300	8090.64			1064	-17358300	-18139100	-44349100	0.133169	17358300	18139100	44349100	7082.4
1065	-17857500	-18055200	-47998300	0.115971	17857500	18055200	47998300	7055			1065	-17368000	-18078500	-44478700	0.115971	17368000	18078500	44478700	6193.63
1066	-17856300	-18070300	-47974800	0.101444	17856300	18070300	47974800	6166.99			1066	-17362400	-18120800	-44396500	0.101444	17362400	18120800	44396500	5403.68
1067	-17869100	-18005500	-48131000	0.0858469	17869100	18005500	48131000	5244.79			1067	-17400900	-17899600	-44892200	0.0858469	17400900	17899600	44892200	4647.32
1068	-17850700	-17991900	-48013300	0.101046	17850700	17991900	48013300	6146.33			1068	-17355700	-18078800	-44390500	0.101046	17355700	18078800	44390500	5378.47
1069	-17847900	-17986700	-47998400	0.0987328	17847900	17986700	47998400	6002.06			1069	-17350700	-18067000	-44366800	0.0987328	17350700	18067000	44366800	5249.84
1070	-17845000	-17980000	-47984000	0.100246	17845000	17980000	47984000	6090.46			1070	-17344900	-18050800	-44341500	0.100246	17344900	18050800	44341500	5324.1
1071	-17843700	-17991700	-47963400	0.102072	17843700	17991700	47963400	6197.53			1071	-17340300	-18084900	-44274600	0.102072	17340300	18084900	44274600	5409.54
1072	-17842600	-18005800	-47941200	0.098402	17842600	18005800	47941200	5970.78			1072	-17335800	-18125800	-44201700	0.098402	17335800	18125800	44201700	5203.19
1073	-17841800	-18024200	-47917200	0.116201	17841800	18024200	47917200	7046.01			1073	-17331100	-18176200	-44117500	0.116201	17331100	18176200	44117500	6128.48
1074	-17839800	-18027100	-47899900	0.127862	17839800	18027100	47899900	7748.47			1074	-17326500	-18186200	-44074500	0.127862	17326500	18186200	44074500	6733.26
1075	-17837700	-18029300	-47882800	0.133999	17837700	18029300	47882800	8115.54			1075	-17321800	-18193600	-44033800	0.133999	17321800	18193600	44033800	7046.12
1076	-17835700	-18030200	-47867300	0.140104	17835700	18030200	47867300	8480.61			1076	-17317600	-18197400	-43999400	0.140104	17317600	18197400	43999400	7357.82
1077	-17835500	-18050300	-47846000	0.13806	17835500	18050300	47846000	8352.2			1077	-17314200	-18251200	-43922000	0.13806	17314200	18251200	43922000	7233.96
1078	-17833700	-18050800	-47832900	0.145653	17833700	18050800	47832900	8807.41			1078	-17310700	-18251600	-43896100	0.145653	17310700	18251600	43896100	7624.29
1079	-17832300	-18050500	-47822800	0.155744	17832300	18050500	47822800	9414.13			1079	-17308000	-18249900	-43878900	0.155744	17308000	18249900	43878900	8146.97
1080	-17830700	-18048500	-47813400	0.155291	17830700	18048500	47813400	9383.36			1080	-17305100	-18242400	-43865700	0.155291	17305100	18242400	43865700	8118.39
1081	-17829500	-18046200	-47807500	0.161628	17829500	18046200	47807500	9763.94			1081	-17303700	-18234700	-43863200	0.161628	17303700	18234700	43863200	8448.05
1082	-17830800	-18067400	-47795400	0.172842	17830800	18067400	47795400	10439.1			1082	-17303900	-18288800	-43810600	0.172842	17303900	18288800	43810600	9022.22
1083	-17829600	-18060000	-47794100	0.164598	17829600	18060000	47794100	9939.98			1083	-17302700	-18265500	-43825600	0.164598	17302700	18265500	43825600	8594.27
1084	-17828400	-18050600	-47795100	0.155879	17828400	18050600	47795100	9412.85			1084	-17302000	-18236300	-43849300	0.155879	17302000	18236300	43849300	8143.39
1085	-17827500	-18040800	-47798500	0.141299	17827500	18040800	47798500	8532.6			1085	-17302300	-18207000	-43880700	0.141299	17302300	18207000	43880700	7387.84
1086	-17826500	-18028000	-47804200	0.128701	17826500	18028000	47804200	7772.4			1086	-17302300	-18167400	-43920700	0.128701	17302300	18167400	43920700	6736.09
1087	-17827100	-18020800	-47815600	0.109703	17827100	18020800	47815600	6627.33			1087	-17306000	-18136300	-43978200	0.109703	17306000	18136300	43978200	5752.16
1088	-17871800	-17971900	-48184200	0.118155	17871800	17971900	48184200	7230.01			1088	-17404200	-17990600	-44825200	0.118155	17404200	17990600	44825200	6387.03
1089	-17879800	-17935000	-48277900	0.147521	17879800	17935000	48277900	9054.06			1089	-17429900	-17878400	-45120700	0.147521	17429900	17878400	45120700	8053.39
1090	-17882200	-17943700	-48286100	0.106926	17882200	17943700	48286100	6565.08			1090	-17432000	-17895900	-45118700	0.106926	17432000	17895900	45118700	5838
1091	-17847800	-18081000	-47903500	0.111551	17847800	18081000	47903500	6764.72			1091	-17332700	-18326600	-43978700	0.111551	17332700	18326600	43978700	5863.24
1092	-17851200	-18073600	-47934900	0.095467	17851200	18073600	47934900	5795.48			1092	-17340900	-18302000	-44061300	0.095467	17340900	18302000	44061300	5032.13
1093	-17853300	-18066600	-47957100	0.0886446	17853300	18066600	47957100	5385.24			1093	-17346600	-18281100	-44122900	0.0886446	17346600	18281100	44122900	4682.27
1094	-17846500	-18098700	-47876400	0.102229	17846500	18098700	47876400	6194.49			1094	-17327300	-18376100	-43890200	0.102229	17327300	18376100	43890200	5358.52
1095	-17836000	-18147700	-47752100	0.167395	17836000	18147700	47752100	10102.9			1095	-17302700	-18475000	-43615400	0.167395	17302700	18475000	43615400	8693.68
1096	-17615900	-17957500	-49151700	0.130251	17615900	17957500	49151700	8222.58			1096	-16855200	-17654800	-47750600	0.130251	16855200	17654800	47750600	7758.01
1097	-17535900	-18026500	-49724700	0.178566	17535900	18026500	49724700	11496.1			1097	-16830500	-17842400	-49115400	0.178566	16830500	17842400	49115400	11175.3
1098	-17506800	-18032600	-49797300	0.175028	17506800	18032600	49797300	11294.3			1098	-16770100	-17853900	-49257500	0.175028	16770100	17853900	49257500	11004.1
1099	-17500300	-18036600	-49833000	0.15252	17500300	18036600	49833000	9853.71			1099	-16763700	-17862700	-49327200	0.15252	16763700	17862700	49327200	9612.51
1100	-17854400	-17967300	-48064200	0.0837068	17854400	17967300	48064200	5099.71			1100	-17368300	-18005300	-44554100	0.0837068	17368300	18005300	44554100	4479.35
1101	-17836100	-18122400	-47778500	0.146742	17836100	18122400	47778500	8862.49			1101	-17308800	-18379300	-43754800	0.146742	17308800	18379300	43754800	7652.36
1102	-17837200	-18140100	-47768400	0.196969	17837200	18140100	47768400	11893.8			1102	-17308300	-18433500	-43696900	0.196969	17308300	18433500	43696900	10256
1103	-17836900	-18152000	-47754100	0.179864	17836900	18152000	47754100	10856.7			1103	-17304300	-18474800	-43627500	0.179864	17304300	18474800	43627500	9345.56
1104	-17461600	-18031700	-49836200	0.200875	17461600	18031700	49836200	12974.6			1104	-16651000	-17848100	-49335200	0.200875	16651000	17848100	49335200	12650.9
1105	-17442100	-18033900	-49871800	0.196235	17442100	18033900	49871800	12688.6			1105	-16608900	-17852300	-49407500	0.196235	16608900	17852300	49407500	12386.3
1106	-17474100	-18033300	-49835400	0.215112	17474100	18033300	49835400	13895.3			1106	-16687100	-17852700	-49332500	0.215112	16687100	17852700	49332500	13550.6
1107	-17377000	-18039500	-49976500	0.157919	17377000	18039500	49976500	10242.8			1107	-16469700	-17864200	-49631900	0.157919	16469700	17864200	49631900	10036.3
1108	-17361200	-18043200	-50018900	0.147743	17361200	18043200	50018900	9595.8			1108	-16447900	-17872800	-49715300	0.147743	16447900	17872800	49715300	9415.93
1109	-17485300	-18034800	-49834700	0.192397	17485300	18034800	49834700	12429			1109	-16722100	-17857300	-49330100	0.192397	16722100	17857300	49330100	12122.5
1110	-17853000	-17981200	-48040400	0.108714	17853000	17981200	48040400	6618.49			1110	-17362600	-18045500	-44472900	0.108714	17362600	18045500	44472900	5802.44
1111	-17880000	-17948300	-48266100	0.157139	17880000	17948300	48266100	9641.57			1111	-17432900	-17719200	-45301600	0.157139	17432900	17719200	45301600	8621.29
1112	-17875000	-17975800	-48202500	0.161605	17875000	17975800	48202500	9895.68			1112	-17416500	-17799300	-45104400	0.161605	17416500	17799300	45104400	8808.65
1113	-17758000	-17921500	-48752700	0.16169	17758000	17921500	48752700	10076.5			1113	-17192800	-17555000	-46699900	0.16169	17192800	17555000	46699900	9294.75
1114	-17784400	-17915000	-48680000	0.16839	17784400	17915000	48680000	10469.5			1114	-17265400	-17537400	-46501900	0.16839	17265400	17537400	46501900	9616.05
1115	-17803900	-17910700	-48629600	0.171323	17803900	17910700	48629600	10634.7			1115	-17311800	-17523700	-46357100	0.171323	17311800	17523700	46357100	9735.59
1116	-17823300	-17906400	-48579400	0.180134	17823300	17906400	48579400	11163.6			1116	-17360600	-17510000	-46211000	0.180134	17360600	17510000	46211000	10185.8
1117	-17854900	-17899400	-48498200	0.198621	17854900	17899400	48498200	12277.4			1117	-17448700	-17490700	-45984900	0.198621	17448700	17490700	45984900	11147.1
1118	-17883100	-17892500	-48420800	0.221548	17883100	17892500	48420800	13660.4			1118	-17471900	-17533900	-45765200	0.221548	17471900	17533900	45765200	12343.3
1119	-17889700	-17906800	-48376400	0.163389	17889700	17906800	48376400	10060.7			1119	-17462100	-17596800	-45632600	0.163389	17462100	17596800	45632600	9064.12
1120	-17885400	-17924000	-48329200	0.130223	17885400	17924000	48329200	8006.28			1120	-17448700	-17645400	-45488000	0.130223	17448700	17645400	45488000	7188.92
1121	-17583200	-17967000	-49252400	0.109513	17583200	17967000	49252400	6936.13			1121	-16777800	-17678900	-48000200	0.109513	16777800	17678900	48000200	6578.01
1122	-17594200	-17963000	-49212800	0.112129	17594200	17963000	49212800	7092.54			1122	-16803100	-17668500	-47900300	0.112129	16803100	17668500	47900300	6712.11
1123	-17639100	-17951900	-49088600	0.141738	17639100	17951900	49088600	8929.6			1123	-16911000	-17640400	-47592200	0.141738	16911000	17640400	47592200	8397.67
1124	-17655300	-17947300	-49039900	0.14898	17655300	17947300	49039900	9370.99			1124	-16944900	-17627800	-47468100	0.14898	16944900	17627800	47468100	8789.36
1125	-17671600	-17942600	-48989800	0.151502	17671600	17942600	48989800	9514.08			1125	-16981500	-17614500	-47336500	0.151502	16981500	17614500	47336500	8898.04
1126	-17696500	-17936700	-48922600	0.159346	17696500	17936700	48922600	9985.06			1126	-17045300	-17598500	-47158400	0.159346	17045300	17598500	47158400	9303.21
1127	-17713800	-17932000	-48872000	0.158153	17713800	17932000	48872000	9894.04			1127	-17084300	-17584800	-47021800	0.158153	17084300	17584800	47021800	9190.55
1128	-17731800	-17927600	-48822400	0.15606	17731800	17927600	48822400	9747.49			1128	-17123800	-17571600	-46887900	0.15606	17123800	17571600	46887900	9027.6
1129	-17883000	-17928000	-48308100	0.153203	17883000	17928000	48308100	9412.35			1129	-17437800	-17851800	-45203600	0.153203	17437800	17851800	45203600	8387.19
1130	-17839800	-18112400	-47814500	0.198556	17839800	18112400	47814500	12006.2			1130	-17320200	-18331700	-43883900	0.198556	17320200	18331700	43883900	10399.3
1131	-17838500	-18123100	-47795000	0.212092	17838500	18123100	47795000	12817.1			1131	-17315400	-18372000	-43809600	0.212092	17315400	18372000	43809600	11082.4
1132	-17853500	-17907500	-48117200	0.158386	17853500	17907500	48117200	9661.97			1132	-17394400	-17738800	-45006600	0.158386	17394400	17738800	45006600	8595.19
1133	-17855400	-17892700	-48145900	0.124674	17855400	17892700	48145900	7612.18			1133	-17402100	-17697900	-45102700	0.124674	17402100	17697900	45102700	6787.19
1134	-17857300	-17881300	-48171000	0.0964769	17857300	17881300	48171000	5895.21			1134	-17409000	-17664800	-45185100	0.0964769	17409000	17664800	45185100	5266.55
1135	-17551600	-17976900	-49355000	0.108527	17551600	17976900	49355000	6896.79			1135	-16721500	-17706900	-48256200	0.108527	16721500	17706900	48256200	6576.7
1136	-17562400	-17973000	-49316500	0.104223	17562400	17973000	49316500	6614.87			1136	-16744900	-17697000	-48161900	0.104223	16744900	17697000	48161900	6295.51
1137	-17666600	-17955300	-49085300	0.188731	17666600	17955300	49085300	11892			1137	-17073700	-17677600	-47694600	0.188731	17073700	17677600	47694600	11242.2
1138	-17676600	-17949800	-49036400	0.162758	17676600	17949800	49036400	10238.5			1138	-17096400	-17664000	-47575100	0.162758	17096400	17664000	47575100	9654.7
1139	-17685400	-17944500	-48989300	0.135146	17685400	17944500	48989300	8487.94			1139	-17119300	-17650900	-47458900	0.135146	17119300	17650900	47458900	7984.38
1140	-17693900	-17938800	-48940100	0.119013	17693900	17938800	48940100	7462.17			1140	-17139700	-17637000	-47338600	0.119013	17139700	17637000	47338600	7001.56
1141	-17701800	-17934000	-48898100	0.118285	17701800	17934000	48898100	7405.95			1141	-17158100	-17624400	-47230800	0.118285	17158100	17624400	47230800	6932.38
1142	-17862400	-18024700	-48064000	0.149672	17862400	18024700	48064000	9123.9			1142	-17385400	-17982300	-44699300	0.149672	17385400	17982300	44699300	8051.38
1143	-17860000	-18041700	-48029700	0.125851	17860000	18041700	48029700	7663.65			1143	-17376700	-18036400	-44583000	0.125851	17376700	18036400	44583000	6744.53
1144	-17835700	-18141400	-47756200	0.157101	17835700	18141400	47756200	9482.37			1144	-17302000	-18474400	-43611000	0.157101	17302000	18474400	43611000	8157.62
1145	-17836200	-18141200	-47760000	0.176783	17836200	18141200	47760000	10671.8			1145	-17302500	-18479800	-43609600	0.176783	17302500	18479800	43609600	9179.78
1146	-17492900	-17995700	-49547900	0.128558	17492900	17995700	49547900	8221.47			1146	-16614800	-17756700	-48718600	0.128558	16614800	17756700	48718600	7915.23
1147	-17479200	-18000300	-49594400	0.150187	17479200	18000300	49594400	9619.33			1147	-16591100	-17768200	-48824800	0.150187	16591100	17768200	48824800	9280.66
1148	-17452900	-18009700	-49688000	0.182912	17452900	18009700	49688000	11751.5			1148	-16554700	-17792800	-49036800	0.182912	16554700	17792800	49036800	11386.4
1149	-17438400	-18014200	-49734500	0.17351	17438400	18014200	49734500	11164.3			1149	-16533300	-17804200	-49139300	0.17351	16533300	17804200	49139300	10839.1
1150	-17424500	-18018300	-49777300	0.136908	17424500	18018300	49777300	8821.45			1150	-16513600	-17814300	-49231400	0.136908	16513600	17814300	49231400	8579.64
1151	-17858900	-17862500	-48230500	0.144421	17858900	17862500	48230500	8841.78			1151	-17426300	-17600400	-45373500	0.144421	17426300	17600400	45373500	7934.27
1152	-17851700	-18077100	-47935000	0.160068	17851700	18077100	47935000	9717.58			1152	-17352600	-18166200	-44281100	0.160068	17352600	18166200	44281100	8493.82
1153	-17849000	-18085800	-47906900	0.17347	17849000	18085800	47906900	10521.5			1153	-17345200	-18201700	-44192700	0.17347	17345200	18201700	44192700	9178.07
1154	-17846600	-18096600	-47879100	0.186555	17846600	18096600	47879100	11305			1154	-17338200	-18245100	-44099000	0.186555	17338200	18245100	44099000	9840.53
1155	-17844300	-18108300	-47850600	0.197391	17844300	18108300	47850600	11950.8			1155	-17330800	-18290100	-44001500	0.197391	17330800	18290100	44001500	10379.3
1156	-17842200	-18119600	-47824400	0.199807	17842200	18119600	47824400	12087.1			1156	-17323900	-18334700	-43907400	0.199807	17323900	18334700	43907400	10474.6
1157	-17839900	-17972700	-47955300	0.190672	17839900	17972700	47955300	11571.4			1157	-17349100	-17945900	-44476400	0.190672	17349100	17945900	44476400	10165.8
1158	-17842000	-17958200	-47984400	0.187972	17842000	17958200	47984400	11417.8			1158	-17357000	-17901600	-44576700	0.187972	17357000	17901600	44576700	10054.9
1159	-17844000	-17942300	-48015100	0.185567	17844000	17942300	48015100	11282.4			1159	-17365100	-17853900	-44682600	0.185567	17365100	17853900	44682600	9960.61
1160	-17846200	-17926300	-48046800	0.176046	17846200	17926300	48046800	10714.1			1160	-17373600	-17806900	-44790400	0.176046	17373600	17806900	44790400	9483.06
1161	-17848500	-17910400	-48078900	0.171294	17848500	17910400	48078900	10435.2			1161	-17382300	-17760700	-44898600	0.171294	17382300	17760700	44898600	9260.03
1162	-17858800	-17862000	-48200900	0.132009	17858800	17862000	48200900	8073.52			1162	-17416900	-17615900	-45290800	0.132009	17416900	17615900	45290800	7231.01
1163	-17878400	-17960300	-48242500	0.0627339	17878400	17960300	48242500	3846.36			1163	-17420300	-17949000	-44981600	0.0627339	17420300	17949000	44981600	3409.61
1164	-17857000	-18047600	-48002200	0.0948002	17857000	18047600	48002200	5767.45			1164	-17357700	-18224600	-44259100	0.0948002	17357700	18224600	44259100	5029.9
1165	-17841300	-18105400	-47832500	0.123864	17841300	18105400	47832500	7494.06			1165	-17316800	-18397300	-43793800	0.123864	17316800	18397300	43793800	6470.45
1166	-17839400	-18126500	-47797800	0.144609	17839400	18126500	47797800	8740.15			1166	-17309800	-18452500	-43689200	0.144609	17309800	18452500	43689200	7529.33
1167	-17840900	-18125200	-47810000	0.131038	17840900	18125200	47810000	7923.31			1167	-17312500	-18449500	-43711300	0.131038	17312500	18449500	43711300	6828.23
1168	-17530300	-17982800	-49418000	0.14102	17530300	17982800	49418000	8980.02			1168	-16677100	-17721800	-48407100	0.14102	16677100	17721800	48407100	8589.45
1169	-17569000	-17970200	-49289700	0.108542	17569000	17970200	49289700	6882.85			1169	-16753000	-17688500	-48093000	0.108542	16753000	17688500	48093000	6540.37
1170	-17352700	-18044100	-50033900	0.179568	17352700	18044100	50033900	11668.1			1170	-16432200	-17877100	-49761300	0.179568	16432200	17877100	49761300	11461.6
1171	-17364400	-18039700	-49990700	0.189449	17364400	18039700	49990700	12292.7			1171	-16443500	-17866900	-49677000	0.189449	16443500	17866900	49677000	12056.9
1172	-17463900	-18005100	-49643700	0.173903	17463900	18005100	49643700	11156.2			1172	-16565300	-17780600	-48938700	0.173903	16565300	17780600	48938700	10788.2
1173	-17839300	-17872300	-48320000	0.118934	17839300	17872300	48320000	7303.5			1173	-17453200	-17533600	-45632300	0.118934	17453200	17533600	45632300	6593.19
1174	-17829000	-17875300	-48351700	0.125646	17829000	17875300	48351700	7723.69			1174	-17462700	-17504900	-45728500	0.125646	17462700	17504900	45728500	6988.31
1175	-17805400	-17884800	-48443100	0.16569	17805400	17884800	48443100	10216.4			1175	-17433600	-17489200	-45989200	0.16569	17433600	17489200	45989200	9298.91
1176	-17759100	-17904300	-48628600	0.179816	17759100	17904300	48628600	11156.5			1176	-17304800	-17544100	-46510100	0.179816	17304800	17544100	46510100	10276
1177	-17794000	-17888900	-48484200	0.145845	17794000	17888900	48484200	9005.06			1177	-17401400	-17501400	-46108300	0.145845	17401400	17501400	46108300	8218.91
1178	-17768800	-17899700	-48586200	0.148149	17768800	17899700	48586200	9178.63			1178	-17332300	-17532200	-46397800	0.148149	17332300	17532200	46397800	8433.36
1179	-17747400	-17909400	-48677200	0.147678	17747400	17909400	48677200	9177.45			1179	-17274800	-17558400	-46642300	0.147678	17274800	17558400	46642300	8478.37
1180	-17736700	-17913500	-48717000	0.140775	17736700	17913500	48717000	8760.04			1180	-17248800	-17570100	-46751800	0.140775	17248800	17570100	46751800	8112.84
1181	-17782900	-17892100	-48517700	0.118756	17782900	17892100	48517700	7340.51			1181	-17373900	-17511300	-46206600	0.118756	17373900	17511300	46206600	6715.02
1182	-17817800	-17877600	-48379200	0.119484	17817800	17877600	48379200	7351.35			1182	-17470300	-17473800	-45813800	0.119484	17470300	17473800	45813800	6664.64
1183	-17844700	-17866800	-48275000	0.150427	17844700	17866800	48275000	9222.95			1183	-17439000	-17557500	-45506800	0.150427	17439000	17557500	45506800	8301.89
1184	-17857500	-17949600	-48104200	0.077055	17857500	17949600	48104200	4700.39			1184	-17378300	-17950800	-44680000	0.077055	17378300	17950800	44680000	4140.45
1185	-17508800	-17990100	-49492200	0.137627	17508800	17990100	49492200	8785.34			1185	-16637200	-17741200	-48585600	0.137627	16637200	17741200	48585600	8434.41
1186	-17883100	-17917200	-48319000	0.163401	17883100	17917200	48319000	10041.7			1186	-17441400	-17824300	-45257500	0.163401	17441400	17824300	45257500	8960.83
1187	-17888000	-17913100	-48358700	0.15393	17888000	17913100	48358700	9472.82			1187	-17452100	-17803100	-45354600	0.15393	17452100	17803100	45354600	8470.34
1188	-17894300	-17898700	-48417900	0.127211	17894300	17898700	48417900	7844.09			1188	-17468900	-17755300	-45522400	0.127211	17468900	17755300	45522400	7040.57
1189	-17892200	-17911100	-48390500	0.118276	17892200	17911100	48390500	7286.87			1189	-17461400	-17791500	-45432600	0.118276	17461400	17791500	45432600	6526.68
1190	-17889700	-17898400	-48456200	0.117049	17889700	17898400	48456200	7226.77			1190	-17479900	-17723600	-45632800	0.117049	17479900	17723600	45632800	6502.74
1191	-17882000	-17897700	-48458600	0.17978	17882000	17897700	48458600	11100			1191	-17481200	-17705800	-45659800	0.17978	17481200	17705800	45659800	9995.93
1192	-17892400	-17892800	-48410300	0.178626	17892400	17892800	48410300	11010.8			1192	-17467200	-17742600	-45522900	0.178626	17467200	17742600	45522900	9884.91
1193	-17888100	-17900800	-48371000	0.161213	17888100	17900800	48371000	9924.18			1193	-17456200	-17772600	-45414600	0.161213	17456200	17772600	45414600	8888.05
1194	-17883400	-17904300	-48334000	0.111483	17883400	17904300	48334000	6853.93			1194	-17444800	-17789000	-45316900	0.111483	17444800	17789000	45316900	6124.88
1195	-17875300	-17927100	-48253500	0.191503	17875300	17927100	48253500	11742.2			1195	-17422200	-17864300	-45079800	0.191503	17422200	17864300	45079800	10436.6
1196	-17874900	-17902400	-48499400	0.162287	17874900	17902400	48499400	10033.9			1196	-17493100	-17679000	-45771400	0.162287	17493100	17679000	45771400	9058.45
1197	-17861200	-17909400	-48562900	0.125033	17861200	17909400	48562900	7747.15			1197	-17512000	-17632700	-45953100	0.125033	17512000	17632700	45953100	7023.08
1198	-17863700	-17904500	-48525200	0.17738	17863700	17904500	48525200	10976			1198	-17501000	-17646900	-45860300	0.17738	17501000	17646900	45860300	9930.39
1199	-17865800	-18018200	-48094700	0.123408	17865800	18018200	48094700	7530.7			1199	-17391400	-17943000	-44781500	0.123408	17391400	17943000	44781500	6656.15
1200	-17868800	-18012500	-48122000	0.115058	17868800	18012500	48122000	7027.66			1200	-17397600	-17911600	-44856700	0.115058	17397600	17911600	44856700	6221.18
1201	-17847000	-17911700	-48593400	0.128923	17847000	17911700	48593400	7995.8			1201	-17521500	-17594600	-46059000	0.128923	17521500	17594600	46059000	7267.27
1202	-17842000	-17974900	-47968200	0.101004	17842000	17974900	47968200	6132.68			1202	-17339600	-18040100	-44314000	0.101004	17339600	18040100	44314000	5358.03
1203	-17841000	-17989300	-47946300	0.107426	17841000	17989300	47946300	6518.41			1203	-17334900	-18081400	-44239400	0.107426	17334900	18081400	44239400	5685.4
1204	-17840500	-18007600	-47924500	0.121573	17840500	18007600	47924500	7372.42			1204	-17331300	-18132300	-44162400	0.121573	17331300	18132300	44162400	6419.29
1205	-17838100	-18009000	-47906000	0.123939	17838100	18009000	47906000	7510.98			1205	-17325700	-18137400	-44117400	0.123939	17325700	18137400	44117400	6533.39
1206	-17835900	-18009900	-47889600	0.133078	17835900	18009900	47889600	8060.11			1206	-17321000	-18141700	-44079500	0.133078	17321000	18141700	44079500	7005.37
1207	-17833700	-18009800	-47874100	0.142864	17833700	18009800	47874100	8647.95			1207	-17316300	-18142700	-44045200	0.142864	17316300	18142700	44045200	7510.76
1208	-17833700	-18030500	-47853000	0.143863	17833700	18030500	47853000	8703.66			1208	-17313300	-18198200	-43968500	0.143863	17313300	18198200	43968500	7546.38
1209	-17831900	-18030500	-47840600	0.150392	17831900	18030500	47840600	9094.57			1209	-17309900	-18198000	-43944200	0.150392	17309900	18198000	43944200	7881.51
1210	-17830200	-18029300	-47829500	0.153949	17830200	18029300	47829500	9305.81			1210	-17306700	-18193800	-43925700	0.153949	17306700	18193800	43925700	8061.78
1211	-17828600	-18026500	-47820500	0.161736	17828600	18026500	47820500	9773.05			1211	-17304000	-18184600	-43915500	0.161736	17304000	18184600	43915500	8465.27
1212	-17827100	-18021800	-47814300	0.160026	17827100	18021800	47814300	9667.07			1212	-17301700	-18170200	-43913700	0.160026	17301700	18170200	43913700	8373.67
1213	-17828300	-18041900	-47803400	0.165805	17828300	18041900	47803400	10014.3			1213	-17302300	-18220900	-43866600	0.165805	17302300	18220900	43866600	8665.99
1214	-17827200	-18035900	-47801500	0.158582	17827200	18035900	47801500	9576.81			1214	-17301200	-18202300	-43878000	0.158582	17301200	18202300	43878000	8290.13
1215	-17826200	-18028400	-47801800	0.151292	17826200	18028400	47801800	9135.94			1215	-17300600	-18178700	-43896900	0.151292	17300600	18178700	43896900	7912.4
1216	-17825500	-18020200	-47804500	0.135053	17825500	18020200	47804500	8155.43			1216	-17300700	-18152800	-43923400	0.135053	17300700	18152800	43923400	7067.99
1217	-17824700	-18010500	-47809100	0.121318	17824700	18010500	47809100	7326.49			1217	-17300900	-18122700	-43955300	0.121318	17300900	18122700	43955300	6354.52
1218	-17825100	-18001900	-47820100	0.119555	17825100	18001900	47820100	7222.25			1218	-17304000	-18088300	-44012000	0.119555	17304000	18088300	44012000	6273.08
1219	-17827200	-18013400	-47823800	0.117833	17827200	18013400	47823800	7120.04			1219	-17308100	-18112400	-44016900	0.117833	17308100	18112400	44016900	6185.76
1220	-17827700	-18008200	-47832700	0.128183	17827700	18008200	47832700	7747.51			1220	-17310800	-18093300	-44055200	0.128183	17310800	18093300	44055200	6737.35
1221	-17828500	-18003300	-47843100	0.136794	17828500	18003300	47843100	8270.66			1221	-17314000	-18074900	-44096500	0.136794	17314000	18074900	44096500	7199.67
1222	-17829600	-17998600	-47855700	0.142095	17829600	17998600	47855700	8594.66			1222	-17317800	-18055300	-44143300	0.142095	17317800	18055300	44143300	7490.24
1223	-17830800	-17992700	-47870100	0.147561	17830800	17992700	47870100	8929.38			1223	-17322200	-18033600	-44196700	0.147561	17322200	18033600	44196700	7792.17
1224	-17832200	-17986000	-47887200	0.157247	17832200	17986000	47887200	9520.74			1224	-17327400	-18009100	-44258100	0.157247	17327400	18009100	44258100	8320.64
1225	-17833800	-17976800	-47907500	0.175612	17833800	17976800	47907500	10639.5			1225	-17333100	-17978000	-44330000	0.175612	17333100	17978000	44330000	9314.41
1226	-17835500	-17965300	-47930800	0.182171	17835500	17965300	47930800	11044.8			1226	-17339400	-17940600	-44412500	0.182171	17339400	17940600	44412500	9688.34
1227	-17897100	-17903500	-48432800	0.0814554	17897100	17903500	48432800	5025.65			1227	-17473200	-17762700	-45545700	0.0814554	17473200	17762700	45545700	4512.53
1228	-17896200	-17900000	-48460600	0.0902579	17896200	17900000	48460600	5573.9			1228	-17480800	-17737500	-45625600	0.0902579	17480800	17737500	45625600	5013.78
1229	-17883400	-17902700	-48493300	0.108085	17883400	17902700	48493300	6681.8			1229	-17490600	-17699900	-45732600	0.108085	17490600	17699900	45732600	6025.67
1230	-17860300	-17912600	-48586700	0.0771162	17860300	17912600	48586700	4782.23			1230	-17518000	-17622700	-46005800	0.0771162	17518000	17622700	46005800	4339.67
1231	-17888100	-17924100	-48348000	0.128548	17888100	17924100	48348000	7908.66			1231	-17449200	-17832600	-45304500	0.128548	17449200	17832600	45304500	7062.7
1232	-17875300	-17971800	-48208700	0.103739	17875300	17971800	48208700	6353.49			1232	-17411400	-17984800	-44882500	0.103739	17411400	17984800	44882500	5619.54
1233	-17884000	-17952400	-48290500	0.0833727	17884000	17952400	48290500	5120.21			1233	-17433500	-17916300	-45108900	0.0833727	17433500	17916300	45108900	4551.43
1234	-17865900	-18014000	-48099300	0.110665	17865900	18014000	48099300	6753.92			1234	-17382700	-18116500	-44545400	0.110665	17382700	18116500	44545400	5928.01
1235	-17850600	-18086000	-47918100	0.0882666	17850600	18086000	47918100	5355.81			1235	-17338200	-18337000	-44007400	0.0882666	17338200	18337000	44007400	4645.09
1236	-17853100	-18084800	-47937100	0.0692213	17853100	18084800	47937100	4203.02			1236	-17342700	-18331400	-44044800	0.0692213	17342700	18331400	44044800	3647.76
1237	-17854700	-18078600	-47955100	0.0713977	17854700	18078600	47955100	4337.7			1237	-17346600	-18312100	-44091900	0.0713977	17346600	18312100	44091900	3768.29
1238	-17855700	-18064100	-47976500	0.0870606	17855700	18064100	47976500	5292.58			1238	-17351800	-18269700	-44171800	0.0870606	17351800	18269700	44171800	4606.51
1239	-17862800	-18033100	-48058100	0.0753759	17862800	18033100	48058100	4594.29			1239	-17371700	-18173600	-44409800	0.0753759	17371700	18173600	44409800	4019.74
1240	-17847200	-18115000	-47865100	0.0884537	17847200	18115000	47865100	5358.52			1240	-17325500	-18419700	-43833600	0.0884537	17325500	18419700	43833600	4629.04
1241	-17848500	-18099400	-47889800	0.094435	17848500	18099400	47889800	5725.04			1241	-17331200	-18377400	-43917300	0.094435	17331200	18377400	43917300	4955.19
1242	-17836500	-18156500	-47747000	0.172723	17836500	18156500	47747000	10423.5			1242	-17301300	-18506000	-43574900	0.172723	17301300	18506000	43574900	8960.11
1243	-17587700	-17963600	-49224000	0.0964951	17587700	17963600	49224000	6105.7			1243	-16785300	-17669700	-47926500	0.0964951	16785300	17669700	47926500	5780.83
1244	-17609100	-17958700	-49167200	0.120238	17609100	17958700	49167200	7594.18			1244	-16834400	-17656900	-47786100	0.120238	16834400	17656900	47786100	7169.54
1245	-17574800	-17967900	-49267400	0.0910772	17574800	17967900	49267400	5771.1			1245	-16756000	-17680800	-48035500	0.0910772	16756000	17680800	48035500	5476.6
1246	-17376500	-18035300	-49947200	0.209311	17376500	18035300	49947200	13562.1			1246	-16455600	-17856700	-49591900	0.209311	16455600	17856700	49591900	13281.7
1247	-17660200	-17961600	-49137200	0.192658	17660200	17961600	49137200	12161.2			1247	-17067100	-17695300	-47828200	0.192658	17067100	17695300	47828200	11531.7
1248	-17648900	-17968000	-49193700	0.190006	17648900	17968000	49193700	12016.7			1248	-17041300	-17710300	-47961100	0.190006	17041300	17710300	47961100	11425.6
1249	-17638600	-17974500	-49250700	0.172859	17638600	17974500	49250700	10953.4			1249	-17019000	-17725700	-48093300	0.172859	17019000	17725700	48093300	10442.6
1250	-17628800	-17980500	-49303600	0.171299	17628800	17980500	49303600	10874			1250	-17000000	-17740200	-48215600	0.171299	17000000	17740200	48215600	10392.8
1251	-17620500	-17986300	-49353300	0.164051	17620500	17986300	49353300	10431.5			1251	-16984700	-17754100	-48330100	0.164051	16984700	17754100	48330100	9993.22
1252	-17612900	-17992000	-49401500	0.160191	17612900	17992000	49401500	10202.8			1252	-16971800	-17767400	-48437900	0.160191	16971800	17767400	48437900	9795.24
1253	-17605600	-17997400	-49447100	0.15392	17605600	17997400	49447100	9818.64			1253	-16961100	-17780100	-48539500	0.15392	16961100	17780100	48539500	9445.64
1254	-17599200	-18002800	-49492000	0.150091	17599200	18002800	49492000	9589.1			1254	-16951700	-17792400	-48637200	0.150091	16951700	17792400	48637200	9242.56
1255	-17590200	-18008100	-49539400	0.160038	17590200	18008100	49539400	10241			1255	-16937800	-17804600	-48738000	0.160038	16937800	17804600	48738000	9889.88
1256	-17585600	-18013000	-49578700	0.117327	17585600	18013000	49578700	7518.01			1256	-16932500	-17815700	-48822200	0.117327	16932500	17815700	48822200	7272.24
1257	-17575800	-18016900	-49616300	0.132577	17575800	18016900	49616300	8505.75			1257	-16915000	-17823900	-48898500	0.132577	16915000	17823900	48898500	8238.84
1258	-17564400	-18021300	-49659500	0.154522	17564400	18021300	49659500	9927.81			1258	-16893300	-17833100	-48986000	0.154522	16893300	17833100	48986000	9631.05
1259	-17555000	-18025900	-49701700	0.157443	17555000	18025900	49701700	10129.7			1259	-16877500	-17842800	-49070900	0.157443	16877500	17842800	49070900	9841.79
1260	-17496600	-18040600	-49864700	0.137812	17496600	18040600	49864700	8913.18			1260	-16763000	-17871200	-49388600	0.137812	16763000	17871200	49388600	8704.69
1261	-17853600	-18088200	-47937800	0.123678	17853600	18088200	47937800	7510			1261	-17353100	-18178900	-44271700	0.123678	17353100	18178900	44271700	6561.51
1262	-17855600	-18083500	-47956100	0.0920751	17855600	18083500	47956100	5594.43			1262	-17357000	-18153600	-44324900	0.0920751	17357000	18153600	44324900	4893.25
1263	-17853800	-17951600	-48075600	0.0821942	17853800	17951600	48075600	5008.81			1263	-17369900	-17962900	-44607900	0.0821942	17369900	17962900	44607900	4405.15
1264	-17838000	-18154200	-47760200	0.215985	17838000	18154200	47760200	13040.2			1264	-17306900	-18465000	-43655900	0.215985	17306900	18465000	43655900	11233.1
1265	-17837600	-18167200	-47744500	0.189231	17837600	18167200	47744500	11420			1265	-17302800	-18510900	-43580500	0.189231	17302800	18510900	43580500	9819.21
1266	-17423900	-18036100	-49905100	0.191989	17423900	18036100	49905100	12426.6			1266	-16571400	-17856400	-49474300	0.191989	16571400	17856400	49474300	12143.4
1267	-17407700	-18038200	-49936400	0.186592	17407700	18038200	49936400	12088.8			1267	-16537900	-17860600	-49537600	0.186592	16537900	17860600	49537600	11825.5
1268	-17393500	-18040200	-49964800	0.175779	17393500	18040200	49964800	11398.3			1268	-16510300	-17865000	-49596600	0.175779	16510300	17865000	49596600	11161.1
1269	-17379200	-18041800	-49990600	0.191841	17379200	18041800	49990600	12449.5			1269	-16484400	-17868700	-49649000	0.191841	16484400	17868700	49649000	12201.2
1270	-17452600	-18035700	-49874000	0.208988	17452600	18035700	49874000	13515.5			1270	-16640000	-17856800	-49408700	0.208988	16640000	17856800	49408700	13195.5
1271	-17432900	-18037700	-49908000	0.20154	17432900	18037700	49908000	13047.2			1271	-16597900	-17860700	-49478200	0.20154	16597900	17860700	49478200	12752.3
1272	-17372000	-18041600	-49996200	0.165966	17372000	18041600	49996200	10771.8			1272	-16466300	-17868600	-49666700	0.165966	16466300	17868600	49666700	10560.6
1273	-17357900	-18044900	-50034000	0.142884	17357900	18044900	50034000	9284.89			1273	-16446100	-17876300	-49741600	0.142884	16446100	17876300	49741600	9114.72
1274	-17336200	-18048800	-50083700	0.124183	17336200	18048800	50083700	8082.26			1274	-16417500	-17887100	-49847200	0.124183	16417500	17887100	49847200	7949.85
1275	-17461200	-18037400	-49877700	0.222189	17461200	18037400	49877700	14372.3			1275	-16669700	-17861800	-49414600	0.222189	16669700	17861800	49414600	14035.7
1276	-17849900	-17975700	-48023900	0.103601	17849900	17975700	48023900	6303.09			1276	-17356800	-18034000	-44443200	0.103601	17356800	18034000	44443200	5522.52
1277	-17846900	-17969800	-48008300	0.104259	17846900	17969800	48008300	6339.16			1277	-17351200	-18020600	-44416200	0.104259	17351200	18020600	44416200	5550.97
1278	-17843800	-17964200	-47991900	0.102221	17843800	17964200	47991900	6211.2			1278	-17345300	-18008500	-44386300	0.102221	17345300	18008500	44386300	5435.46
1279	-17885400	-17938600	-48314200	0.108518	17885400	17938600	48314200	6669.22			1279	-17440000	-17876100	-45195500	0.108518	17440000	17876100	45195500	5940.75
1280	-17836800	-18163600	-47742400	0.177559	17836800	18163600	47742400	10714.4			1280	-17301200	-18514500	-43565600	0.177559	17301200	18514500	43565600	9208.72
1281	-17340600	-18047700	-50071800	0.162433	17340600	18047700	50071800	10567.7			1281	-16421300	-17885600	-49833300	0.162433	16421300	17885600	49833300	10393.7
1282	-17479900	-18038900	-49869100	0.172733	17479900	18038900	49869100	11171.8			1282	-16718000	-17866000	-49396300	0.172733	16718000	17866000	49396300	10909
1283	-17851800	-17963600	-48049400	0.0990084	17851800	17963600	48049400	6028.48			1283	-17363300	-17998200	-44525000	0.0990084	17363300	17998200	44525000	5291.86
1284	-17878200	-17967700	-48233500	0.13713	17878200	17967700	48233500	8405.68			1284	-17424300	-17766200	-45193300	0.13713	17424300	17766200	45193300	7496.87
1285	-17870900	-18004700	-48144400	0.107464	17870900	18004700	48144400	6568.61			1285	-17401500	-17877300	-44919300	0.107464	17401500	17877300	44919300	5822
1286	-17775900	-17917300	-48704700	0.158475	17775900	17917300	48704700	9860.95			1286	-17235300	-17541600	-46562000	0.158475	17235300	17541600	46562000	9067.28
1287	-17795100	-17913300	-48656800	0.159284	17795100	17913300	48656800	9896.16			1287	-17278400	-17528500	-46425500	0.159284	17278400	17528500	46425500	9071.39
1288	-17812700	-17909000	-48608800	0.162675	17812700	17909000	48608800	10091.2			1288	-17321900	-17515300	-46287100	0.162675	17321900	17515300	46287100	9220.99
1289	-17877600	-17895000	-48444000	0.210125	17877600	17895000	48444000	12966.1			1289	-17476200	-17506600	-45823300	0.210125	17476200	17506600	45823300	11728.9
1290	-17887300	-17913100	-48353200	0.143809	17887300	17913100	48353200	8848.23			1290	-17452800	-17605800	-45557200	0.143809	17452800	17605800	45557200	7956.09
1291	-17882800	-17942300	-48291700	0.146167	17882800	17942300	48291700	8976.09			1291	-17438400	-17690700	-45369200	0.146167	17438400	17690700	45369200	8037.18
1292	-17688800	-17938000	-48939600	0.151859	17688800	17938000	48939600	9520.98			1292	-17019700	-17600900	-47200900	0.151859	17019700	17600900	47200900	8877.77
1293	-17706700	-17933600	-48890200	0.148012	17706700	17933600	48890200	9265.01			1293	-17058400	-17587500	-47066900	0.148012	17058400	17587500	47066900	8613.37
1294	-17723900	-17929300	-48842500	0.145406	17723900	17929300	48842500	9087.88			1294	-17095900	-17574400	-46935500	0.145406	17095900	17574400	46935500	8423.78
1295	-17749500	-17923300	-48774200	0.151711	17749500	17923300	48774200	9461.15			1295	-17163300	-17558200	-46752500	0.151711	17163300	17558200	46752500	8735.51
1296	-17630800	-17953100	-49105500	0.128959	17630800	17953100	49105500	8128.77			1296	-16886900	-17642600	-47631900	0.128959	16886900	17642600	47631900	7649.92
1297	-17647900	-17948900	-49058200	0.138581	17647900	17948900	49058200	8721.97			1297	-16919900	-17629900	-47508200	0.138581	16919900	17629900	47508200	8185.94
1298	-17664200	-17944200	-49008600	0.142804	17664200	17944200	49008600	8973.24			1298	-16956100	-17616800	-47378500	0.142804	16956100	17616800	47378500	8398.09
1299	-17840400	-18131000	-47800500	0.200531	17840400	18131000	47800500	12121.8			1299	-17317700	-18378100	-43819700	0.200531	17317700	18378100	43819700	10483.2
1300	-17838700	-18141400	-47778200	0.217853	17838700	18141400	47778200	13159.7			1300	-17311000	-18417800	-43732300	0.217853	17311000	18417800	43732300	11356.5
1301	-17850700	-17895900	-48109300	0.153368	17850700	17895900	48109300	9352.07			1301	-17390500	-17717100	-45001000	0.153368	17390500	17717100	45001000	8319
1302	-17852900	-17881800	-48138900	0.134351	17852900	17881800	48138900	8200.03			1302	-17398700	-17677600	-45099000	0.134351	17398700	17677600	45099000	7311.25
1303	-17855600	-17870600	-48169200	0.127529	17855600	17870600	48169200	7791.29			1303	-17407500	-17643200	-45196100	0.127529	17407500	17643200	45196100	6962.81
1304	-17895300	-17911300	-48412000	0.0627136	17895300	17911300	48412000	3866.73			1304	-17467400	-17786100	-45481400	0.0627136	17467400	17786100	45481400	3466.79
1305	-17859300	-18048200	-48017900	0.0693673	17859300	18048200	48017900	4222.58			1305	-17362200	-18223200	-44292500	0.0693673	17362200	18223200	44292500	3685.1
1306	-17852100	-18092100	-47922700	0.0557507	17852100	18092100	47922700	3383.6			1306	-17339300	-18351600	-44000300	0.0557507	17339300	18351600	44000300	2933.67
1307	-17842500	-18122800	-47823500	0.120741	17842500	18122800	47823500	7304.08			1307	-17315600	-18443200	-43739500	0.120741	17315600	18443200	43739500	6297.95
1308	-17840500	-18143500	-47788700	0.14167	17840500	18143500	47788700	8561.24			1308	-17308000	-18496900	-43631800	0.14167	17308000	18496900	43631800	7364.37
1309	-17544300	-17978400	-49372700	0.122659	17544300	17978400	49372700	7799.25			1309	-16701400	-17710100	-48299600	0.122659	16701400	17710100	48299600	7443.49
1310	-17556600	-17974100	-49329600	0.103021	17556600	17974100	49329600	6541.28			1310	-16726300	-17698500	-48191600	0.103021	16726300	17698500	48191600	6228.58
1311	-17422000	-18018100	-49778400	0.133864	17422000	18018100	49778400	8625.46			1311	-16503500	-17813700	-49237300	0.133864	16503500	17813700	49237300	8389.91
1312	-17434900	-18014100	-49737500	0.169414	17434900	18014100	49737500	10901.6			1312	-16521400	-17804200	-49151400	0.169414	16521400	17804200	49151400	10586.8
1313	-17448300	-18009700	-49692700	0.182137	17448300	18009700	49692700	11703.1			1313	-16539900	-17792600	-49050300	0.182137	16539900	17792600	49050300	11342.2
1314	-17669200	-17955700	-49085500	0.183939	17669200	17955700	49085500	11590.4			1314	-17087800	-17681100	-47705500	0.183939	17087800	17681100	47705500	10962.6
1315	-17678400	-17949900	-49035000	0.161915	17678400	17949900	49035000	10185.1			1315	-17109000	-17666800	-47582700	0.161915	17109000	17666800	47582700	9608.59
1316	-17686300	-17944200	-48986200	0.142326	17686300	17944200	48986200	8937.97			1316	-17128100	-17652700	-47462500	0.142326	17128100	17652700	47462500	8410.43
1317	-17694800	-17938700	-48938700	0.13188	17694800	17938700	48938700	8268.59			1317	-17148200	-17638800	-47343300	0.13188	17148200	17638800	47343300	7760.54
1318	-17702400	-17933600	-48894400	0.130953	17702400	17933600	48894400	8198.07			1318	-17166400	-17625600	-47230500	0.130953	17166400	17625600	47230500	7675.38
1319	-17709700	-17928800	-48853000	0.133362	17709700	17928800	48853000	8337.11			1319	-17183600	-17613000	-47123600	0.133362	17183600	17613000	47123600	7787.1
1320	-17716900	-17924300	-48813900	0.137676	17716900	17924300	48813900	8595.35			1320	-17201300	-17600800	-47018900	0.137676	17201300	17600800	47018900	8009.35
1321	-17725300	-17920200	-48776200	0.150129	17725300	17920200	48776200	9360.92			1321	-17221600	-17589600	-46918700	0.150129	17221600	17589600	46918700	8703.24
1322	-17731700	-17916600	-48743900	0.118944	17731700	17916600	48743900	7408.34			1322	-17237200	-17580100	-46834800	0.118944	17237200	17580100	46834800	6875.07
1323	-17736800	-17911700	-48703700	0.104144	17736800	17911700	48703700	6477.51			1323	-17256700	-17568300	-46730800	0.104144	17256700	17568300	46730800	5997.61
1324	-17744200	-17907900	-48669600	0.127865	17744200	17907900	48669600	7943.75			1324	-17276200	-17557700	-46636200	0.127865	17276200	17557700	46636200	7339.32
1325	-17753700	-17904000	-48632300	0.139234	17753700	17904000	48632300	8639.29			1325	-17299500	-17546900	-46535400	0.139234	17299500	17546900	46535400	7963.89
1326	-17761500	-17899800	-48594000	0.121546	17761500	17899800	48594000	7531.99			1326	-17320000	-17535500	-46433400	0.121546	17320000	17535500	46433400	6927.28
1327	-17781800	-17889100	-48497300	0.109449	17781800	17889100	48497300	6760.19			1327	-17377800	-17505900	-46164500	0.109449	17377800	17505900	46164500	6179.27
1328	-17790200	-17885700	-48465100	0.129772	17790200	17885700	48465100	8006.84			1328	-17401800	-17496100	-46070100	0.129772	17401800	17496100	46070100	7302.7
1329	-17800500	-17882200	-48429600	0.14933	17800500	17882200	48429600	9202.74			1329	-17429700	-17485500	-45966900	0.14933	17429700	17485500	45966900	8373.38
1330	-17807900	-17878900	-48398200	0.115399	17807900	17878900	48398200	7104.17			1330	-17452700	-17476300	-45878000	0.115399	17452700	17476300	45878000	6450.83
1331	-17814000	-17874700	-48362300	0.0916112	17814000	17874700	48362300	5632.81			1331	-17465100	-17474400	-45776000	0.0916112	17465100	17474400	45776000	5102.71
1332	-17822900	-17872000	-48334500	0.121895	17822900	17872000	48334500	7488			1332	-17456700	-17498300	-45692700	0.121895	17456700	17498300	45692700	6770.05
1333	-17832900	-17869300	-48304700	0.123298	17832900	17869300	48304700	7566.82			1333	-17448000	-17526500	-45602000	0.123298	17448000	17526500	45602000	6826.77
1334	-17492700	-17994800	-49541800	0.130648	17492700	17994800	49541800	8353.3			1334	-16608100	-17753600	-48703600	0.130648	16608100	17753600	48703600	8039.02
1335	-17476800	-17999900	-49593800	0.147023	17476800	17999900	49593800	9416.27			1335	-16581100	-17766600	-48822900	0.147023	16581100	17766600	48822900	9083.7
1336	-17877400	-17915300	-48280500	0.169774	17877400	17915300	48280500	10418.7			1336	-17429100	-17828300	-45165500	0.169774	17429100	17828300	45165500	9278.47
1337	-17879300	-17904000	-48305400	0.105555	17879300	17904000	48305400	6482.78			1337	-17436400	-17795600	-45250200	0.105555	17436400	17795600	45250200	5785.06
1338	-17882600	-17896200	-48336400	0.124285	17882600	17896200	48336400	7641.03			1338	-17445800	-17770000	-45342600	0.124285	17445800	17770000	45342600	6833.35
1339	-17886300	-17889400	-48369600	0.15743	17886300	17889400	48369600	9689.69			1339	-17455000	-17743500	-45434800	0.15743	17455000	17743500	45434800	8683.19
1340	-17883400	-17891300	-48411600	0.154093	17883400	17891300	48411600	9498.07			1340	-17467900	-17720100	-45551000	0.154093	17467900	17720100	45551000	8534.11
1341	-17874500	-17896300	-48456200	0.176404	17874500	17896300	48456200	10889.8			1341	-17481400	-17690300	-45677100	0.176404	17481400	17690300	45677100	9812.87
1342	-17852500	-17907000	-48554300	0.136448	17852500	17907000	48554300	8451.09			1342	-17510200	-17616300	-45956900	0.136448	17510200	17616300	45956900	7663.95
1343	-17863500	-18032000	-48064200	0.130916	17863500	18032000	48064200	7981.21			1343	-17384600	-17989800	-44685600	0.130916	17384600	17989800	44685600	7039.4
1344	-17861100	-18045900	-48033500	0.108265	17861100	18045900	48033500	6593.95			1344	-17377000	-18035100	-44586000	0.108265	17377000	18035100	44586000	5802.65
1345	-17866100	-18029200	-48085900	0.113342	17866100	18029200	48085900	6915.04			1345	-17388700	-17963800	-44741300	0.113342	17388700	17963800	44741300	6105.43
1346	-17815000	-17930800	-48762000	0.123051	17815000	17930800	48762000	7675.45			1346	-17485400	-17571600	-46525900	0.123051	17485400	17571600	46525900	7049.74
1347	-17806800	-17935500	-48803800	0.121613	17806800	17935500	48803800	7596.51			1347	-17458500	-17584000	-46641200	0.121613	17458500	17584000	46641200	6995.27
1348	-17799300	-17940200	-48844800	0.120036	17799300	17940200	48844800	7508.46			1348	-17433800	-17596400	-46754600	0.120036	17433800	17596400	46754600	6931.86
1349	-17791600	-17944900	-48886400	0.117464	17791600	17944900	48886400	7357.96			1349	-17409800	-17609100	-46869400	0.117464	17409800	17609100	46869400	6810.53
1350	-17784000	-17949800	-48928800	0.119457	17784000	17949800	48928800	7493.6			1350	-17386000	-17622000	-46985300	0.119457	17386000	17622000	46985300	6954.13
1351	-17785500	-17948300	-48916600	0.121763	17785500	17948300	48916600	7635.04			1351	-17395700	-17620600	-46965400	0.121763	17395700	17620600	46965400	7083.87
1352	-17792600	-17943400	-48874600	0.11817	17792600	17943400	48874600	7399.13			1352	-17417900	-17607600	-46850600	0.11817	17417900	17607600	46850600	6847.28
1353	-17799200	-17938600	-48833500	0.118283	17799200	17938600	48833500	7395.8			1353	-17439700	-17594900	-46738100	0.118283	17439700	17594900	46738100	6826.87
1354	-17806800	-17933900	-48792200	0.120154	17806800	17933900	48792200	7502.25			1354	-17462700	-17582300	-46625300	0.120154	17462700	17582300	46625300	6907.57
1355	-17813800	-17929200	-48751900	0.122082	17813800	17929200	48751900	7612.16			1355	-17487100	-17570200	-46514500	0.122082	17487100	17570200	46514500	6991.38
1356	-17821200	-17924500	-48711000	0.120953	17821200	17924500	48711000	7531.27			1356	-17511300	-17557900	-46402100	0.120953	17511300	17557900	46402100	6899.61
1357	-17828900	-17920000	-48671100	0.116866	17828900	17920000	48671100	7266.94			1357	-17536200	-17545900	-46292000	0.116866	17536200	17545900	46292000	6640.95
1358	-17863200	-17899600	-48491400	0.165379	17863200	17899600	48491400	10220.9			1358	-17491100	-17653700	-45782600	0.165379	17491100	17653700	45782600	9232.29
1359	-17870300	-17917800	-48227000	0.179022	17870300	17917800	48227000	10965.4			1359	-17413000	-17845300	-45033000	0.179022	17413000	17845300	45033000	9736.93
1360	-17851300	-18094800	-47914300	0.143039	17851300	18094800	47914300	8678.88			1360	-17347300	-18211500	-44197900	0.143039	17347300	18211500	44197900	7570.44
1361	-17849000	-18103800	-47889100	0.156763	17849000	18103800	47889100	9503.81			1361	-17341000	-18246400	-44117600	0.156763	17341000	18246400	44117600	8275.04
1362	-17846800	-18114100	-47863400	0.177907	17846800	18114100	47863400	10776.8			1362	-17334300	-18287100	-44029300	0.177907	17334300	18287100	44029300	9364.38
1363	-17844700	-18126000	-47836000	0.189536	17844700	18126000	47836000	11471.3			1363	-17327400	-18332600	-43934500	0.189536	17327400	18332600	43934500	9946.18
1364	-17842600	-18137600	-47809800	0.192123	17842600	18137600	47809800	11618.3			1364	-17320700	-18378100	-43841500	0.192123	17320700	18378100	43841500	10052
1365	-17839200	-17971000	-47951900	0.11585	17839200	17971000	47951900	7029.65			1365	-17333700	-18032200	-44280300	0.11585	17333700	18032200	44280300	6137.08
1366	-17838600	-17989000	-47929400	0.118022	17838600	17989000	47929400	7156.96			1366	-17329700	-18082700	-44201100	0.118022	17329700	18082700	44201100	6237.15
1367	-17836400	-17990400	-47912800	0.122419	17836400	17990400	47912800	7419.24			1367	-17324900	-18087300	-44162000	0.122419	17324900	18087300	44162000	6460.24
1368	-17834200	-17990700	-47896800	0.126945	17834200	17990700	47896800	7689.11			1368	-17320100	-18090300	-44124900	0.126945	17320100	18090300	44124900	6689.84
1369	-17831900	-17989500	-47881100	0.148065	17831900	17989500	47881100	8963.15			1369	-17315300	-18088400	-44092400	0.148065	17315300	18088400	44092400	7792.96
1370	-17831800	-18009900	-47860000	0.149112	17831800	18009900	47860000	9021.56			1370	-17312300	-18143200	-44016100	0.149112	17312300	18143200	44016100	7830.56
1371	-17829900	-18009100	-47847000	0.151979	17829900	18009100	47847000	9190.62			1371	-17308400	-18141000	-43990400	0.151979	17308400	18141000	43990400	7973.05
1372	-17828200	-18008200	-47836300	0.150698	17828200	18008200	47836300	9109.53			1372	-17305200	-18137600	-43971200	0.150698	17305200	18137600	43971200	7899.7
1373	-17826600	-18005200	-47827700	0.151166	17826600	18005200	47827700	9134.68			1373	-17302500	-18128100	-43961000	0.151166	17302500	18128100	43961000	7920.2
1374	-17824600	-17998400	-47820400	0.169167	17824600	17998400	47820400	10219			1374	-17299700	-18109000	-43960300	0.169167	17299700	18109000	43960300	8860.98
1375	-17825900	-18017300	-47810400	0.161446	17825900	18017300	47810400	9751.01			1375	-17300300	-18156100	-43917800	0.161446	17300300	18156100	43917800	8447.79
1376	-17824700	-18011500	-47808000	0.157699	17824700	18011500	47808000	9523.29			1376	-17299000	-18137900	-43926300	0.157699	17299000	18137900	43926300	8252.53
1377	-17824000	-18005900	-47808500	0.142504	17824000	18005900	47808500	8605.33			1377	-17298900	-18119800	-43943600	0.142504	17298900	18119800	43943600	7460.61
1378	-17823100	-17998400	-47809800	0.130828	17823100	17998400	47809800	7900			1378	-17298300	-18095500	-43963900	0.130828	17298300	18095500	43963900	6852.56
1379	-17822700	-17991600	-47813500	0.113372	17822700	17991600	47813500	6846.36			1379	-17298900	-18073700	-43989600	0.113372	17298900	18073700	43989600	5942.48
1380	-17822300	-17984200	-47818200	0.0853561	17822300	17984200	47818200	5155			1380	-17299500	-18050100	-44017600	0.0853561	17299500	18050100	44017600	4477.48
1381	-17823200	-17983600	-47824600	0.123397	17823200	17983600	47824600	7454.13			1381	-17302800	-18042700	-44048500	0.123397	17302800	18042700	44048500	6480.05
1382	-17825100	-17993800	-47828600	0.124684	17825100	17993800	47828600	7533.77			1382	-17306300	-18062700	-44053400	0.124684	17306300	18062700	44053400	6550.49
1383	-17825500	-17987000	-47837900	0.132155	17825500	17987000	47837900	7987.32			1383	-17308600	-18039800	-44093100	0.132155	17308600	18039800	44093100	6951.57
1384	-17826300	-17981800	-47848800	0.135738	17826300	17981800	47848800	8206.66			1384	-17312000	-18020900	-44135900	0.135738	17312000	18020900	44135900	7150.07
1385	-17827300	-17976800	-47860800	0.139317	17827300	17976800	47860800	8426.27			1385	-17315800	-18002100	-44182100	0.139317	17315800	18002100	44182100	7349.87
1386	-17828500	-17971900	-47874600	0.14219	17828500	17971900	47874600	8603.9			1386	-17320100	-17981800	-44233200	0.14219	17320100	17981800	44233200	7514.23
1387	-17829800	-17965500	-47890400	0.147354	17829800	17965500	47890400	8920.88			1387	-17324900	-17959500	-44289700	0.147354	17324900	17959500	44289700	7801.83
1388	-17831500	-17958100	-47909500	0.155757	17831500	17958100	47909500	9435.41			1388	-17330600	-17933300	-44356500	0.155757	17330600	17933300	44356500	8265.16
1389	-17833000	-17946200	-47932400	0.185113	17833000	17946200	47932400	11221.6			1389	-17337100	-17896200	-44440300	0.185113	17337100	17896200	44440300	9849.94
1390	-17837400	-17954100	-47955700	0.186303	17837400	17954100	47955700	11304.2			1390	-17346500	-17904000	-44499800	0.186303	17346500	17904000	44499800	9936.72
1391	-17839300	-17940600	-47983200	0.184982	17839300	17940600	47983200	11233.7			1391	-17353800	-17862200	-44593800	0.184982	17353800	17862200	44593800	9896.68
1392	-17841500	-17926300	-48013200	0.182523	17841500	17926300	48013200	11094.7			1392	-17362200	-17819000	-44696500	0.182523	17362200	17819000	44696500	9798.32
1393	-17843700	-17910800	-48043900	0.180307	17843700	17910800	48043900	10970.5			1393	-17370600	-17773500	-44802500	0.180307	17370600	17773500	44802500	9713.21
1394	-17845700	-17895700	-48073700	0.170847	17845700	17895700	48073700	10404.5			1394	-17378500	-17729100	-44903200	0.170847	17378500	17729100	44903200	9234.05
1395	-17862200	-18044300	-48043000	0.0758013	17862200	18044300	48043000	4618.23			1395	-17368600	-18204900	-44356400	0.0758013	17368600	18204900	44356400	4035.79
1396	-17842100	-18141400	-47802400	0.12195	17842100	18141400	47802400	7373.03			1396	-17311400	-18492500	-43660400	0.12195	17311400	18492500	43660400	6345.85
1397	-17836800	-18161200	-47744400	0.17071	17836800	18161200	47744400	10301.6			1397	-17300200	-18526300	-43546500	0.17071	17300200	18526300	43546500	8848.41
1398	-17837400	-18162400	-47747900	0.188808	17837400	18162400	47747900	11395.3			1398	-17300700	-18535300	-43541300	0.188808	17300700	18535300	43541300	9785.69
1399	-17602100	-17959700	-49181700	0.105688	17602100	17959700	49181700	6678.21			1399	-16811700	-17658600	-47821100	0.105688	16811700	17658600	47821100	6308.68
1400	-17562900	-17971400	-49304400	0.104454	17562900	17971400	49304400	6626.71			1400	-16731400	-17690200	-48127400	0.104454	16731400	17690200	48127400	6300.69
1401	-17744100	-17977700	-49168200	0.0807628	17744100	17977700	49168200	5107.79			1401	-17264700	-17693700	-47619000	0.0807628	17264700	17693700	47619000	4806.63
1402	-17772600	-17959100	-49006700	0.0942888	17772600	17959100	49006700	5930.61			1402	-17359400	-17651700	-47224400	0.0942888	17359400	17651700	47224400	5536.12
1403	-17767800	-17963100	-49040100	0.0852367	17767800	17963100	49040100	5367.39			1403	-17346900	-17662400	-47313300	0.0852367	17346900	17662400	47313300	5020.41
1404	-17524400	-17984100	-49433500	0.143853	17524400	17984100	49433500	9164.96			1404	-16660700	-17725000	-48446700	0.143853	16660700	17725000	48446700	8773.34
1405	-17508500	-17988200	-49478700	0.142957	17508500	17988200	49478700	9121.17			1405	-16631600	-17735900	-48553600	0.142957	16631600	17735900	48553600	8750.4
1406	-17460300	-18004800	-49645600	0.167477	17460300	18004800	49645600	10744.4			1406	-16554200	-17779700	-48943700	0.167477	16554200	17779700	48943700	10390.4
1407	-17815600	-17932300	-48772500	0.123017	17815600	17932300	48772500	7676.26			1407	-17482700	-17573000	-46538700	0.123017	17482700	17573000	46538700	7050.94
1408	-17844500	-17919600	-48652400	0.10359	17844500	17919600	48652400	6438.1			1408	-17536900	-17571400	-46192100	0.10359	17536900	17571400	46192100	5866.89
1409	-17653700	-17968300	-49191200	0.177763	17653700	17968300	49191200	11241.9			1409	-17059500	-17713400	-47964800	0.177763	17059500	17713400	47964800	10692.8
1410	-17644800	-17974500	-49244400	0.168392	17644800	17974500	49244400	10668.6			1410	-17040300	-17728000	-48088200	0.168392	17040300	17728000	48088200	10173
1411	-17636300	-17980500	-49295900	0.163492	17636300	17980500	49295900	10376.3			1411	-17024300	-17742200	-48205900	0.163492	17024300	17742200	48205900	9917.95
1412	-17628700	-17986200	-49344000	0.155008	17628700	17986200	49344000	9854			1412	-17010700	-17755600	-48315300	0.155008	17010700	17755600	48315300	9439.61
1413	-17622600	-17991600	-49388500	0.150383	17622600	17991600	49388500	9574.59			1413	-17001000	-17768300	-48415300	0.150383	17001000	17768300	48415300	9190.51
1414	-17616700	-17996800	-49432100	0.148618	17616700	17996800	49432100	9476.36			1414	-16992500	-17780500	-48511300	0.148618	16992500	17780500	48511300	9113.65
1415	-17611000	-18002000	-49474800	0.148718	17611000	18002000	49474800	9496.63			1415	-16984000	-17792400	-48604500	0.148718	16984000	17792400	48604500	9149.95
1416	-17605000	-18006900	-49515600	0.140539	17605000	18006900	49515600	8986.86			1416	-16976800	-17803700	-48692700	0.140539	16976800	17803700	48692700	8673.83
1417	-17598600	-18011700	-49556700	0.135139	17598600	18011700	49556700	8653.65			1417	-16966700	-17814400	-48779200	0.135139	16966700	17814400	48779200	8365.92
1418	-17590400	-18016500	-49598800	0.134815	17590400	18016500	49598800	8645.15			1418	-16953700	-17824800	-48866200	0.134815	16953700	17824800	48866200	8371.15
1419	-17581300	-18020900	-49639700	0.14295	17581300	18020900	49639700	9179.33			1419	-16937600	-17834200	-48949400	0.14295	16937600	17834200	48949400	8901.67
1420	-17573000	-18025400	-49680000	0.149495	17573000	18025400	49680000	9612.59			1420	-16923800	-17843600	-49030300	0.149495	16923800	17843600	49030300	9335.26
1421	-17564600	-18029900	-49720600	0.152545	17564600	18029900	49720600	9822.06			1421	-16911500	-17853100	-49110600	0.152545	16911500	17853100	49110600	9552.25
1422	-17556000	-18034700	-49763100	0.147571	17556000	18034700	49763100	9515.35			1422	-16898200	-17862900	-49193900	0.147571	16898200	17862900	49193900	9267.41
1423	-17544500	-18039700	-49810700	0.169942	17544500	18039700	49810700	10975.1			1423	-16879400	-17873100	-49285800	0.169942	16879400	17873100	49285800	10705.8
1424	-17663700	-17961100	-49130100	0.196298	17663700	17961100	49130100	12388.2			1424	-17084200	-17696900	-47822200	0.196298	17084200	17696900	47822200	11749
1425	-17857300	-18080700	-47971200	0.0877469	17857300	18080700	47971200	5334.21			1425	-17360300	-18134000	-44368300	0.0877469	17360300	18134000	44368300	4669.81
1426	-17868300	-18022400	-48108500	0.110042	17868300	18022400	48108500	6718.71			1426	-17393200	-17931300	-44805800	0.110042	17393200	17931300	44805800	5939.88
1427	-17854400	-17939000	-48092600	0.099407	17854400	17939000	48092600	6060.67			1427	-17373500	-17926700	-44669400	0.099407	17373500	17926700	44669400	5337.81
1428	-17838800	-18170900	-47749300	0.190216	17838800	18170900	47749300	11481.9			1428	-17304600	-18503900	-43600400	0.190216	17304600	18503900	43600400	9876.94
1429	-17838100	-18182500	-47732800	0.187775	17838100	18182500	47732800	11329.1			1429	-17300300	-18547000	-43526600	0.187775	17300300	18547000	43526600	9728.16
1430	-17366600	-18044200	-50020300	0.163633	17366600	18044200	50020300	10628.9			1430	-16461800	-17874100	-49710100	0.163633	16461800	17874100	49710100	10427.9
1431	-17414200	-18039700	-49940500	0.195966	17414200	18039700	49940500	12698.8			1431	-16558600	-17864200	-49542600	0.195966	16558600	17864200	49542600	12424
1432	-17397100	-18041800	-49972700	0.202852	17397100	18041800	49972700	13157.9			1432	-16524200	-17868200	-49605800	0.202852	16524200	17868200	49605800	12885.9
1433	-17381400	-18043900	-50003400	0.19375	17381400	18043900	50003400	12579.4			1433	-16494500	-17872900	-49669300	0.19375	16494500	17872900	49669300	12332.7
1434	-17368000	-18045500	-50028700	0.177667	17368000	18045500	50028700	11544.1			1434	-16470000	-17876600	-49719700	0.177667	16470000	17876600	49719700	11327
1435	-17345200	-18048600	-50073500	0.101365	17345200	18048600	50073500	6595.34			1435	-16429400	-17884500	-49817200	0.101365	16429400	17884500	49817200	6482.79
1436	-17441900	-18040300	-49917300	0.220982	17441900	18040300	49917300	14311.7			1436	-16627400	-17866600	-49491100	0.220982	16627400	17866600	49491100	13992.6
1437	-17421800	-18041500	-49946300	0.203144	17421800	18041500	49946300	13167.5			1437	-16583500	-17868700	-49550200	0.203144	16583500	17868700	49550200	12885.4
1438	-17840800	-17958400	-47975700	0.104045	17840800	17958400	47975700	6317.95			1438	-17339100	-17995200	-44355900	0.104045	17339100	17995200	44355900	5525.13
1439	-17854600	-17917600	-48628000	0.0896223	17854600	17917600	48628000	5565.7			1439	-17529000	-17599900	-46107300	0.0896223	17529000	17599900	46107300	5061.35
1440	-17890800	-17903700	-48492700	0.0946819	17890800	17903700	48492700	5853.54			1440	-17489900	-17715900	-45711800	0.0946819	17489900	17715900	45711800	5275.29
1441	-17888800	-17933600	-48343900	0.106187	17888800	17933600	48343900	6532.61			1441	-17447800	-17856000	-45270900	0.106187	17447800	17856000	45270900	5828.34
1442	-17899000	-17907800	-48442600	0.0537585	17899000	17907800	48442600	3318.11			1442	-17475500	-17768900	-45556200	0.0537585	17475500	17768900	45556200	2979.54
1443	-17901600	-17902800	-48465600	0.0680531	17901600	17902800	48465600	4203.68			1443	-17482100	-17751100	-45620900	0.0680531	17482100	17751100	45620900	3780.23
1444	-17876000	-17983100	-48202500	0.107	17876000	17983100	48202500	6552.5			1444	-17409800	-18014600	-44840900	0.107	17409800	18014600	44840900	5789.13
1445	-17887100	-17946400	-48318400	0.0855267	17887100	17946400	48318400	5257.45			1445	-17440900	-17894000	-45183700	0.0855267	17440900	17894000	45183700	4681
1446	-17866900	-18025500	-48095000	0.0917833	17866900	18025500	48095000	5601.36			1446	-17381900	-18146300	-44510300	0.0917833	17381900	18146300	44510300	4911.81
1447	-17856700	-18076200	-47971900	0.0790368	17856700	18076200	47971900	4804.6			1447	-17351000	-18302200	-44133500	0.0790368	17351000	18302200	44133500	4177.57
1448	-17865200	-18038900	-48070100	0.0615049	17865200	18038900	48070100	3750.67			1448	-17375400	-18186300	-44423600	0.0615049	17375400	18186300	44423600	3282.25
1449	-17848900	-18115200	-47877100	0.086887	17848900	18115200	47877100	5265.9			1449	-17328500	-18418800	-43856300	0.086887	17328500	18418800	43856300	4550.94
1450	-17854200	-18094900	-47935100	0.0551129	17854200	18094900	47935100	3346.49			1450	-17342200	-18356000	-44017100	0.0551129	17342200	18356000	44017100	2902.12
1451	-17855600	-18090900	-47949300	0.0564959	17855600	18090900	47949300	3432.08			1451	-17346000	-18343600	-44056300	0.0564959	17346000	18343600	44056300	2978.93
1452	-17842100	-18159000	-47784600	0.102471	17842100	18159000	47784600	6192.51			1452	-17307700	-18537800	-43588800	0.102471	17307700	18537800	43588800	5320.79
1453	-17837000	-18173200	-47733600	0.188862	17837000	18173200	47733600	11393.9			1453	-17298400	-18548300	-43511600	0.188862	17298400	18548300	43511600	9779.03
1454	-17582300	-17964300	-49234500	0.0705168	17582300	17964300	49234500	4463.37			1454	-16767100	-17671000	-47954400	0.0705168	16767100	17671000	47954400	4228.12
1455	-17569700	-17967700	-49270800	0.0695403	17569700	17967700	49270800	4406.74			1455	-16744500	-17680500	-48044700	0.0695403	16744500	17680500	48044700	4182.51
1456	-17333500	-18050000	-50095200	0.187114	17333500	18050000	50095200	12182.7			1456	-16416700	-17891700	-49881200	0.187114	16416700	17891700	49881200	11993
1457	-17357900	-18042100	-50014100	0.186953	17357900	18042100	50014100	12140			1457	-16436200	-17873000	-49728300	0.186953	16436200	17873000	49728300	11919.2
1458	-17368600	-18037500	-49970600	0.190804	17368600	18037500	49970600	12372.3			1458	-16446000	-17862400	-49642500	0.190804	16446000	17862400	49642500	12128.4
1459	-17477600	-18042500	-49897500	0.152812	17477600	18042500	49897500	9893.07			1459	-16722100	-17874100	-49450300	0.152812	16722100	17874100	49450300	9670.02
1460	-17853200	-18101700	-47921200	0.118018	17853200	18101700	47921200	7163.03			1460	-17348400	-18211600	-44205900	0.118018	17348400	18211600	44205900	6248.09
1461	-17855200	-18096800	-47940100	0.089423	17855200	18096800	47940100	5430.91			1461	-17352400	-18182500	-44263500	0.089423	17352400	18182500	44263500	4742.9
1462	-17870000	-18016700	-48126000	0.0799571	17870000	18016700	48126000	4884.65			1462	-17395300	-17902000	-44850300	0.0799571	17395300	17902000	44850300	4321.73
1463	-17851000	-17946700	-48060500	0.101409	17851000	17946700	48060500	6176.05			1463	-17364400	-17951900	-44579800	0.101409	17364400	17951900	44579800	5428.43
1464	-17328600	-18051900	-50113800	0.111344	17328600	18051900	50113800	7253.86			1464	-16410200	-17893500	-49900600	0.111344	16410200	17893500	49900600	7141.13
1465	-17875500	-17983500	-48198800	0.106694	17875500	17983500	48198800	6532.92			1465	-17413100	-17802400	-45077100	0.106694	17413100	17802400	45077100	5809.81
1466	-17848900	-17958700	-48033600	0.105068	17848900	17958700	48033600	6393.46			1466	-17357600	-17987700	-44495000	0.105068	17357600	17987700	44495000	5608.61
1467	-17845800	-17953300	-48016900	0.105637	17845800	17953300	48016900	6423.85			1467	-17351400	-17975400	-44463400	0.105637	17351400	17975400	44463400	5631.35
1468	-17842700	-17947800	-48000200	0.105059	17842700	17947800	48000200	6384.48			1468	-17345200	-17963000	-44431500	0.105059	17345200	17963000	44431500	5592.89
1469	-17331000	-18051100	-50105700	0.150436	17331000	18051100	50105700	9798.04			1469	-16413400	-17893000	-49893800	0.150436	16413400	17893000	49893800	9646.24
1470	-17791100	-17946300	-48896500	0.115097	17791100	17946300	48896500	7212.26			1470	-17403100	-17610000	-46882400	0.115097	17403100	17610000	46882400	6676.04
1471	-17782800	-17951100	-48939300	0.114438	17782800	17951100	48939300	7181.36			1471	-17376800	-17622700	-47000000	0.114438	17376800	17622700	47000000	6664.93
1472	-17776400	-17955300	-48975400	0.129962	17776400	17955300	48975400	8165.57			1472	-17362900	-17636100	-47109600	0.129962	17362900	17636100	47109600	7598.67
1473	-17837500	-18179000	-47731700	0.181768	17837500	18179000	47731700	10965.9			1473	-17299200	-18552500	-43513300	0.181768	17299200	18552500	43513300	9412.84
1474	-17869500	-17897900	-48472500	0.19529	17869500	17897900	48472500	12062.1			1474	-17473100	-17481700	-45896300	0.19529	17473100	17481700	45896300	10926.7
1475	-17891100	-17902600	-48391100	0.184275	17891100	17902600	48391100	11352.3			1475	-17462100	-17567200	-45661800	0.184275	17462100	17567200	45661800	10230.6
1476	-17884700	-17933500	-48314600	0.144996	17884700	17933500	48314600	8910.72			1476	-17442000	-17656300	-45429400	0.144996	17442000	17656300	45429400	7987.78
1477	-17879900	-17960200	-48253500	0.129788	17879900	17960200	48253500	7960.75			1477	-17427000	-17732600	-45245900	0.129788	17427000	17732600	45245900	7106.84
1478	-17741100	-17925300	-48797100	0.140069	17741100	17925300	48797100	8741.57			1478	-17133100	-17561900	-46808700	0.140069	17133100	17561900	46808700	8079.53
1479	-17767000	-17919400	-48728600	0.147642	17767000	17919400	48728600	9193.94			1479	-17203200	-17545600	-46622700	0.147642	17203200	17545600	46622700	8463.74
1480	-17784400	-17915800	-48685300	0.143696	17784400	17915800	48685300	8935.88			1480	-17242400	-17533900	-46499400	0.143696	17242400	17533900	46499400	8203.12
1481	-17799900	-17912500	-48646500	0.145491	17799900	17912500	48646500	9036.3			1481	-17279000	-17522900	-46384500	0.145491	17279000	17522900	46384500	8273.23
1482	-17680600	-17939600	-48959100	0.14327	17680600	17939600	48959100	8988.04			1482	-16993600	-17603400	-47245300	0.14327	16993600	17603400	47245300	8387.23
1483	-17623100	-17954400	-49122900	0.123063	17623100	17954400	49122900	7761.36			1483	-16863200	-17644600	-47670000	0.123063	16863200	17644600	47670000	7308.73
1484	-17655600	-17945500	-49026700	0.140973	17655600	17945500	49026700	8863.18			1484	-16929400	-17619000	-47421000	0.140973	16929400	17619000	47421000	8301.24
1485	-17698600	-17935400	-48911100	0.139695	17698600	17935400	48911100	8750.25			1485	-17030900	-17590200	-47113100	0.139695	17030900	17590200	47113100	8141.05
1486	-17715300	-17931000	-48863400	0.137344	17715300	17931000	48863400	8589.71			1486	-17067000	-17577500	-46986700	0.137344	17067000	17577500	46986700	7969.51
1487	-17766600	-17961800	-49031900	0.107947	17766600	17961800	49031900	6795.4			1487	-17334600	-17653800	-47264200	0.107947	17334600	17653800	47264200	6345.74
1488	-17750800	-17972700	-49125600	0.0791312	17750800	17972700	49125600	4997.33			1488	-17283000	-17680500	-47506200	0.0791312	17283000	17680500	47506200	4690.93
1489	-17743000	-17977100	-49164600	0.0834438	17743000	17977100	49164600	5276.61			1489	-17257800	-17690300	-47601200	0.0834438	17257800	17690300	47601200	4962.61
1490	-17736800	-17982000	-49206400	0.0869277	17736800	17982000	49206400	5504.78			1490	-17240900	-17703400	-47712300	0.0869277	17240900	17703400	47712300	5190.03
1491	-17737000	-17985900	-49234000	0.082483	17737000	17985900	49234000	5228.46			1491	-17247600	-17716100	-47796300	0.082483	17247600	17716100	47796300	4940.16
1492	-17732300	-17986500	-49242500	0.0847723	17732300	17986500	49242500	5374.97			1492	-17231000	-17715500	-47808500	0.0847723	17231000	17715500	47808500	5078.7
1493	-17861700	-18054900	-48028500	0.0976855	17861700	18054900	48028500	5949.08			1493	-17374900	-18046800	-44559500	0.0976855	17374900	18046800	44559500	5231.09
1494	-17863800	-18042400	-48056000	0.112676	17863800	18042400	48056000	6867.93			1494	-17381300	-18006200	-44645800	0.112676	17381300	18006200	44645800	6050.68
1495	-17776200	-17954900	-48972800	0.10833	17776200	17954900	48972800	6805.77			1495	-17372600	-17640800	-47133200	0.10833	17372600	17640800	47133200	6340.05
1496	-17787100	-17946300	-48900900	0.120838	17787100	17946300	48900900	7572.9			1496	-17405700	-17617900	-46936300	0.120838	17405700	17617900	46936300	7023.23
1497	-17793400	-17941600	-48860500	0.116749	17793400	17941600	48860500	7306.53			1497	-17426000	-17605400	-46827000	0.116749	17426000	17605400	46827000	6759.6
1498	-17799600	-17936900	-48821100	0.115834	17799600	17936900	48821100	7239.49			1498	-17445600	-17593100	-46719600	0.115834	17445600	17593100	46719600	6681.35
1499	-17806000	-17932300	-48781900	0.118097	17806000	17932300	48781900	7371.04			1499	-17466100	-17581000	-46612700	0.118097	17466100	17581000	46612700	6786.38
1500	-17812400	-17927600	-48741800	0.121322	17812400	17927600	48741800	7561.93			1500	-17488300	-17568800	-46503300	0.121322	17488300	17568800	46503300	6945.05
1501	-17819000	-17922900	-48701800	0.127328	17819000	17922900	48701800	7925.43			1501	-17510500	-17556600	-46393800	0.127328	17510500	17556600	46393800	7260.95
1502	-17825000	-17918500	-48664300	0.120894	17825000	17918500	48664300	7515.28			1502	-17531500	-17545200	-46291000	0.120894	17531500	17545200	46291000	6869.24
1503	-17830400	-17914400	-48629600	0.121118	17830400	17914400	48629600	7520.25			1503	-17534600	-17550300	-46196600	0.121118	17534600	17550300	46196600	6859.17
1504	-17843300	-17904800	-48547900	0.111394	17843300	17904800	48547900	6897.11			1504	-17509100	-17597800	-45966900	0.111394	17509100	17597800	45966900	6257.79
1505	-17852700	-17902400	-48521600	0.137888	17852700	17902400	48521600	8530.26			1505	-17500700	-17623500	-45881500	0.137888	17500700	17623500	45881500	7723.6
1506	-17878700	-17889700	-48315200	0.131964	17878700	17889700	48315200	8106.4			1506	-17438700	-17757100	-45305100	0.131964	17438700	17757100	45305100	7244.21
1507	-17875700	-17898500	-48285200	0.135619	17875700	17898500	48285200	8322.66			1507	-17429800	-17785300	-45213200	0.135619	17429800	17785300	45213200	7421.49
1508	-17873000	-17907900	-48256400	0.14987	17873000	17907900	48256400	9188.56			1508	-17421500	-17815400	-45124300	0.14987	17421500	17815400	45124300	8176.69
1509	-17841000	-18149000	-47786600	0.192793	17841000	18149000	47786600	11650.4			1509	-17314600	-18420900	-43754600	0.192793	17314600	18420900	43754600	10059.2
1510	-17839800	-18159800	-47767100	0.192057	17839800	18159800	47767100	11599.1			1510	-17309400	-18463100	-43675200	0.192057	17309400	18463100	43675200	9995.82
1511	-17836700	-17970000	-47935100	0.122639	17836700	17970000	47935100	7437			1511	-17328500	-18031600	-44243200	0.122639	17328500	18031600	44243200	6487.49
1512	-17834400	-17970100	-47918700	0.123096	17834400	17970100	47918700	7460.29			1512	-17323300	-18033300	-44204300	0.123096	17323300	18033300	44204300	6502.13
1513	-17832500	-17971300	-47903500	0.119734	17832500	17971300	47903500	7252.63			1513	-17318800	-18037800	-44168100	0.119734	17318800	18037800	44168100	6316.14
1514	-17830500	-17970000	-47890900	0.109123	17830500	17970000	47890900	6606.79			1514	-17314900	-18035800	-44142300	0.109123	17314900	18035800	44142300	5750.58
1515	-17829400	-17986500	-47866100	0.167634	17829400	17986500	47866100	10141.9			1515	-17309800	-18080100	-44061100	0.167634	17309800	18080100	44061100	8811.45
1516	-17827700	-17987500	-47853400	0.152445	17827700	17987500	47853400	9218.84			1516	-17306600	-18083000	-44035400	0.152445	17306600	18083000	44035400	8005.47
1517	-17826000	-17986500	-47842200	0.146106	17826000	17986500	47842200	8831.83			1517	-17303200	-18079800	-44014200	0.146106	17303200	18079800	44014200	7666.06
1518	-17824400	-17983900	-47833500	0.140307	17824400	17983900	47833500	8478.38			1518	-17300300	-18071500	-44002200	0.140307	17300300	18071500	44002200	7357.64
1519	-17822900	-17978200	-47828000	0.124155	17822900	17978200	47828000	7500.42			1519	-17298000	-18055500	-44001300	0.124155	17298000	18055500	44001300	6509.11
1520	-17823000	-17991000	-47816300	0.173447	17823000	17991000	47816300	10475.2			1520	-17297100	-18086200	-43964300	0.173447	17297100	18086200	43964300	9083.96
1521	-17822400	-17988200	-47814500	0.152812	17822400	17988200	47814500	9228.09			1521	-17296900	-18076200	-43973500	0.152812	17296900	18076200	43973500	8005.06
1522	-17821400	-17982700	-47813400	0.137683	17821400	17982700	47813400	8313.66			1522	-17296000	-18058400	-43984500	0.137683	17296000	18058400	43984500	7213.96
1523	-17821000	-17977400	-47815200	0.125171	17821000	17977400	47815200	7558.23			1523	-17296300	-18040800	-44004100	0.125171	17296300	18040800	44004100	6561.88
1524	-17820400	-17971000	-47817600	0.107218	17820400	17971000	47817600	6474.3			1524	-17296300	-18020200	-44024600	0.107218	17296300	18020200	44024600	5623.7
1525	-17820300	-17966700	-47821100	0.0881589	17820300	17966700	47821100	5323.86			1525	-17297100	-18004900	-44045600	0.0881589	17297100	18004900	44045600	4626.87
1526	-17821000	-17969000	-47823600	0.0957194	17821000	17969000	47823600	5781.1			1526	-17298700	-18006500	-44055700	0.0957194	17298700	18006500	44055700	5025.71
1527	-17822400	-17971000	-47831600	0.144285	17822400	17971000	47831600	8716.99			1527	-17302700	-18005200	-44085700	0.144285	17302700	18005200	44085700	7584.22
1528	-17823100	-17965500	-47842100	0.135603	17823100	17965500	47842100	8195.12			1528	-17306100	-17985600	-44129300	0.135603	17306100	17985600	44129300	7138.04
1529	-17823800	-17960200	-47853000	0.13457	17823800	17960200	47853000	8135.45			1529	-17309400	-17966700	-44171600	0.13457	17309400	17966700	44171600	7093.49
1530	-17824800	-17955200	-47865100	0.135731	17824800	17955200	47865100	8208.81			1530	-17313200	-17948300	-44217400	0.135731	17313200	17948300	44217400	7165.61
1531	-17826100	-17950400	-47878500	0.136518	17826100	17950400	47878500	8260.01			1531	-17317400	-17929000	-44266500	0.136518	17317400	17929000	44266500	7219
1532	-17827400	-17944900	-47893500	0.138667	17827400	17944900	47893500	8394.11			1532	-17322100	-17909300	-44320200	0.138667	17322100	17909300	44320200	7345.93
1533	-17828900	-17938800	-47910400	0.138069	17828900	17938800	47910400	8362.5			1533	-17327400	-17887200	-44379800	0.138069	17327400	17887200	44379800	7328.96
1534	-17829900	-17930000	-47926400	0.126236	17829900	17930000	47926400	7649.54			1534	-17331700	-17858800	-44439200	0.126236	17331700	17858800	44439200	6713.75
1535	-17848100	-17882100	-48104200	0.15686	17848100	17882100	48104200	9561.89			1535	-17387200	-17689300	-45004800	0.15686	17387200	17689300	45004800	8506.88
1536	-17850500	-17869200	-48134500	0.145274	17850500	17869200	48134500	8864.15			1536	-17395700	-17651700	-45103400	0.145274	17395700	17651700	45103400	7904.61
1537	-17853500	-17858000	-48167400	0.145244	17853500	17858000	48167400	8871.84			1537	-17405400	-17616900	-45207500	0.145244	17405400	17616900	45207500	7931.03
1538	-17807100	-17937300	-48816300	0.123796	17807100	17937300	48816300	7736.35			1538	-17452800	-17585700	-46659100	0.123796	17452800	17585700	46659100	7125.14
1539	-17799000	-17941900	-48857400	0.121818	17799000	17941900	48857400	7623.34			1539	-17426800	-17597900	-46772800	0.121818	17426800	17597900	46772800	7038.99
1540	-17897200	-17913100	-48424100	0.0565793	17897200	17913100	48424100	3490.08			1540	-17470100	-17786200	-45500000	0.0565793	17470100	17786200	45500000	3129.88
1541	-17861500	-18053800	-48028500	0.0631521	17861500	18053800	48028500	3845.94			1541	-17365400	-18233400	-44305500	0.0631521	17365400	18233400	44305500	3357.01
1542	-17853200	-18100400	-47922700	0.055769	17853200	18100400	47922700	3385			1542	-17339400	-18373600	-43979300	0.055769	17339400	18373600	43979300	2933.1
1543	-17843900	-18140000	-47816400	0.121204	17843900	18140000	47816400	7331.54			1543	-17314900	-18488400	-43689400	0.121204	17314900	18488400	43689400	6313.69
1544	-17614600	-17955700	-49140500	0.118192	17614600	17955700	49140500	7458.23			1544	-16837600	-17647400	-47715100	0.118192	16837600	17647400	47715100	7029.36
1545	-17535900	-17979100	-49386600	0.12566	17535900	17979100	49386600	7993.38			1545	-16681400	-17711900	-48332500	0.12566	16681400	17711900	48332500	7633.35
1546	-17550300	-17975000	-49342800	0.113434	17550300	17975000	49342800	7205.4			1546	-16707300	-17700500	-48224700	0.113434	16707300	17700500	48224700	6865.23
1547	-17763400	-17967600	-49076700	0.0803991	17763400	17967600	49076700	5069.17			1547	-17333300	-17674000	-47409300	0.0803991	17333300	17674000	47409300	4751.57
1548	-17491700	-17993700	-49534600	0.127299	17491700	17993700	49534600	8137.02			1548	-16602200	-17750500	-48687100	0.127299	16602200	17750500	48687100	7827.83
1549	-17475200	-17998800	-49588000	0.133254	17475200	17998800	49588000	8532.52			1549	-16573800	-17763700	-48809700	0.133254	16573800	17763700	48809700	8228.49
1550	-17461200	-18001600	-49621900	0.124355	17461200	18001600	49621900	7971.26			1550	-16544300	-17770800	-48889800	0.124355	16544300	17770800	48889800	7699.29
1551	-17459800	-18004300	-49642200	0.165294	17459800	18004300	49642200	10603			1551	-16547700	-17778100	-48938500	0.165294	16547700	17778100	48938500	10252.4
1552	-17405900	-18023900	-49836300	0.166126	17405900	18023900	49836300	10724.6			1552	-16481700	-17828700	-49366000	0.166126	16481700	17828700	49366000	10458.4
1553	-17416400	-18019600	-49795400	0.169111	17416400	18019600	49795400	10902.6			1553	-16493200	-17818200	-49279800	0.169111	16493200	17818200	49279800	10614.3
1554	-17426900	-18014500	-49748200	0.194739	17426900	18014500	49748200	12535			1554	-16503200	-17805000	-49175100	0.194739	16503200	17805000	49175100	12177.8
1555	-17443400	-18010400	-49702400	0.201933	17443400	18010400	49702400	12979			1555	-16527800	-17794300	-49074000	0.201933	16527800	17794300	49074000	12584.3
1556	-17836200	-17924100	-48692800	0.106585	17836200	17924100	48692800	6633.3			1556	-17543400	-17548500	-46303200	0.106585	17543400	17548500	46303200	6059.74
1557	-17753100	-17976800	-49152600	0.0843606	17753100	17976800	49152600	5332.83			1557	-17300500	-17696500	-47602900	0.0843606	17300500	17696500	47602900	5019.6
1558	-17747300	-17981300	-49190200	0.0885726	17747300	17981300	49190200	5606.28			1558	-17283100	-17707100	-47696500	0.0885726	17283100	17707100	47696500	5287.41
1559	-17731100	-17989900	-49268300	0.0634332	17731100	17989900	49268300	4025.61			1559	-17229000	-17725200	-47879800	0.0634332	17229000	17725200	47879800	3810.13
1560	-17741200	-17985800	-49228600	0.0939105	17741200	17985800	49228600	5951.94			1560	-17264000	-17717700	-47791200	0.0939105	17264000	17717700	47791200	5624.46
1561	-17735100	-17989600	-49261800	0.088854	17735100	17989600	49261800	5637.79			1561	-17245000	-17726400	-47872100	0.088854	17245000	17726400	47872100	5336.38
1562	-17538300	-18044000	-49847600	0.160087	17538300	18044000	49847600	10351.6			1562	-16874500	-17882400	-49356600	0.160087	16874500	17882400	49356600	10110.2
1563	-17674700	-17955300	-49077800	0.187221	17674700	17955300	49077800	11794.6			1563	-17109700	-17683000	-47697300	0.187221	17109700	17683000	47697300	11157.3
1564	-17681200	-17948800	-49024800	0.15977	17681200	17948800	49024800	10046.8			1564	-17123800	-17667000	-47568800	0.15977	17123800	17667000	47568800	9477.85
1565	-17688900	-17943200	-48977100	0.146952	17688900	17943200	48977100	9225.71			1565	-17141200	-17652800	-47450500	0.146952	17141200	17652800	47450500	8681.09
1566	-17695900	-17937900	-48932100	0.136356	17695900	17937900	48932100	8547.3			1566	-17157900	-17639300	-47337200	0.136356	17157900	17639300	47337200	8022.92
1567	-17703000	-17932700	-48887600	0.134073	17703000	17932700	48887600	8391.4			1567	-17175500	-17626100	-47224900	0.134073	17175500	17626100	47224900	7857.35
1568	-17709800	-17928000	-48847200	0.134185	17709800	17928000	48847200	8386.82			1568	-17191200	-17613700	-47121200	0.134185	17191200	17613700	47121200	7835.07
1569	-17716100	-17923500	-48808900	0.134757	17716100	17923500	48808900	8411.54			1569	-17207700	-17602000	-47021100	0.134757	17207700	17602000	47021100	7840.69
1570	-17722400	-17919400	-48773500	0.12954	17722400	17919400	48773500	8076.13			1570	-17223500	-17591200	-46927600	0.12954	17223500	17591200	46927600	7512.3
1571	-17728000	-17915300	-48738500	0.119727	17728000	17915300	48738500	7455.39			1571	-17238100	-17580300	-46835100	0.119727	17238100	17580300	46835100	6920.47
1572	-17735400	-17911100	-48700800	0.124212	17735400	17911100	48700800	7724.78			1572	-17257800	-17569000	-46734800	0.124212	17257800	17569000	46734800	7154.47
1573	-17741500	-17906600	-48662800	0.122315	17741500	17906600	48662800	7596.89			1573	-17276700	-17557400	-46633100	0.122315	17276700	17557400	46633100	7019.99
1574	-17748600	-17902700	-48627900	0.121399	17748600	17902700	48627900	7531.08			1574	-17294600	-17546600	-46538600	0.121399	17294600	17546600	46538600	6944.23
1575	-17755900	-17898700	-48592300	0.115877	17755900	17898700	48592300	7179.85			1575	-17314100	-17535900	-46442400	0.115877	17314100	17535900	46442400	6605.99
1576	-17762700	-17894600	-48555900	0.110359	17762700	17894600	48555900	6829.47			1576	-17333100	-17524700	-46343600	0.110359	17333100	17524700	46343600	6269.52
1577	-17770100	-17890700	-48520700	0.107066	17770100	17890700	48520700	6617.79			1577	-17353600	-17513900	-46245400	0.107066	17353600	17513900	46245400	6061.48
1578	-17777100	-17887000	-48486900	0.112621	17777100	17887000	48486900	6953.18			1578	-17373500	-17503300	-46150100	0.112621	17373500	17503300	46150100	6354.63
1579	-17784700	-17883400	-48454000	0.122069	17784700	17883400	48454000	7528.14			1579	-17396300	-17493300	-46055700	0.122069	17396300	17493300	46055700	6865.11
1580	-17792200	-17880100	-48422600	0.124212	17792200	17880100	48422600	7652.23			1580	-17418300	-17483600	-45964900	0.124212	17418300	17483600	45964900	6963.54
1581	-17799500	-17876600	-48390500	0.120699	17799500	17876600	48390500	7427.75			1581	-17438800	-17473600	-45872600	0.120699	17438800	17473600	45872600	6744.7
1582	-17806900	-17872800	-48356000	0.118197	17806900	17872800	48356000	7265.29			1582	-17463000	-17463300	-45772700	0.118197	17463000	17463300	45772700	6581.9
1583	-17815800	-17869600	-48324100	0.11869	17815800	17869600	48324100	7287.86			1583	-17453000	-17487400	-45676700	0.11869	17453000	17487400	45676700	6587.27
1584	-17824700	-17866500	-48292900	0.133787	17824700	17866500	48292900	8206.36			1584	-17443500	-17513900	-45582200	0.133787	17443500	17513900	45582200	7400.95
1585	-17880900	-17880900	-48339800	0.105179	17880900	17880900	48339800	6466.18			1585	-17445700	-17729000	-45383100	0.105179	17445700	17729000	45383100	5788.98
1586	-17879700	-17885400	-48373200	0.138742	17879700	17885400	48373200	8539.72			1586	-17456500	-17720400	-45468700	0.138742	17456500	17720400	45468700	7660.19
1587	-17872700	-17889600	-48410400	0.144422	17872700	17889600	48410400	8900.61			1587	-17467100	-17695300	-45569800	0.144422	17467100	17695300	45569800	8001.91
1588	-17866600	-17893300	-48442500	0.120913	17866600	17893300	48442500	7459.92			1588	-17477000	-17674800	-45661100	0.120913	17477000	17674800	45661100	6720.84
1589	-17859200	-18075600	-47990400	0.0901783	17859200	18075600	47990400	5485.52			1589	-17364500	-18105000	-44427300	0.0901783	17364500	18105000	44427300	4808.28
1590	-17865800	-18039600	-48073400	0.112143	17865800	18039600	48073400	6839.54			1590	-17384600	-17981800	-44694200	0.112143	17384600	17981800	44694200	6031.35
1591	-17829900	-17908500	-48587600	0.102453	17829900	17908500	48587600	6351.72			1591	-17522900	-17560200	-46103100	0.102453	17522900	17560200	46103100	5782.52
1592	-17833900	-17904900	-48558300	0.0960884	17833900	17904900	48558300	5951.1			1592	-17513400	-17574500	-46021100	0.0960884	17513400	17574500	46021100	5407.54
1593	-17859500	-17896200	-48470500	0.128437	17859500	17896200	48470500	7931.54			1593	-17486100	-17651100	-45749700	0.128437	17486100	17651100	45749700	7160.94
1594	-17855800	-17929500	-48112200	0.115575	17855800	17929500	48112200	7050.7			1594	-17378200	-17898400	-44731500	0.115575	17378200	17898400	44731500	6218.53
1595	-17850800	-18110600	-47895400	0.130583	17850800	18110600	47895400	7919.01			1595	-17342100	-18249000	-44122800	0.130583	17342100	18249000	44122800	6894.67
1596	-17849000	-18121300	-47871500	0.14901	17849000	18121300	47871500	9029.7			1596	-17336600	-18288600	-44044000	0.14901	17336600	18288600	44044000	7847.9
1597	-17846900	-18132100	-47845800	0.168587	17846900	18132100	47845800	10207.7			1597	-17329900	-18329300	-43955600	0.168587	17329900	18329300	43955600	8853.61
1598	-17844900	-18143500	-47820100	0.183188	17844900	18143500	47820100	11082.8			1598	-17323500	-18374200	-43865100	0.183188	17323500	18374200	43865100	9592.7
1599	-17843100	-18155400	-47795400	0.183815	17843100	18155400	47795400	11112.2			1599	-17317100	-18419100	-43774700	0.183815	17317100	18419100	43774700	9597.86
1600	-17838800	-18197700	-47722600	0.170186	17838800	18197700	47722600	10265.8			1600	-17298000	-18582200	-43475000	0.170186	17298000	18582200	43475000	8803.59
1601	-17839400	-18186900	-47737700	0.173292	17839400	18186900	47737700	10457.7			1601	-17302000	-18541900	-43544200	0.173292	17302000	18541900	43544200	8983.28
1602	-17358000	-18047400	-50051900	0.149057	17358000	18047400	50051900	9692.17			1602	-16452800	-17880900	-49767600	0.149057	16452800	17880900	49767600	9517.92
1603	-17332900	-18051700	-50107600	0.115237	17332900	18051700	50107600	7506.13			1603	-16415700	-17891700	-49882100	0.115237	16415700	17891700	49882100	7386.26
1604	-17404200	-18043200	-49975800	0.196309	17404200	18043200	49975800	12735.7			1604	-16546400	-17871800	-49609000	0.196309	16546400	17871800	49609000	12474.2
1605	-17386400	-18045000	-50006900	0.199508	17386400	18045000	50006900	12955.4			1605	-16510900	-17875400	-49670200	0.199508	16510900	17875400	49670200	12701.4
1606	-17837500	-17952600	-47957800	0.126531	17837500	17952600	47957800	7677.94			1606	-17332900	-17983300	-44322800	0.126531	17332900	17983300	44322800	6709.76
1607	-17834200	-17932300	-47954600	0.199944	17834200	17932300	47954600	12128.7			1607	-17342200	-17853400	-44519700	0.199944	17342200	17853400	44519700	10665.9
1608	-17836700	-17921800	-47983000	0.178658	17836700	17921800	47983000	10847.4			1608	-17351000	-17820000	-44615800	0.178658	17351000	17820000	44615800	9561.52
1609	-17838800	-17909700	-48010600	0.169259	17838800	17909700	48010600	10285.8			1609	-17358700	-17782100	-44708900	0.169259	17358700	17782100	44708900	9086.56
1610	-17840900	-17896100	-48039300	0.15852	17840900	17896100	48039300	9641.81			1610	-17366600	-17741200	-44805900	0.15852	17366600	17741200	44805900	8537.38
1611	-17843300	-17880700	-48071700	0.170427	17843300	17880700	48071700	10376.5			1611	-17375900	-17696500	-44917300	0.170427	17375900	17696500	44917300	9212.76
1612	-17847100	-17921200	-48661400	0.101623	17847100	17921200	48661400	6318.06			1612	-17538500	-17573500	-46201500	0.101623	17538500	17573500	46201500	5757.64
1613	-17815500	-17933600	-48781700	0.127843	17815500	17933600	48781700	7980.03			1613	-17477200	-17573800	-46549800	0.127843	17477200	17573800	46549800	7330.15
1614	-17884300	-17907300	-48524700	0.0954237	17884300	17907300	48524700	5905.8			1614	-17498500	-17692500	-45796800	0.0954237	17498500	17692500	45796800	5332.2
1615	-17892800	-17929800	-48375800	0.0901476	17892800	17929800	48375800	5552.03			1615	-17456600	-17838100	-45351600	0.0901476	17456600	17838100	45351600	4962.02
1616	-17901200	-17909200	-48456800	0.0687986	17901200	17909200	48456800	4248.65			1616	-17478200	-17766600	-45578000	0.0687986	17478200	17766600	45578000	3816.16
1617	-17879500	-17979200	-48231800	0.0979686	17879500	17979200	48231800	6005.53			1617	-17417500	-17997000	-44914100	0.0979686	17417500	17997000	44914100	5314.08
1618	-17887400	-17955600	-48311700	0.0776726	17887400	17955600	48311700	4773.95			1618	-17438500	-17917600	-45143200	0.0776726	17438500	17917600	45143200	4245.82
1619	-17858800	-18074100	-47989100	0.0829195	17858800	18074100	47989100	5043.65			1619	-17355600	-18292900	-44175700	0.0829195	17355600	18292900	44175700	4389.33
1620	-17864500	-18051500	-48051800	0.0947753	17864500	18051500	48051800	5776.5			1620	-17370900	-18221600	-44356500	0.0947753	17370900	18221600	44356500	5047.06
1621	-17850800	-18116500	-47889000	0.0845528	17850800	18116500	47889000	5126.71			1621	-17331700	-18420500	-43877100	0.0845528	17331700	18420500	43877100	4432.3
1622	-17855100	-18101700	-47934600	0.0680793	17855100	18101700	47934600	4134.04			1622	-17341200	-18372500	-43993400	0.0680793	17341200	18372500	43993400	3582.42
1623	-17843400	-18156400	-47796200	0.109325	17843400	18156400	47796200	6609.3			1623	-17310300	-18531700	-43613200	0.109325	17310300	18531700	43613200	5681.53
1624	-17838200	-18182900	-47733100	0.221283	17838200	18182900	47733100	13351			1624	-17298500	-18581300	-43479500	0.221283	17298500	18581300	43479500	11448.6
1625	-17838300	-18183800	-47732400	0.203324	17838300	18183800	47732400	12267.3			1625	-17297200	-18590600	-43461100	0.203324	17297200	18590600	43461100	10513.4
1626	-17839400	-18179700	-47744400	0.187372	17839400	18179700	47744400	11309.3			1626	-17299900	-18585100	-43485600	0.187372	17299900	18585100	43485600	9696.92
1627	-17593000	-17961300	-49202100	0.0980871	17593000	17961300	49202100	6201.9			1627	-16785600	-17661800	-47870200	0.0980871	16785600	17661800	47870200	5864.08
1628	-17557400	-17971800	-49312700	0.115521	17557400	17971800	49312700	7330.6			1628	-16714400	-17691000	-48150100	0.115521	16714400	17691000	48150100	6972.93
1629	-17517400	-17983800	-49438500	0.121196	17517400	17983800	49438500	7722.33			1629	-16641800	-17723800	-48457100	0.121196	16641800	17723800	48457100	7393.04
1630	-17505700	-17988300	-49482000	0.116619	17505700	17988300	49482000	7441.39			1630	-16622200	-17735600	-48560400	0.116619	16622200	17735600	48560400	7139.4
1631	-17326000	-18052500	-50120200	0.246082	17326000	18052500	50120200	16035.1			1631	-16412400	-17898000	-49930100	0.246082	16412400	17898000	49930100	15799.6
1632	-17361900	-18039900	-49994200	0.15583	17361900	18039900	49994200	10112.3			1632	-16439100	-17868800	-49695500	0.15583	16439100	17868800	49695500	9923.52
1633	-17573300	-17966300	-49257100	0.0707459	17573300	17966300	49257100	4481.1			1633	-16743800	-17675600	-48010600	0.0707459	16743800	17675600	48010600	4249.67
1634	-17842400	-18180200	-47765400	0.118365	17842400	18180200	47765400	7149.65			1634	-17304200	-18594100	-43507300	0.118365	17304200	18594100	43507300	6131.47
1635	-17843200	-18172400	-47778800	0.0779116	17843200	18172400	47778800	4708.02			1635	-17306800	-18573000	-43546600	0.0779116	17306800	18573000	43546600	4040.88
1636	-17849400	-18130700	-47864800	0.0885242	17849400	18130700	47864800	5363.62			1636	-17325900	-18459600	-43796800	0.0885242	17325900	18459600	43796800	4628.6
1637	-17857400	-18088300	-47964300	0.075947	17857400	18088300	47964300	4616.1			1637	-17349200	-18333800	-44089400	0.075947	17349200	18333800	44089400	4009.11
1638	-17867300	-18038800	-48084900	0.0937466	17867300	18038800	48084900	5719.88			1638	-17379500	-18181700	-44457800	0.0937466	17379500	18181700	44457800	5009.06
1639	-17876800	-17994000	-48197400	0.113227	17876800	17994000	48197400	6933.34			1639	-17408400	-18042600	-44802900	0.113227	17408400	18042600	44802900	6119.29
1640	-17890200	-17942300	-48344700	0.0986735	17890200	17942300	48344700	6071.1			1640	-17447900	-17877400	-45250800	0.0986735	17447900	17877400	45250800	5413.18
1641	-17896800	-17904200	-48490100	0.0849531	17896800	17904200	48490100	5251.9			1641	-17488400	-17730000	-45686800	0.0849531	17488400	17730000	45686800	4729.56
1642	-17858100	-17918500	-48631500	0.0932428	17858100	17918500	48631500	5791.47			1642	-17528800	-17605300	-46100700	0.0932428	17528800	17605300	46100700	5264.83
1643	-17775400	-17957300	-48990900	0.100672	17775400	17957300	48990900	6328.7			1643	-17372800	-17649500	-47195200	0.100672	17372800	17649500	47195200	5905.36
1644	-17771100	-17961700	-49026800	0.0915078	17771100	17961700	49026800	5759.74			1644	-17359800	-17661100	-47290600	0.0915078	17359800	17661100	47290600	5385.98
1645	-17856700	-18094700	-47953100	0.0955199	17856700	18094700	47953100	5803.79			1645	-17355100	-18164100	-44300800	0.0955199	17355100	18164100	44300800	5072.32
1646	-17867700	-18032900	-48093700	0.102696	17867700	18032900	48093700	6267.53			1646	-17388000	-17950800	-44748900	0.102696	17388000	17950800	44748900	5532.69
1647	-17850800	-17930700	-48074700	0.114764	17850800	17930700	48074700	6991.84			1647	-17366600	-17908000	-44638900	0.114764	17366600	17908000	44638900	6153.9
1648	-17666800	-17962700	-49138100	0.164665	17666800	17962700	49138100	10395.2			1648	-17098500	-17702900	-47850900	0.164665	17098500	17702900	47850900	9867.44
1649	-17658300	-17968700	-49189300	0.156542	17658300	17968700	49189300	9899.62			1649	-17077400	-17716500	-47968800	0.156542	17077400	17716500	47968800	9419.31
1650	-17650700	-17974700	-49240300	0.154353	17650700	17974700	49240300	9778.24			1650	-17061900	-17730700	-48086100	0.154353	17061900	17730700	48086100	9326.09
1651	-17643800	-17980500	-49288600	0.157741	17643800	17980500	49288600	10009.4			1651	-17048600	-17744300	-48196500	0.157741	17048600	17744300	48196500	9568.04
1652	-17637400	-17985900	-49333400	0.145232	17637400	17985900	49333400	9229.82			1652	-17038400	-17757200	-48299000	0.145232	17038400	17757200	48299000	8841.38
1653	-17632200	-17991000	-49374900	0.146688	17632200	17991000	49374900	9335.67			1653	-17031300	-17769300	-48392600	0.146688	17031300	17769300	48392600	8959.88
1654	-17627800	-17996200	-49416100	0.144747	17627800	17996200	49416100	9225.27			1654	-17024500	-17781100	-48483500	0.144747	17024500	17781100	48483500	8870.01
1655	-17623400	-18001200	-49456500	0.14164	17623400	18001200	49456500	9039.84			1655	-17018500	-17792700	-48571900	0.14164	17018500	17792700	48571900	8707.02
1656	-17618700	-18006100	-49496300	0.136768	17618700	18006100	49496300	8740.86			1656	-17013000	-17803800	-48657200	0.136768	17013000	17803800	48657200	8433.12
1657	-17612000	-18011000	-49538000	0.134166	17612000	18011000	49538000	8586.73			1657	-17004200	-17814800	-48744100	0.134166	17004200	17814800	48744100	8298.07
1658	-17605700	-18015800	-49578700	0.137256	17605700	18015800	49578700	8796.67			1658	-16993300	-17825100	-48828500	0.137256	16993300	17825100	48828500	8514.27
1659	-17598100	-18020400	-49619100	0.139653	17598100	18020400	49619100	8962.49			1659	-16981900	-17835000	-48910700	0.139653	16981900	17835000	48910700	8687.79
1660	-17590900	-18025100	-49659500	0.140756	17590900	18025100	49659500	9045.62			1660	-16970400	-17844700	-48991700	0.140756	16970400	17844700	48991700	8781.1
1661	-17582600	-18029800	-49701400	0.145053	17582600	18029800	49701400	9334.89			1661	-16957000	-17854500	-49075000	0.145053	16957000	17854500	49075000	9075.26
1662	-17574100	-18034500	-49744000	0.148508	17574100	18034500	49744000	9570.91			1662	-16943700	-17864300	-49158500	0.148508	16943700	17864300	49158500	9318.26
1663	-17565300	-18039200	-49785900	0.150289	17565300	18039200	49785900	9699.28			1663	-16931300	-17873900	-49239400	0.150289	16931300	17873900	49239400	9456.42
1664	-17558800	-18043900	-49826300	0.146229	17558800	18043900	49826300	9450.18			1664	-16924000	-17883600	-49316200	0.146229	16924000	17883600	49316200	9225.76
1665	-17476800	-18046200	-49924900	0.13525	17476800	18046200	49924900	8764.52			1665	-16730400	-17882400	-49500900	0.13525	16730400	17882400	49500900	8574.89
1666	-17324100	-18053900	-50132000	0.122881	17324100	18053900	50132000	8010.3			1666	-16405500	-17897200	-49931700	0.122881	16405500	17897200	49931700	7889.52
1667	-17873500	-18001600	-48166500	0.0902272	17873500	18001600	48166500	5519.25			1667	-17404500	-17847000	-44971100	0.0902272	17404500	17847000	44971100	4896.02
1668	-17870000	-18022400	-48120200	0.0791554	17870000	18022400	48120200	4834.94			1668	-17392800	-17908200	-44826100	0.0791554	17392800	17908200	44826100	4274.79
1669	-17852500	-18113700	-47904100	0.099034	17852500	18113700	47904100	6007.86			1669	-17342900	-18239700	-44138100	0.099034	17342900	18239700	44138100	5231.35
1670	-17854400	-18110300	-47921000	0.0882135	17854400	18110300	47921000	5354.51			1670	-17347400	-18218300	-44192100	0.0882135	17347400	18218300	44192100	4668.12
1671	-17848000	-17941600	-48044100	0.109685	17848000	17941600	48044100	6675.77			1671	-17358300	-17940200	-44547700	0.109685	17358300	17940200	44547700	5863.45
1672	-17844800	-17936200	-48026500	0.109894	17844800	17936200	48026500	6683.86			1672	-17351800	-17929100	-44512200	0.109894	17351800	17929100	44512200	5865.9
1673	-17841400	-17930700	-48008200	0.105901	17841400	17930700	48008200	6436.37			1673	-17345000	-17917000	-44475600	0.105901	17345000	17917000	44475600	5644.05
1674	-17426100	-18044100	-49960700	0.21577	17426100	18044100	49960700	13993.6			1674	-16603400	-17875000	-49575100	0.21577	16603400	17875000	49575100	13701
1675	-17410500	-18045500	-49985900	0.193124	17410500	18045500	49985900	12534.3			1675	-16568600	-17876900	-49623800	0.193124	16568600	17876900	49623800	12280.7
1676	-17321500	-18054400	-50138400	0.144335	17321500	18054400	50138400	9410.74			1676	-16403600	-17899200	-49947900	0.144335	16403600	17899200	49947900	9272.19
1677	-17839600	-17942500	-47983500	0.102648	17839600	17942500	47983500	6233.85			1677	-17339100	-17951600	-44399400	0.102648	17339100	17951600	44399400	5457.1
1678	-17789800	-17947600	-48907200	0.12029	17789800	17947600	48907200	7540.46			1678	-17392900	-17610600	-46896800	0.12029	17392900	17610600	46896800	6980.23
1679	-17781200	-17952400	-48950300	0.0986428	17781200	17952400	48950300	6192.5			1679	-17367800	-17623900	-47016900	0.0986428	17367800	17623900	47016900	5748.06
1680	-17774500	-17956000	-48982300	0.111049	17774500	17956000	48982300	6978.85			1680	-17352400	-17635400	-47114900	0.111049	17352400	17635400	47114900	6493.43
1681	-17838200	-18195000	-47720800	0.189057	17838200	18195000	47720800	11403.1			1681	-17297100	-18590100	-43460600	0.189057	17297100	18590100	43460600	9775.4
1682	-17837900	-18190500	-47723400	0.18503	17837900	18190500	47723400	11160.7			1682	-17297000	-18591100	-43459000	0.18503	17297000	18591100	43459000	9566.72
1683	-17867100	-17898700	-48480700	0.157748	17867100	17898700	48480700	9745.95			1683	-17458100	-17481900	-45912500	0.157748	17458100	17481900	45912500	8830.11
1684	-17893000	-17894900	-48412600	0.159397	17893000	17894900	48412600	9826.49			1684	-17465500	-17537800	-45716000	0.159397	17465500	17537800	45716000	8864.59
1685	-17886400	-17926900	-48333200	0.150792	17886400	17926900	48333200	9272.5			1685	-17445500	-17628400	-45482600	0.150792	17445500	17628400	45482600	8321.12
1686	-17881900	-17954400	-48273600	0.125373	17881900	17954400	48273600	7695.07			1686	-17431100	-17707900	-45300300	0.125373	17431100	17707900	45300300	6877.24
1687	-17877500	-17980400	-48216300	0.118782	17877500	17980400	48216300	7277.43			1687	-17417000	-17780100	-45127300	0.118782	17417000	17780100	45127300	6478.64
1688	-17757700	-17921600	-48753400	0.128874	17757700	17921600	48753400	8031.63			1688	-17169800	-17549900	-46686800	0.128874	17169800	17549900	46686800	7402.93
1689	-17773100	-17918000	-48712900	0.124552	17773100	17918000	48712900	7752.19			1689	-17203800	-17538500	-46571100	0.124552	17203800	17538500	46571100	7126.4
1690	-17786300	-17914900	-48677600	0.115607	17786300	17914900	48677600	7187.28			1690	-17235000	-17528800	-46470800	0.115607	17235000	17528800	46470800	6592.05
1691	-17811800	-17909200	-48611100	0.129903	17811800	17909200	48611100	8058.85			1691	-17304700	-17512200	-46282200	0.129903	17304700	17512200	46282200	7360.65
1692	-17673100	-17941100	-48977500	0.134651	17673100	17941100	48977500	8452.27			1692	-16968000	-17606200	-47290300	0.134651	16968000	17606200	47290300	7893.78
1693	-17689800	-17936700	-48929400	0.128123	17689800	17936700	48929400	8029.97			1693	-17003000	-17593100	-47162200	0.128123	17003000	17593100	47162200	7478.15
1694	-17705900	-17932600	-48884200	0.125329	17705900	17932600	48884200	7843.39			1694	-17037200	-17580600	-47038300	0.125329	17037200	17580600	47038300	7284.06
1695	-17731900	-17927000	-48818200	0.129656	17731900	17927000	48818200	8097.09			1695	-17102300	-17565400	-46864600	0.129656	17102300	17565400	46864600	7492.06
1696	-17648000	-17947300	-49047300	0.142108	17648000	17947300	49047300	8940.47			1696	-16905900	-17622700	-47470300	0.142108	16905900	17622700	47470300	8381.39
1697	-17377700	-18034600	-49940600	0.187504	17377700	18034600	49940600	12146.4			1697	-16452100	-17855800	-49589000	0.187504	16452100	17855800	49589000	11896.3
1698	-17323900	-18053500	-50129500	0.169221	17323900	18053500	50129500	11030.1			1698	-16407500	-17898700	-49940700	0.169221	16407500	17898700	49940700	10868.4
1699	-17317400	-18056000	-50154300	0.194355	17317400	18056000	50154300	12678.7			1699	-16404800	-17905800	-49993700	0.194355	16404800	17905800	49993700	12506.1
1700	-17758500	-17966500	-49073800	0.0901388	17758500	17966500	49073800	5682.4			1700	-17306500	-17664600	-47369300	0.0901388	17306500	17664600	47369300	5317.9
1701	-17750500	-17971500	-49117500	0.0858628	17750500	17971500	49117500	5420.86			1701	-17280100	-17676000	-47477300	0.0858628	17280100	17676000	47477300	5084.42
1702	-17742500	-17976500	-49161200	0.0875221	17742500	17976500	49161200	5533.81			1702	-17253400	-17687300	-47584500	0.0875221	17253400	17687300	47584500	5201.73
1703	-17735000	-17981800	-49206800	0.0914411	17735000	17981800	49206800	5790.58			1703	-17231700	-17701200	-47705500	0.0914411	17231700	17701200	47705500	5457.64
1704	-17728700	-17986600	-49247400	0.0956093	17728700	17986600	49247400	6062.93			1704	-17217100	-17714200	-47813200	0.0956093	17217100	17714200	47813200	5728.14
1705	-17726100	-17990700	-49278900	0.0893995	17726100	17990700	49278900	5675.36			1705	-17212200	-17725400	-47897400	0.0893995	17212200	17725400	47897400	5372.37
1706	-17728300	-17993300	-49295400	0.115515	17728300	17993300	49295400	7337.72			1706	-17223600	-17734100	-47948700	0.115515	17223600	17734100	47948700	6955.56
1707	-17861200	-18065400	-48014900	0.100478	17861200	18065400	48014900	6116.81			1707	-17370300	-18068700	-44504600	0.100478	17370300	18068700	44504600	5370.85
1708	-17863500	-18054100	-48042500	0.11015	17863500	18054100	48042500	6711.51			1708	-17377000	-18027900	-44593200	0.11015	17377000	18027900	44593200	5904.78
1709	-17779100	-17953000	-48956400	0.108108	17779100	17953000	48956400	6788.04			1709	-17385400	-17638300	-47102600	0.108108	17385400	17638300	47102600	6320.75
1710	-17789000	-17944200	-48884000	0.121156	17789000	17944200	48884000	7588.38			1710	-17416100	-17615100	-46906100	0.121156	17416100	17615100	46906100	7034.61
1711	-17793900	-17939600	-48846300	0.125274	17793900	17939600	48846300	7836.1			1711	-17433300	-17603300	-46804600	0.125274	17433300	17603300	46804600	7247.73
1712	-17799500	-17935100	-48808600	0.125103	17799500	17935100	48808600	7815.28			1712	-17450900	-17591400	-46702200	0.125103	17450900	17591400	46702200	7211.74
1713	-17804800	-17930600	-48770900	0.126431	17804800	17930600	48770900	7888			1713	-17469200	-17579500	-46598600	0.126431	17469200	17579500	46598600	7261.73
1714	-17810400	-17926000	-48732600	0.126401	17810400	17926000	48732600	7875.75			1714	-17488200	-17567600	-46494900	0.126401	17488200	17567600	46494900	7233.53
1715	-17816000	-17921400	-48693900	0.124187	17816000	17921400	48693900	7727.5			1715	-17507600	-17555800	-46390900	0.124187	17507600	17555800	46390900	7080.85
1716	-17820900	-17916800	-48656500	0.117884	17820900	17916800	48656500	7325.82			1716	-17526100	-17544200	-46289800	0.117884	17526100	17544200	46289800	6697.52
1717	-17825300	-17912600	-48621500	0.11192	17825300	17912600	48621500	6946.77			1717	-17533300	-17542500	-46195300	0.11192	17533300	17542500	46195300	6337.42
1718	-17841100	-17901200	-48524800	0.121292	17841100	17901200	48524800	7503.56			1718	-17502500	-17597100	-45921000	0.121292	17502500	17597100	45921000	6802.07
1719	-17849300	-17898400	-48496200	0.149416	17849300	17898400	48496200	9234.67			1719	-17493500	-17622300	-45831200	0.149416	17493500	17622300	45831200	8353.44
1720	-17857700	-17891800	-48440800	0.120026	17857700	17891800	48440800	7404.08			1720	-17476400	-17654100	-45677700	0.120026	17476400	17654100	45677700	6674.14
1721	-17863300	-17888100	-48408500	0.134371	17863300	17888100	48408500	8279.82			1721	-17466900	-17674400	-45589000	0.134371	17466900	17674400	45589000	7448.64
1722	-17867700	-17884200	-48376800	0.124028	17867700	17884200	48376800	7634.12			1722	-17456800	-17690400	-45501000	0.124028	17456800	17690400	45501000	6853.79
1723	-17870600	-17880600	-48347700	0.0925086	17870600	17880600	48347700	5688.25			1723	-17447900	-17703200	-45424300	0.0925086	17447900	17703200	45424300	5098.02
1724	-17874800	-17877200	-48319200	0.0937196	17874800	17877200	48319200	5757.05			1724	-17438700	-17718000	-45343800	0.0937196	17438700	17718000	45343800	5149.97
1725	-17874500	-17881200	-48293900	0.120567	17874500	17881200	48293900	7399.97			1725	-17431200	-17739800	-45268500	0.120567	17431200	17739800	45268500	6608.11
1726	-17871800	-17888900	-48266600	0.135634	17871800	17888900	48266600	8317.19			1726	-17423200	-17765400	-45186200	0.135634	17423200	17765400	45186200	7413.02
1727	-17869000	-17897100	-48238500	0.149976	17869000	17897100	48238500	9188.11			1727	-17415000	-17791500	-45101200	0.149976	17415000	17791500	45101200	8173.05
1728	-17841700	-18166500	-47773800	0.182089	17841700	18166500	47773800	11000.5			1728	-17311600	-18461900	-43692200	0.182089	17311600	18461900	43692200	9483.04
1729	-17840400	-18176400	-47754800	0.177435	17840400	18176400	47754800	10713.1			1729	-17306600	-18502000	-43616200	0.177435	17306600	18502000	43616200	9218.64
1730	-17333500	-18052200	-50111000	0.112818	17333500	18052200	50111000	7349.49			1730	-16417700	-17892200	-49883500	0.112818	16417700	17892200	49883500	7231.7
1731	-17338700	-18051700	-50101700	0.122251	17338700	18051700	50101700	7961.76			1731	-16425400	-17890300	-49862500	0.122251	16425400	17890300	49862500	7830.99
1732	-17345700	-18050600	-50087500	0.142985	17345700	18050600	50087500	9308			1732	-16437000	-17887600	-49831800	0.142985	16437000	17887600	49831800	9149.98
1733	-17834500	-17947900	-47941400	0.136077	17834500	17947900	47941400	8251.89			1733	-17326300	-17972000	-44287000	0.136077	17326300	17972000	44287000	7205.12
1734	-17832300	-17949600	-47924300	0.122792	17832300	17949600	47924300	7441.79			1734	-17321400	-17977900	-44246300	0.122792	17321400	17977900	44246300	6492.06
1735	-17830200	-17950000	-47908800	0.116263	17830200	17950000	47908800	7042.17			1735	-17316500	-17980500	-44209100	0.116263	17316500	17980500	44209100	6138.32
1736	-17828300	-17949200	-47895900	0.0919008	17828300	17949200	47895900	5563.88			1736	-17311900	-17978800	-44177500	0.0919008	17311900	17978800	44177500	4846.11
1737	-17827200	-17955600	-47881300	0.122746	17827200	17955600	47881300	7427.89			1737	-17308300	-17996900	-44133800	0.122746	17308300	17996900	44133800	6463.27
1738	-17827100	-17965700	-47870900	0.166048	17827100	17965700	47870900	10045.5			1738	-17308200	-18025000	-44104700	0.166048	17308200	18025000	44104700	8736.68
1739	-17825100	-17964700	-47857300	0.151039	17825100	17964700	47857300	9132.94			1739	-17303400	-18021700	-44073700	0.151039	17303400	18021700	44073700	7937.22
1740	-17823400	-17963300	-47847000	0.142962	17823400	17963300	47847000	8641.19			1740	-17300200	-18017500	-44055200	0.142962	17300200	18017500	44055200	7507.05
1741	-17822000	-17960900	-47838800	0.129857	17822000	17960900	47838800	7846.54			1741	-17297400	-18010300	-44042900	0.129857	17297400	18010300	44042900	6815.07
1742	-17820600	-17957400	-47832300	0.0982906	17820600	17957400	47832300	5937.54			1742	-17294800	-17999800	-44034400	0.0982906	17294800	17999800	44034400	5156.07
1743	-17819900	-17960700	-47824700	0.118703	17819900	17960700	47824700	7168.88			1743	-17293100	-18006700	-44015600	0.118703	17293100	18006700	44015600	6222.9
1744	-17820600	-17967700	-47822200	0.159164	17820600	17967700	47822200	9612.3			1744	-17295200	-18024600	-44012600	0.159164	17295200	18024600	44012600	8344.94
1745	-17819600	-17964100	-47818700	0.14519	17819600	17964100	47818700	8766.93			1745	-17293500	-18012000	-44013300	0.14519	17293500	18012000	44013300	7611.29
1746	-17819000	-17960100	-47818300	0.134822	17819000	17960100	47818300	8140.43			1746	-17293300	-17998600	-44025300	0.134822	17293300	17998600	44025300	7069.84
1747	-17818400	-17955000	-47819000	0.122375	17818400	17955000	47819000	7388.69			1747	-17293200	-17982300	-44040400	0.122375	17293200	17982300	44040400	6419.56
1748	-17818100	-17950800	-47821600	0.116009	17818100	17950800	47821600	7004.67			1748	-17293800	-17967400	-44059600	0.116009	17293800	17967400	44059600	6088.97
1749	-17818400	-17948600	-47825700	0.113554	17818400	17948600	47825700	6857.3			1749	-17295200	-17957200	-44079800	0.113554	17295200	17957200	44079800	5963.98
1750	-17819200	-17949500	-47830500	0.132559	17819200	17949500	47830500	8006.44			1750	-17297700	-17955000	-44099900	0.132559	17297700	17955000	44099900	6967.32
1751	-17820100	-17949300	-47837400	0.144992	17820100	17949300	47837400	8759.56			1751	-17300800	-17950000	-44127000	0.144992	17300800	17950000	44127000	7628.24
1752	-17820500	-17943500	-47846000	0.135241	17820500	17943500	47846000	8172.51			1752	-17303100	-17930100	-44163500	0.135241	17303100	17930100	44163500	7123.44
1753	-17821300	-17938500	-47856600	0.132781	17821300	17938500	47856600	8026.52			1753	-17306400	-17911600	-44205800	0.132781	17306400	17911600	44205800	7003.6
1754	-17822300	-17933600	-47868500	0.133054	17822300	17933600	47868500	8046.09			1754	-17310100	-17893300	-44250500	0.133054	17310100	17893300	44250500	7028.45
1755	-17823400	-17928300	-47881900	0.133844	17823400	17928300	47881900	8097.35			1755	-17314300	-17874800	-44298600	0.133844	17314300	17874800	44298600	7081.61
1756	-17824700	-17923200	-47895900	0.13398	17824700	17923200	47895900	8109.26			1756	-17318800	-17855800	-44349700	0.13398	17318800	17855800	44349700	7101.03
1757	-17825900	-17917400	-47910600	0.129266	17825900	17917400	47910600	7827.64			1757	-17323400	-17835800	-44402800	0.129266	17323400	17835800	44402800	6863.44
1758	-17827100	-17911400	-47925100	0.100868	17827100	17911400	47925100	6110.84			1758	-17327400	-17814700	-44452800	0.100868	17327400	17814700	44452800	5364.5
1759	-17829100	-17910100	-47940900	0.127596	17829100	17910100	47940900	7734.41			1759	-17333000	-17806200	-44500700	0.127596	17333000	17806200	44500700	6797.72
1760	-17832200	-17911500	-47961100	0.179467	17832200	17911500	47961100	10886.8			1760	-17341500	-17804500	-44563600	0.179467	17341500	17804500	44563600	9583.94
1761	-17834000	-17902000	-47983900	0.166874	17834000	17902000	47983900	10130.2			1761	-17347800	-17773100	-44639700	0.166874	17347800	17773100	44639700	8933.99
1762	-17836200	-17892000	-48009200	0.154848	17836200	17892000	48009200	9407.82			1762	-17355300	-17741600	-44725000	0.154848	17355300	17741600	44725000	8314.02
1763	-17838300	-17880900	-48035800	0.144714	17838300	17880900	48035800	8799.58			1763	-17363000	-17708300	-44812900	0.144714	17363000	17708300	44812900	7792.89
1764	-17840000	-17868500	-48060000	0.13083	17840000	17868500	48060000	7961.3			1764	-17369300	-17671000	-44895400	0.13083	17369300	17671000	44895400	7064.28
1765	-17845100	-17865700	-48099600	0.169253	17845100	17865700	48099600	10313.9			1765	-17382900	-17653500	-45010100	0.169253	17382900	17653500	45010100	9177
1766	-17848200	-17855000	-48132300	0.146388	17848200	17855000	48132300	8930.12			1766	-17393100	-17621300	-45115100	0.146388	17393100	17621300	45115100	7965.96
1767	-17844900	-17851200	-48163400	0.139892	17844900	17851200	48163400	8542.56			1767	-17402400	-17590000	-45213100	0.139892	17402400	17590000	45213100	7638.04
1768	-17836100	-17854400	-48195500	0.132286	17836100	17854400	48195500	8086.74			1768	-17412400	-17562600	-45311700	0.132286	17412400	17562600	45311700	7247.5
1769	-17823000	-17861000	-48255400	0.133183	17823000	17861000	48255400	8158.12			1769	-17431400	-17520900	-45489300	0.133183	17431400	17520900	45489300	7342.32
1770	-17814400	-17864000	-48285700	0.132303	17814400	17864000	48285700	8112.37			1770	-17440500	-17495400	-45579700	0.132303	17440500	17495400	45579700	7316.64
1771	-17806400	-17867200	-48316800	0.12587	17806400	17867200	48316800	7725.96			1771	-17450200	-17471400	-45673000	0.12587	17450200	17471400	45673000	6983.54
1772	-17798200	-17870700	-48349400	0.122486	17798200	17870700	48349400	7526.47			1772	-17448200	-17460500	-45769800	0.122486	17448200	17460500	45769800	6818.85
1773	-17790900	-17874300	-48382400	0.121997	17790900	17874300	48382400	7504.79			1773	-17425900	-17470900	-45865900	0.121997	17425900	17470900	45865900	6814.55
1774	-17783800	-17877800	-48415100	0.120933	17783800	17877800	48415100	7447.57			1774	-17405600	-17481200	-45959900	0.120933	17405600	17481200	45959900	6777.5
1775	-17777800	-17881600	-48447700	0.119167	17777800	17881600	48447700	7347			1775	-17385600	-17491400	-46053300	0.119167	17385600	17491400	46053300	6700.51
1776	-17771200	-17885300	-48480800	0.11665	17771200	17885300	48480800	7199.92			1776	-17366000	-17501900	-46147600	0.11665	17366000	17501900	46147600	6580.82
1777	-17764400	-17889200	-48515500	0.114709	17764400	17889200	48515500	7088.48			1777	-17345900	-17512700	-46244900	0.114709	17345900	17512700	46244900	6493.53
1778	-17757300	-17893100	-48550700	0.116537	17757300	17893100	48550700	7210.05			1778	-17327300	-17523700	-46342100	0.116537	17327300	17523700	46342100	6619.71
1779	-17750500	-17897200	-48586300	0.118834	17750500	17897200	48586300	7361.09			1779	-17308900	-17534800	-46439800	0.118834	17308900	17534800	46439800	6773.53
1780	-17744700	-17901300	-48621400	0.12065	17744700	17901300	48621400	7482.58			1780	-17291800	-17545900	-46536000	0.12065	17291800	17545900	46536000	6900.52
1781	-17738600	-17905400	-48657000	0.122017	17738600	17905400	48657000	7576.59			1781	-17275200	-17557100	-46632700	0.122017	17275200	17557100	46632700	7002.66
1782	-17732500	-17909600	-48693400	0.123866	17732500	17909600	48693400	7700.99			1782	-17258300	-17568400	-46730300	0.123866	17258300	17568400	46730300	7133.38
1783	-17726000	-17913900	-48730300	0.124872	17726000	17913900	48730300	7773.33			1783	-17241800	-17579700	-46827500	0.124872	17241800	17579700	46827500	7216.1
1784	-17721000	-17918200	-48766400	0.127125	17721000	17918200	48766400	7923.44			1784	-17227400	-17591000	-46922200	0.127125	17227400	17591000	46922200	7371.07
1785	-17715100	-17922400	-48802300	0.126746	17715100	17922400	48802300	7909.54			1785	-17213400	-17602300	-47017600	0.126746	17213400	17602300	47017600	7374.06
1786	-17709500	-17926900	-48839500	0.127187	17709500	17926900	48839500	7947.22			1786	-17199400	-17613900	-47114500	0.127187	17199400	17613900	47114500	7425.24
1787	-17703200	-17931600	-48879900	0.132206	17703200	17931600	48879900	8272.27			1787	-17184100	-17626300	-47218000	0.132206	17184100	17626300	47218000	7746.64
1788	-17697600	-17936600	-48921000	0.139057	17697600	17936600	48921000	8713.29			1788	-17170100	-17638900	-47321700	0.139057	17170100	17638900	47321700	8178.18
1789	-17691500	-17941800	-48964300	0.144733	17691500	17941800	48964300	9082.47			1789	-17155800	-17652100	-47430700	0.144733	17155800	17652100	47430700	8545.03
1790	-17685000	-17947300	-49010200	0.153286	17685000	17947300	49010200	9634.39			1790	-17141400	-17665900	-47543700	0.153286	17141400	17665900	47543700	9086.42
1791	-17678800	-17952800	-49055400	0.171538	17678800	17952800	49055400	10798.4			1791	-17126600	-17679300	-47653800	0.171538	17126600	17679300	47653800	10208.1
1792	-17676800	-17957000	-49087700	0.145179	17676800	17957000	49087700	9149.43			1792	-17125400	-17690700	-47736900	0.145179	17125400	17690700	47736900	8665.77
1793	-17807400	-17939000	-48828600	0.120632	17807400	17939000	48828600	7541.96			1793	-17447800	-17587800	-46679300	0.120632	17447800	17587800	46679300	6947.87
1794	-17798300	-17943800	-48871400	0.131117	17798300	17943800	48871400	8209.32			1794	-17419200	-17600300	-46797200	0.131117	17419200	17600300	46797200	7582.57
1795	-17839100	-17925100	-48697500	0.10652	17839100	17925100	48697500	6630.56			1795	-17546000	-17548800	-46302400	0.10652	17546000	17548800	46302400	6056.04
1796	-17878100	-17911100	-48558400	0.0942312	17878100	17911100	48558400	5838.69			1796	-17507600	-17668300	-45886200	0.0942312	17507600	17668300	45886200	5281.8
1797	-17896200	-17924400	-48405400	0.0853893	17896200	17924400	48405400	5264.29			1797	-17464600	-17817700	-45429600	0.0853893	17464600	17817700	45429600	4712.82
1798	-17899400	-17916800	-48436200	0.0905054	17899400	17916800	48436200	5585.45			1798	-17473000	-17791800	-45515300	0.0905054	17473000	17791800	45515300	5009.83
1799	-17883100	-17973800	-48262300	0.0903485	17883100	17973800	48262300	5544.2			1799	-17425600	-17974800	-44994000	0.0903485	17425600	17974800	44994000	4914.28
1800	-17885700	-17965600	-48289700	0.0819677	17885700	17965600	48289700	5034.46			1800	-17432700	-17947300	-45071700	0.0819677	17432700	17947300	45071700	4470.09
1801	-17861100	-18070300	-48008900	0.0856521	17861100	18070300	48008900	5213.39			1801	-17360800	-18278900	-44226400	0.0856521	17360800	18278900	44226400	4541.95
1802	-17863500	-18063700	-48032600	0.0975978	17863500	18063700	48032600	5945.17			1802	-17367200	-18257400	-44294000	0.0975978	17367200	18257400	44294000	5187.34
1803	-17852600	-18116000	-47902800	0.0804042	17852600	18116000	47902800	4877.57			1803	-17335300	-18417500	-43905900	0.0804042	17335300	18417500	43905900	4219.3
1804	-17854600	-18112600	-47920400	0.0907599	17854600	18112600	47920400	5509.09			1804	-17339800	-18405200	-43950200	0.0907599	17339800	18405200	43950200	4770.03
1805	-17844900	-18155000	-47808500	0.109228	17844900	18155000	47808500	6606.28			1805	-17313000	-18527200	-43637300	0.109228	17313000	18527200	43637300	5681.39
1806	-17847000	-18153000	-47825600	0.109212	17847000	18153000	47825600	6609.26			1806	-17318000	-18522100	-43678000	0.109212	17318000	18522100	43678000	5689.02
1807	-17604500	-17957700	-49164600	0.110331	17604500	17957700	49164600	6967.5			1807	-16809200	-17651500	-47773000	0.110331	16809200	17651500	47773000	6574.02
1808	-17529700	-17979700	-49396700	0.12523	17529700	17979700	49396700	7968.43			1808	-16663600	-17712500	-48354500	0.12523	16663600	17712500	48354500	7612.09
1809	-17543000	-17975300	-49352200	0.135922	17543000	17975300	49352200	8636.15			1809	-16685300	-17700500	-48247000	0.135922	16685300	17700500	48247000	8231.25
1810	-17476000	-17997400	-49577000	0.107747	17476000	17997400	49577000	6896.62			1810	-16572200	-17759900	-48784100	0.107747	16572200	17759900	48784100	6647.14
1811	-17491100	-17992600	-49527500	0.111258	17491100	17992600	49527500	7109.83			1811	-16597000	-17747200	-48668500	0.111258	16597000	17747200	48668500	6836.49
1812	-17321500	-18055900	-50149100	0.243871	17321500	18055900	50149100	15906.6			1812	-16414500	-17907000	-49992600	0.243871	16414500	17907000	49992600	15693
1813	-17328000	-18052900	-50121500	0.196381	17328000	18052900	50121500	12797.3			1813	-16420600	-17900100	-49937400	0.196381	16420600	17900100	49937400	12612.8
1814	-17581800	-17963600	-49229400	0.0989547	17581800	17963600	49229400	6262.19			1814	-16756400	-17667300	-47938400	0.0989547	16756400	17667300	47938400	5929.13
1815	-17844400	-18171300	-47789000	0.0999634	17844400	18171300	47789000	6042.72			1815	-17309000	-18570700	-43565100	0.0999634	17309000	18570700	43565100	5188.11
1816	-17851400	-18131700	-47878000	0.0954173	17851400	18131700	47878000	5784.09			1816	-17329400	-18461000	-43820100	0.0954173	17329400	18461000	43820100	4993.54
1817	-17859800	-18086500	-47983300	0.0914183	17859800	18086500	47983300	5560.16			1817	-17354300	-18325500	-44133600	0.0914183	17354300	18325500	44133600	4833.45
1818	-17869900	-18036700	-48105700	0.0830733	17869900	18036700	48105700	5072.35			1818	-17385300	-18171800	-44508600	0.0830733	17385300	18171800	44508600	4446.8
1819	-17880500	-17988800	-48229300	0.109005	17880500	17988800	48229300	6682.13			1819	-17416700	-18019900	-44885100	0.109005	17416700	18019900	44885100	5907.86
1820	-17893700	-17937300	-48374500	0.10156	17893700	17937300	48374500	6255.08			1820	-17455700	-17855900	-45327800	0.10156	17455700	17855900	45327800	5586.33
1821	-17891100	-17908000	-48523100	0.100215	17891100	17908000	48523100	6202.4			1821	-17497400	-17707400	-45773800	0.100215	17497400	17707400	45773800	5596.04
1822	-17850100	-17922400	-48667000	0.102457	17850100	17922400	48667000	6371.38			1822	-17538500	-17576500	-46198700	0.102457	17538500	17576500	46198700	5804.48
1823	-17766200	-17966300	-49064600	0.0874188	17766200	17966300	49064600	5509.53			1823	-17345900	-17672800	-47388400	0.0874188	17345900	17672800	47388400	5163.13
1824	-17761800	-17971200	-49103900	0.0927435	17761800	17971200	49103900	5853.07			1824	-17330500	-17684600	-47488100	0.0927435	17330500	17684600	47488100	5496.86
1825	-17757300	-17975800	-49141200	0.0977456	17757300	17975800	49141200	6176.7			1825	-17316600	-17696000	-47583400	0.0977456	17316600	17696000	47583400	5812.82
1826	-17752300	-17980500	-49179500	0.097597	17752300	17980500	49179500	6175.44			1826	-17301000	-17707300	-47679700	0.097597	17301000	17707300	47679700	5823.6
1827	-17746600	-17985200	-49219400	0.101756	17746600	17985200	49219400	6447.39			1827	-17283500	-17718600	-47778100	0.101756	17283500	17718600	47778100	6092.61
1828	-17740500	-17990500	-49262900	0.118582	17740500	17990500	49262900	7524.72			1828	-17264000	-17730500	-47882600	0.118582	17264000	17730500	47882600	7125.86
1829	-17858400	-18089600	-47970500	0.105102	17858400	18089600	47970500	6389.67			1829	-17358700	-18137200	-44353100	0.105102	17358700	18137200	44353100	5590.42
1830	-17865300	-18050100	-48058900	0.111112	17865300	18050100	48058900	6773.85			1830	-17379600	-18002400	-44637600	0.111112	17379600	18002400	44637600	5964.56
1831	-17824800	-17906300	-48577000	0.112376	17824800	17906300	48577000	6963.9			1831	-17520200	-17552000	-46091900	0.112376	17520200	17552000	46091900	6339.36
1832	-17830100	-17902100	-48542300	0.116247	17830100	17902100	48542300	7195.18			1832	-17508800	-17569800	-45993200	0.116247	17508800	17569800	45993200	6534.82
1833	-17851400	-17916800	-48093500	0.148691	17851400	17916800	48093500	9063.64			1833	-17370800	-17868300	-44708600	0.148691	17370800	17868300	44708600	7990.5
1834	-17368100	-18037200	-49968900	0.120055	17368100	18037200	49968900	7784.2			1834	-16443200	-17862700	-49647800	0.120055	16443200	17862700	49647800	7632.49
1835	-17850900	-18125300	-47880800	0.127728	17850900	18125300	47880800	7742.99			1835	-17337900	-18281900	-44059900	0.127728	17337900	18281900	44059900	6730.56
1836	-17848900	-18137300	-47854800	0.150349	17848900	18137300	47854800	9106.88			1836	-17331500	-18325100	-43971500	0.150349	17331500	18325100	43971500	7900.19
1837	-17847000	-18149700	-47828700	0.162556	17847000	18149700	47828700	9838.27			1837	-17325300	-18370200	-43882000	0.162556	17325300	18370200	43882000	8517.36
1838	-17845100	-18161400	-47803300	0.175945	17845100	18161400	47803300	10640.1			1838	-17319000	-18414800	-43792500	0.175945	17319000	18414800	43792500	9192.68
1839	-17843400	-18172400	-47780400	0.174835	17843400	18172400	47780400	10565.5			1839	-17313200	-18459000	-43706800	0.174835	17313200	18459000	43706800	9110
1840	-17839200	-18211500	-47711200	0.14569	17839200	18211500	47711200	8785.85			1840	-17295300	-18613400	-43424500	0.14569	17295300	18613400	43424500	7524.97
1841	-17839900	-18202200	-47725800	0.156995	17839900	18202200	47725800	9471.67			1841	-17299100	-18577400	-43487400	0.156995	17299100	18577400	43487400	8124.58
1842	-17552600	-18048800	-49867100	0.141071	17552600	18048800	49867100	9129.49			1842	-16919200	-17893700	-49392900	0.141071	16919200	17893700	49392900	8924.49
1843	-17532700	-18049000	-49888500	0.134302	17532700	18049000	49888500	8696.4			1843	-16872000	-17892700	-49432700	0.134302	16872000	17892700	49432700	8504.77
1844	-17662900	-17969700	-49192100	0.134319	17662900	17969700	49192100	8495.47			1844	-17096300	-17721100	-47983300	0.134319	17096300	17721100	47983300	8087.9
1845	-17656600	-17974900	-49235600	0.144166	17656600	17974900	49235600	9131.88			1845	-17084100	-17733600	-48084200	0.144166	17084100	17733600	48084200	8711.87
1846	-17651500	-17980400	-49280100	0.147057	17651500	17980400	49280100	9329.33			1846	-17073900	-17746300	-48185700	0.147057	17073900	17746300	48185700	8918.65
1847	-17646800	-17985600	-49321500	0.141867	17646800	17985600	49321500	9012.96			1847	-17068000	-17758600	-48279200	0.141867	17068000	17758600	48279200	8632.77
1848	-17642500	-17990500	-49361400	0.14175	17642500	17990500	49361400	9017.95			1848	-17062400	-17770400	-48369300	0.14175	17062400	17770400	48369300	8653.51
1849	-17639400	-17995600	-49400700	0.137642	17639400	17995600	49400700	8768.6			1849	-17057800	-17782000	-48456400	0.137642	17057800	17782000	48456400	8429
1850	-17635500	-18000600	-49440100	0.136815	17635500	18000600	49440100	8727.81			1850	-17053200	-17793300	-48541500	0.136815	17053200	17793300	48541500	8403.91
1851	-17631400	-18005400	-49478900	0.133015	17631400	18005400	49478900	8496.78			1851	-17049100	-17804400	-48625000	0.133015	17049100	17804400	48625000	8194.95
1852	-17626200	-18010300	-49519000	0.13197	17626200	18010300	49519000	8441.62			1852	-17042300	-17815300	-48709700	0.13197	17042300	17815300	48709700	8155.02
1853	-17621100	-18015200	-49559200	0.134335	17621100	18015200	49559200	8604.76			1853	-17034600	-17825800	-48792300	0.134335	17034600	17825800	48792300	8325.4
1854	-17614700	-18020000	-49599600	0.136137	17614700	18020000	49599600	8732.17			1854	-17025400	-17836000	-48874600	0.136137	17025400	17836000	48874600	8461.47
1855	-17608100	-18024800	-49640400	0.138607	17608100	18024800	49640400	8902.93			1855	-17014900	-17846000	-48956700	0.138607	17014900	17846000	48956700	8639.7
1856	-17600900	-18029500	-49681300	0.141941	17600900	18029500	49681300	9129.68			1856	-17004200	-17855900	-49038100	0.141941	17004200	17855900	49038100	8872.63
1857	-17593300	-18034300	-49723100	0.141447	17593300	18034300	49723100	9110.74			1857	-16992400	-17865700	-49119900	0.141447	16992400	17865700	49119900	8866.87
1858	-17585900	-18039000	-49764200	0.142857	17585900	18039000	49764200	9214.32			1858	-16982700	-17875500	-49199600	0.142857	16982700	17875500	49199600	8980.16
1859	-17579500	-18043900	-49805200	0.139249	17579500	18043900	49805200	8994.12			1859	-16975000	-17885400	-49277600	0.139249	16975000	17885400	49277600	8777.31
1860	-17573200	-18048800	-49846400	0.136117	17573200	18048800	49846400	8804.13			1860	-16969000	-17895400	-49354900	0.136117	16969000	17895400	49354900	8603.26
1861	-17322000	-18054900	-50141600	0.127763	17322000	18054900	50141600	8331.21			1861	-16403000	-17898600	-49943900	0.127763	16403000	17898600	49943900	8206.38
1862	-17777600	-17955800	-48978400	0.106066	17777600	17955800	48978400	6664.96			1862	-17385000	-17648400	-47174900	0.106066	17385000	17648400	47174900	6217.9
1863	-17773700	-17960500	-49015300	0.103664	17773700	17960500	49015300	6522.37			1863	-17372300	-17660200	-47271900	0.103664	17372300	17660200	47271900	6098.06
1864	-17867300	-18040900	-48082700	0.100168	17867300	18040900	48082700	6111.32			1864	-17383700	-17962800	-44706200	0.100168	17383700	17962800	44706200	5388.53
1865	-17855100	-18111200	-47925000	0.118152	17855100	18111200	47925000	7172.87			1865	-17346800	-18204600	-44201300	0.118152	17346800	18204600	44201300	6253.55
1866	-17847200	-17924400	-48055900	0.121931	17847200	17924400	48055900	7422.94			1866	-17359600	-17894900	-44602100	0.121931	17359600	17894900	44602100	6528.03
1867	-17843700	-17919000	-48035900	0.114662	17843700	17919000	48035900	6974.98			1867	-17352000	-17882800	-44560300	0.114662	17352000	17882800	44560300	6128.2
1868	-17840100	-17913800	-48015700	0.108695	17840100	17913800	48015700	6606.82			1868	-17344500	-17871400	-44517800	0.108695	17344500	17871400	44517800	5799.09
1869	-17312500	-18056700	-50163600	0.165395	17312500	18056700	50163600	10792.6			1869	-16394300	-17903600	-49988900	0.165395	16394300	17903600	49988900	10639.8
1870	-17838200	-17924700	-47991200	0.0978086	17838200	17924700	47991200	5940.51			1870	-17338400	-17903900	-44441700	0.0978086	17338400	17903900	44441700	5205.2
1871	-17816200	-17936200	-48799800	0.107175	17816200	17936200	48799800	6694.3			1871	-17472600	-17578100	-46585500	0.107175	17472600	17578100	46585500	6152.96
1872	-17785700	-17950700	-48933700	0.0865487	17785700	17950700	48933700	5430.28			1872	-17378100	-17617200	-46959000	0.0865487	17378100	17617200	46959000	5033.07
1873	-17779400	-17953700	-48961500	0.0754364	17779400	17953700	48961500	4737.48			1873	-17359700	-17625400	-47036000	0.0754364	17359700	17625400	47036000	4398.53
1874	-17773300	-17957000	-48990700	0.104029	17773300	17957000	48990700	6539.56			1874	-17344000	-17635600	-47124400	0.104029	17344000	17635600	47124400	6084.55
1875	-17822100	-17933400	-48773900	0.1055	17822100	17933400	48773900	6583.96			1875	-17488500	-17569400	-46507400	0.1055	17488500	17569400	46507400	6040.26
1876	-17862500	-17918900	-48629900	0.0944709	17862500	17918900	48629900	5867.67			1876	-17527100	-17613300	-46080500	0.0944709	17527100	17613300	46080500	5330.62
1877	-17904800	-17904900	-48486600	0.103129	17904800	17904900	48486600	6375.28			1877	-17486900	-17750500	-45656000	0.103129	17486900	17750500	45656000	5736.15
1878	-17890900	-17951500	-48340300	0.109933	17890900	17951500	48340300	6763.43			1878	-17446300	-17900500	-45215700	0.109933	17446300	17900500	45215700	6024.53
1879	-17877700	-18005300	-48192200	0.117245	17877700	18005300	48192200	7178.87			1879	-17407000	-18069600	-44766100	0.117245	17407000	18069600	44766100	6329.67
1880	-17867400	-18053500	-48070600	0.105036	17867400	18053500	48070600	6406.37			1880	-17376400	-18222500	-44394500	0.105036	17376400	18222500	44394500	5601.62
1881	-17857800	-18104400	-47951700	0.105289	17857800	18104400	47951700	6397.68			1881	-17347300	-18377700	-44031300	0.105289	17347300	18377700	44031300	5548.82
1882	-17849800	-18148200	-47850600	0.11065	17849800	18148200	47850600	6702			1882	-17323500	-18507700	-43731900	0.11065	17323500	18507700	43731900	5774.74
1883	-17843700	-18185800	-47769400	0.0858797	17843700	18185800	47769400	5188.49			1883	-17304800	-18607800	-43497600	0.0858797	17304800	18607800	43497600	4447.84
1884	-17839900	-18197700	-47729900	0.137504	17839900	18197700	47729900	8296.59			1884	-17295900	-18632100	-43410300	0.137504	17295900	18632100	43410300	7100.05
1885	-17839500	-18203100	-47721900	0.162123	17839500	18203100	47721900	9779.76			1885	-17295100	-18641800	-43394400	0.162123	17295100	18641800	43394400	8367.24
1886	-17838100	-18206800	-47708500	0.181452	17838100	18206800	47708500	10940.9			1886	-17293500	-18630000	-43395000	0.181452	17293500	18630000	43395000	9363.57
1887	-17852600	-18123200	-47895200	0.103971	17852600	18123200	47895200	6305.96			1887	-17340100	-18256900	-44101000	0.103971	17340100	18256900	44101000	5485.56
1888	-17870700	-18023700	-48124100	0.0965484	17870700	18023700	48124100	5898.24			1888	-17393300	-17902900	-44835100	0.0965484	17393300	17902900	44835100	5215.55
1889	-17868000	-17897600	-48472100	0.111957	17868000	17897600	48472100	6914.82			1889	-17450900	-17476500	-45881300	0.111957	17450900	17476500	45881300	6259.07
1890	-17891800	-17894200	-48423800	0.125209	17891800	17894200	48423800	7721.75			1890	-17466800	-17519900	-45743000	0.125209	17466800	17519900	45743000	6968.97
1891	-17883400	-17949800	-48288600	0.116456	17883400	17949800	48288600	7151.29			1891	-17433700	-17683300	-45343400	0.116456	17433700	17683300	45343400	6396.71
1892	-17888500	-17919200	-48356000	0.144455	17888500	17919200	48356000	8889.42			1892	-17450500	-17602200	-45544100	0.144455	17450500	17602200	45544100	7987.56
1893	-17879000	-17975200	-48232100	0.123085	17879000	17975200	48232100	7544.95			1893	-17419400	-17756100	-45168500	0.123085	17419400	17756100	45168500	6721.93
1894	-17800600	-17912100	-48643300	0.115913	17800600	17912100	48643300	7198.46			1894	-17264800	-17519200	-46372100	0.115913	17264800	17519200	46372100	6587.25
1895	-17722100	-17928800	-48840900	0.120941	17722100	17928800	48840900	7558.25			1895	-17070800	-17568600	-46918800	0.120941	17070800	17568600	46918800	7000.3
1896	-17747000	-17923300	-48776300	0.120887	17747000	17923300	48776300	7539.26			1896	-17136100	-17553800	-46747900	0.120887	17136100	17553800	46747900	6957.51
1897	-17762000	-17920100	-48738900	0.11426	17762000	17920100	48738900	7117.46			1897	-17167700	-17543200	-46641000	0.11426	17167700	17543200	46641000	6552.11
1898	-17824900	-17907100	-48582900	0.102357	17824900	17907100	48582900	6344.37			1898	-17329400	-17504300	-46201100	0.102357	17329400	17504300	46201100	5783.77
1899	-17775600	-17916800	-48701700	0.101566	17775600	17916800	48701700	6319.14			1899	-17197400	-17532300	-46533300	0.101566	17197400	17532300	46533300	5802.65
1900	-17665800	-17942300	-48993700	0.120962	17665800	17942300	48993700	7596.84			1900	-16942000	-17607800	-47328300	0.120962	16942000	17607800	47328300	7099.4
1901	-17642700	-17946900	-49049200	0.110704	17642700	17946900	49049200	6964.86			1901	-16887500	-17620200	-47470900	0.110704	16887500	17620200	47470900	6528.17
1902	-17681400	-17938300	-48949500	0.117503	17681400	17938300	48949500	7369.07			1902	-16974800	-17595900	-47209900	0.117503	16974800	17595900	47209900	6868.48
1903	-17696200	-17934300	-48905900	0.117716	17696200	17934300	48905900	7371.98			1903	-17007000	-17583900	-47092400	0.117716	17007000	17583900	47092400	6853.24
1904	-17627700	-17950800	-49092200	0.102702	17627700	17950800	49092200	6470.42			1904	-16848400	-17630600	-47584100	0.102702	16848400	17630600	47584100	6079.32
1905	-17512500	-17984200	-49445700	0.106829	17512500	17984200	49445700	6808.33			1905	-16627100	-17724300	-48475200	0.106829	16627100	17724300	48475200	6520.06
1906	-17558800	-17969200	-49292600	0.115015	17558800	17969200	49292600	7293.36			1906	-16710800	-17683200	-48097700	0.115015	16710800	17683200	48097700	6928.83
1907	-17453600	-18005000	-49653900	0.111386	17453600	18005000	49653900	7147.55			1907	-16532200	-17780400	-48970800	0.111386	16532200	17780400	48970800	6915.87
1908	-17386800	-18028700	-49889900	0.0454204	17386800	18028700	49889900	2937.27			1908	-16459600	-17842300	-49485400	0.0454204	16459600	17842300	49485400	2871.2
1909	-17309500	-18058600	-50180800	0.157658	17309500	18058600	50180800	10293.7			1909	-16406500	-17913400	-50046000	0.157658	16406500	17913400	50046000	10163.9
1910	-17308200	-18061100	-50199700	0.142095	17308200	18061100	50199700	9283.64			1910	-16414300	-17919500	-50081900	0.142095	16414300	17919500	50081900	9172.94
1911	-17315300	-18058700	-50175600	0.166555	17315300	18058700	50175600	10873.2			1911	-16416900	-17914600	-50044700	0.166555	16416900	17914600	50044700	10737.9
1912	-17309800	-18059400	-50185700	0.150774	17309800	18059400	50185700	9845.96			1912	-16402300	-17912600	-50044700	0.150774	16402300	17912600	50044700	9719.31
1913	-17314900	-18056500	-50160400	0.156241	17314900	18056500	50160400	10194.3			1913	-16398900	-17904600	-49991500	0.156241	16398900	17904600	49991500	10052.3
1914	-17308300	-18058800	-50182900	0.144623	17308300	18058800	50182900	9443.22			1914	-16396200	-17910100	-50033100	0.144623	16396200	17910100	50033100	9318.45
1915	-17300600	-18062300	-50215700	0.105465	17300600	18062300	50215700	6893.88			1915	-16404100	-17921100	-50103700	0.105465	16404100	17921100	50103700	6813
1916	-17300100	-18061900	-50213400	0.088526	17300100	18061900	50213400	5786.14			1916	-16399200	-17918800	-50092500	0.088526	16399200	17918800	50092500	5716.23
1917	-17759100	-17965700	-49067700	0.0956254	17759100	17965700	49067700	6027			1917	-17304800	-17660700	-47343300	0.0956254	17304800	17660700	47343300	5636.09
1918	-17750400	-17970700	-49111700	0.0855822	17750400	17970700	49111700	5402.02			1918	-17277800	-17672600	-47455200	0.0855822	17277800	17672600	47455200	5063.57
1919	-17741700	-17975600	-49155300	0.0851479	17741700	17975600	49155300	5382.52			1919	-17248000	-17683700	-47564400	0.0851479	17248000	17683700	47564400	5056.61
1920	-17733500	-17981100	-49202800	0.0979739	17733500	17981100	49202800	6203.3			1920	-17224700	-17697700	-47687300	0.0979739	17224700	17697700	47687300	5843.24
1921	-17874600	-17999200	-48176300	0.111193	17874600	17999200	48176300	6803.98			1921	-17406000	-17830400	-44998200	0.111193	17406000	17830400	44998200	6038.71
1922	-17299700	-18063800	-50227200	0.114884	17299700	18063800	50227200	7512.55			1922	-16410500	-17925200	-50126400	0.114884	16410500	17925200	50126400	7427.89
1923	-17720800	-17991500	-49289800	0.111802	17720800	17991500	49289800	7099.94			1923	-17195000	-17725800	-47917800	0.111802	17195000	17725800	47917800	6722.49
1924	-17718900	-17996400	-49326900	0.152275	17718900	17996400	49326900	9682.75			1924	-17195000	-17740100	-48019900	0.152275	17195000	17740100	48019900	9190.28
1925	-17726100	-17986400	-49248000	0.104475	17726100	17986400	49248000	6625.11			1925	-17204900	-17711600	-47806400	0.104475	17204900	17711600	47806400	6256.99
1926	-17393800	-18046700	-50011300	0.1868	17393800	18046700	50011300	12132.9			1926	-16533100	-17879100	-49674500	0.1868	16533100	17879100	49674500	11896.5
1927	-17377700	-18048200	-50038400	0.18156	17377700	18048200	50038400	11802.1			1927	-16500200	-17881900	-49727700	0.18156	16500200	17881900	49727700	11581.5
1928	-17441100	-18009100	-49695000	0.195015	17441100	18009100	49695000	12530.8			1928	-16519700	-17790800	-49057600	0.195015	16519700	17790800	49057600	12145.1
1929	-17838500	-18209600	-47707900	0.174859	17838500	18209600	47707900	10543.4			1929	-17293800	-18623400	-43403600	0.174859	17293800	18623400	43403600	9025.53
1930	-17838000	-18199700	-47714700	0.187374	17838000	18199700	47714700	11299.6			1930	-17293900	-18623600	-43404500	0.187374	17293900	18623600	43404500	9671.86
1931	-17669100	-17964500	-49148900	0.122079	17669100	17964500	49148900	7709.88			1931	-17110900	-17709300	-47883900	0.122079	17110900	17709300	47883900	7325.25
1932	-17836500	-17935100	-47968300	0.0958176	17836500	17935100	47968300	5815.39			1932	-17332700	-17934200	-44371100	0.0958176	17332700	17934200	44371100	5087.39
1933	-17860500	-18079200	-47996100	0.115403	17860500	18079200	47996100	7021.64			1933	-17364500	-18100000	-44431900	0.115403	17364500	18100000	44431900	6153.96
1934	-17862900	-18066400	-48025500	0.113941	17862900	18066400	48025500	6939.13			1934	-17371500	-18052900	-44528900	0.113941	17371500	18052900	44528900	6094.94
1935	-17781500	-17951300	-48942200	0.111395	17781500	17951300	48942200	6991.04			1935	-17397400	-17636700	-47079100	0.111395	17397400	17636700	47079100	6508.09
1936	-17785500	-17946900	-48906300	0.116504	17785500	17946900	48906300	7302.59			1936	-17410600	-17625100	-46982900	0.116504	17410600	17625100	46982900	6783.36
1937	-17789800	-17942400	-48869900	0.119749	17789800	17942400	48869900	7496.54			1937	-17424800	-17613400	-46885300	0.119749	17424800	17613400	46885300	6948.2
1938	-17794200	-17937800	-48833200	0.122606	17794200	17937800	48833200	7665.64			1938	-17439500	-17601500	-46785800	0.122606	17439500	17601500	46785800	7088.89
1939	-17798600	-17933300	-48796200	0.123528	17798600	17933300	48796200	7713.4			1939	-17455500	-17589700	-46685400	0.123528	17455500	17589700	46685400	7116.86
1940	-17803500	-17928700	-48758600	0.124331	17803500	17928700	48758600	7753.46			1940	-17471400	-17577800	-46584500	0.124331	17471400	17577800	46584500	7137.53
1941	-17808300	-17924100	-48721000	0.124313	17808300	17924100	48721000	7742.27			1941	-17488200	-17566000	-46483400	0.124313	17488200	17566000	46483400	7111
1942	-17812700	-17919500	-48683800	0.123681	17812700	17919500	48683800	7692.97			1942	-17504900	-17554400	-46383400	0.123681	17504900	17554400	46383400	7049.82
1943	-17817200	-17915000	-48647400	0.119613	17817200	17915000	48647400	7430.56			1943	-17520900	-17542800	-46284500	0.119613	17520900	17542800	46284500	6794.03
1944	-17821100	-17910600	-48611700	0.115953	17821100	17910600	48611700	7194.26			1944	-17531300	-17536600	-46187100	0.115953	17531300	17536600	46187100	6563.35
1945	-17836500	-17898400	-48509200	0.122889	17836500	17898400	48509200	7597.74			1945	-17498300	-17590800	-45897000	0.122889	17498300	17590800	45897000	6884.95
1946	-17843100	-17894700	-48476300	0.147724	17843100	17894700	48476300	9122.99			1946	-17487700	-17612400	-45799700	0.147724	17487700	17612400	45799700	8248.18
1947	-17849000	-17891100	-48444700	0.151054	17849000	17891100	48444700	9318.6			1947	-17478100	-17633200	-45710100	0.151054	17478100	17633200	45710100	8407.74
1948	-17853400	-17886300	-48406100	0.130483	17853400	17886300	48406100	8038.74			1948	-17465800	-17650900	-45604600	0.130483	17465800	17650900	45604600	7235.43
1949	-17857400	-17882400	-48373800	0.120446	17857400	17882400	48373800	7412.07			1949	-17455500	-17665800	-45516300	0.120446	17455500	17665800	45516300	6657.82
1950	-17861000	-17878500	-48342600	0.113238	17861000	17878500	48342600	6960.92			1950	-17445400	-17680400	-45429700	0.113238	17445400	17680400	45429700	6240.03
1951	-17865800	-17874700	-48311000	0.113751	17865800	17874700	48311000	6984.83			1951	-17435300	-17697900	-45340200	0.113751	17435300	17697900	45340200	6248.42
1952	-17871100	-17871300	-48280900	0.121674	17871100	17871300	48280900	7463.65			1952	-17426000	-17717100	-45254200	0.121674	17426000	17717100	45254200	6663.43
1953	-17868100	-17877100	-48252200	0.138748	17868100	17877100	48252200	8502.7			1953	-17417200	-17737800	-45171000	0.138748	17417200	17737800	45171000	7576.43
1954	-17865100	-17883800	-48223800	0.146633	17865100	17883800	48223800	8977.32			1954	-17408700	-17759600	-45088300	0.146633	17408700	17759600	45088300	7984
1955	-17862200	-17890100	-48196700	0.148766	17862200	17890100	48196700	9099.59			1955	-17400600	-17781400	-45008500	0.148766	17400600	17781400	45008500	8077.75
1956	-17859200	-17896100	-48169500	0.153532	17859200	17896100	48169500	9382.47			1956	-17392300	-17801000	-44930000	0.153532	17392300	17801000	44930000	8313.67
1957	-17856000	-17900900	-48141800	0.15443	17856000	17900900	48141800	9428.38			1957	-17383800	-17817800	-44852500	0.15443	17383800	17817800	44852500	8339.39
1958	-17852900	-17905700	-48114800	0.166726	17852900	17905700	48114800	10169.7			1958	-17375400	-17835000	-44774800	0.166726	17375400	17835000	44774800	8978.69
1959	-17441800	-18007900	-49685800	0.133597	17441800	18007900	49685800	8581.59			1959	-16515400	-17787700	-49039900	0.133597	16515400	17787700	49039900	8314.48
1960	-17749800	-17970100	-49108200	0.0938327	17749800	17970100	49108200	5922.03			1960	-17273400	-17669600	-47437900	0.0938327	17273400	17669600	47437900	5547.95
1961	-17758400	-17965400	-49065900	0.101894	17758400	17965400	49065900	6421.64			1961	-17300000	-17658100	-47329500	0.101894	17300000	17658100	47329500	6002.21
1962	-17360200	-18039600	-49994300	0.0972298	17360200	18039600	49994300	6309.46			1962	-16436400	-17869500	-49703100	0.0972298	16436400	17869500	49703100	6193.31
1963	-17841900	-18183200	-47758900	0.171415	17841900	18183200	47758900	10351.9			1963	-17307900	-18500900	-43626900	0.171415	17307900	18500900	43626900	8909.38
1964	-17840800	-18193000	-47741300	0.165978	17840800	18193000	47741300	10018.3			1964	-17303200	-18539500	-43554500	0.165978	17303200	18539500	43554500	8607.26
1965	-17491400	-18054400	-49968300	0.0886388	17491400	18054400	49968300	5753.6			1965	-16785500	-17901200	-49580000	0.0886388	16785500	17901200	49580000	5638.46
1966	-17506900	-18053900	-49949900	0.11511	17506900	18053900	49949900	7468.07			1966	-16822400	-17901600	-49546200	0.11511	16822400	17901600	49546200	7315.88
1967	-17525700	-18053700	-49929300	0.126986	17525700	18053700	49929300	8234			1967	-16865700	-17902400	-49508200	0.126986	16865700	17902400	49508200	8062.82
1968	-17545200	-18053700	-49909400	0.132022	17545200	18053700	49909400	8556.07			1968	-16912200	-17903700	-49471200	0.132022	16912200	17903700	49471200	8374.98
1969	-17566100	-18054200	-49892300	0.139124	17566100	18054200	49892300	9012.64			1969	-16962500	-17906400	-49440400	0.139124	16962500	17906400	49440400	8819.78
1970	-17322700	-18055100	-50142300	0.131868	17322700	18055100	50142300	8599.16			1970	-16404700	-17898400	-49940700	0.131868	16404700	17898400	49940700	8469.2
1971	-17326700	-18054600	-50134800	0.136709	17326700	18054600	50134800	8912.8			1971	-16410600	-17896600	-49921900	0.136709	16410600	17896600	49921900	8774.65
1972	-17333000	-18053900	-50123200	0.14456	17333000	18053900	50123200	9421.33			1972	-16421100	-17894400	-49895700	0.14456	16421100	17894400	49895700	9270.7
1973	-17337400	-18052700	-50110100	0.168352	17337400	18052700	50110100	10967.3			1973	-16429100	-17891700	-49868800	0.168352	16429100	17891700	49868800	10786.8
1974	-17341700	-18053900	-50114700	0.146331	17341700	18053900	50114700	9534.64			1974	-16437400	-17893300	-49872000	0.146331	16437400	17893300	49872000	9377.62
1975	-17769600	-17965100	-49052500	0.104806	17769600	17965100	49052500	6602.72			1975	-17359700	-17672000	-47368600	0.104806	17359700	17672000	47368600	6186.42
1976	-17766100	-17969800	-49089800	0.103009	17766100	17969800	49089800	6497.93			1976	-17347500	-17683600	-47464000	0.103009	17347500	17683600	47464000	6100.95
1977	-17761500	-17974700	-49129000	0.100742	17761500	17974700	49129000	6363.54			1977	-17333900	-17695700	-47563800	0.100742	17333900	17695700	47563800	5987.76
1978	-17757400	-17979600	-49168200	0.105844	17757400	17979600	49168200	6694.9			1978	-17319600	-17707400	-47662100	0.105844	17319600	17707400	47662100	6312.8
1979	-17752600	-17984600	-49208900	0.115346	17752600	17984600	49208900	7306.17			1979	-17304500	-17719300	-47761600	0.115346	17304500	17719300	47761600	6903.6
1980	-17746700	-17989600	-49250600	0.123988	17746700	17989600	49250600	7864.79			1980	-17286900	-17730900	-47862500	0.123988	17286900	17730900	47862500	7446.95
1981	-17739800	-17994400	-49291900	0.136316	17739800	17994400	49291900	8658.92			1981	-17266700	-17742100	-47962600	0.136316	17266700	17742100	47962600	8215.73
1982	-17733600	-17999300	-49332600	0.150212	17733600	17999300	49332600	9554.86			1982	-17249700	-17753400	-48060300	0.150212	17249700	17753400	48060300	9084.04
1983	-17727100	-18004100	-49373900	0.156183	17727100	18004100	49373900	9948.65			1983	-17232200	-17764700	-48158300	0.156183	17232200	17764700	48158300	9477.29
1984	-17864600	-18060000	-48044400	0.112941	17864600	18060000	48044400	6882.46			1984	-17374700	-18021900	-44582800	0.112941	17374700	18021900	44582800	6051.56
1985	-17857300	-18107800	-47944300	0.128383	17857300	18107800	47944300	7799.14			1985	-17351900	-18182700	-44259100	0.128383	17351900	18182700	44259100	6808.18
1986	-17720600	-18009200	-49416800	0.155136	17720600	18009200	49416800	9896.41			1986	-17215400	-17776500	-48259700	0.155136	17215400	17776500	48259700	9447
1987	-17714000	-18014700	-49462200	0.152331	17714000	18014700	49462200	9732.55			1987	-17199900	-17789300	-48366200	0.152331	17199900	17789300	48366200	9310.75
1988	-17731900	-18015800	-49452100	0.0777514	17731900	18015800	49452100	4966.67			1988	-17258400	-17796500	-48359200	0.0777514	17258400	17796500	48359200	4753.8
1989	-17727000	-18012500	-49433400	0.127694	17727000	18012500	49433400	8151.15			1989	-17240200	-17786800	-48308100	0.127694	17240200	17786800	48308100	7791.49
1990	-17846500	-17907000	-48067900	0.153168	17846500	17907000	48067900	9326.97			1990	-17360200	-17846100	-44655600	0.153168	17360200	17846100	44655600	8212.33
1991	-17842600	-17902600	-48044600	0.11176	17842600	17902600	48044600	6799.44			1991	-17352200	-17839000	-44605300	0.11176	17352200	17839000	44605300	5980.2
1992	-17838900	-17898000	-48022600	0.112297	17838900	17898000	48022600	6826.35			1992	-17343900	-17828700	-44556600	0.112297	17343900	17828700	44556600	5997.05
1993	-17382300	-18050100	-50047300	0.172512	17382300	18050100	50047300	11217.9			1993	-16518800	-17886200	-49739600	0.172512	16518800	17886200	49739600	11010.8
1994	-17458200	-18052400	-49987300	0.125965	17458200	18052400	49987300	8179.46			1994	-16702100	-17894700	-49616800	0.125965	16702100	17894700	49616800	8017.47
1995	-17443400	-18053300	-50008600	0.0861972	17443400	18053300	50008600	5600.62			1995	-16669900	-17895700	-49656400	0.0861972	16669900	17895700	49656400	5492.54
1996	-17432100	-18052900	-50017500	0.0860799	17432100	18052900	50017500	5594.17			1996	-16642900	-17894400	-49674100	0.0860799	16642900	17894400	49674100	5487.24
1997	-17424600	-18051200	-50012900	0.136562	17424600	18051200	50012900	8872.86			1997	-16621000	-17890200	-49665900	0.136562	16621000	17890200	49665900	8701.04
1998	-17368700	-18051300	-50069200	0.166661	17368700	18051300	50069200	10844.5			1998	-16490700	-17888300	-49782700	0.166661	16490700	17888300	49782700	10651.3
[truncated: 3,837 more rows]
