# Supplementary material for: Energy release induced rockbursts based on butterfly-shaped plastic zones in roadways of coal reservoirs
Source: PLoS One. 2021 Jul 28;16(7):e0255044. doi: 10.1371/journal.pone.0255044 (PMC8318283; doi:10.1371/journal.pone.0255044)
Supplement: S1 Data — (ZIP) [file pone.0255044.s001.zip › numerical simulation/Calculation/numerical simulation energy0.xlsx]

## Sheet: s1
	弹性								0.142			塑性				V					0.142
									3650000000												3650000000
1	-9.26870e+006	-9.78149e+006	-9.83828e+006	5.46877e-001	9268700	9781490	9838280	14938.2	6.6409e+08			1	-9.26620e+006	-9.78152e+006	-9.84088e+006	5.46877e-001	9266200	9781520	9840880	14938.6	6.63935e+08	155163	-0.383405	66.5	0.5	100
2	-9.28403e+006	-9.78631e+006	-9.84261e+006	8.10346e-001	9284030	9786310	9842610	22171.5				2	-9.28115e+006	-9.78618e+006	-9.84498e+006	8.10346e-001	9281150	9786180	9844980	22170.9			0.60226	65.8	0.5	99.6
3	-1.01085e+007	-1.01365e+007	-1.04493e+007	1.52520e+000	10108500	10136500	10449300	46996.9				3	-1.01056e+007	-1.01357e+007	-1.04490e+007	1.52520e+000	10105600	10135700	10449000	46984.8			12.0677	27.7	0.5	57.7
4	-1.01193e+007	-1.01470e+007	-1.04813e+007	1.51382e+000	10119300	10147000	10481300	46810.6				4	-1.01164e+007	-1.01461e+007	-1.04805e+007	1.51382e+000	10116400	10146100	10480500	46796.7			13.8647	28.2	0.5	56.5
5	-1.00942e+007	-1.01234e+007	-1.04100e+007	9.50241e-001	10094200	10123400	10410000	29151.7				5	-1.00911e+007	-1.01224e+007	-1.04090e+007	9.50241e-001	10091100	10122400	10409000	29142			9.63241	27.9	0.5	59.4
6	-1.00980e+007	-1.01263e+007	-1.04182e+007	1.26163e+000	10098000	10126300	10418200	38742.6				6	-1.00949e+007	-1.01254e+007	-1.04175e+007	1.26163e+000	10094900	10125400	10417500	38730.8			11.7624	27.2	0.5	59
7	-1.00869e+007	-1.01158e+007	-1.03866e+007	1.17579e+000	10086900	10115800	10386600	35979.8				7	-1.00839e+007	-1.01150e+007	-1.03861e+007	1.17579e+000	10083900	10115000	10386100	35969.8			10.0017	26.7	0.5	60.2
8	-1.00846e+007	-1.01144e+007	-1.03831e+007	8.25420e-001	10084600	10114400	10383100	25246.4				8	-1.00813e+007	-1.01134e+007	-1.03821e+007	8.25420e-001	10081300	10113400	10382100	25237.7			8.68195	27.6	0.5	60.4
9	-1.00873e+007	-1.01174e+007	-1.03924e+007	9.74410e-001	10087300	10117400	10392400	29833				9	-1.00842e+007	-1.01163e+007	-1.03913e+007	9.74410e-001	10084200	10116300	10391300	29822.7			10.2629	28.4	0.5	60.1
10	-1.00759e+007	-1.01056e+007	-1.03556e+007	1.24063e+000	10075900	10105600	10355600	37833.1				10	-1.00729e+007	-1.01048e+007	-1.03556e+007	1.24063e+000	10072900	10104800	10355600	37823.8			9.26911	26.5	0.5	61.5
11	-1.00749e+007	-1.01054e+007	-1.03560e+007	1.21709e+000	10074900	10105400	10356000	37113.4				11	-1.00718e+007	-1.01045e+007	-1.03554e+007	1.21709e+000	10071800	10104500	10355400	37102.3			11.07	27.5	0.5	61.5
12	-1.00768e+007	-1.01080e+007	-1.03648e+007	1.26607e+000	10076800	10108000	10364800	38641				12	-1.00737e+007	-1.01070e+007	-1.03637e+007	1.26607e+000	10073700	10107000	10363700	38628			13.0682	28.5	0.5	61.2
13	-1.02746e+007	-1.02935e+007	-1.08286e+007	9.78581e-001	10274600	10293500	10828600	31568.3				13	-1.02724e+007	-1.02929e+007	-1.08203e+007	9.78581e-001	10272400	10292900	10820300	31545.2			23.0532	90.3	0.5	41.1
14	-1.02685e+007	-1.02864e+007	-1.08108e+007	1.33591e+000	10268500	10286400	10810800	43008.7				14	-1.02663e+007	-1.02857e+007	-1.08028e+007	1.33591e+000	10266300	10285700	10802800	42977.9			30.8211	90.8	0.5	41.9
15	-1.02796e+007	-1.02962e+007	-1.08464e+007	1.25342e+000	10279600	10296200	10846400	40502				15	-1.02773e+007	-1.02955e+007	-1.08380e+007	1.25342e+000	10277300	10295500	10838000	40471.6			30.3492	91.5	0.5	40.6
16	-1.02835e+007	-1.03013e+007	-1.08573e+007	9.02321e-001	10283500	10301300	10857300	29194.5				16	-1.02812e+007	-1.03006e+007	-1.08486e+007	9.02321e-001	10281200	10300600	10848600	29172			22.4573	90.8	0.5	40.1
17	-1.02838e+007	-1.03035e+007	-1.08565e+007	1.15821e+000	10283800	10303500	10856500	37477.5				17	-1.02815e+007	-1.03029e+007	-1.08477e+007	1.15821e+000	10281500	10302900	10847700	37448.6			28.8431	90.1	0.5	40
18	-1.01374e+007	-1.01655e+007	-1.05392e+007	9.94738e-001	10137400	10165500	10539200	30951.8				18	-1.01344e+007	-1.01638e+007	-1.05352e+007	9.94738e-001	10134400	10163800	10535200	30934.2			17.5772	49.8	0.5	54.2
19	-1.01260e+007	-1.01580e+007	-1.05197e+007	7.78006e-001	10126000	10158000	10519700	24147.2				19	-1.01229e+007	-1.01563e+007	-1.05161e+007	7.78006e-001	10122900	10156300	10516100	24134			13.2293	49.5	0.5	55.1
20	-1.01377e+007	-1.01662e+007	-1.05416e+007	6.41643e-001	10137700	10166200	10541600	19969.5				20	-1.01344e+007	-1.01645e+007	-1.05379e+007	6.41643e-001	10134400	10164500	10537900	19958.2			11.3153	48.9	0.5	54.2
21	-9.35515e+006	-9.85540e+006	-1.00539e+007	2.47317e+000	9355150	9855400	10053900	69347.7				21	-9.34840e+006	-9.85618e+006	-1.00638e+007	2.47317e+000	9348400	9856180	10063800	69370.8			-23.0933	75.8	0.5	91.7
22	-9.34303e+006	-9.85275e+006	-1.00552e+007	1.81275e+000	9343030	9852750	10055200	50785.7				22	-9.33600e+006	-9.85332e+006	-1.00645e+007	1.81275e+000	9336000	9853320	10064500	50798.8			-13.1503	74.1	0.5	91.4
23	-1.02903e+007	-1.03059e+007	-1.08808e+007	1.30215e+000	10290300	10305900	10880800	42227.1				23	-1.02881e+007	-1.03052e+007	-1.08723e+007	1.30215e+000	10288100	10305200	10872300	42195.5			31.6518	91.9	0.5	39.3
24	-1.02940e+007	-1.03113e+007	-1.08903e+007	1.10826e+000	10294000	10311300	10890300	35982.6				24	-1.02916e+007	-1.03106e+007	-1.08814e+007	1.10826e+000	10291600	10310600	10881400	35954.2			28.3704	91.1	0.5	38.8
25	-1.02947e+007	-1.03139e+007	-1.08904e+007	1.44487e+000	10294700	10313900	10890400	46921.4				25	-1.02922e+007	-1.03132e+007	-1.08812e+007	1.44487e+000	10292200	10313200	10881200	46883.2			38.22	90.1	0.5	38.8
26	-1.03019e+007	-1.03172e+007	-1.09168e+007	1.37164e+000	10301900	10317200	10916800	44651.2				26	-1.02996e+007	-1.03164e+007	-1.09079e+007	1.37164e+000	10299600	10316400	10907900	44616			35.1987	92.2	0.5	37.9
27	-1.03051e+007	-1.03219e+007	-1.09248e+007	1.31014e+000	10305100	10321900	10924800	42692.8				27	-1.03027e+007	-1.03212e+007	-1.09158e+007	1.31014e+000	10302700	10321200	10915800	42658.9			33.9304	91.3	0.5	37.5
28	-1.03055e+007	-1.03242e+007	-1.09245e+007	1.54902e+000	10305500	10324200	10924500	50484.4				28	-1.03031e+007	-1.03234e+007	-1.09153e+007	1.54902e+000	10303100	10323400	10915300	50443.3			41.1033	90.2	0.5	37.4
29	-1.03132e+007	-1.03281e+007	-1.09518e+007	1.41782e+000	10313200	10328100	10951800	46326.3				29	-1.03107e+007	-1.03271e+007	-1.09428e+007	1.41782e+000	10310700	10327100	10942800	46288.3			37.9449	92.4	0.5	36.6
30	-1.03164e+007	-1.03329e+007	-1.09600e+007	1.40413e+000	10316400	10332900	10960000	45926.7				30	-1.03139e+007	-1.03321e+007	-1.09510e+007	1.40413e+000	10313900	10332100	10951000	45889.7			37.0429	91.4	0.5	36.2
31	-1.03175e+007	-1.03357e+007	-1.09618e+007	1.50258e+000	10317500	10335700	10961800	49164.6				31	-1.03151e+007	-1.03347e+007	-1.09529e+007	1.50258e+000	10315100	10334700	10952900	49124.9			39.6179	90.3	0.5	36
32	-1.00934e+007	-1.01233e+007	-1.04106e+007	1.31264e+000	10093400	10123300	10410600	40268.7				32	-1.00901e+007	-1.01222e+007	-1.04095e+007	1.31264e+000	10090100	10122200	10409500	40254.4			14.3518	29.2	0.5	59.4
33	-1.00820e+007	-1.01133e+007	-1.03812e+007	1.58223e+000	10082000	10113300	10381200	48376.5				33	-1.00789e+007	-1.01122e+007	-1.03799e+007	1.58223e+000	10078900	10112200	10379900	48359.2			17.3063	29.6	0.5	60.6
34	-1.01034e+007	-1.01321e+007	-1.04365e+007	1.44726e+000	10103400	10132100	10436500	44529.7				34	-1.01001e+007	-1.01312e+007	-1.04359e+007	1.44726e+000	10100100	10131200	10435900	44516			13.7705	28.6	0.5	58.3
35	-9.30381e+006	-9.79265e+006	-9.84877e+006	1.10337e+000	9303810	9792650	9848770	30254.5				35	-9.30051e+006	-9.79240e+006	-9.85102e+006	1.10337e+000	9300510	9792400	9851020	30252.3			2.17633	65.1	0.5	98.9
36	-1.01143e+007	-1.01504e+007	-1.05003e+007	1.02078e+000	10114300	10150400	10500300	31602				36	-1.01111e+007	-1.01490e+007	-1.04979e+007	1.02078e+000	10111100	10149000	10497900	31587.6			14.3698	49.4	0.5	56
37	-1.01026e+007	-1.01425e+007	-1.04796e+007	1.49883e+000	10102600	10142500	10479600	46279.2				37	-1.00991e+007	-1.01412e+007	-1.04778e+007	1.49883e+000	10099100	10141200	10477800	46259.4			19.7836	49.3	0.5	57
38	-1.01217e+007	-1.01549e+007	-1.05113e+007	1.01870e+000	10121700	10154900	10511300	31584.9				38	-1.01185e+007	-1.01533e+007	-1.05080e+007	1.01870e+000	10118500	10153300	10508000	31568.3			16.6719	50.3	0.5	55.5
39	-1.01348e+007	-1.01632e+007	-1.05324e+007	1.10811e+000	10134800	10163200	10532400	34452.9				39	-1.01317e+007	-1.01615e+007	-1.05284e+007	1.10811e+000	10131700	10161500	10528400	34433.1			19.7898	50.8	0.5	54.5
40	-1.01472e+007	-1.01714e+007	-1.05532e+007	1.05659e+000	10147200	10171400	10553200	32940.1				40	-1.01445e+007	-1.01698e+007	-1.05494e+007	1.05659e+000	10144500	10169800	10549400	32922.7			17.4125	50.9	0.5	53.5
41	-1.01477e+007	-1.01727e+007	-1.05579e+007	8.26689e-001	10147700	10172700	10557900	25783.9				41	-1.01452e+007	-1.01712e+007	-1.05543e+007	8.26689e-001	10145200	10171200	10554300	25771.1			12.7902	49.8	0.5	53.4
42	-1.01459e+007	-1.01719e+007	-1.05566e+007	6.39677e-001	10145900	10171900	10556600	19946.1				42	-1.01430e+007	-1.01703e+007	-1.05530e+007	6.39677e-001	10143000	10170300	10553000	19935.5			10.527	48.8	0.5	53.5
43	-9.35287e+006	-9.85552e+006	-1.00566e+007	1.15420e+000	9352870	9855520	10056600	32365.6				43	-9.34567e+006	-9.85600e+006	-1.00658e+007	1.15420e+000	9345670	9856000	10065800	32373.2			-7.56703	72.8	0.5	91.2
44	-9.34944e+006	-9.86568e+006	-1.01016e+007	1.51332e+000	9349440	9865680	10101600	42593.7				44	-9.34151e+006	-9.86640e+006	-1.01125e+007	1.51332e+000	9341510	9866400	10112500	42607.8			-14.0665	73	0.5	90
45	-9.35502e+006	-9.86364e+006	-1.00877e+007	1.10479e+000	9355020	9863640	10087700	31070.9				45	-9.34736e+006	-9.86430e+006	-1.00980e+007	1.10479e+000	9347360	9864300	10098000	31080.2			-9.26737	72	0.5	90.2
46	-9.36970e+006	-9.86135e+006	-1.00636e+007	1.17270e+000	9369700	9861350	10063600	32949.5				46	-9.36261e+006	-9.86191e+006	-1.00730e+007	1.17270e+000	9362610	9861910	10073000	32958			-8.55039	71.5	0.5	90.6
47	-9.35340e+006	-9.87616e+006	-1.01405e+007	1.46507e+000	9353400	9876160	10140500	41391.3				47	-9.34482e+006	-9.87709e+006	-1.01529e+007	1.46507e+000	9344820	9877090	10152900	41408.5			-17.1623	71.5	0.5	88.8
48	-9.37243e+006	-9.87337e+006	-1.01101e+007	1.16900e+000	9372430	9873370	10110100	32988.1				48	-9.36389e+006	-9.87400e+006	-1.01211e+007	1.16900e+000	9363890	9874000	10121100	32997.7			-9.58572	70.7	0.5	89.2
49	-9.37932e+006	-9.86736e+006	-1.00786e+007	1.30674e+000	9379320	9867360	10078600	36792.9				49	-9.37164e+006	-9.86791e+006	-1.00885e+007	1.30674e+000	9371640	9867910	10088500	36802.3			-9.4647	70.2	0.5	89.8
50	-9.36872e+006	-9.88650e+006	-1.01674e+007	1.48393e+000	9368720	9886500	10167400	42075.8				50	-9.35768e+006	-9.88706e+006	-1.01807e+007	1.48393e+000	9357680	9887060	10180700	42088.4			-12.612	70.1	0.5	87.7
51	-9.39057e+006	-9.88213e+006	-1.01277e+007	1.39921e+000	9390570	9882130	10127700	39603.6				51	-9.38088e+006	-9.88271e+006	-1.01398e+007	1.39921e+000	9380880	9882710	10139800	39615.2			-11.5886	69.4	0.5	88.2
52	-9.40205e+006	-9.87496e+006	-1.00869e+007	1.43143e+000	9402050	9874960	10086900	40407.2				52	-9.39339e+006	-9.87540e+006	-1.00974e+007	1.43143e+000	9393390	9875400	10097400	40416.4			-9.22743	69	0.5	89
53	-1.01307e+007	-1.01576e+007	-1.05136e+007	8.32617e-001	10130700	10157600	10513600	25838.6				53	-1.01280e+007	-1.01567e+007	-1.05125e+007	8.32617e-001	10128000	10156700	10512500	25830.8			7.82962	29.4	0.5	55.2
54	-1.01204e+007	-1.01484e+007	-1.04861e+007	1.41327e+000	10120400	10148400	10486100	43722.5				54	-1.01174e+007	-1.01474e+007	-1.04849e+007	1.41327e+000	10117400	10147400	10484900	43707.8			14.6818	29.4	0.5	56.3
55	-1.01274e+007	-1.01550e+007	-1.05060e+007	1.28028e+000	10127400	10155000	10506000	39695.7				55	-1.01244e+007	-1.01538e+007	-1.05041e+007	1.28028e+000	10124400	10153800	10504100	39680			15.6912	30.5	0.5	55.5
56	-1.01357e+007	-1.01624e+007	-1.05280e+007	1.04080e+000	10135700	10162400	10528000	32350.7				56	-1.01323e+007	-1.01614e+007	-1.05271e+007	1.04080e+000	10132300	10161400	10527100	32339.7			10.9999	30.3	0.5	54.6
57	-1.01411e+007	-1.01670e+007	-1.05415e+007	1.03409e+000	10141100	10167000	10541500	32191.8				57	-1.01386e+007	-1.01662e+007	-1.05408e+007	1.03409e+000	10138600	10166200	10540800	32183.6			8.25647	29.9	0.5	54
58	-1.01355e+007	-1.01626e+007	-1.05292e+007	1.41705e+000	10135500	10162600	10529200	44049				58	-1.01327e+007	-1.01616e+007	-1.05277e+007	1.41705e+000	10132700	10161600	10527700	44034			15.0815	31.6	0.5	54.6
59	-1.01449e+007	-1.01708e+007	-1.05532e+007	1.36752e+000	10144900	10170800	10553200	42625.8				59	-1.01422e+007	-1.01700e+007	-1.05527e+007	1.36752e+000	10142200	10170000	10552700	42614.9			10.8883	31.2	0.5	53.6
60	-1.01526e+007	-1.01775e+007	-1.05728e+007	1.37146e+000	10152600	10177500	10572800	42844.2				60	-1.01501e+007	-1.01767e+007	-1.05722e+007	1.37146e+000	10150100	10176700	10572200	42833.6			10.6753	30.7	0.5	52.8
61	-1.01314e+007	-1.01579e+007	-1.05141e+007	1.23525e+000	10131400	10157900	10514100	38337.3				61	-1.01288e+007	-1.01571e+007	-1.05133e+007	1.23525e+000	10128800	10157100	10513300	38326.9			10.3536	28.6	0.5	55.1
62	-9.71398e+006	-9.87492e+006	-9.89941e+006	1.89582e+000	9713980	9874920	9899410	53903.2				62	-9.71420e+006	-9.87246e+006	-9.89886e+006	1.89582e+000	9714200	9872460	9898860	53892.9			10.3015	127	0.5	86.4
63	-9.72422e+006	-9.87586e+006	-9.90215e+006	2.20676e+000	9724220	9875860	9902150	62802.6				63	-9.72488e+006	-9.87399e+006	-9.90185e+006	2.20676e+000	9724880	9873990	9901850	62796.1			6.54497	126	0.5	86
64	-9.72582e+006	-9.87826e+006	-9.90313e+006	9.76098e-001	9725820	9878260	9903130	27788.3				64	-9.72590e+006	-9.87696e+006	-9.90283e+006	9.76098e-001	9725900	9876960	9902830	27785.5			2.88814	129	0.5	85.9
65	-9.69879e+006	-9.87020e+006	-9.89454e+006	1.43698e+000	9698790	9870200	9894540	40789.1				65	-9.69919e+006	-9.86920e+006	-9.89439e+006	1.43698e+000	9699190	9869200	9894390	40786.9			2.12507	128	0.5	87
66	-9.69298e+006	-9.86904e+006	-9.89283e+006	1.17828e+000	9692980	9869040	9892830	33426.3				66	-9.69387e+006	-9.86809e+006	-9.89282e+006	1.17828e+000	9693870	9868090	9892820	33426.1			0.217707	130	0.5	87.1
67	-9.71870e+006	-9.87696e+006	-9.90107e+006	8.95277e-001	9718700	9876960	9901070	25469.5				67	-9.71912e+006	-9.87532e+006	-9.90077e+006	8.95277e-001	9719120	9875320	9900770	25466.9			2.66397	130	0.5	86.2
68	-9.74209e+006	-9.88471e+006	-9.90869e+006	8.86388e-001	9742090	9884710	9908690	25282.5				68	-9.74237e+006	-9.88248e+006	-9.90821e+006	8.86388e-001	9742370	9882480	9908210	25278.3			4.20009	130	0.5	85.3
69	-9.69559e+006	-9.87100e+006	-9.89395e+006	1.09177e+000	9695590	9871000	9893950	30984				69	-9.69632e+006	-9.86934e+006	-9.89372e+006	1.09177e+000	9696320	9869340	9893720	30981.5			2.5048	131	0.5	87
70	-9.72152e+006	-9.87865e+006	-9.90217e+006	1.02797e+000	9721520	9878650	9902170	29255.6				70	-9.72208e+006	-9.87717e+006	-9.90194e+006	1.02797e+000	9722080	9877170	9901940	29253.2			2.32665	131	0.5	86
71	-9.74774e+006	-9.88694e+006	-9.91061e+006	1.04870e+000	9747740	9886940	9910610	29931.8				71	-9.74815e+006	-9.88535e+006	-9.91032e+006	1.04870e+000	9748150	9885350	9910320	29928.8			3.01735	131	0.5	85.1
72	-9.69990e+006	-9.87257e+006	-9.89539e+006	1.04281e+000	9699900	9872570	9895390	29609.2				72	-9.70091e+006	-9.87152e+006	-9.89538e+006	1.04281e+000	9700910	9871520	9895380	29609			0.15791	132	0.5	86.8
73	-9.72578e+006	-9.88050e+006	-9.90366e+006	1.06745e+000	9725780	9880500	9903660	30394.7				73	-9.72622e+006	-9.87935e+006	-9.90349e+006	1.06745e+000	9726220	9879350	9903490	30392.8			1.84928	132	0.5	85.9
74	-9.75182e+006	-9.88887e+006	-9.91208e+006	1.10517e+000	9751820	9888870	9912080	31559.5				74	-9.75208e+006	-9.88718e+006	-9.91173e+006	1.10517e+000	9752080	9887180	9911730	31555.7			3.83945	132	0.5	84.9
75	-9.34087e+006	-9.80673e+006	-9.86923e+006	1.64751e+000	9340870	9806730	9869230	45395				75	-9.33727e+006	-9.80657e+006	-9.87220e+006	1.64751e+000	9337270	9806570	9872200	45393.5			1.55845	65	0.5	97.2
76	-9.31213e+006	-9.79769e+006	-9.86105e+006	1.34558e+000	9312130	9797690	9861050	36961.4				76	-9.30880e+006	-9.79756e+006	-9.86384e+006	1.34558e+000	9308800	9797560	9863840	36960.4			0.988418	65.9	0.5	98.2
77	-9.30822e+006	-9.79890e+006	-9.86990e+006	1.90586e+000	9308220	9798900	9869900	52375.7				77	-9.30505e+006	-9.79886e+006	-9.87292e+006	1.90586e+000	9305050	9798860	9872920	52376.1			-0.359125	67	0.5	97.9
78	-9.34786e+006	-9.81227e+006	-9.88487e+006	2.30927e+000	9347860	9812270	9884870	63753.6				78	-9.34414e+006	-9.81215e+006	-9.88810e+006	2.30927e+000	9344140	9812150	9888100	63752.2			1.30647	65.9	0.5	96.5
79	-9.21981e+006	-9.76332e+006	-9.81289e+006	8.58203e-001	9219810	9763320	9812890	23295.2				79	-9.21815e+006	-9.76355e+006	-9.81550e+006	8.58203e-001	9218150	9763550	9815500	23297.4			-2.23723	66.7	0.5	102
80	-9.22082e+006	-9.76482e+006	-9.81803e+006	1.04850e+000	9220820	9764820	9818030	28476.1				80	-9.21914e+006	-9.76514e+006	-9.82099e+006	1.04850e+000	9219140	9765140	9820990	28479.7			-3.59884	67.6	0.5	102
81	-9.21847e+006	-9.76505e+006	-9.82132e+006	9.89229e-001	9218470	9765050	9821320	26869				81	-9.21673e+006	-9.76542e+006	-9.82457e+006	9.89229e-001	9216730	9765420	9824570	26873			-3.95094	68.7	0.5	102
82	-9.84802e+006	-1.00098e+007	-1.01920e+007	2.90515e+000	9848020	10009800	10192000	85794.1				82	-9.83599e+006	-1.00083e+007	-1.01980e+007	2.90515e+000	9835990	10008300	10198000	85754			40.0945	94.8	0.5	72.9
83	-9.86993e+006	-1.00247e+007	-1.02311e+007	1.93041e+000	9869930	10024700	10231100	57298.6				83	-9.85936e+006	-1.00236e+007	-1.02371e+007	1.93041e+000	9859360	10023600	10237100	57278.9			19.7223	94.8	0.5	71.2
84	-9.83617e+006	-1.00172e+007	-1.02340e+007	1.91643e+000	9836170	10017200	10234000	56743				84	-9.82339e+006	-1.00157e+007	-1.02407e+007	1.91643e+000	9823390	10015700	10240700	56716.8			26.2055	93.5	0.5	71.8
85	-9.81765e+006	-1.00047e+007	-1.02014e+007	2.20260e+000	9817650	10004700	10201400	64938.8				85	-9.80394e+006	-1.00031e+007	-1.02088e+007	2.20260e+000	9803940	10003100	10208800	64907.5			31.3342	93.4	0.5	73.5
86	-9.23132e+006	-9.76566e+006	-9.81093e+006	8.44545e-001	9231320	9765660	9810930	22942.2				86	-9.22952e+006	-9.76565e+006	-9.81268e+006	8.44545e-001	9229520	9765650	9812680	22942.4			-0.177877	65.2	0.5	102
87	-9.22007e+006	-9.76076e+006	-9.80218e+006	8.70753e-001	9220070	9760760	9802180	23613.8				87	-9.21871e+006	-9.76083e+006	-9.80382e+006	8.70753e-001	9218710	9760830	9803820	23614.6			-0.808912	64.6	0.5	103
88	-9.20465e+006	-9.75612e+006	-9.79862e+006	7.76775e-001	9204650	9756120	9798620	21031.7				88	-9.20348e+006	-9.75624e+006	-9.80030e+006	7.76775e-001	9203480	9756240	9800300	21032.8			-1.12091	65.4	0.5	103
89	-9.21476e+006	-9.76062e+006	-9.80688e+006	6.45491e-001	9214760	9760620	9806880	17504.6				89	-9.21291e+006	-9.76062e+006	-9.80875e+006	6.45491e-001	9212910	9760620	9808750	17504.9			-0.247085	66	0.5	103
90	-9.25976e+006	-9.77557e+006	-9.82299e+006	9.02433e-001	9259760	9775570	9822990	24598.7				90	-9.25781e+006	-9.77558e+006	-9.82499e+006	9.02433e-001	9257810	9775580	9824990	24599.1			-0.416694	64.8	0.5	101
91	-9.24072e+006	-9.77016e+006	-9.81992e+006	9.83323e-001	9240720	9770160	9819920	26754.3				91	-9.23865e+006	-9.77017e+006	-9.82203e+006	9.83323e-001	9238650	9770170	9822030	26754.8			-0.465969	65.9	0.5	102
92	-8.96167e+006	-9.67312e+006	-9.70238e+006	1.87303e+000	8961670	9673120	9702380	49276.1				92	-8.96247e+006	-9.67398e+006	-9.70511e+006	1.87303e+000	8962470	9673980	9705110	49291.6			-15.5359	75.3	0.5	113
93	-8.95969e+006	-9.67247e+006	-9.70170e+006	2.04611e+000	8959690	9672470	9701700	53817.4				93	-8.96062e+006	-9.67340e+006	-9.70459e+006	2.04611e+000	8960620	9673400	9704590	53835.7			-18.3313	76.6	0.5	113
94	-8.96436e+006	-9.67402e+006	-9.70339e+006	1.79239e+000	8964360	9674020	9703390	47169.4				94	-8.96517e+006	-9.67483e+006	-9.70586e+006	1.79239e+000	8965170	9674830	9705860	47183.2			-13.8256	73.9	0.5	113
95	-8.98864e+006	-9.66351e+006	-9.67021e+006	1.34458e+000	8988640	9663510	9670210	35327.1				95	-8.98722e+006	-9.66290e+006	-9.66971e+006	1.34458e+000	8987220	9662900	9669710	35321			6.13485	39.7	0.5	114
96	-8.96922e+006	-9.65768e+006	-9.66403e+006	1.82766e+000	8969220	9657680	9664030	47916.6				96	-8.96800e+006	-9.65688e+006	-9.66354e+006	1.82766e+000	8968000	9656880	9663540	47908.3			8.33361	39.1	0.5	114
97	-8.94658e+006	-9.65077e+006	-9.65680e+006	2.41115e+000	8946580	9650770	9656800	63055.8				97	-8.94523e+006	-9.64942e+006	-9.65614e+006	2.41115e+000	8945230	9649420	9656140	63040.9			14.8421	38.5	0.5	115
98	-9.30577e+006	-9.75115e+006	-9.76925e+006	2.16623e+000	9305770	9751150	9769250	58896.8				98	-9.30256e+006	-9.74910e+006	-9.76796e+006	2.16623e+000	9302560	9749100	9767960	58870.4			26.4198	25.6	0.5	102
99	-9.29764e+006	-9.74940e+006	-9.76683e+006	2.32574e+000	9297640	9749400	9766830	63181.1				99	-9.29459e+006	-9.74704e+006	-9.76551e+006	2.32574e+000	9294590	9747040	9765510	63151.9			29.2092	26.8	0.5	102
100	-9.34454e+006	-9.76272e+006	-9.78156e+006	1.97188e+000	9344540	9762720	9781560	53841				100	-9.34131e+006	-9.76044e+006	-9.78022e+006	1.97188e+000	9341310	9760440	9780220	53815.7			25.2565	26.9	0.5	100
101	-9.34973e+006	-9.76425e+006	-9.78321e+006	1.82448e+000	9349730	9764250	9783210	49844.6				101	-9.34644e+006	-9.76220e+006	-9.78190e+006	1.82448e+000	9346440	9762200	9781900	49821.9			22.6583	25.7	0.5	100
102	-9.28693e+006	-9.74724e+006	-9.76368e+006	1.70484e+000	9286930	9747240	9763680	46263.6				102	-9.28371e+006	-9.74503e+006	-9.76235e+006	1.70484e+000	9283710	9745030	9762350	46242.2			21.453	24	0.5	103
103	-9.32139e+006	-9.75672e+006	-9.77443e+006	1.81558e+000	9321390	9756720	9774430	49451.7				103	-9.31815e+006	-9.75446e+006	-9.77309e+006	1.81558e+000	9318150	9754460	9773090	49428.5			23.1789	24.3	0.5	101
104	-8.59076e+006	-9.53514e+006	-9.54144e+006	2.15416e+000	8590760	9535140	9541440	54113.2				104	-8.59025e+006	-9.53541e+006	-9.54138e+006	2.15416e+000	8590250	9535410	9541380	54112.3			0.907893	23.6	0.5	129
105	-8.60966e+006	-9.54110e+006	-9.54753e+006	2.73953e+000	8609660	9541100	9547530	68964.5				105	-8.60935e+006	-9.54107e+006	-9.54744e+006	2.73953e+000	8609350	9541070	9547440	68962.5			2.00013	24.7	0.5	128
106	-8.56695e+006	-9.52735e+006	-9.53371e+006	1.49465e+000	8566950	9527350	9533710	37444.6				106	-8.56663e+006	-9.52765e+006	-9.53371e+006	1.49465e+000	8566630	9527650	9533710	37444.7			-0.0867869	22.8	0.5	130
107	-1.04467e+007	-1.04529e+007	-1.14042e+007	1.16218e+000	10446700	10452900	11404200	39761				107	-1.04482e+007	-1.04537e+007	-1.14062e+007	1.16218e+000	10448200	10453700	11406200	39771.7			-10.7526	30.4	0.5	19.8
108	-1.04542e+007	-1.04602e+007	-1.14267e+007	1.46449e+000	10454200	10460200	11426700	50223.6				108	-1.04557e+007	-1.04611e+007	-1.14289e+007	1.46449e+000	10455700	10461100	11428900	50238.2			-14.5427	30.9	0.5	18.9
109	-1.04638e+007	-1.04694e+007	-1.14547e+007	1.38400e+000	10463800	10469400	11454700	47605.6				109	-1.04654e+007	-1.04705e+007	-1.14573e+007	1.38400e+000	10465400	10470500	11457300	47621.5			-15.8918	31.2	0.5	17.8
110	-8.51643e+006	-9.51140e+006	-9.51745e+006	1.08460e+000	8516430	9511400	9517450	27017.7				110	-8.51660e+006	-9.51181e+006	-9.51759e+006	1.08460e+000	8516600	9511810	9517590	27019.1			-1.42998	24.8	0.5	132
111	-8.48719e+006	-9.50208e+006	-9.50801e+006	1.01692e+000	8487190	9502080	9508010	25248.1				111	-8.48723e+006	-9.50262e+006	-9.50815e+006	1.01692e+000	8487230	9502620	9508150	25249.5			-1.38089	25	0.5	133
112	-8.48983e+006	-9.50312e+006	-9.50891e+006	1.07002e+000	8489830	9503120	9508910	26574.9				112	-8.48989e+006	-9.50336e+006	-9.50899e+006	1.07002e+000	8489890	9503360	9508990	26575.7			-0.753734	25.9	0.5	133
113	-8.52226e+006	-9.51344e+006	-9.51937e+006	1.29782e+000	8522260	9513440	9519370	32350.9				113	-8.52226e+006	-9.51344e+006	-9.51937e+006	1.29782e+000	8522260	9513440	9519370	32350.9			0	25.7	0.5	132
114	-8.53634e+006	-9.51791e+006	-9.52391e+006	1.32690e+000	8536340	9517910	9523910	33128.4				114	-8.53631e+006	-9.51828e+006	-9.52400e+006	1.32690e+000	8536310	9518280	9524000	33129.5			-1.09942	23.6	0.5	131
115	-8.50613e+006	-9.50773e+006	-9.51403e+006	8.47800e-001	8506130	9507730	9514030	21093.6				115	-8.50608e+006	-9.50829e+006	-9.51415e+006	8.47800e-001	8506080	9508290	9514150	21094.6			-1.03037	23.9	0.5	132
116	-1.04737e+007	-1.04792e+007	-1.14846e+007	1.37046e+000	10473700	10479200	11484600	47289.7				116	-1.04755e+007	-1.04803e+007	-1.14875e+007	1.37046e+000	10475500	10480300	11487500	47306.9			-17.2782	31.3	0.5	16.6
117	-1.04756e+007	-1.04816e+007	-1.14926e+007	1.26850e+000	10475600	10481600	11492600	43806.1				117	-1.04774e+007	-1.04827e+007	-1.14955e+007	1.26850e+000	10477400	10482700	11495500	43822.1			-16.0009	30.2	0.5	16.3
118	-1.04776e+007	-1.04841e+007	-1.15008e+007	1.24132e+000	10477600	10484100	11500800	42902.4				118	-1.04794e+007	-1.04852e+007	-1.15038e+007	1.24132e+000	10479400	10485200	11503800	42918.4			-15.9561	29.1	0.5	16
119	-1.05180e+007	-1.05181e+007	-1.15992e+007	7.51620e-001	10518000	10518100	11599200	26264				119	-1.05193e+007	-1.05194e+007	-1.16031e+007	7.51620e-001	10519300	10519400	11603100	26274.8			-10.8678	40.7	0.5	11.9
120	-1.05172e+007	-1.05183e+007	-1.16010e+007	1.11425e-001	10517200	10518300	11601000	3893.88				120	-1.05185e+007	-1.05195e+007	-1.16047e+007	1.11425e-001	10518500	10519500	11604700	3895.41			-1.53616	41.1	0.5	11.8
121	-1.05272e+007	-1.05278e+007	-1.16267e+007	6.77104e-001	10527200	10527800	11626700	23730				121	-1.05287e+007	-1.05292e+007	-1.16314e+007	6.77104e-001	10528700	10529200	11631400	23741.5			-11.5035	40.9	0.5	10.9
122	-1.05275e+007	-1.05275e+007	-1.16284e+007	9.88916e-001	10527500	10527500	11628400	34661.9				122	-1.05291e+007	-1.05291e+007	-1.16331e+007	9.88916e-001	10529100	10529100	11633100	34679.3			-17.403	40.2	0.5	10.9
123	-1.05176e+007	-1.05178e+007	-1.15984e+007	1.24471e+000	10517600	10517800	11598400	43490				123	-1.05191e+007	-1.05191e+007	-1.16025e+007	1.24471e+000	10519100	10519100	11602500	43509			-19.0871	39.8	0.5	12
124	-9.31729e+006	-9.80634e+006	-9.89122e+006	2.59289e+000	9317290	9806340	9891220	71444.2				124	-9.31364e+006	-9.80640e+006	-9.89512e+006	2.59289e+000	9313640	9806400	9895120	71447.5			-3.2871	68.5	0.5	97.1
125	-9.35458e+006	-9.81803e+006	-9.90172e+006	2.25546e+000	9354580	9818030	9901720	62395.1				125	-9.35066e+006	-9.81803e+006	-9.90564e+006	2.25546e+000	9350660	9818030	9905640	62396.6			-1.52438	66.8	0.5	95.8
126	-1.01485e+007	-1.02059e+007	-1.04009e+007	1.77894e+000	10148500	10205900	10400900	55023.4				126	-1.01478e+007	-1.02082e+007	-1.03958e+007	1.77894e+000	10147800	10208200	10395800	55010.4			12.9547	80.9	0.5	56.1
127	-1.01550e+007	-1.02071e+007	-1.04264e+007	1.89587e+000	10155000	10207100	10426400	58768.6				127	-1.01542e+007	-1.02100e+007	-1.04203e+007	1.89587e+000	10154200	10210000	10420300	58752.7			15.8905	82	0.5	55.4
128	-1.01592e+007	-1.02282e+007	-1.04225e+007	1.55526e+000	10159200	10228200	10422500	48276.3				128	-1.01583e+007	-1.02317e+007	-1.04155e+007	1.55526e+000	10158300	10231700	10415500	48262			14.3139	80.9	0.5	54.6
129	-1.01610e+007	-1.02536e+007	-1.04042e+007	1.71257e+000	10161000	10253600	10404200	53188.1				129	-1.01601e+007	-1.02573e+007	-1.03968e+007	1.71257e+000	10160100	10257300	10396800	53171.8			16.3622	79.1	0.5	54.7
130	-9.19595e+006	-9.74883e+006	-9.77751e+006	8.96920e-001	9195950	9748830	9777510	24221.5				130	-9.19481e+006	-9.74871e+006	-9.77820e+006	8.96920e-001	9194810	9748710	9778200	24220.7			0.805444	61.7	0.5	104
131	-9.16557e+006	-9.73825e+006	-9.76468e+006	8.92305e-001	9165570	9738250	9764680	24008.8				131	-9.16546e+006	-9.73839e+006	-9.76535e+006	8.92305e-001	9165460	9738390	9765350	24010.1			-1.22906	61.4	0.5	105
132	-9.18534e+006	-9.74516e+006	-9.77313e+006	4.30870e-001	9185340	9745160	9773130	11621				132	-9.18462e+006	-9.74505e+006	-9.77340e+006	4.30870e-001	9184620	9745050	9773400	11620.6			0.410856	61.3	0.5	105
133	-1.02545e+007	-1.02554e+007	-1.07895e+007	7.85000e-001	10254500	10255400	10789500	25166				133	-1.02527e+007	-1.02536e+007	-1.07835e+007	7.85000e-001	10252700	10253600	10783500	25150.2			15.787	99.5	0.5	43.5
134	-1.02669e+007	-1.02673e+007	-1.08233e+007	9.63915e-001	10266900	10267300	10823300	31018.9				134	-1.02650e+007	-1.02656e+007	-1.08173e+007	9.63915e-001	10265000	10265600	10817300	30999.4			19.4386	99.5	0.5	42.1
135	-1.02601e+007	-1.02610e+007	-1.08067e+007	9.16653e-001	10260100	10261000	10806700	29441.1				135	-1.02583e+007	-1.02592e+007	-1.08010e+007	9.16653e-001	10258300	10259200	10801000	29423.3			17.8661	100	0.5	42.8
136	-9.89532e+006	-1.00885e+007	-1.04665e+007	1.98755e+000	9895320	10088500	10466500	60304.4				136	-9.88530e+006	-1.00878e+007	-1.04734e+007	1.98755e+000	9885300	10087800	10473400	60292.3			12.0996	83.4	0.5	63.5
137	-9.96162e+006	-1.00990e+007	-1.04431e+007	2.18122e+000	9961620	10099000	10443100	66397				137	-9.95336e+006	-1.00987e+007	-1.04499e+007	2.18122e+000	9953360	10098700	10449900	66391.9			5.16409	81.2	0.5	62.1
138	-9.95273e+006	-1.00945e+007	-1.04335e+007	2.03443e+000	9952730	10094500	10433500	61835.1				138	-9.94535e+006	-1.00938e+007	-1.04380e+007	2.03443e+000	9945350	10093800	10438000	61822.4			12.7059	82.7	0.5	62.1
139	-1.03303e+007	-1.03315e+007	-1.10185e+007	1.91354e+000	10330300	10331500	11018500	62883.6				139	-1.03282e+007	-1.03298e+007	-1.10115e+007	1.91354e+000	10328200	10329800	11011500	62839.4			44.1974	103	0.5	34.6
140	-1.03435e+007	-1.03441e+007	-1.10599e+007	1.88477e+000	10343500	10344100	11059900	62208.6				140	-1.03415e+007	-1.03426e+007	-1.10532e+007	1.88477e+000	10341500	10342600	11053200	62167.3			41.2908	104	0.5	32.9
141	-1.03344e+007	-1.03345e+007	-1.10328e+007	1.95558e+000	10334400	10334500	11032800	64354.9				141	-1.03324e+007	-1.03327e+007	-1.10259e+007	1.95558e+000	10332400	10332700	11025900	64310.1			44.787	104	0.5	34
142	-9.26348e+006	-9.93763e+006	-1.04816e+007	2.04302e+000	9263480	9937630	10481600	59088.3				142	-9.23254e+006	-9.93616e+006	-1.05066e+007	2.04302e+000	9232540	9936160	10506600	59081.3			7.05846	67.7	0.5	81.6
143	-9.00600e+006	-9.95856e+006	-1.08247e+007	1.84429e+000	9006000	9958560	10824700	53985.4				143	-8.96011e+006	-9.95676e+006	-1.08632e+007	1.84429e+000	8960110	9956760	10863200	53997.7			-12.332	68.9	0.5	80.1
144	-9.09263e+006	-9.93346e+006	-1.06354e+007	2.04881e+000	9092630	9933460	10635400	59315.2				144	-9.05653e+006	-9.93255e+006	-1.06678e+007	2.04881e+000	9056530	9932550	10667800	59331.5			-16.3345	69.1	0.5	81.4
145	-1.05331e+007	-1.05382e+007	-1.16405e+007	6.56425e-001	10533100	10538200	11640500	23048.4				145	-1.05318e+007	-1.05372e+007	-1.16361e+007	6.56425e-001	10531800	10537200	11636100	23038.5			9.89706	101	0.5	10.2
146	-1.05400e+007	-1.05454e+007	-1.16615e+007	8.41480e-001	10540000	10545400	11661500	29612				146	-1.05387e+007	-1.05443e+007	-1.16573e+007	8.41480e-001	10538700	10544300	11657300	29599.5			12.479	101	0.5	9.34
147	-1.05396e+007	-1.05456e+007	-1.16599e+007	8.52062e-001	10539600	10545600	11659900	29980.8				147	-1.05384e+007	-1.05446e+007	-1.16557e+007	8.52062e-001	10538400	10544600	11655700	29968.5			12.2895	99.9	0.5	9.38
148	-1.05328e+007	-1.05386e+007	-1.16388e+007	6.99621e-001	10532800	10538600	11638800	24562.4				148	-1.05314e+007	-1.05376e+007	-1.16342e+007	6.99621e-001	10531400	10537600	11634200	24551.4			11.0198	100	0.5	10.2
149	-1.05272e+007	-1.05326e+007	-1.16219e+007	7.60016e-001	10527200	10532600	11621900	26634.5				149	-1.05257e+007	-1.05316e+007	-1.16171e+007	7.60016e-001	10525700	10531600	11617100	26622.1			12.4682	100	0.5	10.9
150	-1.05334e+007	-1.05446e+007	-1.16352e+007	6.60761e-001	10533400	10544600	11635200	23201.3				150	-1.05321e+007	-1.05430e+007	-1.16318e+007	6.60761e-001	10532100	10543000	11631800	23192.1			9.19828	90.8	0.5	10.2
151	-1.05402e+007	-1.05514e+007	-1.16565e+007	8.46696e-001	10540200	10551400	11656500	29796.1				151	-1.05390e+007	-1.05499e+007	-1.16529e+007	8.46696e-001	10539000	10549900	11652900	29784.2			11.8625	90.9	0.5	9.34
152	-1.05399e+007	-1.05517e+007	-1.16549e+007	8.50464e-001	10539900	10551700	11654900	29925.5				152	-1.05386e+007	-1.05498e+007	-1.16514e+007	8.50464e-001	10538600	10549800	11651400	29912.9			12.5741	89.9	0.5	9.38
153	-1.05331e+007	-1.05448e+007	-1.16337e+007	6.96747e-001	10533100	10544800	11633700	24462.3				153	-1.05318e+007	-1.05431e+007	-1.16302e+007	6.96747e-001	10531800	10543100	11630200	24452.3			10.0044	90	0.5	10.2
154	-1.05272e+007	-1.05389e+007	-1.16157e+007	8.07080e-001	10527200	10538900	11615700	28282.3				154	-1.05258e+007	-1.05371e+007	-1.16119e+007	8.07080e-001	10525800	10537100	11611900	28269.9			12.473	90.4	0.5	10.9
155	-1.05331e+007	-1.05478e+007	-1.16311e+007	7.26553e-001	10533100	10547800	11631100	25508.7				155	-1.05323e+007	-1.05462e+007	-1.16292e+007	7.26553e-001	10532300	10546200	11629200	25501.9			6.79907	80.8	0.5	10.2
156	-1.05401e+007	-1.05547e+007	-1.16526e+007	8.67628e-001	10540100	10554700	11652600	30530.3				156	-1.05393e+007	-1.05531e+007	-1.16509e+007	8.67628e-001	10539300	10553100	11650900	30522.6			7.71821	80.8	0.5	9.34
157	-1.05398e+007	-1.05545e+007	-1.16515e+007	8.24474e-001	10539800	10554500	11651500	29008.8				157	-1.05390e+007	-1.05531e+007	-1.16500e+007	8.24474e-001	10539000	10553100	11650000	29002.2			6.6085	79.9	0.5	9.37
158	-1.05328e+007	-1.05475e+007	-1.16298e+007	6.78455e-001	10532800	10547500	11629800	23817.1				158	-1.05320e+007	-1.05461e+007	-1.16282e+007	6.78455e-001	10532000	10546100	11628200	23811.5			5.59192	79.9	0.5	10.2
159	-1.05269e+007	-1.05417e+007	-1.16116e+007	8.44679e-001	10526900	10541700	11611600	29596				159	-1.05260e+007	-1.05402e+007	-1.16095e+007	8.44679e-001	10526000	10540200	11609500	29587.7			8.29381	80.4	0.5	10.9
160	-1.05330e+007	-1.05476e+007	-1.16308e+007	6.55441e-001	10533000	10547600	11630800	23011.1				160	-1.05329e+007	-1.05467e+007	-1.16313e+007	6.55441e-001	10532900	10546700	11631300	23010.6			0.552977	70.8	0.5	10.2
161	-1.05399e+007	-1.05544e+007	-1.16520e+007	8.38137e-001	10539900	10554400	11652000	29490.5				161	-1.05399e+007	-1.05537e+007	-1.16527e+007	8.38137e-001	10539900	10553700	11652700	29490.7			-0.201608	70.9	0.5	9.34
162	-1.05395e+007	-1.05539e+007	-1.16511e+007	8.49131e-001	10539500	10553900	11651100	29874				162	-1.05397e+007	-1.05535e+007	-1.16521e+007	8.49131e-001	10539700	10553500	11652100	29875.7			-1.66863	69.9	0.5	9.38
163	-1.05326e+007	-1.05471e+007	-1.16296e+007	6.99117e-001	10532600	10547100	11629600	24541.2				163	-1.05327e+007	-1.05466e+007	-1.16303e+007	6.99117e-001	10532700	10546600	11630300	24541.8			-0.590732	70	0.5	10.2
164	-1.05269e+007	-1.05416e+007	-1.16119e+007	7.67152e-001	10526900	10541600	11611900	26880				164	-1.05268e+007	-1.05408e+007	-1.16123e+007	7.67152e-001	10526800	10540800	11612300	26879.3			0.674234	70.4	0.5	10.9
165	-1.05329e+007	-1.05443e+007	-1.16337e+007	7.27249e-001	10532900	10544300	11633700	25532.1				165	-1.05335e+007	-1.05446e+007	-1.16358e+007	7.27249e-001	10533500	10544600	11635800	25537.1			-4.94068	60.8	0.5	10.2
166	-1.05399e+007	-1.05513e+007	-1.16552e+007	8.68466e-001	10539900	10551300	11655200	30558.8				166	-1.05405e+007	-1.05517e+007	-1.16575e+007	8.68466e-001	10540500	10551700	11657500	30565.3			-6.49872	60.8	0.5	9.34
167	-1.05397e+007	-1.05505e+007	-1.16551e+007	8.24614e-001	10539700	10550500	11655100	29013.9				167	-1.05403e+007	-1.05510e+007	-1.16574e+007	8.24614e-001	10540300	10551000	11657400	29020.3			-6.33768	59.9	0.5	9.37
168	-1.05326e+007	-1.05436e+007	-1.16333e+007	6.78992e-001	10532600	10543600	11633300	23835.9				168	-1.05333e+007	-1.05440e+007	-1.16355e+007	6.78992e-001	10533300	10544000	11635500	23841			-5.0484	59.9	0.5	10.2
169	-1.05265e+007	-1.05377e+007	-1.16141e+007	8.58171e-001	10526500	10537700	11614100	30066.2				169	-1.05271e+007	-1.05381e+007	-1.16161e+007	8.58171e-001	10527100	10538100	11616100	30071.9			-5.79182	60.4	0.5	10.9
170	-1.05328e+007	-1.05392e+007	-1.16384e+007	6.78865e-001	10532800	10539200	11638400	23833.9				170	-1.05339e+007	-1.05400e+007	-1.16420e+007	6.78865e-001	10533900	10540000	11642000	23842.3			-8.40066	50.8	0.5	10.2
171	-1.05399e+007	-1.05464e+007	-1.16602e+007	8.49836e-001	10539900	10546400	11660200	29904.9				171	-1.05411e+007	-1.05473e+007	-1.16640e+007	8.49836e-001	10541100	10547300	11664000	29916.2			-11.2821	50.9	0.5	9.36
172	-1.05396e+007	-1.05456e+007	-1.16599e+007	8.56242e-001	10539600	10545600	11659900	30127.8				172	-1.05409e+007	-1.05466e+007	-1.16640e+007	8.56242e-001	10540900	10546600	11664000	30140.2			-12.3237	49.9	0.5	9.39
173	-1.05326e+007	-1.05385e+007	-1.16380e+007	6.98091e-001	10532600	10538500	11638000	24506.9				173	-1.05337e+007	-1.05395e+007	-1.16417e+007	6.98091e-001	10533700	10539500	11641700	24516			-9.08641	50	0.5	10.2
174	-1.05267e+007	-1.05328e+007	-1.16198e+007	7.75715e-001	10526700	10532800	11619800	27180.4				174	-1.05277e+007	-1.05338e+007	-1.16231e+007	7.75715e-001	10527700	10533800	11623100	27189.6			-9.19196	50.4	0.5	10.9
175	-1.05147e+007	-1.05150e+007	-1.15886e+007	1.90773e+000	10514700	10515000	11588600	66589.7				175	-1.05132e+007	-1.05133e+007	-1.15841e+007	1.90773e+000	10513200	10513300	11584100	66557.1			32.5643	110	0.5	12.4
176	-1.05219e+007	-1.05225e+007	-1.16134e+007	1.53210e+000	10521900	10522500	11613400	53613.5				176	-1.05202e+007	-1.05209e+007	-1.16088e+007	1.53210e+000	10520200	10520900	11608800	53586.6			26.8706	112	0.5	11.4
177	-1.05131e+007	-1.05135e+007	-1.15856e+007	1.87277e+000	10513100	10513500	11585600	65344.5				177	-1.05115e+007	-1.05120e+007	-1.15810e+007	1.87277e+000	10511500	10512000	11581000	65312.4			32.0227	112	0.5	12.5
178	-1.05275e+007	-1.05279e+007	-1.16301e+007	1.39100e+000	10527500	10527900	11630100	48761.8				178	-1.05261e+007	-1.05265e+007	-1.16255e+007	1.39100e+000	10526100	10526500	11625500	48738.7			23.0191	111	0.5	10.7
179	-9.84309e+006	-1.00730e+007	-1.04551e+007	2.60485e+000	9843090	10073000	10455100	78633.1				179	-9.82846e+006	-1.00713e+007	-1.04631e+007	2.60485e+000	9828460	10071300	10463100	78595.7			37.4032	64.5	0.5	65
180	-9.90994e+006	-1.00851e+007	-1.04377e+007	2.75659e+000	9909940	10085100	10437700	83530.9				180	-9.89810e+006	-1.00838e+007	-1.04442e+007	2.75659e+000	9898100	10083800	10444200	83498.7			32.2422	64	0.5	63.8
181	-9.88284e+006	-1.00731e+007	-1.04157e+007	2.38333e+000	9882840	10073100	10415700	71931.3				181	-9.86980e+006	-1.00713e+007	-1.04215e+007	2.38333e+000	9869800	10071300	10421500	71892.3			39.0403	62.5	0.5	64.7
182	-9.83917e+006	-1.00631e+007	-1.04186e+007	2.61039e+000	9839170	10063100	10418600	78531.4				182	-9.82490e+006	-1.00615e+007	-1.04265e+007	2.61039e+000	9824900	10061500	10426500	78495.5			35.9526	62	0.5	66.6
183	-1.00098e+007	-1.00343e+007	-1.01305e+007	1.71946e+000	10009800	10034300	10130500	51187.3				183	-1.00073e+007	-1.00336e+007	-1.01299e+007	1.71946e+000	10007300	10033600	10129900	51174.5			12.8397	14.4	0.5	70.1
184	-1.00234e+007	-1.00479e+007	-1.01723e+007	1.47731e+000	10023400	10047900	10172300	44181.1				184	-1.00207e+007	-1.00470e+007	-1.01714e+007	1.47731e+000	10020700	10047000	10171400	44168			13.0971	13.9	0.5	68.4
185	-1.00211e+007	-1.00456e+007	-1.01653e+007	1.83123e+000	10021100	10045600	10165300	54723.3				185	-1.00184e+007	-1.00448e+007	-1.01649e+007	1.83123e+000	10018400	10044800	10164900	54709.3			14.0349	14.9	0.5	68.7
186	-9.82221e+006	-9.91146e+006	-9.93483e+006	1.71992e+000	9822210	9911460	9934830	49497.7				186	-9.82074e+006	-9.90862e+006	-9.93378e+006	1.71992e+000	9820740	9908620	9933780	49479.8			17.888	14.5	0.5	82.1
187	-9.86463e+006	-9.92462e+006	-9.94844e+006	1.51459e+000	9864630	9924620	9948440	43791.2				187	-9.86334e+006	-9.92195e+006	-9.94746e+006	1.51459e+000	9863340	9921950	9947460	43776.7			14.5499	13.9	0.5	80.4
188	-9.85782e+006	-9.92246e+006	-9.94624e+006	1.83994e+000	9857820	9922460	9946240	53158.2				188	-9.85690e+006	-9.91995e+006	-9.94540e+006	1.83994e+000	9856900	9919950	9945400	53143			15.2804	14.9	0.5	80.7
189	-9.50991e+006	-9.81570e+006	-9.83499e+006	1.54096e+000	9509910	9815700	9834990	42856.4				189	-9.50725e+006	-9.81267e+006	-9.83360e+006	1.54096e+000	9507250	9812670	9833600	42835.7			20.7466	14.3	0.5	94.1
190	-9.55224e+006	-9.82823e+006	-9.84841e+006	1.38716e+000	9552240	9828230	9848410	38757.3				190	-9.54982e+006	-9.82512e+006	-9.84706e+006	1.38716e+000	9549820	9825120	9847060	38739			18.2141	13.9	0.5	92.4
191	-9.54556e+006	-9.82648e+006	-9.84635e+006	1.62000e+000	9545560	9826480	9846350	45230.8				191	-9.54298e+006	-9.82342e+006	-9.84497e+006	1.62000e+000	9542980	9823420	9844970	45209.1			21.6805	14.8	0.5	92.7
192	-8.47009e+006	-9.49568e+006	-9.50226e+006	1.37583e+000	8470090	9495680	9502260	34090.1				192	-8.46960e+006	-9.49600e+006	-9.50222e+006	1.37583e+000	8469600	9496000	9502220	34089.8			0.333352	16.7	0.5	134
193	-8.50675e+006	-9.50752e+006	-9.51413e+006	1.59310e+000	8506750	9507520	9514130	39638.1				193	-8.50649e+006	-9.50779e+006	-9.51413e+006	1.59310e+000	8506490	9507790	9514130	39638.3			-0.160058	17.1	0.5	132
194	-8.51175e+006	-9.50854e+006	-9.51560e+006	1.56145e+000	8511750	9508540	9515600	38870.5				194	-8.51139e+006	-9.50885e+006	-9.51559e+006	1.56145e+000	8511390	9508850	9515590	38870.5			0.00302494	16	0.5	132
195	-1.04638e+007	-1.04738e+007	-1.14726e+007	1.13429e+000	10463800	10473800	11472600	39073.6				195	-1.04658e+007	-1.04750e+007	-1.14755e+007	1.13429e+000	10465800	10475000	11475500	39088.6			-14.9724	21.9	0.5	17.2
196	-1.04594e+007	-1.04695e+007	-1.14593e+007	1.06689e+000	10459400	10469500	11459300	36700.1				196	-1.04612e+007	-1.04706e+007	-1.14622e+007	1.06689e+000	10461200	10470600	11462200	36713.5			-13.4262	21.1	0.5	17.8
197	-1.04507e+007	-1.04610e+007	-1.14334e+007	1.34995e+000	10450700	10461000	11433400	46309.2				197	-1.04524e+007	-1.04621e+007	-1.14361e+007	1.34995e+000	10452400	10462100	11436100	46325.3			-16.0613	21.4	0.5	18.8
198	-1.04510e+007	-1.04608e+007	-1.14324e+007	1.43524e+000	10451000	10460800	11432400	49232				198	-1.04528e+007	-1.04619e+007	-1.14351e+007	1.43524e+000	10452800	10461900	11435100	49249.3			-17.364	22.6	0.5	18.8
199	-8.51183e+006	-9.51967e+006	-9.52510e+006	5.54011e-001	8511830	9519670	9525100	13813.3				199	-8.51524e+006	-9.52095e+006	-9.52688e+006	5.54011e-001	8515240	9520950	9526880	13819.5			-6.2404	98.3	0.5	131
200	-8.52060e+006	-9.52243e+006	-9.52761e+006	7.70493e-001	8520600	9522430	9527610	19229.4				200	-8.52444e+006	-9.52380e+006	-9.52934e+006	7.70493e-001	8524440	9523800	9529340	19238.7			-9.27214	98.9	0.5	131
201	-8.54047e+006	-9.52891e+006	-9.53419e+006	7.72681e-001	8540470	9528910	9534190	19327.8				201	-8.54424e+006	-9.53031e+006	-9.53618e+006	7.72681e-001	8544240	9530310	9536180	19337.4			-9.65627	98.1	0.5	130
202	-8.52536e+006	-9.52407e+006	-9.52954e+006	5.78739e-001	8525360	9524070	9529540	14452.1				202	-8.52901e+006	-9.52550e+006	-9.53175e+006	5.78739e-001	8529010	9525500	9531750	14459.5			-7.38868	97.7	0.5	131
203	-8.50762e+006	-9.51828e+006	-9.52360e+006	5.19120e-001	8507620	9518280	9523600	12937				203	-8.51117e+006	-9.51969e+006	-9.52583e+006	5.19120e-001	8511170	9519690	9525830	12943.6			-6.53532	97.6	0.5	132
204	-1.02807e+007	-1.02953e+007	-1.09260e+007	1.80701e+000	10280700	10295300	10926000	58704.8				204	-1.02784e+007	-1.02942e+007	-1.09238e+007	1.80701e+000	10278400	10294200	10923800	58683.9			20.9574	127	0.5	38.7
205	-1.02783e+007	-1.02930e+007	-1.09191e+007	1.73785e+000	10278300	10293000	10919100	56415.4				205	-1.02759e+007	-1.02918e+007	-1.09168e+007	1.73785e+000	10275900	10291800	10916800	56394.2			21.2204	128	0.5	39
206	-1.02876e+007	-1.03021e+007	-1.09471e+007	1.52333e+000	10287600	10302100	10947100	49601				206	-1.02852e+007	-1.03010e+007	-1.09451e+007	1.52333e+000	10285200	10301000	10945100	49583.7			17.3228	128	0.5	37.9
207	-1.03683e+007	-1.03773e+007	-1.11738e+007	2.80479e+000	10368300	10377300	11173800	93616.1				207	-1.03663e+007	-1.03759e+007	-1.11702e+007	2.80479e+000	10366300	10375900	11170200	93574.2			41.8605	120	0.5	28.8
208	-1.03695e+007	-1.03776e+007	-1.11738e+007	2.87845e+000	10369500	10377600	11173800	96083.3				208	-1.03677e+007	-1.03762e+007	-1.11699e+007	2.87845e+000	10367700	10376200	11169900	96039.5			43.7543	118	0.5	28.8
209	-1.03585e+007	-1.03670e+007	-1.11414e+007	2.47717e+000	10358500	10367000	11141400	82400.7				209	-1.03568e+007	-1.03657e+007	-1.11378e+007	2.47717e+000	10356800	10365700	11137800	82365.8			34.9062	118	0.5	30.1
210	-1.02909e+007	-1.03026e+007	-1.09459e+007	2.12284e+000	10290900	10302600	10945900	69132.1				210	-1.02905e+007	-1.03021e+007	-1.09442e+007	2.12284e+000	10290500	10302100	10944200	69120.3			11.7415	33.5	0.5	37.8
211	-1.02727e+007	-1.02860e+007	-1.08962e+007	2.42463e+000	10272700	10286000	10896200	78527.8				211	-1.02722e+007	-1.02855e+007	-1.08944e+007	2.42463e+000	10272200	10285500	10894400	78513.5			14.3679	33.3	0.5	39.8
212	-1.02724e+007	-1.02850e+007	-1.08925e+007	1.75822e+000	10272400	10285000	10892500	56925.7				212	-1.02720e+007	-1.02845e+007	-1.08906e+007	1.75822e+000	10272000	10284500	10890600	56915.2			10.4498	34.3	0.5	40
213	-1.02845e+007	-1.02960e+007	-1.09251e+007	1.52558e+000	10284500	10296000	10925100	49572.6				213	-1.02841e+007	-1.02953e+007	-1.09228e+007	1.52558e+000	10284100	10295300	10922800	49561.6			11.0389	35.1	0.5	38.6
214	-1.02154e+007	-1.02273e+007	-1.07135e+007	6.27807e-001	10215400	10227300	10713500	19940.2				214	-1.02130e+007	-1.02256e+007	-1.07092e+007	6.27807e-001	10213000	10225600	10709200	19929.3			10.886	104	0.5	46.9
215	-1.02228e+007	-1.02329e+007	-1.07289e+007	9.60486e-001	10222800	10232900	10728900	30563.1				215	-1.02203e+007	-1.02311e+007	-1.07241e+007	9.60486e-001	10220300	10231100	10724100	30545.1			18.0842	103	0.5	46.2
216	-1.02155e+007	-1.02264e+007	-1.07098e+007	8.36191e-001	10215500	10226400	10709800	26550.9				216	-1.02129e+007	-1.02246e+007	-1.07052e+007	8.36191e-001	10212900	10224600	10705200	26535.4			15.5303	103	0.5	47
217	-1.02091e+007	-1.02217e+007	-1.06970e+007	5.43160e-001	10209100	10221700	10697000	17219.7				217	-1.02069e+007	-1.02202e+007	-1.06930e+007	5.43160e-001	10206900	10220200	10693000	17211.1			8.6279	103	0.5	47.6
218	-1.02074e+007	-1.02208e+007	-1.06951e+007	6.27640e-001	10207400	10220800	10695100	19892.2				218	-1.02050e+007	-1.02192e+007	-1.06910e+007	6.27640e-001	10205000	10219200	10691000	19881.7			10.4757	104	0.5	47.7
219	-1.03447e+007	-1.03676e+007	-1.10413e+007	1.98931e+000	10344700	10367600	11041300	65675.3				219	-1.03427e+007	-1.03664e+007	-1.10342e+007	1.98931e+000	10342700	10366400	11034200	65631.3			44.088	85.2	0.5	32.7
220	-1.03413e+007	-1.03621e+007	-1.10329e+007	1.93286e+000	10341300	10362100	11032900	63741.2				220	-1.03391e+007	-1.03609e+007	-1.10252e+007	1.93286e+000	10339100	10360900	11025200	63695			46.1487	87.5	0.5	33.2
221	-1.03378e+007	-1.03603e+007	-1.10203e+007	1.74771e+000	10337800	10360300	11020300	57568				221	-1.03356e+007	-1.03592e+007	-1.10126e+007	1.74771e+000	10335600	10359200	11012600	57526.7			41.3323	86.5	0.5	33.6
222	-1.00845e+007	-1.01317e+007	-1.04537e+007	1.96283e+000	10084500	10131700	10453700	60388.6				222	-1.00810e+007	-1.01305e+007	-1.04524e+007	1.96283e+000	10081000	10130500	10452400	60365.1			23.4329	55.7	0.5	58.2
223	-1.00576e+007	-1.01187e+007	-1.04277e+007	1.85062e+000	10057600	10118700	10427700	56691.4				223	-1.00526e+007	-1.01174e+007	-1.04274e+007	1.85062e+000	10052600	10117400	10427400	56667.4			23.9969	55.7	0.5	59.8
224	-1.00744e+007	-1.01268e+007	-1.04436e+007	1.39666e+000	10074400	10126800	10443600	42899.3				224	-1.00703e+007	-1.01255e+007	-1.04427e+007	1.39666e+000	10070300	10125500	10442700	42881.8			17.4163	54.6	0.5	58.8
225	-8.44894e+006	-9.49191e+006	-9.49617e+006	8.20496e-001	8448940	9491910	9496170	20287.3				225	-8.44972e+006	-9.49205e+006	-9.49639e+006	8.20496e-001	8449720	9492050	9496390	20288.9			-1.57089	31	0.5	134
226	-8.42715e+006	-9.48492e+006	-9.48912e+006	9.18770e-001	8427150	9484920	9489120	22661.2				226	-8.42767e+006	-9.48506e+006	-9.48929e+006	9.18770e-001	8427670	9485060	9489290	22662.5			-1.29224	31.1	0.5	135
227	-8.46924e+006	-9.49860e+006	-9.50277e+006	7.85328e-001	8469240	9498600	9502770	19462.8				227	-8.47004e+006	-9.49855e+006	-9.50295e+006	7.85328e-001	8470040	9498550	9502950	19464			-1.1879	31	0.5	134
228	-8.97032e+006	-9.65904e+006	-9.66463e+006	1.77959e+000	8970320	9659040	9664630	46666.4				228	-8.96936e+006	-9.65886e+006	-9.66435e+006	1.77959e+000	8969360	9658860	9664350	46661.9			4.48777	41	0.5	114
229	-8.95564e+006	-9.65626e+006	-9.66036e+006	1.92319e+000	8955640	9656260	9660360	50357.8				229	-8.95480e+006	-9.65582e+006	-9.66005e+006	1.92319e+000	8954800	9655820	9660050	50352.3			5.52156	42.5	0.5	115
230	-8.94291e+006	-9.65049e+006	-9.65583e+006	1.87715e+000	8942910	9650490	9655830	49074.5				230	-8.94206e+006	-9.65013e+006	-9.65554e+006	1.87715e+000	8942060	9650130	9655540	49069.5			5.0548	40.7	0.5	115
231	-1.03504e+007	-1.03676e+007	-1.10646e+007	1.83745e+000	10350400	10367600	11064600	60777.9				231	-1.03483e+007	-1.03664e+007	-1.10571e+007	1.83745e+000	10348300	10366400	11057100	60735.1			42.8047	90.1	0.5	32.1
232	-1.03401e+007	-1.03576e+007	-1.10323e+007	1.70232e+000	10340100	10357600	11032300	56116.8				232	-1.03378e+007	-1.03564e+007	-1.10241e+007	1.70232e+000	10337800	10356400	11024100	56073.9			42.8684	90.1	0.5	33.4
233	-1.01913e+007	-1.02080e+007	-1.06586e+007	2.08984e+000	10191300	10208000	10658600	65952.1				233	-1.01889e+007	-1.02063e+007	-1.06542e+007	2.08984e+000	10188900	10206300	10654200	65915.6			36.5348	46.1	0.5	49.2
234	-1.01860e+007	-1.02048e+007	-1.06511e+007	2.17932e+000	10186000	10204800	10651100	68704.5				234	-1.01834e+007	-1.02032e+007	-1.06471e+007	2.17932e+000	10183400	10203200	10647100	68667.9			36.6543	44.6	0.5	49.5
235	-1.00038e+007	-1.00991e+007	-1.04011e+007	1.92158e+000	10003800	10099100	10401100	58483.5				235	-9.99816e+006	-1.00984e+007	-1.04039e+007	1.92158e+000	9998160	10098400	10403900	58470.9			12.5783	91.5	0.5	62
236	-9.97589e+006	-1.00883e+007	-1.03850e+007	1.75668e+000	9975890	10088300	10385000	53273.7				236	-9.96863e+006	-1.00873e+007	-1.03883e+007	1.75668e+000	9968630	10087300	10388300	53257.6			16.1769	91.9	0.5	63.4
237	-9.76546e+006	-9.89789e+006	-9.91763e+006	1.99928e+000	9765460	9897890	9917630	57200.5				237	-9.76115e+006	-9.89775e+006	-9.91654e+006	1.99928e+000	9761150	9897750	9916540	57179.3			21.2053	52.2	0.5	84.1
238	-9.76622e+006	-9.91214e+006	-9.92130e+006	2.35185e+000	9766220	9912140	9921300	67373.3				238	-9.76005e+006	-9.91284e+006	-9.91996e+006	2.35185e+000	9760050	9912840	9919960	67342.7			30.5609	53.3	0.5	83.5
239	-9.09975e+006	-9.69571e+006	-9.70527e+006	2.35841e+000	9099750	9695710	9705270	62721.3				239	-9.09783e+006	-9.69412e+006	-9.70441e+006	2.35841e+000	9097830	9694120	9704410	62702.3			18.9972	36.2	0.5	110
240	-9.12634e+006	-9.70186e+006	-9.71328e+006	2.64457e+000	9126340	9701860	9713280	70526.3				240	-9.12442e+006	-9.70041e+006	-9.71246e+006	2.64457e+000	9124420	9700410	9712460	70505.9			20.4233	35.3	0.5	108
241	-8.98612e+006	-9.66107e+006	-9.66899e+006	2.00479e+000	8986120	9661070	9668990	52650.5				241	-8.98920e+006	-9.66198e+006	-9.66997e+006	2.00479e+000	8989200	9661980	9669970	52668.4			-17.845	116	0.5	114
242	-8.95586e+006	-9.65330e+006	-9.65969e+006	2.75685e+000	8955860	9653300	9659690	72168.6				242	-8.95839e+006	-9.65393e+006	-9.66046e+006	2.75685e+000	8958390	9653930	9660460	72187.9			-19.2923	115	0.5	115
243	-9.29181e+006	-9.74944e+006	-9.76541e+006	2.06016e+000	9291810	9749440	9765410	55939.4				243	-9.29357e+006	-9.74920e+006	-9.76578e+006	2.06016e+000	9293570	9749200	9765780	55946.4			-6.99915	118	0.5	102
244	-9.24866e+006	-9.73722e+006	-9.75187e+006	2.58535e+000	9248660	9737220	9751870	69872.5				244	-9.25051e+006	-9.73720e+006	-9.75231e+006	2.58535e+000	9250510	9737200	9752310	69883.1			-10.5934	117	0.5	104
245	-9.09945e+006	-9.91800e+006	-1.05654e+007	1.49767e+000	9099450	9918000	10565400	43104.3				245	-9.07755e+006	-9.92022e+006	-1.05964e+007	1.49767e+000	9077550	9920220	10596400	43155.5			-51.2363	71.6	0.5	83.6
246	-9.17612e+006	-9.91106e+006	-1.04604e+007	1.14573e+000	9176120	9911060	10460400	32852.4				246	-9.15821e+006	-9.91305e+006	-1.04864e+007	1.14573e+000	9158210	9913050	10486400	32885			-32.5524	72	0.5	84.7
247	-8.57814e+006	-9.54315e+006	-9.55475e+006	1.72528e+000	8578140	9543150	9554750	43374.8				247	-8.58173e+006	-9.54446e+006	-9.55651e+006	1.72528e+000	8581730	9544460	9556510	43394.9			-20.0807	83.1	0.5	129
248	-8.55533e+006	-9.53568e+006	-9.54702e+006	1.44239e+000	8555330	9535680	9547020	36168.1				248	-8.55895e+006	-9.53706e+006	-9.54905e+006	1.44239e+000	8558950	9537060	9549050	36185.9			-17.7615	82.8	0.5	129
249	-1.04164e+007	-1.04265e+007	-1.13267e+007	2.60269e+000	10416400	10426500	11326700	88283.3				249	-1.04144e+007	-1.04253e+007	-1.13238e+007	2.60269e+000	10414400	10425300	11323800	88249.2			34.028	128	0.5	22.9
250	-1.04045e+007	-1.04151e+007	-1.12921e+007	2.66511e+000	10404500	10415100	11292100	90064.9				250	-1.04023e+007	-1.04139e+007	-1.12892e+007	2.66511e+000	10402300	10413900	11289200	90029			35.8348	128	0.5	24.3
251	-1.02023e+007	-1.02208e+007	-1.07002e+007	1.03135e+000	10202300	10220800	10700200	32688				251	-1.01988e+007	-1.02192e+007	-1.06969e+007	1.03135e+000	10198800	10219200	10696900	32670.3			17.7012	129	0.5	47.7
252	-1.01949e+007	-1.02137e+007	-1.06784e+007	7.36801e-001	10194900	10213700	10678400	23297				252	-1.01913e+007	-1.02119e+007	-1.06748e+007	7.36801e-001	10191300	10211900	10674800	23283.4			13.5389	130	0.5	48.6
253	-8.52249e+006	-9.51361e+006	-9.51947e+006	1.37351e+000	8522490	9513610	9519470	34238.8				253	-8.52247e+006	-9.51371e+006	-9.51949e+006	1.37351e+000	8522470	9513710	9519490	34239.1			-0.270164	26.7	0.5	132
254	-1.04536e+007	-1.04611e+007	-1.14308e+007	1.01090e+000	10453600	10461100	11430800	34678.3				254	-1.04519e+007	-1.04597e+007	-1.14269e+007	1.01090e+000	10451900	10459700	11426900	34662.9			15.4463	122	0.5	18.7
255	-1.04498e+007	-1.04568e+007	-1.14170e+007	1.48830e+000	10449800	10456800	11417000	50983.4				255	-1.04479e+007	-1.04553e+007	-1.14131e+007	1.48830e+000	10447900	10455300	11413100	50959.8			23.6173	121	0.5	19.3
256	-1.00120e+007	-1.00380e+007	-1.01431e+007	1.30922e+000	10012000	10038000	10143100	39022.8				256	-1.00087e+007	-1.00361e+007	-1.01391e+007	1.30922e+000	10008700	10036100	10139100	38999			23.8133	132	0.5	69.8
257	-1.00037e+007	-1.00296e+007	-1.01171e+007	1.33360e+000	10003700	10029600	10117100	39636.6				257	-1.00001e+007	-1.00278e+007	-1.01134e+007	1.33360e+000	10000100	10027800	10113400	39612.7			23.9395	132	0.5	70.8
258	-8.47324e+006	-9.49889e+006	-9.50382e+006	1.35667e+000	8473240	9498890	9503820	33634.4				258	-8.47907e+006	-9.50101e+006	-9.50576e+006	1.35667e+000	8479070	9501010	9505760	33657.4			-23.0065	129	0.5	134
259	-8.49703e+006	-9.50611e+006	-9.51141e+006	1.15349e+000	8497030	9506110	9511410	28673.2				259	-8.50305e+006	-9.50815e+006	-9.51338e+006	1.15349e+000	8503050	9508150	9513380	28693.1			-19.8433	129	0.5	133
260	-9.47878e+006	-9.80546e+006	-9.82487e+006	9.69503e-001	9478780	9805460	9824870	26869.6				260	-9.47645e+006	-9.80238e+006	-9.82354e+006	9.69503e-001	9476450	9802380	9823540	26857.2			12.4223	17.2	0.5	95.3
261	-9.50556e+006	-9.81338e+006	-9.83336e+006	1.14204e+000	9505560	9813380	9833360	31744				261	-9.50290e+006	-9.81028e+006	-9.83195e+006	1.14204e+000	9502900	9810280	9831950	31728.4			15.57	17.6	0.5	94.2
262	-1.02498e+007	-1.02527e+007	-1.07829e+007	6.21813e-001	10249800	10252700	10782900	19916.5				262	-1.02479e+007	-1.02508e+007	-1.07770e+007	6.21813e-001	10247900	10250800	10777000	19903.8			12.6116	100	0.5	43.8
263	-1.02434e+007	-1.02471e+007	-1.07665e+007	6.80813e-001	10243400	10247100	10766500	21765.9				263	-1.02416e+007	-1.02453e+007	-1.07610e+007	6.80813e-001	10241600	10245300	10761000	21753			12.9334	100	0.5	44.5
264	-1.02013e+007	-1.02152e+007	-1.06780e+007	8.34275e-001	10201300	10215200	10678000	26391.3				264	-1.01993e+007	-1.02138e+007	-1.06745e+007	8.34275e-001	10199300	10213800	10674500	26379.5			11.8486	103	0.5	48.4
265	-1.01919e+007	-1.02073e+007	-1.06553e+007	1.05366e+000	10191900	10207300	10655300	33244.3				265	-1.01898e+007	-1.02060e+007	-1.06521e+007	1.05366e+000	10189800	10206000	10652100	33230			14.2675	103	0.5	49.3
266	-1.03511e+007	-1.03581e+007	-1.11126e+007	8.53477e-001	10351100	10358100	11112600	28307.1				266	-1.03511e+007	-1.03577e+007	-1.11106e+007	8.53477e-001	10351100	10357700	11110600	28302.6			4.50494	35.1	0.5	31.1
267	-1.03531e+007	-1.03594e+007	-1.11159e+007	1.11854e+000	10353100	10359400	11115900	37114.1				267	-1.03530e+007	-1.03590e+007	-1.11140e+007	1.11854e+000	10353000	10359000	11114000	37108.2			5.8792	35.9	0.5	31
268	-1.02317e+007	-1.02482e+007	-1.07825e+007	1.21175e+000	10231700	10248200	10782500	38756.4				268	-1.02289e+007	-1.02468e+007	-1.07796e+007	1.21175e+000	10228900	10246800	10779600	38738.8			17.6901	119	0.5	44.4
269	-1.02304e+007	-1.02472e+007	-1.07797e+007	1.11428e+000	10230400	10247200	10779700	35627.2				269	-1.02275e+007	-1.02457e+007	-1.07768e+007	1.11428e+000	10227500	10245700	10776800	35610.4			16.707	120	0.5	44.5
270	-1.02972e+007	-1.03131e+007	-1.09822e+007	9.27506e-001	10297200	10313100	10982200	30310.3				270	-1.02973e+007	-1.03131e+007	-1.09824e+007	9.27506e-001	10297300	10313100	10982400	30310.9			-0.594228	19	0.5	36.6
271	-1.03049e+007	-1.03205e+007	-1.10047e+007	1.21970e+000	10304900	10320500	11004700	39956.4				271	-1.03050e+007	-1.03205e+007	-1.10048e+007	1.21970e+000	10305000	10320500	11004800	39956.9			-0.513033	19.5	0.5	35.6
272	-9.84766e+006	-9.98316e+006	-1.00835e+007	2.27457e+000	9847660	9983160	10083500	66556.7				272	-9.83751e+006	-9.98211e+006	-1.00894e+007	2.27457e+000	9837510	9982110	10089400	66534.5			22.1765	96.9	0.5	76
273	-9.85883e+006	-9.98331e+006	-1.00729e+007	1.73009e+000	9858830	9983310	10072900	50625.6				273	-9.84893e+006	-9.98228e+006	-1.00786e+007	1.73009e+000	9848930	9982280	10078600	50608.9			16.7541	97.8	0.5	76.1
274	-1.03440e+007	-1.03592e+007	-1.11241e+007	8.32238e-001	10344000	10359200	11124100	27614.1				274	-1.03443e+007	-1.03595e+007	-1.11251e+007	8.32238e-001	10344300	10359500	11125100	27617			-2.86517	13.8	0.5	31
275	-1.03517e+007	-1.03667e+007	-1.11468e+007	1.07268e+000	10351700	10366700	11146800	35679.4				275	-1.03522e+007	-1.03671e+007	-1.11481e+007	1.07268e+000	10352200	10367100	11148100	35684.5			-5.06688	14.2	0.5	30.1
276	-8.48429e+006	-9.49997e+006	-9.50679e+006	1.29868e+000	8484290	9499970	9506790	32229.5				276	-8.48941e+006	-9.50341e+006	-9.50888e+006	1.29868e+000	8489410	9503410	9508880	32253.7			-24.2161	136	0.5	133
277	-8.46360e+006	-9.49321e+006	-9.50007e+006	1.32497e+000	8463600	9493210	9500070	32804.5				277	-8.46893e+006	-9.49702e+006	-9.50231e+006	1.32497e+000	8468930	9497020	9502310	32831			-26.4169	136	0.5	134
278	-1.04491e+007	-1.04677e+007	-1.13678e+007	1.81712e+000	10449100	10467700	11367800	62078.5				278	-1.04485e+007	-1.04663e+007	-1.13666e+007	1.81712e+000	10448500	10466300	11366600	62066.2			12.3476	73	0.5	20.2
279	-1.04574e+007	-1.04753e+007	-1.13940e+007	2.14011e+000	10457400	10475300	11394000	73310.7				279	-1.04568e+007	-1.04740e+007	-1.13928e+007	2.14011e+000	10456800	10474000	11392800	73296.6			14.1305	72.5	0.5	19.2
280	-1.04667e+007	-1.04841e+007	-1.14231e+007	2.16145e+000	10466700	10484100	11423100	74266				280	-1.04661e+007	-1.04829e+007	-1.14222e+007	2.16145e+000	10466100	10482900	11422200	74253.6			12.3568	72.1	0.5	18.1
281	-9.81707e+006	-9.99049e+006	-1.01441e+007	2.18308e+000	9817070	9990490	10144100	64047.8				281	-9.80452e+006	-9.98924e+006	-1.01515e+007	2.18308e+000	9804520	9989240	10151500	64022.8			25.058	94.2	0.5	75.1
282	-9.83155e+006	-9.98995e+006	-1.01274e+007	2.28535e+000	9831550	9989950	10127400	67032.4				282	-9.82006e+006	-9.98873e+006	-1.01339e+007	2.28535e+000	9820060	9988730	10133900	67006.6			25.822	95.2	0.5	75.2
283	-8.97864e+006	-9.67880e+006	-9.70863e+006	1.62340e+000	8978640	9678800	9708630	42793.1				283	-8.97948e+006	-9.67978e+006	-9.71178e+006	1.62340e+000	8979480	9679780	9711780	42808.3			-15.2803	78.3	0.5	112
284	-8.95315e+006	-9.66995e+006	-9.69794e+006	1.66744e+000	8953150	9669950	9697940	43818.8				284	-8.95398e+006	-9.67089e+006	-9.70098e+006	1.66744e+000	8953980	9670890	9700980	43833.9			-15.1649	78.1	0.5	113
285	-8.94628e+006	-9.66734e+006	-9.69415e+006	1.55055e+000	8946280	9667340	9694150	40709.8				285	-8.94682e+006	-9.66819e+006	-9.69708e+006	1.55055e+000	8946820	9668190	9697080	40722.5			-12.7346	79.5	0.5	114
286	-8.97280e+006	-9.67650e+006	-9.70509e+006	1.57072e+000	8972800	9676500	9705090	41371.1				286	-8.97372e+006	-9.67750e+006	-9.70825e+006	1.57072e+000	8973720	9677500	9708250	41386.2			-15.084	79.7	0.5	113
287	-1.03636e+007	-1.03645e+007	-1.11262e+007	1.62271e+000	10363600	10364500	11126200	53931				287	-1.03619e+007	-1.03626e+007	-1.11201e+007	1.62271e+000	10361900	10362600	11120100	53897.1			33.8865	107	0.5	30.4
288	-1.03623e+007	-1.03626e+007	-1.11181e+007	1.51932e+000	10362300	10362600	11118100	50457.5				288	-1.03603e+007	-1.03611e+007	-1.11116e+007	1.51932e+000	10360300	10361100	11111600	50424.7			32.7635	105	0.5	30.7
289	-1.03530e+007	-1.03534e+007	-1.10913e+007	1.56046e+000	10353000	10353400	11091300	51672.4				289	-1.03515e+007	-1.03516e+007	-1.10850e+007	1.56046e+000	10351500	10351600	11085000	51640.2			32.2561	105	0.5	31.7
290	-1.03540e+007	-1.03555e+007	-1.10988e+007	1.58021e+000	10354000	10355500	11098800	52362.7				290	-1.03523e+007	-1.03536e+007	-1.10928e+007	1.58021e+000	10352300	10353600	11092800	52330.1			32.5743	107	0.5	31.5
291	-1.03741e+007	-1.03757e+007	-1.11612e+007	1.60529e+000	10374100	10375700	11161200	53548				291	-1.03724e+007	-1.03737e+007	-1.11551e+007	1.60529e+000	10372400	10373700	11155100	53514.1			33.9371	108	0.5	29.1
292	-1.03643e+007	-1.03663e+007	-1.11329e+007	1.62342e+000	10364300	10366300	11132900	53987.1				292	-1.03627e+007	-1.03646e+007	-1.11273e+007	1.62342e+000	10362700	10364600	11127300	53956			31.1231	108	0.5	30.2
293	-1.04581e+007	-1.04680e+007	-1.14546e+007	1.59554e+000	10458100	10468000	11454600	54858.8				293	-1.04568e+007	-1.04670e+007	-1.14519e+007	1.59554e+000	10456800	10467000	11451900	54841.4			17.4003	130	0.5	17.9
294	-1.04591e+007	-1.04687e+007	-1.14565e+007	1.78422e+000	10459100	10468700	11456500	61360.1				294	-1.04576e+007	-1.04676e+007	-1.14535e+007	1.78422e+000	10457600	10467600	11453500	61338.3			21.7823	129	0.5	17.8
295	-1.04482e+007	-1.04580e+007	-1.14236e+007	1.75921e+000	10448200	10458000	11423600	60289.2				295	-1.04468e+007	-1.04570e+007	-1.14209e+007	1.75921e+000	10446800	10457000	11420900	60269.7			19.4978	129	0.5	19.1
296	-1.04477e+007	-1.04579e+007	-1.14236e+007	1.66859e+000	10447700	10457900	11423600	57181.6				296	-1.04462e+007	-1.04568e+007	-1.14209e+007	1.66859e+000	10446200	10456800	11420900	57162.4			19.1648	130	0.5	19.1
297	-1.04650e+007	-1.04754e+007	-1.14780e+007	1.14308e+000	10465000	10475400	11478000	39397.2				297	-1.04638e+007	-1.04745e+007	-1.14754e+007	1.14308e+000	10463800	10474500	11475400	39385.5			11.7592	132	0.5	16.9
298	-1.04570e+007	-1.04674e+007	-1.14531e+007	1.26800e+000	10457000	10467400	11453100	43588.4				298	-1.04555e+007	-1.04664e+007	-1.14506e+007	1.26800e+000	10455500	10466400	11450600	43574.6			13.7477	131	0.5	18
299	-9.02034e+006	-9.66679e+006	-9.67877e+006	1.91587e+000	9020340	9666790	9678770	50484.8				299	-9.01803e+006	-9.66519e+006	-9.67781e+006	1.91587e+000	9018030	9665190	9677810	50467.8			17.0331	16.5	0.5	113
300	-9.01428e+006	-9.66515e+006	-9.67688e+006	1.72286e+000	9014280	9665150	9676880	45369.2				300	-9.01204e+006	-9.66366e+006	-9.67597e+006	1.72286e+000	9012040	9663660	9675970	45354.6			14.5736	15.2	0.5	113
301	-8.97822e+006	-9.65365e+006	-9.66525e+006	1.54607e+000	8978220	9653650	9665250	40549.4				301	-8.97597e+006	-9.65224e+006	-9.66435e+006	1.54607e+000	8975970	9652240	9664350	40536.6			12.8015	15.2	0.5	114
302	-8.98133e+006	-9.65486e+006	-9.66630e+006	1.65996e+000	8981330	9654860	9666300	43552.5				302	-8.97914e+006	-9.65331e+006	-9.66539e+006	1.65996e+000	8979140	9653310	9665390	43538.5			14.0557	16.3	0.5	114
303	-9.19444e+006	-9.72771e+006	-9.73627e+006	1.50974e+000	9194440	9727710	9736270	40584.7				303	-9.19542e+006	-9.72844e+006	-9.73669e+006	1.50974e+000	9195420	9728440	9736690	40590.7			-5.95713	107	0.5	106
304	-9.16656e+006	-9.72150e+006	-9.72793e+006	2.26588e+000	9166560	9721500	9727930	60736.6				304	-9.16769e+006	-9.72246e+006	-9.72844e+006	2.26588e+000	9167690	9722460	9728440	60747.5			-10.9188	105	0.5	107
305	-1.03292e+007	-1.03469e+007	-1.09983e+007	1.48978e+000	10329200	10346900	10998300	48933.9				305	-1.03269e+007	-1.03459e+007	-1.09899e+007	1.48978e+000	10326900	10345900	10989900	48896.4			37.4663	90.3	0.5	34.7
306	-1.03417e+007	-1.03608e+007	-1.10355e+007	1.76349e+000	10341700	10360800	11035500	58162.7				306	-1.03394e+007	-1.03596e+007	-1.10275e+007	1.76349e+000	10339400	10359600	11027500	58119.1			43.6394	88.8	0.5	33.2
307	-8.88833e+006	-9.63337e+006	-9.63829e+006	2.62676e+000	8888330	9633370	9638290	68254.2				307	-8.88757e+006	-9.63273e+006	-9.63794e+006	2.62676e+000	8887570	9632730	9637940	68245.8			8.35486	39.9	0.5	117
308	-8.91699e+006	-9.64235e+006	-9.64750e+006	2.31025e+000	8916990	9642350	9647500	60222.5				308	-8.91574e+006	-9.64165e+006	-9.64702e+006	2.31025e+000	8915740	9641650	9647020	60212.3			10.1218	40.2	0.5	116
309	-8.91567e+006	-9.64005e+006	-9.64661e+006	3.21439e+000	8915670	9640050	9646610	83764.3				309	-8.91459e+006	-9.63904e+006	-9.64610e+006	3.21439e+000	8914590	9639040	9646100	83749			15.2533	37.8	0.5	116
310	-1.03834e+007	-1.03844e+007	-1.11824e+007	8.43392e-001	10383400	10384400	11182400	28204				310	-1.03814e+007	-1.03828e+007	-1.11761e+007	8.43392e-001	10381400	10382800	11176100	28185.9			18.0712	106	0.5	28.2
311	-1.03849e+007	-1.03853e+007	-1.11879e+007	1.34457e+000	10384900	10385300	11187900	44987.1				311	-1.03830e+007	-1.03834e+007	-1.11820e+007	1.34457e+000	10383000	10383400	11182000	44958.9			28.1485	106	0.5	28
312	-8.50118e+006	-9.50782e+006	-9.51284e+006	1.44783e+000	8501180	9507820	9512840	36008.1				312	-8.50693e+006	-9.50995e+006	-9.51477e+006	1.44783e+000	8506930	9509950	9514770	36032.5			-24.4328	130	0.5	133
313	-8.52279e+006	-9.51420e+006	-9.51969e+006	1.68194e+000	8522790	9514200	9519690	41930.7				313	-8.52855e+006	-9.51618e+006	-9.52158e+006	1.68194e+000	8528550	9516180	9521580	41958.6			-27.8587	129	0.5	132
314	-8.50555e+006	-9.50807e+006	-9.51397e+006	1.93412e+000	8505550	9508070	9513970	48120.8				314	-8.51102e+006	-9.51027e+006	-9.51585e+006	1.93412e+000	8511020	9510270	9515850	48152.7			-31.8634	131	0.5	132
315	-1.04792e+007	-1.04890e+007	-1.15191e+007	8.57666e-001	10479200	10489000	11519100	29690.6				315	-1.04781e+007	-1.04881e+007	-1.15167e+007	8.57666e-001	10478100	10488100	11516700	29682.3			8.27471	130	0.5	15.3
316	-1.04766e+007	-1.04863e+007	-1.15110e+007	1.02695e+000	10476600	10486300	11511000	35520.4				316	-1.04753e+007	-1.04854e+007	-1.15084e+007	1.02695e+000	10475300	10485400	11508400	35509.6			10.7962	131	0.5	15.7
317	-9.96905e+006	-1.00725e+007	-1.03271e+007	1.40036e+000	9969050	10072500	10327100	42238.9				317	-9.96050e+006	-1.00710e+007	-1.03298e+007	1.40036e+000	9960500	10071000	10329800	42219.3			19.571	53.7	0.5	65.4
318	-9.96946e+006	-1.00756e+007	-1.03396e+007	1.75449e+000	9969460	10075600	10339600	52977.6				318	-9.96012e+006	-1.00740e+007	-1.03422e+007	1.75449e+000	9960120	10074000	10342200	52949.7			27.8857	54.6	0.5	65
319	-9.99851e+006	-1.00902e+007	-1.03702e+007	1.86734e+000	9998510	10090200	10370200	56661.6				319	-9.99039e+006	-1.00887e+007	-1.03721e+007	1.86734e+000	9990390	10088700	10372100	56634			27.6636	54.9	0.5	63.2
320	-1.01262e+007	-1.01536e+007	-1.05017e+007	1.75209e+000	10126200	10153600	10501700	54299.7				320	-1.01239e+007	-1.01528e+007	-1.05005e+007	1.75209e+000	10123900	10152800	10500500	54284.5			15.1051	93.8	0.5	55.6
321	-1.01475e+007	-1.01661e+007	-1.05312e+007	1.54908e+000	10147500	10166100	10531200	48207.1				321	-1.01460e+007	-1.01654e+007	-1.05298e+007	1.54908e+000	10146000	10165400	10529800	48195.8			11.2795	94	0.5	54.1
322	-1.01301e+007	-1.01542e+007	-1.05001e+007	1.68301e+000	10130100	10154200	10500100	52168.1				322	-1.01283e+007	-1.01535e+007	-1.04989e+007	1.68301e+000	10128300	10153500	10498900	52155.6			12.5206	92.7	0.5	55.6
323	-1.01642e+007	-1.01767e+007	-1.05580e+007	1.27901e+000	10164200	10176700	10558000	39943.6				323	-1.01631e+007	-1.01760e+007	-1.05564e+007	1.27901e+000	10163100	10176000	10556400	39934.7			8.85688	94.1	0.5	52.8
324	-1.00993e+007	-1.01372e+007	-1.04613e+007	2.98389e+000	10099300	10137200	10461300	91968.9				324	-1.00953e+007	-1.01357e+007	-1.04595e+007	2.98389e+000	10095300	10135700	10459500	91925.4			43.4692	58.7	0.5	57.5
325	-1.00920e+007	-1.01350e+007	-1.04599e+007	2.46761e+000	10092000	10135000	10459900	76002.9				325	-1.00881e+007	-1.01336e+007	-1.04581e+007	2.46761e+000	10088100	10133600	10458100	75967.9			34.9565	57.1	0.5	57.8
326	-1.00621e+007	-1.01212e+007	-1.04330e+007	2.17230e+000	10062100	10121200	10433000	66599.4				326	-1.00566e+007	-1.01197e+007	-1.04327e+007	2.17230e+000	10056600	10119700	10432700	66568.2			31.1623	56.9	0.5	59.5
327	-1.00646e+007	-1.01222e+007	-1.04349e+007	2.78292e+000	10064600	10122200	10434900	85350.1				327	-1.00592e+007	-1.01209e+007	-1.04347e+007	2.78292e+000	10059200	10120900	10434700	85312.4			37.7103	58.3	0.5	59.3
328	-1.01159e+007	-1.01422e+007	-1.04651e+007	3.08157e+000	10115900	10142200	10465100	95135				328	-1.01127e+007	-1.01408e+007	-1.04629e+007	3.08157e+000	10112700	10140800	10462900	95093			42.0467	60.5	0.5	56.9
329	-9.40184e+006	-9.80908e+006	-9.81786e+006	9.00358e-001	9401840	9809080	9817860	24821.1				329	-9.39955e+006	-9.80916e+006	-9.82051e+006	9.00358e-001	9399550	9809160	9820510	24822.1			-1.03941	94	0.5	96.9
330	-9.40997e+006	-9.81319e+006	-9.82654e+006	1.05244e+000	9409970	9813190	9826540	29055.3				330	-9.40766e+006	-9.81321e+006	-9.82894e+006	1.05244e+000	9407660	9813210	9828940	29055.9			-0.543695	93.1	0.5	96.4
331	-9.38628e+006	-9.80662e+006	-9.82339e+006	1.31583e+000	9386280	9806620	9823390	36245.6				331	-9.38528e+006	-9.80693e+006	-9.82567e+006	1.31583e+000	9385280	9806930	9825670	36249.8			-4.2476	92.5	0.5	97.2
332	-9.37969e+006	-9.80260e+006	-9.81356e+006	1.08448e+000	9379690	9802600	9813560	29830.8				332	-9.37800e+006	-9.80270e+006	-9.81565e+006	1.08448e+000	9378000	9802700	9815650	29832.1			-1.30288	93.7	0.5	97.7
333	-9.41772e+006	-9.81251e+006	-9.81600e+006	6.11193e-001	9417720	9812510	9816000	16868.8				333	-9.41630e+006	-9.81253e+006	-9.81750e+006	6.11193e-001	9416300	9812530	9817500	16869.1			-0.227189	95.2	0.5	96.5
334	-9.39788e+006	-9.80655e+006	-9.81150e+006	7.97028e-001	9397880	9806550	9811500	21953				334	-9.39660e+006	-9.80655e+006	-9.81277e+006	7.97028e-001	9396600	9806550	9812770	21953.1			-0.116961	95.1	0.5	97.2
335	-9.63771e+006	-9.86504e+006	-9.87833e+006	2.58838e+000	9637710	9865040	9878330	73066.9				335	-9.63456e+006	-9.86716e+006	-9.87808e+006	2.58838e+000	9634560	9867160	9878080	73061			5.85604	95.9	0.5	88.6
336	-9.59936e+006	-9.85646e+006	-9.86685e+006	2.39370e+000	9599360	9856460	9866850	67306.4				336	-9.59667e+006	-9.85826e+006	-9.86664e+006	2.39370e+000	9596670	9858260	9866640	67301.8			4.59607	95.6	0.5	89.9
337	-9.56651e+006	-9.85525e+006	-9.85852e+006	1.67737e+000	9566510	9855250	9858520	47031				337	-9.56369e+006	-9.85783e+006	-9.85846e+006	1.67737e+000	9563690	9857830	9858460	47030.5			0.547367	94.8	0.5	90.9
338	-9.25461e+006	-9.78529e+006	-9.86790e+006	2.00202e+000	9254610	9785290	9867900	54766.9				338	-9.25137e+006	-9.78561e+006	-9.87243e+006	2.00202e+000	9251370	9785610	9872430	54774.4			-7.56436	74.4	0.5	99.7
339	-9.26738e+006	-9.79130e+006	-9.87969e+006	2.43645e+000	9267380	9791300	9879690	66791				339	-9.26400e+006	-9.79165e+006	-9.88450e+006	2.43645e+000	9264000	9791650	9884500	66801.1			-10.0905	75.2	0.5	98.9
340	-9.71076e+006	-9.91246e+006	-9.93145e+006	2.36481e+000	9710760	9912460	9931450	67544.3				340	-9.70442e+006	-9.91149e+006	-9.93383e+006	2.36481e+000	9704420	9911490	9933830	67522.5			21.7567	56.5	0.5	84.6
341	-9.69919e+006	-9.91446e+006	-9.95122e+006	2.22110e+000	9699190	9914460	9951220	63485.9				341	-9.69159e+006	-9.91341e+006	-9.95453e+006	2.22110e+000	9691590	9913410	9954530	63464			21.9052	57.6	0.5	84.1
342	-9.73790e+006	-9.92965e+006	-9.97459e+006	1.94912e+000	9737900	9929650	9974590	56001.7				342	-9.72922e+006	-9.92850e+006	-9.97856e+006	1.94912e+000	9729220	9928500	9978560	55980.6			21.1625	56.9	0.5	82.5
343	-9.74732e+006	-9.92618e+006	-9.95098e+006	2.10430e+000	9747320	9926180	9950980	60386				343	-9.73963e+006	-9.92498e+006	-9.95375e+006	2.10430e+000	9739630	9924980	9953750	60361.9			24.1816	55.9	0.5	82.9
344	-9.68534e+006	-9.89808e+006	-9.89824e+006	1.69215e+000	9685340	9898080	9898240	48093.2				344	-9.68036e+006	-9.89706e+006	-9.89893e+006	1.69215e+000	9680360	9897060	9898930	48076.3			16.9537	55.6	0.5	86.3
345	-9.72186e+006	-9.91033e+006	-9.91167e+006	2.05434e+000	9721860	9910330	9911670	58631.7				345	-9.71621e+006	-9.90914e+006	-9.91246e+006	2.05434e+000	9716210	9909140	9912460	58608.1			23.5581	55.2	0.5	84.7
346	-9.24856e+006	-9.77067e+006	-9.81418e+006	8.76743e-001	9248560	9770670	9814180	23857.7				346	-9.24682e+006	-9.77065e+006	-9.81584e+006	8.76743e-001	9246820	9770650	9815840	23857.8			-0.100137	64.3	0.5	101
347	-1.01815e+007	-1.01880e+007	-1.05868e+007	1.16443e+000	10181500	10188000	10586800	36501.8				347	-1.01806e+007	-1.01870e+007	-1.05839e+007	1.16443e+000	10180600	10187000	10583900	36490.3			11.5028	93.9	0.5	51.5
348	-1.01637e+007	-1.01783e+007	-1.05649e+007	1.75557e+000	10163700	10178300	10564900	54855.9				348	-1.01624e+007	-1.01776e+007	-1.05635e+007	1.75557e+000	10162400	10177600	10563500	54843.8			12.1174	95.1	0.5	52.7
349	-1.01824e+007	-1.01903e+007	-1.05954e+007	1.40116e+000	10182400	10190300	10595400	43956.9				349	-1.01815e+007	-1.01895e+007	-1.05929e+007	1.40116e+000	10181500	10189500	10592900	43944.8			12.1124	94.7	0.5	51.3
350	-1.01968e+007	-1.01976e+007	-1.06068e+007	1.06757e+000	10196800	10197600	10606800	33563.3				350	-1.01958e+007	-1.01974e+007	-1.06029e+007	1.06757e+000	10195800	10197400	10602900	33551.9			11.3355	92.8	0.5	50.4
351	-1.01986e+007	-1.01994e+007	-1.06165e+007	1.13680e+000	10198600	10199400	10616500	35771.2				351	-1.01980e+007	-1.01983e+007	-1.06126e+007	1.13680e+000	10198000	10198300	10612600	35758			13.21	93.6	0.5	50.2
352	-1.01617e+007	-1.02790e+007	-1.03819e+007	1.60129e+000	10161700	10279000	10381900	49742.8				352	-1.01607e+007	-1.02832e+007	-1.03737e+007	1.60129e+000	10160700	10283200	10373700	49726.3			16.4917	77.2	0.5	54.5
353	-1.01695e+007	-1.02819e+007	-1.04107e+007	1.51856e+000	10169500	10281900	10410700	47295				353	-1.01684e+007	-1.02861e+007	-1.04023e+007	1.51856e+000	10168400	10286100	10402300	47278.4			16.6629	77.1	0.5	53.7
354	-1.01767e+007	-1.02831e+007	-1.04392e+007	1.35655e+000	10176700	10283100	10439200	42351.6				354	-1.01756e+007	-1.02867e+007	-1.04311e+007	1.35655e+000	10175600	10286700	10431100	42335.8			15.78	77	0.5	52.8
355	-1.01865e+007	-1.02008e+007	-1.06341e+007	1.25011e+000	10186500	10200800	10634100	39356.8				355	-1.01849e+007	-1.01997e+007	-1.06311e+007	1.25011e+000	10184900	10199700	10631100	39342.1			14.6402	100	0.5	50.1
356	-1.01736e+007	-1.01908e+007	-1.06063e+007	1.27983e+000	10173600	10190800	10606300	40159				356	-1.01717e+007	-1.01898e+007	-1.06038e+007	1.27983e+000	10171700	10189800	10603800	40144.9			14.1101	99.5	0.5	51.2
357	-1.01703e+007	-1.01893e+007	-1.06036e+007	1.39339e+000	10170300	10189300	10603600	43701.2				357	-1.01682e+007	-1.01881e+007	-1.06005e+007	1.39339e+000	10168200	10188100	10600500	43682.9			18.2276	101	0.5	51.4
358	-1.01845e+007	-1.02002e+007	-1.06337e+007	1.42792e+000	10184500	10200200	10633700	44946.1				358	-1.01822e+007	-1.01989e+007	-1.06305e+007	1.42792e+000	10182200	10198900	10630500	44926.2			19.8718	101	0.5	50.1
359	-1.01972e+007	-1.02094e+007	-1.06587e+007	1.09457e+000	10197200	10209400	10658700	34559				359	-1.01955e+007	-1.02081e+007	-1.06550e+007	1.09457e+000	10195500	10208100	10655000	34543.9			15.1225	100	0.5	49
360	-9.41236e+006	-9.79905e+006	-9.80705e+006	1.46867e+000	9412360	9799050	9807050	40456.9				360	-9.41050e+006	-9.79797e+006	-9.80633e+006	1.46867e+000	9410500	9797970	9806330	40446.9			10.0831	51	0.5	97.2
361	-9.37415e+006	-9.78756e+006	-9.79489e+006	1.38365e+000	9374150	9787560	9794890	37955.8				361	-9.37265e+006	-9.78637e+006	-9.79423e+006	1.38365e+000	9372650	9786370	9794230	37947.1			8.70578	50.5	0.5	98.6
362	-9.36898e+006	-9.78956e+006	-9.79411e+006	1.07231e+000	9368980	9789560	9794110	29407.7				362	-9.36745e+006	-9.78870e+006	-9.79353e+006	1.07231e+000	9367450	9788700	9793530	29401.8			5.95205	51.3	0.5	98.7
363	-9.40155e+006	-9.80032e+006	-9.80471e+006	1.30773e+000	9401550	9800320	9804710	35995.2				363	-9.39964e+006	-9.79930e+006	-9.80400e+006	1.30773e+000	9399640	9799300	9804000	35986.3			8.91319	51.9	0.5	97.5
364	-9.45874e+006	-9.80871e+006	-9.82076e+006	1.60686e+000	9458740	9808710	9820760	44472.2				364	-9.45688e+006	-9.80720e+006	-9.81993e+006	1.60686e+000	9456880	9807200	9819930	44459.4			12.7509	50.6	0.5	95.6
365	-9.44939e+006	-9.80979e+006	-9.81874e+006	1.63390e+000	9449390	9809790	9818740	45189.7				365	-9.44743e+006	-9.80906e+006	-9.81808e+006	1.63390e+000	9447430	9809060	9818080	45179.4			10.2488	51.7	0.5	95.8
366	-9.60114e+006	-9.84298e+006	-9.86399e+006	3.30506e+000	9601140	9842980	9863990	92838.3				366	-9.59975e+006	-9.84335e+006	-9.86374e+006	3.30506e+000	9599750	9843350	9863740	92830.5			7.79745	98.5	0.5	90.3
367	-9.55775e+006	-9.83082e+006	-9.85040e+006	2.80872e+000	9557750	9830820	9850400	78529.3				367	-9.55697e+006	-9.83087e+006	-9.85022e+006	2.80872e+000	9556970	9830870	9850220	78524.5			4.7699	99.2	0.5	92
368	-9.62719e+006	-9.84220e+006	-9.87017e+006	2.90706e+000	9627190	9842200	9870170	81830.5				368	-9.62691e+006	-9.84195e+006	-9.87004e+006	2.90706e+000	9626910	9841950	9870040	81826.9			3.6668	99.9	0.5	89.4
369	-9.32446e+006	-9.76623e+006	-9.77751e+006	1.08456e+000	9324460	9766230	9777510	29573				369	-9.32445e+006	-9.76676e+006	-9.77764e+006	1.08456e+000	9324450	9766760	9777640	29574.3			-1.36441	104	0.5	101
370	-9.30947e+006	-9.76171e+006	-9.77274e+006	1.36887e+000	9309470	9761710	9772740	37263.9				370	-9.30966e+006	-9.76143e+006	-9.77271e+006	1.36887e+000	9309660	9761430	9772710	37263.6			0.354288	105	0.5	101
371	-1.01919e+007	-1.02074e+007	-1.06558e+007	1.25799e+000	10191900	10207400	10655800	39692.7				371	-1.01895e+007	-1.02056e+007	-1.06510e+007	1.25799e+000	10189500	10205600	10651000	39669.4			23.3077	47.2	0.5	49.3
372	-1.02012e+007	-1.02171e+007	-1.06862e+007	2.31339e+000	10201200	10217100	10686200	73230.2				372	-1.01988e+007	-1.02156e+007	-1.06822e+007	2.31339e+000	10198800	10215600	10682200	73192.6			37.6313	44.6	0.5	48
373	-1.01959e+007	-1.02137e+007	-1.06774e+007	2.21565e+000	10195900	10213700	10677400	70056.4				373	-1.01933e+007	-1.02121e+007	-1.06734e+007	2.21565e+000	10193300	10212100	10673400	70019.1			37.3341	43.1	0.5	48.5
374	-9.37646e+006	-9.84557e+006	-9.99239e+006	1.47915e+000	9376460	9845570	9992390	41321.8				374	-9.37069e+006	-9.84575e+006	-9.99889e+006	1.47915e+000	9370690	9845750	9998890	41326.1			-4.32831	69.7	0.5	92.6
375	-9.35588e+006	-9.83776e+006	-9.98106e+006	1.86685e+000	9355880	9837760	9981060	52013.3				375	-9.35072e+006	-9.83809e+006	-9.98755e+006	1.86685e+000	9350720	9838090	9987550	52021.4			-8.03685	71.1	0.5	93.5
376	-1.02007e+007	-1.02187e+007	-1.06933e+007	1.57630e+000	10200700	10218700	10693300	49925				376	-1.01980e+007	-1.02172e+007	-1.06897e+007	1.57630e+000	10198000	10217200	10689700	49899.8			25.2427	110	0.5	47.9
377	-1.01893e+007	-1.02090e+007	-1.06650e+007	2.02805e+000	10189300	10209000	10665000	64025.7				377	-1.01865e+007	-1.02073e+007	-1.06609e+007	2.02805e+000	10186500	10207300	10660900	63990			35.778	110	0.5	49.2
378	-1.02101e+007	-1.02266e+007	-1.07161e+007	1.11791e+000	10210100	10226600	10716100	35499.6				378	-1.02075e+007	-1.02252e+007	-1.07129e+007	1.11791e+000	10207500	10225200	10712900	35483.1			16.5295	110	0.5	47
379	-9.12616e+006	-9.71565e+006	-9.71661e+006	3.05298e+000	9126160	9715650	9716610	81517.7				379	-9.12683e+006	-9.71695e+006	-9.71710e+006	3.05298e+000	9126830	9716950	9717100	81531.8			-14.1096	102	0.5	108
380	-9.10204e+006	-9.70984e+006	-9.71209e+006	2.75044e+000	9102040	9709840	9712090	73269.3				380	-9.10283e+006	-9.71035e+006	-9.71340e+006	2.75044e+000	9102830	9710350	9713400	73282.7			-13.4326	99.8	0.5	109
381	-9.12458e+006	-9.71713e+006	-9.71935e+006	2.30654e+000	9124580	9717130	9719350	61599.4				381	-9.12526e+006	-9.71756e+006	-9.72042e+006	2.30654e+000	9125260	9717560	9720420	61608.8			-9.41148	99.1	0.5	108
382	-1.02516e+007	-1.03063e+007	-1.07219e+007	1.92036e+000	10251600	10306300	10721900	61469.6				382	-1.02496e+007	-1.03061e+007	-1.07139e+007	1.92036e+000	10249600	10306100	10713900	61428.4			41.2413	73.9	0.5	43.9
383	-1.02615e+007	-1.03121e+007	-1.07566e+007	1.10321e+000	10261500	10312100	10756600	35429.7				383	-1.02595e+007	-1.03117e+007	-1.07489e+007	1.10321e+000	10259500	10311700	10748900	35406.2			23.5066	73.7	0.5	42.8
384	-1.02631e+007	-1.03112e+007	-1.07643e+007	7.16641e-001	10263100	10311200	10764300	23027.8				384	-1.02612e+007	-1.03107e+007	-1.07566e+007	7.16641e-001	10261200	10310700	10756600	23012.6			15.2825	72.7	0.5	42.4
385	-1.02404e+007	-1.02519e+007	-1.07892e+007	1.53695e+000	10240400	10251900	10789200	49217.7				385	-1.02379e+007	-1.02502e+007	-1.07845e+007	1.53695e+000	10237900	10250200	10784500	49189.3			28.4245	108	0.5	43.9
386	-1.02314e+007	-1.02439e+007	-1.07653e+007	1.58965e+000	10231400	10243900	10765300	50769.7				386	-1.02289e+007	-1.02422e+007	-1.07610e+007	1.58965e+000	10228900	10242200	10761000	50741.7			27.9797	108	0.5	44.9
387	-1.02270e+007	-1.02411e+007	-1.07582e+007	1.36403e+000	10227000	10241100	10758200	43523.5				387	-1.02245e+007	-1.02395e+007	-1.07544e+007	1.36403e+000	10224500	10239500	10754400	43501.3			22.2574	109	0.5	45.3
388	-1.02339e+007	-1.02472e+007	-1.07766e+007	1.24225e+000	10233900	10247200	10776600	39719.1				388	-1.02315e+007	-1.02456e+007	-1.07724e+007	1.24225e+000	10231500	10245600	10772400	39698			21.12	110	0.5	44.5
389	-9.77151e+006	-1.00564e+007	-1.04590e+007	5.90268e-001	9771510	10056400	10459000	17724.3				389	-9.75531e+006	-1.00551e+007	-1.04697e+007	5.90268e-001	9755310	10055100	10469700	17718.1			6.21737	86.4	0.5	67
390	-9.80758e+006	-1.00609e+007	-1.04414e+007	7.21344e-001	9807580	10060900	10441400	21689				390	-9.79300e+006	-1.00596e+007	-1.04504e+007	7.21344e-001	9793000	10059600	10450400	21680.9			8.13096	87	0.5	66.7
391	-9.83535e+006	-1.00293e+007	-1.02844e+007	2.42122e+000	9835350	10029300	10284400	71991.7				391	-9.82128e+006	-1.00274e+007	-1.02907e+007	2.42122e+000	9821280	10027400	10290700	71949			42.6355	57.6	0.5	70.6
392	-9.85617e+006	-1.00386e+007	-1.03016e+007	2.42991e+000	9856170	10038600	10301600	72476.5				392	-9.84261e+006	-1.00367e+007	-1.03072e+007	2.42991e+000	9842610	10036700	10307200	72432.4			44.0262	57.6	0.5	69.1
393	-9.44679e+006	-9.86774e+006	-1.00127e+007	2.43014e+000	9446790	9867740	10012700	68400.6				393	-9.43603e+006	-9.86776e+006	-1.00235e+007	2.43014e+000	9436030	9867760	10023500	68405.6			-5.00639	83.3	0.5	90
394	-9.48117e+006	-9.87098e+006	-9.99151e+006	2.28855e+000	9481170	9870980	9991510	64476.5				394	-9.47030e+006	-9.87082e+006	-1.00017e+007	2.28855e+000	9470300	9870820	10001700	64476.7			-0.250379	85.1	0.5	89.4
395	-9.06460e+006	-9.70142e+006	-9.71511e+006	1.01374e+000	9064600	9701420	9715110	26928.8				395	-9.06483e+006	-9.70149e+006	-9.71516e+006	1.01374e+000	9064830	9701490	9715160	26929.4			-0.637597	57.4	0.5	110
396	-9.07861e+006	-9.70653e+006	-9.72197e+006	1.33577e+000	9078610	9706530	9721970	35546.4				396	-9.07875e+006	-9.70668e+006	-9.72249e+006	1.33577e+000	9078750	9706680	9722490	35548.4			-2.0526	58.1	0.5	109
397	-9.08673e+006	-9.70960e+006	-9.72640e+006	1.58514e+000	9086730	9709600	9726400	42227.7				397	-9.08710e+006	-9.70986e+006	-9.72711e+006	1.58514e+000	9087100	9709860	9727110	42231.7			-3.98752	59	0.5	109
398	-1.02836e+007	-1.02954e+007	-1.08636e+007	1.63203e+000	10283600	10295400	10863600	52807.5				398	-1.02814e+007	-1.02946e+007	-1.08556e+007	1.63203e+000	10281400	10294600	10855600	52769.3			38.1617	93.9	0.5	40.1
399	-1.02861e+007	-1.02999e+007	-1.08694e+007	1.58262e+000	10286100	10299900	10869400	51250.9				399	-1.02839e+007	-1.02991e+007	-1.08613e+007	1.58262e+000	10283900	10299100	10861300	51213.5			37.3694	92.8	0.5	39.8
400	-1.02730e+007	-1.03174e+007	-1.07983e+007	1.09582e+000	10273000	10317400	10798300	35327.5				400	-1.02711e+007	-1.03169e+007	-1.07910e+007	1.09582e+000	10271100	10316900	10791000	35305			22.4994	71.6	0.5	41.3
401	-1.02719e+007	-1.03176e+007	-1.07937e+007	5.74918e-001	10271900	10317600	10793700	18527.7				401	-1.02700e+007	-1.03172e+007	-1.07863e+007	5.74918e-001	10270000	10317200	10786300	18515.9			11.8075	72.3	0.5	41.5
402	-1.02793e+007	-1.03228e+007	-1.08188e+007	8.41885e-001	10279300	10322800	10818800	27198				402	-1.02774e+007	-1.03221e+007	-1.08116e+007	8.41885e-001	10277400	10322100	10811600	27180.5			17.4748	72.5	0.5	40.6
403	-1.02824e+007	-1.03243e+007	-1.08299e+007	1.08691e+000	10282400	10324300	10829900	35149.9				403	-1.02805e+007	-1.03237e+007	-1.08229e+007	1.08691e+000	10280500	10323700	10822900	35128			21.8952	71.7	0.5	40.2
404	-9.92032e+006	-9.97974e+006	-9.99686e+006	1.43945e+000	9920320	9979740	9996860	42065.5				404	-9.91584e+006	-9.97916e+006	-9.99898e+006	1.43945e+000	9915840	9979160	9998980	42057.3			8.15019	110	0.5	76.6
405	-9.92959e+006	-9.98821e+006	-1.00222e+007	1.01480e+000	9929590	9988210	10022200	29741.5				405	-9.92548e+006	-9.98764e+006	-1.00240e+007	1.01480e+000	9925480	9987640	10024000	29735.9			5.63018	110	0.5	75.5
406	-9.90940e+006	-9.96829e+006	-9.97009e+006	1.56748e+000	9909400	9968290	9970090	45656.3				406	-9.90420e+006	-9.96945e+006	-9.97094e+006	1.56748e+000	9904200	9969450	9970940	45646.7			9.63097	109	0.5	77.7
407	-1.02950e+007	-1.03069e+007	-1.08987e+007	1.42568e+000	10295000	10306900	10898700	46304.9				407	-1.02928e+007	-1.03060e+007	-1.08908e+007	1.42568e+000	10292800	10306000	10890800	46271.5			33.4157	94.2	0.5	38.8
408	-1.02983e+007	-1.03119e+007	-1.09072e+007	1.43231e+000	10298300	10311900	10907200	46570.6				408	-1.02960e+007	-1.03110e+007	-1.08989e+007	1.43231e+000	10296000	10311000	10898900	46535.5			35.1335	93.2	0.5	38.4
409	-9.14028e+006	-9.71225e+006	-9.71924e+006	2.52749e+000	9140280	9712250	9719240	67545.2				409	-9.14178e+006	-9.71297e+006	-9.71978e+006	2.52749e+000	9141780	9712970	9719780	67557.9			-12.7691	107	0.5	108
410	-9.10084e+006	-9.70148e+006	-9.70695e+006	2.47676e+000	9100840	9701480	9706950	65909.1				410	-9.10207e+006	-9.70240e+006	-9.70748e+006	2.47676e+000	9102070	9702400	9707480	65921.3			-12.2163	107	0.5	109
411	-9.11041e+006	-9.70263e+006	-9.70957e+006	1.72904e+000	9110410	9702630	9709570	46052.8				411	-9.11210e+006	-9.70354e+006	-9.71021e+006	1.72904e+000	9112100	9703540	9710210	46063.1			-10.2518	108	0.5	109
412	-9.14261e+006	-9.71127e+006	-9.71957e+006	1.98223e+000	9142610	9711270	9719570	52979.1				412	-9.14418e+006	-9.71185e+006	-9.72009e+006	1.98223e+000	9144180	9711850	9720090	52988.8			-9.64737	109	0.5	108
413	-9.18528e+006	-9.72475e+006	-9.73330e+006	1.83871e+000	9185280	9724750	9733300	49377.4				413	-9.18654e+006	-9.72537e+006	-9.73376e+006	1.83871e+000	9186540	9725370	9733760	49385.3			-7.90834	108	0.5	106
414	-9.18163e+006	-9.72277e+006	-9.73193e+006	2.14549e+000	9181630	9722770	9731930	57588.1				414	-9.18304e+006	-9.72314e+006	-9.73236e+006	2.14549e+000	9183040	9723140	9732360	57596.8			-8.6325	109	0.5	106
415	-1.02518e+007	-1.02619e+007	-1.08185e+007	2.68579e+000	10251800	10261900	10818500	86291.5				415	-1.02502e+007	-1.02606e+007	-1.08148e+007	2.68579e+000	10250200	10260600	10814800	86254.4			37.0181	42.5	0.5	42.7
416	-1.02529e+007	-1.02641e+007	-1.08265e+007	2.31320e+000	10252900	10264100	10826500	74375.8				416	-1.02515e+007	-1.02630e+007	-1.08233e+007	2.31320e+000	10251500	10263000	10823300	74348.3			27.5529	40.9	0.5	42.4
417	-1.02375e+007	-1.02494e+007	-1.07816e+007	2.77116e+000	10237500	10249400	10781600	88665.6				417	-1.02358e+007	-1.02481e+007	-1.07781e+007	2.77116e+000	10235800	10248100	10778100	88628.1			37.4433	42.4	0.5	44.2
418	-1.02487e+007	-1.02614e+007	-1.08196e+007	1.67077e+000	10248700	10261400	10819600	53672				418	-1.02474e+007	-1.02604e+007	-1.08168e+007	1.67077e+000	10247400	10260400	10816800	53654.2			17.7776	38.9	0.5	42.7
419	-1.02580e+007	-1.02693e+007	-1.08428e+007	1.72403e+000	10258000	10269300	10842800	55528.7				419	-1.02567e+007	-1.02683e+007	-1.08399e+007	1.72403e+000	10256700	10268300	10839900	55510			18.7507	39.6	0.5	41.8
420	-1.02626e+007	-1.02741e+007	-1.08575e+007	1.30409e+000	10262600	10274100	10857500	42069.1				420	-1.02614e+007	-1.02732e+007	-1.08552e+007	1.30409e+000	10261400	10273200	10855200	42057.1			11.9776	38.4	0.5	41.2
421	-1.02549e+007	-1.02674e+007	-1.08380e+007	1.28508e+000	10254900	10267400	10838000	41364.5				421	-1.02538e+007	-1.02666e+007	-1.08358e+007	1.28508e+000	10253800	10266600	10835800	41353.5			10.9958	37.8	0.5	42
422	-1.01057e+007	-1.01388e+007	-1.04614e+007	2.11415e+000	10105700	10138800	10461400	65195.6				422	-1.01021e+007	-1.01371e+007	-1.04584e+007	2.11415e+000	10102100	10137100	10458400	65160.4			35.2579	113	0.5	57.5
423	-1.01195e+007	-1.01505e+007	-1.04955e+007	1.91326e+000	10119500	10150500	10495500	59232.8				423	-1.01161e+007	-1.01487e+007	-1.04917e+007	1.91326e+000	10116100	10148700	10491700	59198			34.7922	113	0.5	56.1
424	-9.95314e+006	-1.00046e+007	-1.00658e+007	2.32721e+000	9953140	10004600	10065800	68587.2				424	-9.94867e+006	-1.00039e+007	-1.00672e+007	2.32721e+000	9948670	10003900	10067200	68570.2			16.9778	112	0.5	73.6
425	-9.97503e+006	-1.00247e+007	-1.01258e+007	2.09735e+000	9975030	10024700	10125800	62235.2				425	-9.97084e+006	-1.00238e+007	-1.01265e+007	2.09735e+000	9970840	10023800	10126500	62217.3			17.8994	113	0.5	71.1
426	-9.96337e+006	-1.00157e+007	-1.01007e+007	2.04236e+000	9963370	10015700	10100700	60418.8				426	-9.95955e+006	-1.00151e+007	-1.01023e+007	2.04236e+000	9959550	10015100	10102300	60407.7			11.0885	112	0.5	72.3
427	-8.89072e+006	-9.64833e+006	-9.67200e+006	1.63276e+000	8890720	9648330	9672000	42585.3				427	-8.89205e+006	-9.64937e+006	-9.67492e+006	1.63276e+000	8892050	9649370	9674920	42601.4			-16.1167	78.1	0.5	116
428	-8.84967e+006	-9.63426e+006	-9.65557e+006	1.10240e+000	8849670	9634260	9655570	28611.9				428	-8.85146e+006	-9.63540e+006	-9.65842e+006	1.10240e+000	8851460	9635400	9658420	28623.7			-11.7694	78.7	0.5	118
429	-8.86184e+006	-9.63850e+006	-9.66071e+006	1.42824e+000	8861840	9638500	9660710	37123.7				429	-8.86352e+006	-9.63960e+006	-9.66354e+006	1.42824e+000	8863520	9639600	9663540	37138.5			-14.8314	77.8	0.5	117
430	-9.46073e+006	-9.79275e+006	-9.81734e+006	2.48785e+000	9460730	9792750	9817340	68770.6				430	-9.45866e+006	-9.79110e+006	-9.81643e+006	2.48785e+000	9458660	9791100	9816430	68748.8			21.7456	36.7	0.5	96
431	-9.41635e+006	-9.78176e+006	-9.80379e+006	2.17479e+000	9416350	9781760	9803790	59837.4				431	-9.41352e+006	-9.78001e+006	-9.80267e+006	2.17479e+000	9413520	9780010	9802670	59814.2			23.2624	36.3	0.5	97.7
432	-9.51006e+006	-9.80564e+006	-9.83256e+006	2.20141e+000	9510060	9805640	9832560	61171.9				432	-9.50810e+006	-9.80331e+006	-9.83152e+006	2.20141e+000	9508100	9803310	9831520	61149.6			22.3102	37.2	0.5	94.2
433	-1.01522e+007	-1.01784e+007	-1.05770e+007	1.61745e+000	10152200	10178400	10577000	50544.8				433	-1.01491e+007	-1.01771e+007	-1.05745e+007	1.61745e+000	10149100	10177100	10574500	50522.3			22.5819	35.7	0.5	52.7
434	-1.01390e+007	-1.01667e+007	-1.05425e+007	1.99236e+000	10139000	10166700	10542500	62018.1				434	-1.01359e+007	-1.01654e+007	-1.05402e+007	1.99236e+000	10135900	10165400	10540200	61991.1			26.9232	35.5	0.5	54.1
435	-1.01637e+007	-1.01884e+007	-1.06062e+007	1.38252e+000	10163700	10188400	10606200	43347.4				435	-1.01609e+007	-1.01873e+007	-1.06046e+007	1.38252e+000	10160900	10187300	10604600	43332			15.3383	35.6	0.5	51.5
436	-1.03094e+007	-1.03226e+007	-1.09418e+007	1.46091e+000	10309400	10322600	10941800	47674.9				436	-1.03070e+007	-1.03216e+007	-1.09331e+007	1.46091e+000	10307000	10321600	10933100	47637.1			37.8111	93.4	0.5	37.1
437	-8.94989e+006	-9.66660e+006	-9.68750e+006	2.44613e+000	8949890	9666600	9687500	64203.4				437	-8.95145e+006	-9.66733e+006	-9.68895e+006	2.44613e+000	8951450	9667330	9688950	64220.1			-16.7642	64.3	0.5	114
438	-8.98412e+006	-9.67796e+006	-9.69973e+006	2.29820e+000	8984120	9677960	9699730	60559.1				438	-8.98525e+006	-9.67856e+006	-9.70105e+006	2.29820e+000	8985250	9678560	9701050	60572.1			-12.9483	63.8	0.5	113
439	-8.97311e+006	-9.67350e+006	-9.69250e+006	1.87531e+000	8973110	9673500	9692500	49338.2				439	-8.97435e+006	-9.67408e+006	-9.69364e+006	1.87531e+000	8974350	9674080	9693640	49348.4			-10.1843	62.3	0.5	113
440	-8.94407e+006	-9.66394e+006	-9.68246e+006	2.05998e+000	8944070	9663940	9682460	54017.2				440	-8.94579e+006	-9.66468e+006	-9.68378e+006	2.05998e+000	8945790	9664680	9683780	54031.4			-14.1928	62.7	0.5	114
441	-8.91394e+006	-9.65495e+006	-9.67585e+006	2.10533e+000	8913940	9654950	9675850	55035.7				441	-8.91554e+006	-9.65572e+006	-9.67739e+006	2.10533e+000	8915540	9655720	9677390	55050.7			-15.0628	66.1	0.5	115
442	-8.91492e+006	-9.65482e+006	-9.67434e+006	2.11180e+000	8914920	9654820	9674340	55201.6				442	-8.91648e+006	-9.65551e+006	-9.67561e+006	2.11180e+000	8916480	9655510	9675610	55215.2			-13.5417	64.5	0.5	115
443	-9.00484e+006	-9.66937e+006	-9.67561e+006	4.09942e+000	9004840	9669370	9675610	107909				443	-9.00717e+006	-9.67001e+006	-9.67633e+006	4.09942e+000	9007170	9670010	9676330	107937			-27.1026	113	0.5	113
444	-9.03927e+006	-9.67909e+006	-9.68641e+006	3.61003e+000	9039270	9679090	9686410	95383.4				444	-9.04145e+006	-9.68003e+006	-9.68717e+006	3.61003e+000	9041450	9680030	9687170	95408.8			-25.3728	112	0.5	112
445	-9.06457e+006	-9.68760e+006	-9.69468e+006	2.80412e+000	9064570	9687600	9694680	74302.9				445	-9.06622e+006	-9.68826e+006	-9.69524e+006	2.80412e+000	9066220	9688260	9695240	74317.4			-14.5893	111	0.5	111
446	-1.01836e+007	-1.02059e+007	-1.06578e+007	2.16195e+000	10183600	10205900	10657800	68182.2				446	-1.01815e+007	-1.02051e+007	-1.06566e+007	2.16195e+000	10181500	10205100	10656600	68164.2			17.9315	33.4	0.5	49.4
447	-1.01771e+007	-1.01998e+007	-1.06393e+007	2.14060e+000	10177100	10199800	10639300	67371.3				447	-1.01750e+007	-1.01990e+007	-1.06384e+007	2.14060e+000	10175000	10199000	10638400	67354.9			16.3751	32.4	0.5	50.2
448	-1.01635e+007	-1.01876e+007	-1.06032e+007	1.78301e+000	10163500	10187600	10603200	55889.4				448	-1.01611e+007	-1.01866e+007	-1.06017e+007	1.78301e+000	10161100	10186600	10601700	55871.8			17.6407	33.1	0.5	51.6
449	-1.01690e+007	-1.01931e+007	-1.06200e+007	1.81557e+000	10169000	10193100	10620000	57014.1				449	-1.01667e+007	-1.01922e+007	-1.06187e+007	1.81557e+000	10166700	10192200	10618700	56997.6			16.4905	34	0.5	50.9
450	-1.03425e+007	-1.03563e+007	-1.10436e+007	1.66296e+000	10342500	10356300	11043600	54864.6				450	-1.03403e+007	-1.03551e+007	-1.10355e+007	1.66296e+000	10340300	10355100	11035500	54823.4			41.2165	93	0.5	33.1
451	-1.03471e+007	-1.03625e+007	-1.10561e+007	1.74203e+000	10347100	10362500	11056100	57559.4				451	-1.03449e+007	-1.03613e+007	-1.10480e+007	1.74203e+000	10344900	10361300	11048000	57516.2			43.2228	91.6	0.5	32.5
452	-1.03537e+007	-1.03741e+007	-1.10714e+007	2.36032e+000	10353700	10374100	11071400	78155.2				452	-1.03516e+007	-1.03729e+007	-1.10641e+007	2.36032e+000	10351600	10372900	11064100	78101.2			53.9671	87	0.5	31.7
453	-1.03526e+007	-1.03714e+007	-1.10696e+007	1.99693e+000	10352600	10371400	11069600	66099.4				453	-1.03505e+007	-1.03702e+007	-1.10622e+007	1.99693e+000	10350500	10370200	11062200	66053.3			46.0956	88.6	0.5	31.8
454	-1.03495e+007	-1.03596e+007	-1.11203e+007	1.84114e+000	10349500	10359600	11120300	61096.1				454	-1.03500e+007	-1.03595e+007	-1.11190e+007	1.84114e+000	10350000	10359500	11119000	61092.3			3.89103	29.6	0.5	30.8
455	-1.03432e+007	-1.03531e+007	-1.11001e+007	1.95167e+000	10343200	10353100	11100100	64625.7				455	-1.03438e+007	-1.03529e+007	-1.10987e+007	1.95167e+000	10343800	10352900	11098700	64621.2			4.54924	30.2	0.5	31.7
456	-1.03384e+007	-1.03486e+007	-1.10865e+007	1.66048e+000	10338400	10348600	11086500	54902.2				456	-1.03389e+007	-1.03483e+007	-1.10847e+007	1.66048e+000	10338900	10348300	11084700	54896.2			6.00994	31.1	0.5	32.3
457	-8.89572e+006	-9.63312e+006	-9.64003e+006	4.03736e+000	8895720	9633120	9640030	104969				457	-8.89473e+006	-9.63225e+006	-9.63958e+006	4.03736e+000	8894730	9632250	9639580	104952			16.9697	35.3	0.5	117
458	-8.95625e+006	-9.65115e+006	-9.65926e+006	4.35856e+000	8956250	9651150	9659260	114079				458	-8.95454e+006	-9.65031e+006	-9.65863e+006	4.35856e+000	8954540	9650310	9658630	114054			24.9953	34.7	0.5	115
459	-1.03747e+007	-1.03765e+007	-1.11547e+007	6.39599e-001	10374700	10376500	11154700	21327.7				459	-1.03726e+007	-1.03750e+007	-1.11479e+007	6.39599e-001	10372600	10375000	11147900	21313.3			14.3931	104	0.5	29.2
460	-1.03690e+007	-1.03695e+007	-1.11385e+007	1.01750e+000	10369000	10369500	11138500	33866				460	-1.03670e+007	-1.03680e+007	-1.11319e+007	1.01750e+000	10367000	10368000	11131900	33843.8			22.2065	105	0.5	29.9
461	-1.01452e+007	-1.01697e+007	-1.05482e+007	1.45017e+000	10145200	10169700	10548200	45184.5				461	-1.01412e+007	-1.01675e+007	-1.05433e+007	1.45017e+000	10141200	10167500	10543300	45151.8			32.6809	121	0.5	53.9
462	-1.01375e+007	-1.01621e+007	-1.05251e+007	1.55874e+000	10137500	10162100	10525100	48444.7				462	-1.01339e+007	-1.01600e+007	-1.05199e+007	1.55874e+000	10133900	10160000	10519900	48410.2			34.5156	122	0.5	54.8
463	-1.01353e+007	-1.01604e+007	-1.05202e+007	1.53533e+000	10135300	10160400	10520200	47689.6				463	-1.01314e+007	-1.01582e+007	-1.05150e+007	1.53533e+000	10131400	10158200	10515000	47654.4			35.1972	121	0.5	55.1
464	-1.02321e+007	-1.02494e+007	-1.07871e+007	1.40328e+000	10232100	10249400	10787100	44900.7				464	-1.02313e+007	-1.02492e+007	-1.07872e+007	1.40328e+000	10231300	10249200	10787200	44898.2			2.48387	28.7	0.5	44.1
465	-1.02402e+007	-1.02565e+007	-1.08082e+007	1.25556e+000	10240200	10256500	10808200	40269.3				465	-1.02396e+007	-1.02564e+007	-1.08082e+007	1.25556e+000	10239600	10256400	10808200	40267.6			1.74609	28	0.5	43.4
466	-1.02267e+007	-1.02452e+007	-1.07756e+007	1.28067e+000	10226700	10245200	10775600	40921.4				466	-1.02260e+007	-1.02451e+007	-1.07757e+007	1.28067e+000	10226000	10245100	10775700	40919.6			1.75729	27.8	0.5	44.6
467	-1.02440e+007	-1.02612e+007	-1.08233e+007	2.01224e+000	10244000	10261200	10823300	64638				467	-1.02434e+007	-1.02609e+007	-1.08230e+007	2.01224e+000	10243400	10260900	10823000	64633.1			4.90885	29.4	0.5	42.7
468	-1.02412e+007	-1.02579e+007	-1.08126e+007	2.26791e+000	10241200	10257900	10812600	72770.6				468	-1.02405e+007	-1.02576e+007	-1.08124e+007	2.26791e+000	10240500	10257600	10812400	72765.1			5.48959	30.3	0.5	43.2
469	-9.94156e+006	-9.96472e+006	-9.97707e+006	1.78598e+000	9941560	9964720	9977070	52144.1				469	-9.93925e+006	-9.96477e+006	-9.97652e+006	1.78598e+000	9939250	9964770	9976520	52134.4			9.78469	122	0.5	77
470	-9.95775e+006	-9.99160e+006	-1.00079e+007	1.72740e+000	9957750	9991600	10007900	50683.8				470	-9.95528e+006	-9.99100e+006	-1.00080e+007	1.72740e+000	9955280	9991000	10008000	50673.7			10.0115	123	0.5	75.3
471	-9.95800e+006	-9.99281e+006	-1.00126e+007	1.37478e+000	9958000	9992810	10012600	40354.1				471	-9.95540e+006	-9.99221e+006	-1.00128e+007	1.37478e+000	9955400	9992210	10012800	40346.1			8.04515	122	0.5	75.1
472	-9.94350e+006	-9.97521e+006	-9.98011e+006	1.63823e+000	9943500	9975210	9980110	47880				472	-9.94080e+006	-9.97536e+006	-9.97949e+006	1.63823e+000	9940800	9975360	9979490	47869.8			10.1234	121	0.5	76.5
473	-9.91251e+006	-9.93010e+006	-9.96149e+006	1.86451e+000	9912510	9930100	9961490	54148.8				473	-9.91240e+006	-9.92774e+006	-9.96089e+006	1.86451e+000	9912400	9927740	9960890	54137.6			11.1554	123	0.5	78.9
474	-9.91901e+006	-9.93245e+006	-9.96366e+006	1.93150e+000	9919010	9932450	9963660	56135.7				474	-9.91832e+006	-9.93024e+006	-9.96295e+006	1.93150e+000	9918320	9930240	9962950	56122.1			13.5873	122	0.5	78.6
475	-9.03829e+006	-9.67372e+006	-9.68485e+006	2.17708e+000	9038290	9673720	9684850	57489.6				475	-9.03581e+006	-9.67224e+006	-9.68388e+006	2.17708e+000	9035810	9672240	9683880	57470.1			19.5599	29.1	0.5	112
476	-8.98602e+006	-9.65741e+006	-9.66807e+006	2.09579e+000	8986020	9657410	9668070	55021.6				476	-8.98438e+006	-9.65608e+006	-9.66735e+006	2.09579e+000	8984380	9656080	9667350	55007.5			14.1313	28.9	0.5	114
477	-8.98647e+006	-9.65866e+006	-9.66849e+006	1.92080e+000	8986470	9658660	9668490	50435.2				477	-8.98477e+006	-9.65717e+006	-9.66771e+006	1.92080e+000	8984770	9657170	9667710	50421.2			13.9613	30	0.5	114
478	-9.03159e+006	-9.67181e+006	-9.68275e+006	2.23238e+000	9031590	9671810	9682750	58906.9				478	-9.02967e+006	-9.67036e+006	-9.68192e+006	2.23238e+000	9029670	9670360	9681920	58889.8			17.1646	30.3	0.5	112
479	-9.08786e+006	-9.68842e+006	-9.70058e+006	2.12045e+000	9087860	9688420	9700580	56300.2				479	-9.08587e+006	-9.68703e+006	-9.69975e+006	2.12045e+000	9085870	9687030	9699750	56283.8			16.3829	28.1	0.5	110
480	-9.08680e+006	-9.68848e+006	-9.70033e+006	2.29456e+000	9086800	9688480	9700330	60917.9				480	-9.08462e+006	-9.68709e+006	-9.69946e+006	2.29456e+000	9084620	9687090	9699460	60899.2			18.6601	29.3	0.5	110
481	-1.03557e+007	-1.03653e+007	-1.11375e+007	2.55416e+000	10355700	10365300	11137500	84916.3				481	-1.03538e+007	-1.03641e+007	-1.11342e+007	2.55416e+000	10353800	10364100	11134200	84881.5			34.7702	121	0.5	30.3
482	-1.00287e+007	-1.00623e+007	-1.02261e+007	1.85571e+000	10028700	10062300	10226100	55770.5				482	-1.00254e+007	-1.00614e+007	-1.02256e+007	1.85571e+000	10025400	10061400	10225600	55753.4			17.1521	28.1	0.5	66.7
483	-1.00166e+007	-1.00506e+007	-1.01902e+007	1.39632e+000	10016600	10050600	10190200	41798				483	-1.00132e+007	-1.00496e+007	-1.01895e+007	1.39632e+000	10013200	10049600	10189500	41784			14.0008	27.6	0.5	68.1
484	-1.00159e+007	-1.00507e+007	-1.01915e+007	1.27043e+000	10015900	10050700	10191500	38031.4				484	-1.00125e+007	-1.00498e+007	-1.01912e+007	1.27043e+000	10012500	10049800	10191200	38019.9			11.4656	28.7	0.5	68.1
485	-1.00259e+007	-1.00608e+007	-1.02227e+007	1.65620e+000	10025900	10060800	10222700	49749.2				485	-1.00222e+007	-1.00597e+007	-1.02218e+007	1.65620e+000	10022200	10059700	10221800	49730.6			18.5901	29.3	0.5	66.9
486	-1.00408e+007	-1.00743e+007	-1.02629e+007	1.94761e+000	10040800	10074300	10262900	58769.7				486	-1.00374e+007	-1.00733e+007	-1.02620e+007	1.94761e+000	10037400	10073300	10262000	58749.4			20.3679	28.4	0.5	65.2
487	-1.03843e+007	-1.04012e+007	-1.11694e+007	2.52272e+000	10384300	10401200	11169400	84378.3				487	-1.03824e+007	-1.03999e+007	-1.11628e+007	2.52272e+000	10382400	10399900	11162800	84324.6			53.6821	89.2	0.5	28.1
488	-1.03886e+007	-1.04063e+007	-1.11817e+007	2.40810e+000	10388600	10406300	11181700	80656.8				488	-1.03867e+007	-1.04052e+007	-1.11753e+007	2.40810e+000	10386700	10405200	11175300	80607.5			49.2415	87.3	0.5	27.5
489	-1.03777e+007	-1.03967e+007	-1.11469e+007	2.49649e+000	10377700	10396700	11146900	83319				489	-1.03758e+007	-1.03955e+007	-1.11403e+007	2.49649e+000	10375800	10395500	11140300	83266.5			52.5235	87	0.5	28.8
490	-1.03738e+007	-1.03913e+007	-1.11363e+007	2.30548e+000	10373800	10391300	11136300	76846.3				490	-1.03718e+007	-1.03901e+007	-1.11293e+007	2.30548e+000	10371800	10390100	11129300	76795.3			50.9908	88.8	0.5	29.3
491	-1.03857e+007	-1.03999e+007	-1.11764e+007	1.80246e+000	10385700	10399900	11176400	60316.3				491	-1.03837e+007	-1.03986e+007	-1.11695e+007	1.80246e+000	10383700	10398600	11169500	60276.3			39.9562	91.5	0.5	27.8
492	-1.03781e+007	-1.03931e+007	-1.11521e+007	2.24553e+000	10378100	10393100	11152100	74955.2				492	-1.03761e+007	-1.03919e+007	-1.11453e+007	2.24553e+000	10376100	10391900	11145300	74906.4			48.7222	91.1	0.5	28.8
493	-1.03773e+007	-1.03824e+007	-1.11856e+007	1.77818e+000	10377300	10382400	11185600	59448.2				493	-1.03777e+007	-1.03821e+007	-1.11841e+007	1.77818e+000	10377700	10382100	11184100	59442.6			5.66366	36.1	0.5	28.2
494	-1.03739e+007	-1.03795e+007	-1.11772e+007	1.36483e+000	10373900	10379500	11177200	45586				494	-1.03742e+007	-1.03793e+007	-1.11760e+007	1.36483e+000	10374200	10379300	11176000	45582.6			3.41972	35	0.5	28.7
495	-1.03793e+007	-1.03854e+007	-1.11960e+007	1.55606e+000	10379300	10385400	11196000	52074.5				495	-1.03797e+007	-1.03853e+007	-1.11951e+007	1.55606e+000	10379700	10385300	11195100	52072.2			2.22896	34.1	0.5	27.9
496	-1.01889e+007	-1.02086e+007	-1.06636e+007	1.49235e+000	10188900	10208600	10663600	47106.8				496	-1.01853e+007	-1.02066e+007	-1.06592e+007	1.49235e+000	10185300	10206600	10659200	47076.3			30.5286	125	0.5	49.2
497	-1.01782e+007	-1.01989e+007	-1.06346e+007	1.49701e+000	10178200	10198900	10634600	47101.2				497	-1.01744e+007	-1.01969e+007	-1.06303e+007	1.49701e+000	10174400	10196900	10630300	47070.3			30.8405	124	0.5	50.4
498	-1.01758e+007	-1.01963e+007	-1.06263e+007	1.18578e+000	10175800	10196300	10626300	37276.2				498	-1.01719e+007	-1.01942e+007	-1.06218e+007	1.18578e+000	10171900	10194200	10621800	37250.8			25.3883	125	0.5	50.7
499	-1.01858e+007	-1.02055e+007	-1.06540e+007	1.01006e+000	10185800	10205500	10654000	31850				499	-1.01820e+007	-1.02035e+007	-1.06498e+007	1.01006e+000	10182000	10203500	10649800	31829.4			20.6204	126	0.5	49.6
500	-1.02025e+007	-1.02214e+007	-1.07026e+007	1.03452e+000	10202500	10221400	10702600	32795.4				500	-1.01992e+007	-1.02198e+007	-1.06991e+007	1.03452e+000	10199200	10219800	10699100	32777.6			17.79	126	0.5	47.6
501	-1.01985e+007	-1.02175e+007	-1.06906e+007	1.16405e+000	10198500	10217500	10690600	36853.6				501	-1.01951e+007	-1.02159e+007	-1.06872e+007	1.16405e+000	10195100	10215900	10687200	36833.6			19.9847	127	0.5	48.1
502	-8.59145e+006	-9.54546e+006	-9.55088e+006	1.32162e+000	8591450	9545460	9550880	33250.9				502	-8.59503e+006	-9.54679e+006	-9.55271e+006	1.32162e+000	8595030	9546790	9552710	33266.5			-15.6026	98.4	0.5	128
503	-8.61187e+006	-9.55215e+006	-9.55779e+006	1.60013e+000	8611870	9552150	9557790	40352.3				503	-8.61562e+006	-9.55356e+006	-9.55982e+006	1.60013e+000	8615620	9553560	9559820	40372.5			-20.2201	97.4	0.5	128
504	-8.63553e+006	-9.55984e+006	-9.56555e+006	1.63572e+000	8635530	9559840	9565550	41360.7				504	-8.63920e+006	-9.56121e+006	-9.56749e+006	1.63572e+000	8639200	9561210	9567490	41380.8			-20.0919	98	0.5	127
505	-1.03978e+007	-1.04002e+007	-1.12255e+007	1.40608e+000	10397800	10400200	11225500	47243.1				505	-1.03959e+007	-1.03987e+007	-1.12192e+007	1.40608e+000	10395900	10398700	11219200	47213.4			29.6668	104	0.5	26.4
506	-1.03957e+007	-1.03967e+007	-1.12206e+007	1.57757e+000	10395700	10396700	11220600	52969.8				506	-1.03939e+007	-1.03951e+007	-1.12147e+007	1.57757e+000	10393900	10395100	11214700	52937.9			31.8431	106	0.5	26.7
507	-1.03920e+007	-1.03937e+007	-1.12085e+007	1.37269e+000	10392000	10393700	11208500	46034.5				507	-1.03902e+007	-1.03924e+007	-1.12022e+007	1.37269e+000	10390200	10392400	11202200	46006.4			28.0961	105	0.5	27.2
508	-8.61230e+006	-9.55480e+006	-9.56817e+006	1.74993e+000	8612300	9554800	9568170	44174.8				508	-8.61649e+006	-9.55626e+006	-9.56998e+006	1.74993e+000	8616490	9556260	9569980	44197.6			-22.7955	75.7	0.5	127
509	-8.60683e+006	-9.55304e+006	-9.56646e+006	1.40634e+000	8606830	9553040	9566460	35479.5				509	-8.61023e+006	-9.55429e+006	-9.56818e+006	1.40634e+000	8610230	9554290	9568180	35495.2			-15.7098	74.5	0.5	127
510	-8.57714e+006	-9.54310e+006	-9.55553e+006	1.21210e+000	8577140	9543100	9555530	30472.9				510	-8.58045e+006	-9.54433e+006	-9.55725e+006	1.21210e+000	8580450	9544330	9557250	30486.1			-13.2834	75.3	0.5	129
511	-8.58110e+006	-9.54441e+006	-9.55691e+006	1.41117e+000	8581100	9544410	9556910	35493.8				511	-8.58475e+006	-9.54566e+006	-9.55839e+006	1.41117e+000	8584750	9545660	9558390	35509.5			-15.648	76.3	0.5	128
512	-1.04014e+007	-1.04112e+007	-1.12793e+007	2.33464e+000	10401400	10411200	11279300	78795.9				512	-1.03992e+007	-1.04100e+007	-1.12764e+007	2.33464e+000	10399200	10410000	11276400	78764.6			31.3672	127	0.5	24.7
513	-1.03957e+007	-1.04056e+007	-1.12620e+007	1.64986e+000	10395700	10405600	11262000	55581.6				513	-1.03934e+007	-1.04043e+007	-1.12591e+007	1.64986e+000	10393400	10404300	11259100	55558.8			22.8046	126	0.5	25.4
514	-1.04362e+007	-1.04528e+007	-1.13299e+007	1.22640e+000	10436200	10452800	11329900	41722.2				514	-1.04345e+007	-1.04513e+007	-1.13245e+007	1.22640e+000	10434500	10451300	11324500	41699.2			23.075	85.8	0.5	21.8
515	-1.04282e+007	-1.04450e+007	-1.13052e+007	1.47733e+000	10428200	10445000	11305200	50128.4				515	-1.04265e+007	-1.04435e+007	-1.12997e+007	1.47733e+000	10426500	10443500	11299700	50100.3			28.0804	86.1	0.5	22.8
516	-8.60218e+006	-9.54159e+006	-9.54581e+006	1.52123e+000	8602180	9541590	9545810	38273.3				516	-8.60226e+006	-9.54082e+006	-9.54565e+006	1.52123e+000	8602260	9540820	9545650	38270.7			2.50323	33.4	0.5	128
517	-8.58438e+006	-9.53555e+006	-9.53998e+006	9.52712e-001	8584380	9535550	9539980	23920.8				517	-8.58444e+006	-9.53513e+006	-9.53990e+006	9.52712e-001	8584440	9535130	9539900	23919.9			0.816649	32.5	0.5	129
518	-8.61264e+006	-9.54523e+006	-9.54927e+006	1.86902e+000	8612640	9545230	9549270	47080.4				518	-8.61253e+006	-9.54432e+006	-9.54902e+006	1.86902e+000	8612530	9544320	9549020	47075.9			4.47066	34.6	0.5	128
519	-1.04274e+007	-1.04401e+007	-1.13068e+007	1.22399e+000	10427400	10440100	11306800	41522.6				519	-1.04256e+007	-1.04386e+007	-1.13009e+007	1.22399e+000	10425600	10438600	11300900	41497.9			24.6313	91.5	0.5	22.8
520	-1.04314e+007	-1.04452e+007	-1.13180e+007	1.12434e+000	10431400	10445200	11318000	38191.4				520	-1.04296e+007	-1.04436e+007	-1.13121e+007	1.12434e+000	10429600	10443600	11312100	38168.6			22.8729	90.3	0.5	22.5
521	-1.04233e+007	-1.04371e+007	-1.12927e+007	1.04883e+000	10423300	10437100	11292700	35531.7				521	-1.04214e+007	-1.04355e+007	-1.12868e+007	1.04883e+000	10421400	10435500	11286800	35510.2			21.5053	90.6	0.5	23.3
522	-1.04368e+007	-1.04492e+007	-1.13361e+007	1.96591e+000	10436800	10449200	11336100	66896.5				522	-1.04350e+007	-1.04478e+007	-1.13302e+007	1.96591e+000	10435000	10447800	11330200	66857.2			39.2568	91.7	0.5	21.8
523	-1.04358e+007	-1.04470e+007	-1.13342e+007	2.05779e+000	10435800	10447000	11334200	70000.8				523	-1.04340e+007	-1.04458e+007	-1.13280e+007	2.05779e+000	10434000	10445800	11328000	69959.1			41.6701	93.2	0.5	21.9
524	-1.00785e+007	-1.01033e+007	-1.03439e+007	1.25733e+000	10078500	10103300	10343900	38312.9				524	-1.00741e+007	-1.01007e+007	-1.03374e+007	1.25733e+000	10074100	10100700	10337400	38278.9			34.0616	131	0.5	61.9
525	-1.00714e+007	-1.00963e+007	-1.03220e+007	1.08281e+000	10071400	10096300	10322000	32916.4				525	-1.00671e+007	-1.00937e+007	-1.03157e+007	1.08281e+000	10067100	10093700	10315700	32887.8			28.6344	131	0.5	62.8
526	-1.00869e+007	-1.01113e+007	-1.03681e+007	1.18067e+000	10086900	10111300	10368100	36073.7				526	-1.00824e+007	-1.01087e+007	-1.03619e+007	1.18067e+000	10082400	10108700	10361900	36042.2			31.544	131	0.5	61
527	-8.51420e+006	-9.52000e+006	-9.52408e+006	8.96051e-001	8514200	9520000	9524080	22343.7				527	-8.51515e+006	-9.52005e+006	-9.52332e+006	8.96051e-001	8515150	9520050	9523320	22343.8			-0.141445	52.1	0.5	131
528	-8.53651e+006	-9.52738e+006	-9.53191e+006	1.25730e+000	8536510	9527380	9531910	31432.9				528	-8.53766e+006	-9.52746e+006	-9.53109e+006	1.25730e+000	8537660	9527460	9531090	31433.4			-0.533874	52.7	0.5	130
529	-8.54475e+006	-9.52987e+006	-9.53383e+006	1.14705e+000	8544750	9529870	9533830	28701.4				529	-8.54558e+006	-9.52987e+006	-9.53304e+006	1.14705e+000	8545580	9529870	9533040	28701.2			0.206805	51.5	0.5	130
530	-8.51971e+006	-9.52163e+006	-9.52522e+006	1.02014e+000	8519710	9521630	9525220	25452.3				530	-8.52057e+006	-9.52165e+006	-9.52442e+006	1.02014e+000	8520570	9521650	9524420	25452.2			0.120113	51.2	0.5	131
531	-8.48985e+006	-9.51204e+006	-9.51590e+006	8.22279e-001	8489850	9512040	9515900	20447				531	-8.49082e+006	-9.51211e+006	-9.51519e+006	8.22279e-001	8490820	9512110	9515190	20447.3			-0.261461	51.7	0.5	132
532	-8.48597e+006	-9.51100e+006	-9.51551e+006	6.58515e-001	8485970	9511000	9515510	16369				532	-8.48701e+006	-9.51102e+006	-9.51453e+006	6.58515e-001	8487010	9511020	9514530	16368.8			0.119959	52.5	0.5	132
533	-1.04439e+007	-1.04628e+007	-1.13515e+007	1.96281e+000	10443900	10462800	11351500	66942.3				533	-1.04433e+007	-1.04616e+007	-1.13500e+007	1.96281e+000	10443300	10461600	11350000	66928.4			13.8858	71.7	0.5	20.9
534	-9.48016e+006	-9.80787e+006	-9.82580e+006	9.15143e-001	9480160	9807870	9825800	25371.3				534	-9.48202e+006	-9.80636e+006	-9.82588e+006	9.15143e-001	9482020	9806360	9825880	25371.9			-0.588543	133	0.5	95.2
535	-9.46938e+006	-9.80386e+006	-9.82218e+006	8.25422e-001	9469380	9803860	9822180	22855.3				535	-9.47092e+006	-9.80244e+006	-9.82221e+006	8.25422e-001	9470920	9802440	9822210	22855.5			-0.107318	133	0.5	95.6
536	-9.49398e+006	-9.81202e+006	-9.83019e+006	8.02520e-001	9493980	9812020	9830190	22282.6				536	-9.49581e+006	-9.81041e+006	-9.83025e+006	8.02520e-001	9495810	9810410	9830250	22282.9			-0.290009	133	0.5	94.7
537	-9.45161e+006	-9.79875e+006	-9.81658e+006	1.12700e+000	9451610	9798750	9816580	31145.8				537	-9.45258e+006	-9.79813e+006	-9.81666e+006	1.12700e+000	9452580	9798130	9816660	31146.6			-0.819709	132	0.5	96.3
538	-9.45731e+006	-9.80015e+006	-9.81831e+006	1.05886e+000	9457310	9800150	9818310	29280.1				538	-9.45847e+006	-9.79918e+006	-9.81836e+006	1.05886e+000	9458470	9799180	9818360	29280.5			-0.360678	132	0.5	96.1
539	-1.04784e+007	-1.04950e+007	-1.14600e+007	2.24221e+000	10478400	10495000	11460000	77335				539	-1.04774e+007	-1.04937e+007	-1.14575e+007	2.24221e+000	10477400	10493700	11457500	77311.6			23.439	79	0.5	16.7
540	-1.04718e+007	-1.04889e+007	-1.14392e+007	2.52118e+000	10471800	10488900	11439200	86770.5				540	-1.04709e+007	-1.04876e+007	-1.14368e+007	2.52118e+000	10470900	10487600	11436800	86745.3			25.2259	78.5	0.5	17.6
541	-1.04632e+007	-1.04808e+007	-1.14123e+007	2.16358e+000	10463200	10480800	11412300	74255.4				541	-1.04622e+007	-1.04794e+007	-1.14097e+007	2.16358e+000	10462200	10479400	11409700	74232			23.4819	78.4	0.5	18.6
542	-1.04726e+007	-1.04832e+007	-1.15022e+007	7.49542e-001	10472600	10483200	11502200	25899.2				542	-1.04714e+007	-1.04822e+007	-1.14993e+007	7.49542e-001	10471400	10482200	11499300	25890.8			8.40021	134	0.5	16
543	-1.04780e+007	-1.04885e+007	-1.15183e+007	4.52727e-001	10478000	10488500	11518300	15670				543	-1.04768e+007	-1.04876e+007	-1.15159e+007	4.52727e-001	10476800	10487600	11515900	15665.6			4.45875	134	0.5	15.4
544	-1.04780e+007	-1.04883e+007	-1.15176e+007	5.19471e-001	10478000	10488300	11517600	17979.2				544	-1.04767e+007	-1.04873e+007	-1.15149e+007	5.19471e-001	10476700	10487300	11514900	17973.5			5.68987	133	0.5	15.4
545	-1.04721e+007	-1.04825e+007	-1.14997e+007	8.10388e-001	10472100	10482500	11499700	27994.9				545	-1.04708e+007	-1.04815e+007	-1.14972e+007	8.10388e-001	10470800	10481500	11497200	27986.4			8.48692	133	0.5	16.1
546	-1.04671e+007	-1.04778e+007	-1.14856e+007	9.53678e-001	10467100	10477800	11485600	32894.9				546	-1.04654e+007	-1.04767e+007	-1.14830e+007	9.53678e-001	10465400	10476700	11483000	32883.7			11.1604	135	0.5	16.7
547	-1.04754e+007	-1.04859e+007	-1.15104e+007	9.53967e-001	10475400	10485900	11510400	32991.6				547	-1.04737e+007	-1.04847e+007	-1.15074e+007	9.53967e-001	10473700	10484700	11507400	32979.3			12.2661	135	0.5	15.7
548	-1.04723e+007	-1.04770e+007	-1.14772e+007	1.44363e+000	10472300	10477000	11477200	49779.1				548	-1.04738e+007	-1.04780e+007	-1.14798e+007	1.44363e+000	10473800	10478000	11479800	49795.1			-16.0193	32.5	0.5	16.9
549	-1.04824e+007	-1.04870e+007	-1.15078e+007	1.35495e+000	10482400	10487000	11507800	46872.9				549	-1.04840e+007	-1.04881e+007	-1.15107e+007	1.35495e+000	10484000	10488100	11510700	46889.5			-16.5629	32.5	0.5	15.7
550	-1.04839e+007	-1.04891e+007	-1.15151e+007	1.35981e+000	10483900	10489100	11515100	47074.1				550	-1.04858e+007	-1.04903e+007	-1.15181e+007	1.35981e+000	10485800	10490300	11518100	47092.2			-18.0453	31.4	0.5	15.4
551	-8.40350e+006	-9.47729e+006	-9.48147e+006	9.46555e-001	8403500	9477290	9481470	23283.9				551	-8.40444e+006	-9.47769e+006	-9.48180e+006	9.46555e-001	8404440	9477690	9481800	23286.6			-2.70616	31.3	0.5	136
552	-8.45922e+006	-9.49271e+006	-9.49888e+006	1.58242e+000	8459220	9492710	9498880	39162.6				552	-8.46470e+006	-9.49594e+006	-9.50101e+006	1.58242e+000	8464700	9495940	9501010	39192.5			-29.8375	134	0.5	134
553	-8.49296e+006	-9.50273e+006	-9.50958e+006	1.31286e+000	8492960	9502730	9509580	32613.3				553	-8.49842e+006	-9.50586e+006	-9.51169e+006	1.31286e+000	8498420	9505860	9511690	32637.8			-24.4816	135	0.5	133
554	-8.47986e+006	-9.49918e+006	-9.50551e+006	1.83133e+000	8479860	9499180	9505510	45428.2				554	-8.48561e+006	-9.50209e+006	-9.50763e+006	1.83133e+000	8485610	9502090	9507630	45462.5			-34.2232	133	0.5	133
555	-8.42805e+006	-9.48313e+006	-9.48891e+006	9.71493e-001	8428050	9483130	9488910	23959.2				555	-8.43361e+006	-9.48677e+006	-9.49116e+006	9.71493e-001	8433610	9486770	9491160	23978.6			-19.3726	134	0.5	135
556	-8.44459e+006	-9.48846e+006	-9.49426e+006	1.05981e+000	8444590	9488460	9494260	26186.5				556	-8.45046e+006	-9.49161e+006	-9.49646e+006	1.05981e+000	8450460	9491610	9496460	26207			-20.591	133	0.5	135
557	-1.04286e+007	-1.04418e+007	-1.13770e+007	1.47582e+000	10428600	10441800	11377000	50312				557	-1.04301e+007	-1.04429e+007	-1.13798e+007	1.47582e+000	10430100	10442900	11379800	50329.3			-17.2397	14.4	0.5	21
558	-1.04259e+007	-1.04386e+007	-1.13667e+007	1.72334e+000	10425900	10438600	11366700	58688.9				558	-1.04274e+007	-1.04396e+007	-1.13694e+007	1.72334e+000	10427400	10439600	11369400	58708.3			-19.3737	15.3	0.5	21.5
559	-1.05043e+007	-1.05102e+007	-1.15510e+007	2.00812e+000	10504300	10510200	11551000	69854.6				559	-1.05029e+007	-1.05093e+007	-1.15460e+007	2.00812e+000	10502900	10509300	11546000	69821.7			32.891	100	0.5	13.6
560	-1.04960e+007	-1.05018e+007	-1.15253e+007	2.23114e+000	10496000	10501800	11525300	77402.9				560	-1.04945e+007	-1.05008e+007	-1.15204e+007	2.23114e+000	10494500	10500800	11520400	77366.1			36.8468	101	0.5	14.7
561	-1.04862e+007	-1.04919e+007	-1.14951e+007	2.18214e+000	10486200	10491900	11495100	75462.2				561	-1.04847e+007	-1.04909e+007	-1.14902e+007	2.18214e+000	10484700	10490900	11490200	75426.2			35.9511	101	0.5	15.8
562	-1.05035e+007	-1.05190e+007	-1.15386e+007	2.03505e+000	10503500	10519000	11538600	70765.1				562	-1.05033e+007	-1.05182e+007	-1.15389e+007	2.03505e+000	10503300	10518200	11538900	70762.4			2.68685	70	0.5	13.7
563	-1.04945e+007	-1.05107e+007	-1.15104e+007	2.58522e+000	10494500	10510700	11510400	89635.3				563	-1.04943e+007	-1.05098e+007	-1.15103e+007	2.58522e+000	10494300	10509800	11510300	89628.9			6.35559	70.8	0.5	14.8
564	-1.04847e+007	-1.05013e+007	-1.14796e+007	2.36247e+000	10484700	10501300	11479600	81650.7				564	-1.04844e+007	-1.05003e+007	-1.14793e+007	2.36247e+000	10484400	10500300	11479300	81642.8			7.85814	71.3	0.5	15.9
565	-1.05027e+007	-1.05093e+007	-1.15453e+007	2.05482e+000	10502700	10509300	11545300	71441.2				565	-1.05034e+007	-1.05100e+007	-1.15475e+007	2.05482e+000	10503400	10510000	11547500	71457.7			-16.4175	51	0.5	13.8
566	-1.04942e+007	-1.05008e+007	-1.15192e+007	2.38859e+000	10494200	10500800	11519200	82817.6				566	-1.04949e+007	-1.05015e+007	-1.15212e+007	2.38859e+000	10494900	10501500	11521200	82835.5			-17.9291	50.7	0.5	14.8
567	-1.04843e+007	-1.04908e+007	-1.14886e+007	2.23332e+000	10484300	10490800	11488600	77184.7				567	-1.04849e+007	-1.04915e+007	-1.14902e+007	2.23332e+000	10484900	10491500	11490200	77198.9			-14.1923	50.7	0.5	16
568	-1.03252e+007	-1.03406e+007	-1.10668e+007	1.46433e+000	10325200	10340600	11066800	48290.3				568	-1.03253e+007	-1.03409e+007	-1.10679e+007	1.46433e+000	10325300	10340900	11067900	48295.1			-4.76027	14.1	0.5	33.3
569	-1.03328e+007	-1.03482e+007	-1.10901e+007	1.18312e+000	10332800	10348200	11090100	39114.1				569	-1.03330e+007	-1.03485e+007	-1.10912e+007	1.18312e+000	10333000	10348500	11091200	39118.2			-4.09031	13.7	0.5	32.3
570	-1.03153e+007	-1.03312e+007	-1.10383e+007	1.31935e+000	10315300	10331200	11038300	43374.7				570	-1.03154e+007	-1.03314e+007	-1.10391e+007	1.31935e+000	10315400	10331400	11039100	43377.8			-3.13513	14.1	0.5	34.4
571	-1.02226e+007	-1.02416e+007	-1.07648e+007	1.45242e+000	10222600	10241600	10764800	46353.3				571	-1.02222e+007	-1.02416e+007	-1.07653e+007	1.45242e+000	10222200	10241600	10765300	46353.7			-0.411373	14.2	0.5	45.2
572	-1.02293e+007	-1.02483e+007	-1.07853e+007	1.11669e+000	10229300	10248300	10785300	35717.7				572	-1.02290e+007	-1.02483e+007	-1.07859e+007	1.11669e+000	10229000	10248300	10785900	35718.5			-0.781371	13.9	0.5	44.3
573	-1.02128e+007	-1.02322e+007	-1.07363e+007	1.31562e+000	10212800	10232200	10736300	41856.6				573	-1.02123e+007	-1.02322e+007	-1.07369e+007	1.31562e+000	10212300	10232200	10736900	41857			-0.390208	14.1	0.5	46.3
574	-1.01183e+007	-1.01406e+007	-1.04565e+007	1.61648e+000	10118300	10140600	10456500	49878				574	-1.01167e+007	-1.01401e+007	-1.04560e+007	1.61648e+000	10116700	10140100	10456000	49869.6			8.37368	14.2	0.5	57.3
575	-1.01259e+007	-1.01481e+007	-1.04794e+007	1.29651e+000	10125900	10148100	10479400	40105.4				575	-1.01242e+007	-1.01475e+007	-1.04788e+007	1.29651e+000	10124200	10147500	10478800	40097.9			7.50437	14	0.5	56.4
576	-1.01082e+007	-1.01309e+007	-1.04270e+007	1.41905e+000	10108200	10130900	10427000	43643.9				576	-1.01065e+007	-1.01305e+007	-1.04267e+007	1.41905e+000	10106500	10130500	10426700	43637.1			6.7538	14.2	0.5	58.5
577	-9.21136e+006	-9.72507e+006	-9.73976e+006	1.54619e+000	9211360	9725070	9739760	41613.3				577	-9.20848e+006	-9.72283e+006	-9.73851e+006	1.54619e+000	9208480	9722830	9738510	41595			18.2715	14.3	0.5	105
578	-9.23564e+006	-9.73228e+006	-9.74747e+006	1.23107e+000	9235640	9732280	9747470	33220.7				578	-9.23281e+006	-9.72992e+006	-9.74620e+006	1.23107e+000	9232810	9729920	9746200	33205.9			14.7958	14	0.5	105
579	-9.18187e+006	-9.71599e+006	-9.73033e+006	1.42826e+000	9181870	9715990	9730330	38314.2				579	-9.17882e+006	-9.71371e+006	-9.72902e+006	1.42826e+000	9178820	9713710	9729020	38296.6			17.545	14.3	0.5	107
580	-1.05079e+007	-1.05083e+007	-1.15675e+007	1.66189e+000	10507900	10508300	11567500	57880.7				580	-1.05091e+007	-1.05096e+007	-1.15710e+007	1.66189e+000	10509100	10509600	11571000	57902.8			-22.0739	40.6	0.5	13.2
581	-1.05069e+007	-1.05074e+007	-1.15669e+007	1.56363e+000	10506900	10507400	11566900	54450.3				581	-1.05082e+007	-1.05086e+007	-1.15703e+007	1.56363e+000	10508200	10508600	11570300	54470.7			-20.3997	39.2	0.5	13.2
582	-1.04981e+007	-1.04985e+007	-1.15391e+007	1.72624e+000	10498100	10498500	11539100	59938.5				582	-1.04993e+007	-1.04995e+007	-1.15421e+007	1.72624e+000	10499300	10499500	11542100	59958.3			-19.8111	39.6	0.5	14.3
583	-1.04989e+007	-1.04997e+007	-1.15393e+007	2.04671e+000	10498900	10499700	11539300	71075.1				583	-1.05000e+007	-1.05010e+007	-1.15424e+007	2.04671e+000	10500000	10501000	11542400	71099.9			-24.7965	41.2	0.5	14.3
584	-1.05111e+007	-1.05119e+007	-1.15767e+007	1.39133e+000	10511100	10511900	11576700	48506.8				584	-1.05121e+007	-1.05132e+007	-1.15799e+007	1.39133e+000	10512100	10513200	11579900	48523.8			-16.9477	41.7	0.5	12.8
585	-1.05172e+007	-1.05183e+007	-1.15955e+007	9.75998e-001	10517200	10518300	11595500	34094.7				585	-1.05184e+007	-1.05195e+007	-1.15992e+007	9.75998e-001	10518400	10519500	11599200	34108			-13.2534	42.1	0.5	12.1
586	-1.05254e+007	-1.05260e+007	-1.16214e+007	9.33748e-001	10525400	10526000	11621400	32705.9				586	-1.05269e+007	-1.05275e+007	-1.16261e+007	9.33748e-001	10526900	10527500	11626100	32722			-16.0462	41.4	0.5	11.1
587	-1.00518e+007	-1.00793e+007	-1.02722e+007	7.05455e-001	10051800	10079300	10272200	21322.8				587	-1.00482e+007	-1.00772e+007	-1.02673e+007	7.05455e-001	10048200	10077200	10267300	21307.9			14.9208	128	0.5	64.8
588	-1.00600e+007	-1.00864e+007	-1.02933e+007	7.28810e-001	10060000	10086400	10293300	22081.9				588	-1.00562e+007	-1.00842e+007	-1.02878e+007	7.28810e-001	10056200	10084200	10287800	22065.2			16.7572	129	0.5	64
589	-1.00548e+007	-1.00828e+007	-1.02835e+007	9.20806e-001	10054800	10082800	10283500	27864.9				589	-1.00515e+007	-1.00806e+007	-1.02780e+007	9.20806e-001	10051500	10080600	10278000	27844.6			20.2526	128	0.5	64.4
590	-1.02796e+007	-1.02828e+007	-1.08599e+007	6.31451e-001	10279600	10282800	10859900	20405.8				590	-1.02776e+007	-1.02811e+007	-1.08534e+007	6.31451e-001	10277600	10281100	10853400	20392.2			13.5843	98.8	0.5	40.6
591	-1.02841e+007	-1.02888e+007	-1.08724e+007	6.51862e-001	10284100	10288800	10872400	21096.8				591	-1.02821e+007	-1.02872e+007	-1.08656e+007	6.51862e-001	10282100	10287200	10865600	21082.5			14.3335	98.2	0.5	40.1
592	-1.02776e+007	-1.02818e+007	-1.08527e+007	6.39308e-001	10277600	10281800	10852700	20645.9				592	-1.02756e+007	-1.02803e+007	-1.08463e+007	6.39308e-001	10275600	10280300	10846300	20632.5			13.3515	98.1	0.5	40.8
593	-1.02742e+007	-1.02853e+007	-1.08917e+007	1.02137e+000	10274200	10285300	10891700	33071.3				593	-1.02731e+007	-1.02844e+007	-1.08892e+007	1.02137e+000	10273100	10284400	10889200	33061.6			9.64646	37.8	0.5	39.9
594	-1.02751e+007	-1.02867e+007	-1.08965e+007	7.12025e-001	10275100	10286700	10896500	23065.6				594	-1.02740e+007	-1.02858e+007	-1.08941e+007	7.12025e-001	10274000	10285800	10894100	23059			6.57154	36.8	0.5	39.7
595	-1.02694e+007	-1.02815e+007	-1.08811e+007	5.36054e-001	10269400	10281500	10881100	17335.5				595	-1.02683e+007	-1.02808e+007	-1.08793e+007	5.36054e-001	10268300	10280800	10879300	17331.4			4.02653	36.6	0.5	40.4
596	-1.02664e+007	-1.02781e+007	-1.08702e+007	9.71304e-001	10266400	10278100	10870200	31375.6				596	-1.02655e+007	-1.02774e+007	-1.08682e+007	9.71304e-001	10265500	10277400	10868200	31368.2			7.32719	37.4	0.5	40.7
597	-1.02344e+007	-1.02503e+007	-1.07888e+007	1.03433e+000	10234400	10250300	10788800	33105.8				597	-1.02330e+007	-1.02496e+007	-1.07871e+007	1.03433e+000	10233000	10249600	10787100	33097.7			8.1117	35.8	0.5	44.1
598	-1.02347e+007	-1.02502e+007	-1.07880e+007	1.13169e+000	10234700	10250200	10788000	36220.5				598	-1.02334e+007	-1.02494e+007	-1.07859e+007	1.13169e+000	10233400	10249400	10785900	36210.6			9.85254	36.8	0.5	44
599	-1.02423e+007	-1.02571e+007	-1.08084e+007	9.53341e-001	10242300	10257100	10808400	30581.8				599	-1.02409e+007	-1.02563e+007	-1.08064e+007	9.53341e-001	10240900	10256300	10806400	30573.5			8.2949	36.2	0.5	43.3
600	-1.03274e+007	-1.03496e+007	-1.09884e+007	9.71826e-001	10327400	10349600	10988400	31901.5				600	-1.03251e+007	-1.03485e+007	-1.09804e+007	9.71826e-001	10325100	10348500	10980400	31877.7			23.7568	87.3	0.5	34.9
601	-1.03229e+007	-1.03459e+007	-1.09736e+007	9.22034e-001	10322900	10345900	10973600	30221.8				601	-1.03207e+007	-1.03449e+007	-1.09656e+007	9.22034e-001	10320700	10344900	10965600	30199.6			22.1415	86.8	0.5	35.4
602	-1.03180e+007	-1.03404e+007	-1.09591e+007	7.90551e-001	10318000	10340400	10959100	25870.4				602	-1.03156e+007	-1.03392e+007	-1.09508e+007	7.90551e-001	10315600	10339200	10950800	25850.3			20.1139	87.5	0.5	35.9
603	-9.91145e+006	-9.92361e+006	-9.95964e+006	1.12908e+000	9911450	9923610	9959640	32769.9				603	-9.91149e+006	-9.91940e+006	-9.95862e+006	1.12908e+000	9911490	9919400	9958620	32758.4			11.4123	33.4	0.5	79
604	-9.92096e+006	-9.94140e+006	-9.96632e+006	1.17273e+000	9920960	9941400	9966320	34114.4				604	-9.91876e+006	-9.93947e+006	-9.96531e+006	1.17273e+000	9918760	9939470	9965310	34102.6			11.7457	34	0.5	78.2
605	-9.92393e+006	-9.94171e+006	-9.96713e+006	1.13148e+000	9923930	9941710	9967130	32923.4				605	-9.92171e+006	-9.93911e+006	-9.96594e+006	1.13148e+000	9921710	9939110	9965940	32910.2			13.255	33	0.5	78.1
606	-1.02821e+007	-1.02944e+007	-1.09210e+007	9.20224e-001	10282100	10294400	10921000	29886.4				606	-1.02798e+007	-1.02929e+007	-1.09174e+007	9.20224e-001	10279800	10292900	10917400	29872.2			14.228	118	0.5	38.9
607	-1.02754e+007	-1.02879e+007	-1.09014e+007	9.19949e-001	10275400	10287900	10901400	29813.8				607	-1.02729e+007	-1.02864e+007	-1.08977e+007	9.19949e-001	10272900	10286400	10897700	29799			14.7722	118	0.5	39.6
608	-1.02738e+007	-1.02868e+007	-1.08984e+007	7.79273e-001	10273800	10286800	10898400	25245.4				608	-1.02712e+007	-1.02853e+007	-1.08950e+007	7.79273e-001	10271200	10285300	10895000	25233.3			12.1547	118	0.5	39.7
609	-1.00995e+007	-1.01300e+007	-1.04318e+007	1.37324e+000	10099500	10130000	10431800	42222.7				609	-1.00966e+007	-1.01290e+007	-1.04307e+007	1.37324e+000	10096600	10129000	10430700	42209			13.6747	30	0.5	58.5
610	-1.01102e+007	-1.01393e+007	-1.04590e+007	1.57265e+000	10110200	10139300	10459000	48504.6				610	-1.01073e+007	-1.01384e+007	-1.04583e+007	1.57265e+000	10107300	10138400	10458300	48490.6			14.0626	29.6	0.5	57.4
611	-1.02341e+007	-1.02450e+007	-1.07115e+007	6.41260e-001	10234100	10245000	10711500	20411.2				611	-1.02325e+007	-1.02449e+007	-1.07054e+007	6.41260e-001	10232500	10244900	10705400	20400.6			10.5277	92.4	0.5	46
612	-1.02389e+007	-1.02524e+007	-1.07238e+007	7.09083e-001	10238900	10252400	10723800	22605.8				612	-1.02372e+007	-1.02522e+007	-1.07171e+007	7.09083e-001	10237200	10252200	10717100	22593			12.847	91.9	0.5	45.4
613	-1.02315e+007	-1.02442e+007	-1.07018e+007	7.03597e-001	10231500	10244200	10701800	22376				613	-1.02299e+007	-1.02442e+007	-1.06956e+007	7.03597e-001	10229900	10244200	10695600	22364.4			11.5499	91.8	0.5	46.3
614	-9.91971e+006	-9.98304e+006	-1.00110e+007	1.46848e+000	9919710	9983040	10011000	42962.4				614	-9.91560e+006	-9.98245e+006	-1.00127e+007	1.46848e+000	9915600	9982450	10012700	42953.9			8.48751	108	0.5	76.2
615	-9.92995e+006	-9.99122e+006	-1.00342e+007	1.08645e+000	9929950	9991220	10034200	31874.3				615	-9.92521e+006	-9.99044e+006	-1.00357e+007	1.08645e+000	9925210	9990440	10035700	31865.9			8.43852	109	0.5	75.1
616	-9.94244e+006	-9.97705e+006	-9.98030e+006	1.18680e+000	9942440	9977050	9980300	34688.4				616	-9.93981e+006	-9.97621e+006	-9.97946e+006	1.18680e+000	9939810	9976210	9979460	34678.5			9.98333	29.4	0.5	76.5
617	-9.94473e+006	-9.98412e+006	-9.99037e+006	1.73876e+000	9944730	9984120	9990370	50887.6				617	-9.94216e+006	-9.98334e+006	-9.98976e+006	1.73876e+000	9942160	9983340	9989760	50874.2			13.4398	30.5	0.5	76.1
618	-9.95375e+006	-9.99100e+006	-1.00095e+007	1.31527e+000	9953750	9991000	10009500	38583.8				618	-9.95055e+006	-9.98999e+006	-1.00086e+007	1.31527e+000	9950550	9989990	10008600	38570.6			13.1333	29.8	0.5	75.3
619	-1.00384e+007	-1.00931e+007	-1.03419e+007	1.26740e+000	10038400	10093100	10341900	38489.4				619	-1.00348e+007	-1.00921e+007	-1.03417e+007	1.26740e+000	10034800	10092100	10341700	38477.5			11.9383	44.1	0.5	62.9
620	-1.00490e+007	-1.01019e+007	-1.03673e+007	1.32923e+000	10049000	10101900	10367300	40487.1				620	-1.00457e+007	-1.01009e+007	-1.03668e+007	1.32923e+000	10045700	10100900	10366800	40474.5			12.5713	44.8	0.5	61.8
621	-1.00489e+007	-1.01003e+007	-1.03610e+007	1.31571e+000	10048900	10100300	10361000	40053.8				621	-1.00454e+007	-1.00992e+007	-1.03601e+007	1.31571e+000	10045400	10099200	10360100	40039.5			14.2991	43.7	0.5	62
622	-9.45316e+006	-9.79327e+006	-9.81561e+006	1.37720e+000	9453160	9793270	9815610	38047.1				622	-9.45045e+006	-9.79094e+006	-9.81438e+006	1.37720e+000	9450450	9790940	9814380	38030.8			16.3081	27.4	0.5	96.4
623	-9.42161e+006	-9.78428e+006	-9.80570e+006	1.16732e+000	9421610	9784280	9805700	32139				623	-9.41843e+006	-9.78217e+006	-9.80440e+006	1.16732e+000	9418430	9782170	9804400	32124.5			14.4538	27	0.5	97.5
624	-9.42734e+006	-9.78608e+006	-9.80754e+006	1.43399e+000	9427340	9786080	9807540	39506.1				624	-9.42453e+006	-9.78408e+006	-9.80636e+006	1.43399e+000	9424530	9784080	9806360	39489.9			16.1591	27.9	0.5	97.4
625	-1.00640e+007	-1.00952e+007	-1.03251e+007	1.43288e+000	10064000	10095200	10325100	43543.4				625	-1.00609e+007	-1.00943e+007	-1.03247e+007	1.43288e+000	10060900	10094300	10324700	43530.9			12.4326	27.4	0.5	62.7
626	-1.00659e+007	-1.00979e+007	-1.03343e+007	1.49863e+000	10065900	10097900	10334300	45583.2				626	-1.00628e+007	-1.00970e+007	-1.03335e+007	1.49863e+000	10062800	10097000	10333500	45569			14.2321	28.5	0.5	62.4
627	-9.19006e+006	-9.75147e+006	-9.79423e+006	5.46233e-001	9190060	9751470	9794230	14766				627	-9.18942e+006	-9.75179e+006	-9.79617e+006	5.46233e-001	9189420	9751790	9796170	14767.8			-1.78649	66	0.5	104
628	-9.17983e+006	-9.74835e+006	-9.79170e+006	5.29736e-001	9179830	9748350	9791700	14304.8				628	-9.17930e+006	-9.74881e+006	-9.79410e+006	5.29736e-001	9179300	9748810	9794100	14307.2			-2.45316	66.7	0.5	104
629	-9.19726e+006	-9.75471e+006	-9.80024e+006	4.95052e-001	9197260	9754710	9800240	13397.6				629	-9.19616e+006	-9.75502e+006	-9.80261e+006	4.95052e-001	9196160	9755020	9802610	13399.3			-1.62451	66.5	0.5	103
630	-9.43514e+006	-9.81014e+006	-9.81533e+006	1.92856e+000	9435140	9810140	9815330	53277.7				630	-9.43347e+006	-9.80944e+006	-9.81475e+006	1.92856e+000	9433470	9809440	9814750	53267			10.6534	52.7	0.5	96.2
631	-1.00649e+007	-1.00951e+007	-1.03237e+007	1.39019e+000	10064900	10095100	10323700	42244.3				631	-1.00620e+007	-1.00943e+007	-1.03234e+007	1.39019e+000	10062000	10094300	10323400	42233.3			10.9592	26.3	0.5	62.7
632	-1.01418e+007	-1.01651e+007	-1.05328e+007	8.17499e-001	10141800	10165100	10532800	25432.4				632	-1.01376e+007	-1.01627e+007	-1.05275e+007	8.17499e-001	10137600	10162700	10527500	25412.6			19.7372	124	0.5	54.5
633	-1.01349e+007	-1.01590e+007	-1.05151e+007	8.09834e-001	10134900	10159000	10515100	25143.1				633	-1.01308e+007	-1.01567e+007	-1.05097e+007	8.09834e-001	10130800	10156700	10509700	25123.7			19.3781	124	0.5	55.2
634	-1.01346e+007	-1.01584e+007	-1.05129e+007	7.31446e-001	10134600	10158400	10512900	22704.7				634	-1.01302e+007	-1.01561e+007	-1.05076e+007	7.31446e-001	10130200	10156100	10507600	22686.9			17.7799	125	0.5	55.3
635	-1.01156e+007	-1.01499e+007	-1.04971e+007	1.22313e+000	10115600	10149900	10497100	37860.2				635	-1.01123e+007	-1.01484e+007	-1.04940e+007	1.22313e+000	10112300	10148400	10494000	37840.7			19.487	52.3	0.5	56.1
636	-1.01013e+007	-1.01417e+007	-1.04777e+007	1.15152e+000	10101300	10141700	10477700	35546				636	-1.00979e+007	-1.01405e+007	-1.04765e+007	1.15152e+000	10097900	10140500	10476500	35532.7			13.3042	51.8	0.5	57
637	-1.01062e+007	-1.01443e+007	-1.04837e+007	1.46167e+000	10106200	10144300	10483700	45159.8				637	-1.01029e+007	-1.01431e+007	-1.04819e+007	1.46167e+000	10102900	10143100	10481900	45141.4			18.436	53.1	0.5	56.6
638	-9.23544e+006	-9.76518e+006	-9.80484e+006	8.70193e-001	9235440	9765180	9804840	23634.2				638	-9.23365e+006	-9.76501e+006	-9.80595e+006	8.70193e-001	9233650	9765010	9805950	23633			1.16024	63.8	0.5	102
639	-8.69402e+006	-9.56832e+006	-9.57483e+006	1.78487e+000	8694020	9568320	9574830	45362.8				639	-8.69892e+006	-9.56970e+006	-9.57636e+006	1.78487e+000	8698920	9569700	9576360	45387.1			-24.2541	125	0.5	125
640	-8.66951e+006	-9.56082e+006	-9.56699e+006	1.75668e+000	8669510	9560820	9566990	44524.5				640	-8.67416e+006	-9.56220e+006	-9.56847e+006	1.75668e+000	8674160	9562200	9568470	44547.5			-22.9292	126	0.5	126
641	-8.68931e+006	-9.56666e+006	-9.57327e+006	1.06203e+000	8689310	9566660	9573270	26977				641	-8.69394e+006	-9.56850e+006	-9.57485e+006	1.06203e+000	8693940	9568500	9574850	26992			-14.9905	127	0.5	125
642	-8.70771e+006	-9.57218e+006	-9.57912e+006	1.08026e+000	8707710	9572180	9579120	27496.1				642	-8.71268e+006	-9.57406e+006	-9.58080e+006	1.08026e+000	8712680	9574060	9580800	27512.3			-16.1654	126	0.5	125
643	-8.67123e+006	-9.57059e+006	-9.57377e+006	8.43692e-001	8671230	9570590	9573770	21413.1				643	-8.67521e+006	-9.57194e+006	-9.57535e+006	8.43692e-001	8675210	9571940	9575350	21423.3			-10.2067	104	0.5	125
644	-8.65030e+006	-9.56379e+006	-9.56691e+006	7.00579e-001	8650300	9563790	9566910	17738.7				644	-8.65478e+006	-9.56532e+006	-9.56870e+006	7.00579e-001	8654780	9565320	9568700	17748.3			-9.55154	104	0.5	126
645	-8.65257e+006	-9.56440e+006	-9.56714e+006	7.87316e-001	8652570	9564400	9567140	19939.1				645	-8.65698e+006	-9.56594e+006	-9.56904e+006	7.87316e-001	8656980	9565940	9569040	19949.9			-10.8272	105	0.5	126
646	-9.96860e+006	-1.00477e+007	-1.02262e+007	6.58530e-001	9968600	10047700	10226200	19695.1				646	-9.96267e+006	-1.00464e+007	-1.02270e+007	6.58530e-001	9962670	10046400	10227000	19686.9			8.20013	46.9	0.5	68.4
647	-9.97865e+006	-1.00546e+007	-1.02443e+007	7.58399e-001	9978650	10054600	10244300	22734.9				647	-9.97273e+006	-1.00535e+007	-1.02458e+007	7.58399e-001	9972730	10053500	10245800	22726.8			8.06014	46.7	0.5	67.5
648	-9.97432e+006	-1.00494e+007	-1.02275e+007	7.84793e-001	9974320	10049400	10227500	23484.8				648	-9.96960e+006	-1.00485e+007	-1.02286e+007	7.84793e-001	9969600	10048500	10228600	23477.9			6.84084	46.1	0.5	68.2
649	-9.31154e+006	-9.80061e+006	-9.87358e+006	2.34746e+000	9311540	9800610	9873580	64550.2				649	-9.30915e+006	-9.80142e+006	-9.87925e+006	2.34746e+000	9309150	9801420	9879250	64570			-19.7896	82.7	0.5	97.9
650	-9.33328e+006	-9.80904e+006	-9.88628e+006	2.14391e+000	9333280	9809040	9886280	59124.8				650	-9.32976e+006	-9.80958e+006	-9.89199e+006	2.14391e+000	9329760	9809580	9891990	59137.6			-12.7868	83	0.5	96.8
651	-9.32309e+006	-9.81028e+006	-9.90152e+006	1.85857e+000	9323090	9810280	9901520	51282				651	-9.31927e+006	-9.81090e+006	-9.90788e+006	1.85857e+000	9319270	9810900	9907880	51294.8			-12.8282	81.1	0.5	96.7
652	-9.30497e+006	-9.80254e+006	-9.88801e+006	1.74115e+000	9304970	9802540	9888010	47913.4				652	-9.30154e+006	-9.80308e+006	-9.89366e+006	1.74115e+000	9301540	9803080	9893660	47923.9			-10.5223	80.7	0.5	97.6
653	-8.55022e+006	-9.53128e+006	-9.53414e+006	8.73667e-001	8550220	9531280	9534140	21871.3				653	-8.55058e+006	-9.53111e+006	-9.53308e+006	8.73667e-001	8550580	9531110	9533080	21869.8			1.54727	49.4	0.5	130
654	-8.57487e+006	-9.53923e+006	-9.54198e+006	1.13485e+000	8574870	9539230	9541980	28488.8				654	-8.57511e+006	-9.53906e+006	-9.54103e+006	1.13485e+000	8575110	9539060	9541030	28486.8			1.98907	49.4	0.5	129
655	-8.56157e+006	-9.53487e+006	-9.53747e+006	1.16777e+000	8561570	9534870	9537470	29270.5				655	-8.56174e+006	-9.53462e+006	-9.53628e+006	1.16777e+000	8561740	9534620	9536280	29267.6			2.89129	48.5	0.5	130
656	-1.01908e+007	-1.02849e+007	-1.04949e+007	1.04209e+000	10190800	10284900	10494900	32687.3				656	-1.01896e+007	-1.02874e+007	-1.04874e+007	1.04209e+000	10189600	10287400	10487400	32673.8			13.4731	76.8	0.5	51.1
657	-1.01904e+007	-1.02792e+007	-1.04989e+007	1.29423e+000	10190400	10279200	10498900	40591				657	-1.01893e+007	-1.02823e+007	-1.04915e+007	1.29423e+000	10189300	10282300	10491500	40576.4			14.663	78	0.5	51.2
658	-1.01969e+007	-1.02835e+007	-1.05212e+007	1.44593e+000	10196900	10283500	10521200	45447.1				658	-1.01957e+007	-1.02858e+007	-1.05138e+007	1.44593e+000	10195700	10285800	10513800	45428.1			19.0583	77.1	0.5	50.4
659	-9.59851e+006	-9.84232e+006	-9.86318e+006	8.38643e-001	9598510	9842320	9863180	23550.8				659	-9.59927e+006	-9.84082e+006	-9.86300e+006	8.38643e-001	9599270	9840820	9863000	23549.2			1.54558	132	0.5	90.7
660	-9.62356e+006	-9.85044e+006	-9.87130e+006	8.84399e-001	9623560	9850440	9871300	24904.9				660	-9.62463e+006	-9.84899e+006	-9.87120e+006	8.84399e-001	9624630	9848990	9871200	24904			0.890993	132	0.5	89.8
661	-9.61013e+006	-9.84548e+006	-9.86680e+006	1.18879e+000	9610130	9845480	9866800	33425				661	-9.61121e+006	-9.84342e+006	-9.86656e+006	1.18879e+000	9611210	9843420	9866560	33422.1			2.90859	131	0.5	90.3
662	-8.47190e+006	-9.49766e+006	-9.50319e+006	1.37536e+000	8471900	9497660	9503190	34090				662	-8.47774e+006	-9.50000e+006	-9.50519e+006	1.37536e+000	8477740	9500000	9505190	34114.1			-24.0749	130	0.5	134
663	-8.48176e+006	-9.50055e+006	-9.50631e+006	9.22885e-001	8481760	9500550	9506310	22899.8				663	-8.48191e+006	-9.50100e+006	-9.50646e+006	9.22885e-001	8481910	9501000	9506460	22901.1			-1.27339	24.1	0.5	133
664	-1.04609e+007	-1.04677e+007	-1.14507e+007	8.71507e-001	10460900	10467700	11450700	29961.2				664	-1.04595e+007	-1.04665e+007	-1.14471e+007	8.71507e-001	10459500	10466500	11447100	29949.3			11.8507	121	0.5	17.9
665	-1.04592e+007	-1.04655e+007	-1.14432e+007	1.30415e+000	10459200	10465500	11443200	44801.8				665	-1.04573e+007	-1.04641e+007	-1.14396e+007	1.30415e+000	10457300	10464100	11439600	44782.3			19.5625	120	0.5	18.2
666	-9.92942e+006	-1.00699e+007	-1.03564e+007	1.19139e+000	9929420	10069900	10356400	35910.2				666	-9.91850e+006	-1.00683e+007	-1.03607e+007	1.19139e+000	9918500	10068300	10360700	35891.9			18.2338	57.8	0.5	65.6
667	-9.94842e+006	-1.00752e+007	-1.03588e+007	1.16617e+000	9948420	10075200	10358800	35210.7				667	-9.93841e+006	-1.00736e+007	-1.03626e+007	1.16617e+000	9938410	10073600	10362600	35193.6			17.0688	57.2	0.5	64.9
668	-9.92023e+006	-1.00629e+007	-1.03369e+007	1.09821e+000	9920230	10062900	10336900	33023				668	-9.90929e+006	-1.00614e+007	-1.03416e+007	1.09821e+000	9909290	10061400	10341600	33007.2			15.7335	57.1	0.5	66.3
669	-9.40101e+006	-9.85070e+006	-9.98881e+006	2.27543e+000	9401010	9850700	9988810	63673.9				669	-9.39243e+006	-9.85084e+006	-9.99794e+006	2.27543e+000	9392430	9850840	9997940	63680.7			-6.75335	81.9	0.5	91.8
670	-9.40570e+006	-9.85990e+006	-1.00217e+007	2.12535e+000	9405700	9859900	10021700	59669.4				670	-9.39567e+006	-9.86003e+006	-1.00323e+007	2.12535e+000	9395670	9860030	10032300	59676.6			-7.1351	81.6	0.5	90.8
671	-9.37883e+006	-9.85711e+006	-1.00372e+007	2.04871e+000	9378830	9857110	10037200	57471.1				671	-9.36961e+006	-9.85748e+006	-1.00479e+007	2.04871e+000	9369610	9857480	10047900	57482.6			-11.4982	79.7	0.5	91.2
672	-9.37532e+006	-9.84816e+006	-1.00041e+007	2.23219e+000	9375320	9848160	10004100	62417.6				672	-9.36727e+006	-9.84844e+006	-1.00133e+007	2.23219e+000	9367270	9848440	10013300	62427.5			-9.91835	79.9	0.5	92.2
673	-8.43794e+006	-9.48535e+006	-9.49187e+006	8.71487e-001	8437940	9485350	9491870	21515				673	-8.43698e+006	-9.48579e+006	-9.49174e+006	8.71487e-001	8436980	9485790	9491740	21514.2			0.802869	16.5	0.5	135
674	-8.41145e+006	-9.47707e+006	-9.48336e+006	8.42304e-001	8411450	9477070	9483360	20732.6				674	-8.41070e+006	-9.47758e+006	-9.48330e+006	8.42304e-001	8410700	9477580	9483300	20732.3			0.269552	16.4	0.5	136
675	-8.41030e+006	-9.47647e+006	-9.48293e+006	8.69806e-001	8410300	9476470	9482930	21406.3				675	-8.40966e+006	-9.47719e+006	-9.48295e+006	8.69806e-001	8409660	9477190	9482950	21406.6			-0.351135	17.2	0.5	136
676	-8.43857e+006	-9.48562e+006	-9.49209e+006	9.38419e-001	8438570	9485620	9492090	23169.2				676	-8.43776e+006	-9.48626e+006	-9.49205e+006	9.38419e-001	8437760	9486260	9492050	23169.1			0.125577	17.4	0.5	135
677	-8.51154e+006	-9.50839e+006	-9.51551e+006	8.89456e-001	8511540	9508390	9515510	22141.3				677	-8.51677e+006	-9.51138e+006	-9.51753e+006	8.89456e-001	8516770	9511380	9517530	22157.2			-15.896	136	0.5	132
678	-8.53197e+006	-9.51468e+006	-9.52205e+006	8.47317e-001	8531970	9514680	9522050	21140.6				678	-8.53704e+006	-9.51744e+006	-9.52397e+006	8.47317e-001	8537040	9517440	9523970	21155			-14.419	136	0.5	131
679	-8.52555e+006	-9.51291e+006	-9.52005e+006	9.18666e-001	8525550	9512910	9520050	22904.8				679	-8.53086e+006	-9.51557e+006	-9.52200e+006	9.18666e-001	8530860	9515570	9522000	22920.6			-15.8545	135	0.5	132
680	-8.64587e+006	-9.97187e+006	-1.12392e+007	8.39904e-001	8645870	9971870	11239200	24920.7				680	-8.57886e+006	-9.96532e+006	-1.12794e+007	8.39904e-001	8578860	9965320	11279400	24903.3			17.3452	68.5	0.5	76.3
681	-8.34745e+006	-1.00049e+007	-1.16725e+007	8.89629e-001	8347450	10004900	11672500	26989.8				681	-8.26736e+006	-9.99777e+006	-1.17235e+007	8.89629e-001	8267360	9997770	11723500	26988.4			1.36663	69.3	0.5	76.5
682	-8.43398e+006	-1.00129e+007	-1.16186e+007	9.75203e-001	8433980	10012900	11618600	29594				682	-8.36028e+006	-1.00060e+007	-1.16643e+007	9.75203e-001	8360280	10006000	11664300	29586.3			7.78772	69	0.5	75.6
683	-9.85824e+006	-1.00312e+007	-1.02692e+007	1.67417e+000	9858240	10031200	10269200	49806.6				683	-9.84600e+006	-1.00297e+007	-1.02754e+007	1.67417e+000	9846000	10029700	10275400	49783.7			22.8777	93.4	0.5	70.3
684	-9.87753e+006	-1.00336e+007	-1.02597e+007	1.31704e+000	9877530	10033600	10259700	39211.3				684	-9.86678e+006	-1.00323e+007	-1.02651e+007	1.31704e+000	9866780	10032300	10265100	39195.3			15.9911	94.4	0.5	70
685	-1.04736e+007	-1.04905e+007	-1.14451e+007	1.85555e+000	10473600	10490500	11445100	63899.9				685	-1.04733e+007	-1.04896e+007	-1.14450e+007	1.85555e+000	10473300	10489600	11445000	63895			4.92828	69.9	0.5	17.3
686	-1.04760e+007	-1.04931e+007	-1.14524e+007	2.04889e+000	10476000	10493100	11452400	70613.4				686	-1.04756e+007	-1.04921e+007	-1.14518e+007	2.04889e+000	10475600	10492100	11451800	70604.7			8.64881	71.7	0.5	17
687	-1.00345e+007	-1.00734e+007	-1.02657e+007	1.16645e+000	10034500	10073400	10265700	35188.2				687	-1.00305e+007	-1.00723e+007	-1.02649e+007	1.16645e+000	10030500	10072300	10264900	35174.6			13.5551	32.8	0.5	65.3
688	-1.00281e+007	-1.00682e+007	-1.02506e+007	1.00096e+000	10028100	10068200	10250600	30142.4				688	-1.00246e+007	-1.00671e+007	-1.02495e+007	1.00096e+000	10024600	10067100	10249500	30131.1			11.2541	33.4	0.5	66
689	-1.00328e+007	-1.00734e+007	-1.02671e+007	1.22082e+000	10032800	10073400	10267100	36827.7				689	-1.00293e+007	-1.00724e+007	-1.02665e+007	1.22082e+000	10029300	10072400	10266500	36815.5			12.2542	34.3	0.5	65.4
690	-1.00417e+007	-1.00808e+007	-1.02885e+007	1.48071e+000	10041700	10080800	10288500	44779.5				690	-1.00374e+007	-1.00794e+007	-1.02871e+007	1.48071e+000	10037400	10079400	10287100	44758.7			20.7736	33.8	0.5	64.5
691	-1.00380e+007	-1.00748e+007	-1.02677e+007	1.24422e+000	10038000	10074800	10267700	37551.3				691	-1.00343e+007	-1.00737e+007	-1.02667e+007	1.24422e+000	10034300	10073700	10266700	37537			14.238	31.3	0.5	65.1
692	-1.00415e+007	-1.00793e+007	-1.02826e+007	9.73774e-001	10041500	10079300	10282600	29433.8				692	-1.00376e+007	-1.00780e+007	-1.02811e+007	9.73774e-001	10037600	10078000	10281100	29420.9			12.9037	32.2	0.5	64.6
693	-8.92569e+006	-9.66052e+006	-9.68687e+006	1.65476e+000	8925690	9660520	9686870	43343.1				693	-8.92667e+006	-9.66139e+006	-9.68944e+006	1.65476e+000	8926670	9661390	9689440	43356.8			-13.7258	76.8	0.5	115
694	-8.92301e+006	-9.65952e+006	-9.68546e+006	1.68533e+000	8923010	9659520	9685460	44128.3				694	-8.92406e+006	-9.66051e+006	-9.68847e+006	1.68533e+000	8924060	9660510	9688470	44144.3			-15.9977	78.1	0.5	115
695	-1.00483e+007	-1.00856e+007	-1.03016e+007	1.06683e+000	10048300	10085600	10301600	32315.4				695	-1.00445e+007	-1.00844e+007	-1.03006e+007	1.06683e+000	10044500	10084400	10300600	32302.7			12.6421	32.8	0.5	63.9
696	-1.00563e+007	-1.00934e+007	-1.03256e+007	1.54849e+000	10056300	10093400	10325600	47029.3				696	-1.00527e+007	-1.00923e+007	-1.03247e+007	1.54849e+000	10052700	10092300	10324700	47012.2			17.1374	33.2	0.5	62.9
697	-9.02566e+006	-9.66798e+006	-9.68036e+006	1.17554e+000	9025660	9667980	9680360	30993.5				697	-9.02301e+006	-9.66630e+006	-9.67930e+006	1.17554e+000	9023010	9666300	9679300	30982			11.5493	13.8	0.5	113
698	-9.00135e+006	-9.66075e+006	-9.67264e+006	1.33414e+000	9001350	9660750	9672640	35081				698	-8.99891e+006	-9.65929e+006	-9.67169e+006	1.33414e+000	8998910	9659290	9671690	35069.3			11.7572	13.9	0.5	113
699	-1.04653e+007	-1.04828e+007	-1.14188e+007	1.69445e+000	10465300	10482800	11418800	58194.1				699	-1.04649e+007	-1.04817e+007	-1.14183e+007	1.69445e+000	10464900	10481700	11418300	58187			7.09178	70.4	0.5	18.3
700	-8.57504e+006	-9.53984e+006	-9.54431e+006	9.47620e-001	8575040	9539840	9544310	23794.3				700	-8.57885e+006	-9.54127e+006	-9.54632e+006	9.47620e-001	8578850	9541270	9546320	23806.3			-12.0284	100	0.5	129
701	-8.56687e+006	-9.53732e+006	-9.54217e+006	9.14681e-001	8566870	9537320	9542170	22947				701	-8.57092e+006	-9.53879e+006	-9.54413e+006	9.14681e-001	8570920	9538790	9544130	22959			-11.9374	99.2	0.5	129
702	-8.55199e+006	-9.53235e+006	-9.53673e+006	6.63818e-001	8551990	9532350	9536730	16624.5				702	-8.55620e+006	-9.53383e+006	-9.53857e+006	6.63818e-001	8556200	9533830	9538570	16633.2			-8.68276	100	0.5	130
703	-1.00345e+007	-1.01114e+007	-1.04209e+007	1.09167e+000	10034500	10111400	10420900	33361.6				703	-1.00305e+007	-1.01108e+007	-1.04224e+007	1.09167e+000	10030500	10110800	10422400	33355.1			6.41527	90.3	0.5	60.6
704	-1.00360e+007	-1.01114e+007	-1.04192e+007	1.47982e+000	10036000	10111400	10419200	45222.6				704	-1.00315e+007	-1.01107e+007	-1.04209e+007	1.47982e+000	10031500	10110700	10420900	45212.8			9.82195	91.2	0.5	60.5
705	-9.16786e+006	-9.72772e+006	-9.72977e+006	2.83029e+000	9167860	9727720	9729770	75915.9				705	-9.16826e+006	-9.72854e+006	-9.73007e+006	2.83029e+000	9168260	9728540	9730070	75924.1			-8.10517	102	0.5	106
706	-9.18984e+006	-9.73167e+006	-9.73611e+006	2.88482e+000	9189840	9731670	9736110	77547.3				706	-9.19039e+006	-9.73230e+006	-9.73640e+006	2.88482e+000	9190390	9732300	9736400	77555.3			-7.91657	103	0.5	106
707	-9.14552e+006	-9.71812e+006	-9.72195e+006	3.08325e+000	9145520	9718120	9721950	82476.7				707	-9.14614e+006	-9.71909e+006	-9.72234e+006	3.08325e+000	9146140	9719090	9722340	82488.1			-11.4325	104	0.5	107
708	-8.91897e+006	-9.65793e+006	-9.68301e+006	1.53510e+000	8918970	9657930	9683010	40172.3				708	-8.91983e+006	-9.65888e+006	-9.68603e+006	1.53510e+000	8919830	9658880	9686030	40186.3			-13.9861	79.4	0.5	115
709	-1.00700e+007	-1.01083e+007	-1.03725e+007	1.49861e+000	10070000	10108300	10372500	45742.9				709	-1.00663e+007	-1.01070e+007	-1.03709e+007	1.49861e+000	10066300	10107000	10370900	45723.2			19.6543	35.6	0.5	61.1
710	-1.00608e+007	-1.00993e+007	-1.03451e+007	1.89342e+000	10060800	10099300	10345100	57619.5				710	-1.00571e+007	-1.00981e+007	-1.03439e+007	1.89342e+000	10057100	10098100	10343900	57596.7			22.8754	35	0.5	62.2
711	-1.00660e+007	-1.01027e+007	-1.03535e+007	1.93709e+000	10066000	10102700	10353500	59014.6				711	-1.00624e+007	-1.01016e+007	-1.03527e+007	1.93709e+000	10062400	10101600	10352700	58993.6			21.0634	33.6	0.5	61.8
712	-1.03848e+007	-1.03857e+007	-1.11916e+007	1.68498e+000	10384800	10385700	11191600	56391.7				712	-1.03831e+007	-1.03840e+007	-1.11862e+007	1.68498e+000	10383100	10384000	11186200	56359.7			32.0312	108	0.5	27.8
713	-8.63052e+006	-9.54870e+006	-9.55449e+006	1.69922e+000	8630520	9548700	9554490	42880.5				713	-8.63572e+006	-9.55004e+006	-9.55609e+006	1.69922e+000	8635720	9550040	9556090	42904.4			-23.872	127	0.5	128
714	-8.65464e+006	-9.55589e+006	-9.56215e+006	1.51864e+000	8654640	9555890	9562150	38426.1				714	-8.65990e+006	-9.55735e+006	-9.56380e+006	1.51864e+000	8659900	9557350	9563800	38448.1			-22.0278	127	0.5	127
715	-8.64570e+006	-9.55240e+006	-9.55911e+006	1.47628e+000	8645700	9552400	9559110	37314.4				715	-8.65073e+006	-9.55424e+006	-9.56079e+006	1.47628e+000	8650730	9554240	9560790	37336.4			-21.9978	129	0.5	127
716	-8.67116e+006	-9.56032e+006	-9.56728e+006	1.37104e+000	8671160	9560320	9567280	34753.3				716	-8.67656e+006	-9.56202e+006	-9.56901e+006	1.37104e+000	8676560	9562020	9569010	34774.4			-21.0705	129	0.5	126
717	-1.04734e+007	-1.04836e+007	-1.15032e+007	9.35263e-001	10473400	10483600	11503200	32320.9				717	-1.04724e+007	-1.04827e+007	-1.15004e+007	9.35263e-001	10472400	10482700	11500400	32311.2			9.69866	132	0.5	16
718	-8.97249e+006	-9.65200e+006	-9.66344e+006	1.37962e+000	8972490	9652000	9663440	36161.2				718	-8.97008e+006	-9.65052e+006	-9.66249e+006	1.37962e+000	8970080	9650520	9662490	36149.1			12.1128	14	0.5	115
719	-9.84179e+006	-9.98758e+006	-1.01074e+007	2.23765e+000	9841790	9987580	10107400	65577.2				719	-9.83158e+006	-9.98656e+006	-1.01135e+007	2.23765e+000	9831580	9986560	10113500	65556.3			20.8991	96.1	0.5	75.5
720	-9.87484e+006	-1.00026e+007	-1.01360e+007	1.95482e+000	9874840	10002600	10136000	57581.9				720	-9.86498e+006	-1.00014e+007	-1.01408e+007	1.95482e+000	9864980	10001400	10140800	57559.1			22.8107	97.5	0.5	73.8
721	-9.87060e+006	-1.00073e+007	-1.01594e+007	2.32289e+000	9870600	10007300	10159400	68535.5				721	-9.86016e+006	-1.00061e+007	-1.01647e+007	2.32289e+000	9860160	10006100	10164700	68508.3			27.23	96.7	0.5	73.2
722	-1.02250e+007	-1.02399e+007	-1.07554e+007	1.10682e+000	10225000	10239900	10755400	35302.8				722	-1.02224e+007	-1.02383e+007	-1.07517e+007	1.10682e+000	10222400	10238300	10751700	35284.7			18.038	111	0.5	45.4
723	-1.02170e+007	-1.02328e+007	-1.07347e+007	1.18905e+000	10217000	10232800	10734700	37837				723	-1.02147e+007	-1.02315e+007	-1.07315e+007	1.18905e+000	10214700	10231500	10731500	37820.4			16.6591	111	0.5	46.2
724	-1.02111e+007	-1.02267e+007	-1.07155e+007	1.38755e+000	10211100	10226700	10715500	44063.4				724	-1.02085e+007	-1.02252e+007	-1.07120e+007	1.38755e+000	10208500	10225200	10712000	44041.7			21.6832	109	0.5	47
725	-1.02195e+007	-1.02343e+007	-1.07380e+007	1.30375e+000	10219500	10234300	10738000	41506.5				725	-1.02170e+007	-1.02328e+007	-1.07346e+007	1.30375e+000	10217000	10232800	10734600	41486.6			19.8662	109	0.5	46.1
726	-9.08794e+006	-9.69192e+006	-9.70146e+006	3.44380e+000	9087940	9691920	9701460	91466				726	-9.08942e+006	-9.69235e+006	-9.70192e+006	3.44380e+000	9089420	9692350	9701920	91480.7			-14.7486	114	0.5	110
727	-9.10583e+006	-9.69785e+006	-9.70728e+006	2.77554e+000	9105830	9697850	9707280	73866.4				727	-9.10739e+006	-9.69811e+006	-9.70773e+006	2.77554e+000	9107390	9698110	9707730	73877.7			-11.3312	113	0.5	109
728	-9.15357e+006	-9.71119e+006	-9.72223e+006	2.63426e+000	9153570	9711190	9722230	70469.6				728	-9.15537e+006	-9.71123e+006	-9.72268e+006	2.63426e+000	9155370	9711230	9722680	70480.4			-10.798	114	0.5	107
729	-9.16535e+006	-9.71493e+006	-9.72603e+006	2.41997e+000	9165350	9714930	9726030	64822.3				729	-9.16689e+006	-9.71539e+006	-9.72651e+006	2.41997e+000	9166890	9715390	9726510	64833.2			-10.927	113	0.5	107
730	-9.15122e+006	-9.72739e+006	-9.73462e+006	1.66229e+000	9151220	9727390	9734620	44553.1				730	-9.15155e+006	-9.72776e+006	-9.73582e+006	1.66229e+000	9151550	9727760	9735820	44559.1			-6.00252	96.3	0.5	107
731	-9.16113e+006	-9.73154e+006	-9.74167e+006	1.70795e+000	9161130	9731540	9741670	45843.5				731	-9.16125e+006	-9.73199e+006	-9.74339e+006	1.70795e+000	9161250	9731990	9743390	45851			-7.52508	94.8	0.5	106
732	-9.13188e+006	-9.72236e+006	-9.73343e+006	1.73891e+000	9131880	9722360	9733430	46527				732	-9.13224e+006	-9.72283e+006	-9.73498e+006	1.73891e+000	9132240	9722830	9734980	46534.9			-7.8806	94.5	0.5	107
733	-9.14161e+006	-9.72663e+006	-9.74113e+006	2.00139e+000	9141610	9726630	9741130	53630.4				733	-9.14180e+006	-9.72710e+006	-9.74285e+006	2.00139e+000	9141800	9727100	9742850	53639.5			-9.141	93	0.5	107
734	-8.97412e+006	-9.67152e+006	-9.68340e+006	1.35620e+000	8974120	9671520	9683400	35654.1				734	-8.97503e+006	-9.67165e+006	-9.68302e+006	1.35620e+000	8975030	9671650	9683020	35655.6			-1.45104	57	0.5	113
735	-9.00088e+006	-9.68034e+006	-9.69268e+006	1.73396e+000	9000880	9680340	9692680	45725.1				735	-9.00187e+006	-9.68053e+006	-9.69248e+006	1.73396e+000	9001870	9680530	9692480	45728			-2.90492	57.2	0.5	112
736	-8.99550e+006	-9.67935e+006	-9.69402e+006	1.87606e+000	8995500	9679350	9694020	49456.3				736	-8.99665e+006	-9.67975e+006	-9.69452e+006	1.87606e+000	8996650	9679750	9694520	49463.2			-6.94559	58.9	0.5	112
737	-9.01999e+006	-9.68744e+006	-9.70257e+006	1.11010e+000	9019990	9687440	9702570	29346.4				737	-9.02087e+006	-9.68777e+006	-9.70307e+006	1.11010e+000	9020870	9687770	9703070	29349.9			-3.45427	58.9	0.5	111
738	-9.28117e+006	-9.79770e+006	-9.89204e+006	1.01870e+000	9281170	9797700	9892040	27988.2				738	-9.27818e+006	-9.79826e+006	-9.89732e+006	1.01870e+000	9278180	9798260	9897320	27994.5			-6.28447	76	0.5	98.5
739	-9.28547e+006	-9.79741e+006	-9.88656e+006	1.36446e+000	9285470	9797410	9886560	37482.7				739	-9.28227e+006	-9.79783e+006	-9.89148e+006	1.36446e+000	9282270	9797830	9891480	37489.2			-6.55376	78.4	0.5	98.2
740	-9.26980e+006	-9.79095e+006	-9.87580e+006	1.69827e+000	9269800	9790950	9875800	46548.2				740	-9.26670e+006	-9.79130e+006	-9.88037e+006	1.69827e+000	9266700	9791300	9880370	46555.3			-7.06136	77.8	0.5	98.9
741	-8.67947e+006	-9.56327e+006	-9.57003e+006	1.36086e+000	8679470	9563270	9570030	34528.5				741	-8.68451e+006	-9.56502e+006	-9.57169e+006	1.36086e+000	8684510	9565020	9571690	34548.6			-20.0776	128	0.5	126
742	-8.40892e+006	-9.47862e+006	-9.48312e+006	1.20778e+000	8408920	9478620	9483120	29726.7				742	-8.41425e+006	-9.48108e+006	-9.48503e+006	1.20778e+000	8414250	9481080	9485030	29746.8			-20.1226	128	0.5	136
743	-8.41761e+006	-9.48075e+006	-9.48577e+006	1.45049e+000	8417610	9480750	9485770	35733.4				743	-8.42327e+006	-9.48323e+006	-9.48776e+006	1.45049e+000	8423270	9483230	9487760	35758.6			-25.2119	129	0.5	136
744	-1.00698e+007	-1.01022e+007	-1.03480e+007	1.69849e+000	10069800	10102200	10348000	51737.4				744	-1.00666e+007	-1.01012e+007	-1.03471e+007	1.69849e+000	10066600	10101200	10347100	51720.2			17.1542	29.7	0.5	61.9
745	-1.01552e+007	-1.01801e+007	-1.05809e+007	1.70144e+000	10155200	10180100	10580900	53199.3				745	-1.01528e+007	-1.01793e+007	-1.05798e+007	1.70144e+000	10152800	10179300	10579800	53184.6			14.7047	32.2	0.5	52.5
746	-1.01430e+007	-1.01696e+007	-1.05500e+007	1.63141e+000	10143000	10169600	10550000	50830.4				746	-1.01404e+007	-1.01686e+007	-1.05486e+007	1.63141e+000	10140400	10168600	10548600	50814			16.3952	32.7	0.5	53.7
747	-1.03296e+007	-1.03491e+007	-1.09980e+007	1.63279e+000	10329600	10349100	10998000	53638.7				747	-1.03273e+007	-1.03480e+007	-1.09898e+007	1.63279e+000	10327300	10348000	10989800	53598			40.6683	89.1	0.5	34.6
748	-1.03292e+007	-1.03502e+007	-1.09952e+007	1.36305e+000	10329200	10350200	10995200	44771				748	-1.03269e+007	-1.03490e+007	-1.09871e+007	1.36305e+000	10326900	10349000	10987100	44737			33.9143	88.1	0.5	34.6
749	-9.15274e+006	-9.71301e+006	-9.72247e+006	1.68877e+000	9152740	9713010	9722470	45180.9				749	-9.15133e+006	-9.71162e+006	-9.72179e+006	1.68877e+000	9151330	9711620	9721790	45170			10.9087	41	0.5	107
750	-9.13757e+006	-9.70932e+006	-9.71785e+006	1.72736e+000	9137570	9709320	9717850	46139.8				750	-9.13623e+006	-9.70828e+006	-9.71727e+006	1.72736e+000	9136230	9708280	9717270	46130.3			9.43838	42.1	0.5	108
751	-8.77116e+006	-9.59034e+006	-9.59909e+006	1.31701e+000	8771160	9590340	9599090	33756				751	-8.77457e+006	-9.59163e+006	-9.60024e+006	1.31701e+000	8774570	9591630	9600240	33769.6			-13.5925	131	0.5	122
752	-8.74748e+006	-9.58369e+006	-9.59167e+006	1.02439e+000	8747480	9583690	9591670	26188.2				752	-8.75140e+006	-9.58499e+006	-9.59294e+006	1.02439e+000	8751400	9584990	9592940	26199.9			-11.6677	131	0.5	123
753	-9.99661e+006	-1.00265e+007	-1.01116e+007	1.30734e+000	9996610	10026500	10111600	38815.7				753	-9.99408e+006	-1.00254e+007	-1.01096e+007	1.30734e+000	9994080	10025400	10109600	38801.2			14.4979	127	0.5	71.1
754	-9.99716e+006	-1.00279e+007	-1.01168e+007	1.25213e+000	9997160	10027900	10116800	37194.3				754	-9.99440e+006	-1.00267e+007	-1.01146e+007	1.25213e+000	9994400	10026700	10114600	37179.1			15.1967	126	0.5	70.9
755	-1.03957e+007	-1.04039e+007	-1.12550e+007	1.33895e+000	10395700	10403900	11255000	45081.6				755	-1.03967e+007	-1.04042e+007	-1.12554e+007	1.33895e+000	10396700	10404200	11255400	45086.3			-4.7102	29.6	0.5	25.6
756	-1.03850e+007	-1.03937e+007	-1.12238e+007	1.37170e+000	10385000	10393700	11223800	46029.6				756	-1.03858e+007	-1.03938e+007	-1.12237e+007	1.37170e+000	10385800	10393800	11223700	46031.7			-2.16382	29.5	0.5	26.9
757	-1.03122e+007	-1.03249e+007	-1.10157e+007	2.05508e+000	10312200	10324900	11015700	67420.8				757	-1.03126e+007	-1.03248e+007	-1.10149e+007	2.05508e+000	10312600	10324800	11014900	67418.3			2.41241	28.1	0.5	35.1
758	-1.03116e+007	-1.03239e+007	-1.10123e+007	2.00994e+000	10311600	10323900	11012300	65918.3				758	-1.03119e+007	-1.03238e+007	-1.10113e+007	2.00994e+000	10311900	10323800	11011300	65914.6			3.64901	29.3	0.5	35.2
759	-8.87825e+006	-9.62757e+006	-9.63440e+006	2.71479e+000	8878250	9627570	9634400	70445				759	-8.88138e+006	-9.62848e+006	-9.63539e+006	2.71479e+000	8881380	9628480	9635390	70469.2			-24.201	119	0.5	118
760	-8.91823e+006	-9.63908e+006	-9.64700e+006	2.44062e+000	8918230	9639080	9647000	63608.3				760	-8.92119e+006	-9.64010e+006	-9.64798e+006	2.44062e+000	8921190	9640100	9647980	63629.9			-21.6049	120	0.5	116
761	-9.20104e+006	-9.72568e+006	-9.73739e+006	1.39798e+000	9201040	9725680	9737390	37594.2				761	-9.19908e+006	-9.72432e+006	-9.73658e+006	1.39798e+000	9199080	9724320	9736580	37583.5			10.6838	40.4	0.5	106
762	-9.20945e+006	-9.72740e+006	-9.73987e+006	9.84165e-001	9209450	9727400	9739870	26488.6				762	-9.20742e+006	-9.72607e+006	-9.73904e+006	9.84165e-001	9207420	9726070	9739040	26480.9			7.62847	39.4	0.5	105
763	-1.01698e+007	-1.02017e+007	-1.04923e+007	1.38041e+000	10169800	10201700	10492300	43004.5				763	-1.01685e+007	-1.02012e+007	-1.04875e+007	1.38041e+000	10168500	10201200	10487500	42985.7			18.7211	65	0.5	53.6
764	-1.01643e+007	-1.01810e+007	-1.04903e+007	1.91934e+000	10164300	10181000	10490300	59686.1				764	-1.01629e+007	-1.01799e+007	-1.04860e+007	1.91934e+000	10162900	10179900	10486000	59659.4			26.6971	63.6	0.5	54.3
765	-9.28882e+006	-9.79186e+006	-9.86050e+006	6.51726e-001	9288820	9791860	9860500	17866.9				765	-9.28594e+006	-9.79188e+006	-9.86347e+006	6.51726e-001	9285940	9791880	9863470	17867.4			-0.477644	67.5	0.5	99
766	-1.00293e+007	-1.01052e+007	-1.04006e+007	1.79766e+000	10029300	10105200	10400600	54821				766	-1.00224e+007	-1.01038e+007	-1.04016e+007	1.79766e+000	10022400	10103800	10401600	54795.5			25.4282	55.4	0.5	61.4
767	-1.00680e+007	-1.01240e+007	-1.04390e+007	1.20844e+000	10068000	10124000	10439000	37084.6				767	-1.00643e+007	-1.01233e+007	-1.04398e+007	1.20844e+000	10064300	10123300	10439800	37076.2			8.41977	92.8	0.5	59.1
768	-1.00431e+007	-1.01128e+007	-1.04181e+007	1.66255e+000	10043100	10112800	10418100	50830.6				768	-1.00391e+007	-1.01122e+007	-1.04196e+007	1.66255e+000	10039100	10112200	10419600	50820.8			9.78916	93.4	0.5	60.4
769	-1.00644e+007	-1.01219e+007	-1.04337e+007	1.47876e+000	10064400	10121900	10433700	45347.4				769	-1.00604e+007	-1.01212e+007	-1.04350e+007	1.47876e+000	10060400	10121200	10435000	45337.7			9.63538	94	0.5	59.4
770	-1.00881e+007	-1.01335e+007	-1.04575e+007	1.43454e+000	10088100	10133500	10457500	44161.7				770	-1.00846e+007	-1.01327e+007	-1.04577e+007	1.43454e+000	10084600	10132700	10457700	44150.2			11.5251	93.4	0.5	58
771	-1.00731e+007	-1.01260e+007	-1.04418e+007	8.94141e-001	10073100	10126000	10441800	27457				771	-1.00695e+007	-1.01252e+007	-1.04422e+007	8.94141e-001	10069500	10125200	10442200	27450.1			6.9775	91.8	0.5	58.7
772	-1.00878e+007	-1.01329e+007	-1.04554e+007	8.45758e-001	10087800	10132900	10455400	26031.1				772	-1.00842e+007	-1.01321e+007	-1.04556e+007	8.45758e-001	10084200	10132100	10455600	26024.2			6.96084	92.3	0.5	58.1
773	-1.00244e+007	-1.01058e+007	-1.04079e+007	1.71104e+000	10024400	10105800	10407900	52190.9				773	-1.00194e+007	-1.01050e+007	-1.04099e+007	1.71104e+000	10019400	10105000	10409900	52178.6			12.2848	92.5	0.5	61.3
774	-9.34862e+006	-9.77725e+006	-9.78612e+006	1.44861e+000	9348620	9777250	9786120	39617.5				774	-9.34696e+006	-9.77596e+006	-9.78539e+006	1.44861e+000	9346960	9775960	9785390	39607.5			9.99112	49	0.5	99.7
775	-9.31553e+006	-9.76766e+006	-9.77567e+006	1.56324e+000	9315530	9767660	9775670	42599				775	-9.31414e+006	-9.76638e+006	-9.77502e+006	1.56324e+000	9314140	9766380	9775020	42589.2			9.7285	48.4	0.5	101
776	-9.30447e+006	-9.76709e+006	-9.77283e+006	1.68101e+000	9304470	9767090	9772830	45763.9				776	-9.30349e+006	-9.76611e+006	-9.77235e+006	1.68101e+000	9303490	9766110	9772350	45756.2			7.69414	49.5	0.5	101
777	-9.34006e+006	-9.77818e+006	-9.78425e+006	1.45031e+000	9340060	9778180	9784250	39639				777	-9.33836e+006	-9.77695e+006	-9.78353e+006	1.45031e+000	9338360	9776950	9783530	39629.1			9.90613	50	0.5	99.9
778	-9.39250e+006	-9.78761e+006	-9.79939e+006	1.39561e+000	9392500	9787610	9799390	38342.5				778	-9.39085e+006	-9.78585e+006	-9.79855e+006	1.39561e+000	9390850	9785850	9798550	38331.3			11.1952	48.6	0.5	98.1
779	-9.38357e+006	-9.78739e+006	-9.79715e+006	1.43532e+000	9383570	9787390	9797150	39403.4				779	-9.38190e+006	-9.78631e+006	-9.79648e+006	1.43532e+000	9381900	9786310	9796480	39394.2			9.19926	49.5	0.5	98.4
780	-9.78766e+006	-9.87039e+006	-9.91633e+006	1.71656e+000	9787660	9870390	9916330	49088.5				780	-9.78786e+006	-9.86630e+006	-9.91538e+006	1.71656e+000	9787860	9866300	9915380	49072.3			16.1267	43.5	0.5	84.1
781	-9.79081e+006	-9.87148e+006	-9.91737e+006	1.75074e+000	9790810	9871480	9917370	50083.7				781	-9.79085e+006	-9.86731e+006	-9.91636e+006	1.75074e+000	9790850	9867310	9916360	50066.2			17.4608	42.4	0.5	84
782	-9.74478e+006	-9.85984e+006	-9.90326e+006	1.75546e+000	9744780	9859840	9903260	49976.7				782	-9.74460e+006	-9.85598e+006	-9.90227e+006	1.75546e+000	9744600	9855980	9902270	49959.6			17.1118	42.3	0.5	85.7
783	-9.74343e+006	-9.85953e+006	-9.90285e+006	1.76813e+000	9743430	9859530	9902850	50330.4				783	-9.74330e+006	-9.85541e+006	-9.90181e+006	1.76813e+000	9743300	9855410	9901810	50312.3			18.1293	43.3	0.5	85.8
784	-9.82390e+006	-9.88377e+006	-9.92847e+006	1.79472e+000	9823900	9883770	9928470	51537.3				784	-9.82405e+006	-9.87929e+006	-9.92741e+006	1.79472e+000	9824050	9879290	9927410	51518.5			18.7879	44.8	0.5	82.7
785	-9.78483e+006	-9.87054e+006	-9.91568e+006	1.79330e+000	9784830	9870540	9915680	51271.5				785	-9.78471e+006	-9.86627e+006	-9.91460e+006	1.79330e+000	9784710	9866270	9914600	51252.5			19.026	44.6	0.5	84.2
786	-9.35474e+006	-9.76773e+006	-9.78529e+006	1.27482e+000	9354740	9767730	9785290	34853.1				786	-9.35214e+006	-9.76570e+006	-9.78415e+006	1.27482e+000	9352140	9765700	9784150	34839.3			13.7854	41.8	0.5	99.8
787	-9.31806e+006	-9.75902e+006	-9.77418e+006	1.31046e+000	9318060	9759020	9774180	35690.9				787	-9.31577e+006	-9.75735e+006	-9.77321e+006	1.31046e+000	9315770	9757350	9773210	35678.8			12.0657	42.1	0.5	101
788	-9.32791e+006	-9.76263e+006	-9.77747e+006	1.37025e+000	9327910	9762630	9777470	37361.8				788	-9.32586e+006	-9.76132e+006	-9.77665e+006	1.37025e+000	9325860	9761320	9776650	37351.1			10.6847	43	0.5	101
789	-9.35926e+006	-9.77028e+006	-9.78701e+006	9.60612e-001	9359260	9770280	9787010	26278.6				789	-9.35686e+006	-9.76848e+006	-9.78599e+006	9.60612e-001	9356860	9768480	9785990	26269.2			9.39506	42.6	0.5	99.6
790	-9.39008e+006	-9.77625e+006	-9.79602e+006	1.46166e+000	9390080	9776250	9796020	40109				790	-9.38752e+006	-9.77433e+006	-9.79492e+006	1.46166e+000	9387520	9774330	9794920	40093.7			15.3137	40.7	0.5	98.6
791	-9.39473e+006	-9.77855e+006	-9.79772e+006	1.36660e+000	9394730	9778550	9797720	37522.6				791	-9.39195e+006	-9.77611e+006	-9.79644e+006	1.36660e+000	9391950	9776110	9796440	37505.9			16.7173	41.6	0.5	98.4
792	-1.02161e+007	-1.02327e+007	-1.07347e+007	1.36241e+000	10216100	10232700	10734700	43350.8				792	-1.02136e+007	-1.02312e+007	-1.07311e+007	1.36241e+000	10213600	10231200	10731100	43329.5			21.3382	112	0.5	46.2
793	-1.02260e+007	-1.02413e+007	-1.07600e+007	1.27687e+000	10226000	10241300	10760000	40745.4				793	-1.02234e+007	-1.02397e+007	-1.07561e+007	1.27687e+000	10223400	10239700	10756100	40724			21.3646	112	0.5	45.2
794	-9.69247e+006	-9.94511e+006	-1.00832e+007	2.03595e+000	9692470	9945110	10083200	58822.2				794	-9.67405e+006	-9.94372e+006	-1.00959e+007	2.03595e+000	9674050	9943720	10095900	58798.1			24.0651	90	0.5	80.6
795	-9.71736e+006	-9.94321e+006	-1.00505e+007	2.05874e+000	9717360	9943210	10050500	59435.1				795	-9.70065e+006	-9.94188e+006	-1.00618e+007	2.05874e+000	9700650	9941880	10061800	59411.3			23.7874	91.1	0.5	80.8
796	-9.65924e+006	-9.94646e+006	-1.01220e+007	2.04201e+000	9659240	9946460	10122000	59034.5				796	-9.63821e+006	-9.94482e+006	-1.01363e+007	2.04201e+000	9638210	9944820	10136300	59006.8			27.7549	88.9	0.5	80.4
797	-9.65190e+006	-9.92862e+006	-1.00564e+007	1.43326e+000	9651900	9928620	10056400	41177.7				797	-9.63947e+006	-9.92759e+006	-1.00646e+007	1.43326e+000	9639470	9927590	10064600	41165.1			12.6654	60.9	0.5	82.5
798	-9.62223e+006	-9.92269e+006	-1.00618e+007	1.68090e+000	9622230	9922690	10061800	48198.2				798	-9.60941e+006	-9.92179e+006	-1.00709e+007	1.68090e+000	9609410	9921790	10070900	48185.8			12.4086	61.8	0.5	83.3
799	-1.03059e+007	-1.03104e+007	-1.09626e+007	1.22104e+000	10305900	10310400	10962600	39864.6				799	-1.03042e+007	-1.03084e+007	-1.09563e+007	1.22104e+000	10304200	10308400	10956300	39838.7			25.9485	107	0.5	36.9
800	-1.03158e+007	-1.03192e+007	-1.09889e+007	1.41488e+000	10315800	10319200	10988900	46328				800	-1.03139e+007	-1.03172e+007	-1.09825e+007	1.41488e+000	10313900	10317200	10982500	46297			31.009	107	0.5	35.9
801	-9.04503e+006	-9.68067e+006	-9.68820e+006	1.68713e+000	9045030	9680670	9688200	44604.7				801	-9.04356e+006	-9.67996e+006	-9.68767e+006	1.68713e+000	9043560	9679960	9687670	44596.4			8.30254	40.1	0.5	111
802	-9.05015e+006	-9.68115e+006	-9.68957e+006	1.83008e+000	9050150	9681150	9689570	48406.7				802	-9.04831e+006	-9.68032e+006	-9.68892e+006	1.83008e+000	9048310	9680320	9688920	48395.7			11.0233	38.7	0.5	111
803	-8.82696e+006	-9.62660e+006	-9.64699e+006	7.12220e-001	8826960	9626600	9646990	18435.8				803	-8.82930e+006	-9.62783e+006	-9.64964e+006	7.12220e-001	8829300	9627830	9649640	18443.9			-8.09601	78.1	0.5	119
804	-8.80809e+006	-9.62028e+006	-9.64002e+006	4.31004e-001	8808090	9620280	9640020	11132				804	-8.81050e+006	-9.62147e+006	-9.64247e+006	4.31004e-001	8810500	9621470	9642470	11136.7			-4.74444	77.7	0.5	119
805	-8.79783e+006	-9.61674e+006	-9.63582e+006	6.02439e-001	8797830	9616740	9635820	15540.6				805	-8.80052e+006	-9.61806e+006	-9.63850e+006	6.02439e-001	8800520	9618060	9638500	15547.9			-7.32387	78.1	0.5	120
806	-8.81413e+006	-9.62227e+006	-9.64208e+006	6.58212e-001	8814130	9622270	9642080	17012.1				806	-8.81681e+006	-9.62360e+006	-9.64486e+006	6.58212e-001	8816810	9623600	9644860	17020.2			-8.13945	78.7	0.5	119
807	-9.38424e+006	-9.89612e+006	-1.01912e+007	1.59161e+000	9384240	9896120	10191200	45280.2				807	-9.37144e+006	-9.89657e+006	-1.02058e+007	1.59161e+000	9371440	9896570	10205800	45292.7			-12.484	68.9	0.5	86.5
808	-9.34563e+006	-9.90060e+006	-1.02481e+007	1.46232e+000	9345630	9900600	10248100	41684.7				808	-9.33136e+006	-9.90129e+006	-1.02652e+007	1.46232e+000	9331360	9901290	10265200	41701.2			-16.4938	69.6	0.5	86
809	-9.29739e+006	-9.90326e+006	-1.03072e+007	1.41895e+000	9297390	9903260	10307200	40508.2				809	-9.28188e+006	-9.90427e+006	-1.03269e+007	1.41895e+000	9281880	9904270	10326900	40530.4			-22.2358	70.4	0.5	85.5
810	-8.82904e+006	-9.62723e+006	-9.64745e+006	7.37168e-001	8829040	9627230	9647450	19085.7				810	-8.83110e+006	-9.62841e+006	-9.65021e+006	7.37168e-001	8831100	9628410	9650210	19093.8			-8.12145	79.2	0.5	119
811	-8.83905e+006	-9.63046e+006	-9.65067e+006	7.52464e-001	8839050	9630460	9650670	19503.6				811	-8.84116e+006	-9.63168e+006	-9.65351e+006	7.52464e-001	8841160	9631680	9653510	19512.2			-8.53154	79.9	0.5	118
812	-1.02332e+007	-1.02496e+007	-1.07869e+007	1.82137e+000	10233200	10249600	10786900	58282.2				812	-1.02321e+007	-1.02491e+007	-1.07861e+007	1.82137e+000	10232100	10249100	10786100	58273.3			8.93463	33.5	0.5	44.2
813	-1.02190e+007	-1.02366e+007	-1.07479e+007	1.77626e+000	10219000	10236600	10747900	56593.6				813	-1.02178e+007	-1.02362e+007	-1.07474e+007	1.77626e+000	10217800	10236200	10747400	56586			7.54868	33.2	0.5	45.8
814	-8.79933e+006	-9.61295e+006	-9.61882e+006	1.35262e+000	8799330	9612950	9618820	34841.7				814	-8.80227e+006	-9.61420e+006	-9.62097e+006	1.35262e+000	8802270	9614200	9620970	34857.1			-15.4358	98.4	0.5	120
815	-8.82513e+006	-9.62115e+006	-9.62655e+006	1.42407e+000	8825130	9621150	9626550	36786.9				815	-8.82793e+006	-9.62240e+006	-9.62885e+006	1.42407e+000	8827930	9622400	9628850	36803.2			-16.3596	99	0.5	119
816	-1.03574e+007	-1.03809e+007	-1.10797e+007	2.04688e+000	10357400	10380900	11079700	67857.5				816	-1.03556e+007	-1.03797e+007	-1.10735e+007	2.04688e+000	10355600	10379700	11073500	67816.9			40.5898	83.6	0.5	31.2
817	-1.03552e+007	-1.03771e+007	-1.10744e+007	2.42221e+000	10355200	10377100	11074400	80242.6				817	-1.03532e+007	-1.03758e+007	-1.10678e+007	2.42221e+000	10353200	10375800	11067800	80190.9			51.6243	85.4	0.5	31.5
818	-1.03674e+007	-1.03889e+007	-1.11126e+007	2.42314e+000	10367400	10388900	11112600	80596.7				818	-1.03655e+007	-1.03876e+007	-1.11061e+007	2.42314e+000	10365500	10387600	11106100	80545.9			50.7802	85.1	0.5	30.1
819	-1.03671e+007	-1.03897e+007	-1.11104e+007	2.04240e+000	10367100	10389700	11110400	67924.8				819	-1.03652e+007	-1.03884e+007	-1.11044e+007	2.04240e+000	10365200	10388400	11104400	67884.3			40.5115	83.3	0.5	30.1
820	-1.02100e+007	-1.02285e+007	-1.07239e+007	8.10388e-001	10210000	10228500	10723900	25750.6				820	-1.02069e+007	-1.02269e+007	-1.07206e+007	8.10388e-001	10206900	10226900	10720600	25737.3			13.2859	123	0.5	46.8
821	-1.02181e+007	-1.02359e+007	-1.07461e+007	8.08903e-001	10218100	10235900	10746100	25766.8				821	-1.02149e+007	-1.02343e+007	-1.07426e+007	8.08903e-001	10214900	10234300	10742600	25753			13.7878	123	0.5	45.9
822	-1.02260e+007	-1.02433e+007	-1.07683e+007	8.51264e-001	10226000	10243300	10768300	27182.7				822	-1.02230e+007	-1.02417e+007	-1.07650e+007	8.51264e-001	10223000	10241700	10765000	27168.9			13.8258	124	0.5	45
823	-9.57412e+006	-9.82891e+006	-9.85393e+006	1.65193e+000	9574120	9828910	9853930	46241.9				823	-9.57202e+006	-9.82653e+006	-9.85284e+006	1.65193e+000	9572020	9826530	9852840	46224.3			17.5587	25.8	0.5	91.7
824	-9.55969e+006	-9.82442e+006	-9.84930e+006	1.81665e+000	9559690	9824420	9849300	50772				824	-9.55774e+006	-9.82170e+006	-9.84816e+006	1.81665e+000	9557740	9821700	9848160	50751.9			20.1599	26.8	0.5	92.3
825	-1.03231e+007	-1.03354e+007	-1.10479e+007	1.93820e+000	10323100	10335400	11047900	63807.6				825	-1.03232e+007	-1.03353e+007	-1.10472e+007	1.93820e+000	10323200	10335300	11047200	63804.6			3.01681	25.7	0.5	33.9
826	-1.03261e+007	-1.03385e+007	-1.10573e+007	2.22283e+000	10326100	10338500	11057300	73251.5				826	-1.03264e+007	-1.03383e+007	-1.10563e+007	2.22283e+000	10326400	10338300	11056300	73247			4.50436	26.9	0.5	33.5
827	-8.36809e+006	-9.96007e+006	-1.14687e+007	1.41092e+000	8368090	9960070	11468700	42016.7				827	-8.29767e+006	-9.95313e+006	-1.15108e+007	1.41092e+000	8297670	9953130	11510800	41998.4			18.3726	69	0.5	73.1
828	-8.18423e+006	-1.00370e+007	-1.19672e+007	1.56108e+000	8184230	10037000	11967200	48260.8				828	-8.10867e+006	-1.00305e+007	-1.20161e+007	1.56108e+000	8108670	10030500	12016100	48275.4			-14.6683	69.4	0.5	74.1
829	-9.17639e+006	-9.71422e+006	-9.72856e+006	1.34025e+000	9176390	9714220	9728560	35931.2				829	-9.17333e+006	-9.71205e+006	-9.72727e+006	1.34025e+000	9173330	9712050	9727270	35915			16.1452	25.3	0.5	107
830	-9.13136e+006	-9.70045e+006	-9.71417e+006	1.54908e+000	9131360	9700450	9714170	41323.4				830	-9.12865e+006	-9.69849e+006	-9.71302e+006	1.54908e+000	9128650	9698490	9713020	41306.8			16.6087	25.2	0.5	108
831	-9.13528e+006	-9.70171e+006	-9.71543e+006	1.73584e+000	9135280	9701710	9715430	46325.8				831	-9.13278e+006	-9.70013e+006	-9.71444e+006	1.73584e+000	9132780	9700130	9714440	46309.6			16.1747	26.2	0.5	108
832	-9.18505e+006	-9.71644e+006	-9.73122e+006	1.69451e+000	9185050	9716440	9731220	45470.4				832	-9.18210e+006	-9.71447e+006	-9.73001e+006	1.69451e+000	9182100	9714470	9730010	45451.2			19.1831	26.2	0.5	106
833	-9.20795e+006	-9.72316e+006	-9.73846e+006	1.25267e+000	9207950	9723160	9738460	33698.4				833	-9.20484e+006	-9.72106e+006	-9.73719e+006	1.25267e+000	9204840	9721060	9737190	33683.3			15.0179	24.4	0.5	106
834	-9.21736e+006	-9.72636e+006	-9.74155e+006	1.10583e+000	9217360	9726360	9741550	29780				834	-9.21435e+006	-9.72438e+006	-9.74033e+006	1.10583e+000	9214350	9724380	9740330	29767.3			12.709	25.2	0.5	105
835	-1.04197e+007	-1.04376e+007	-1.12777e+007	1.60660e+000	10419700	10437600	11277700	54362.5				835	-1.04180e+007	-1.04361e+007	-1.12722e+007	1.60660e+000	10418000	10436100	11272200	54332.1			30.4722	84.9	0.5	23.8
836	-1.04107e+007	-1.04289e+007	-1.12497e+007	1.71575e+000	10410700	10428900	11249700	57885.4				836	-1.04091e+007	-1.04276e+007	-1.12442e+007	1.71575e+000	10409100	10427600	11244200	57854			31.4352	85.1	0.5	24.9
837	-1.04063e+007	-1.04168e+007	-1.12436e+007	1.95865e+000	10406300	10416800	11243600	65988.2				837	-1.04058e+007	-1.04165e+007	-1.12420e+007	1.95865e+000	10405800	10416500	11242000	65977.9			10.2631	55	0.5	25.3
838	-1.04049e+007	-1.04169e+007	-1.12379e+007	1.92459e+000	10404900	10416900	11237900	64810.8				838	-1.04044e+007	-1.04165e+007	-1.12362e+007	1.92459e+000	10404400	10416500	11236200	64799.8			10.9038	56.8	0.5	25.5
839	-1.04145e+007	-1.04261e+007	-1.12678e+007	1.97107e+000	10414500	10426100	11267800	66584.4				839	-1.04141e+007	-1.04258e+007	-1.12665e+007	1.97107e+000	10414100	10425800	11266500	66575.8			8.60677	56.6	0.5	24.4
840	-1.04160e+007	-1.04261e+007	-1.12739e+007	1.99456e+000	10416000	10426100	11273900	67411.6				840	-1.04156e+007	-1.04259e+007	-1.12726e+007	1.99456e+000	10415600	10425900	11272600	67403.3			8.31205	54.8	0.5	24.2
841	-9.99112e+006	-1.00188e+007	-1.00856e+007	1.04581e+000	9991120	10018800	10085600	30969.6				841	-9.98848e+006	-1.00175e+007	-1.00831e+007	1.04581e+000	9988480	10017500	10083100	30956.4			13.2554	130	0.5	72.1
842	-9.98310e+006	-1.00111e+007	-1.00623e+007	1.20279e+000	9983100	10011100	10062300	35525.7				842	-9.98010e+006	-1.00098e+007	-1.00598e+007	1.20279e+000	9980100	10009800	10059800	35509.7			16.0691	129	0.5	73
843	-8.53223e+006	-9.52791e+006	-9.53836e+006	1.45199e+000	8532230	9527910	9538360	36309.6				843	-8.53602e+006	-9.52928e+006	-9.54016e+006	1.45199e+000	8536020	9529280	9540160	36327.2			-17.5728	84.7	0.5	130
844	-8.52877e+006	-9.52690e+006	-9.53769e+006	1.17006e+000	8528770	9526900	9537690	29249.3				844	-8.53236e+006	-9.52822e+006	-9.53951e+006	1.17006e+000	8532360	9528220	9539510	29263			-13.7163	83.8	0.5	131
845	-8.52881e+006	-9.52661e+006	-9.53647e+006	1.28638e+000	8528810	9526610	9536470	32153.4				845	-8.53239e+006	-9.52787e+006	-9.53804e+006	1.28638e+000	8532390	9527870	9538040	32167.7			-14.2972	85.8	0.5	131
846	-9.44943e+006	-9.79527e+006	-9.81519e+006	1.47317e+000	9449430	9795270	9815190	40692.8				846	-9.44674e+006	-9.79253e+006	-9.81386e+006	1.47317e+000	9446740	9792530	9813860	40674			18.8425	19.8	0.5	96.4
847	-9.43694e+006	-9.79142e+006	-9.81119e+006	1.50871e+000	9436940	9791420	9811190	41617.2				847	-9.43422e+006	-9.78881e+006	-9.80989e+006	1.50871e+000	9434220	9788810	9809890	41598.3			18.8973	20.7	0.5	96.9
848	-8.47746e+006	-9.50054e+006	-9.50525e+006	1.02320e+000	8477460	9500540	9505250	25379.9				848	-8.47798e+006	-9.50079e+006	-9.50544e+006	1.02320e+000	8477980	9500790	9505440	25381.6			-1.69956	30	0.5	133
849	-8.50239e+006	-9.50873e+006	-9.51336e+006	1.33938e+000	8502390	9508730	9513360	33317.1				849	-8.50274e+006	-9.50858e+006	-9.51341e+006	1.33938e+000	8502740	9508580	9513410	33317.6			-0.490152	30.3	0.5	132
850	-8.50959e+006	-9.51061e+006	-9.51558e+006	1.24412e+000	8509590	9510610	9515580	30971.5				850	-8.50964e+006	-9.51038e+006	-9.51554e+006	1.24412e+000	8509640	9510380	9515540	30970.9			0.540795	29	0.5	132
851	-8.48366e+006	-9.50224e+006	-9.50719e+006	1.16989e+000	8483660	9502240	9507190	29038.1				851	-8.48376e+006	-9.50214e+006	-9.50719e+006	1.16989e+000	8483760	9502140	9507190	29038			0.0372796	28.9	0.5	133
852	-8.45313e+006	-9.49291e+006	-9.49744e+006	9.55470e-001	8453130	9492910	9497440	23635.1				852	-8.45379e+006	-9.49311e+006	-9.49764e+006	9.55470e-001	8453790	9493110	9497640	23636.8			-1.72197	30	0.5	134
853	-8.50265e+006	-9.50615e+006	-9.51279e+006	1.45717e+000	8502650	9506150	9512790	36239				853	-8.50235e+006	-9.50643e+006	-9.51279e+006	1.45717e+000	8502350	9506430	9512790	36239.1			-0.0818155	18.1	0.5	132
854	-8.49407e+006	-9.50414e+006	-9.51020e+006	9.47353e-001	8494070	9504140	9510200	23538.9				854	-8.49375e+006	-9.50452e+006	-9.51022e+006	9.47353e-001	8493750	9504520	9510220	23539.2			-0.240135	18.9	0.5	133
855	-9.41713e+006	-9.78173e+006	-9.80397e+006	1.93094e+000	9417130	9781730	9803970	53131.4				855	-9.41440e+006	-9.77948e+006	-9.80276e+006	1.93094e+000	9414400	9779480	9802760	53108.9			22.5061	38.3	0.5	97.6
856	-9.40331e+006	-9.77940e+006	-9.80003e+006	1.47981e+000	9403310	9779400	9800030	40663.1				856	-9.40013e+006	-9.77758e+006	-9.79880e+006	1.47981e+000	9400130	9777580	9798800	40645.8			17.269	37.3	0.5	98.3
857	-9.36842e+006	-9.76967e+006	-9.78911e+006	1.19443e+000	9368420	9769670	9789110	32698.1				857	-9.36558e+006	-9.76809e+006	-9.78803e+006	1.19443e+000	9365580	9768090	9788030	32685.8			12.268	37.8	0.5	99.4
858	-9.37675e+006	-9.77202e+006	-9.79172e+006	1.43381e+000	9376750	9772020	9791720	39286.6				858	-9.37330e+006	-9.76968e+006	-9.79030e+006	1.43381e+000	9373300	9769680	9790300	39267.2			19.3656	38.7	0.5	99.1
859	-8.76303e+006	-9.59028e+006	-9.59709e+006	1.80617e+000	8763030	9590280	9597090	46262.1				859	-8.76721e+006	-9.59209e+006	-9.59855e+006	1.80617e+000	8767210	9592090	9598550	46285.9			-23.7999	124	0.5	122
860	-8.76393e+006	-9.59038e+006	-9.59733e+006	1.69105e+000	8763930	9590380	9597330	43317.1				860	-8.76806e+006	-9.59167e+006	-9.59866e+006	1.69105e+000	8768060	9591670	9598660	43337.2			-20.041	125	0.5	122
861	-8.79720e+006	-9.60039e+006	-9.60792e+006	1.68653e+000	8797200	9600390	9607920	43360.9				861	-8.80082e+006	-9.60177e+006	-9.60915e+006	1.68653e+000	8800820	9601770	9609150	43379.5			-18.5865	125	0.5	121
862	-8.79781e+006	-9.60107e+006	-9.60824e+006	1.81369e+000	8797810	9601070	9608240	46635.6				862	-8.80173e+006	-9.60259e+006	-9.60957e+006	1.81369e+000	8801730	9602590	9609570	46657.3			-21.7283	124	0.5	121
863	-9.91314e+006	-1.00402e+007	-1.02511e+007	1.51689e+000	9913140	10040200	10251100	45258.2				863	-9.90443e+006	-1.00389e+007	-1.02546e+007	1.51689e+000	9904430	10038900	10254600	45239.7			18.5212	96.5	0.5	69.2
864	-9.91693e+006	-1.00363e+007	-1.02316e+007	1.61267e+000	9916930	10036300	10231600	48051.5				864	-9.90856e+006	-1.00352e+007	-1.02354e+007	1.61267e+000	9908560	10035200	10235400	48034.4			17.0759	97.5	0.5	69.7
865	-9.93861e+006	-1.00492e+007	-1.02624e+007	1.70131e+000	9938610	10049200	10262400	50913.4				865	-9.93122e+006	-1.00479e+007	-1.02644e+007	1.70131e+000	9931220	10047900	10264400	50891.7			21.7148	97.7	0.5	68.1
866	-9.93473e+006	-1.00524e+007	-1.02796e+007	1.66035e+000	9934730	10052400	10279600	49743.8				866	-9.92742e+006	-1.00513e+007	-1.02823e+007	1.66035e+000	9927420	10051300	10282300	49725.9			17.8741	96.7	0.5	67.7
867	-1.04825e+007	-1.04926e+007	-1.15308e+007	4.39079e-001	10482500	10492600	11530800	15218.1				867	-1.04811e+007	-1.04917e+007	-1.15283e+007	4.39079e-001	10481100	10491700	11528300	15213.5			4.60788	134	0.5	14.9
868	-1.04870e+007	-1.04967e+007	-1.15430e+007	6.99521e-001	10487000	10496700	11543000	24277				868	-1.04859e+007	-1.04958e+007	-1.15402e+007	6.99521e-001	10485900	10495800	11540200	24269.5			7.41645	133	0.5	14.4
869	-1.04811e+007	-1.04912e+007	-1.15263e+007	8.42303e-001	10481100	10491200	11526300	29179.9				869	-1.04801e+007	-1.04902e+007	-1.15234e+007	8.42303e-001	10480100	10490200	11523400	29170.8			9.11681	132	0.5	15.1
870	-9.30546e+006	-9.80014e+006	-9.87772e+006	1.61104e+000	9305460	9800140	9877720	44294.3				870	-9.30217e+006	-9.80018e+006	-9.88119e+006	1.61104e+000	9302170	9800180	9881190	44296			-1.64892	68.4	0.5	98.2
871	-1.02697e+007	-1.03162e+007	-1.07861e+007	4.48945e-001	10269700	10316200	10786100	14457.4				871	-1.02678e+007	-1.03158e+007	-1.07786e+007	4.48945e-001	10267800	10315800	10778600	14448.1			9.31024	73	0.5	41.7
872	-8.54496e+006	-9.53010e+006	-9.53459e+006	6.73282e-001	8544960	9530100	9534590	16848.3				872	-8.54914e+006	-9.53165e+006	-9.53674e+006	6.73282e-001	8549140	9531650	9536740	16857.6			-9.25714	99.8	0.5	130
873	-1.01565e+007	-1.01818e+007	-1.05866e+007	1.50060e+000	10156500	10181800	10586600	46946.5				873	-1.01536e+007	-1.01807e+007	-1.05847e+007	1.50060e+000	10153600	10180700	10584700	46928.7			17.8771	34.7	0.5	52.2
874	-1.01501e+007	-1.01760e+007	-1.05692e+007	1.96866e+000	10150100	10176000	10569200	61470.2				874	-1.01472e+007	-1.01748e+007	-1.05672e+007	1.96866e+000	10147200	10174800	10567200	61446			24.2353	33.8	0.5	53
875	-1.01349e+007	-1.01622e+007	-1.05281e+007	3.43075e-001	10134900	10162200	10528100	10663				875	-1.01316e+007	-1.01601e+007	-1.05228e+007	3.43075e-001	10131600	10160100	10522800	10655.6			7.46637	119	0.5	54.8
876	-1.01358e+007	-1.01619e+007	-1.05261e+007	6.12302e-001	10135800	10161900	10526100	19029				876	-1.01317e+007	-1.01597e+007	-1.05211e+007	6.12302e-001	10131700	10159700	10521100	19014.9			14.0268	119	0.5	54.8
877	-1.01406e+007	-1.01669e+007	-1.05413e+007	5.02214e-001	10140600	10166900	10541300	15633.4				877	-1.01374e+007	-1.01649e+007	-1.05366e+007	5.02214e-001	10137400	10164900	10536600	15623.3			10.11	119	0.5	54.2
878	-1.01876e+007	-1.02008e+007	-1.06331e+007	7.56480e-001	10187600	10200800	10633100	23816				878	-1.01860e+007	-1.01997e+007	-1.06301e+007	7.56480e-001	10186000	10199700	10630100	23807.2			8.85895	99	0.5	50.1
879	-1.01957e+007	-1.02070e+007	-1.06503e+007	6.75582e-001	10195700	10207000	10650300	21313				879	-1.01942e+007	-1.02058e+007	-1.06469e+007	6.75582e-001	10194200	10205800	10646900	21304.5			8.49599	99.1	0.5	49.3
880	-1.01925e+007	-1.02038e+007	-1.06403e+007	6.54312e-001	10192500	10203800	10640300	20619.7				880	-1.01912e+007	-1.02026e+007	-1.06370e+007	6.54312e-001	10191200	10202600	10637000	20611.9			7.82427	98.4	0.5	49.7
881	-1.03563e+007	-1.03651e+007	-1.11359e+007	8.58251e-001	10356300	10365100	11135900	28531.2				881	-1.03566e+007	-1.03648e+007	-1.11344e+007	8.58251e-001	10356600	10364800	11134400	28528.4			2.8903	31	0.5	30.3
882	-1.03664e+007	-1.03746e+007	-1.11647e+007	5.01799e-001	10366400	10374600	11164700	16733.7				882	-1.03669e+007	-1.03745e+007	-1.11639e+007	5.01799e-001	10366900	10374500	11163900	16733.2			0.502196	31.4	0.5	29.2
883	-1.03599e+007	-1.03696e+007	-1.11508e+007	8.86811e-001	10359900	10369600	11150800	29524.8				883	-1.03604e+007	-1.03695e+007	-1.11496e+007	8.86811e-001	10360400	10369500	11149600	29523.1			1.68305	30.6	0.5	29.7
884	-1.01551e+007	-1.01690e+007	-1.05354e+007	1.11158e+000	10155100	10169000	10535400	34625				884	-1.01541e+007	-1.01683e+007	-1.05339e+007	1.11158e+000	10154100	10168300	10533900	34617.8			7.2327	93	0.5	53.7
885	-1.01683e+007	-1.01776e+007	-1.05576e+007	9.28096e-001	10168300	10177600	10557600	28992.9				885	-1.01675e+007	-1.01769e+007	-1.05554e+007	9.28096e-001	10167500	10176900	10555400	28985.9			7.04629	93.2	0.5	52.7
886	-1.01704e+007	-1.01771e+007	-1.05536e+007	9.08234e-001	10170400	10177100	10553600	28367.7				886	-1.01700e+007	-1.01765e+007	-1.05514e+007	9.08234e-001	10170000	10176500	10551400	28361.7			5.99441	92.3	0.5	52.8
887	-9.23664e+006	-9.73185e+006	-9.74761e+006	1.85891e+000	9236640	9731850	9747610	50165.3				887	-9.23356e+006	-9.72988e+006	-9.74637e+006	1.85891e+000	9233560	9729880	9746370	50143.6			21.661	25.9	0.5	105
888	-1.01059e+007	-1.01414e+007	-1.04720e+007	1.28076e+000	10105900	10141400	10472000	39531.1				888	-1.01028e+007	-1.01406e+007	-1.04719e+007	1.28076e+000	10102800	10140600	10471900	39521			10.1004	92.7	0.5	57
889	-1.00607e+007	-1.00866e+007	-1.02931e+007	6.39246e-001	10060700	10086600	10293100	19369.1				889	-1.00571e+007	-1.00844e+007	-1.02879e+007	6.39246e-001	10057100	10084400	10287900	19355.1			14.0569	129	0.5	64
890	-1.00621e+007	-1.00873e+007	-1.02948e+007	6.33634e-001	10062100	10087300	10294800	19203.9				890	-1.00586e+007	-1.00852e+007	-1.02896e+007	6.33634e-001	10058600	10085200	10289600	19190.2			13.6862	130	0.5	63.9
891	-1.00681e+007	-1.00931e+007	-1.03126e+007	7.52057e-001	10068100	10093100	10312600	22837.8				891	-1.00643e+007	-1.00908e+007	-1.03069e+007	7.52057e-001	10064300	10090800	10306900	22820			17.771	130	0.5	63.2
892	-9.72999e+006	-9.89881e+006	-9.90918e+006	1.80478e+000	9729990	9898810	9909180	51487.6				892	-9.72517e+006	-9.89942e+006	-9.90815e+006	1.80478e+000	9725170	9899420	9908150	51469.7			17.9625	54.1	0.5	85
893	-9.72789e+006	-9.88744e+006	-9.90588e+006	1.43417e+000	9727890	9887440	9905880	40868				893	-9.72343e+006	-9.88755e+006	-9.90482e+006	1.43417e+000	9723430	9887550	9904820	40853.2			14.777	53.1	0.5	85.4
894	-8.49996e+006	-9.50592e+006	-9.51208e+006	7.20998e-001	8499960	9505920	9512080	17926.4				894	-8.49965e+006	-9.50619e+006	-9.51207e+006	7.20998e-001	8499650	9506190	9512070	17926.4			-0.00172753	23.1	0.5	132
895	-8.47727e+006	-9.49872e+006	-9.50477e+006	8.82456e-001	8477270	9498720	9504770	21884.7				895	-8.47737e+006	-9.49910e+006	-9.50488e+006	8.82456e-001	8477370	9499100	9504880	21885.7			-0.962697	23.1	0.5	133
896	-1.04813e+007	-1.04920e+007	-1.15294e+007	7.36840e-001	10481300	10492000	11529400	25533.2				896	-1.04800e+007	-1.04911e+007	-1.15272e+007	7.36840e-001	10480000	10491100	11527200	25526.1			7.06562	135	0.5	14.9
897	-9.96766e+006	-1.00688e+007	-1.03134e+007	9.02906e-001	9967660	10068800	10313400	27199.9				897	-9.95923e+006	-1.00674e+007	-1.03161e+007	9.02906e-001	9959230	10067400	10316100	27187.7			12.2416	52.8	0.5	65.8
898	-9.96564e+006	-1.00647e+007	-1.02988e+007	1.00472e+000	9965640	10064700	10298800	30225				898	-9.95810e+006	-1.00633e+007	-1.03006e+007	1.00472e+000	9958100	10063300	10300600	30211.3			13.7496	52.1	0.5	66.2
899	-9.95286e+006	-1.00597e+007	-1.02913e+007	1.12045e+000	9952860	10059700	10291300	33650.6				899	-9.94395e+006	-1.00582e+007	-1.02938e+007	1.12045e+000	9943950	10058200	10293800	33633.7			16.8956	52.7	0.5	66.9
900	-9.98211e+006	-1.00758e+007	-1.03278e+007	8.23168e-001	9982110	10075800	10327800	24856.5				900	-9.97429e+006	-1.00744e+007	-1.03300e+007	8.23168e-001	9974290	10074400	10330000	24845.5			11.0465	52.6	0.5	64.8
901	-9.98818e+006	-1.00812e+007	-1.03437e+007	1.11937e+000	9988180	10081200	10343700	33862.3				901	-9.98061e+006	-1.00799e+007	-1.03459e+007	1.11937e+000	9980610	10079900	10345900	33848			14.2566	53.4	0.5	64.2
902	-1.00061e+007	-1.00917e+007	-1.03688e+007	1.62703e+000	10006100	10091700	10368800	49393.9				902	-9.99858e+006	-1.00903e+007	-1.03703e+007	1.62703e+000	9998580	10090300	10370300	49370.6			23.2563	53.9	0.5	63
903	-9.99952e+006	-1.00851e+007	-1.03482e+007	9.13253e-001	9999520	10085100	10348200	27662.6				903	-9.99296e+006	-1.00840e+007	-1.03501e+007	9.13253e-001	9992960	10084000	10350100	27652.5			10.0609	52.6	0.5	63.8
904	-9.98303e+006	-1.00739e+007	-1.03192e+007	1.05510e+000	9983030	10073900	10319200	31839.3				904	-9.97613e+006	-1.00727e+007	-1.03208e+007	1.05510e+000	9976130	10072700	10320800	31826.1			13.1673	51.8	0.5	65.1
905	-9.96486e+006	-1.00613e+007	-1.02858e+007	1.37685e+000	9964860	10061300	10285800	41372				905	-9.95764e+006	-1.00599e+007	-1.02874e+007	1.37685e+000	9957640	10059900	10287400	41353.4			18.5627	51.2	0.5	66.6
906	-9.93561e+006	-1.00482e+007	-1.02613e+007	1.61935e+000	9935610	10048200	10261300	48444.5				906	-9.92719e+006	-1.00468e+007	-1.02641e+007	1.61935e+000	9927190	10046800	10264100	48422.9			21.5612	52.4	0.5	68.2
907	-9.94733e+006	-1.00504e+007	-1.02588e+007	1.54559e+000	9947330	10050400	10258800	46271.7				907	-9.93904e+006	-1.00490e+007	-1.02613e+007	1.54559e+000	9939040	10049000	10261300	46250.5			21.1815	51.3	0.5	68
908	-9.94504e+006	-1.00591e+007	-1.02965e+007	1.38833e+000	9945040	10059100	10296500	41688				908	-9.93540e+006	-1.00576e+007	-1.02999e+007	1.38833e+000	9935400	10057600	10299900	41667.7			20.3024	53.6	0.5	66.9
909	-1.00301e+007	-1.01043e+007	-1.03961e+007	1.59382e+000	10030100	10104300	10396100	48589.6				909	-1.00237e+007	-1.01029e+007	-1.03970e+007	1.59382e+000	10023700	10102900	10397000	48568.2			21.3276	54.2	0.5	61.5
910	-9.91853e+006	-1.00356e+007	-1.02270e+007	1.61271e+000	9918530	10035600	10227000	48040.4				910	-9.90959e+006	-1.00342e+007	-1.02303e+007	1.61271e+000	9909590	10034200	10230300	48019			21.4493	52.2	0.5	69.7
911	-9.92425e+006	-1.00464e+007	-1.02653e+007	1.53604e+000	9924250	10046400	10265300	45925.6				911	-9.91450e+006	-1.00448e+007	-1.02684e+007	1.53604e+000	9914500	10044800	10268400	45901.5			24.004	53.4	0.5	68.5
912	-1.00981e+007	-1.01367e+007	-1.04605e+007	8.57789e-001	10098100	10136700	10460500	26434.3				912	-1.00957e+007	-1.01360e+007	-1.04601e+007	8.57789e-001	10095700	10136000	10460100	26428.4			5.94581	91.6	0.5	57.7
913	-1.01150e+007	-1.01449e+007	-1.04771e+007	1.29231e+000	10115000	10144900	10477100	39933.4				913	-1.01128e+007	-1.01441e+007	-1.04762e+007	1.29231e+000	10112800	10144100	10476200	39923.3			10.0641	91.6	0.5	56.6
914	-1.01028e+007	-1.01405e+007	-1.04716e+007	1.37774e+000	10102800	10140500	10471600	42512.4				914	-1.00995e+007	-1.01397e+007	-1.04713e+007	1.37774e+000	10099500	10139700	10471300	42500.4			11.9767	94	0.5	57.1
915	-1.00152e+007	-1.00941e+007	-1.03692e+007	1.28416e+000	10015200	10094100	10369200	39014.8				915	-1.00090e+007	-1.00929e+007	-1.03706e+007	1.28416e+000	10009000	10092900	10370600	39000			14.839	52.9	0.5	62.7
916	-1.00289e+007	-1.01062e+007	-1.04052e+007	1.97367e+000	10028900	10106200	10405200	60209.6				916	-1.00218e+007	-1.01046e+007	-1.04059e+007	1.97367e+000	10021800	10104600	10405900	60179			30.6836	56.5	0.5	61.3
917	-1.00022e+007	-1.00843e+007	-1.03425e+007	1.11714e+000	10002200	10084300	10342500	33829.3				917	-9.99614e+006	-1.00833e+007	-1.03445e+007	1.11714e+000	9996140	10083300	10344500	33818.5			10.7823	51.7	0.5	63.9
918	-9.98559e+006	-1.00726e+007	-1.03112e+007	1.19111e+000	9985590	10072600	10311200	35927				918	-9.97943e+006	-1.00714e+007	-1.03126e+007	1.19111e+000	9979430	10071400	10312600	35913.3			13.6539	50.9	0.5	65.3
919	-9.90634e+006	-1.00246e+007	-1.01940e+007	1.15829e+000	9906340	10024600	10194000	34374.3				919	-9.89662e+006	-1.00229e+007	-1.01971e+007	1.15829e+000	9896620	10022900	10197100	34356			18.3069	51.7	0.5	71
920	-9.89433e+006	-1.00180e+007	-1.01791e+007	1.19711e+000	9894330	10018000	10179100	35447.2				920	-9.88480e+006	-1.00165e+007	-1.01827e+007	1.19711e+000	9884800	10016500	10182700	35430.4			16.7891	52.2	0.5	71.9
921	-9.89995e+006	-1.00161e+007	-1.01658e+007	9.65213e-001	9899950	10016100	10165800	28561.6				921	-9.89159e+006	-1.00147e+007	-1.01685e+007	9.65213e-001	9891590	10014700	10168500	28548.7			12.9537	51.3	0.5	72.1
922	-9.93055e+006	-1.00383e+007	-1.02259e+007	1.34894e+000	9930550	10038300	10225900	40218.5				922	-9.92234e+006	-1.00370e+007	-1.02291e+007	1.34894e+000	9922340	10037000	10229100	40202.4			16.0922	51.2	0.5	69.4
923	-9.91892e+006	-1.00282e+007	-1.01963e+007	1.19759e+000	9918920	10028200	10196300	35583.7				923	-9.91121e+006	-1.00270e+007	-1.01990e+007	1.19759e+000	9911210	10027000	10199000	35569.6			14.1153	50.9	0.5	70.7
924	-9.95321e+006	-1.00499e+007	-1.02509e+007	1.26200e+000	9953210	10049900	10250900	37774.5				924	-9.94619e+006	-1.00488e+007	-1.02532e+007	1.26200e+000	9946190	10048800	10253200	37760.5			13.9893	50.3	0.5	68
925	-9.96943e+006	-1.00605e+007	-1.02779e+007	1.24567e+000	9969430	10060500	10277900	37419.3				925	-9.96265e+006	-1.00592e+007	-1.02792e+007	1.24567e+000	9962650	10059200	10279200	37403			16.2668	50.2	0.5	66.8
926	-1.00528e+007	-1.01159e+007	-1.04207e+007	1.52685e+000	10052800	10115900	10420700	46728.2				926	-1.00480e+007	-1.01148e+007	-1.04210e+007	1.52685e+000	10048000	10114800	10421000	46711.5			16.6935	54.5	0.5	60.1
927	-1.00832e+007	-1.01312e+007	-1.04529e+007	1.26236e+000	10083200	10131200	10452900	38831.3				927	-1.00793e+007	-1.01304e+007	-1.04538e+007	1.26236e+000	10079300	10130400	10453800	38822			9.2911	94.6	0.5	58.2
928	-9.90436e+006	-1.00327e+007	-1.02292e+007	1.75962e+000	9904360	10032700	10229200	52366.4				928	-9.89470e+006	-1.00311e+007	-1.02325e+007	1.75962e+000	9894700	10031100	10232500	52340			26.4619	53.2	0.5	70.1
929	-9.88598e+006	-1.00187e+007	-1.01906e+007	1.70884e+000	9885980	10018700	10190600	50614.4				929	-9.87623e+006	-1.00174e+007	-1.01948e+007	1.70884e+000	9876230	10017400	10194800	50592.5			21.8803	53.1	0.5	71.7
930	-9.88200e+006	-1.00063e+007	-1.01438e+007	1.24378e+000	9882000	10006300	10143800	36682.8				930	-9.87370e+006	-1.00054e+007	-1.01485e+007	1.24378e+000	9873700	10005400	10148500	36672.5			10.313	52.1	0.5	73.3
931	-9.87164e+006	-1.00055e+007	-1.01510e+007	1.42469e+000	9871640	10005500	10151000	42008.4				931	-9.86196e+006	-1.00043e+007	-1.01554e+007	1.42469e+000	9861960	10004300	10155400	41991.2			17.2283	53	0.5	73.3
932	-9.99605e+006	-1.00913e+007	-1.03771e+007	1.79948e+000	9996050	10091300	10377100	54623.4				932	-9.98763e+006	-1.00898e+007	-1.03792e+007	1.79948e+000	9987630	10089800	10379200	54596.5			26.9427	56	0.5	63.1
933	-9.93947e+006	-1.00603e+007	-1.03068e+007	1.56052e+000	9939470	10060300	10306800	46878.1				933	-9.92997e+006	-1.00589e+007	-1.03107e+007	1.56052e+000	9929970	10058900	10310700	46857.7			20.4495	54.5	0.5	66.7
934	-9.39158e+006	-9.81732e+006	-9.86180e+006	6.50632e-001	9391580	9817320	9861800	17990.6				934	-9.38832e+006	-9.81714e+006	-9.86434e+006	6.50632e-001	9388320	9817140	9864340	17989.8			0.829115	61.9	0.5	95.9
935	-9.41216e+006	-9.82311e+006	-9.86489e+006	8.44421e-001	9412160	9823110	9864890	23395.1				935	-9.40889e+006	-9.82258e+006	-9.86598e+006	8.44421e-001	9408890	9822580	9865980	23391.1			4.0739	61.2	0.5	95.2
936	-9.40209e+006	-9.81784e+006	-9.85344e+006	8.72789e-001	9402090	9817840	9853440	24136.7				936	-9.39859e+006	-9.81720e+006	-9.85432e+006	8.72789e-001	9398590	9817200	9854320	24131.6			5.11429	60.6	0.5	95.8
937	-9.38226e+006	-9.81296e+006	-9.85333e+006	8.69005e-001	9382260	9812960	9853330	23992.5				937	-9.37863e+006	-9.81254e+006	-9.85524e+006	8.69005e-001	9378630	9812540	9855240	23989.4			3.15973	61.4	0.5	96.4
938	-9.29061e+006	-9.79046e+006	-9.85301e+006	7.63237e-001	9290610	9790460	9853010	20913.1				938	-9.28749e+006	-9.79040e+006	-9.85587e+006	7.63237e-001	9287490	9790400	9855870	20913.1			0.0559476	66.5	0.5	99.1
939	-9.42301e+006	-9.82330e+006	-9.85482e+006	7.53297e-001	9423010	9823300	9854820	20870.8				939	-9.41960e+006	-9.82286e+006	-9.85645e+006	7.53297e-001	9419600	9822860	9856450	20867.9			2.91106	59.9	0.5	95.2
940	-9.43227e+006	-9.82813e+006	-9.86531e+006	7.04487e-001	9432270	9828130	9865310	19551.4				940	-9.42888e+006	-9.82773e+006	-9.86707e+006	7.04487e-001	9428880	9827730	9867070	19548.9			2.46532	60.5	0.5	94.6
941	-9.37618e+006	-9.81395e+006	-9.86344e+006	8.02534e-001	9376180	9813950	9863440	22165.9				941	-9.37223e+006	-9.81351e+006	-9.86559e+006	8.02534e-001	9372230	9813510	9865590	22162.9			3.02455	62.8	0.5	96.3
942	-9.39270e+006	-9.81981e+006	-9.87089e+006	8.02880e-001	9392700	9819810	9870890	22220.2				942	-9.38909e+006	-9.81954e+006	-9.87337e+006	8.02880e-001	9389090	9819540	9873370	22218.5			1.76013	62.6	0.5	95.5
943	-9.41902e+006	-9.82760e+006	-9.87640e+006	9.72481e-001	9419020	9827600	9876400	26985.6				943	-9.41528e+006	-9.82713e+006	-9.87822e+006	9.72481e-001	9415280	9827130	9878220	26981.6			4.01871	61.9	0.5	94.7
944	-9.69036e+006	-9.87854e+006	-9.89452e+006	1.18766e+000	9690360	9878540	9894520	33712.4				944	-9.68667e+006	-9.87798e+006	-9.89348e+006	1.18766e+000	9686670	9877980	9893480	33700.4			11.9629	53.7	0.5	86.7
945	-9.69038e+006	-9.88692e+006	-9.89658e+006	1.47221e+000	9690380	9886920	9896580	41819.4				945	-9.68602e+006	-9.88662e+006	-9.89543e+006	1.47221e+000	9686020	9886620	9895430	41803.2			16.2581	54.5	0.5	86.4
946	-1.00485e+007	-1.01141e+007	-1.04178e+007	1.71119e+000	10048500	10114100	10417800	52339.1				946	-1.00440e+007	-1.01133e+007	-1.04192e+007	1.71119e+000	10044000	10113300	10419200	52326.3			12.7876	94.8	0.5	60.3
947	-1.00730e+007	-1.01261e+007	-1.04423e+007	1.57946e+000	10073000	10126100	10442300	48503.3				947	-1.00694e+007	-1.01254e+007	-1.04430e+007	1.57946e+000	10069400	10125400	10443000	48492.3			11.0296	95.4	0.5	58.9
948	-1.00213e+007	-1.01025e+007	-1.03974e+007	2.08623e+000	10021300	10102500	10397400	63563.7				948	-1.00159e+007	-1.01017e+007	-1.03997e+007	2.08623e+000	10015900	10101700	10399700	63548.4			15.3167	94.1	0.5	61.7
949	-1.01177e+007	-1.01443e+007	-1.04722e+007	1.31766e+000	10117700	10144300	10472200	40708.7				949	-1.01163e+007	-1.01437e+007	-1.04711e+007	1.31766e+000	10116300	10143700	10471100	40700.5			8.21343	90.4	0.5	56.7
950	-1.00944e+007	-1.01345e+007	-1.04552e+007	1.21036e+000	10094400	10134500	10455200	37272				950	-1.00921e+007	-1.01337e+007	-1.04543e+007	1.21036e+000	10092100	10133700	10454300	37262.4			9.64554	90.7	0.5	57.8
951	-1.01348e+007	-1.01545e+007	-1.04969e+007	1.70671e+000	10134800	10154500	10496900	52908.1				951	-1.01333e+007	-1.01538e+007	-1.04951e+007	1.70671e+000	10133300	10153800	10495100	52894.3			13.8253	91.5	0.5	55.5
952	-1.01366e+007	-1.01528e+007	-1.04880e+007	1.42540e+000	10136600	10152800	10488000	44161.3				952	-1.01356e+007	-1.01521e+007	-1.04861e+007	1.42540e+000	10135600	10152100	10486100	44150.9			10.4322	90.2	0.5	55.6
953	-1.01167e+007	-1.01420e+007	-1.04636e+007	1.36116e+000	10116700	10142000	10463600	42019.4				953	-1.01155e+007	-1.01413e+007	-1.04620e+007	1.36116e+000	10115500	10141300	10462000	42009.8			9.62875	89.3	0.5	57
954	-1.01388e+007	-1.01511e+007	-1.04787e+007	1.43658e+000	10138800	10151100	10478700	44481.3				954	-1.01382e+007	-1.01504e+007	-1.04765e+007	1.43658e+000	10138200	10150400	10476500	44471			10.2703	88.9	0.5	55.9
955	-1.01518e+007	-1.01656e+007	-1.05251e+007	1.30221e+000	10151800	10165600	10525100	40517.7				955	-1.01510e+007	-1.01650e+007	-1.05234e+007	1.30221e+000	10151000	10165000	10523400	40509.5			8.23966	92.2	0.5	54.2
956	-1.01826e+007	-1.01869e+007	-1.05811e+007	1.03269e+000	10182600	10186900	10581100	32359.7				956	-1.01822e+007	-1.01860e+007	-1.05780e+007	1.03269e+000	10182200	10186000	10578000	32350.3			9.40402	93	0.5	51.6
957	-1.01042e+007	-1.01421e+007	-1.04768e+007	1.31386e+000	10104200	10142100	10476800	40563.3				957	-1.01010e+007	-1.01413e+007	-1.04766e+007	1.31386e+000	10101000	10141300	10476600	40552.4			10.8907	94.9	0.5	57
958	-1.01239e+007	-1.01534e+007	-1.05030e+007	1.75952e+000	10123900	10153400	10503000	54526				958	-1.01214e+007	-1.01526e+007	-1.05024e+007	1.75952e+000	10121400	10152600	10502400	54512.4			13.6555	95	0.5	55.6
959	-1.01445e+007	-1.01659e+007	-1.05335e+007	1.97594e+000	10144500	10165900	10533500	61488				959	-1.01425e+007	-1.01651e+007	-1.05323e+007	1.97594e+000	10142500	10165100	10532300	61472.1			15.9001	95.2	0.5	54.2
960	-1.01207e+007	-1.01495e+007	-1.04903e+007	2.94497e+000	10120700	10149500	10490300	91142.8				960	-1.01178e+007	-1.01479e+007	-1.04868e+007	2.94497e+000	10117800	10147900	10486800	91095.1			47.6359	56.9	0.5	56.1
961	-1.01077e+007	-1.01439e+007	-1.04805e+007	2.57347e+000	10107700	10143900	10480500	79498.4				961	-1.01043e+007	-1.01424e+007	-1.04778e+007	2.57347e+000	10104300	10142400	10477800	79459.1			39.3171	55.3	0.5	56.8
962	-1.00910e+007	-1.01351e+007	-1.04610e+007	1.51226e+000	10091000	10135100	10461000	46578.7				962	-1.00873e+007	-1.01339e+007	-1.04601e+007	1.51226e+000	10087300	10133900	10460100	46561.3			17.4009	54.2	0.5	57.9
963	-1.00703e+007	-1.01242e+007	-1.04374e+007	1.29699e+000	10070300	10124200	10437400	39804.1				963	-1.00656e+007	-1.01229e+007	-1.04367e+007	1.29699e+000	10065600	10122900	10436700	39786.9			17.1528	53.6	0.5	59.1
964	-1.00325e+007	-1.01038e+007	-1.03919e+007	1.48727e+000	10032500	10103800	10391900	45333.8				964	-1.00269e+007	-1.01026e+007	-1.03926e+007	1.48727e+000	10026900	10102600	10392600	45316.2			17.6186	53.1	0.5	61.6
965	-9.91430e+006	-1.00460e+007	-1.02737e+007	1.60297e+000	9914300	10046000	10273700	47922.1				965	-9.90404e+006	-1.00445e+007	-1.02779e+007	1.60297e+000	9904040	10044500	10277900	47899.4			22.6493	54.3	0.5	68.5
966	-9.96459e+006	-1.00765e+007	-1.03482e+007	1.62435e+000	9964590	10076500	10348200	49064.2				966	-9.95505e+006	-1.00750e+007	-1.03516e+007	1.62435e+000	9955050	10075000	10351600	49040.8			23.4163	55.6	0.5	64.8
967	-1.01309e+007	-1.01523e+007	-1.04915e+007	2.76309e+000	10130900	10152300	10491500	85591.6				967	-1.01283e+007	-1.01507e+007	-1.04877e+007	2.76309e+000	10128300	10150700	10487700	85546.8			44.8081	58.6	0.5	55.8
968	-9.86223e+006	-9.99469e+006	-1.01161e+007	1.12704e+000	9862230	9994690	10116100	33108.8				968	-9.85266e+006	-9.99322e+006	-1.01196e+007	1.12704e+000	9852660	9993220	10119600	33092.8			16.0503	52.8	0.5	74.7
969	-9.84311e+006	-9.98827e+006	-1.01089e+007	1.45694e+000	9843110	9988270	10108900	42707.5				969	-9.83290e+006	-9.98671e+006	-1.01128e+007	1.45694e+000	9832900	9986710	10112800	42686			21.5609	53.5	0.5	75.1
970	-9.85216e+006	-9.98422e+006	-1.00834e+007	1.16431e+000	9852160	9984220	10083400	34081.4				970	-9.84338e+006	-9.98289e+006	-1.00867e+007	1.16431e+000	9843380	9982890	10086700	34066.4			14.9825	52.7	0.5	75.9
971	-1.00192e+007	-1.00941e+007	-1.03654e+007	1.20449e+000	10019200	10094100	10365400	36594.3				971	-1.00134e+007	-1.00929e+007	-1.03664e+007	1.20449e+000	10013400	10092900	10366400	36580.3			13.983	51.8	0.5	62.7
972	-1.00261e+007	-1.01062e+007	-1.04081e+007	2.06640e+000	10026100	10106200	10408100	63039.6				972	-1.00192e+007	-1.01048e+007	-1.04092e+007	2.06640e+000	10019200	10104800	10409200	63010.8			28.7807	57.6	0.5	61.2
973	-9.87198e+006	-9.99536e+006	-1.01091e+007	1.28164e+000	9871980	9995360	10109100	37658.2				973	-9.86373e+006	-9.99405e+006	-1.01120e+007	1.28164e+000	9863730	9994050	10112000	37642.1			16.1845	51.9	0.5	74.6
974	-1.00041e+007	-1.00831e+007	-1.03355e+007	1.22170e+000	10004100	10083100	10335500	36979.7				974	-9.99833e+006	-1.00821e+007	-1.03372e+007	1.22170e+000	9998330	10082100	10337200	36967.8			11.8649	50.7	0.5	64.1
975	-9.88970e+006	-1.00058e+007	-1.01338e+007	1.18179e+000	9889700	10005800	10133800	34847.2				975	-9.88225e+006	-1.00049e+007	-1.01377e+007	1.18179e+000	9882250	10004900	10137700	34837.4			9.8026	51.1	0.5	73.3
976	-9.90739e+006	-1.00169e+007	-1.01616e+007	1.17565e+000	9907390	10016900	10161600	34797.4				976	-9.89954e+006	-1.00155e+007	-1.01639e+007	1.17565e+000	9899540	10015500	10163900	34781.8			15.5938	50.5	0.5	72
977	-9.93890e+006	-1.00393e+007	-1.02219e+007	1.25714e+000	9938900	10039300	10221900	37494.1				977	-9.93167e+006	-1.00381e+007	-1.02242e+007	1.25714e+000	9931670	10038100	10224200	37479.4			14.6903	50.2	0.5	69.3
978	-9.92637e+006	-1.00288e+007	-1.01911e+007	1.23722e+000	9926370	10028800	10191100	36767.5				978	-9.91887e+006	-1.00274e+007	-1.01930e+007	1.23722e+000	9918870	10027400	10193000	36750.9			16.5901	49.9	0.5	70.6
979	-9.95856e+006	-1.00496e+007	-1.02441e+007	1.13639e+000	9958560	10049600	10244100	34010.2				979	-9.95195e+006	-1.00485e+007	-1.02462e+007	1.13639e+000	9951950	10048500	10246200	33998			12.1749	49.4	0.5	68.1
980	-9.98749e+006	-1.00712e+007	-1.03035e+007	1.25241e+000	9987490	10071200	10303500	37757.4				980	-9.98121e+006	-1.00699e+007	-1.03045e+007	1.25241e+000	9981210	10069900	10304500	37741.5			15.9289	50	0.5	65.5
981	-9.97396e+006	-1.00601e+007	-1.02715e+007	1.13708e+000	9973960	10060100	10271500	34151.6				981	-9.96745e+006	-1.00586e+007	-1.02722e+007	1.13708e+000	9967450	10058600	10272200	34135.5			16.1038	49.3	0.5	66.8
982	-9.32321e+006	-9.79832e+006	-9.85254e+006	1.18442e+000	9323210	9798320	9852540	32539.7				982	-9.31988e+006	-9.79820e+006	-9.85535e+006	1.18442e+000	9319880	9798200	9855350	32538.9			0.823137	64.3	0.5	98.1
983	-9.36022e+006	-9.81127e+006	-9.86847e+006	1.34454e+000	9360220	9811270	9868470	37103.6				983	-9.35630e+006	-9.81097e+006	-9.87114e+006	1.34454e+000	9356300	9810970	9871140	37100.4			3.23018	63.9	0.5	96.6
984	-9.34352e+006	-9.80373e+006	-9.85433e+006	1.09789e+000	9343520	9803730	9854330	30217.8				984	-9.34011e+006	-9.80342e+006	-9.85647e+006	1.09789e+000	9340110	9803420	9856470	30215			2.78464	63.4	0.5	97.5
985	-9.36200e+006	-9.80810e+006	-9.85371e+006	9.57292e-001	9362000	9808100	9853710	26386.8				985	-9.35867e+006	-9.80780e+006	-9.85582e+006	9.57292e-001	9358670	9807800	9855820	26384.4			2.3462	62.4	0.5	97
986	-9.27583e+006	-9.78532e+006	-9.84679e+006	4.82305e-001	9275830	9785320	9846790	13192.1				986	-9.27278e+006	-9.78525e+006	-9.84955e+006	4.82305e-001	9272780	9785250	9849550	13192			0.0749434	67	0.5	99.7
987	-9.29063e+006	-9.78639e+006	-9.83636e+006	8.95133e-001	9290630	9786390	9836360	24491				987	-9.28789e+006	-9.78617e+006	-9.83820e+006	8.95133e-001	9287890	9786170	9838200	24489.5			1.53432	64.5	0.5	99.6
988	-9.27120e+006	-9.78062e+006	-9.83219e+006	8.33144e-001	9271200	9780620	9832190	22750.1				988	-9.26871e+006	-9.78051e+006	-9.83425e+006	8.33144e-001	9268710	9780510	9834250	22749.6			0.511491	65.3	0.5	100
989	-9.31042e+006	-9.79215e+006	-9.84010e+006	1.00869e+000	9310420	9792150	9840100	27652.2				989	-9.30736e+006	-9.79189e+006	-9.84212e+006	1.00869e+000	9307360	9791890	9842120	27650.1			2.04308	63.7	0.5	98.9
990	-9.39204e+006	-9.81301e+006	-9.84374e+006	9.75897e-001	9392040	9813010	9843740	26942.8				990	-9.38909e+006	-9.81247e+006	-9.84449e+006	9.75897e-001	9389090	9812470	9844490	26938			4.80033	60	0.5	96.4
991	-9.37020e+006	-9.80751e+006	-9.84309e+006	9.61243e-001	9370200	9807510	9843090	26488.8				991	-9.36708e+006	-9.80715e+006	-9.84475e+006	9.61243e-001	9367080	9807150	9844750	26485.9			2.96316	60.9	0.5	97.1
992	-9.41731e+006	-9.81905e+006	-9.84317e+006	1.20245e+000	9417310	9819050	9843170	33265.3				992	-9.41431e+006	-9.81860e+006	-9.84432e+006	1.20245e+000	9414310	9818600	9844320	33260.4			4.90193	59.1	0.5	95.6
993	-9.37906e+006	-9.80763e+006	-9.83475e+006	1.02031e+000	9379060	9807630	9834750	28116.5				993	-9.37614e+006	-9.80707e+006	-9.83537e+006	1.02031e+000	9376140	9807070	9835370	28111.2			5.25353	59.4	0.5	97.1
994	-9.40397e+006	-9.81390e+006	-9.83543e+006	1.36417e+000	9403970	9813900	9835430	37672.1				994	-9.40116e+006	-9.81346e+006	-9.83644e+006	1.36417e+000	9401160	9813460	9836440	37666.6			5.42615	58.4	0.5	96.4
995	-9.44393e+006	-9.82964e+006	-9.85983e+006	8.41704e-001	9443930	9829640	9859830	23370.8				995	-9.44047e+006	-9.82929e+006	-9.86182e+006	8.41704e-001	9440470	9829290	9861820	23368.2			2.6057	59.6	0.5	94.4
996	-9.44551e+006	-9.83398e+006	-9.87596e+006	1.00510e+000	9445510	9833980	9875960	27950.7				996	-9.44133e+006	-9.83338e+006	-9.87769e+006	1.00510e+000	9441330	9833380	9877690	27945.3			5.41844	60.9	0.5	94
997	-9.38703e+006	-9.82063e+006	-9.87990e+006	1.42428e+000	9387030	9820630	9879900	39430.7				997	-9.38241e+006	-9.82023e+006	-9.88286e+006	1.42428e+000	9382410	9820230	9882860	39426			4.71749	63.6	0.5	95.4
998	-9.42329e+006	-9.83147e+006	-9.88795e+006	1.28760e+000	9423290	9831470	9887950	35778.7				998	-9.41884e+006	-9.83108e+006	-9.89081e+006	1.28760e+000	9418840	9831080	9890810	35774.5			4.14931	62.6	0.5	94.3
999	-9.37055e+006	-9.81074e+006	-9.85595e+006	2.19974e+000	9370550	9810740	9855950	60688.3				999	-9.36714e+006	-9.81088e+006	-9.85994e+006	2.19974e+000	9367140	9810880	9859940	60692.6			-4.23912	87.7	0.5	96.7
1000	-9.36345e+006	-9.81231e+006	-9.86946e+006	1.46548e+000	9363450	9812310	9869460	40455.4				1000	-9.35994e+006	-9.81267e+006	-9.87446e+006	1.46548e+000	9359940	9812670	9874460	40461.5			-6.12168	86.1	0.5	96.5
1001	-9.42766e+006	-9.82025e+006	-9.83772e+006	1.45643e+000	9427660	9820250	9837720	40306.9				1001	-9.42442e+006	-9.82004e+006	-9.84010e+006	1.45643e+000	9424420	9820040	9840100	40304.5			2.42255	92.3	0.5	95.7
1002	-9.43913e+006	-9.82486e+006	-9.84508e+006	1.46768e+000	9439130	9824860	9845080	40683.1				1002	-9.43575e+006	-9.82473e+006	-9.84792e+006	1.46768e+000	9435750	9824730	9847920	40681.8			1.27964	91.8	0.5	94.9
1003	-9.40677e+006	-9.81756e+006	-9.84762e+006	2.04797e+000	9406770	9817560	9847620	56629				1003	-9.40403e+006	-9.81771e+006	-9.85098e+006	2.04797e+000	9404030	9817710	9850980	56632.9			-3.85225	90.4	0.5	95.9
1004	-9.37062e+006	-9.80743e+006	-9.84235e+006	2.17017e+000	9370620	9807430	9842350	59801.3				1004	-9.36812e+006	-9.80765e+006	-9.84576e+006	2.17017e+000	9368120	9807650	9845760	59806.8			-5.58459	89.2	0.5	97.1
1005	-9.33748e+006	-9.80052e+006	-9.84725e+006	2.04102e+000	9337480	9800520	9847250	56112.9				1005	-9.33461e+006	-9.80076e+006	-9.85112e+006	2.04102e+000	9334610	9800760	9851120	56118.8			-5.8781	86.9	0.5	97.9
1006	-9.33857e+006	-9.80471e+006	-9.86330e+006	1.56664e+000	9338570	9804710	9863300	43136				1006	-9.33586e+006	-9.80519e+006	-9.86794e+006	1.56664e+000	9335860	9805190	9867940	43144			-8.08102	85.5	0.5	97.4
1007	-9.31067e+006	-9.79616e+006	-9.85624e+006	2.50397e+000	9310670	9796160	9856240	68743.3				1007	-9.30781e+006	-9.79665e+006	-9.86112e+006	2.50397e+000	9307810	9796650	9861120	68756.8			-13.5114	84.5	0.5	98.4
1008	-9.28806e+006	-9.79232e+006	-9.86318e+006	9.61205e-001	9288060	9792320	9863180	26355.8				1008	-9.28481e+006	-9.79272e+006	-9.86805e+006	9.61205e-001	9284810	9792720	9868050	26360.2			-4.36418	81.8	0.5	98.6
1009	-9.39403e+006	-9.81103e+006	-9.83365e+006	1.57953e+000	9394030	9811030	9833650	43576.6				1009	-9.39151e+006	-9.81105e+006	-9.83627e+006	1.57953e+000	9391510	9811050	9836270	43577.5			-0.919576	91.4	0.5	96.6
1010	-9.42155e+006	-9.81487e+006	-9.82186e+006	6.34977e-001	9421550	9814870	9821860	17539.8				1010	-9.41928e+006	-9.81472e+006	-9.82349e+006	6.34977e-001	9419280	9814720	9823490	17539			0.792932	94.5	0.5	96.2
1011	-9.43271e+006	-9.81929e+006	-9.82876e+006	9.10680e-001	9432710	9819290	9828760	25194				1011	-9.43096e+006	-9.81942e+006	-9.83100e+006	9.10680e-001	9430960	9819420	9831000	25195.3			-1.29581	93.9	0.5	95.7
1012	-9.44466e+006	-9.82337e+006	-9.83348e+006	8.66648e-001	9444660	9823370	9833480	24009.5				1012	-9.44242e+006	-9.82340e+006	-9.83583e+006	8.66648e-001	9442420	9823400	9835830	24010			-0.473437	93.4	0.5	95
1013	-9.46923e+006	-9.83203e+006	-9.84427e+006	1.03191e+000	9469230	9832030	9844270	28673.2				1013	-9.46645e+006	-9.83191e+006	-9.84658e+006	1.03191e+000	9466450	9831910	9846580	28672.4			0.845679	93.1	0.5	94.2
1014	-9.37720e+006	-9.80034e+006	-9.80681e+006	9.01992e-001	9377200	9800340	9806810	24791.3				1014	-9.37585e+006	-9.80035e+006	-9.80817e+006	9.01992e-001	9375850	9800350	9808170	24791.5			-0.199186	94.9	0.5	98
1015	-9.47034e+006	-9.83029e+006	-9.83607e+006	1.06657e+000	9470340	9830290	9836070	29617.9				1015	-9.46856e+006	-9.83049e+006	-9.83868e+006	1.06657e+000	9468560	9830490	9838680	29620.2			-2.35405	94.2	0.5	94.3
1016	-9.48699e+006	-9.83808e+006	-9.85125e+006	1.70662e+000	9486990	9838080	9851250	47519.9				1016	-9.48359e+006	-9.83787e+006	-9.85379e+006	1.70662e+000	9483590	9837870	9853790	47517			2.88809	92.9	0.5	93.4
1017	-9.45616e+006	-9.82512e+006	-9.82913e+006	1.04031e+000	9456160	9825120	9829130	28837.2				1017	-9.45397e+006	-9.82514e+006	-9.83137e+006	1.04031e+000	9453970	9825140	9831370	28837.6			-0.408909	94.8	0.5	95
1018	-9.43849e+006	-9.81910e+006	-9.82223e+006	7.89770e-001	9438490	9819100	9822230	21847				1018	-9.43666e+006	-9.81923e+006	-9.82454e+006	7.89770e-001	9436660	9819230	9824540	21848.1			-1.10999	95.2	0.5	95.8
1019	-9.28921e+006	-9.79616e+006	-9.87770e+006	1.59996e+000	9289210	9796160	9877700	43931				1019	-9.28661e+006	-9.79685e+006	-9.88311e+006	1.59996e+000	9286610	9796850	9883110	43942.7			-11.7431	80.2	0.5	98.5
1020	-9.30325e+006	-9.80511e+006	-9.90026e+006	1.33656e+000	9303250	9805110	9900260	36814.5				1020	-9.30013e+006	-9.80570e+006	-9.90579e+006	1.33656e+000	9300130	9805700	9905790	36823.2			-8.65881	79	0.5	97.5
1021	-9.34978e+006	-9.81102e+006	-9.87787e+006	1.56954e+000	9349780	9811020	9877870	43311.4				1021	-9.34611e+006	-9.81131e+006	-9.88273e+006	1.56954e+000	9346110	9811310	9882730	43316.9			-5.50614	84.7	0.5	96.6
1022	-9.45675e+006	-9.83170e+006	-9.85541e+006	1.63339e+000	9456750	9831700	9855410	45383.5				1022	-9.45292e+006	-9.83158e+006	-9.85875e+006	1.63339e+000	9452920	9831580	9858750	45382.3			1.15428	91.3	0.5	94.2
1023	-9.42156e+006	-9.82357e+006	-9.85740e+006	2.18975e+000	9421560	9823570	9857400	60675.5				1023	-9.41810e+006	-9.82366e+006	-9.86122e+006	2.18975e+000	9418100	9823660	9861220	60678.5			-2.9636	89.7	0.5	95
1024	-9.40238e+006	-9.82142e+006	-9.86776e+006	2.11383e+000	9402380	9821420	9867760	58532.3				1024	-9.39898e+006	-9.82163e+006	-9.87204e+006	2.11383e+000	9398980	9821630	9872040	58537.9			-5.55576	88	0.5	95.5
1025	-9.38448e+006	-9.82007e+006	-9.88015e+006	1.79087e+000	9384480	9820070	9880150	49570.3				1025	-9.38057e+006	-9.82037e+006	-9.88530e+006	1.79087e+000	9380570	9820370	9885300	49576.8			-6.49238	86.3	0.5	95.5
1026	-9.50462e+006	-9.84471e+006	-9.86070e+006	1.53606e+000	9504620	9844710	9860700	42868.5				1026	-9.50043e+006	-9.84434e+006	-9.86340e+006	1.53606e+000	9500430	9844340	9863400	42863.6			4.84206	92.4	0.5	92.6
1027	-9.53621e+006	-9.85164e+006	-9.85745e+006	1.67463e+000	9536210	9851640	9857450	46845.1				1027	-9.53250e+006	-9.85142e+006	-9.86026e+006	1.67463e+000	9532500	9851420	9860260	46842.1			3.01988	93.7	0.5	91.8
1028	-9.54898e+006	-9.85694e+006	-9.86635e+006	1.21766e+000	9548980	9856940	9866350	34124.5				1028	-9.54448e+006	-9.85656e+006	-9.86927e+006	1.21766e+000	9544480	9856560	9869270	34120.4			4.09858	93	0.5	91.1
1029	-9.57662e+006	-9.86390e+006	-9.86715e+006	1.25767e+000	9576620	9863900	9867150	35329.1				1029	-9.57301e+006	-9.86386e+006	-9.87058e+006	1.25767e+000	9573010	9863860	9870580	35329			0.121081	93.7	0.5	90.3
1030	-9.51500e+006	-9.84372e+006	-9.84629e+006	1.76260e+000	9515000	9843720	9846290	49171.6				1030	-9.51223e+006	-9.84371e+006	-9.84903e+006	1.76260e+000	9512230	9843710	9849030	49172			-0.373182	94.4	0.5	92.7
1031	-9.39853e+006	-9.80548e+006	-9.80648e+006	8.06595e-001	9398530	9805480	9806480	22207.9				1031	-9.39747e+006	-9.80552e+006	-9.80774e+006	8.06595e-001	9397470	9805520	9807740	22208.4			-0.484932	96.1	0.5	97.3
1032	-9.42266e+006	-9.81254e+006	-9.81288e+006	8.55063e-001	9422660	9812540	9812880	23602.2				1032	-9.42126e+006	-9.81292e+006	-9.81419e+006	8.55063e-001	9421260	9812920	9814190	23602.8			-0.62772	96.2	0.5	96.5
1033	-9.37617e+006	-9.79869e+006	-9.80109e+006	8.41353e-001	9376170	9798690	9801090	23111				1033	-9.37511e+006	-9.79872e+006	-9.80229e+006	8.41353e-001	9375110	9798720	9802290	23111.4			-0.396256	96	0.5	98.1
1034	-9.36544e+006	-9.80296e+006	-9.82926e+006	1.81624e+000	9365440	9802960	9829260	49969.3				1034	-9.36306e+006	-9.80305e+006	-9.83201e+006	1.81624e+000	9363060	9803050	9832010	49971.6			-2.25655	90.6	0.5	97.6
1035	-9.35940e+006	-9.79847e+006	-9.81696e+006	1.62950e+000	9359400	9798470	9816960	44760.7				1035	-9.35785e+006	-9.79870e+006	-9.81944e+006	1.62950e+000	9357850	9798700	9819440	44764.8			-4.03664	92.1	0.5	98.1
1036	-9.35712e+006	-9.79557e+006	-9.80740e+006	1.28107e+000	9357120	9795570	9807400	35153.4				1036	-9.35613e+006	-9.79584e+006	-9.80948e+006	1.28107e+000	9356130	9795840	9809480	35157			-3.56161	93.5	0.5	98.5
1037	-9.35614e+006	-9.79364e+006	-9.80047e+006	9.71051e-001	9356140	9793640	9800470	26627.9				1037	-9.35563e+006	-9.79384e+006	-9.80179e+006	9.71051e-001	9355630	9793840	9801790	26629.9			-1.97146	94.9	0.5	98.7
1038	-9.33711e+006	-9.79719e+006	-9.83403e+006	2.16437e+000	9337110	9797190	9834030	59432.9				1038	-9.33480e+006	-9.79746e+006	-9.83741e+006	2.16437e+000	9334800	9797460	9837410	59439.3			-6.43128	88.5	0.5	98.3
1039	-9.30855e+006	-9.79156e+006	-9.83956e+006	2.14676e+000	9308550	9791560	9839560	58839.3				1039	-9.30641e+006	-9.79203e+006	-9.84363e+006	2.14676e+000	9306410	9792030	9843630	58850.1			-10.8158	86.2	0.5	98.9
1040	-9.28236e+006	-9.78652e+006	-9.84515e+006	2.33442e+000	9282360	9786520	9845150	63876.5				1040	-9.28017e+006	-9.78712e+006	-9.84981e+006	2.33442e+000	9280170	9787120	9849810	63891.3			-14.8979	83.8	0.5	99.5
1041	-9.27915e+006	-9.78880e+006	-9.85769e+006	2.07802e+000	9279150	9788800	9857690	56908.9				1041	-9.27641e+006	-9.78933e+006	-9.86258e+006	2.07802e+000	9276410	9789330	9862580	56920.8			-11.9263	81.8	0.5	99.4
1042	-9.49733e+006	-9.83726e+006	-9.83766e+006	1.61706e+000	9497330	9837260	9837660	45011.5				1042	-9.49485e+006	-9.83731e+006	-9.84024e+006	1.61706e+000	9494850	9837310	9840240	45012.4			-0.901558	95.1	0.5	93.6
1043	-9.47530e+006	-9.82791e+006	-9.82952e+006	1.26120e+000	9475300	9827910	9829520	35012.2				1043	-9.47354e+006	-9.82963e+006	-9.83018e+006	1.26120e+000	9473540	9829630	9830180	35013.9			-1.76475	95.8	0.5	94.5
1044	-9.44850e+006	-9.81953e+006	-9.82093e+006	1.15512e+000	9448500	9819530	9820930	31972.6				1044	-9.44701e+006	-9.82094e+006	-9.82131e+006	1.15512e+000	9447010	9820940	9821310	31973.5			-0.873272	96.1	0.5	95.5
1045	-9.32966e+006	-9.79734e+006	-9.84207e+006	1.03515e+000	9329660	9797340	9842070	28427.6				1045	-9.32679e+006	-9.79706e+006	-9.84381e+006	1.03515e+000	9326790	9797060	9843810	28425.2			2.36741	62.8	0.5	98.3
1046	-9.34963e+006	-9.80246e+006	-9.84302e+006	9.92480e-001	9349630	9802460	9843020	27303				1046	-9.34647e+006	-9.80209e+006	-9.84468e+006	9.92480e-001	9346470	9802090	9844680	27299.9			3.13136	61.9	0.5	97.7
1047	-9.27004e+006	-9.78840e+006	-9.86514e+006	1.62365e+000	9270040	9788400	9865140	44461.7				1047	-9.26700e+006	-9.78879e+006	-9.86978e+006	1.62365e+000	9267000	9788790	9869780	44468.9			-7.24872	79.8	0.5	99.3
1048	-9.36385e+006	-9.80184e+006	-9.82629e+006	8.26573e-001	9363850	9801840	9826290	22732.2				1048	-9.36143e+006	-9.80135e+006	-9.82668e+006	8.26573e-001	9361430	9801350	9826680	22728.4			3.76129	59	0.5	97.8
1049	-9.37572e+006	-9.80414e+006	-9.82382e+006	9.27249e-001	9375720	9804140	9823820	25520.4				1049	-9.37316e+006	-9.80363e+006	-9.82427e+006	9.27249e-001	9373160	9803630	9824270	25516.1			4.38925	58.2	0.5	97.5
1050	-9.44844e+006	-9.82852e+006	-9.85072e+006	1.45205e+000	9448440	9828520	9850720	40300.7				1050	-9.44524e+006	-9.82818e+006	-9.85252e+006	1.45205e+000	9445240	9828180	9852520	40296.4			4.3327	58.6	0.5	94.6
1051	-9.45374e+006	-9.82821e+006	-9.84417e+006	1.88150e+000	9453740	9828210	9844170	52212.9				1051	-9.45102e+006	-9.82770e+006	-9.84480e+006	1.88150e+000	9451020	9827700	9844800	52204			8.8919	57.4	0.5	94.7
1052	-9.45528e+006	-9.82568e+006	-9.83229e+006	1.84345e+000	9455280	9825680	9832290	51110.5				1052	-9.45285e+006	-9.82509e+006	-9.83232e+006	1.84345e+000	9452850	9825090	9832320	51100.3			10.1812	56.2	0.5	94.8
1053	-9.41265e+006	-9.81446e+006	-9.82905e+006	1.60436e+000	9412650	9814460	9829050	44312.1				1053	-9.40974e+006	-9.81393e+006	-9.82979e+006	1.60436e+000	9409740	9813930	9829790	44304.3			7.81053	57.3	0.5	96.2
1054	-9.50525e+006	-9.84235e+006	-9.85046e+006	2.58778e+000	9505250	9842350	9850460	72159.5				1054	-9.50234e+006	-9.84179e+006	-9.85104e+006	2.58778e+000	9502340	9841790	9851040	72145.8			13.7336	56.2	0.5	93
1055	-9.57037e+006	-9.86149e+006	-9.86356e+006	1.42823e+000	9570370	9861490	9863560	40087.1				1055	-9.56654e+006	-9.86047e+006	-9.86319e+006	1.42823e+000	9566540	9860470	9863190	40073.1			14.0053	56	0.5	90.5
1056	-9.65257e+006	-9.87666e+006	-9.88481e+006	1.38086e+000	9652570	9876660	9884810	39067.1				1056	-9.64894e+006	-9.87587e+006	-9.88373e+006	1.38086e+000	9648940	9875870	9883730	39052.7			14.4281	54.7	0.5	87.9
1057	-9.60906e+006	-9.87197e+006	-9.87302e+006	1.19508e+000	9609060	9871970	9873020	33675.5				1057	-9.60549e+006	-9.87200e+006	-9.87220e+006	1.19508e+000	9605490	9872000	9872200	33665.7			9.79077	55.7	0.5	89.2
1058	-9.61114e+006	-9.86531e+006	-9.87190e+006	1.53598e+000	9611140	9865310	9871900	43264.2				1058	-9.60750e+006	-9.86493e+006	-9.87092e+006	1.53598e+000	9607500	9864930	9870920	43249.7			14.4921	54.8	0.5	89.4
1059	-9.56548e+006	-9.85717e+006	-9.85874e+006	1.94314e+000	9565480	9857170	9858740	54487.2				1059	-9.56200e+006	-9.85703e+006	-9.85785e+006	1.94314e+000	9562000	9857030	9857850	54470.8			16.4249	55	0.5	91.1
1060	-9.51344e+006	-9.84059e+006	-9.84195e+006	2.60041e+000	9513440	9840590	9841950	72498.9				1060	-9.51033e+006	-9.84031e+006	-9.84112e+006	2.60041e+000	9510330	9840310	9841120	72478.4			20.4923	54.9	0.5	92.9
1061	-9.65465e+006	-9.86880e+006	-9.88340e+006	1.26509e+000	9654650	9868800	9883400	35773.9				1061	-9.65135e+006	-9.86775e+006	-9.88233e+006	1.26509e+000	9651350	9867750	9882330	35760.8			13.0519	53.8	0.5	88.1
1062	-9.69155e+006	-9.87164e+006	-9.89312e+006	8.33731e-001	9691550	9871640	9893120	23654.3				1062	-9.68797e+006	-9.87114e+006	-9.89212e+006	8.33731e-001	9687970	9871140	9892120	23646.2			8.06375	52.9	0.5	86.9
1063	-9.72243e+006	-9.87942e+006	-9.90258e+006	1.03042e+000	9722430	9879420	9902580	29329.4				1063	-9.71891e+006	-9.87849e+006	-9.90149e+006	1.03042e+000	9718910	9878490	9901490	29318.5			10.9211	52.4	0.5	85.9
1064	-9.64636e+006	-9.88451e+006	-9.88522e+006	1.51179e+000	9646360	9884510	9885220	42778.1				1064	-9.64241e+006	-9.88433e+006	-9.88487e+006	1.51179e+000	9642410	9884330	9884870	42765.3			12.747	55.7	0.5	87.8
1065	-9.59848e+006	-9.87156e+006	-9.87661e+006	1.23501e+000	9598480	9871560	9876610	34783.9				1065	-9.59451e+006	-9.87083e+006	-9.87758e+006	1.23501e+000	9594510	9870830	9877580	34775.4			8.54465	56.5	0.5	89.3
1066	-9.54620e+006	-9.85558e+006	-9.86354e+006	1.97894e+000	9546200	9855580	9863540	55432.8				1066	-9.54245e+006	-9.85480e+006	-9.86411e+006	1.97894e+000	9542450	9854800	9864110	55418.3			14.5173	56.7	0.5	91.3
1067	-9.49140e+006	-9.84022e+006	-9.85561e+006	1.77749e+000	9491400	9840220	9855610	49530.1				1067	-9.48788e+006	-9.83946e+006	-9.85599e+006	1.77749e+000	9487880	9839460	9855990	49517.3			12.782	57.5	0.5	93.2
1068	-9.46596e+006	-9.83764e+006	-9.87046e+006	1.19283e+000	9465960	9837640	9870460	33211.4				1068	-9.46134e+006	-9.83699e+006	-9.87244e+006	1.19283e+000	9461340	9836990	9872440	33204.5			6.95539	59.8	0.5	93.5
1069	-9.45707e+006	-9.83975e+006	-9.88798e+006	1.32209e+000	9457070	9839750	9887980	36839.6				1069	-9.45233e+006	-9.83907e+006	-9.88996e+006	1.32209e+000	9452330	9839070	9889960	36831.6			8.04267	61.4	0.5	93.3
1070	-9.38778e+006	-9.82440e+006	-9.89457e+006	1.97991e+000	9387780	9824400	9894570	54887.3				1070	-9.38343e+006	-9.82415e+006	-9.89787e+006	1.97991e+000	9383430	9824150	9897870	54883.6			3.66789	64.6	0.5	95.1
1071	-9.42780e+006	-9.83572e+006	-9.90078e+006	1.61836e+000	9427800	9835720	9900780	45036.9				1071	-9.42393e+006	-9.83560e+006	-9.90415e+006	1.61836e+000	9423930	9835600	9904150	45035.8			1.03231	63.3	0.5	93.7
1072	-9.28335e+006	-9.79082e+006	-9.86176e+006	3.77715e-001	9283350	9790820	9861760	10351.5				1072	-9.28036e+006	-9.79082e+006	-9.86475e+006	3.77715e-001	9280360	9790820	9864750	10351.7			-0.205439	68.5	0.5	99
1073	-9.27949e+006	-9.79185e+006	-9.86981e+006	5.00205e-001	9279490	9791850	9869810	13713.8				1073	-9.27647e+006	-9.79201e+006	-9.87347e+006	5.00205e-001	9276470	9792010	9873470	13714.9			-1.06398	69.3	0.5	98.7
1074	-9.28615e+006	-9.79941e+006	-9.89404e+006	2.67582e+000	9286150	9799410	9894040	73559.7				1074	-9.28252e+006	-9.79969e+006	-9.89880e+006	2.67582e+000	9282520	9799690	9898800	73568.9			-9.26594	73	0.5	98
1075	-9.29751e+006	-9.80057e+006	-9.88743e+006	1.83185e+000	9297510	9800570	9887430	50375.8				1075	-9.29397e+006	-9.80067e+006	-9.89139e+006	1.83185e+000	9293970	9800670	9891390	50378.9			-3.07264	70.1	0.5	98
1076	-9.30750e+006	-9.80710e+006	-9.90412e+006	2.49769e+000	9307500	9807100	9904120	68844.5				1076	-9.30395e+006	-9.80729e+006	-9.90847e+006	2.49769e+000	9303950	9807290	9908470	68851.1			-6.52383	70.9	0.5	97.1
1077	-9.29597e+006	-9.80398e+006	-9.90289e+006	1.66740e+000	9295970	9803980	9902890	45910.6				1077	-9.29237e+006	-9.80440e+006	-9.90824e+006	1.66740e+000	9292370	9804400	9908240	45918.9			-8.25708	77.4	0.5	97.6
1078	-9.28918e+006	-9.80201e+006	-9.90163e+006	2.62373e+000	9289180	9802010	9901630	72194.3				1078	-9.28510e+006	-9.80227e+006	-9.90679e+006	2.62373e+000	9285100	9802270	9906790	72203.2			-8.974	75.6	0.5	97.6
1079	-9.30003e+006	-9.80728e+006	-9.91233e+006	2.31238e+000	9300030	9807280	9912330	63744.2				1079	-9.29629e+006	-9.80768e+006	-9.91771e+006	2.31238e+000	9296290	9807680	9917710	63755.2			-10.9459	73.4	0.5	97
1080	-9.31510e+006	-9.81112e+006	-9.91296e+006	1.83167e+000	9315100	9811120	9912960	50557.9				1080	-9.31136e+006	-9.81164e+006	-9.91882e+006	1.83167e+000	9311360	9811640	9918820	50568.7			-10.7996	79.2	0.5	96.6
1081	-9.36886e+006	-9.81930e+006	-9.89261e+006	1.74251e+000	9368860	9819300	9892610	48222.7				1081	-9.36440e+006	-9.81961e+006	-9.89836e+006	1.74251e+000	9364400	9819610	9898360	48229.4			-6.75063	84.6	0.5	95.6
1082	-9.35442e+006	-9.81852e+006	-9.90387e+006	1.72082e+000	9354420	9818520	9903870	47613.2				1082	-9.34966e+006	-9.81883e+006	-9.90990e+006	1.72082e+000	9349660	9818830	9909900	47620			-6.7591	82.9	0.5	95.8
1083	-9.34004e+006	-9.81821e+006	-9.91701e+006	1.78525e+000	9340040	9818210	9917010	49395				1083	-9.33502e+006	-9.81861e+006	-9.92366e+006	1.78525e+000	9335020	9818610	9923660	49403.8			-8.76042	81.2	0.5	95.7
1084	-9.47506e+006	-9.83854e+006	-9.86504e+006	1.73234e+000	9475060	9838540	9865040	48246.3				1084	-9.47075e+006	-9.83845e+006	-9.86898e+006	1.73234e+000	9470750	9838450	9868980	48245.7			0.633458	90.9	0.5	93.3
1085	-9.44949e+006	-9.83418e+006	-9.87282e+006	1.74805e+000	9449490	9834180	9872820	48614				1085	-9.44462e+006	-9.83402e+006	-9.87703e+006	1.74805e+000	9444620	9834020	9877030	48612.3			1.65958	89.4	0.5	93.9
1086	-9.42712e+006	-9.83066e+006	-9.88079e+006	1.74021e+000	9427120	9830660	9880790	48340.3				1086	-9.42224e+006	-9.83056e+006	-9.88526e+006	1.74021e+000	9422240	9830560	9885260	48339.8			0.517558	87.9	0.5	94.3
1087	-9.40726e+006	-9.82917e+006	-9.89459e+006	1.82713e+000	9407260	9829170	9894590	50733.2				1087	-9.40227e+006	-9.82927e+006	-9.89998e+006	1.82713e+000	9402270	9829270	9899980	50736.4			-3.19468	86.3	0.5	94.5
1088	-9.52286e+006	-9.85172e+006	-9.87112e+006	1.45457e+000	9522860	9851720	9871120	40692.4				1088	-9.51854e+006	-9.85158e+006	-9.87487e+006	1.45457e+000	9518540	9851580	9874870	40691.1			1.32117	91.9	0.5	91.7
1089	-9.56690e+006	-9.86407e+006	-9.87756e+006	1.25260e+000	9566900	9864070	9877560	35189.9				1089	-9.56190e+006	-9.86389e+006	-9.88184e+006	1.25260e+000	9561900	9863890	9881840	35188.4			1.5804	92.6	0.5	90.2
1090	-9.60589e+006	-9.87284e+006	-9.87442e+006	1.95373e+000	9605890	9872840	9874420	55050.1				1090	-9.60167e+006	-9.87262e+006	-9.87773e+006	1.95373e+000	9601670	9872620	9877730	55046.5			3.5979	94	0.5	89.3
1091	-9.54569e+006	-9.84526e+006	-9.85098e+006	1.88381e+000	9545690	9845260	9850980	52682.5				1091	-9.54353e+006	-9.84743e+006	-9.85098e+006	1.88381e+000	9543530	9847430	9850980	52682.9			-0.420744	95.7	0.5	91.9
1092	-9.39911e+006	-9.80330e+006	-9.80484e+006	7.75979e-001	9399110	9803300	9804840	21360				1092	-9.39785e+006	-9.80394e+006	-9.80477e+006	7.75979e-001	9397850	9803940	9804770	21359.1			0.914186	97	0.5	97.4
1093	-9.42488e+006	-9.80798e+006	-9.81230e+006	1.03873e+000	9424880	9807980	9812300	28665.7				1093	-9.42389e+006	-9.80874e+006	-9.81224e+006	1.03873e+000	9423890	9808740	9812240	28665.3			0.460574	97.2	0.5	96.5
1094	-9.37635e+006	-9.79751e+006	-9.79791e+006	7.40649e-001	9376350	9797510	9797910	20338.8				1094	-9.37571e+006	-9.79793e+006	-9.79877e+006	7.40649e-001	9375710	9797930	9798770	20339.7			-0.981469	96.9	0.5	98.3
1095	-9.35509e+006	-9.79206e+006	-9.79506e+006	8.51199e-001	9355090	9792060	9795060	23328.2				1095	-9.35470e+006	-9.79226e+006	-9.79630e+006	8.51199e-001	9354700	9792260	9796300	23330			-1.77846	96	0.5	98.9
1096	-9.33565e+006	-9.78836e+006	-9.79939e+006	1.04374e+000	9335650	9788360	9799390	28569.8				1096	-9.33450e+006	-9.78855e+006	-9.80130e+006	1.04374e+000	9334500	9788550	9801300	28571.9			-2.09864	93.8	0.5	99.4
1097	-9.33554e+006	-9.78687e+006	-9.79342e+006	9.83171e-001	9335540	9786870	9793420	26897.5				1097	-9.33517e+006	-9.78709e+006	-9.79470e+006	9.83171e-001	9335170	9787090	9794700	26899.7			-2.20633	95.1	0.5	99.6
1098	-9.33504e+006	-9.79354e+006	-9.82116e+006	2.00397e+000	9335040	9793540	9821160	54956.5				1098	-9.33296e+006	-9.79383e+006	-9.82445e+006	2.00397e+000	9332960	9793830	9824450	54963			-6.48488	90.1	0.5	98.7
1099	-9.33046e+006	-9.78967e+006	-9.80991e+006	1.90156e+000	9330460	9789670	9809910	52076.5				1099	-9.32903e+006	-9.78995e+006	-9.81252e+006	1.90156e+000	9329030	9789950	9812520	52082.3			-5.80363	91.6	0.5	99.2
1100	-9.32476e+006	-9.78601e+006	-9.80068e+006	1.24136e+000	9324760	9786010	9800680	33952.4				1100	-9.32336e+006	-9.78619e+006	-9.80283e+006	1.24136e+000	9323360	9786190	9802830	33954.9			-2.50056	93	0.5	99.7
1101	-9.31492e+006	-9.78130e+006	-9.79126e+006	9.01874e-001	9314920	9781300	9791260	24626.5				1101	-9.31443e+006	-9.78170e+006	-9.79340e+006	9.01874e-001	9314430	9781700	9793400	24630.2			-3.65141	94.2	0.5	100
1102	-9.30629e+006	-9.78756e+006	-9.82547e+006	2.14498e+000	9306290	9787560	9825470	58706.3				1102	-9.30479e+006	-9.78791e+006	-9.82842e+006	2.14498e+000	9304790	9787910	9828420	58714.3			-8.04265	88	0.5	99.4
1103	-9.28185e+006	-9.78278e+006	-9.83037e+006	2.25237e+000	9281850	9782780	9830370	61547.9				1103	-9.28017e+006	-9.78339e+006	-9.83454e+006	2.25237e+000	9280170	9783390	9834540	61562.2			-14.2622	85.7	0.5	100
1104	-9.25767e+006	-9.77755e+006	-9.83319e+006	2.05303e+000	9257670	9777550	9833190	56003.1				1104	-9.25576e+006	-9.77809e+006	-9.83731e+006	2.05303e+000	9255760	9778090	9837310	56014.8			-11.7222	83.4	0.5	101
1105	-9.25630e+006	-9.77985e+006	-9.84397e+006	1.98271e+000	9256300	9779850	9843970	54130.7				1105	-9.25383e+006	-9.78037e+006	-9.84857e+006	1.98271e+000	9253830	9780370	9848570	54141.9			-11.1673	81.5	0.5	100
1106	-9.25595e+006	-9.78471e+006	-9.86416e+006	1.97829e+000	9255950	9784710	9864160	54105.7				1106	-9.25316e+006	-9.78511e+006	-9.86862e+006	1.97829e+000	9253160	9785110	9868620	54114.7			-9.07258	77.3	0.5	99.7
1107	-9.27464e+006	-9.79299e+006	-9.87931e+006	1.79540e+000	9274640	9792990	9879310	49245.4				1107	-9.27171e+006	-9.79336e+006	-9.88376e+006	1.79540e+000	9271710	9793360	9883760	49253.1			-7.65251	72.6	0.5	98.9
1108	-9.27397e+006	-9.78605e+006	-9.85161e+006	5.58750e-001	9273970	9786050	9851610	15287.2				1108	-9.27097e+006	-9.78601e+006	-9.85444e+006	5.58750e-001	9270970	9786010	9854440	15287.3			-0.0751987	67.8	0.5	99.6
1109	-9.25943e+006	-9.77917e+006	-9.83804e+006	6.36180e-001	9259430	9779170	9838040	17363.9				1109	-9.25689e+006	-9.77925e+006	-9.84091e+006	6.36180e-001	9256890	9779250	9840910	17364.7			-0.8029	67.2	0.5	100
1110	-9.25260e+006	-9.77510e+006	-9.82824e+006	8.94260e-001	9252600	9775100	9828240	24372.9				1110	-9.25024e+006	-9.77509e+006	-9.83055e+006	8.94260e-001	9250240	9775090	9830550	24373.2			-0.277018	66.2	0.5	101
1111	-9.27870e+006	-9.78101e+006	-9.82629e+006	9.29780e-001	9278700	9781010	9826290	25391.2				1111	-9.27654e+006	-9.78087e+006	-9.82791e+006	9.29780e-001	9276540	9780870	9827910	25390.3			0.886307	63.9	0.5	100
1112	-9.29761e+006	-9.78626e+006	-9.82887e+006	9.70338e-001	9297610	9786260	9828870	26546.3				1112	-9.29462e+006	-9.78596e+006	-9.83059e+006	9.70338e-001	9294620	9785960	9830590	26543.8			2.48339	63	0.5	99.6
1113	-9.35721e+006	-9.80200e+006	-9.83357e+006	9.84818e-001	9357210	9802000	9833570	27086.7				1113	-9.35430e+006	-9.80170e+006	-9.83525e+006	9.84818e-001	9354300	9801700	9835250	27084.1			2.50458	60.4	0.5	97.7
1114	-9.48039e+006	-9.83934e+006	-9.86298e+006	1.46033e+000	9480390	9839340	9862980	40681.4				1114	-9.47644e+006	-9.83874e+006	-9.86450e+006	1.46033e+000	9476440	9838740	9864500	40673.4			7.93	58.7	0.5	93.3
1115	-9.25410e+006	-9.78189e+006	-9.85451e+006	1.93998e+000	9254100	9781890	9854510	53004.2				1115	-9.25149e+006	-9.78233e+006	-9.85891e+006	1.93998e+000	9251490	9782330	9858910	53013.7			-9.41577	79.4	0.5	100
1116	-9.27314e+006	-9.79121e+006	-9.87353e+006	1.42984e+000	9273140	9791210	9873530	39193.6				1116	-9.26977e+006	-9.79138e+006	-9.87759e+006	1.42984e+000	9269770	9791380	9877590	39196.9			-3.31942	71	0.5	98.9
1117	-9.27253e+006	-9.78871e+006	-9.86393e+006	9.10682e-001	9272530	9788710	9863930	24940.3				1117	-9.26970e+006	-9.78898e+006	-9.86786e+006	9.10682e-001	9269700	9788980	9867860	24943.2			-2.92088	69.8	0.5	99.3
1118	-9.26985e+006	-9.78609e+006	-9.85590e+006	6.60113e-001	9269850	9786090	9855900	18061.3				1118	-9.26690e+006	-9.78613e+006	-9.85905e+006	6.60113e-001	9266900	9786130	9859050	18061.9			-0.668753	68.8	0.5	99.5
1119	-9.31696e+006	-9.79150e+006	-9.83092e+006	1.00072e+000	9316960	9791500	9830920	27426.2				1119	-9.31399e+006	-9.79116e+006	-9.83248e+006	1.00072e+000	9313990	9791160	9832480	27423.3			2.93111	62.2	0.5	99
1120	-9.33697e+006	-9.79677e+006	-9.83245e+006	1.00411e+000	9336970	9796770	9832450	27568.4				1120	-9.33382e+006	-9.79634e+006	-9.83384e+006	1.00411e+000	9333820	9796340	9833840	27564.6			3.78987	61.3	0.5	98.4
1121	-9.52218e+006	-9.83642e+006	-9.84306e+006	1.79347e+000	9522180	9836420	9843060	50019.8				1121	-9.51992e+006	-9.83786e+006	-9.84286e+006	1.79347e+000	9519920	9837860	9842860	50016.6			3.15195	96.4	0.5	92.9
1122	-9.49174e+006	-9.82627e+006	-9.83313e+006	1.58537e+000	9491740	9826270	9833130	44065.3				1122	-9.49080e+006	-9.82798e+006	-9.83332e+006	1.58537e+000	9490800	9827980	9833320	44068.4			-3.11062	96.9	0.5	94.1
1123	-9.45789e+006	-9.81696e+006	-9.82257e+006	1.48893e+000	9457890	9816960	9822570	41235				1123	-9.45666e+006	-9.81807e+006	-9.82254e+006	1.48893e+000	9456660	9818070	9822540	41234.8			0.226858	97.2	0.5	95.3
1124	-9.41906e+006	-9.81505e+006	-9.82505e+006	1.47810e+000	9419060	9815050	9825050	40832.2				1124	-9.41615e+006	-9.81431e+006	-9.82496e+006	1.47810e+000	9416150	9814310	9824960	40822			10.1924	56.2	0.5	96.2
1125	-9.43933e+006	-9.82012e+006	-9.82550e+006	1.90829e+000	9439330	9820120	9825500	52806.9				1125	-9.43712e+006	-9.81952e+006	-9.82529e+006	1.90829e+000	9437120	9819520	9825290	52796.2			10.6828	55.3	0.5	95.7
1126	-9.45980e+006	-9.82494e+006	-9.82502e+006	2.36200e+000	9459800	9824940	9825020	65470.3				1126	-9.45795e+006	-9.82442e+006	-9.82453e+006	2.36200e+000	9457950	9824420	9824530	65457.6			12.6152	54.4	0.5	95
1127	-9.37851e+006	-9.80345e+006	-9.81822e+006	1.40972e+000	9378510	9803450	9818220	38789.2				1127	-9.37598e+006	-9.80295e+006	-9.81870e+006	1.40972e+000	9375980	9802950	9818700	38782.7			6.49179	57.2	0.5	97.6
1128	-9.61459e+006	-9.85955e+006	-9.87133e+006	1.61906e+000	9614590	9859550	9871330	45594.8				1128	-9.61135e+006	-9.85877e+006	-9.87035e+006	1.61906e+000	9611350	9858770	9870350	45579.5			15.332	53.9	0.5	89.5
1129	-9.56764e+006	-9.84718e+006	-9.85682e+006	1.87714e+000	9567640	9847180	9856820	52600.6				1129	-9.56500e+006	-9.84667e+006	-9.85605e+006	1.87714e+000	9565000	9846670	9856050	52586.7			13.8604	53.8	0.5	91.2
1130	-9.52251e+006	-9.83591e+006	-9.84302e+006	2.13555e+000	9522510	9835910	9843020	59559.4				1130	-9.51997e+006	-9.83490e+006	-9.84215e+006	2.13555e+000	9519970	9834900	9842150	59541.6			17.7952	53.7	0.5	92.9
1131	-9.47622e+006	-9.82287e+006	-9.82850e+006	2.11894e+000	9476220	9822870	9828500	58802.5				1131	-9.47396e+006	-9.82187e+006	-9.82770e+006	2.11894e+000	9473960	9821870	9827700	58786.4			16.1731	53.3	0.5	94.6
1132	-9.65849e+006	-9.86395e+006	-9.88315e+006	1.36967e+000	9658490	9863950	9883150	38727.5				1132	-9.65538e+006	-9.86318e+006	-9.88220e+006	1.36967e+000	9655380	9863180	9882200	38714.9			12.5809	52.9	0.5	88.1
1133	-9.70044e+006	-9.87085e+006	-9.89510e+006	1.15577e+000	9700440	9870850	9895100	32813.2				1133	-9.69809e+006	-9.86901e+006	-9.89408e+006	1.15577e+000	9698090	9869010	9894080	32801.6			11.5568	52	0.5	86.8
1134	-9.74342e+006	-9.88034e+006	-9.90794e+006	1.47275e+000	9743420	9880340	9907940	41996.4				1134	-9.74036e+006	-9.87925e+006	-9.90692e+006	1.47275e+000	9740360	9879250	9906920	41981.8			14.6079	51.5	0.5	85.1
1135	-9.75857e+006	-9.92425e+006	-9.93184e+006	2.17862e+000	9758570	9924250	9931840	62475.4				1135	-9.75195e+006	-9.92309e+006	-9.93370e+006	2.17862e+000	9751950	9923090	9933700	62451			24.4155	54.6	0.5	83.2
1136	-9.63439e+006	-9.88446e+006	-9.89340e+006	1.59297e+000	9634390	9884460	9893400	45064.7				1136	-9.63000e+006	-9.88368e+006	-9.89462e+006	1.59297e+000	9630000	9883680	9894620	45053			11.7021	56.7	0.5	87.8
1137	-9.58170e+006	-9.86883e+006	-9.88223e+006	1.61120e+000	9581700	9868830	9882230	45338.1				1137	-9.57742e+006	-9.86804e+006	-9.88328e+006	1.61120e+000	9577420	9868040	9883280	45326.1			11.9768	57.4	0.5	89.8
1138	-9.52718e+006	-9.85250e+006	-9.87000e+006	1.83055e+000	9527180	9852500	9870000	51224				1138	-9.52323e+006	-9.85182e+006	-9.87117e+006	1.83055e+000	9523230	9851820	9871170	51212.5			11.5648	57.8	0.5	91.7
1139	-9.48544e+006	-9.84551e+006	-9.88317e+006	1.44507e+000	9485440	9845510	9883170	40343.9				1139	-9.48086e+006	-9.84509e+006	-9.88603e+006	1.44507e+000	9480860	9845090	9886030	40338.7			5.21054	60.2	0.5	92.6
1140	-9.46785e+006	-9.84570e+006	-9.90155e+006	1.56376e+000	9467850	9845700	9901550	43664.1				1140	-9.46317e+006	-9.84522e+006	-9.90425e+006	1.56376e+000	9463170	9845220	9904250	43657.6			6.53193	62	0.5	92.6
1141	-9.39530e+006	-9.83023e+006	-9.91085e+006	2.06199e+000	9395300	9830230	9910850	57280				1141	-9.39096e+006	-9.83015e+006	-9.91488e+006	2.06199e+000	9390960	9830150	9914880	57279.9			0.123112	65.3	0.5	94.3
1142	-9.43752e+006	-9.84214e+006	-9.91731e+006	1.95429e+000	9437520	9842140	9917310	54507.7				1142	-9.43286e+006	-9.84188e+006	-9.92090e+006	1.95429e+000	9432860	9841880	9920900	54504			3.72309	63.9	0.5	93
1143	-9.33534e+006	-9.81609e+006	-9.91302e+006	2.38513e+000	9335340	9816090	9913020	65944.1				1143	-9.33146e+006	-9.81624e+006	-9.91755e+006	2.38513e+000	9331460	9816240	9917550	65949.5			-5.43559	69	0.5	96
1144	-9.36754e+006	-9.82629e+006	-9.92251e+006	2.34197e+000	9367540	9826290	9922510	64976.3				1144	-9.36307e+006	-9.82627e+006	-9.92690e+006	2.34197e+000	9363070	9826270	9926900	64977.6			-1.37175	67.4	0.5	94.8
1145	-9.31849e+006	-9.81440e+006	-9.92298e+006	2.17933e+000	9318490	9814400	9922980	60224.1				1145	-9.31464e+006	-9.81469e+006	-9.92799e+006	2.17933e+000	9314640	9814690	9927990	60232			-7.81774	71.5	0.5	96.2
1146	-9.30999e+006	-9.81184e+006	-9.92102e+006	1.94497e+000	9309990	9811840	9921020	53701.1				1146	-9.30618e+006	-9.81236e+006	-9.92696e+006	1.94497e+000	9306180	9812360	9926960	53712.7			-11.5723	77.4	0.5	96.5
1147	-9.30839e+006	-9.81282e+006	-9.92662e+006	2.05910e+000	9308390	9812820	9926620	56873.1				1147	-9.30459e+006	-9.81333e+006	-9.93252e+006	2.05910e+000	9304590	9813330	9932520	56885.2			-12.1099	75.6	0.5	96.4
1148	-9.31482e+006	-9.81612e+006	-9.93365e+006	2.25580e+000	9314820	9816120	9933650	62377.6				1148	-9.31053e+006	-9.81650e+006	-9.93950e+006	2.25580e+000	9310530	9816500	9939500	62388.2			-10.5137	73.8	0.5	96
1149	-9.33114e+006	-9.81949e+006	-9.93114e+006	1.84648e+000	9331140	9819490	9931140	51115.8				1149	-9.32678e+006	-9.82002e+006	-9.93764e+006	1.84648e+000	9326780	9820020	9937640	51127			-11.2357	79.4	0.5	95.6
1150	-9.49790e+006	-9.84745e+006	-9.87865e+006	1.76525e+000	9497900	9847450	9878650	49314.2				1150	-9.49279e+006	-9.84723e+006	-9.88286e+006	1.76525e+000	9492790	9847230	9882860	49311.4			2.7725	90.5	0.5	92.3
1151	-9.47205e+006	-9.84331e+006	-9.88757e+006	1.77367e+000	9472050	9843310	9887570	49482.1				1151	-9.46674e+006	-9.84323e+006	-9.89256e+006	1.77367e+000	9466740	9843230	9892560	49482			0.147647	89	0.5	92.8
1152	-9.44831e+006	-9.83922e+006	-9.89459e+006	1.33857e+000	9448310	9839220	9894590	37293.4				1152	-9.44326e+006	-9.83929e+006	-9.89992e+006	1.33857e+000	9443260	9839290	9899920	37295.3			-1.87202	87.7	0.5	93.3
1153	-9.39004e+006	-9.82821e+006	-9.90785e+006	1.80425e+000	9390040	9828210	9907850	50085.4				1153	-9.38427e+006	-9.82831e+006	-9.91403e+006	1.80425e+000	9384270	9828310	9914030	50088.9			-3.51209	84.6	0.5	94.5
1154	-9.37335e+006	-9.82721e+006	-9.92044e+006	1.80756e+000	9373350	9827210	9920440	50164.2				1154	-9.36718e+006	-9.82730e+006	-9.92700e+006	1.80756e+000	9367180	9827300	9927000	50167.8			-3.63725	83	0.5	94.7
1155	-9.35765e+006	-9.82717e+006	-9.93601e+006	1.84691e+000	9357650	9827170	9936010	51260.7				1155	-9.35200e+006	-9.82753e+006	-9.94314e+006	1.84691e+000	9352000	9827530	9943140	51269.3			-8.60394	81.3	0.5	94.7
1156	-9.42737e+006	-9.83737e+006	-9.90795e+006	1.76210e+000	9427370	9837370	9907950	49066.1				1156	-9.42104e+006	-9.83729e+006	-9.91398e+006	1.76210e+000	9421040	9837290	9913980	49066.4			-0.385554	86.3	0.5	93.4
1157	-9.54608e+006	-9.86093e+006	-9.88555e+006	1.80015e+000	9546080	9860930	9885550	50520.3				1157	-9.54006e+006	-9.86060e+006	-9.89023e+006	1.80015e+000	9540060	9860600	9890230	50515.6			4.70039	91.4	0.5	90.7
1158	-9.59419e+006	-9.87348e+006	-9.88874e+006	1.74771e+000	9594190	9873480	9888740	49258				1158	-9.58830e+006	-9.87336e+006	-9.89412e+006	1.74771e+000	9588300	9873360	9894120	49256.8			1.18206	92.4	0.5	89.1
1159	-9.63776e+006	-9.88127e+006	-9.88234e+006	2.25744e+000	9637760	9881270	9882340	63814				1159	-9.63282e+006	-9.88204e+006	-9.88508e+006	2.25744e+000	9632820	9882040	9885080	63808.5			5.42463	94.2	0.5	88.1
1160	-9.67906e+006	-9.87799e+006	-9.89162e+006	2.31067e+000	9679060	9877990	9891620	65524.9				1160	-9.67493e+006	-9.88061e+006	-9.89125e+006	2.31067e+000	9674930	9880610	9891250	65517			7.84999	95.8	0.5	87
1161	-9.68363e+006	-9.86833e+006	-9.89037e+006	2.17077e+000	9683630	9868330	9890370	61530.3				1161	-9.68125e+006	-9.86972e+006	-9.89013e+006	2.17077e+000	9681250	9869720	9890130	61525.4			4.88811	97.2	0.5	87.2
1162	-9.72472e+006	-9.88087e+006	-9.90350e+006	2.06197e+000	9724720	9880870	9903500	58709.5				1162	-9.72038e+006	-9.88290e+006	-9.90293e+006	2.06197e+000	9720380	9882900	9902930	58698.4			11.1052	97.3	0.5	85.6
1163	-9.76173e+006	-9.89588e+006	-9.91622e+006	2.08395e+000	9761730	9895880	9916220	59594.3				1163	-9.75588e+006	-9.89960e+006	-9.91571e+006	2.08395e+000	9755880	9899600	9915710	59584.1			10.1838	97.6	0.5	84.1
1164	-9.79228e+006	-9.91656e+006	-9.92876e+006	2.13877e+000	9792280	9916560	9928760	61425.1				1164	-9.78500e+006	-9.92110e+006	-9.92809e+006	2.13877e+000	9785000	9921100	9928090	61411.5			13.5948	97.8	0.5	82.5
1165	-9.81723e+006	-9.94253e+006	-9.94789e+006	1.47752e+000	9817230	9942530	9947890	42634.8				1165	-9.80798e+006	-9.94162e+006	-9.95343e+006	1.47752e+000	9807980	9941620	9953430	42622.1			12.7694	97.9	0.5	81.1
1166	-9.83119e+006	-9.95317e+006	-9.97743e+006	1.11204e+000	9831190	9953170	9977430	32206				1166	-9.82114e+006	-9.95206e+006	-9.98293e+006	1.11204e+000	9821140	9952060	9982930	32194.1			11.8177	98	0.5	79.8
1167	-9.82437e+006	-9.94331e+006	-9.94395e+006	1.27552e+000	9824370	9943310	9943950	36815.6				1167	-9.81535e+006	-9.94238e+006	-9.94917e+006	1.27552e+000	9815350	9942380	9949170	36804.2			11.3449	98.7	0.5	80.6
1168	-9.79903e+006	-9.90524e+006	-9.92764e+006	1.97681e+000	9799030	9905240	9927640	56751.3				1168	-9.79282e+006	-9.90908e+006	-9.92706e+006	1.97681e+000	9792820	9909080	9927060	56740.3			10.934	99.1	0.5	82.7
1169	-9.76521e+006	-9.88602e+006	-9.91466e+006	1.92928e+000	9765210	9886020	9914660	55141.2				1169	-9.75999e+006	-9.88890e+006	-9.91409e+006	1.92928e+000	9759990	9888900	9914090	55130.6			10.5264	98.8	0.5	84.2
1170	-9.64115e+006	-9.85573e+006	-9.87690e+006	2.51182e+000	9641150	9855730	9876900	70869.4				1170	-9.63848e+006	-9.85655e+006	-9.87644e+006	2.51182e+000	9638480	9856550	9876440	70858.6			10.816	97.5	0.5	88.8
1171	-9.57840e+006	-9.84646e+006	-9.85928e+006	2.56267e+000	9578400	9846460	9859280	71870.1				1171	-9.57639e+006	-9.84778e+006	-9.85911e+006	2.56267e+000	9576390	9847780	9859110	71866.3			3.84621	96.9	0.5	91
1172	-9.37524e+006	-9.79400e+006	-9.79674e+006	5.12478e-001	9375240	9794000	9796740	14067.3				1172	-9.37549e+006	-9.79536e+006	-9.79713e+006	5.12478e-001	9375490	9795360	9797130	14069.3			-1.96928	97.8	0.5	98.4
1173	-9.39482e+006	-9.79882e+006	-9.80270e+006	7.64855e-001	9394820	9798820	9802700	21038.1				1173	-9.39478e+006	-9.80027e+006	-9.80305e+006	7.64855e-001	9394780	9800270	9803050	21040.7			-2.6129	97.9	0.5	97.7
1174	-9.41928e+006	-9.80460e+006	-9.81010e+006	8.37633e-001	9419280	9804600	9810100	23098.5				1174	-9.41896e+006	-9.80525e+006	-9.81018e+006	8.37633e-001	9418960	9805250	9810180	23099.2			-0.698094	98.1	0.5	96.8
1175	-9.35470e+006	-9.79081e+006	-9.79096e+006	6.70437e-001	9354700	9790810	9790960	18366.8				1175	-9.35492e+006	-9.79133e+006	-9.79235e+006	6.70437e-001	9354920	9791330	9792350	18369.5			-2.747	97.1	0.5	99.1
1176	-9.35830e+006	-9.78931e+006	-9.79144e+006	4.97933e-001	9358300	9789310	9791440	13643.2				1176	-9.35822e+006	-9.78994e+006	-9.79159e+006	4.97933e-001	9358220	9789940	9791590	13643.9			-0.680597	97.9	0.5	99
1177	-9.36748e+006	-9.78948e+006	-9.79373e+006	5.25373e-001	9367480	9789480	9793730	14406.3				1177	-9.36753e+006	-9.79086e+006	-9.79408e+006	5.25373e-001	9367530	9790860	9794080	14408.1			-1.80795	98.5	0.5	98.7
1178	-9.33409e+006	-9.78510e+006	-9.78766e+006	8.88457e-001	9334090	9785100	9787660	24291				1178	-9.33438e+006	-9.78568e+006	-9.78971e+006	8.88457e-001	9334380	9785680	9789710	24296			-4.99058	96.3	0.5	99.8
1179	-9.30238e+006	-9.78328e+006	-9.81189e+006	2.30692e+000	9302380	9783280	9811890	63042.2				1179	-9.30068e+006	-9.78355e+006	-9.81471e+006	2.30692e+000	9300680	9783550	9814710	63049			-6.86251	89.7	0.5	99.9
1180	-9.30064e+006	-9.78021e+006	-9.80108e+006	1.92232e+000	9300640	9780210	9801080	52474.2				1180	-9.29907e+006	-9.78037e+006	-9.80332e+006	1.92232e+000	9299070	9780370	9803320	52477.8			-3.57273	91.4	0.5	100
1181	-9.30066e+006	-9.77815e+006	-9.79266e+006	1.27115e+000	9300660	9778150	9792660	34673.2				1181	-9.29972e+006	-9.77853e+006	-9.79512e+006	1.27115e+000	9299720	9778530	9795120	34678.1			-4.87015	92.9	0.5	101
1182	-9.31322e+006	-9.77947e+006	-9.78549e+006	1.02809e+000	9313220	9779470	9785490	28054.7				1182	-9.31277e+006	-9.77957e+006	-9.78632e+006	1.02809e+000	9312770	9779570	9786320	28055.7			-1.02476	95.5	0.5	100
1183	-9.29470e+006	-9.77459e+006	-9.78408e+006	1.17730e+000	9294700	9774590	9784080	32073				1183	-9.29412e+006	-9.77495e+006	-9.78613e+006	1.17730e+000	9294120	9774950	9786130	32077.3			-4.28092	94.4	0.5	101
1184	-9.27787e+006	-9.77843e+006	-9.81659e+006	2.24028e+000	9277870	9778430	9816590	61122.6				1184	-9.27634e+006	-9.77879e+006	-9.81957e+006	2.24028e+000	9276340	9778790	9819570	61131.1			-8.47134	87.5	0.5	101
1185	-9.25523e+006	-9.77375e+006	-9.82010e+006	2.18718e+000	9255230	9773750	9820100	59581.1				1185	-9.25374e+006	-9.77434e+006	-9.82400e+006	2.18718e+000	9253740	9774340	9824000	59594.4			-13.3588	85.2	0.5	101
1186	-9.23329e+006	-9.76860e+006	-9.82098e+006	2.03536e+000	9233290	9768600	9820980	55349.5				1186	-9.23143e+006	-9.76909e+006	-9.82487e+006	2.03536e+000	9231430	9769090	9824870	55360.2			-10.6946	83.1	0.5	102
1187	-9.23497e+006	-9.77172e+006	-9.83204e+006	1.94120e+000	9234970	9771720	9832040	52848.3				1187	-9.23282e+006	-9.77225e+006	-9.83640e+006	1.94120e+000	9232820	9772250	9836400	52859.5			-11.1618	81.2	0.5	101
1188	-9.23355e+006	-9.77603e+006	-9.85111e+006	1.93870e+000	9233550	9776030	9851110	52863.9				1188	-9.23077e+006	-9.77641e+006	-9.85542e+006	1.93870e+000	9230770	9776410	9855420	52872.2			-8.28739	75.6	0.5	101
1189	-9.23828e+006	-9.77709e+006	-9.85070e+006	2.24163e+000	9238280	9777090	9850700	61145.6				1189	-9.23549e+006	-9.77743e+006	-9.85487e+006	2.24163e+000	9235490	9777430	9854870	61154.4			-8.74286	77.3	0.5	101
1190	-9.24457e+006	-9.78029e+006	-9.85750e+006	1.11546e+000	9244570	9780290	9857500	30460.9				1190	-9.24153e+006	-9.78056e+006	-9.86163e+006	1.11546e+000	9241530	9780560	9861630	30464.5			-3.62177	73.6	0.5	100
1191	-9.25605e+006	-9.78462e+006	-9.86371e+006	9.47890e-001	9256050	9784620	9863710	25923.7				1191	-9.25290e+006	-9.78481e+006	-9.86764e+006	9.47890e-001	9252900	9784810	9867640	25926.1			-2.37059	72.5	0.5	99.8
1192	-9.25720e+006	-9.77982e+006	-9.84293e+006	8.71969e-001	9257200	9779820	9842930	23805.5				1192	-9.25480e+006	-9.78000e+006	-9.84608e+006	8.71969e-001	9254800	9780000	9846080	23807.5			-1.96879	68.1	0.5	100
1193	-9.26516e+006	-9.77530e+006	-9.81650e+006	9.30128e-001	9265160	9775300	9816500	25350.3				1193	-9.26360e+006	-9.77523e+006	-9.81779e+006	9.30128e-001	9263600	9775230	9817790	25349.9			0.36453	63.4	0.5	101
1194	-9.24300e+006	-9.77295e+006	-9.82904e+006	1.00323e+000	9243000	9772950	9829040	27323.2				1194	-9.24086e+006	-9.77311e+006	-9.83185e+006	1.00323e+000	9240860	9773110	9831850	27325.3			-2.01909	67.3	0.5	101
1195	-9.25107e+006	-9.76948e+006	-9.80678e+006	9.22332e-001	9251070	9769480	9806780	25086.9				1195	-9.24937e+006	-9.76933e+006	-9.80789e+006	9.22332e-001	9249370	9769330	9807890	25085.9			1.05393	62.9	0.5	102
1196	-9.28373e+006	-9.78033e+006	-9.81849e+006	9.85220e-001	9283730	9780330	9818490	26897.8				1196	-9.28143e+006	-9.78013e+006	-9.81996e+006	9.85220e-001	9281430	9780130	9819960	26896.2			1.5945	62.5	0.5	100
1197	-9.34267e+006	-9.79617e+006	-9.82428e+006	1.01010e+000	9342670	9796170	9824280	27725.9				1197	-9.34001e+006	-9.79572e+006	-9.82512e+006	1.01010e+000	9340010	9795720	9825120	27721.9			4.05431	59.8	0.5	98.5
1198	-9.34975e+006	-9.79599e+006	-9.81647e+006	9.66121e-001	9349750	9795990	9816470	26516				1198	-9.34747e+006	-9.79553e+006	-9.81688e+006	9.66121e-001	9347470	9795530	9816880	26512			4.05216	58.4	0.5	98.4
1199	-1.01390e+007	-1.01640e+007	-1.05313e+007	2.03529e+000	10139000	10164000	10531300	63295.7				1199	-1.01368e+007	-1.01632e+007	-1.05301e+007	2.03529e+000	10136800	10163200	10530100	63278.5			17.1739	96.5	0.5	54.4
1200	-1.01188e+007	-1.01512e+007	-1.04993e+007	1.75053e+000	10118800	10151200	10499300	54208.7				1200	-1.01164e+007	-1.01505e+007	-1.04987e+007	1.75053e+000	10116400	10150500	10498700	54195.8			12.8885	96.1	0.5	55.9
1201	-1.00970e+007	-1.01389e+007	-1.04705e+007	1.61113e+000	10097000	10138900	10470500	49686.9				1201	-1.00942e+007	-1.01381e+007	-1.04703e+007	1.61113e+000	10094200	10138100	10470300	49674.8			12.0802	95.8	0.5	57.4
1202	-9.99495e+006	-1.00931e+007	-1.03854e+007	2.20645e+000	9994950	10093100	10385400	67017.9				1202	-9.98889e+006	-1.00923e+007	-1.03883e+007	2.20645e+000	9988890	10092300	10388300	67001.7			16.2226	93.1	0.5	62.8
1203	-9.96807e+006	-1.00813e+007	-1.03643e+007	2.05501e+000	9968070	10081300	10364300	62173.8				1203	-9.96056e+006	-1.00803e+007	-1.03676e+007	2.05501e+000	9960560	10080300	10367600	62153.9			19.9345	93.4	0.5	64.3
1204	-9.94617e+006	-1.00764e+007	-1.03661e+007	1.46806e+000	9946170	10076400	10366100	44344.9				1204	-9.93747e+006	-1.00752e+007	-1.03699e+007	1.46806e+000	9937470	10075200	10369900	44328.3			16.5995	92.3	0.5	64.8
1205	-1.00517e+007	-1.01172e+007	-1.04272e+007	1.38388e+000	10051700	10117200	10427200	42371.9				1205	-1.00473e+007	-1.01163e+007	-1.04282e+007	1.38388e+000	10047300	10116300	10428200	42360.4			11.4902	92.1	0.5	59.9
1206	-1.00702e+007	-1.01245e+007	-1.04388e+007	1.28471e+000	10070200	10124500	10438800	39431.4				1206	-1.00668e+007	-1.01238e+007	-1.04392e+007	1.28471e+000	10066800	10123800	10439200	39422.2			9.26569	91	0.5	59.1
1207	-1.00916e+007	-1.01323e+007	-1.04490e+007	1.25468e+000	10091600	10132300	10449000	38608.3				1207	-1.00898e+007	-1.01317e+007	-1.04483e+007	1.25468e+000	10089800	10131700	10448300	38600.5			7.74671	89.7	0.5	58.1
1208	-1.01411e+007	-1.01490e+007	-1.04678e+007	1.53085e+000	10141100	10149000	10467800	47366.1				1208	-1.01414e+007	-1.01485e+007	-1.04654e+007	1.53085e+000	10141400	10148500	10465400	47357.8			8.24229	87.7	0.5	56.1
1209	-1.01154e+007	-1.01393e+007	-1.04541e+007	1.46406e+000	10115400	10139300	10454100	45155.5				1209	-1.01144e+007	-1.01386e+007	-1.04521e+007	1.46406e+000	10114400	10138600	10452100	45144.5			10.9896	88.2	0.5	57.2
1210	-1.01523e+007	-1.01632e+007	-1.05148e+007	1.47522e+000	10152300	10163200	10514800	45863.5				1210	-1.01516e+007	-1.01626e+007	-1.05130e+007	1.47522e+000	10151600	10162600	10513000	45854.1			9.34467	91	0.5	54.4
1211	-1.01556e+007	-1.01618e+007	-1.05055e+007	1.48372e+000	10155600	10161800	10505500	46104.5				1211	-1.01553e+007	-1.01611e+007	-1.05032e+007	1.48372e+000	10155300	10161100	10503200	46094.4			10.0609	89.8	0.5	54.6
1212	-1.01590e+007	-1.01600e+007	-1.04947e+007	1.44156e+000	10159000	10160000	10494700	44766.5				1212	-1.01591e+007	-1.01593e+007	-1.04920e+007	1.44156e+000	10159100	10159300	10492000	44756.7			9.82557	88.5	0.5	54.8
1213	-1.01582e+007	-1.01638e+007	-1.04825e+007	1.53955e+000	10158200	10163800	10482500	47779.5				1213	-1.01574e+007	-1.01644e+007	-1.04789e+007	1.53955e+000	10157400	10164400	10478900	47767.4			12.1405	87.2	0.5	55
1214	-1.01436e+007	-1.01465e+007	-1.04553e+007	1.60863e+000	10143600	10146500	10455300	49730.9				1214	-1.01443e+007	-1.01460e+007	-1.04525e+007	1.60863e+000	10144300	10146000	10452500	49722.2			8.70912	86.5	0.5	56.4
1215	-1.01565e+007	-1.01713e+007	-1.04683e+007	1.83901e+000	10156500	10171300	10468300	57040.1				1215	-1.01559e+007	-1.01729e+007	-1.04641e+007	1.83901e+000	10155900	10172900	10464100	57027.7			12.3842	85.8	0.5	55.2
1216	-1.01705e+007	-1.01750e+007	-1.05448e+007	1.22322e+000	10170500	10175000	10544800	38178.5				1216	-1.01700e+007	-1.01743e+007	-1.05424e+007	1.22322e+000	10170000	10174300	10542400	38169.4			9.06474	91.5	0.5	53
1217	-1.01851e+007	-1.01860e+007	-1.05751e+007	1.16316e+000	10185100	10186000	10575100	36437				1217	-1.01847e+007	-1.01851e+007	-1.05717e+007	1.16316e+000	10184700	10185100	10571700	36425.7			11.3205	92	0.5	51.7
1218	-1.01562e+007	-1.01757e+007	-1.05617e+007	1.87392e+000	10156200	10175700	10561700	58503.9				1218	-1.01544e+007	-1.01748e+007	-1.05602e+007	1.87392e+000	10154400	10174800	10560200	58488			15.9158	97	0.5	53
1219	-1.01686e+007	-1.01830e+007	-1.05794e+007	1.73198e+000	10168600	10183000	10579400	54204.5				1219	-1.01672e+007	-1.01823e+007	-1.05778e+007	1.73198e+000	10167200	10182300	10577800	54191.5			13.0375	96.1	0.5	52.1
1220	-1.01681e+007	-1.01851e+007	-1.05882e+007	1.39964e+000	10168100	10185100	10588200	43833.9				1220	-1.01667e+007	-1.01842e+007	-1.05863e+007	1.39964e+000	10166700	10184200	10586300	43822			11.9807	97.8	0.5	51.9
1221	-1.01472e+007	-1.01712e+007	-1.05524e+007	1.63859e+000	10147200	10171200	10552400	51081.1				1221	-1.01450e+007	-1.01703e+007	-1.05510e+007	1.63859e+000	10145000	10170300	10551000	51066.3			14.8549	98.2	0.5	53.5
1222	-1.01612e+007	-1.01813e+007	-1.05796e+007	1.44809e+000	10161200	10181300	10579600	45294.4				1222	-1.01591e+007	-1.01802e+007	-1.05776e+007	1.44809e+000	10159100	10180200	10577600	45279.1			15.2687	98.8	0.5	52.4
1223	-1.01317e+007	-1.01603e+007	-1.05235e+007	1.82642e+000	10131700	10160300	10523500	56730.5				1223	-1.01293e+007	-1.01595e+007	-1.05225e+007	1.82642e+000	10129300	10159500	10522500	56715.2			15.3559	97.7	0.5	54.9
1224	-9.97895e+006	-1.00824e+007	-1.03578e+007	2.22157e+000	9978950	10082400	10357800	67235				1224	-9.97245e+006	-1.00815e+007	-1.03606e+007	2.22157e+000	9972450	10081500	10360600	67215.9			19.1231	94.7	0.5	64.1
1225	-9.94697e+006	-1.00682e+007	-1.03319e+007	1.82974e+000	9946970	10068200	10331900	55114.6				1225	-9.93922e+006	-1.00672e+007	-1.03353e+007	1.82974e+000	9939220	10067200	10335300	55096.4			18.2085	94.5	0.5	65.8
1226	-1.00090e+007	-1.00954e+007	-1.03809e+007	2.23682e+000	10009000	10095400	10380900	67990.8				1226	-1.00036e+007	-1.00946e+007	-1.03831e+007	2.23682e+000	10003600	10094600	10383100	67973.9			16.872	95.1	0.5	62.5
1227	-1.00401e+007	-1.01091e+007	-1.04057e+007	1.88148e+000	10040100	10109100	10405700	57451.1				1227	-1.00353e+007	-1.01083e+007	-1.04075e+007	1.88148e+000	10035300	10108300	10407500	57437.5			13.5981	95.8	0.5	60.9
1228	-1.00665e+007	-1.01222e+007	-1.04329e+007	1.75786e+000	10066500	10122200	10432900	53911.5				1228	-1.00618e+007	-1.01211e+007	-1.04331e+007	1.75786e+000	10061800	10121100	10433100	53892.3			19.2653	96.3	0.5	59.4
1229	-9.95400e+006	-1.00670e+007	-1.03200e+007	1.84174e+000	9954000	10067000	10320000	55451.8				1229	-9.94692e+006	-1.00661e+007	-1.03233e+007	1.84174e+000	9946920	10066100	10323300	55435.8			16.0153	95.7	0.5	65.9
1230	-9.98082e+006	-1.00797e+007	-1.03449e+007	1.92725e+000	9980820	10079700	10344900	58273.1				1230	-9.97451e+006	-1.00788e+007	-1.03475e+007	1.92725e+000	9974510	10078800	10347500	58256.4			16.7044	95.9	0.5	64.4
1231	-9.92932e+006	-1.00549e+007	-1.02952e+007	1.64583e+000	9929320	10054900	10295200	49352.1				1231	-9.92102e+006	-1.00538e+007	-1.02987e+007	1.64583e+000	9921020	10053800	10298700	49334			18.1197	95.6	0.5	67.4
1232	-9.95802e+006	-1.00645e+007	-1.03057e+007	1.76878e+000	9958020	10064500	10305700	53208.4				1232	-9.95149e+006	-1.00636e+007	-1.03085e+007	1.76878e+000	9951490	10063600	10308500	53193			15.3535	96.9	0.5	66.3
1233	-9.89442e+006	-1.00287e+007	-1.02228e+007	1.23521e+000	9894420	10028700	10222800	36710.6				1233	-9.88491e+006	-1.00274e+007	-1.02271e+007	1.23521e+000	9884910	10027400	10227100	36695.6			14.9641	96.3	0.5	70.6
1234	-9.89468e+006	-1.00225e+007	-1.01974e+007	1.59297e+000	9894680	10022500	10197400	47242.8				1234	-9.88568e+006	-1.00215e+007	-1.02022e+007	1.59297e+000	9885680	10021500	10202200	47227.6			15.2534	97.2	0.5	71.3
1235	-9.90756e+006	-1.00432e+007	-1.02692e+007	1.41667e+000	9907560	10043200	10269200	42313.3				1235	-9.89846e+006	-1.00421e+007	-1.02737e+007	1.41667e+000	9898460	10042100	10273700	42298.5			14.8603	95.5	0.5	68.8
1236	-9.91926e+006	-1.00557e+007	-1.03082e+007	1.61014e+000	9919260	10055700	10308200	48296				1236	-9.91067e+006	-1.00545e+007	-1.03121e+007	1.61014e+000	9910670	10054500	10312100	48278.5			17.5563	94.4	0.5	67.3
1237	-9.93516e+006	-1.00676e+007	-1.03411e+007	1.71998e+000	9935160	10067600	10341100	51799.7				1237	-9.92661e+006	-1.00666e+007	-1.03454e+007	1.71998e+000	9926610	10066600	10345400	51783.2			16.5174	93.4	0.5	65.9
1238	-1.01121e+007	-1.01480e+007	-1.04929e+007	1.79247e+000	10112100	10148000	10492900	55448.5				1238	-1.01095e+007	-1.01473e+007	-1.04923e+007	1.79247e+000	10109500	10147300	10492300	55434.6			13.8942	97.2	0.5	56.3
1239	-1.00903e+007	-1.01352e+007	-1.04622e+007	1.73369e+000	10090300	10135200	10462200	53401.2				1239	-1.00866e+007	-1.01342e+007	-1.04619e+007	1.73369e+000	10086600	10134200	10461900	53384.1			17.0991	96.8	0.5	57.9
1240	-9.93097e+006	-1.00774e+007	-1.03854e+007	4.56252e-001	9930970	10077400	10385400	13787.5				1240	-9.92209e+006	-1.00763e+007	-1.03896e+007	4.56252e-001	9922090	10076300	10389600	13782.7			4.81963	90.4	0.5	64.6
1241	-9.95118e+006	-1.00817e+007	-1.03828e+007	9.91474e-001	9951180	10081700	10382800	30003				1241	-9.94243e+006	-1.00804e+007	-1.03862e+007	9.91474e-001	9942430	10080400	10386200	29990.7			12.3107	91	0.5	64.1
1242	-9.92910e+006	-1.00736e+007	-1.03716e+007	1.11876e+000	9929100	10073600	10371600	33763.5				1242	-9.91991e+006	-1.00724e+007	-1.03760e+007	1.11876e+000	9919910	10072400	10376000	33751.3			12.261	91.3	0.5	65.2
1243	-9.91205e+006	-1.00714e+007	-1.03797e+007	7.23741e-001	9912050	10071400	10379700	21827.3				1243	-9.90236e+006	-1.00702e+007	-1.03847e+007	7.23741e-001	9902360	10070200	10384700	21819.6			7.68532	90.4	0.5	65.3
1244	-9.89796e+006	-1.00184e+007	-1.01772e+007	1.69115e+000	9897960	10018400	10177200	50082.8				1244	-9.88874e+006	-1.00171e+007	-1.01813e+007	1.69115e+000	9888740	10017100	10181300	50062.4			20.3628	98	0.5	71.8
1245	-1.01667e+007	-1.02260e+007	-1.04551e+007	1.37874e+000	10166700	10226000	10455100	42904.3				1245	-1.01658e+007	-1.02295e+007	-1.04483e+007	1.37874e+000	10165800	10229500	10448300	42892.1			12.2145	82	0.5	54
1246	-1.01706e+007	-1.02419e+007	-1.04551e+007	8.69240e-001	10170600	10241900	10455100	27083.8				1246	-1.01696e+007	-1.02455e+007	-1.04477e+007	8.69240e-001	10169600	10245500	10447700	27075.1			8.76035	80.9	0.5	53.4
1247	-1.01675e+007	-1.02478e+007	-1.04367e+007	8.03814e-001	10167500	10247800	10436700	25019.3				1247	-1.01665e+007	-1.02516e+007	-1.04289e+007	8.03814e-001	10166500	10251600	10428900	25010.9			8.40353	80.2	0.5	53.8
1248	-1.01731e+007	-1.02555e+007	-1.04520e+007	8.58047e-001	10173100	10255500	10452000	26757.2				1248	-1.01721e+007	-1.02591e+007	-1.04444e+007	8.58047e-001	10172100	10259100	10444400	26748.2			8.98149	79.9	0.5	53.1
1249	-1.01750e+007	-1.02704e+007	-1.04448e+007	1.30899e+000	10175000	10270400	10444800	40844				1249	-1.01739e+007	-1.02741e+007	-1.04367e+007	1.30899e+000	10173900	10274100	10436700	40829			15.0024	78.6	0.5	53
1250	-1.01670e+007	-1.02621e+007	-1.04205e+007	1.36655e+000	10167000	10262100	10420500	42527				1250	-1.01661e+007	-1.02661e+007	-1.04129e+007	1.36655e+000	10166100	10266100	10412900	42514.2			12.8268	78.9	0.5	53.9
1251	-1.00625e+007	-1.01215e+007	-1.04339e+007	1.16660e+000	10062500	10121500	10433900	35769.9				1251	-1.00595e+007	-1.01207e+007	-1.04338e+007	1.16660e+000	10059500	10120700	10433800	35761			8.93394	90.1	0.5	59.4
1252	-1.00873e+007	-1.01294e+007	-1.04416e+007	1.46624e+000	10087300	10129400	10441600	45075				1252	-1.00853e+007	-1.01288e+007	-1.04409e+007	1.46624e+000	10085300	10128800	10440900	45065.4			9.6244	88.7	0.5	58.4
1253	-1.01137e+007	-1.01366e+007	-1.04445e+007	1.50126e+000	10113700	10136600	10444500	46259.9				1253	-1.01129e+007	-1.01359e+007	-1.04424e+007	1.50126e+000	10112900	10135900	10442400	46248.9			10.9809	87.1	0.5	57.6
1254	-1.01601e+007	-1.02017e+007	-1.04528e+007	1.89335e+000	10160100	10201700	10452800	58792.6				1254	-1.01593e+007	-1.02047e+007	-1.04465e+007	1.89335e+000	10159300	10204700	10446500	58776.2			16.375	83.2	0.5	54.7
1255	-1.01535e+007	-1.01764e+007	-1.04508e+007	1.97862e+000	10153500	10176400	10450800	61306.8				1255	-1.01528e+007	-1.01787e+007	-1.04460e+007	1.97862e+000	10152800	10178700	10446000	61293.4			13.3744	84.4	0.5	55.6
1256	-1.01432e+007	-1.01435e+007	-1.04420e+007	1.64886e+000	10143200	10143500	10442000	50918.1				1256	-1.01428e+007	-1.01444e+007	-1.04391e+007	1.64886e+000	10142800	10144400	10439100	50909.8			8.27251	85.3	0.5	56.7
1257	-1.01714e+007	-1.02904e+007	-1.04102e+007	1.54043e+000	10171400	10290400	10410200	48006.8				1257	-1.01702e+007	-1.02939e+007	-1.04017e+007	1.54043e+000	10170200	10293900	10401700	47987.1			19.6812	75.3	0.5	53.4
1258	-1.01787e+007	-1.02879e+007	-1.04424e+007	1.47139e+000	10178700	10287900	10442400	45966.7				1258	-1.01775e+007	-1.02909e+007	-1.04347e+007	1.47139e+000	10177500	10290900	10434700	45948.7			17.9767	75.3	0.5	52.5
1259	-1.01836e+007	-1.02835e+007	-1.04667e+007	1.21135e+000	10183600	10283500	10466700	37904.8				1259	-1.01825e+007	-1.02866e+007	-1.04592e+007	1.21135e+000	10182500	10286600	10459200	37891			13.8853	76.9	0.5	52
1260	-1.01819e+007	-1.02742e+007	-1.04694e+007	1.08650e+000	10181900	10274200	10469400	33980.2				1260	-1.01809e+007	-1.02777e+007	-1.04617e+007	1.08650e+000	10180900	10277700	10461700	33968.4			11.832	78.3	0.5	52.2
1261	-1.01719e+007	-1.01730e+007	-1.05351e+007	1.36560e+000	10171900	10173000	10535100	42593				1261	-1.01717e+007	-1.01723e+007	-1.05323e+007	1.36560e+000	10171700	10172300	10532300	42582.5			10.4438	90.4	0.5	53.3
1262	-1.01710e+007	-1.01744e+007	-1.05245e+007	1.47212e+000	10171000	10174400	10524500	45884.1				1262	-1.01702e+007	-1.01745e+007	-1.05211e+007	1.47212e+000	10170200	10174500	10521100	45871.6			12.5096	89.3	0.5	53.5
1263	-1.01688e+007	-1.01776e+007	-1.05123e+007	1.42105e+000	10168800	10177600	10512300	44258.9				1263	-1.01681e+007	-1.01784e+007	-1.05085e+007	1.42105e+000	10168100	10178400	10508500	44247.9			10.9903	88.1	0.5	53.7
1264	-1.01668e+007	-1.01826e+007	-1.04991e+007	1.44920e+000	10166800	10182600	10499100	45104.4				1264	-1.01660e+007	-1.01838e+007	-1.04946e+007	1.44920e+000	10166000	10183800	10494600	45092			12.4343	86.8	0.5	53.9
1265	-1.01659e+007	-1.01923e+007	-1.04856e+007	1.78572e+000	10165900	10192300	10485600	55559.1				1265	-1.01650e+007	-1.01941e+007	-1.04801e+007	1.78572e+000	10165000	10194100	10480100	55541.9			17.2173	85.3	0.5	54
1266	-1.01845e+007	-1.01873e+007	-1.05669e+007	1.24058e+000	10184500	10187300	10566900	38842.6				1266	-1.01836e+007	-1.01871e+007	-1.05633e+007	1.24058e+000	10183600	10187100	10563300	38830.5			12.0939	91	0.5	51.9
1267	-1.01951e+007	-1.01991e+007	-1.05983e+007	1.29199e+000	10195100	10199100	10598300	40595.1				1267	-1.01941e+007	-1.01990e+007	-1.05943e+007	1.29199e+000	10194100	10199000	10594300	40581.4			13.7227	91.8	0.5	50.6
1268	-1.02068e+007	-1.02122e+007	-1.06330e+007	1.11631e+000	10206800	10212200	10633000	35212				1268	-1.02057e+007	-1.02120e+007	-1.06286e+007	1.11631e+000	10205700	10212000	10628600	35198.7			13.2856	92.5	0.5	49.3
1269	-1.02092e+007	-1.02122e+007	-1.06428e+007	1.00379e+000	10209200	10212200	10642800	31688.4				1269	-1.02081e+007	-1.02120e+007	-1.06386e+007	1.00379e+000	10208100	10212000	10638600	31676.9			11.5325	93.3	0.5	49
1270	-1.01986e+007	-1.02015e+007	-1.06248e+007	1.21030e+000	10198600	10201500	10624800	38110.3				1270	-1.01979e+007	-1.02005e+007	-1.06213e+007	1.21030e+000	10197900	10200500	10621300	38097.2			13.0498	94.4	0.5	49.9
1271	-1.01857e+007	-1.01943e+007	-1.06083e+007	1.32353e+000	10185700	10194300	10608300	41576.8				1271	-1.01845e+007	-1.01934e+007	-1.06060e+007	1.32353e+000	10184500	10193400	10606000	41564.8			11.9428	95.6	0.5	50.8
1272	-1.01786e+007	-1.01933e+007	-1.06116e+007	1.14183e+000	10178600	10193300	10611600	35858.6				1272	-1.01770e+007	-1.01924e+007	-1.06094e+007	1.14183e+000	10177000	10192400	10609400	35847.6			10.966	98.5	0.5	50.9
1273	-1.01781e+007	-1.01911e+007	-1.06029e+007	1.30908e+000	10178100	10191100	10602900	41079.9				1273	-1.01769e+007	-1.01903e+007	-1.06009e+007	1.30908e+000	10176900	10190300	10600900	41069.2			10.717	97	0.5	51.2
1274	-1.01423e+007	-1.01686e+007	-1.05466e+007	1.58801e+000	10142300	10168600	10546600	49461.5				1274	-1.01400e+007	-1.01676e+007	-1.05449e+007	1.58801e+000	10140000	10167600	10544900	49445.4			16.0172	99.3	0.5	53.9
1275	-1.01562e+007	-1.01788e+007	-1.05743e+007	1.47462e+000	10156200	10178800	10574300	46085.9				1275	-1.01543e+007	-1.01777e+007	-1.05721e+007	1.47462e+000	10154300	10177700	10572100	46070.3			15.5798	99.9	0.5	52.6
1276	-1.01257e+007	-1.01572e+007	-1.05166e+007	1.79935e+000	10125700	10157200	10516600	55831.4				1276	-1.01232e+007	-1.01563e+007	-1.05157e+007	1.79935e+000	10123200	10156300	10515700	55815.9			15.4537	98.8	0.5	55.2
1277	-1.00078e+007	-1.00923e+007	-1.03694e+007	1.99552e+000	10007800	10092300	10369400	60592.1				1277	-1.00023e+007	-1.00913e+007	-1.03710e+007	1.99552e+000	10002300	10091300	10371000	60573.4			18.7082	96.3	0.5	62.9
1278	-1.00345e+007	-1.01051e+007	-1.03951e+007	1.94573e+000	10034500	10105100	10395100	59333.7				1278	-1.00300e+007	-1.01045e+007	-1.03969e+007	1.94573e+000	10030000	10104500	10396900	59321.6			12.1551	96.8	0.5	61.4
1279	-1.00609e+007	-1.01187e+007	-1.04241e+007	1.84262e+000	10060900	10118700	10424100	56444.5				1279	-1.00567e+007	-1.01178e+007	-1.04246e+007	1.84262e+000	10056700	10117800	10424600	56428			16.5101	97.4	0.5	59.8
1280	-9.98257e+006	-1.00768e+007	-1.03314e+007	1.84578e+000	9982570	10076800	10331400	55754.4				1280	-9.97601e+006	-1.00759e+007	-1.03340e+007	1.84578e+000	9976010	10075900	10334000	55737.4			16.9231	97.1	0.5	64.8
1281	-9.96113e+006	-1.00617e+007	-1.02910e+007	1.81634e+000	9961130	10061700	10291000	54585.5				1281	-9.95450e+006	-1.00606e+007	-1.02933e+007	1.81634e+000	9954500	10060600	10293300	54566.7			18.7252	98	0.5	66.6
1282	-9.91981e+006	-1.00325e+007	-1.02129e+007	1.73633e+000	9919810	10032500	10212900	51667.1				1282	-9.91138e+006	-1.00314e+007	-1.02168e+007	1.73633e+000	9911380	10031400	10216800	51648.8			18.2917	98.4	0.5	70.2
1283	-9.86632e+006	-1.00120e+007	-1.01829e+007	2.50590e+000	9866320	10012000	10182900	74056.2				1283	-9.85594e+006	-1.00108e+007	-1.01884e+007	2.50590e+000	9855940	10010800	10188400	74028.2			27.9329	95.9	0.5	72.6
1284	-9.88888e+006	-1.00323e+007	-1.02432e+007	1.12950e+000	9888880	10032300	10243200	33611.6				1284	-9.87931e+006	-1.00311e+007	-1.02478e+007	1.12950e+000	9879310	10031100	10247800	33598.7			12.8494	95.4	0.5	70.1
1285	-9.89537e+006	-1.00437e+007	-1.02834e+007	1.49944e+000	9895370	10043700	10283400	44795.3				1285	-9.88582e+006	-1.00427e+007	-1.02887e+007	1.49944e+000	9885820	10042700	10288700	44781.1			14.1937	94.4	0.5	68.7
1286	-9.90505e+006	-1.00550e+007	-1.03198e+007	1.60790e+000	9905050	10055000	10319800	48220.9				1286	-9.89516e+006	-1.00537e+007	-1.03241e+007	1.60790e+000	9895160	10053700	10324100	48200.4			20.4549	93.3	0.5	67.4
1287	-9.91712e+006	-1.00652e+007	-1.03493e+007	1.57717e+000	9917120	10065200	10349300	47463.1				1287	-9.90721e+006	-1.00641e+007	-1.03549e+007	1.57717e+000	9907210	10064100	10354900	47447.9			15.2611	92.3	0.5	66.2
1288	-9.91747e+006	-1.00756e+007	-1.03917e+007	5.68354e-001	9917470	10075600	10391700	17165.7				1288	-9.90886e+006	-1.00748e+007	-1.03970e+007	5.68354e-001	9908860	10074800	10397000	17161.7			4.05358	89.8	0.5	64.9
1289	-9.95873e+006	-1.00861e+007	-1.03933e+007	8.85202e-001	9958730	10086100	10393300	26826.9				1289	-9.95069e+006	-1.00850e+007	-1.03969e+007	8.85202e-001	9950690	10085000	10396900	26817.9			9.06816	90.4	0.5	63.7
1290	-1.01063e+007	-1.01447e+007	-1.04853e+007	1.81839e+000	10106300	10144700	10485300	56188.9				1290	-1.01034e+007	-1.01438e+007	-1.04845e+007	1.81839e+000	10103400	10143800	10484500	56172.3			16.6371	98.3	0.5	56.7
1291	-1.00846e+007	-1.01318e+007	-1.04541e+007	1.80669e+000	10084600	10131800	10454100	55587				1291	-1.00810e+007	-1.01309e+007	-1.04538e+007	1.80669e+000	10081000	10130900	10453800	55569.9			17.0985	97.8	0.5	58.3
1292	-9.72806e+006	-9.87231e+006	-9.90222e+006	1.95805e+000	9728060	9872310	9902220	55725.6				1292	-9.72513e+006	-9.87439e+006	-9.90201e+006	1.95805e+000	9725130	9874390	9902010	55721.8			3.76969	98.6	0.5	85.7
1293	-9.65699e+006	-9.85204e+006	-9.87987e+006	1.78542e+000	9656990	9852040	9879870	50425.1				1293	-9.65559e+006	-9.85213e+006	-9.87955e+006	1.78542e+000	9655590	9852130	9879550	50419.6			5.49526	98.9	0.5	88.4
1294	-9.69060e+006	-9.86141e+006	-9.89038e+006	1.68500e+000	9690600	9861410	9890380	47760.7				1294	-9.68831e+006	-9.86249e+006	-9.89009e+006	1.68500e+000	9688310	9862490	9890090	47756			4.69986	98.5	0.5	87.1
1295	-9.23656e+006	-9.77461e+006	-9.84227e+006	1.91554e+000	9236560	9774610	9842270	52204.1				1295	-9.23418e+006	-9.77504e+006	-9.84642e+006	1.91554e+000	9234180	9775040	9846420	52213.2			-9.10002	79.3	0.5	101
1296	-9.25724e+006	-9.78429e+006	-9.86117e+006	1.14408e+000	9257240	9784290	9861170	31285.2				1296	-9.25408e+006	-9.78445e+006	-9.86497e+006	1.14408e+000	9254080	9784450	9864970	31287.7			-2.47783	71.3	0.5	99.8
1297	-9.25560e+006	-9.78203e+006	-9.85356e+006	9.92763e-001	9255600	9782030	9853560	27125.4				1297	-9.25246e+006	-9.78218e+006	-9.85732e+006	9.92763e-001	9252460	9782180	9857320	27127.5			-2.08108	70.2	0.5	100
1298	-9.25564e+006	-9.78063e+006	-9.84780e+006	9.09332e-001	9255640	9780630	9847800	24833.1				1298	-9.25293e+006	-9.78079e+006	-9.85118e+006	9.09332e-001	9252930	9780790	9851180	24835.1			-1.93354	69.1	0.5	100
1299	-9.30284e+006	-9.78552e+006	-9.82059e+006	1.04062e+000	9302840	9785520	9820590	28460.5				1299	-9.30026e+006	-9.78517e+006	-9.82175e+006	1.04062e+000	9300260	9785170	9821750	28457.3			3.14777	61.5	0.5	99.7
1300	-9.32223e+006	-9.79061e+006	-9.82200e+006	1.06881e+000	9322230	9790610	9822000	29282				1300	-9.31980e+006	-9.79030e+006	-9.82316e+006	1.06881e+000	9319800	9790300	9823160	29279.1			2.87805	60.6	0.5	99.1
1301	-1.00515e+007	-1.01141e+007	-1.04149e+007	1.39755e+000	10051500	10114100	10414900	42745.8				1301	-1.00464e+007	-1.01130e+007	-1.04154e+007	1.39755e+000	10046400	10113000	10415400	42730.2			15.5205	53.3	0.5	60.3
1302	-1.01862e+007	-1.01980e+007	-1.06231e+007	9.91437e-001	10186200	10198000	10623100	31183.8				1302	-1.01847e+007	-1.01969e+007	-1.06202e+007	9.91437e-001	10184700	10196900	10620200	31172.6			11.1964	97.7	0.5	50.3
1303	-1.01692e+007	-1.02105e+007	-1.04811e+007	1.83449e+000	10169200	10210500	10481100	57137.8				1303	-1.01683e+007	-1.02134e+007	-1.04745e+007	1.83449e+000	10168300	10213400	10474500	57120			17.8162	83.9	0.5	53.7
1304	-1.01737e+007	-1.02299e+007	-1.04801e+007	1.48624e+000	10173700	10229900	10480100	46358.8				1304	-1.01728e+007	-1.02333e+007	-1.04731e+007	1.48624e+000	10172800	10233300	10473100	46344.7			14.148	82.5	0.5	53.1
1305	-1.01780e+007	-1.02479e+007	-1.04797e+007	1.32055e+000	10178000	10247900	10479700	41248.4				1305	-1.01772e+007	-1.02518e+007	-1.04726e+007	1.32055e+000	10177200	10251800	10472600	41237.1			11.229	81.1	0.5	52.6
1306	-1.01808e+007	-1.02636e+007	-1.04753e+007	1.20431e+000	10180800	10263600	10475300	37651.1				1306	-1.01799e+007	-1.02672e+007	-1.04680e+007	1.20431e+000	10179900	10267200	10468000	37639.5			11.6679	79.7	0.5	52.3
1307	-9.50834e+006	-9.84956e+006	-9.87683e+006	1.62024e+000	9508340	9849560	9876830	45295.1				1307	-9.50400e+006	-9.84897e+006	-9.87875e+006	1.62024e+000	9504000	9848970	9878750	45286.4			8.69966	59	0.5	92.1
1308	-9.71834e+006	-9.89174e+006	-9.90459e+006	2.18025e+000	9718340	9891740	9904590	62101.6				1308	-9.71204e+006	-9.89550e+006	-9.90397e+006	2.18025e+000	9712040	9895500	9903970	62088.9			12.6538	96	0.5	85.4
1309	-9.75438e+006	-9.90961e+006	-9.91779e+006	2.18100e+000	9754380	9909610	9917790	62404.1				1309	-9.74723e+006	-9.91439e+006	-9.91721e+006	2.18100e+000	9747230	9914390	9917210	62392.4			11.7647	96.2	0.5	83.9
1310	-9.78537e+006	-9.93136e+006	-9.93413e+006	1.98841e+000	9785370	9931360	9934130	57158.9				1310	-9.77647e+006	-9.93064e+006	-9.94005e+006	1.98841e+000	9776470	9930640	9940050	57145.4			13.5203	96.5	0.5	82.3
1311	-9.81068e+006	-9.94508e+006	-9.96486e+006	1.85002e+000	9810680	9945080	9964860	53431.1				1311	-9.80047e+006	-9.94412e+006	-9.97116e+006	1.85002e+000	9800470	9944120	9971160	53414.4			16.7093	96.8	0.5	80.6
1312	-9.84067e+006	-9.95927e+006	-9.99288e+006	1.26952e+000	9840670	9959270	9992880	36843.6				1312	-9.83135e+006	-9.95823e+006	-9.99793e+006	1.26952e+000	9831350	9958230	9997930	36830.9			12.6639	98.5	0.5	78.7
1313	-9.83976e+006	-9.96678e+006	-1.00245e+007	1.23651e+000	9839760	9966780	10024500	35978.7				1313	-9.82942e+006	-9.96549e+006	-1.00295e+007	1.23651e+000	9829420	9965490	10029500	35963.3			15.4058	97.9	0.5	77.8
1314	-9.83038e+006	-9.95988e+006	-1.00057e+007	1.83208e+000	9830380	9959880	10005700	53182.3				1314	-9.81974e+006	-9.95868e+006	-1.00114e+007	1.83208e+000	9819740	9958680	10011400	53161.2			21.0342	97.2	0.5	79
1315	-1.01810e+007	-1.02855e+007	-1.04542e+007	1.51902e+000	10181000	10285500	10454200	47491.3				1315	-1.01797e+007	-1.02876e+007	-1.04468e+007	1.51902e+000	10179700	10287600	10446800	47470.5			20.7185	73.7	0.5	52.3
1316	-1.01745e+007	-1.02740e+007	-1.04391e+007	1.80833e+000	10174500	10274000	10439100	56414.8				1316	-1.01731e+007	-1.02752e+007	-1.04324e+007	1.80833e+000	10173100	10275200	10432400	56389.1			25.6502	71.9	0.5	53.1
1317	-1.01732e+007	-1.02861e+007	-1.04219e+007	1.64024e+000	10173200	10286100	10421900	51148.4				1317	-1.01719e+007	-1.02884e+007	-1.04143e+007	1.64024e+000	10171900	10288400	10414300	51126.1			22.273	73.6	0.5	53.2
1318	-9.54364e+006	-9.83451e+006	-9.84784e+006	2.15437e+000	9543640	9834510	9847840	60182.7				1318	-9.54198e+006	-9.83484e+006	-9.84752e+006	2.15437e+000	9541980	9834840	9847520	60176.1			6.57259	97.7	0.5	92.4
1319	-9.50422e+006	-9.82375e+006	-9.83557e+006	1.81803e+000	9504220	9823750	9835570	50573.5				1319	-9.50331e+006	-9.82442e+006	-9.83551e+006	1.81803e+000	9503310	9824420	9835510	50572.6			0.892216	98.1	0.5	93.8
1320	-9.46551e+006	-9.81293e+006	-9.82345e+006	1.56698e+000	9465510	9812930	9823450	43408.9				1320	-9.46510e+006	-9.81395e+006	-9.82360e+006	1.56698e+000	9465100	9813950	9823600	43411.2			-2.37893	98.4	0.5	95.1
1321	-9.43619e+006	-9.80666e+006	-9.81474e+006	1.09063e+000	9436190	9806660	9814740	30122.8				1321	-9.43654e+006	-9.80762e+006	-9.81506e+006	1.09063e+000	9436540	9807620	9815060	30126.2			-3.40168	98.7	0.5	96.2
1322	-9.40994e+006	-9.79922e+006	-9.80649e+006	7.97325e-001	9409940	9799220	9806490	21959.5				1322	-9.40946e+006	-9.79989e+006	-9.80655e+006	7.97325e-001	9409460	9799890	9806550	21960			-0.432935	98.9	0.5	97.2
1323	-9.38771e+006	-9.79386e+006	-9.79975e+006	7.68296e-001	9387710	9793860	9799750	21111				1323	-9.38787e+006	-9.79508e+006	-9.80008e+006	7.68296e-001	9387870	9795080	9800080	21113.6			-2.52951	98.8	0.5	98
1324	-9.51969e+006	-9.85683e+006	-9.89520e+006	1.97643e+000	9519690	9856830	9895200	55392.9				1324	-9.51358e+006	-9.85656e+006	-9.90020e+006	1.97643e+000	9513580	9856560	9900200	55389			3.89376	90	0.5	91.2
1325	-9.49070e+006	-9.85239e+006	-9.90603e+006	1.90126e+000	9490700	9852390	9906030	53208.9				1325	-9.48420e+006	-9.85232e+006	-9.91223e+006	1.90126e+000	9484200	9852320	9912230	53209.1			-0.252323	88.5	0.5	91.7
1326	-9.46031e+006	-9.84755e+006	-9.91665e+006	1.90073e+000	9460310	9847550	9916650	53110.2				1326	-9.45313e+006	-9.84730e+006	-9.92281e+006	1.90073e+000	9453130	9847300	9922810	53107.5			2.75977	87	0.5	92.4
1327	-9.89233e+006	-1.00321e+007	-1.02389e+007	1.69302e+000	9892330	10032100	10238900	50376.6				1327	-9.88155e+006	-1.00304e+007	-1.02425e+007	1.69302e+000	9881550	10030400	10242500	50348.2			28.322	54.2	0.5	70.2
1328	-9.87327e+006	-1.00181e+007	-1.02009e+007	1.78355e+000	9873270	10018100	10200900	52818.7				1328	-9.86262e+006	-1.00166e+007	-1.02054e+007	1.78355e+000	9862620	10016600	10205400	52793.3			25.4376	54.1	0.5	71.9
1329	-9.85727e+006	-1.00035e+007	-1.01570e+007	1.89778e+000	9857270	10003500	10157000	55921				1329	-9.84679e+006	-1.00020e+007	-1.01612e+007	1.89778e+000	9846790	10002000	10161200	55893.4			27.6401	54	0.5	73.6
1330	-9.37962e+006	-9.80213e+006	-9.81170e+006	1.93220e+000	9379620	9802130	9811700	53140				1330	-9.37729e+006	-9.80158e+006	-9.81177e+006	1.93220e+000	9377290	9801580	9811770	53130.1			9.93021	56	0.5	97.7
1331	-9.39085e+006	-9.80436e+006	-9.80958e+006	2.11663e+000	9390850	9804360	9809580	58255.7				1331	-9.38854e+006	-9.80365e+006	-9.80900e+006	2.11663e+000	9388540	9803650	9809000	58241.6			14.144	54.9	0.5	97.5
1332	-9.61895e+006	-9.85343e+006	-9.87090e+006	1.70355e+000	9618950	9853430	9870900	47966.3				1332	-9.61605e+006	-9.85197e+006	-9.86984e+006	1.70355e+000	9616050	9851970	9869840	47948.8			17.5701	52.8	0.5	89.6
1333	-9.57529e+006	-9.84223e+006	-9.85748e+006	1.95216e+000	9575290	9842230	9857480	54714.2				1333	-9.57312e+006	-9.84101e+006	-9.85665e+006	1.95216e+000	9573120	9841010	9856650	54698.6			15.6385	52.7	0.5	91.1
1334	-9.53033e+006	-9.83114e+006	-9.84377e+006	1.97282e+000	9530330	9831140	9843770	55034				1334	-9.52822e+006	-9.82976e+006	-9.84291e+006	1.97282e+000	9528220	9829760	9842910	55017.8			16.2598	52.5	0.5	92.8
1335	-9.48851e+006	-9.82069e+006	-9.83097e+006	1.90010e+000	9488510	9820690	9830970	52773.4				1335	-9.48646e+006	-9.81970e+006	-9.83023e+006	1.90010e+000	9486460	9819700	9830230	52759.9			13.5251	52.2	0.5	94.3
1336	-9.41103e+006	-9.80924e+006	-9.80933e+006	2.41418e+000	9411030	9809240	9809330	66555.1				1336	-9.40907e+006	-9.80845e+006	-9.80857e+006	2.41418e+000	9409070	9808450	9808570	66539.3			15.8459	53.8	0.5	96.8
1337	-1.01824e+007	-1.01892e+007	-1.05564e+007	1.37189e+000	10182400	10189200	10556400	42923.1				1337	-1.01816e+007	-1.01894e+007	-1.05526e+007	1.37189e+000	10181600	10189400	10552600	42910.5			12.5744	89.9	0.5	52.1
1338	-1.01755e+007	-1.01992e+007	-1.05183e+007	1.13100e+000	10175500	10199200	10518300	35303				1338	-1.01746e+007	-1.02005e+007	-1.05131e+007	1.13100e+000	10174600	10200500	10513100	35291.6			11.374	86.5	0.5	52.9
1339	-1.01805e+007	-1.01925e+007	-1.05451e+007	1.48806e+000	10180500	10192500	10545100	46526.6				1339	-1.01796e+007	-1.01931e+007	-1.05409e+007	1.48806e+000	10179600	10193100	10540900	46512.6			13.9805	88.7	0.5	52.4
1340	-1.01781e+007	-1.01958e+007	-1.05319e+007	1.45351e+000	10178100	10195800	10531900	45408.8				1340	-1.01772e+007	-1.01970e+007	-1.05271e+007	1.45351e+000	10177200	10197000	10527100	45395.1			13.7222	87.6	0.5	52.6
1341	-9.89333e+006	-1.00620e+007	-1.03602e+007	1.47275e+000	9893330	10062000	10360200	44277.3				1341	-9.88295e+006	-1.00610e+007	-1.03662e+007	1.47275e+000	9882950	10061000	10366200	44263.3			13.9356	91.1	0.5	66.4
1342	-9.88541e+006	-1.00652e+007	-1.03813e+007	1.18340e+000	9885410	10065200	10381300	35619.2				1342	-9.87424e+006	-1.00640e+007	-1.03875e+007	1.18340e+000	9874240	10064000	10387500	35606.4			12.8789	90	0.5	66.2
1343	-9.93364e+006	-1.00614e+007	-1.03172e+007	1.54899e+000	9933640	10061400	10317200	46550.7				1343	-9.92312e+006	-1.00597e+007	-1.03211e+007	1.54899e+000	9923120	10059700	10321100	46526.5			24.2079	55.4	0.5	66.6
1344	-9.99030e+006	-1.00910e+007	-1.03818e+007	1.69877e+000	9990300	10091000	10381800	51562.8				1344	-9.98187e+006	-1.00895e+007	-1.03840e+007	1.69877e+000	9981870	10089500	10384000	51537.7			25.0866	57	0.5	63
1345	-1.01417e+007	-1.01548e+007	-1.04908e+007	2.61143e+000	10141700	10154800	10490800	80958.4				1345	-1.01394e+007	-1.01532e+007	-1.04868e+007	2.61143e+000	10139400	10153200	10486800	80916.5			41.9035	60.2	0.5	55.4
1346	-1.01590e+007	-1.01595e+007	-1.04903e+007	2.34501e+000	10159000	10159500	10490300	72798.6				1346	-1.01576e+007	-1.01578e+007	-1.04865e+007	2.34501e+000	10157600	10157800	10486500	72765.7			32.9557	62	0.5	54.9
1347	-1.01639e+007	-1.02008e+007	-1.04689e+007	2.11786e+000	10163900	10200800	10468900	65847				1347	-1.01626e+007	-1.02001e+007	-1.04644e+007	2.11786e+000	10162600	10200100	10464400	65818.8			28.1845	66.1	0.5	54.1
1348	-1.01643e+007	-1.02191e+007	-1.04525e+007	2.36062e+000	10164300	10219100	10452500	73402.5				1348	-1.01631e+007	-1.02186e+007	-1.04479e+007	2.36062e+000	10163100	10218600	10447900	73372			30.447	67.7	0.5	54.3
1349	-1.00075e+007	-1.00896e+007	-1.03586e+007	1.94628e+000	10007500	10089600	10358600	59042.2				1349	-1.00017e+007	-1.00884e+007	-1.03598e+007	1.94628e+000	10001700	10088400	10359800	59020.4			21.7638	97.5	0.5	63.3
1350	-1.00327e+007	-1.01025e+007	-1.03860e+007	1.91928e+000	10032700	10102500	10386000	58474.5				1350	-1.00277e+007	-1.01015e+007	-1.03871e+007	1.91928e+000	10027700	10101500	10387100	58456.4			18.155	98	0.5	61.7
1351	-1.00576e+007	-1.01159e+007	-1.04159e+007	1.87180e+000	10057600	10115900	10415900	57284.1				1351	-1.00529e+007	-1.01147e+007	-1.04161e+007	1.87180e+000	10052900	10114700	10416100	57263.3			20.8702	98.4	0.5	60.2
1352	-9.23830e+006	-9.77710e+006	-9.85072e+006	9.72912e-001	9238300	9777100	9850720	26538.5				1352	-9.23530e+006	-9.77732e+006	-9.85463e+006	9.72912e-001	9235300	9777320	9854630	26541.2			-2.71178	72.7	0.5	101
1353	-9.23761e+006	-9.77226e+006	-9.83162e+006	9.18105e-001	9237610	9772260	9831620	24999.5				1353	-9.23544e+006	-9.77253e+006	-9.83489e+006	9.18105e-001	9235440	9772530	9834890	25002.3			-2.82565	68.4	0.5	101
1354	-9.26837e+006	-9.77418e+006	-9.80872e+006	9.68338e-001	9268370	9774180	9808720	26380.5				1354	-9.26657e+006	-9.77407e+006	-9.81005e+006	9.68338e-001	9266570	9774070	9810050	26379.7			0.796634	61.9	0.5	101
1355	-9.32821e+006	-9.79006e+006	-9.81376e+006	1.20695e+000	9328210	9790060	9813760	33058.9				1355	-9.32599e+006	-9.78971e+006	-9.81456e+006	1.20695e+000	9325990	9789710	9814560	33055.1			3.74376	59.1	0.5	99.2
1356	-9.66536e+006	-9.85813e+006	-9.88341e+006	1.61033e+000	9665360	9858130	9883410	45535.6				1356	-9.66301e+006	-9.85615e+006	-9.88235e+006	1.61033e+000	9663010	9856150	9882350	45518.9			16.6249	51.8	0.5	88.1
1357	-9.83613e+006	-9.98143e+006	-1.00880e+007	2.05025e+000	9836130	9981430	10088000	59958.9				1357	-9.82625e+006	-9.98008e+006	-1.00924e+007	2.05025e+000	9826250	9980080	10092400	59932.7			26.1815	53.9	0.5	76.4
1358	-9.84246e+006	-9.97426e+006	-1.00524e+007	1.64643e+000	9842460	9974260	10052400	48029.7				1358	-9.83402e+006	-9.97297e+006	-1.00555e+007	1.64643e+000	9834020	9972970	10055500	48009			20.663	52.7	0.5	77.1
1359	-1.00920e+007	-1.01359e+007	-1.04635e+007	1.72209e+000	10092000	10135900	10463500	53056.7				1359	-1.00881e+007	-1.01347e+007	-1.04626e+007	1.72209e+000	10088100	10134700	10462600	53036.2			20.4933	53	0.5	57.8
1360	-1.00722e+007	-1.01246e+007	-1.04369e+007	1.51253e+000	10072200	10124600	10436900	46424.2				1360	-1.00676e+007	-1.01233e+007	-1.04362e+007	1.51253e+000	10067600	10123300	10436200	46404.4			19.7107	52.5	0.5	59.1
1361	-1.00360e+007	-1.01040e+007	-1.03890e+007	1.35916e+000	10036000	10104000	10389000	41430.6				1361	-1.00307e+007	-1.01028e+007	-1.03893e+007	1.35916e+000	10030700	10102800	10389300	41414.1			16.4362	51.9	0.5	61.6
1362	-1.02040e+007	-1.02132e+007	-1.06675e+007	8.09251e-001	10204000	10213200	10667500	25582.8				1362	-1.02025e+007	-1.02119e+007	-1.06635e+007	8.09251e-001	10202500	10211900	10663500	25571.4			11.3844	98.9	0.5	48.5
1363	-1.02008e+007	-1.02095e+007	-1.06553e+007	8.27614e-001	10200800	10209500	10655300	26130.5				1363	-1.01991e+007	-1.02081e+007	-1.06514e+007	8.27614e-001	10199100	10208100	10651400	26118.5			11.9485	98	0.5	49
1364	-1.01905e+007	-1.01992e+007	-1.06236e+007	1.16281e+000	10190500	10199200	10623600	36588				1364	-1.01893e+007	-1.01982e+007	-1.06209e+007	1.16281e+000	10189300	10198200	10620900	36576.3			11.7194	96.4	0.5	50.2
1365	-1.01756e+007	-1.02081e+007	-1.05097e+007	1.29321e+000	10175600	10208100	10509700	40366.1				1365	-1.01747e+007	-1.02100e+007	-1.05040e+007	1.29321e+000	10174700	10210000	10504000	40353.3			12.7844	85.4	0.5	52.9
1366	-9.79587e+006	-9.93474e+006	-9.93742e+006	2.43710e+000	9795870	9934740	9937420	70137.6				1366	-9.78902e+006	-9.93342e+006	-9.93888e+006	2.43710e+000	9789020	9933420	9938880	70106.3			31.2104	52.9	0.5	81.9
1367	-9.78561e+006	-9.93711e+006	-9.95735e+006	2.17027e+000	9785610	9937110	9957350	62510.7				1367	-9.77776e+006	-9.93578e+006	-9.95977e+006	2.17027e+000	9777760	9935780	9959770	62482.8			27.8109	54.2	0.5	81.6
1368	-9.50339e+006	-9.85359e+006	-9.89823e+006	1.65504e+000	9503390	9853590	9898230	46335.2				1368	-9.49877e+006	-9.85327e+006	-9.90156e+006	1.65504e+000	9498770	9853270	9901560	46330.9			4.25906	60.7	0.5	91.6
1369	-9.56037e+006	-9.86478e+006	-9.88699e+006	1.77690e+000	9560370	9864780	9886990	49933				1369	-9.55623e+006	-9.86436e+006	-9.88943e+006	1.77690e+000	9556230	9864360	9889430	49926.4			6.59392	58.3	0.5	90.3
1370	-9.67398e+006	-9.89296e+006	-9.89405e+006	2.31983e+000	9673980	9892960	9894050	65841				1370	-9.66778e+006	-9.89344e+006	-9.89673e+006	2.31983e+000	9667780	9893440	9896730	65828.3			12.742	94.3	0.5	86.7
1371	-9.98704e+006	-1.00953e+007	-1.04024e+007	1.50031e+000	9987040	10095300	10402400	45606.1				1371	-9.98053e+006	-1.00944e+007	-1.04053e+007	1.50031e+000	9980530	10094400	10405300	45593.5			12.587	90.4	0.5	62.6
1372	-1.00585e+007	-1.01197e+007	-1.04307e+007	1.39266e+000	10058500	10119700	10430700	42676.2				1372	-1.00556e+007	-1.01190e+007	-1.04308e+007	1.39266e+000	10055600	10119000	10430800	42666.7			9.53625	89.1	0.5	59.6
1373	-1.01743e+007	-1.02570e+007	-1.04552e+007	1.92011e+000	10174300	10257000	10455200	59899.5				1373	-1.01729e+007	-1.02576e+007	-1.04490e+007	1.92011e+000	10172900	10257600	10449000	59871.9			27.6415	70.1	0.5	53.1
1374	-1.01654e+007	-1.02442e+007	-1.04319e+007	1.99835e+000	10165400	10244200	10431900	62157.5				1374	-1.01641e+007	-1.02439e+007	-1.04268e+007	1.99835e+000	10164100	10243900	10426800	62130.1			27.3765	69.7	0.5	54.1
1375	-1.01659e+007	-1.02677e+007	-1.04103e+007	1.85437e+000	10165900	10267700	10410300	57685.9				1375	-1.01645e+007	-1.02680e+007	-1.04044e+007	1.85437e+000	10164500	10268000	10404400	57659.4			26.5209	71.6	0.5	54.1
1376	-1.01641e+007	-1.02936e+007	-1.03772e+007	1.60430e+000	10164100	10293600	10377200	49875.8				1376	-1.01630e+007	-1.02978e+007	-1.03685e+007	1.60430e+000	10163000	10297800	10368500	49857.4			18.4279	75.4	0.5	54.3
1377	-1.01576e+007	-1.01756e+007	-1.04684e+007	2.48265e+000	10157600	10175600	10468400	77030.8				1377	-1.01564e+007	-1.01741e+007	-1.04649e+007	2.48265e+000	10156400	10174100	10464900	76999.4			31.335	64.4	0.5	55.2
1378	-9.87946e+006	-1.00431e+007	-1.02967e+007	1.55997e+000	9879460	10043100	10296700	46596.6				1378	-9.86823e+006	-1.00418e+007	-1.03026e+007	1.55997e+000	9868230	10041800	10302600	46577.9			18.6742	93.3	0.5	68.9
1379	-1.01935e+007	-1.02016e+007	-1.05892e+007	1.30567e+000	10193500	10201600	10589200	41002.2				1379	-1.01925e+007	-1.02018e+007	-1.05848e+007	1.30567e+000	10192500	10201800	10584800	40988			14.1767	90.7	0.5	50.8
1380	-9.33582e+006	-9.78463e+006	-9.78487e+006	7.68192e-001	9335820	9784630	9784870	21000.4				1380	-9.33655e+006	-9.78533e+006	-9.78611e+006	7.68192e-001	9336550	9785330	9786110	21004.3			-3.89414	97.4	0.5	99.8
1381	-9.34210e+006	-9.78370e+006	-9.78610e+006	6.95199e-001	9342100	9783700	9786100	19013.2				1381	-9.34275e+006	-9.78431e+006	-9.78642e+006	6.95199e-001	9342750	9784310	9786420	19015.3			-2.06466	98.3	0.5	99.7
1382	-9.35717e+006	-9.78538e+006	-9.79020e+006	7.74275e-001	9357170	9785380	9790200	21205.6				1382	-9.35744e+006	-9.78620e+006	-9.79047e+006	7.74275e-001	9357440	9786200	9790470	21207.6			-2.01103	99.1	0.5	99.2
1383	-9.57203e+006	-9.87138e+006	-9.90229e+006	1.95395e+000	9572030	9871380	9902290	55034.1				1383	-9.56524e+006	-9.87104e+006	-9.90771e+006	1.95395e+000	9565240	9871040	9907710	55029			5.13691	91	0.5	89.4
1384	-9.41358e+006	-9.83905e+006	-9.92863e+006	2.33477e+000	9413580	9839050	9928630	65056.5				1384	-9.40676e+006	-9.83913e+006	-9.93578e+006	2.33477e+000	9406760	9839130	9935780	65061			-4.4833	84.6	0.5	93.3
1385	-9.39163e+006	-9.83643e+006	-9.93986e+006	1.66107e+000	9391630	9836430	9939860	46246.8				1385	-9.38475e+006	-9.83653e+006	-9.94716e+006	1.66107e+000	9384750	9836530	9947160	46250.5			-3.68711	82.9	0.5	93.6
1386	-9.37091e+006	-9.83481e+006	-9.95395e+006	1.78358e+000	9370910	9834810	9953950	49635.3				1386	-9.36389e+006	-9.83494e+006	-9.96153e+006	1.78358e+000	9363890	9834940	9961530	49640			-4.74179	81.5	0.5	93.6
1387	-9.95895e+006	-1.00769e+007	-1.03553e+007	1.47869e+000	9958950	10076900	10355300	44671.1				1387	-9.94899e+006	-1.00753e+007	-1.03589e+007	1.47869e+000	9948990	10075300	10358900	44648.9			22.1615	56.5	0.5	64.8
1388	-9.90545e+006	-1.00468e+007	-1.02857e+007	1.58197e+000	9905450	10046800	10285700	47308.6				1388	-9.89448e+006	-1.00453e+007	-1.02905e+007	1.58197e+000	9894480	10045300	10290500	47286.1			22.4981	55.3	0.5	68.4
1389	-1.01227e+007	-1.01529e+007	-1.05021e+007	2.37610e+000	10122700	10152900	10502100	73620.9				1389	-1.01197e+007	-1.01513e+007	-1.04986e+007	2.37610e+000	10119700	10151300	10498600	73582			38.9285	54.3	0.5	55.7
1390	-1.01175e+007	-1.01519e+007	-1.05031e+007	1.43126e+000	10117500	10151900	10503100	44331.5				1390	-1.01141e+007	-1.01503e+007	-1.05001e+007	1.43126e+000	10114100	10150300	10500100	44308.5			23.0771	51.2	0.5	55.8
1391	-1.01023e+007	-1.01423e+007	-1.04793e+007	1.48235e+000	10102300	10142300	10479300	45767.9				1391	-1.00988e+007	-1.01410e+007	-1.04774e+007	1.48235e+000	10098800	10141000	10477400	45748			19.8743	50.6	0.5	57
1392	-9.34254e+006	-9.79225e+006	-9.80838e+006	1.66448e+000	9342540	9792250	9808380	45623.3				1392	-9.34066e+006	-9.79185e+006	-9.80866e+006	1.66448e+000	9340660	9791850	9808660	45617.3			6.00722	57.4	0.5	98.9
1393	-9.98420e+006	-1.00741e+007	-1.03186e+007	1.82778e+000	9984200	10074100	10318600	55158.8				1393	-9.97789e+006	-1.00731e+007	-1.03207e+007	1.82778e+000	9977890	10073100	10320700	55140.6			18.1314	98.3	0.5	65.1
1394	-9.31372e+006	-9.77845e+006	-9.78084e+006	9.85540e-001	9313720	9778450	9780840	26883.6				1394	-9.31341e+006	-9.77876e+006	-9.78238e+006	9.85540e-001	9313410	9778760	9782380	26886.6			-2.9845	96.7	0.5	101
1395	-9.22767e+006	-9.77314e+006	-9.84518e+006	1.42684e+000	9227670	9773140	9845180	38867.3				1395	-9.22481e+006	-9.77338e+006	-9.84903e+006	1.42684e+000	9224810	9773380	9849030	38871.5			-4.2223	74.3	0.5	101
1396	-9.71158e+006	-9.86637e+006	-9.89673e+006	1.60021e+000	9711580	9866370	9896730	45456				1396	-9.70997e+006	-9.86467e+006	-9.89592e+006	1.60021e+000	9709970	9864670	9895920	45443.3			12.6785	51	0.5	86.4
1397	-9.86195e+006	-9.98333e+006	-1.00699e+007	1.34839e+000	9861950	9983330	10069900	39456.5				1397	-9.85371e+006	-9.98205e+006	-1.00729e+007	1.34839e+000	9853710	9982050	10072900	39439.8			16.682	51.7	0.5	76
1398	-1.00879e+007	-1.01336e+007	-1.04583e+007	1.47540e+000	10087900	10133600	10458300	45421.7				1398	-1.00839e+007	-1.01324e+007	-1.04574e+007	1.47540e+000	10083900	10132400	10457400	45403.9			17.8402	51.6	0.5	58
1399	-1.00218e+007	-1.00936e+007	-1.03605e+007	1.29862e+000	10021800	10093600	10360500	39446.3				1399	-1.00163e+007	-1.00923e+007	-1.03611e+007	1.29862e+000	10016300	10092300	10361100	39430.7			15.6497	50.7	0.5	62.8
1400	-1.01540e+007	-1.01652e+007	-1.05210e+007	2.58628e+000	10154000	10165200	10521000	80458				1400	-1.01520e+007	-1.01635e+007	-1.05161e+007	2.58628e+000	10152000	10163500	10516100	80412.5			45.4373	58.5	0.5	54.2
1401	-1.01452e+007	-1.01633e+007	-1.05223e+007	2.92310e+000	10145200	10163300	10522300	90882.4				1401	-1.01429e+007	-1.01617e+007	-1.05180e+007	2.92310e+000	10142900	10161700	10518000	90833.6			48.8349	56.7	0.5	54.4
1402	-1.01866e+007	-1.02874e+007	-1.04752e+007	1.33964e+000	10186600	10287400	10475200	41961.3				1402	-1.01854e+007	-1.02900e+007	-1.04678e+007	1.33964e+000	10185400	10290000	10467800	41944.6			16.7129	75.4	0.5	51.6
1403	-1.01828e+007	-1.02777e+007	-1.04696e+007	1.60013e+000	10182800	10277700	10469600	50058.7				1403	-1.01814e+007	-1.02791e+007	-1.04624e+007	1.60013e+000	10181400	10279100	10462400	50034.9			23.797	72.1	0.5	52.1
1404	-1.02061e+007	-1.02160e+007	-1.06767e+007	7.16642e-001	10206100	10216000	10676700	22676.1				1404	-1.02046e+007	-1.02147e+007	-1.06727e+007	7.16642e-001	10204600	10214700	10672700	22666			10.0887	99.8	0.5	48.2
1405	-1.02150e+007	-1.02226e+007	-1.06948e+007	7.85181e-001	10215000	10222600	10694800	24899.3				1405	-1.02136e+007	-1.02213e+007	-1.06908e+007	7.85181e-001	10213600	10221300	10690800	24888.4			10.9139	99.5	0.5	47.4
1406	-1.02129e+007	-1.02198e+007	-1.06855e+007	8.28735e-001	10212900	10219800	10685500	26256				1406	-1.02116e+007	-1.02185e+007	-1.06814e+007	8.28735e-001	10211600	10218500	10681400	26244.5			11.5232	98.6	0.5	47.8
1407	-1.02006e+007	-1.02047e+007	-1.06361e+007	1.12674e+000	10200600	10204700	10636100	35517.7				1407	-1.01998e+007	-1.02037e+007	-1.06326e+007	1.12674e+000	10199800	10203700	10632600	35505.4			12.3842	95.2	0.5	49.5
1408	-1.01207e+007	-1.01544e+007	-1.05103e+007	1.74862e+000	10120700	10154400	10510300	54207.4				1408	-1.01181e+007	-1.01534e+007	-1.05090e+007	1.74862e+000	10118100	10153400	10509000	54190.2			17.1634	99.9	0.5	55.6
1409	-1.01379e+007	-1.01662e+007	-1.05412e+007	1.64363e+000	10137900	10166200	10541200	51153.1				1409	-1.01355e+007	-1.01651e+007	-1.05394e+007	1.64363e+000	10135500	10165100	10539400	51135.6			17.5653	100	0.5	54.2
1410	-1.01532e+007	-1.01772e+007	-1.05711e+007	1.49956e+000	10153200	10177200	10571100	46841.6				1410	-1.01511e+007	-1.01761e+007	-1.05688e+007	1.49956e+000	10151100	10176100	10568800	46824.8			16.7466	101	0.5	52.9
1411	-1.01677e+007	-1.01881e+007	-1.06010e+007	1.43934e+000	10167700	10188100	10601000	45123.6				1411	-1.01654e+007	-1.01868e+007	-1.05980e+007	1.43934e+000	10165400	10186800	10598000	45104.2			19.3747	102	0.5	51.6
1412	-9.94146e+006	-1.00458e+007	-1.02459e+007	1.78414e+000	9941460	10045800	10245900	53330.3				1412	-9.93441e+006	-1.00445e+007	-1.02476e+007	1.78414e+000	9934410	10044500	10247600	53307.5			22.7223	98.8	0.5	68.6
1413	-9.96375e+006	-1.00588e+007	-1.02764e+007	1.86295e+000	9963750	10058800	10276400	55929.6				1413	-9.95717e+006	-1.00577e+007	-1.02787e+007	1.86295e+000	9957170	10057700	10278700	55910.5			19.059	99.1	0.5	67
1414	-9.88066e+006	-1.00001e+007	-1.01199e+007	1.74507e+000	9880660	10000100	10119900	51358.2				1414	-9.87142e+006	-9.99913e+006	-1.01250e+007	1.74507e+000	9871420	9999130	10125000	51341.6			16.5267	98.3	0.5	74.1
1415	-9.90179e+006	-1.00150e+007	-1.01595e+007	1.82531e+000	9901790	10015000	10159500	53992.2				1415	-9.89331e+006	-1.00138e+007	-1.01632e+007	1.82531e+000	9893310	10013800	10163200	53971.6			20.5537	98.9	0.5	72.3
1416	-9.92314e+006	-1.00291e+007	-1.01957e+007	1.83369e+000	9923140	10029100	10195700	54500				1416	-9.91535e+006	-1.00280e+007	-1.01991e+007	1.83369e+000	9915350	10028000	10199100	54481			18.963	99.4	0.5	70.6
1417	-9.85487e+006	-9.97130e+006	-1.00278e+007	1.34737e+000	9854870	9971300	10027800	39264.2				1417	-9.84578e+006	-9.97035e+006	-1.00330e+007	1.34737e+000	9845780	9970350	10033000	39252			12.1782	98.7	0.5	77.4
1418	-9.84657e+006	-9.95703e+006	-9.97781e+006	1.56433e+000	9846570	9957030	9977810	45364				1418	-9.83790e+006	-9.95617e+006	-9.98296e+006	1.56433e+000	9837900	9956170	9982960	45351.1			12.8613	99.3	0.5	79.2
1419	-9.82850e+006	-9.93100e+006	-9.94115e+006	1.89711e+000	9828500	9931000	9941150	54715.7				1419	-9.82024e+006	-9.93575e+006	-9.94030e+006	1.89711e+000	9820240	9935750	9940300	54700			15.6194	99.6	0.5	81.1
1420	-9.76716e+006	-9.87791e+006	-9.91316e+006	1.84994e+000	9767160	9877910	9913160	52845.9				1420	-9.76290e+006	-9.87920e+006	-9.91243e+006	1.84994e+000	9762900	9879200	9912430	52832.8			13.0196	100	0.5	84.4
1421	-9.80348e+006	-9.89609e+006	-9.92649e+006	1.76471e+000	9803480	9896090	9926490	50641.8				1421	-9.79798e+006	-9.89847e+006	-9.92572e+006	1.76471e+000	9797980	9898470	9925720	50628.8			13.065	100	0.5	82.9
1422	-9.29012e+006	-9.77185e+006	-9.77743e+006	1.13953e+000	9290120	9771850	9777430	31014				1422	-9.29025e+006	-9.77223e+006	-9.77888e+006	1.13953e+000	9290250	9772230	9778880	31018.3			-4.30358	95.8	0.5	101
1423	-9.27931e+006	-9.77106e+006	-9.78502e+006	1.14261e+000	9279310	9771060	9785020	31090.9				1423	-9.27906e+006	-9.77157e+006	-9.78737e+006	1.14261e+000	9279060	9771570	9787370	31096.7			-5.82811	93.2	0.5	102
1424	-9.27182e+006	-9.76714e+006	-9.77649e+006	1.28934e+000	9271820	9767140	9776490	35035.2				1424	-9.27133e+006	-9.76748e+006	-9.77837e+006	1.28934e+000	9271330	9767480	9778370	35039.6			-4.42155	94.6	0.5	102
1425	-9.27076e+006	-9.77310e+006	-9.80192e+006	2.44286e+000	9270760	9773100	9801920	66523.9				1425	-9.26941e+006	-9.77342e+006	-9.80458e+006	2.44286e+000	9269410	9773420	9804580	66532.2			-8.28735	89.2	0.5	101
1426	-9.27579e+006	-9.77155e+006	-9.79056e+006	1.56222e+000	9275790	9771550	9790560	42517.1				1426	-9.27531e+006	-9.77202e+006	-9.79296e+006	1.56222e+000	9275310	9772020	9792960	42524.5			-7.36609	91.8	0.5	101
1427	-9.25808e+006	-9.76430e+006	-9.77863e+006	1.32322e+000	9258080	9764300	9778630	35921.7				1427	-9.25699e+006	-9.76453e+006	-9.78064e+006	1.32322e+000	9256990	9764530	9780640	35924.9			-3.18523	93	0.5	102
1428	-9.24989e+006	-9.76912e+006	-9.80649e+006	2.19603e+000	9249890	9769120	9806490	59723.4				1428	-9.24876e+006	-9.76960e+006	-9.80961e+006	2.19603e+000	9248760	9769600	9809610	59734.4			-10.9832	87.1	0.5	102
1429	-9.21321e+006	-9.76331e+006	-9.81946e+006	1.99559e+000	9213210	9763310	9819460	54170.9				1429	-9.21106e+006	-9.76375e+006	-9.82340e+006	1.99559e+000	9211060	9763750	9823400	54180.4			-9.49128	81.1	0.5	102
1430	-9.20955e+006	-9.75985e+006	-9.80897e+006	1.93007e+000	9209550	9759850	9808970	52327.5				1430	-9.20764e+006	-9.76035e+006	-9.81292e+006	1.93007e+000	9207640	9760350	9812920	52337.7			-10.2389	82.9	0.5	103
1431	-9.22956e+006	-9.76482e+006	-9.80926e+006	2.11407e+000	9229560	9764820	9809260	57412.2				1431	-9.22823e+006	-9.76528e+006	-9.81246e+006	2.11407e+000	9228230	9765280	9812460	57422.3			-10.0982	84.9	0.5	102
1432	-9.21309e+006	-9.76638e+006	-9.83210e+006	1.88240e+000	9213090	9766380	9832100	51155.6				1432	-9.21086e+006	-9.76685e+006	-9.83625e+006	1.88240e+000	9210860	9766850	9836250	51165.2			-9.59817	77.7	0.5	102
1433	-9.21100e+006	-9.76615e+006	-9.83326e+006	1.72101e+000	9211000	9766150	9833260	46766.5				1433	-9.20886e+006	-9.76662e+006	-9.83734e+006	1.72101e+000	9208860	9766620	9837340	46775.3			-8.81739	76.2	0.5	102
1434	-9.23444e+006	-9.76303e+006	-9.79706e+006	9.19199e-001	9234440	9763030	9797060	24945.8				1434	-9.23339e+006	-9.76308e+006	-9.79832e+006	9.19199e-001	9233390	9763080	9798320	24946.4			-0.634644	62.4	0.5	102
1435	-9.21937e+006	-9.75893e+006	-9.79540e+006	8.81041e-001	9219370	9758930	9795400	23876.9				1435	-9.21805e+006	-9.75885e+006	-9.79637e+006	8.81041e-001	9218050	9758850	9796370	23876.4			0.526216	63.3	0.5	103
1436	-9.20431e+006	-9.75458e+006	-9.79267e+006	8.30863e-001	9204310	9754580	9792670	22483.6				1436	-9.20343e+006	-9.75471e+006	-9.79409e+006	8.30863e-001	9203430	9754710	9794090	22484.8			-1.2166	64.2	0.5	103
1437	-9.78498e+006	-9.89826e+006	-9.92249e+006	2.29017e+000	9784980	9898260	9922490	65631.7				1437	-9.78087e+006	-9.89733e+006	-9.92126e+006	2.29017e+000	9780870	9897330	9921260	65604.1			27.6137	51	0.5	83.3
1438	-9.75922e+006	-9.87926e+006	-9.91154e+006	1.84333e+000	9759220	9879260	9911540	52628.2				1438	-9.75697e+006	-9.87768e+006	-9.91061e+006	1.84333e+000	9756970	9877680	9910610	52611.3			16.894	50.4	0.5	84.7
1439	-9.88069e+006	-9.99525e+006	-1.00999e+007	1.27968e+000	9880690	9995250	10099900	37598.3				1439	-9.87272e+006	-9.99408e+006	-1.01031e+007	1.27968e+000	9872720	9994080	10103100	37583.9			14.3931	50.9	0.5	74.6
1440	-9.89824e+006	-1.00062e+007	-1.01273e+007	1.19035e+000	9898240	10006200	10127300	35104.7				1440	-9.89004e+006	-1.00048e+007	-1.01295e+007	1.19035e+000	9890040	10004800	10129500	35087.8			16.8441	50.2	0.5	73.3
1441	-9.91562e+006	-1.00179e+007	-1.01577e+007	1.27376e+000	9915620	10017900	10157700	37714.1				1441	-9.90819e+006	-1.00167e+007	-1.01601e+007	1.27376e+000	9908190	10016700	10160100	37699			15.1349	49.6	0.5	71.9
1442	-9.94525e+006	-1.00394e+007	-1.02159e+007	1.14877e+000	9945250	10039400	10215900	34262.4				1442	-9.93818e+006	-1.00381e+007	-1.02177e+007	1.14877e+000	9938180	10038100	10217700	34247.9			14.4772	49.2	0.5	69.3
1443	-9.93287e+006	-1.00290e+007	-1.01857e+007	1.18291e+000	9932870	10029000	10185700	35156				1443	-9.92632e+006	-1.00278e+007	-1.01873e+007	1.18291e+000	9926320	10027800	10187300	35142.1			13.9614	49	0.5	70.6
1444	-9.99024e+006	-1.00701e+007	-1.02963e+007	1.21120e+000	9990240	10070100	10296300	36501.1				1444	-9.98437e+006	-1.00689e+007	-1.02971e+007	1.21120e+000	9984370	10068900	10297100	36486.4			14.7061	49	0.5	65.6
1445	-9.96285e+006	-1.00490e+007	-1.02375e+007	1.02660e+000	9962850	10049000	10237500	30717.9				1445	-9.95629e+006	-1.00478e+007	-1.02392e+007	1.02660e+000	9956290	10047800	10239200	30706			11.9475	48.5	0.5	68.1
1446	-9.97704e+006	-1.00590e+007	-1.02639e+007	1.07067e+000	9977040	10059000	10263900	32144.5				1446	-9.97083e+006	-1.00576e+007	-1.02646e+007	1.07067e+000	9970830	10057600	10264600	32130.2			14.3387	48.4	0.5	67
1447	-1.00059e+007	-1.00819e+007	-1.03287e+007	1.30784e+000	10005900	10081900	10328700	39570.4				1447	-1.00001e+007	-1.00808e+007	-1.03301e+007	1.30784e+000	10000100	10080800	10330100	39556.5			13.8496	49.7	0.5	64.2
1448	-1.01888e+007	-1.02852e+007	-1.04862e+007	1.54826e+000	10188800	10285200	10486200	48531.1				1448	-1.01875e+007	-1.02872e+007	-1.04792e+007	1.54826e+000	10187500	10287200	10479200	48510.9			20.2488	73.9	0.5	51.3
1449	-1.02044e+007	-1.02126e+007	-1.06227e+007	1.21237e+000	10204400	10212600	10622700	38210.8				1449	-1.02032e+007	-1.02128e+007	-1.06178e+007	1.21237e+000	10203200	10212800	10617800	38195.8			14.9726	91.5	0.5	49.5
1450	-1.02157e+007	-1.02242e+007	-1.06572e+007	1.06785e+000	10215700	10224200	10657200	33782.6				1450	-1.02144e+007	-1.02241e+007	-1.06523e+007	1.06785e+000	10214400	10224100	10652300	33768.5			14.0834	92.2	0.5	48.2
1451	-1.02190e+007	-1.02256e+007	-1.06696e+007	9.38887e-001	10219000	10225600	10669600	29736.2				1451	-1.02177e+007	-1.02253e+007	-1.06644e+007	9.38887e-001	10217700	10225300	10664400	29722.9			13.3702	93	0.5	47.8
1452	-1.02124e+007	-1.02141e+007	-1.06539e+007	1.04091e+000	10212400	10214100	10653900	32895.3				1452	-1.02111e+007	-1.02135e+007	-1.06493e+007	1.04091e+000	10211100	10213500	10649300	32881.2			14.0964	94.1	0.5	48.6
1453	-9.47893e+006	-9.85237e+006	-9.91770e+006	1.76889e+000	9478930	9852370	9917700	49506.7				1453	-9.47356e+006	-9.85199e+006	-9.92155e+006	1.76889e+000	9473560	9851990	9921550	49501.4			5.27476	62.5	0.5	91.7
1454	-9.61509e+006	-9.88120e+006	-9.89936e+006	1.67222e+000	9615090	9881200	9899360	47255.3				1454	-9.61003e+006	-9.88040e+006	-9.90115e+006	1.67222e+000	9610030	9880400	9901150	47242.7			12.5292	57.8	0.5	88.2
1455	-9.94125e+006	-1.00832e+007	-1.03989e+007	8.86601e-001	9941250	10083200	10398900	26844.6				1455	-9.93336e+006	-1.00823e+007	-1.04028e+007	8.86601e-001	9933360	10082300	10402800	26836.8			7.88345	89.5	0.5	64
1456	-1.00821e+007	-1.01265e+007	-1.04350e+007	1.41767e+000	10082100	10126500	10435000	43539.9				1456	-1.00803e+007	-1.01258e+007	-1.04341e+007	1.41767e+000	10080300	10125800	10434100	43530.3			9.61238	87.6	0.5	58.8
1457	-1.00153e+007	-1.01032e+007	-1.04066e+007	2.13137e+000	10015300	10103200	10406600	64957.6				1457	-1.00078e+007	-1.01018e+007	-1.04083e+007	2.13137e+000	10007800	10101800	10408300	64928.1			29.4833	58.6	0.5	61.5
1458	-1.00595e+007	-1.01201e+007	-1.04315e+007	2.47839e+000	10059500	10120100	10431500	75957.9				1458	-1.00537e+007	-1.01187e+007	-1.04315e+007	2.47839e+000	10053700	10118700	10431500	75923			34.9668	59.5	0.5	59.6
1459	-9.66843e+006	-9.89667e+006	-9.90925e+006	2.05004e+000	9668430	9896670	9909250	58238.2				1459	-9.66306e+006	-9.89587e+006	-9.91137e+006	2.05004e+000	9663060	9895870	9911370	58222.8			15.3747	56.8	0.5	86.3
1460	-9.40554e+006	-9.83783e+006	-9.93170e+006	2.26184e+000	9405540	9837830	9931700	62999.8				1460	-9.40070e+006	-9.83784e+006	-9.93656e+006	2.26184e+000	9400700	9837840	9936560	63001.7			-1.952	65.9	0.5	93.4
1461	-9.44756e+006	-9.84953e+006	-9.93746e+006	2.12860e+000	9447560	9849530	9937460	59523.4				1461	-9.44205e+006	-9.84918e+006	-9.94154e+006	2.12860e+000	9442050	9849180	9941540	59517.7			5.63738	64.4	0.5	92.1
1462	-9.34329e+006	-9.82301e+006	-9.93336e+006	2.27889e+000	9343290	9823010	9933360	63161.3				1462	-9.33930e+006	-9.82329e+006	-9.93849e+006	2.27889e+000	9339300	9823290	9938490	63169.3			-8.06547	69.7	0.5	95.2
1463	-9.37559e+006	-9.83379e+006	-9.94513e+006	2.47953e+000	9375590	9833790	9945130	68975.5				1463	-9.37099e+006	-9.83392e+006	-9.95026e+006	2.47953e+000	9370990	9833920	9950260	68980.8			-5.27559	68.1	0.5	93.9
1464	-9.32952e+006	-9.82243e+006	-9.94474e+006	2.04259e+000	9329520	9822430	9944740	56605.4				1464	-9.32522e+006	-9.82277e+006	-9.95047e+006	2.04259e+000	9325220	9822770	9950470	56614.2			-8.83703	72.1	0.5	95.3
1465	-9.32552e+006	-9.82096e+006	-9.94275e+006	1.90637e+000	9325520	9820960	9942750	52803.8				1465	-9.32119e+006	-9.82152e+006	-9.94936e+006	1.90637e+000	9321190	9821520	9949360	52816.1			-12.2872	77.6	0.5	95.4
1466	-9.32465e+006	-9.82288e+006	-9.95145e+006	2.02226e+000	9324650	9822880	9951450	56053				1466	-9.31984e+006	-9.82327e+006	-9.95789e+006	2.02226e+000	9319840	9823270	9957890	56063			-9.99058	75.9	0.5	95.2
1467	-9.32839e+006	-9.82575e+006	-9.95945e+006	2.09118e+000	9328390	9825750	9959450	58022.1				1467	-9.32336e+006	-9.82610e+006	-9.96593e+006	2.09118e+000	9323360	9826100	9965930	58031.7			-9.53407	74.2	0.5	94.9
1468	-9.34617e+006	-9.82792e+006	-9.95052e+006	1.83827e+000	9346170	9827920	9950520	51038.5				1468	-9.34078e+006	-9.82837e+006	-9.95780e+006	1.83827e+000	9340780	9828370	9957800	51048.9			-10.3833	79.6	0.5	94.5
1469	-9.62805e+006	-9.88445e+006	-9.89972e+006	2.10888e+000	9628050	9884450	9899720	59660.7				1469	-9.62108e+006	-9.88420e+006	-9.90567e+006	2.10888e+000	9621080	9884200	9905670	59656.7			3.95146	92.5	0.5	87.9
1470	-9.88668e+006	-1.00535e+007	-1.03320e+007	1.62332e+000	9886680	10053500	10332000	48662				1470	-9.87546e+006	-1.00522e+007	-1.03378e+007	1.62332e+000	9875460	10052200	10337800	48642.3			19.6555	92.2	0.5	67.6
1471	-9.89390e+006	-1.00709e+007	-1.03957e+007	8.76932e-001	9893900	10070900	10395700	26445.1				1471	-9.88359e+006	-1.00698e+007	-1.04017e+007	8.76932e-001	9883590	10069800	10401700	26436.8			8.29056	89.3	0.5	65.4
1472	-1.01480e+007	-1.01755e+007	-1.04295e+007	1.65136e+000	10148000	10175500	10429500	51073				1472	-1.01473e+007	-1.01775e+007	-1.04243e+007	1.65136e+000	10147300	10177500	10424300	51059.5			13.4634	83.3	0.5	56.2
1473	-1.01390e+007	-1.01401e+007	-1.04278e+007	1.52372e+000	10139000	10140100	10427800	46986				1473	-1.01386e+007	-1.01412e+007	-1.04253e+007	1.52372e+000	10138600	10141200	10425300	46980.2			5.76595	84.3	0.5	57.2
1474	-1.01098e+007	-1.01332e+007	-1.04346e+007	1.50180e+000	10109800	10133200	10434600	46224.1				1474	-1.01092e+007	-1.01326e+007	-1.04326e+007	1.50180e+000	10109200	10132600	10432600	46214.3			9.77662	86	0.5	58
1475	-1.01015e+007	-1.01419e+007	-1.04786e+007	1.82749e+000	10101500	10141900	10478600	56417.2				1475	-1.00984e+007	-1.01410e+007	-1.04777e+007	1.82749e+000	10098400	10141000	10477700	56399.4			17.8113	99.4	0.5	57.1
1476	-1.00804e+007	-1.01290e+007	-1.04469e+007	1.85237e+000	10080400	10129000	10446900	56939.2				1476	-1.00767e+007	-1.01280e+007	-1.04466e+007	1.85237e+000	10076700	10128000	10446600	56920.9			18.2535	98.9	0.5	58.6
1477	-9.73027e+006	-9.86543e+006	-9.90108e+006	1.83564e+000	9730270	9865430	9901080	52220.9				1477	-9.72781e+006	-9.86608e+006	-9.90063e+006	1.83564e+000	9727810	9866080	9900630	52213			7.86104	99.9	0.5	85.9
1478	-9.68797e+006	-9.85508e+006	-9.88819e+006	1.64886e+000	9687970	9855080	9888190	46700.9				1478	-9.68667e+006	-9.85528e+006	-9.88792e+006	1.64886e+000	9686670	9855280	9887920	46696.6			4.27092	99.6	0.5	87.3
1479	-9.21438e+006	-9.76560e+006	-9.82763e+006	1.96499e+000	9214380	9765600	9827630	53384.4				1479	-9.21235e+006	-9.76610e+006	-9.83170e+006	1.96499e+000	9212350	9766100	9831700	53394.9			-10.5056	79.3	0.5	102
1480	-9.23720e+006	-9.77580e+006	-9.84652e+006	1.07010e+000	9237200	9775800	9846520	29176				1480	-9.23443e+006	-9.77599e+006	-9.85004e+006	1.07010e+000	9234430	9775990	9850040	29178.5			-2.53348	71.6	0.5	101
1481	-9.23702e+006	-9.77462e+006	-9.84188e+006	1.07407e+000	9237020	9774620	9841880	29271.7				1481	-9.23454e+006	-9.77491e+006	-9.84551e+006	1.07407e+000	9234540	9774910	9845510	29275.2			-3.52722	70.5	0.5	101
1482	-9.23702e+006	-9.77337e+006	-9.83675e+006	1.00517e+000	9237020	9773370	9836750	27381.4				1482	-9.23470e+006	-9.77364e+006	-9.84017e+006	1.00517e+000	9234700	9773640	9840170	27384.5			-3.12763	69.4	0.5	101
1483	-9.28651e+006	-9.77897e+006	-9.81014e+006	1.07354e+000	9286510	9778970	9810140	29294.1				1483	-9.28496e+006	-9.77887e+006	-9.81131e+006	1.07354e+000	9284960	9778870	9811310	29293.3			0.728473	61	0.5	101
1484	-9.30660e+006	-9.78423e+006	-9.81158e+006	1.18192e+000	9306600	9784230	9811580	32309.2				1484	-9.30441e+006	-9.78386e+006	-9.81224e+006	1.18192e+000	9304410	9783860	9812240	32305.2			3.95506	60	0.5	99.9
1485	-9.49733e+006	-9.81833e+006	-9.83256e+006	1.78739e+000	9497330	9818330	9832560	49669.3				1485	-9.49563e+006	-9.81663e+006	-9.83172e+006	1.78739e+000	9495630	9816630	9831720	49654.9			14.3871	51	0.5	94.1
1486	-9.53891e+006	-9.82806e+006	-9.84511e+006	1.82107e+000	9538910	9828060	9845110	50823.5				1486	-9.53687e+006	-9.82662e+006	-9.84426e+006	1.82107e+000	9536870	9826620	9844260	50808.6			14.9564	51.3	0.5	92.6
1487	-9.58149e+006	-9.83786e+006	-9.85793e+006	1.85577e+000	9581490	9837860	9857930	52019.9				1487	-9.58011e+006	-9.83666e+006	-9.85730e+006	1.85577e+000	9580110	9836660	9857300	52008.6			11.3521	51.5	0.5	91.1
1488	-9.62425e+006	-9.84823e+006	-9.87093e+006	1.66301e+000	9624250	9848230	9870930	46824.7				1488	-9.62205e+006	-9.84639e+006	-9.86994e+006	1.66301e+000	9622050	9846390	9869940	46808.7			15.9792	51.7	0.5	89.5
1489	-9.81708e+006	-9.94898e+006	-9.97440e+006	2.09446e+000	9817080	9948980	9974400	60571.7				1489	-9.80908e+006	-9.94751e+006	-9.97638e+006	2.09446e+000	9809080	9947510	9976380	60541.8			29.9361	52.8	0.5	80.2
1490	-9.82192e+006	-9.96611e+006	-1.00396e+007	2.04434e+000	9821920	9966110	10039600	59472.6				1490	-9.81233e+006	-9.96472e+006	-1.00435e+007	2.04434e+000	9812330	9964720	10043500	59445.3			27.2356	54	0.5	78.1
1491	-9.83156e+006	-9.96247e+006	-1.00151e+007	1.91004e+000	9831560	9962470	10015100	55494.7				1491	-9.82317e+006	-9.96112e+006	-1.00179e+007	1.91004e+000	9823170	9961120	10017900	55469.6			25.1791	52.8	0.5	78.6
1492	-1.00532e+007	-1.01139e+007	-1.04122e+007	1.41488e+000	10053200	10113900	10412200	43272.1				1492	-1.00483e+007	-1.01128e+007	-1.04127e+007	1.41488e+000	10048300	10112800	10412700	43256.9			15.1646	52.2	0.5	60.3
1493	-1.01326e+007	-1.01610e+007	-1.05253e+007	1.31298e+000	10132600	10161000	10525300	40791.6				1493	-1.01295e+007	-1.01592e+007	-1.05213e+007	1.31298e+000	10129500	10159200	10521300	40767.9			23.6977	51.8	0.5	54.8
1494	-1.01296e+007	-1.01583e+007	-1.05172e+007	1.59770e+000	10129600	10158300	10517200	49592.2				1494	-1.01266e+007	-1.01565e+007	-1.05131e+007	1.59770e+000	10126600	10156500	10513100	49563.4			28.8403	53.1	0.5	55.1
1495	-1.01649e+007	-1.01674e+007	-1.05191e+007	2.32610e+000	10164900	10167400	10519100	72415				1495	-1.01636e+007	-1.01658e+007	-1.05142e+007	2.32610e+000	10163600	10165800	10514200	72377.8			37.1849	60.1	0.5	54
1496	-1.01697e+007	-1.01778e+007	-1.05160e+007	2.13835e+000	10169700	10177800	10516000	66620.6				1496	-1.01683e+007	-1.01767e+007	-1.05111e+007	2.13835e+000	10168300	10176700	10511100	66588.1			32.4836	61.8	0.5	53.6
1497	-1.01733e+007	-1.01939e+007	-1.05144e+007	1.65684e+000	10173300	10193900	10514400	51678.3				1497	-1.01719e+007	-1.01933e+007	-1.05092e+007	1.65684e+000	10171900	10193300	10509200	51653.8			24.5586	63.3	0.5	53.2
1498	-1.01766e+007	-1.02087e+007	-1.05130e+007	1.24149e+000	10176600	10208700	10513000	38764.2				1498	-1.01752e+007	-1.02086e+007	-1.05074e+007	1.24149e+000	10175200	10208600	10507400	38746			18.1978	64.7	0.5	52.8
1499	-1.01767e+007	-1.02193e+007	-1.05028e+007	1.21611e+000	10176700	10219300	10502800	37971.8				1499	-1.01753e+007	-1.02194e+007	-1.04971e+007	1.21611e+000	10175300	10219400	10497100	37954.3			17.5722	65.9	0.5	52.7
1500	-1.01758e+007	-1.02297e+007	-1.04889e+007	1.68825e+000	10175800	10229700	10488900	52697.2				1500	-1.01745e+007	-1.02299e+007	-1.04832e+007	1.68825e+000	10174500	10229900	10483200	52673.5			23.6813	67.1	0.5	52.9
1501	-1.01744e+007	-1.02407e+007	-1.04722e+007	1.82858e+000	10174400	10240700	10472200	57049.2				1501	-1.01731e+007	-1.02410e+007	-1.04664e+007	1.82858e+000	10173100	10241000	10466400	57023.5			25.6093	68.5	0.5	53
1502	-1.01962e+007	-1.02048e+007	-1.06407e+007	9.49713e-001	10196200	10204800	10640700	29938.6				1502	-1.01949e+007	-1.02036e+007	-1.06373e+007	9.49713e-001	10194900	10203600	10637300	29927			11.5592	97.2	0.5	49.5
1503	-1.01786e+007	-1.02217e+007	-1.05085e+007	1.65440e+000	10178600	10221700	10508500	51690.8				1503	-1.01777e+007	-1.02244e+007	-1.05019e+007	1.65440e+000	10177700	10224400	10501900	51674			16.7948	84.1	0.5	52.5
1504	-1.01826e+007	-1.02383e+007	-1.05079e+007	1.69454e+000	10182600	10238300	10507900	53012.5				1504	-1.01817e+007	-1.02414e+007	-1.05011e+007	1.69454e+000	10181700	10241400	10501100	52996			16.5214	82.7	0.5	52
1505	-1.01866e+007	-1.02555e+007	-1.05070e+007	1.64394e+000	10186600	10255500	10507000	51496.1				1505	-1.01857e+007	-1.02590e+007	-1.04999e+007	1.64394e+000	10185700	10259000	10499900	51480.4			15.7008	81.1	0.5	51.6
1506	-1.01891e+007	-1.02691e+007	-1.05038e+007	1.79574e+000	10189100	10269100	10503800	56297.1				1506	-1.01881e+007	-1.02722e+007	-1.04966e+007	1.79574e+000	10188100	10272200	10496600	56277.9			19.2814	79.4	0.5	51.3
1507	-9.80643e+006	-9.95131e+006	-9.99456e+006	2.11879e+000	9806430	9951310	9994560	61325.8				1507	-9.79741e+006	-9.94986e+006	-9.99767e+006	2.11879e+000	9797410	9949860	9997670	61296.3			29.519	54	0.5	79.9
1508	-9.53450e+006	-9.85991e+006	-9.89297e+006	1.77898e+000	9534500	9859910	9892970	49910.4				1508	-9.53007e+006	-9.85944e+006	-9.89545e+006	1.77898e+000	9530070	9859440	9895450	49902.9			7.52075	59.5	0.5	90.8
1509	-9.71099e+006	-9.90652e+006	-9.90694e+006	2.23209e+000	9710990	9906520	9906940	63621.7				1509	-9.70329e+006	-9.90584e+006	-9.91188e+006	2.23209e+000	9703290	9905840	9911880	63607.8			13.898	94.6	0.5	85.2
1510	-9.74652e+006	-9.91998e+006	-9.92643e+006	2.19518e+000	9746520	9919980	9926430	62858.6				1510	-9.73698e+006	-9.91914e+006	-9.93254e+006	2.19518e+000	9736980	9919140	9932540	62841.5			17.0939	94.9	0.5	83.6
1511	-9.77824e+006	-9.93433e+006	-9.95338e+006	2.09812e+000	9778240	9934330	9953380	60375.3				1511	-9.76700e+006	-9.93330e+006	-9.96039e+006	2.09812e+000	9767000	9933300	9960390	60355			20.2694	95.4	0.5	81.9
1512	-9.80435e+006	-9.94932e+006	-9.98855e+006	2.08661e+000	9804350	9949320	9988550	60353.3				1512	-9.79336e+006	-9.94831e+006	-9.99539e+006	2.08661e+000	9793360	9948310	9995390	60333.5			19.7888	95.8	0.5	80.1
1513	-9.82681e+006	-9.96568e+006	-1.00329e+007	2.22091e+000	9826810	9965680	10032900	64598.7				1513	-9.81572e+006	-9.96452e+006	-1.00393e+007	2.22091e+000	9815720	9964520	10039300	64574.7			24.01	96.4	0.5	78.1
1514	-1.00085e+007	-1.01029e+007	-1.04119e+007	1.06639e+000	10008500	10102900	10411900	32497.2				1514	-1.00031e+007	-1.01021e+007	-1.04142e+007	1.06639e+000	10003100	10102100	10414200	32489.4			7.79481	89.9	0.5	61.6
1515	-1.00315e+007	-1.01107e+007	-1.04209e+007	1.03100e+000	10031500	10110700	10420900	31500				1515	-1.00274e+007	-1.01100e+007	-1.04221e+007	1.03100e+000	10027400	10110000	10422100	31492.9			7.1005	89.4	0.5	60.7
1516	-1.01657e+007	-1.02869e+007	-1.03903e+007	1.71236e+000	10165700	10286900	10390300	53263.5				1516	-1.01645e+007	-1.02890e+007	-1.03831e+007	1.71236e+000	10164500	10289000	10383100	53241.4			22.0834	73.5	0.5	54.1
1517	-1.01419e+007	-1.01492e+007	-1.04681e+007	2.52912e+000	10141900	10149200	10468100	78260.2				1517	-1.01395e+007	-1.01480e+007	-1.04652e+007	2.52912e+000	10139500	10148000	10465200	78226.9			33.2437	62.4	0.5	56
1518	-1.01918e+007	-1.02047e+007	-1.05792e+007	1.38992e+000	10191800	10204700	10579200	43622.5				1518	-1.01907e+007	-1.02052e+007	-1.05742e+007	1.38992e+000	10190700	10205200	10574200	43606.2			16.2748	89.5	0.5	51
1519	-1.01900e+007	-1.02088e+007	-1.05676e+007	1.55559e+000	10190000	10208800	10567600	48791.2				1519	-1.01890e+007	-1.02098e+007	-1.05624e+007	1.55559e+000	10189000	10209800	10562400	48774.2			16.9849	88.2	0.5	51.2
1520	-1.01840e+007	-1.02165e+007	-1.05355e+007	1.48541e+000	10184000	10216500	10535500	46495.1				1520	-1.01830e+007	-1.02181e+007	-1.05297e+007	1.48541e+000	10183000	10218100	10529700	46478.9			16.2309	85.8	0.5	52
1521	-1.01882e+007	-1.02148e+007	-1.05542e+007	1.77437e+000	10188200	10214800	10554200	55618.2				1521	-1.01871e+007	-1.02159e+007	-1.05487e+007	1.77437e+000	10187100	10215900	10548700	55597.8			20.4482	86.9	0.5	51.5
1522	-9.51292e+006	-9.82069e+006	-9.83695e+006	1.86824e+000	9512920	9820690	9836950	51994.1				1522	-9.51239e+006	-9.82025e+006	-9.83671e+006	1.86824e+000	9512390	9820250	9836710	51989.8			4.28739	99.4	0.5	93.5
1523	-9.47628e+006	-9.81335e+006	-9.82619e+006	1.41754e+000	9476280	9813350	9826190	39305.7				1523	-9.47613e+006	-9.81300e+006	-9.82606e+006	1.41754e+000	9476130	9813000	9826060	39304			1.7087	99.5	0.5	94.9
1524	-9.44311e+006	-9.80511e+006	-9.81605e+006	1.26178e+000	9443110	9805110	9816050	34865.3				1524	-9.44318e+006	-9.80540e+006	-9.81614e+006	1.26178e+000	9443180	9805400	9816140	34866.4			-1.09027	99.7	0.5	96.1
1525	-9.40898e+006	-9.79595e+006	-9.80546e+006	1.19844e+000	9408980	9795950	9805460	32994.8				1525	-9.40919e+006	-9.79643e+006	-9.80563e+006	1.19844e+000	9409190	9796430	9805630	32996.7			-1.96584	99.8	0.5	97.3
1526	-9.37823e+006	-9.78844e+006	-9.79610e+006	9.58063e-001	9378230	9788440	9796100	26292.2				1526	-9.37875e+006	-9.78876e+006	-9.79630e+006	9.58063e-001	9378750	9788760	9796300	26294			-1.86537	99.6	0.5	98.4
1527	-9.54228e+006	-9.86667e+006	-9.91279e+006	2.05607e+000	9542280	9866670	9912790	57820.7				1527	-9.53515e+006	-9.86657e+006	-9.91955e+006	2.05607e+000	9535150	9866570	9919550	57820.5			0.161341	89.5	0.5	90
1528	-9.50722e+006	-9.86126e+006	-9.92574e+006	2.09634e+000	9507220	9861260	9925740	58849.2				1528	-9.49920e+006	-9.86100e+006	-9.93272e+006	2.09634e+000	9499200	9861000	9932720	58846.1			3.10791	87.9	0.5	90.7
1529	-9.46435e+006	-9.85352e+006	-9.93699e+006	2.36962e+000	9464350	9853520	9936990	66351.8				1529	-9.45586e+006	-9.85322e+006	-9.94425e+006	2.36962e+000	9455860	9853220	9944250	66347.7			4.10583	86.2	0.5	91.5
1530	-9.43065e+006	-9.84879e+006	-9.95136e+006	2.28385e+000	9430650	9848790	9951360	63854				1530	-9.42249e+006	-9.84883e+006	-9.95969e+006	2.28385e+000	9422490	9848830	9959690	63858			-4.0297	84.3	0.5	92.1
1531	-9.40210e+006	-9.84574e+006	-9.96743e+006	1.85744e+000	9402100	9845740	9967430	51884.1				1531	-9.39465e+006	-9.84595e+006	-9.97575e+006	1.85744e+000	9394650	9845950	9975750	51890.6			-6.44492	82.5	0.5	92.7
1532	-9.92658e+006	-1.00620e+007	-1.03268e+007	1.39187e+000	9926580	10062000	10326800	41839				1532	-9.91495e+006	-1.00602e+007	-1.03311e+007	1.39187e+000	9914950	10060200	10331100	41815.2			23.8051	56.2	0.5	66.5
1533	-9.98012e+006	-1.00890e+007	-1.03837e+007	1.71305e+000	9980120	10089000	10383700	51962.4				1533	-9.97131e+006	-1.00876e+007	-1.03866e+007	1.71305e+000	9971310	10087600	10386600	51938.7			23.6986	57.8	0.5	63.3
1534	-9.88065e+006	-1.00326e+007	-1.02527e+007	1.66125e+000	9880650	10032600	10252700	49442.2				1534	-9.86931e+006	-1.00309e+007	-1.02569e+007	1.66125e+000	9869310	10030900	10256900	49414.7			27.4503	55.2	0.5	70.1
1535	-9.86054e+006	-1.00186e+007	-1.02157e+007	1.85702e+000	9860540	10018600	10215700	55006.6				1535	-9.84887e+006	-1.00170e+007	-1.02205e+007	1.85702e+000	9848870	10017000	10220500	54977.4			29.2223	55.2	0.5	71.8
1536	-9.83992e+006	-1.00026e+007	-1.01706e+007	2.39986e+000	9839920	10002600	10170600	70697.4				1536	-9.82851e+006	-1.00010e+007	-1.01755e+007	2.39986e+000	9828510	10001000	10175500	70661.2			36.1175	55.1	0.5	73.7
1537	-9.82300e+006	-9.98550e+006	-1.01177e+007	2.46636e+000	9823000	9985500	10117700	72232				1537	-9.81194e+006	-9.98404e+006	-1.01228e+007	2.46636e+000	9811940	9984040	10122800	72198.1			33.9058	55.1	0.5	75.7
1538	-9.34055e+006	-9.78987e+006	-9.80065e+006	1.96707e+000	9340550	9789870	9800650	53871.6				1538	-9.33872e+006	-9.78942e+006	-9.80063e+006	1.96707e+000	9338720	9789420	9800630	53863.3			8.25887	56.2	0.5	99.2
1539	-9.35013e+006	-9.79131e+006	-9.79697e+006	1.61205e+000	9350130	9791310	9796970	44169.5				1539	-9.34840e+006	-9.79079e+006	-9.79659e+006	1.61205e+000	9348400	9790790	9796590	44161.7			7.83052	54.8	0.5	99
1540	-9.36965e+006	-9.79647e+006	-9.79853e+006	1.97133e+000	9369650	9796470	9798530	54108.7				1540	-9.36775e+006	-9.79582e+006	-9.79780e+006	1.97133e+000	9367750	9795820	9797800	54096.7			12.0324	53.5	0.5	98.5
1541	-9.42057e+006	-9.79776e+006	-9.80874e+006	1.48968e+000	9420570	9797760	9808740	41059.1				1541	-9.41906e+006	-9.79662e+006	-9.80809e+006	1.48968e+000	9419060	9796620	9808090	41049.8			9.25559	50.1	0.5	97
1542	-9.37408e+006	-9.79439e+006	-9.79654e+006	1.70538e+000	9374080	9794390	9796540	46809.1				1542	-9.37217e+006	-9.79390e+006	-9.79596e+006	1.70538e+000	9372170	9793900	9795960	46799.7			9.41832	52.3	0.5	98.5
1543	-1.02115e+007	-1.02211e+007	-1.06920e+007	7.95198e-001	10211500	10221100	10692000	25204.3				1543	-1.02098e+007	-1.02197e+007	-1.06880e+007	7.95198e-001	10209800	10219700	10688000	25192.7			11.6816	100	0.5	47.6
1544	-1.00079e+007	-1.00869e+007	-1.03474e+007	1.96259e+000	10007900	10086900	10347400	59482.9				1544	-1.00022e+007	-1.00858e+007	-1.03484e+007	1.96259e+000	10002200	10085800	10348400	59460.9			21.9973	98.7	0.5	63.6
1545	-1.00320e+007	-1.01001e+007	-1.03771e+007	1.94577e+000	10032000	10100100	10377100	59234				1545	-1.00266e+007	-1.00989e+007	-1.03776e+007	1.94577e+000	10026600	10098900	10377600	59210.9			23.1036	99.1	0.5	62.1
1546	-1.00553e+007	-1.01134e+007	-1.04083e+007	1.91489e+000	10055300	10113400	10408300	58554.7				1546	-1.00509e+007	-1.01123e+007	-1.04082e+007	1.91489e+000	10050900	10112300	10408200	58533.7			21.0347	99.6	0.5	60.5
1547	-9.31684e+006	-9.77833e+006	-9.77865e+006	9.17137e-001	9316840	9778330	9778650	25018.8				1547	-9.31682e+006	-9.77886e+006	-9.77938e+006	9.17137e-001	9316820	9778860	9779380	25021			-2.20464	97.8	0.5	101
1548	-9.32534e+006	-9.77808e+006	-9.78062e+006	8.92071e-001	9325340	9778080	9780620	24351.5				1548	-9.32649e+006	-9.77853e+006	-9.78102e+006	8.92071e-001	9326490	9778530	9781020	24354.8			-3.30856	98.9	0.5	100
1549	-9.34143e+006	-9.77969e+006	-9.78495e+006	9.20276e-001	9341430	9779690	9784950	25158.6				1549	-9.34202e+006	-9.78093e+006	-9.78540e+006	9.20276e-001	9342020	9780930	9785400	25162.6			-3.98708	99.7	0.5	99.8
1550	-9.22120e+006	-9.77006e+006	-9.83904e+006	1.20325e+000	9221200	9770060	9839040	32741.3				1550	-9.21846e+006	-9.77031e+006	-9.84283e+006	1.20325e+000	9218460	9770310	9842830	32745			-3.69577	73.1	0.5	102
1551	-9.25153e+006	-9.76775e+006	-9.79927e+006	9.73155e-001	9251530	9767750	9799270	26452.6				1551	-9.24944e+006	-9.76746e+006	-9.80019e+006	9.73155e-001	9249440	9767460	9800190	26450.2			2.41108	61.5	0.5	102
1552	-9.31177e+006	-9.78318e+006	-9.80209e+006	1.58594e+000	9311770	9783180	9802090	43335.7				1552	-9.30984e+006	-9.78279e+006	-9.80244e+006	1.58594e+000	9309840	9782790	9802440	43330.2			5.59527	58.2	0.5	99.9
1553	-9.42913e+006	-9.79754e+006	-9.81078e+006	1.41365e+000	9429130	9797540	9810780	38990.5				1553	-9.42724e+006	-9.79609e+006	-9.80996e+006	1.41365e+000	9427240	9796090	9809960	38979.4			11.0796	49.1	0.5	96.8
1554	-9.67316e+006	-9.85495e+006	-9.88454e+006	1.62214e+000	9673160	9854950	9884540	45886.9				1554	-9.67098e+006	-9.85253e+006	-9.88341e+006	1.62214e+000	9670980	9852530	9883410	45869			17.8376	50.7	0.5	87.9
1555	-9.80885e+006	-9.92661e+006	-9.93527e+006	2.41133e+000	9808850	9926610	9935270	69407.4				1555	-9.80338e+006	-9.92672e+006	-9.93396e+006	2.41133e+000	9803380	9926720	9933960	69376.5			30.8997	51.4	0.5	81.8
1556	-9.85228e+006	-9.97212e+006	-1.00338e+007	1.53494e+000	9852280	9972120	10033800	44743.2				1556	-9.84409e+006	-9.97068e+006	-1.00361e+007	1.53494e+000	9844090	9970680	10036100	44721.7			21.4788	51.6	0.5	77.4
1557	-1.00720e+007	-1.01239e+007	-1.04344e+007	1.55324e+000	10072000	10123900	10434400	47662.9				1557	-1.00676e+007	-1.01226e+007	-1.04336e+007	1.55324e+000	10067600	10122600	10433600	47642.9			19.9544	51.3	0.5	59.2
1558	-1.00385e+007	-1.01036e+007	-1.03851e+007	1.39219e+000	10038500	10103600	10385100	42431.9				1558	-1.00334e+007	-1.01024e+007	-1.03850e+007	1.39219e+000	10033400	10102400	10385000	42414.5			17.4471	50.8	0.5	61.6
1559	-1.01412e+007	-1.01637e+007	-1.05278e+007	2.64019e+000	10141200	10163700	10527800	82098.1				1559	-1.01387e+007	-1.01620e+007	-1.05235e+007	2.64019e+000	10138700	10162000	10523500	82052.4			45.684	55	0.5	54.3
1560	-1.01838e+007	-1.02668e+007	-1.04844e+007	1.67861e+000	10183800	10266800	10484400	52532				1560	-1.01824e+007	-1.02678e+007	-1.04775e+007	1.67861e+000	10182400	10267800	10477500	52506.6			25.3308	70.5	0.5	52
1561	-1.02225e+007	-1.02286e+007	-1.07116e+007	8.70619e-001	10222500	10228600	10711600	27663.3				1561	-1.02209e+007	-1.02271e+007	-1.07070e+007	8.70619e-001	10220900	10227100	10707000	27649.4			13.9267	99.3	0.5	46.7
1562	-1.02102e+007	-1.02164e+007	-1.06741e+007	8.76251e-001	10210200	10216400	10674100	27729.5				1562	-1.02090e+007	-1.02150e+007	-1.06699e+007	8.76251e-001	10209000	10215000	10669900	27717.1			12.3596	97.7	0.5	48.1
1563	-1.02038e+007	-1.02086e+007	-1.06488e+007	1.05779e+000	10203800	10208600	10648800	33387.7				1563	-1.02028e+007	-1.02074e+007	-1.06450e+007	1.05779e+000	10202800	10207400	10645000	33374.5			13.1522	96	0.5	49
1564	-1.02393e+007	-1.02425e+007	-1.07517e+007	5.22864e-001	10239300	10242500	10751700	16690.5				1564	-1.02377e+007	-1.02407e+007	-1.07462e+007	5.22864e-001	10237700	10240700	10746200	16680.8			9.71342	99.3	0.5	45
1565	-1.02322e+007	-1.02370e+007	-1.07366e+007	5.20428e-001	10232200	10237000	10736600	16582.8				1565	-1.02305e+007	-1.02354e+007	-1.07315e+007	5.20428e-001	10230500	10235400	10731500	16573.7			9.10631	99.6	0.5	45.7
1566	-1.02370e+007	-1.02415e+007	-1.07499e+007	5.31273e-001	10237000	10241500	10749900	16953.4				1566	-1.02352e+007	-1.02397e+007	-1.07446e+007	5.31273e-001	10235200	10239700	10744600	16943.5			9.85109	100	0.5	45.2
1567	-1.02256e+007	-1.02324e+007	-1.07242e+007	7.96013e-001	10225600	10232400	10724200	25325.1				1567	-1.02239e+007	-1.02308e+007	-1.07195e+007	7.96013e-001	10223900	10230800	10719500	25311.9			13.2325	100	0.5	46.2
1568	-1.01173e+007	-1.01521e+007	-1.05045e+007	1.76392e+000	10117300	10152100	10504500	54640.4				1568	-1.01146e+007	-1.01512e+007	-1.05032e+007	1.76392e+000	10114600	10151200	10503200	54623.1			17.3051	101	0.5	55.8
1569	-1.01350e+007	-1.01645e+007	-1.05373e+007	1.68901e+000	10135000	10164500	10537300	52536.3				1569	-1.01325e+007	-1.01634e+007	-1.05354e+007	1.68901e+000	10132500	10163400	10535400	52517.6			18.7319	102	0.5	54.4
1570	-1.01507e+007	-1.01760e+007	-1.05687e+007	1.52291e+000	10150700	10176000	10568700	47552.1				1570	-1.01485e+007	-1.01749e+007	-1.05663e+007	1.52291e+000	10148500	10174900	10566300	47534.5			17.6245	102	0.5	53
1571	-1.01809e+007	-1.01984e+007	-1.06298e+007	1.33570e+000	10180900	10198400	10629800	42018				1571	-1.01788e+007	-1.01971e+007	-1.06268e+007	1.33570e+000	10178800	10197100	10626800	42000.5			17.4875	102	0.5	50.4
1572	-1.01968e+007	-1.02101e+007	-1.06618e+007	1.14365e+000	10196800	10210100	10661800	36116.8				1572	-1.01947e+007	-1.02087e+007	-1.06585e+007	1.14365e+000	10194700	10208700	10658500	36100.9			15.9645	102	0.5	49
1573	-1.01654e+007	-1.01871e+007	-1.05992e+007	1.44963e+000	10165400	10187100	10599200	45431.2				1573	-1.01629e+007	-1.01857e+007	-1.05962e+007	1.44963e+000	10162900	10185700	10596200	45410.8			20.37	103	0.5	51.7
1574	-9.98609e+006	-1.00716e+007	-1.03065e+007	1.90549e+000	9986090	10071600	10306500	57454.4				1574	-9.98017e+006	-1.00706e+007	-1.03085e+007	1.90549e+000	9980170	10070600	10308500	57436.5			17.8747	99.5	0.5	65.5
1575	-9.94495e+006	-1.00429e+007	-1.02303e+007	1.86668e+000	9944950	10042900	10230300	55740.4				1575	-9.93751e+006	-1.00416e+007	-1.02324e+007	1.86668e+000	9937510	10041600	10232400	55716.7			23.7035	99.8	0.5	68.9
1576	-9.96616e+006	-1.00560e+007	-1.02625e+007	1.90682e+000	9966160	10056000	10262500	57191.1				1576	-9.95960e+006	-1.00548e+007	-1.02644e+007	1.90682e+000	9959600	10054800	10264400	57169.7			21.3926	100	0.5	67.3
1577	-9.87032e+006	-9.98450e+006	-1.00663e+007	2.00446e+000	9870320	9984500	10066300	58676.9				1577	-9.86097e+006	-9.98347e+006	-1.00715e+007	2.00446e+000	9860970	9983470	10071500	58657.5			19.378	98.9	0.5	75.9
1578	-9.88637e+006	-9.99797e+006	-1.01053e+007	1.98701e+000	9886370	9997970	10105300	58434.2				1578	-9.87759e+006	-9.99706e+006	-1.01104e+007	1.98701e+000	9877590	9997060	10110400	58417.3			16.9079	99.3	0.5	74.2
1579	-9.90676e+006	-1.00123e+007	-1.01436e+007	1.89809e+000	9906760	10012300	10143600	56092.6				1579	-9.89888e+006	-1.00114e+007	-1.01476e+007	1.89809e+000	9898880	10011400	10147600	56075.6			16.9822	99.9	0.5	72.6
1580	-9.92717e+006	-1.00264e+007	-1.01808e+007	1.90742e+000	9927170	10026400	10180800	56638.8				1580	-9.92010e+006	-1.00253e+007	-1.01831e+007	1.90742e+000	9920100	10025300	10183100	56617.5			21.3514	100	0.5	70.9
1581	-9.84963e+006	-9.95402e+006	-9.96246e+006	1.68103e+000	9849630	9954020	9962460	48697.5				1581	-9.84086e+006	-9.95298e+006	-9.96698e+006	1.68103e+000	9840860	9952980	9966980	48680.7			16.8707	100	0.5	79.5
1582	-9.86307e+006	-9.97062e+006	-1.00169e+007	1.63771e+000	9863070	9970620	10016900	47713.4				1582	-9.85494e+006	-9.96987e+006	-1.00219e+007	1.63771e+000	9854940	9969870	10021900	47701.6			11.8538	99.7	0.5	77.6
1583	-9.83049e+006	-9.91766e+006	-9.93838e+006	1.69159e+000	9830490	9917660	9938380	48741.4				1583	-9.82408e+006	-9.92190e+006	-9.93785e+006	1.69159e+000	9824080	9921900	9937850	48732.8			8.59206	101	0.5	81.4
1584	-9.77532e+006	-9.87482e+006	-9.91440e+006	1.67019e+000	9775320	9874820	9914400	47731.1				1584	-9.77287e+006	-9.87533e+006	-9.91392e+006	1.67019e+000	9772870	9875330	9913920	47723.4			7.71989	101	0.5	84.4
1585	-9.80504e+006	-9.88839e+006	-9.92499e+006	1.38664e+000	9805040	9888390	9924990	39771.7				1585	-9.80131e+006	-9.89031e+006	-9.92455e+006	1.38664e+000	9801310	9890310	9924550	39765.8			5.92596	101	0.5	83
1586	-9.29096e+006	-9.77107e+006	-9.77341e+006	1.13224e+000	9290960	9771070	9773410	30806.8				1586	-9.29133e+006	-9.77149e+006	-9.77476e+006	1.13224e+000	9291330	9771490	9774760	30811.4			-4.62774	97.1	0.5	102
1587	-9.26525e+006	-9.76377e+006	-9.76928e+006	1.44605e+000	9265250	9763770	9769280	39246.9				1587	-9.26508e+006	-9.76403e+006	-9.77053e+006	1.44605e+000	9265080	9764030	9770530	39250.7			-3.79025	96.1	0.5	102
1588	-9.25680e+006	-9.76649e+006	-9.78884e+006	2.15748e+000	9256800	9766490	9788840	58616.5				1588	-9.25618e+006	-9.76682e+006	-9.79084e+006	2.15748e+000	9256180	9766820	9790840	58623.8			-7.38291	90.9	0.5	102
1589	-9.24858e+006	-9.75983e+006	-9.76984e+006	1.55623e+000	9248580	9759830	9769840	42181				1589	-9.24826e+006	-9.76017e+006	-9.77156e+006	1.55623e+000	9248260	9760170	9771560	42186.4			-5.32577	94.5	0.5	103
1590	-9.23695e+006	-9.75798e+006	-9.77393e+006	1.75886e+000	9236950	9757980	9773930	47644.6				1590	-9.23648e+006	-9.75840e+006	-9.77611e+006	1.75886e+000	9236480	9758400	9776110	47652			-7.39996	92.5	0.5	103
1591	-9.24057e+006	-9.76357e+006	-9.79314e+006	2.16517e+000	9240570	9763570	9793140	58768.9				1591	-9.23934e+006	-9.76392e+006	-9.79581e+006	2.16517e+000	9239340	9763920	9795810	58776.9			-7.98941	88.8	0.5	102
1592	-9.20371e+006	-9.75578e+006	-9.79816e+006	2.01294e+000	9203710	9755780	9798160	54495.3				1592	-9.20221e+006	-9.75616e+006	-9.80122e+006	2.01294e+000	9202210	9756160	9801220	54503.4			-8.15755	84.6	0.5	103
1593	-9.22265e+006	-9.76003e+006	-9.79660e+006	2.08221e+000	9222650	9760030	9796600	56450.9				1593	-9.22173e+006	-9.76054e+006	-9.79961e+006	2.08221e+000	9221730	9760540	9799610	56461.8			-10.8673	86.7	0.5	103
1594	-9.18911e+006	-9.75652e+006	-9.81579e+006	1.75909e+000	9189110	9756520	9815790	47640.8				1594	-9.18722e+006	-9.75704e+006	-9.81981e+006	1.75909e+000	9187220	9757040	9819810	47650.5			-9.74051	77.9	0.5	103
1595	-9.18786e+006	-9.75365e+006	-9.80531e+006	1.93223e+000	9187860	9753650	9805310	52275.4				1595	-9.18631e+006	-9.75418e+006	-9.80902e+006	1.93223e+000	9186310	9754180	9809020	52286.1			-10.6996	81.1	0.5	104
1596	-9.18387e+006	-9.75057e+006	-9.79670e+006	1.99079e+000	9183870	9750570	9796700	53800.5				1596	-9.18277e+006	-9.75126e+006	-9.80063e+006	1.99079e+000	9182770	9751260	9800630	53814.5			-14.0515	82.7	0.5	104
1597	-9.18747e+006	-9.75643e+006	-9.81708e+006	1.62112e+000	9187470	9756430	9817080	43903.3				1597	-9.18560e+006	-9.75690e+006	-9.82085e+006	1.62112e+000	9185600	9756900	9820850	43911.4			-8.08914	76.4	0.5	103
1598	-9.20693e+006	-9.76452e+006	-9.83067e+006	1.50436e+000	9206930	9764520	9830670	40856.1				1598	-9.20459e+006	-9.76485e+006	-9.83434e+006	1.50436e+000	9204590	9764850	9834340	40861.7			-5.56388	74.8	0.5	102
1599	-9.20203e+006	-9.75235e+006	-9.78583e+006	8.61158e-001	9202030	9752350	9785830	23284.8				1599	-9.20105e+006	-9.75238e+006	-9.78693e+006	8.61158e-001	9201050	9752380	9786930	23285.2			-0.40524	62.9	0.5	104
1600	-9.18739e+006	-9.74814e+006	-9.78327e+006	8.15778e-001	9187390	9748140	9783270	22026				1600	-9.18680e+006	-9.74836e+006	-9.78474e+006	8.15778e-001	9186800	9748360	9784740	22027.9			-1.83224	63.8	0.5	104
1601	-9.18925e+006	-9.75003e+006	-9.78913e+006	7.55885e-001	9189250	9750030	9789130	20422.8				1601	-9.18868e+006	-9.75030e+006	-9.79082e+006	7.55885e-001	9188680	9750300	9790820	20424.9			-2.12244	65	0.5	104
1602	-9.21650e+006	-9.75633e+006	-9.78763e+006	9.07068e-001	9216500	9756330	9787630	24559.4				1602	-9.21521e+006	-9.75630e+006	-9.78879e+006	9.07068e-001	9215210	9756300	9788790	24559.3			0.072265	62.1	0.5	103
1603	-9.72275e+006	-9.86442e+006	-9.89899e+006	1.74566e+000	9722750	9864420	9898990	49625.7				1603	-9.72094e+006	-9.86153e+006	-9.89784e+006	1.74566e+000	9720940	9861530	9897840	49606			19.6828	50	0.5	86.2
1604	-9.77015e+006	-9.87631e+006	-9.91350e+006	1.86128e+000	9770150	9876310	9913500	53175.9				1604	-9.76893e+006	-9.87439e+006	-9.91273e+006	1.86128e+000	9768930	9874390	9912730	53161.8			14.0591	49.2	0.5	84.4
1605	-9.80232e+006	-9.89577e+006	-9.92613e+006	1.78268e+000	9802320	9895770	9926130	51151.2				1605	-9.79887e+006	-9.89394e+006	-9.92484e+006	1.78268e+000	9798870	9893940	9924840	51128.6			22.6033	49.6	0.5	83
1606	-9.87119e+006	-9.98369e+006	-1.00622e+007	1.37223e+000	9871190	9983690	10062200	40158.5				1606	-9.86352e+006	-9.98247e+006	-1.00648e+007	1.37223e+000	9863520	9982470	10064800	40142			16.4439	50.7	0.5	76
1607	-9.88903e+006	-9.99560e+006	-1.00930e+007	1.31620e+000	9889030	9995600	10093000	38675.3				1607	-9.88138e+006	-9.99444e+006	-1.00959e+007	1.31620e+000	9881380	9994440	10095900	38660.5			14.79	50	0.5	74.6
1608	-9.90595e+006	-1.00072e+007	-1.01233e+007	1.27689e+000	9905950	10007200	10123300	37668.1				1608	-9.89865e+006	-1.00059e+007	-1.01253e+007	1.27689e+000	9898650	10005900	10125300	37652			16.14	49.3	0.5	73.2
1609	-9.92275e+006	-1.00188e+007	-1.01542e+007	1.21687e+000	9922750	10018800	10154200	36040.1				1609	-9.91643e+006	-1.00176e+007	-1.01557e+007	1.21687e+000	9916430	10017600	10155700	36026			14.07	48.7	0.5	71.8
1610	-9.95035e+006	-1.00393e+007	-1.02102e+007	1.04891e+000	9950350	10039300	10210200	31282.1				1610	-9.94397e+006	-1.00382e+007	-1.02121e+007	1.04891e+000	9943970	10038200	10212100	31270.9			11.2082	48.3	0.5	69.3
1611	-9.93969e+006	-1.00298e+007	-1.01820e+007	1.09585e+000	9939690	10029800	10182000	32576.6				1611	-9.93341e+006	-1.00286e+007	-1.01833e+007	1.09585e+000	9933410	10028600	10183300	32563.6			13.0398	48.1	0.5	70.5
1612	-9.96541e+006	-1.00480e+007	-1.02309e+007	8.53426e-001	9965410	10048000	10230900	25527.4				1612	-9.95957e+006	-1.00470e+007	-1.02325e+007	8.53426e-001	9959570	10047000	10232500	25518.8			8.58553	47.6	0.5	68.3
1613	-9.97842e+006	-1.00571e+007	-1.02549e+007	9.38159e-001	9978420	10057100	10254900	28148				1613	-9.97290e+006	-1.00559e+007	-1.02556e+007	9.38159e-001	9972900	10055900	10255600	28137.1			10.9437	47.5	0.5	67.2
1614	-9.99199e+006	-1.00683e+007	-1.02873e+007	1.18617e+000	9991990	10068300	10287300	35724.8				1614	-9.98614e+006	-1.00671e+007	-1.02880e+007	1.18617e+000	9986140	10067100	10288000	35710.2			14.6062	48.1	0.5	65.8
1615	-1.00075e+007	-1.00804e+007	-1.03211e+007	1.33582e+000	10007500	10080400	10321100	40396.4				1615	-1.00019e+007	-1.00792e+007	-1.03220e+007	1.33582e+000	10001900	10079200	10322000	40381.1			15.2659	48.7	0.5	64.4
1616	-1.00232e+007	-1.00923e+007	-1.03540e+007	1.39458e+000	10023200	10092300	10354000	42342.8				1616	-1.00184e+007	-1.00914e+007	-1.03551e+007	1.39458e+000	10018400	10091400	10355100	42330.4			12.3769	49.6	0.5	63
1617	-1.00873e+007	-1.01328e+007	-1.04556e+007	1.43686e+000	10087300	10132800	10455600	44223.2				1617	-1.00833e+007	-1.01316e+007	-1.04544e+007	1.43686e+000	10083300	10131600	10454400	44205			18.2687	50.2	0.5	58.1
1618	-1.01275e+007	-1.01592e+007	-1.05230e+007	8.38374e-001	10127500	10159200	10523000	26031.1				1618	-1.01242e+007	-1.01576e+007	-1.05199e+007	8.38374e-001	10124200	10157600	10519900	26017.6			13.5459	48.6	0.5	55
1619	-1.01748e+007	-1.01776e+007	-1.05512e+007	2.33983e+000	10174800	10177600	10551200	73092.9				1619	-1.01735e+007	-1.01760e+007	-1.05458e+007	2.33983e+000	10173500	10176000	10545800	73053			39.9579	58.5	0.5	52.7
1620	-1.01672e+007	-1.01767e+007	-1.05550e+007	2.57023e+000	10167200	10176700	10555000	80267.5				1620	-1.01656e+007	-1.01750e+007	-1.05496e+007	2.57023e+000	10165600	10175000	10549600	80221.6			45.939	56.9	0.5	52.9
1621	-1.01911e+007	-1.02801e+007	-1.05010e+007	1.54017e+000	10191100	10280100	10501000	48316.1				1621	-1.01898e+007	-1.02815e+007	-1.04940e+007	1.54017e+000	10189800	10281500	10494000	48294.1			22.0542	72.3	0.5	51.1
1622	-1.01937e+007	-1.02865e+007	-1.05053e+007	1.27775e+000	10193700	10286500	10505300	40118.3				1622	-1.01925e+007	-1.02886e+007	-1.04981e+007	1.27775e+000	10192500	10288600	10498100	40101.5			16.7786	75.4	0.5	50.7
1623	-1.01972e+007	-1.02863e+007	-1.05196e+007	1.51407e+000	10197200	10286300	10519600	47593.2				1623	-1.01959e+007	-1.02880e+007	-1.05126e+007	1.51407e+000	10195900	10288000	10512600	47572.4			20.8149	74	0.5	50.4
1624	-1.02016e+007	-1.02871e+007	-1.05367e+007	1.50297e+000	10201600	10287100	10536700	47313.5				1624	-1.02003e+007	-1.02889e+007	-1.05298e+007	1.50297e+000	10200300	10288900	10529800	47293.4			20.0958	75.6	0.5	49.8
1625	-1.02025e+007	-1.02146e+007	-1.06129e+007	1.28756e+000	10202500	10214600	10612900	40554.1				1625	-1.02014e+007	-1.02151e+007	-1.06081e+007	1.28756e+000	10201400	10215100	10608100	40539.6			14.5878	90.4	0.5	49.7
1626	-1.02132e+007	-1.02248e+007	-1.06467e+007	1.12229e+000	10213200	10224800	10646700	35475.6				1626	-1.02121e+007	-1.02250e+007	-1.06418e+007	1.12229e+000	10212100	10225000	10641800	35461.9			13.6698	91.2	0.5	48.4
1627	-1.02238e+007	-1.02346e+007	-1.06800e+007	9.16405e-001	10223800	10234600	10680000	29069.6				1627	-1.02225e+007	-1.02348e+007	-1.06745e+007	9.16405e-001	10222500	10234800	10674500	29056.9			12.7352	92	0.5	47.2
1628	-1.02273e+007	-1.02363e+007	-1.06927e+007	7.46342e-001	10227300	10236300	10692700	23702.9				1628	-1.02258e+007	-1.02360e+007	-1.06869e+007	7.46342e-001	10225800	10236000	10686900	23691			11.9027	92.8	0.5	46.8
1629	-1.02219e+007	-1.02268e+007	-1.06802e+007	1.00661e+000	10221900	10226800	10680200	31912.1				1629	-1.02205e+007	-1.02261e+007	-1.06750e+007	1.00661e+000	10220500	10226100	10675000	31896.7			15.3501	93.8	0.5	47.5
1630	-1.02145e+007	-1.02147e+007	-1.06631e+007	1.07895e+000	10214500	10214700	10663100	34124.3				1630	-1.02134e+007	-1.02139e+007	-1.06584e+007	1.07895e+000	10213400	10213900	10658400	34109.5			14.853	94.9	0.5	48.3
1631	-1.02214e+007	-1.02262e+007	-1.07032e+007	8.30345e-001	10221400	10226200	10703200	26362.9				1631	-1.02201e+007	-1.02247e+007	-1.06984e+007	8.30345e-001	10220100	10224700	10698400	26349.8			13.1339	98.3	0.5	47
1632	-1.02307e+007	-1.02347e+007	-1.07286e+007	6.79128e-001	10230700	10234700	10728600	21622.8				1632	-1.02292e+007	-1.02331e+007	-1.07235e+007	6.79128e-001	10229200	10233100	10723500	21611.2			11.6059	98.9	0.5	45.9
1633	-9.77516e+006	-9.94025e+006	-9.98066e+006	2.02062e+000	9775160	9940250	9980660	58264.9				1633	-9.76673e+006	-9.93895e+006	-9.98377e+006	2.02062e+000	9766730	9938950	9983770	58239.8			25.1644	55.4	0.5	81.2
1634	-9.81007e+006	-9.96971e+006	-1.00661e+007	2.09514e+000	9810070	9969710	10066100	61027.9				1634	-9.79964e+006	-9.96827e+006	-1.00707e+007	2.09514e+000	9799640	9968270	10070700	60999.5			28.4028	55.1	0.5	77.7
1635	-9.51896e+006	-9.86161e+006	-9.91544e+006	1.79930e+000	9518960	9861610	9915440	50514.2				1635	-9.51388e+006	-9.86131e+006	-9.91931e+006	1.79930e+000	9513880	9861310	9919310	50510			4.17782	61.2	0.5	90.6
1636	-9.58969e+006	-9.87639e+006	-9.90513e+006	1.76283e+000	9589690	9876390	9905130	49735.9				1636	-9.58447e+006	-9.87589e+006	-9.90828e+006	1.76283e+000	9584470	9875890	9908280	49727.9			7.93733	58.8	0.5	88.8
1637	-9.96628e+006	-1.00908e+007	-1.04050e+007	1.08432e+000	9966280	10090800	10405000	32913.5				1637	-9.95931e+006	-1.00900e+007	-1.04085e+007	1.08432e+000	9959310	10090000	10408500	32905.1			8.45324	89.3	0.5	63
1638	-1.00512e+007	-1.01170e+007	-1.04268e+007	1.30258e+000	10051200	10117000	10426800	39879.8				1638	-1.00477e+007	-1.01161e+007	-1.04267e+007	1.30258e+000	10047700	10116100	10426700	39868.3			11.4939	88.1	0.5	59.9
1639	-1.01541e+007	-1.01958e+007	-1.04339e+007	2.66429e+000	10154100	10195800	10433900	82564.8				1639	-1.01529e+007	-1.01941e+007	-1.04306e+007	2.66429e+000	10152900	10194100	10430600	82531.3			33.5208	67.3	0.5	55.5
1640	-1.01566e+007	-1.02284e+007	-1.04116e+007	2.21570e+000	10156600	10228400	10411600	68716.5				1640	-1.01554e+007	-1.02269e+007	-1.04080e+007	2.21570e+000	10155400	10226900	10408000	68688.2			28.3407	69.5	0.5	55.2
1641	-1.01577e+007	-1.02591e+007	-1.03853e+007	1.98177e+000	10157700	10259100	10385300	61480.8				1641	-1.01565e+007	-1.02578e+007	-1.03818e+007	1.98177e+000	10156500	10257800	10381800	61456.7			24.1131	71.5	0.5	55.1
1642	-1.01549e+007	-1.02745e+007	-1.03588e+007	1.68522e+000	10154900	10274500	10358800	52232.4				1642	-1.01540e+007	-1.02775e+007	-1.03518e+007	1.68522e+000	10154000	10277500	10351800	52215.5			16.8941	77.3	0.5	55.4
1643	-1.01566e+007	-1.02977e+007	-1.03424e+007	1.65225e+000	10156600	10297700	10342400	51238.2				1643	-1.01556e+007	-1.03028e+007	-1.03331e+007	1.65225e+000	10155600	10302800	10333100	51220.7			17.5013	75.4	0.5	55.2
1644	-1.00074e+007	-1.01014e+007	-1.04070e+007	1.40825e+000	10007400	10101400	10407000	42893.6				1644	-9.99924e+006	-1.00999e+007	-1.04088e+007	1.40825e+000	9999240	10099900	10408800	42872.4			21.2477	59.5	0.5	61.8
1645	-1.00913e+007	-1.01314e+007	-1.04457e+007	2.84723e+000	10091300	10131400	10445700	87587.1				1645	-1.00871e+007	-1.01301e+007	-1.04447e+007	2.84723e+000	10087100	10130100	10444700	87550.4			36.707	61	0.5	58.1
1646	-1.01486e+007	-1.01616e+007	-1.04457e+007	2.76081e+000	10148600	10161600	10445700	85405.6				1646	-1.01474e+007	-1.01593e+007	-1.04430e+007	2.76081e+000	10147400	10159300	10443000	85371			34.5847	65.1	0.5	56.1
1647	-9.89566e+006	-1.00478e+007	-1.02998e+007	1.55382e+000	9895660	10047800	10299800	46485.3				1647	-9.88382e+006	-1.00462e+007	-1.03050e+007	1.55382e+000	9883820	10046200	10305000	46461.7			23.6342	56.2	0.5	68.1
1648	-9.64691e+006	-9.89456e+006	-9.92214e+006	2.08307e+000	9646910	9894560	9922140	59136.4				1648	-9.64129e+006	-9.89390e+006	-9.92510e+006	2.08307e+000	9641290	9893900	9925100	59123.9			12.5093	58.1	0.5	86.7
1649	-9.49047e+006	-9.86014e+006	-9.93791e+006	1.89445e+000	9490470	9860140	9937910	53164.7				1649	-9.48485e+006	-9.85990e+006	-9.94257e+006	1.89445e+000	9484850	9859900	9942570	53161.8			2.96094	63	0.5	90.8
1650	-9.41561e+006	-9.84699e+006	-9.95905e+006	2.50209e+000	9415610	9846990	9959050	69916.8				1650	-9.41032e+006	-9.84706e+006	-9.96463e+006	2.50209e+000	9410320	9847060	9964630	69920.9			-4.05021	66.5	0.5	92.5
1651	-9.34949e+006	-9.82981e+006	-9.95495e+006	1.91375e+000	9349490	9829810	9954950	53169.4				1651	-9.34487e+006	-9.83006e+006	-9.96060e+006	1.91375e+000	9344870	9830060	9960600	53175.9			-6.52528	70.4	0.5	94.4
1652	-9.37636e+006	-9.83938e+006	-9.96721e+006	1.76663e+000	9376360	9839380	9967210	49243				1652	-9.37143e+006	-9.83960e+006	-9.97302e+006	1.76663e+000	9371430	9839600	9973020	49248.4			-5.46442	69	0.5	93.2
1653	-9.45523e+006	-9.85714e+006	-9.96091e+006	2.13892e+000	9455230	9857140	9960910	59972.5				1653	-9.44928e+006	-9.85687e+006	-9.96577e+006	2.13892e+000	9449280	9856870	9965770	59968.8			3.70096	65	0.5	91.1
1654	-9.33892e+006	-9.83077e+006	-9.96946e+006	1.97846e+000	9338920	9830770	9969460	54990.4				1654	-9.33381e+006	-9.83109e+006	-9.97586e+006	1.97846e+000	9333810	9831090	9975860	54998.7			-8.31243	72.6	0.5	94.3
1655	-9.33913e+006	-9.82995e+006	-9.96588e+006	1.92873e+000	9339130	9829950	9965880	53592.1				1655	-9.33373e+006	-9.83043e+006	-9.97323e+006	1.92873e+000	9333730	9830430	9973230	53603.5			-11.3295	77.8	0.5	94.4
1656	-9.33748e+006	-9.83265e+006	-9.97856e+006	1.96084e+000	9337480	9832650	9978560	54538.2				1656	-9.33218e+006	-9.83316e+006	-9.98594e+006	1.96084e+000	9332180	9833160	9985940	54550.4			-12.1605	76.1	0.5	94.1
1657	-9.33982e+006	-9.83566e+006	-9.98853e+006	1.84528e+000	9339820	9835660	9988530	51379.2				1657	-9.33388e+006	-9.83596e+006	-9.99572e+006	1.84528e+000	9333880	9835960	9995720	51387.1			-7.9167	74.5	0.5	93.7
1658	-9.36415e+006	-9.83884e+006	-9.97719e+006	2.37344e+000	9364150	9838840	9977190	66149.6				1658	-9.35795e+006	-9.83937e+006	-9.98557e+006	2.37344e+000	9357950	9839370	9985570	66165.2			-15.5847	79.8	0.5	93.4
1659	-9.59862e+006	-9.88136e+006	-9.91650e+006	2.45745e+000	9598620	9881360	9916500	69452.9				1659	-9.59009e+006	-9.88092e+006	-9.92322e+006	2.45745e+000	9590090	9880920	9923220	69444.2			8.68993	90.9	0.5	88
1660	-9.86411e+006	-1.00524e+007	-1.03502e+007	1.71492e+000	9864110	10052400	10350200	51394.4				1660	-9.85201e+006	-1.00513e+007	-1.03577e+007	1.71492e+000	9852010	10051300	10357700	51377.6			16.7595	91	0.5	67.7
1661	-9.85879e+006	-1.00416e+007	-1.03110e+007	1.64076e+000	9858790	10041600	10311000	48988.1				1661	-9.84683e+006	-1.00404e+007	-1.03181e+007	1.64076e+000	9846830	10040400	10318100	48970.7			17.3991	92.2	0.5	69
1662	-9.85023e+006	-1.00582e+007	-1.03876e+007	1.30988e+000	9850230	10058200	10387600	39337.3				1662	-9.83817e+006	-1.00571e+007	-1.03953e+007	1.30988e+000	9838170	10057100	10395300	39325.3			11.9686	89.3	0.5	66.9
1663	-9.86744e+006	-1.00666e+007	-1.04048e+007	1.03774e+000	9867440	10066600	10404800	31252.8				1663	-9.85644e+006	-1.00657e+007	-1.04121e+007	1.03774e+000	9856440	10065700	10412100	31244.9			7.85975	88.6	0.5	66
1664	-9.91705e+006	-1.00788e+007	-1.04051e+007	9.25076e-001	9917050	10078800	10405100	27970.4				1664	-9.90751e+006	-1.00777e+007	-1.04100e+007	9.25076e-001	9907510	10077700	10410000	27960.8			9.53867	88.8	0.5	64.5
1665	-1.01028e+007	-1.01292e+007	-1.04251e+007	1.48224e+000	10102800	10129200	10425100	45560.8				1665	-1.01021e+007	-1.01285e+007	-1.04232e+007	1.48224e+000	10102100	10128500	10423200	45550.9			9.91926	85	0.5	58.4
1666	-1.00743e+007	-1.01230e+007	-1.04282e+007	1.42804e+000	10074300	10123000	10428200	43806.5				1666	-1.00722e+007	-1.01223e+007	-1.04275e+007	1.42804e+000	10072200	10122300	10427500	43796.6			9.92419	86.6	0.5	59.2
1667	-1.01427e+007	-1.01713e+007	-1.04120e+007	1.47164e+000	10142700	10171300	10412000	45433.8				1667	-1.01421e+007	-1.01731e+007	-1.04076e+007	1.47164e+000	10142100	10173100	10407600	45423.9			9.832	82.4	0.5	56.8
1668	-1.01342e+007	-1.01345e+007	-1.04153e+007	1.40249e+000	10134200	10134500	10415300	43182.6				1668	-1.01340e+007	-1.01347e+007	-1.04130e+007	1.40249e+000	10134000	10134700	10413000	43175.9			6.65997	83.4	0.5	57.8
1669	-1.00421e+007	-1.01139e+007	-1.04235e+007	1.70184e+000	10042100	10113900	10423500	52051.2				1669	-1.00356e+007	-1.01125e+007	-1.04243e+007	1.70184e+000	10035600	10112500	10424300	52027.8			23.4702	60.4	0.5	60.3
1670	-9.97510e+006	-1.00905e+007	-1.03949e+007	1.37566e+000	9975100	10090500	10394900	41750.8				1670	-9.96567e+006	-1.00891e+007	-1.03986e+007	1.37566e+000	9965670	10089100	10398600	41732.4			18.3684	59.3	0.5	63.1
1671	-9.99515e+006	-1.00989e+007	-1.04090e+007	1.34744e+000	9995150	10098900	10409000	41008.3				1671	-9.98656e+006	-1.00975e+007	-1.04117e+007	1.34744e+000	9986560	10097500	10411700	40989.7			18.6358	60.2	0.5	62.2
1672	-9.66110e+006	-9.89543e+006	-9.91151e+006	2.37995e+000	9661100	9895430	9911510	67582.3				1672	-9.65289e+006	-9.89495e+006	-9.91779e+006	2.37995e+000	9652890	9894950	9917790	67572.7			9.63506	92.8	0.5	86.5
1673	-1.01394e+007	-1.01678e+007	-1.05464e+007	7.43043e-001	10139400	10167800	10546400	23137.7				1673	-1.01362e+007	-1.01661e+007	-1.05426e+007	7.43043e-001	10136200	10166100	10542600	23124.6			13.1169	48.1	0.5	53.9
1674	-1.02031e+007	-1.02148e+007	-1.06749e+007	9.89479e-001	10203100	10214800	10674900	31297.3				1674	-1.02014e+007	-1.02135e+007	-1.06710e+007	9.89479e-001	10201400	10213500	10671000	31283.2			14.1087	101	0.5	48.3
1675	-1.00984e+007	-1.01397e+007	-1.04724e+007	1.83306e+000	10098400	10139700	10472400	56546.4				1675	-1.00952e+007	-1.01387e+007	-1.04717e+007	1.83306e+000	10095200	10138700	10471700	56528.5			17.8191	101	0.5	57.3
1676	-1.00776e+007	-1.01267e+007	-1.04404e+007	1.86833e+000	10077600	10126700	10440400	57385.8				1676	-1.00739e+007	-1.01257e+007	-1.04397e+007	1.86833e+000	10073900	10125700	10439700	57365.9			19.9567	100	0.5	58.9
1677	-9.73252e+006	-9.86145e+006	-9.90065e+006	2.22963e+000	9732520	9861450	9900650	63419.7				1677	-9.73102e+006	-9.86110e+006	-9.90020e+006	2.22963e+000	9731020	9861100	9900200	63409.9			9.81485	101	0.5	86
1678	-9.68101e+006	-9.85077e+006	-9.88543e+006	2.22292e+000	9681010	9850770	9885430	62900.4				1678	-9.68083e+006	-9.85039e+006	-9.88530e+006	2.22292e+000	9680830	9850390	9885300	62897.4			2.95379	101	0.5	87.8
1679	-9.40982e+006	-9.79438e+006	-9.80528e+006	1.31310e+000	9409820	9794380	9805280	36149.1				1679	-9.41029e+006	-9.79374e+006	-9.80524e+006	1.31310e+000	9410290	9793740	9805240	36148.5			0.608118	101	0.5	97.4
1680	-9.37800e+006	-9.78556e+006	-9.79534e+006	8.75179e-001	9378000	9785560	9795340	24011				1680	-9.37760e+006	-9.78485e+006	-9.79507e+006	8.75179e-001	9377600	9784850	9795070	24008.7			2.29307	101	0.5	98.5
1681	-9.36525e+006	-9.78486e+006	-9.79205e+006	1.10500e+000	9365250	9784860	9792050	30282.3				1681	-9.36486e+006	-9.78478e+006	-9.79193e+006	1.10500e+000	9364860	9784780	9791930	30281.1			1.20554	100	0.5	99.1
1682	-9.18947e+006	-9.75562e+006	-9.81176e+006	1.85541e+000	9189470	9755620	9811760	50232.7				1682	-9.18754e+006	-9.75609e+006	-9.81562e+006	1.85541e+000	9187540	9756090	9815620	50242.1			-9.37542	79.4	0.5	103
1683	-9.21801e+006	-9.76807e+006	-9.83412e+006	1.11449e+000	9218010	9768070	9834120	30304.8				1683	-9.21563e+006	-9.76836e+006	-9.83769e+006	1.11449e+000	9215630	9768360	9837690	30308.5			-3.73353	71.9	0.5	102
1684	-9.21714e+006	-9.76677e+006	-9.82965e+006	1.08873e+000	9217140	9766770	9829650	29590.4				1684	-9.21488e+006	-9.76706e+006	-9.83308e+006	1.08873e+000	9214880	9767060	9833080	29594			-3.57494	70.8	0.5	102
1685	-9.21685e+006	-9.76559e+006	-9.82514e+006	1.02687e+000	9216850	9765590	9825140	27897.2				1685	-9.21477e+006	-9.76588e+006	-9.82838e+006	1.02687e+000	9214770	9765880	9828380	27900.5			-3.31173	69.7	0.5	102
1686	-9.26898e+006	-9.77233e+006	-9.80053e+006	1.13087e+000	9268980	9772330	9800530	30787.5				1686	-9.26696e+006	-9.77199e+006	-9.80118e+006	1.13087e+000	9266960	9771990	9801180	30784.1			3.37579	60.5	0.5	101
1687	-9.28862e+006	-9.77738e+006	-9.80156e+006	1.28089e+000	9288620	9777380	9801560	34931.6				1687	-9.28697e+006	-9.77710e+006	-9.80206e+006	1.28089e+000	9286970	9777100	9802060	34928.4			3.21761	59.4	0.5	101
1688	-9.46595e+006	-9.80688e+006	-9.82207e+006	1.52203e+000	9465950	9806880	9822070	42142.9				1688	-9.46427e+006	-9.80515e+006	-9.82124e+006	1.52203e+000	9464270	9805150	9821240	42130.7			12.2288	49.5	0.5	95.4
1689	-9.50449e+006	-9.81612e+006	-9.83377e+006	1.65685e+000	9504490	9816120	9833770	46060.4				1689	-9.50253e+006	-9.81425e+006	-9.83283e+006	1.65685e+000	9502530	9814250	9832830	46045.4			14.9991	49.9	0.5	94
1690	-9.54578e+006	-9.82609e+006	-9.84631e+006	1.80815e+000	9545780	9826090	9846310	50483.2				1690	-9.54405e+006	-9.82384e+006	-9.84534e+006	1.80815e+000	9544050	9823840	9845340	50466.1			17.0777	50.1	0.5	92.5
1691	-9.58823e+006	-9.83536e+006	-9.85896e+006	1.80380e+000	9588230	9835360	9858960	50580.6				1691	-9.58694e+006	-9.83327e+006	-9.85813e+006	1.80380e+000	9586940	9833270	9858130	50566.1			14.5474	50.4	0.5	91
1692	-9.63106e+006	-9.84496e+006	-9.87179e+006	1.71856e+000	9631060	9844960	9871790	48402.6				1692	-9.62957e+006	-9.84293e+006	-9.87093e+006	1.71856e+000	9629570	9842930	9870930	48388.2			14.4315	50.6	0.5	89.4
1693	-9.82683e+006	-9.94777e+006	-9.95972e+006	2.01244e+000	9826830	9947770	9959720	58174.6				1693	-9.82031e+006	-9.94653e+006	-9.96117e+006	2.01244e+000	9820310	9946530	9961170	58150.3			24.3133	51.5	0.5	80.3
1694	-9.84118e+006	-9.96040e+006	-9.99697e+006	1.79005e+000	9841180	9960400	9996970	51970.3				1694	-9.83372e+006	-9.95912e+006	-9.99919e+006	1.79005e+000	9833720	9959120	9999190	51948			22.2819	51.5	0.5	78.8
1695	-1.00549e+007	-1.01135e+007	-1.04089e+007	1.47141e+000	10054900	10113500	10408900	44994.7				1695	-1.00505e+007	-1.01126e+007	-1.04096e+007	1.47141e+000	10050500	10112600	10409600	44981.5			13.1477	51	0.5	60.4
1696	-1.01457e+007	-1.01695e+007	-1.05471e+007	1.39354e+000	10145700	10169500	10547100	43417.6				1696	-1.01432e+007	-1.01679e+007	-1.05430e+007	1.39354e+000	10143200	10167900	10543000	43394.3			23.2837	52.1	0.5	53.7
1697	-1.01442e+007	-1.01672e+007	-1.05391e+007	1.79173e+000	10144200	10167200	10539100	55780.2				1697	-1.01416e+007	-1.01655e+007	-1.05348e+007	1.79173e+000	10141600	10165500	10534800	55748.9			31.3806	53.5	0.5	54
1698	-1.01789e+007	-1.01839e+007	-1.05473e+007	2.20357e+000	10178900	10183900	10547300	68863.8				1698	-1.01773e+007	-1.01829e+007	-1.05417e+007	2.20357e+000	10177300	10182900	10541700	68826.5			37.2338	60.1	0.5	52.6
1699	-1.01808e+007	-1.01955e+007	-1.05435e+007	1.96906e+000	10180800	10195500	10543500	61572.2				1699	-1.01792e+007	-1.01949e+007	-1.05375e+007	1.96906e+000	10179200	10194900	10537500	61538.8			33.3456	61.7	0.5	52.3
1700	-1.01829e+007	-1.02077e+007	-1.05397e+007	1.64901e+000	10182900	10207700	10539700	51598				1700	-1.01813e+007	-1.02074e+007	-1.05336e+007	1.64901e+000	10181300	10207400	10533600	51570.7			27.2742	63.3	0.5	52.1
1701	-1.01847e+007	-1.02203e+007	-1.05346e+007	1.51821e+000	10184700	10220300	10534600	47532.5				1701	-1.01832e+007	-1.02204e+007	-1.05284e+007	1.51821e+000	10183200	10220400	10528400	47508.6			23.9001	64.7	0.5	51.8
1702	-1.01855e+007	-1.02332e+007	-1.05251e+007	1.47726e+000	10185500	10233200	10525100	46261.5				1702	-1.01842e+007	-1.02337e+007	-1.05189e+007	1.47726e+000	10184200	10233700	10518900	46240.1			21.4597	66.2	0.5	51.7
1703	-1.01853e+007	-1.02441e+007	-1.05132e+007	1.50635e+000	10185300	10244100	10513200	47167.3				1703	-1.01839e+007	-1.02448e+007	-1.05069e+007	1.50635e+000	10183900	10244800	10506900	47145.5			21.8548	67.6	0.5	51.8
1704	-1.01843e+007	-1.02549e+007	-1.04983e+007	1.59056e+000	10184300	10254900	10498300	49786				1704	-1.01829e+007	-1.02557e+007	-1.04919e+007	1.59056e+000	10182900	10255700	10491900	49763			23.0394	69.1	0.5	51.9
1705	-1.02071e+007	-1.02126e+007	-1.06616e+007	9.59343e-001	10207100	10212600	10661600	30320.3				1705	-1.02060e+007	-1.02113e+007	-1.06577e+007	9.59343e-001	10206000	10211300	10657700	30307.8			12.5255	96.8	0.5	48.6
1706	-1.02466e+007	-1.02486e+007	-1.07693e+007	6.49586e-001	10246600	10248600	10769300	20777.5				1706	-1.02451e+007	-1.02468e+007	-1.07637e+007	6.49586e-001	10245100	10246800	10763700	20765.4			12.0954	99.3	0.5	44.3
1707	-1.02323e+007	-1.02386e+007	-1.07427e+007	7.72542e-001	10232300	10238600	10742700	24628.9				1707	-1.02304e+007	-1.02369e+007	-1.07377e+007	7.72542e-001	10230400	10236900	10737700	24615.1			13.8188	101	0.5	45.5
1708	-1.02189e+007	-1.02277e+007	-1.07116e+007	9.59002e-001	10218900	10227700	10711600	30463				1708	-1.02172e+007	-1.02262e+007	-1.07072e+007	9.59002e-001	10217200	10226200	10707200	30447.9			15.1199	101	0.5	46.8
1709	-1.02067e+007	-1.02187e+007	-1.06870e+007	8.89251e-001	10206700	10218700	10687000	28163.2				1709	-1.02044e+007	-1.02172e+007	-1.06831e+007	8.89251e-001	10204400	10217200	10683100	28149.1			14.1024	102	0.5	47.9
1710	-1.01781e+007	-1.01970e+007	-1.06270e+007	1.24099e+000	10178100	10197000	10627000	39021				1710	-1.01759e+007	-1.01958e+007	-1.06244e+007	1.24099e+000	10175900	10195800	10624400	39005.8			15.1912	103	0.5	50.5
1711	-1.01890e+007	-1.02058e+007	-1.06521e+007	9.45420e-001	10189000	10205800	10652100	29814.5				1711	-1.01868e+007	-1.02045e+007	-1.06490e+007	9.45420e-001	10186800	10204500	10649000	29801.7			12.7846	104	0.5	49.5
1712	-1.01983e+007	-1.02135e+007	-1.06743e+007	7.96898e-001	10198300	10213500	10674300	25195.3				1712	-1.01961e+007	-1.02120e+007	-1.06705e+007	7.96898e-001	10196100	10212000	10670500	25183			12.2974	104	0.5	48.5
1713	-1.01331e+007	-1.01634e+007	-1.05348e+007	1.70675e+000	10133100	10163400	10534800	53069				1713	-1.01304e+007	-1.01623e+007	-1.05329e+007	1.70675e+000	10130400	10162300	10532900	53049.4			19.5975	103	0.5	54.5
1714	-1.01494e+007	-1.01753e+007	-1.05671e+007	1.56481e+000	10149400	10175300	10567100	48849				1714	-1.01468e+007	-1.01741e+007	-1.05648e+007	1.56481e+000	10146800	10174100	10564800	48829.7			19.323	103	0.5	53.1
1715	-1.01639e+007	-1.01864e+007	-1.05979e+007	1.40808e+000	10163900	10186400	10597900	44119				1715	-1.01612e+007	-1.01849e+007	-1.05946e+007	1.40808e+000	10161200	10184900	10594600	44097.5			21.511	104	0.5	51.8
1716	-1.01152e+007	-1.01508e+007	-1.05013e+007	1.77391e+000	10115200	10150800	10501300	54926.1				1716	-1.01122e+007	-1.01497e+007	-1.04994e+007	1.77391e+000	10112200	10149700	10499400	54904.8			21.3709	102	0.5	56
1717	-1.00082e+007	-1.00845e+007	-1.03371e+007	1.99768e+000	10008200	10084500	10337100	60495.9				1717	-1.00030e+007	-1.00835e+007	-1.03381e+007	1.99768e+000	10003000	10083500	10338100	60475.8			20.0645	99.9	0.5	63.9
1718	-1.00314e+007	-1.00978e+007	-1.03685e+007	1.96755e+000	10031400	10097800	10368500	59851				1718	-1.00264e+007	-1.00967e+007	-1.03689e+007	1.96755e+000	10026400	10096700	10368900	59829.1			21.848	100	0.5	62.3
1719	-1.00541e+007	-1.01114e+007	-1.04011e+007	1.91237e+000	10054100	10111400	10401100	58437.1				1719	-1.00495e+007	-1.01102e+007	-1.04008e+007	1.91237e+000	10049500	10110200	10400800	58414.2			22.9218	101	0.5	60.7
1720	-9.98764e+006	-1.00691e+007	-1.02949e+007	1.97627e+000	9987640	10069100	10294900	59537.9				1720	-9.98226e+006	-1.00683e+007	-1.02968e+007	1.97627e+000	9982260	10068300	10296800	59521.8			16.1138	101	0.5	65.8
1721	-9.94774e+006	-1.00400e+007	-1.02156e+007	1.94216e+000	9947740	10040000	10215600	57936				1721	-9.94144e+006	-1.00390e+007	-1.02179e+007	1.94216e+000	9941440	10039000	10217900	57917.5			18.4822	101	0.5	69.3
1722	-9.96820e+006	-1.00532e+007	-1.02493e+007	1.96026e+000	9968200	10053200	10249300	58738.4				1722	-9.96235e+006	-1.00523e+007	-1.02513e+007	1.96026e+000	9962350	10052300	10251300	58720.6			17.7656	101	0.5	67.7
1723	-9.87830e+006	-9.98344e+006	-1.00540e+007	1.80390e+000	9878300	9983440	10054000	52785.8				1723	-9.87042e+006	-9.98264e+006	-1.00586e+007	1.80390e+000	9870420	9982640	10058600	52772.1			13.7496	100	0.5	76
1724	-9.89378e+006	-9.99661e+006	-1.00924e+007	1.95490e+000	9893780	9996610	10092400	57462.3				1724	-9.88593e+006	-9.99574e+006	-1.00967e+007	1.95490e+000	9885930	9995740	10096700	57446.1			16.1769	100	0.5	74.4
1725	-9.91164e+006	-1.00101e+007	-1.01296e+007	1.91389e+000	9911640	10010100	10129600	56515.6				1725	-9.90441e+006	-1.00093e+007	-1.01336e+007	1.91389e+000	9904410	10009300	10133600	56501.2			14.4065	101	0.5	72.8
1726	-9.93104e+006	-1.00238e+007	-1.01663e+007	1.91194e+000	9931040	10023800	10166300	56721.8				1726	-9.92416e+006	-1.00228e+007	-1.01692e+007	1.91194e+000	9924160	10022800	10169200	56703.8			18.0587	102	0.5	71.2
1727	-9.86819e+006	-9.96807e+006	-1.00013e+007	1.72190e+000	9868190	9968070	10001300	50121.7				1727	-9.86023e+006	-9.96726e+006	-1.00059e+007	1.72190e+000	9860230	9967260	10005900	50108.2			13.5258	101	0.5	77.9
1728	-9.85394e+006	-9.94925e+006	-9.95185e+006	1.74821e+000	9853940	9949250	9951850	50605.6				1728	-9.84640e+006	-9.95108e+006	-9.95369e+006	1.74821e+000	9846400	9951080	9953690	50592.7			12.8161	101	0.5	79.8
1729	-9.83294e+006	-9.90764e+006	-9.93652e+006	1.68524e+000	9832940	9907640	9936520	48527.4				1729	-9.82724e+006	-9.91156e+006	-9.93609e+006	1.68524e+000	9827240	9911560	9936090	48520.4			7.0146	102	0.5	81.6
1730	-9.79278e+006	-9.87823e+006	-9.91950e+006	1.57613e+000	9792780	9878230	9919500	45121.7				1730	-9.79006e+006	-9.87922e+006	-9.91908e+006	1.57613e+000	9790060	9879220	9919080	45115.3			6.46423	102	0.5	83.5
1731	-9.44604e+006	-9.80318e+006	-9.81630e+006	1.30238e+000	9446040	9803180	9816300	35989.8				1731	-9.44570e+006	-9.80247e+006	-9.81604e+006	1.30238e+000	9445700	9802470	9816040	35986.6			3.25557	101	0.5	96.1
1732	-9.48108e+006	-9.81098e+006	-9.82678e+006	1.46104e+000	9481080	9810980	9826780	40519.7				1732	-9.48098e+006	-9.81002e+006	-9.82652e+006	1.46104e+000	9480980	9810020	9826520	40515.9			3.72185	101	0.5	94.8
1733	-9.51860e+006	-9.81889e+006	-9.83790e+006	1.74313e+000	9518600	9818890	9837900	48527.6				1733	-9.51869e+006	-9.81789e+006	-9.83768e+006	1.74313e+000	9518690	9817890	9837680	48523.7			3.83227	101	0.5	93.4
1734	-9.38419e+006	-9.78559e+006	-9.79686e+006	9.12329e-001	9384190	9785590	9796860	25043.2				1734	-9.38427e+006	-9.78533e+006	-9.79682e+006	9.12329e-001	9384270	9785330	9796820	25042.8			0.397616	102	0.5	98.4
1735	-9.41299e+006	-9.79266e+006	-9.80564e+006	1.21687e+000	9412990	9792660	9805640	33503.7				1735	-9.41310e+006	-9.79230e+006	-9.80558e+006	1.21687e+000	9413100	9792300	9805580	33503			0.746201	102	0.5	97.3
1736	-9.35890e+006	-9.77950e+006	-9.78918e+006	7.54011e-001	9358900	9779500	9789180	20642.9				1736	-9.35882e+006	-9.77920e+006	-9.78909e+006	7.54011e-001	9358820	9779200	9789090	20642.2			0.677773	102	0.5	99.3
1737	-9.29663e+006	-9.77149e+006	-9.77199e+006	1.09579e+000	9296630	9771490	9771990	29824				1737	-9.29649e+006	-9.77212e+006	-9.77223e+006	1.09579e+000	9296490	9772120	9772230	29825.6			-1.57098	98.3	0.5	101
1738	-9.30785e+006	-9.77191e+006	-9.77484e+006	1.04090e+000	9307850	9771910	9774840	28357.5				1738	-9.30810e+006	-9.77177e+006	-9.77487e+006	1.04090e+000	9308100	9771770	9774870	28357.8			-0.244215	99.4	0.5	101
1739	-9.32373e+006	-9.77386e+006	-9.77920e+006	1.07649e+000	9323730	9773860	9779200	29370.9				1739	-9.32395e+006	-9.77425e+006	-9.77935e+006	1.07649e+000	9323950	9774250	9779350	29372.5			-1.54969	100	0.5	101
1740	-9.26657e+006	-9.76303e+006	-9.76495e+006	1.38691e+000	9266570	9763030	9764950	37631.5				1740	-9.26690e+006	-9.76340e+006	-9.76612e+006	1.38691e+000	9266900	9763400	9766120	37636.4			-4.94704	97.6	0.5	102
1741	-9.23864e+006	-9.75530e+006	-9.76129e+006	1.72303e+000	9238640	9755300	9761290	46628.1				1741	-9.23836e+006	-9.75557e+006	-9.76266e+006	1.72303e+000	9238360	9755570	9762660	46632.7			-4.61373	96	0.5	103
1742	-9.22358e+006	-9.75213e+006	-9.76337e+006	1.66765e+000	9223580	9752130	9763370	45081.5				1742	-9.22347e+006	-9.75250e+006	-9.76500e+006	1.66765e+000	9223470	9752500	9765000	45087.6			-6.13351	94.1	0.5	104
1743	-9.22756e+006	-9.75728e+006	-9.78044e+006	2.08465e+000	9227560	9757280	9780440	56458.6				1743	-9.22677e+006	-9.75756e+006	-9.78240e+006	2.08465e+000	9226770	9757560	9782400	56464.8			-6.14914	90.4	0.5	103
1744	-9.21287e+006	-9.75063e+006	-9.76798e+006	1.94375e+000	9212870	9750630	9767980	52520.2				1744	-9.21205e+006	-9.75085e+006	-9.76970e+006	1.94375e+000	9212050	9750850	9769700	52524.7			-4.49547	92	0.5	104
1745	-9.21173e+006	-9.75420e+006	-9.78370e+006	2.13216e+000	9211730	9754200	9783700	57686.5				1745	-9.21078e+006	-9.75465e+006	-9.78647e+006	2.13216e+000	9210780	9754650	9786470	57696.3			-9.7586	88.4	0.5	103
1746	-9.19518e+006	-9.75074e+006	-9.78610e+006	2.16283e+000	9195180	9750740	9786100	58448.9				1746	-9.19397e+006	-9.75112e+006	-9.78886e+006	2.16283e+000	9193970	9751120	9788860	58457.5			-8.59269	86.4	0.5	104
1747	-9.17726e+006	-9.74651e+006	-9.78676e+006	2.08539e+000	9177260	9746510	9786760	56276.1				1747	-9.17625e+006	-9.74702e+006	-9.78982e+006	2.08539e+000	9176250	9747020	9789820	56286.9			-10.7755	84.4	0.5	104
1748	-9.15694e+006	-9.74078e+006	-9.78364e+006	1.97521e+000	9156940	9740780	9783640	53198.6				1748	-9.15538e+006	-9.74121e+006	-9.78697e+006	1.97521e+000	9155380	9741210	9786970	53207.7			-9.04986	82.6	0.5	105
1749	-9.16185e+006	-9.74385e+006	-9.79128e+006	1.85600e+000	9161850	9743850	9791280	50042.5				1749	-9.16015e+006	-9.74429e+006	-9.79477e+006	1.85600e+000	9160150	9744290	9794770	50051.2			-8.67204	81	0.5	105
1750	-9.16476e+006	-9.74690e+006	-9.80083e+006	1.66661e+000	9164760	9746900	9800830	44985.4				1750	-9.16291e+006	-9.74735e+006	-9.80451e+006	1.66661e+000	9162910	9747350	9804510	44993.4			-8.01279	78	0.5	104
1751	-9.16426e+006	-9.74722e+006	-9.80266e+006	1.56301e+000	9164260	9747220	9802660	42194.2				1751	-9.16248e+006	-9.74763e+006	-9.80608e+006	1.56301e+000	9162480	9747630	9806080	42201			-6.79604	76.5	0.5	104
1752	-9.18476e+006	-9.75551e+006	-9.81600e+006	1.46419e+000	9184760	9755510	9816000	39640.6				1752	-9.18279e+006	-9.75586e+006	-9.81942e+006	1.46419e+000	9182790	9755860	9819420	39646.4			-5.70928	75	0.5	103
1753	-9.20220e+006	-9.76234e+006	-9.82649e+006	1.32972e+000	9202200	9762340	9826490	36085.6				1753	-9.19978e+006	-9.76260e+006	-9.82999e+006	1.32972e+000	9199780	9762600	9829990	36089.7			-4.10772	73.5	0.5	102
1754	-9.19776e+006	-9.75562e+006	-9.80345e+006	7.20115e-001	9197760	9755620	9803450	19495				1754	-9.19664e+006	-9.75605e+006	-9.80633e+006	7.20115e-001	9196640	9756050	9806330	19498.2			-3.22214	67.2	0.5	103
1755	-9.17517e+006	-9.74581e+006	-9.78595e+006	7.00320e-001	9175170	9745810	9785950	18894.1				1755	-9.17474e+006	-9.74612e+006	-9.78767e+006	7.00320e-001	9174740	9746120	9787670	18896.4			-2.23451	65.7	0.5	104
1756	-9.17280e+006	-9.74380e+006	-9.78014e+006	7.72654e-001	9172800	9743800	9780140	20830.7				1756	-9.17209e+006	-9.74407e+006	-9.78191e+006	7.72654e-001	9172090	9744070	9781910	20832.8			-2.09955	64.7	0.5	105
1757	-9.18345e+006	-9.74551e+006	-9.77645e+006	8.96910e-001	9183450	9745510	9776450	24194				1757	-9.18283e+006	-9.74563e+006	-9.77758e+006	8.96910e-001	9182830	9745630	9777580	24195.2			-1.19973	62.6	0.5	104
1758	-9.17015e+006	-9.74177e+006	-9.77448e+006	7.87597e-001	9170150	9741770	9774480	21218.2				1758	-9.16980e+006	-9.74208e+006	-9.77609e+006	7.87597e-001	9169800	9742080	9776090	21220.6			-2.4515	63.5	0.5	105
1759	-9.23146e+006	-9.76035e+006	-9.78910e+006	9.63729e-001	9231460	9760350	9789100	26129.3				1759	-9.22986e+006	-9.76016e+006	-9.78991e+006	9.63729e-001	9229860	9760160	9789910	26127.7			1.56401	61.1	0.5	103
1760	-9.33554e+006	-9.77974e+006	-9.78353e+006	1.53963e+000	9335540	9779740	9783530	42070.3				1760	-9.33402e+006	-9.77912e+006	-9.78300e+006	1.53963e+000	9334020	9779120	9783000	42062.6			7.63198	51.1	0.5	100
1761	-9.33368e+006	-9.78279e+006	-9.78382e+006	1.59666e+000	9333680	9782790	9783820	43633.6				1761	-9.33194e+006	-9.78218e+006	-9.78325e+006	1.59666e+000	9331940	9782180	9783250	43625			8.63754	52.3	0.5	99.9
1762	-9.32840e+006	-9.78312e+006	-9.78523e+006	1.65104e+000	9328400	9783120	9785230	45109.6				1762	-9.32637e+006	-9.78257e+006	-9.78503e+006	1.65104e+000	9326370	9782570	9785030	45101.2			8.41175	53.5	0.5	100
1763	-9.31824e+006	-9.78136e+006	-9.78819e+006	1.75112e+000	9318240	9781360	9788190	47816.2				1763	-9.31623e+006	-9.78078e+006	-9.78781e+006	1.75112e+000	9316230	9780780	9787810	47806.6			9.56191	54.8	0.5	100
1764	-9.30532e+006	-9.77886e+006	-9.79088e+006	1.86399e+000	9305320	9778860	9790880	50855.8				1764	-9.30336e+006	-9.77833e+006	-9.79067e+006	1.86399e+000	9303360	9778330	9790670	50846.6			9.20378	56.3	0.5	101
1765	-9.29098e+006	-9.77594e+006	-9.79330e+006	1.79197e+000	9290980	9775940	9793300	48843.2				1765	-9.28902e+006	-9.77549e+006	-9.79340e+006	1.79197e+000	9289020	9775490	9793400	48835.8			7.47864	57.7	0.5	101
1766	-9.40137e+006	-9.78712e+006	-9.80144e+006	1.24866e+000	9401370	9787120	9801440	34329.1				1766	-9.40017e+006	-9.78585e+006	-9.80083e+006	1.24866e+000	9400170	9785850	9800830	34321.8			7.26133	47.7	0.5	97.9
1767	-9.43583e+006	-9.79652e+006	-9.81217e+006	1.33547e+000	9435830	9796520	9812170	36851.5				1767	-9.43421e+006	-9.79503e+006	-9.81141e+006	1.33547e+000	9434210	9795030	9811410	36841.7			9.76146	48.1	0.5	96.6
1768	-9.68101e+006	-9.85283e+006	-9.88594e+006	1.71941e+000	9681010	9852830	9885940	48661.5				1768	-9.67930e+006	-9.84976e+006	-9.88477e+006	1.71941e+000	9679300	9849760	9884770	48641.8			19.6887	49.7	0.5	87.7
1769	-9.73061e+006	-9.86229e+006	-9.90039e+006	1.80118e+000	9730610	9862290	9900390	51228.4				1769	-9.72890e+006	-9.85934e+006	-9.89925e+006	1.80118e+000	9728900	9859340	9899250	51208.2			20.1439	48.9	0.5	86
1770	-9.77642e+006	-9.87409e+006	-9.91449e+006	1.84673e+000	9776420	9874090	9914490	52777.9				1770	-9.77564e+006	-9.87071e+006	-9.91347e+006	1.84673e+000	9775640	9870710	9913470	52759.4			18.5272	48.1	0.5	84.3
1771	-9.80934e+006	-9.89135e+006	-9.92677e+006	1.73286e+000	9809340	9891350	9926770	49732.3				1771	-9.80754e+006	-9.88855e+006	-9.92564e+006	1.73286e+000	9807540	9888550	9925640	49713.1			19.2235	48.3	0.5	82.9
1772	-9.82288e+006	-9.91947e+006	-9.93696e+006	1.93020e+000	9822880	9919470	9936960	55590				1772	-9.81772e+006	-9.91914e+006	-9.93561e+006	1.93020e+000	9817720	9919140	9935610	55564.6			25.4372	49.9	0.5	81.6
1773	-9.86133e+006	-9.97207e+006	-1.00245e+007	1.58677e+000	9861330	9972070	10024500	46252.3				1773	-9.85443e+006	-9.97085e+006	-1.00264e+007	1.58677e+000	9854430	9970850	10026400	46233.5			18.8885	50.5	0.5	77.4
1774	-9.87989e+006	-9.98459e+006	-1.00571e+007	1.42185e+000	9879890	9984590	10057100	41622.5				1774	-9.87285e+006	-9.98347e+006	-1.00596e+007	1.42185e+000	9872850	9983470	10059600	41607.2			15.3521	49.7	0.5	75.9
1775	-9.89706e+006	-9.99658e+006	-1.00890e+007	1.37360e+000	9897060	9996580	10089000	40374.9				1775	-9.89018e+006	-9.99542e+006	-1.00911e+007	1.37360e+000	9890180	9995420	10091100	40359.3			15.6141	48.9	0.5	74.5
1776	-9.91365e+006	-1.00084e+007	-1.01206e+007	1.29085e+000	9913650	10008400	10120600	38095.2				1776	-9.90704e+006	-1.00072e+007	-1.01225e+007	1.29085e+000	9907040	10007200	10122500	38080.6			14.6246	48.3	0.5	73
1777	-9.93011e+006	-1.00200e+007	-1.01517e+007	1.22418e+000	9930110	10020000	10151700	36270.7				1777	-9.92372e+006	-1.00186e+007	-1.01524e+007	1.22418e+000	9923720	10018600	10152400	36254			16.7835	47.7	0.5	71.7
1778	-9.95532e+006	-1.00395e+007	-1.02061e+007	9.13891e-001	9955320	10039500	10206100	27257				1778	-9.94905e+006	-1.00382e+007	-1.02072e+007	9.13891e-001	9949050	10038200	10207200	27245.6			11.4172	47.5	0.5	69.3
1779	-9.94578e+006	-1.00305e+007	-1.01790e+007	1.06135e+000	9945780	10030500	10179000	31558.6				1779	-9.94045e+006	-1.00297e+007	-1.01809e+007	1.06135e+000	9940450	10029700	10180900	31550			8.57384	47.1	0.5	70.4
1780	-9.99202e+006	-1.00656e+007	-1.02759e+007	1.10025e+000	9992020	10065600	10275900	33105.8				1780	-9.98624e+006	-1.00642e+007	-1.02762e+007	1.10025e+000	9986240	10064200	10276200	33091.1			14.733	47.1	0.5	66.2
1781	-1.00075e+007	-1.00779e+007	-1.03109e+007	1.37765e+000	10007500	10077900	10310900	41625.8				1781	-1.00019e+007	-1.00766e+007	-1.03112e+007	1.37765e+000	10001900	10076600	10311200	41608.1			17.7116	47.7	0.5	64.7
1782	-1.00246e+007	-1.00907e+007	-1.03463e+007	1.50952e+000	10024600	10090700	10346300	45808.1				1782	-1.00196e+007	-1.00897e+007	-1.03471e+007	1.50952e+000	10019600	10089700	10347100	45792.9			15.2216	48.5	0.5	63.2
1783	-1.00398e+007	-1.01026e+007	-1.03797e+007	1.47176e+000	10039800	10102600	10379700	44841.6				1783	-1.00351e+007	-1.01015e+007	-1.03796e+007	1.47176e+000	10035100	10101500	10379600	44824.5			17.0086	49.6	0.5	61.7
1784	-1.00723e+007	-1.01233e+007	-1.04315e+007	1.50074e+000	10072300	10123300	10431500	46041.9				1784	-1.00680e+007	-1.01219e+007	-1.04303e+007	1.50074e+000	10068000	10121900	10430300	46021.4			20.5268	50	0.5	59.3
1785	-1.00880e+007	-1.01328e+007	-1.04549e+007	1.49598e+000	10088000	10132800	10454900	46042.7				1785	-1.00842e+007	-1.01315e+007	-1.04534e+007	1.49598e+000	10084200	10131500	10453400	46023			19.6623	49	0.5	58.1
1786	-1.01161e+007	-1.01514e+007	-1.05028e+007	1.17827e+000	10116100	10151400	10502800	36490.3				1786	-1.01125e+007	-1.01499e+007	-1.05002e+007	1.17827e+000	10112500	10149900	10500200	36472.1			18.2425	48.2	0.5	55.9
1787	-1.01314e+007	-1.01620e+007	-1.05308e+007	1.06668e+000	10131400	10162000	10530800	33151.5				1787	-1.01280e+007	-1.01604e+007	-1.05275e+007	1.06668e+000	10128000	10160400	10527500	33133.6			17.9009	47.6	0.5	54.7
1788	-1.01529e+007	-1.01771e+007	-1.05711e+007	9.48981e-001	10152900	10177100	10571100	29642.5				1788	-1.01500e+007	-1.01755e+007	-1.05674e+007	9.48981e-001	10150000	10175500	10567400	29626.6			15.8328	48.3	0.5	52.8
1789	-1.01454e+007	-1.01724e+007	-1.05591e+007	1.02167e+000	10145400	10172400	10559100	31862.5				1789	-1.01425e+007	-1.01708e+007	-1.05556e+007	1.02167e+000	10142500	10170800	10555600	31845.9			16.6004	47.4	0.5	53.4
1790	-1.01567e+007	-1.01792e+007	-1.05756e+007	1.02350e+000	10156700	10179200	10575600	31991.8				1790	-1.01542e+007	-1.01775e+007	-1.05714e+007	1.02350e+000	10154200	10177500	10571400	31974.2			17.5544	49.5	0.5	52.6
1791	-1.01625e+007	-1.01767e+007	-1.05596e+007	2.43401e+000	10162500	10176700	10559600	76014.3				1791	-1.01606e+007	-1.01750e+007	-1.05545e+007	2.43401e+000	10160600	10175000	10554500	75970.9			43.4276	55.1	0.5	52.9
1792	-1.01849e+007	-1.01885e+007	-1.05854e+007	2.22758e+000	10184900	10188500	10585400	69839.3				1792	-1.01835e+007	-1.01867e+007	-1.05793e+007	2.22758e+000	10183500	10186700	10579300	69796.6			42.7603	56.8	0.5	51.5
1793	-1.01893e+007	-1.01916e+007	-1.05819e+007	2.12268e+000	10189300	10191600	10581900	66566.4				1793	-1.01875e+007	-1.01907e+007	-1.05757e+007	2.12268e+000	10187500	10190700	10575700	66527.4			39.0775	58.4	0.5	51.4
1794	-1.01926e+007	-1.02724e+007	-1.05149e+007	1.56566e+000	10192600	10272400	10514900	49141.5				1794	-1.01912e+007	-1.02736e+007	-1.05080e+007	1.56566e+000	10191200	10273600	10508000	49118.4			23.0836	70.8	0.5	50.9
1795	-1.01994e+007	-1.02824e+007	-1.05325e+007	1.56409e+000	10199400	10282400	10532500	49202.2				1795	-1.01981e+007	-1.02838e+007	-1.05258e+007	1.56409e+000	10198100	10283800	10525800	49180.7			21.5115	72.4	0.5	50.1
1796	-1.01881e+007	-1.02299e+007	-1.05389e+007	1.94663e+000	10188100	10229900	10538900	61013.6				1796	-1.01871e+007	-1.02321e+007	-1.05324e+007	1.94663e+000	10187100	10232100	10532400	60991.8			21.7808	84.5	0.5	51.4
1797	-1.01917e+007	-1.02463e+007	-1.05373e+007	1.80389e+000	10191700	10246300	10537300	56605.6				1797	-1.01908e+007	-1.02492e+007	-1.05307e+007	1.80389e+000	10190800	10249200	10530700	56588			17.6442	82.8	0.5	51
1798	-1.01947e+007	-1.02607e+007	-1.05349e+007	1.76763e+000	10194700	10260700	10534900	55520.4				1798	-1.01937e+007	-1.02638e+007	-1.05278e+007	1.76763e+000	10193700	10263800	10527800	55501.7			18.7419	81.1	0.5	50.6
1799	-1.01988e+007	-1.02750e+007	-1.05376e+007	1.93967e+000	10198800	10275000	10537600	61006.5				1799	-1.01977e+007	-1.02778e+007	-1.05304e+007	1.93967e+000	10197700	10277800	10530400	60984			22.5045	79.3	0.5	50.2
1800	-1.02034e+007	-1.02830e+007	-1.05482e+007	1.86841e+000	10203400	10283000	10548200	58853.7				1800	-1.02021e+007	-1.02850e+007	-1.05409e+007	1.86841e+000	10202100	10285000	10540900	58827.9			25.8411	77.5	0.5	49.6
1801	-1.02053e+007	-1.02875e+007	-1.05518e+007	1.51454e+000	10205300	10287500	10551800	47737.9				1801	-1.02040e+007	-1.02889e+007	-1.05449e+007	1.51454e+000	10204000	10288900	10544900	47716.4			21.5133	74	0.5	49.4
1802	-1.02092e+007	-1.02884e+007	-1.05667e+007	1.61650e+000	10209200	10288400	10566700	51017.5				1802	-1.02078e+007	-1.02898e+007	-1.05596e+007	1.61650e+000	10207800	10289800	10559600	50993.5			24.0056	75.8	0.5	48.9
1803	-1.02010e+007	-1.02181e+007	-1.06032e+007	1.42912e+000	10201000	10218100	10603200	44989.3				1803	-1.01999e+007	-1.02188e+007	-1.05983e+007	1.42912e+000	10199900	10218800	10598300	44973.4			15.9041	89.2	0.5	49.9
1804	-1.01992e+007	-1.02225e+007	-1.05917e+007	1.58722e+000	10199200	10222500	10591700	49936.1				1804	-1.01982e+007	-1.02235e+007	-1.05864e+007	1.58722e+000	10198200	10223500	10586400	49918.3			17.7094	87.9	0.5	50.1
1805	-1.01973e+007	-1.02285e+007	-1.05778e+007	1.95257e+000	10197300	10228500	10577800	61389.3				1805	-1.01962e+007	-1.02298e+007	-1.05722e+007	1.95257e+000	10196200	10229800	10572200	61367.1			22.1901	86.4	0.5	50.3
1806	-1.02119e+007	-1.02270e+007	-1.06389e+007	1.18497e+000	10211900	10227000	10638900	37439.4				1806	-1.02107e+007	-1.02275e+007	-1.06335e+007	1.18497e+000	10210700	10227500	10633500	37424.2			15.2027	90.2	0.5	48.6
1807	-1.02225e+007	-1.02365e+007	-1.06729e+007	1.04119e+000	10222500	10236500	10672900	33013.5				1807	-1.02211e+007	-1.02365e+007	-1.06673e+007	1.04119e+000	10221100	10236500	10667300	32998.2			15.3008	91	0.5	47.4
1808	-1.02318e+007	-1.02400e+007	-1.07075e+007	9.58169e-001	10231800	10240000	10707500	30476.2				1808	-1.02302e+007	-1.02393e+007	-1.07017e+007	9.58169e-001	10230200	10239300	10701700	30459.9			16.256	93.5	0.5	46.3
1809	-1.02248e+007	-1.02282e+007	-1.06904e+007	1.01277e+000	10224800	10228200	10690400	32138				1809	-1.02233e+007	-1.02275e+007	-1.06853e+007	1.01277e+000	10223300	10227500	10685300	32122.6			15.4437	94.6	0.5	47.1
1810	-1.02166e+007	-1.02179e+007	-1.06740e+007	1.00633e+000	10216600	10217900	10674000	31861.5				1810	-1.02156e+007	-1.02165e+007	-1.06692e+007	1.00633e+000	10215600	10216500	10669200	31846.4			15.0806	95.7	0.5	47.9
1811	-1.02201e+007	-1.02238e+007	-1.06946e+007	8.89815e-001	10220100	10223800	10694600	28228.2				1811	-1.02190e+007	-1.02223e+007	-1.06896e+007	8.89815e-001	10219000	10222300	10689600	28214.1			14.0911	97.4	0.5	47.2
1812	-1.02305e+007	-1.02332e+007	-1.07225e+007	8.27324e-001	10230500	10233200	10722500	26327.7				1812	-1.02293e+007	-1.02316e+007	-1.07172e+007	8.27324e-001	10229300	10231600	10717200	26313.7			13.9926	98	0.5	46.1
1813	-1.02397e+007	-1.02418e+007	-1.07485e+007	7.07358e-001	10239700	10241800	10748500	22574.5				1813	-1.02383e+007	-1.02401e+007	-1.07429e+007	7.07358e-001	10238300	10240100	10742900	22561.6			12.8674	98.6	0.5	45.1
1814	-1.02123e+007	-1.02229e+007	-1.06987e+007	9.24589e-001	10212300	10222900	10698700	29323.5				1814	-1.02104e+007	-1.02213e+007	-1.06940e+007	9.24589e-001	10210400	10221300	10694000	29307.8			15.705	102	0.5	47.4
1815	-1.00959e+007	-1.01379e+007	-1.04675e+007	1.88728e+000	10095900	10137900	10467500	58183.7				1815	-1.00928e+007	-1.01368e+007	-1.04664e+007	1.88728e+000	10092800	10136800	10466400	58163.8			19.9149	102	0.5	57.6
1816	-1.00757e+007	-1.01248e+007	-1.04344e+007	1.91120e+000	10075700	10124800	10434400	58664.5				1816	-1.00718e+007	-1.01237e+007	-1.04337e+007	1.91120e+000	10071800	10123700	10433700	58643			21.5374	101	0.5	59.1
1817	-9.34070e+006	-9.77682e+006	-9.78408e+006	1.00667e+000	9340700	9776820	9784080	27511.9				1817	-9.34101e+006	-9.77661e+006	-9.78410e+006	1.00667e+000	9341010	9776610	9784100	27512.1			-0.19118	101	0.5	99.9
1818	-9.16395e+006	-9.74574e+006	-9.79689e+006	1.76692e+000	9163950	9745740	9796890	47672.9				1818	-9.16239e+006	-9.74631e+006	-9.80079e+006	1.76692e+000	9162390	9746310	9800790	47683.5			-10.5526	79.5	0.5	104
1819	-9.19870e+006	-9.76035e+006	-9.82186e+006	1.19783e+000	9198700	9760350	9821860	32483.6				1819	-9.19630e+006	-9.76062e+006	-9.82538e+006	1.19783e+000	9196300	9760620	9825380	32487.4			-3.80992	72.2	0.5	103
1820	-9.19674e+006	-9.75877e+006	-9.81737e+006	1.12562e+000	9196740	9758770	9817370	30508.2				1820	-9.19479e+006	-9.75912e+006	-9.82074e+006	1.12562e+000	9194790	9759120	9820740	30512.5			-4.31116	71.1	0.5	103
1821	-9.19652e+006	-9.75780e+006	-9.81363e+006	1.02739e+000	9196520	9757800	9813630	27836				1821	-9.19486e+006	-9.75816e+006	-9.81677e+006	1.02739e+000	9194860	9758160	9816770	27840			-4.01348	70	0.5	103
1822	-9.19709e+006	-9.75705e+006	-9.80997e+006	9.88887e-001	9197090	9757050	9809970	26785.3				1822	-9.19542e+006	-9.75739e+006	-9.81303e+006	9.88887e-001	9195420	9757390	9813030	26788.9			-3.64942	69	0.5	103
1823	-9.19747e+006	-9.75624e+006	-9.80630e+006	8.87595e-001	9197470	9756240	9806300	24034.5				1823	-9.19621e+006	-9.75669e+006	-9.80939e+006	8.87595e-001	9196210	9756690	9809390	24038.7			-4.15306	68	0.5	103
1824	-9.24866e+006	-9.76500e+006	-9.79092e+006	1.18905e+000	9248660	9765000	9790920	32289.4				1824	-9.24684e+006	-9.76465e+006	-9.79130e+006	1.18905e+000	9246840	9764650	9791300	32285.7			3.76379	60.1	0.5	102
1825	-9.26791e+006	-9.76999e+006	-9.79203e+006	1.44076e+000	9267910	9769990	9792030	39191.1				1825	-9.26602e+006	-9.76957e+006	-9.79223e+006	1.44076e+000	9266020	9769570	9792230	39185.6			5.45254	59	0.5	102
1826	-9.47196e+006	-9.80567e+006	-9.82325e+006	1.47920e+000	9471960	9805670	9823250	40973.2				1826	-9.47034e+006	-9.80379e+006	-9.82239e+006	1.47920e+000	9470340	9803790	9822390	40961			12.2405	48.4	0.5	95.3
1827	-9.50981e+006	-9.81438e+006	-9.83464e+006	1.65632e+000	9509810	9814380	9834640	46059.1				1827	-9.50814e+006	-9.81230e+006	-9.83372e+006	1.65632e+000	9508140	9812300	9833720	46044.3			14.722	48.7	0.5	93.9
1828	-9.55127e+006	-9.82384e+006	-9.84710e+006	1.81047e+000	9551270	9823840	9847100	50561.3				1828	-9.54972e+006	-9.82156e+006	-9.84617e+006	1.81047e+000	9549720	9821560	9846170	50544.8			16.4622	49	0.5	92.4
1829	-9.59495e+006	-9.83358e+006	-9.86017e+006	1.76820e+000	9594950	9833580	9860170	49602.5				1829	-9.59337e+006	-9.83092e+006	-9.85913e+006	1.76820e+000	9593370	9830920	9859130	49584.6			17.8911	49.2	0.5	90.8
1830	-9.63814e+006	-9.84289e+006	-9.87302e+006	1.74523e+000	9638140	9842890	9873020	49174.1				1830	-9.63658e+006	-9.83993e+006	-9.87191e+006	1.74523e+000	9636580	9839930	9871910	49155.2			18.8799	49.4	0.5	89.3
1831	-9.83892e+006	-9.94857e+006	-9.95088e+006	1.89696e+000	9838920	9948570	9950880	54850.5				1831	-9.83267e+006	-9.94729e+006	-9.95189e+006	1.89696e+000	9832670	9947290	9951890	54826.7			23.7699	50.1	0.5	80.2
1832	-9.85123e+006	-9.96033e+006	-9.98666e+006	1.73863e+000	9851230	9960330	9986660	50475.5				1832	-9.84436e+006	-9.95906e+006	-9.98834e+006	1.73863e+000	9844360	9959060	9988340	50454			21.5367	50.3	0.5	78.8
1833	-1.00560e+007	-1.01129e+007	-1.04053e+007	1.53913e+000	10056000	10112900	10405300	47055.5				1833	-1.00520e+007	-1.01119e+007	-1.04055e+007	1.53913e+000	10052000	10111900	10405500	47041.1			14.447	49.7	0.5	60.5
1834	-1.01585e+007	-1.01793e+007	-1.05744e+007	1.20366e+000	10158500	10179300	10574400	37624.6				1834	-1.01560e+007	-1.01777e+007	-1.05703e+007	1.20366e+000	10156000	10177700	10570300	37604.4			20.1521	50.7	0.5	52.5
1835	-1.01588e+007	-1.01785e+007	-1.05705e+007	1.43781e+000	10158800	10178500	10570500	44930.5				1835	-1.01564e+007	-1.01766e+007	-1.05655e+007	1.43781e+000	10156400	10176600	10565500	44903.1			27.3601	52	0.5	52.6
1836	-1.01598e+007	-1.01774e+007	-1.05651e+007	1.89667e+000	10159800	10177400	10565100	59247.6				1836	-1.01575e+007	-1.01756e+007	-1.05601e+007	1.89667e+000	10157500	10175600	10560100	59212.3			35.3289	53.5	0.5	52.8
1837	-1.01902e+007	-1.02005e+007	-1.05769e+007	2.19264e+000	10190200	10200500	10576900	68779.9				1837	-1.01885e+007	-1.01998e+007	-1.05706e+007	2.19264e+000	10188500	10199800	10570600	68740.4			39.5021	60.1	0.5	51.3
1838	-1.01912e+007	-1.02100e+007	-1.05713e+007	1.80616e+000	10191200	10210000	10571300	56673				1838	-1.01895e+007	-1.02096e+007	-1.05648e+007	1.80616e+000	10189500	10209600	10564800	56640.8			32.2019	61.7	0.5	51.1
1839	-1.01924e+007	-1.02205e+007	-1.05658e+007	1.75984e+000	10192400	10220500	10565800	55240.3				1839	-1.01908e+007	-1.02205e+007	-1.05591e+007	1.75984e+000	10190800	10220500	10559100	55209.9			30.343	63.3	0.5	51
1840	-1.01935e+007	-1.02317e+007	-1.05592e+007	1.61506e+000	10193500	10231700	10559200	50712.9				1840	-1.01920e+007	-1.02321e+007	-1.05525e+007	1.61506e+000	10192000	10232100	10552500	50686.7			26.2123	64.8	0.5	50.8
1841	-1.01942e+007	-1.02430e+007	-1.05507e+007	1.58255e+000	10194200	10243000	10550700	49701.8				1841	-1.01928e+007	-1.02438e+007	-1.05441e+007	1.58255e+000	10192800	10243800	10544100	49678.1			23.7419	66.4	0.5	50.7
1842	-1.01942e+007	-1.02535e+007	-1.05400e+007	1.54603e+000	10194200	10253500	10540000	48552.7				1842	-1.01928e+007	-1.02543e+007	-1.05335e+007	1.54603e+000	10192800	10254300	10533500	48529.9			22.8327	67.8	0.5	50.7
1843	-1.01935e+007	-1.02634e+007	-1.05275e+007	1.57937e+000	10193500	10263400	10527500	49587.6				1843	-1.01922e+007	-1.02644e+007	-1.05209e+007	1.57937e+000	10192200	10264400	10520900	49565			22.6645	69.3	0.5	50.8
1844	-1.02187e+007	-1.02210e+007	-1.06846e+007	9.52027e-001	10218700	10221000	10684600	30173.5				1844	-1.02176e+007	-1.02196e+007	-1.06798e+007	9.52027e-001	10217600	10219600	10679800	30159.1			14.4688	96.5	0.5	47.6
1845	-1.02549e+007	-1.02574e+007	-1.07972e+007	2.87696e-001	10254900	10257400	10797200	9229.29				1845	-1.02530e+007	-1.02555e+007	-1.07913e+007	2.87696e-001	10253000	10255500	10791300	9223.45			5.84172	101	0.5	43.3
1846	-1.02400e+007	-1.02454e+007	-1.07630e+007	7.72194e-001	10240000	10245400	10763000	24673.7				1846	-1.02380e+007	-1.02436e+007	-1.07576e+007	7.72194e-001	10238000	10243600	10757600	24658.9			14.8059	101	0.5	44.7
1847	-1.02271e+007	-1.02351e+007	-1.07336e+007	8.98396e-001	10227100	10235100	10733600	28608.1				1847	-1.02253e+007	-1.02335e+007	-1.07290e+007	8.98396e-001	10225300	10233500	10729000	28593.1			14.9308	102	0.5	45.9
1848	-1.01763e+007	-1.01962e+007	-1.06256e+007	1.16842e+000	10176300	10196200	10625600	36729.6				1848	-1.01740e+007	-1.01949e+007	-1.06227e+007	1.16842e+000	10174000	10194900	10622700	36714.1			15.5061	104	0.5	50.6
1849	-1.01874e+007	-1.02052e+007	-1.06512e+007	1.00642e+000	10187400	10205200	10651200	31731.9				1849	-1.01850e+007	-1.02038e+007	-1.06479e+007	1.00642e+000	10185000	10203800	10647900	31717.2			14.6337	104	0.5	49.6
1850	-1.01978e+007	-1.02136e+007	-1.06754e+007	9.29499e-001	10197800	10213600	10675400	29389.1				1850	-1.01953e+007	-1.02121e+007	-1.06716e+007	9.29499e-001	10195300	10212100	10671600	29374.2			14.8967	105	0.5	48.5
1851	-1.02079e+007	-1.02219e+007	-1.06989e+007	8.65213e-001	10207900	10221900	10698900	27431.5				1851	-1.02056e+007	-1.02204e+007	-1.06951e+007	8.65213e-001	10205600	10220400	10695100	27417.9			13.5468	105	0.5	47.5
1852	-1.01320e+007	-1.01627e+007	-1.05331e+007	1.71725e+000	10132000	10162700	10533100	53383.3				1852	-1.01292e+007	-1.01615e+007	-1.05308e+007	1.71725e+000	10129200	10161500	10530800	53361.5			21.8337	104	0.5	54.6
1853	-1.01482e+007	-1.01746e+007	-1.05655e+007	1.60501e+000	10148200	10174600	10565500	50092.5				1853	-1.01453e+007	-1.01733e+007	-1.05631e+007	1.60501e+000	10145300	10173300	10563100	50071.1			21.4225	104	0.5	53.2
1854	-1.01628e+007	-1.01858e+007	-1.05967e+007	1.43486e+000	10162800	10185800	10596700	44949.7				1854	-1.01601e+007	-1.01845e+007	-1.05940e+007	1.43486e+000	10160100	10184500	10594000	44930.1			19.5315	105	0.5	51.9
1855	-1.01143e+007	-1.01500e+007	-1.04988e+007	1.87877e+000	10114300	10150000	10498800	58156.8				1855	-1.01112e+007	-1.01487e+007	-1.04966e+007	1.87877e+000	10111200	10148700	10496600	58131.9			24.9208	103	0.5	56.1
1856	-1.00095e+007	-1.00823e+007	-1.03269e+007	1.98975e+000	10009500	10082300	10326900	60210.6				1856	-1.00042e+007	-1.00813e+007	-1.03281e+007	1.98975e+000	10004200	10081300	10328100	60191			19.5708	101	0.5	64.2
1857	-1.00315e+007	-1.00958e+007	-1.03601e+007	2.00697e+000	10031500	10095800	10360100	61007.9				1857	-1.00269e+007	-1.00948e+007	-1.03604e+007	2.00697e+000	10026900	10094800	10360400	60987.2			20.7416	101	0.5	62.6
1858	-1.00536e+007	-1.01097e+007	-1.03949e+007	2.01349e+000	10053600	10109700	10394900	61492.6				1858	-1.00493e+007	-1.01085e+007	-1.03942e+007	2.01349e+000	10049300	10108500	10394200	61468			24.6147	102	0.5	60.9
1859	-9.98932e+006	-1.00667e+007	-1.02833e+007	2.01943e+000	9989320	10066700	10283300	60787.5				1859	-9.98362e+006	-1.00657e+007	-1.02849e+007	2.01943e+000	9983620	10065700	10284900	60767.7			19.7741	102	0.5	66.1
1860	-9.95058e+006	-1.00372e+007	-1.02016e+007	1.93470e+000	9950580	10037200	10201600	57658.7				1860	-9.94415e+006	-1.00361e+007	-1.02036e+007	1.93470e+000	9944150	10036100	10203600	57638.2			20.484	102	0.5	69.6
1861	-9.97039e+006	-1.00505e+007	-1.02360e+007	2.04707e+000	9970390	10050500	10236000	61282.2				1861	-9.96497e+006	-1.00497e+007	-1.02380e+007	2.04707e+000	9964970	10049700	10238000	61265.7			16.4702	103	0.5	68
1862	-9.88414e+006	-9.98160e+006	-1.00407e+007	1.83178e+000	9884140	9981600	10040700	53567.4				1862	-9.87677e+006	-9.98088e+006	-1.00451e+007	1.83178e+000	9876770	9980880	10045100	53554.8			12.6635	101	0.5	76.3
1863	-9.89984e+006	-9.99479e+006	-1.00789e+007	1.93951e+000	9899840	9994790	10078900	56973.6				1863	-9.89290e+006	-9.99417e+006	-1.00833e+007	1.93951e+000	9892900	9994170	10083300	56962.2			11.3743	102	0.5	74.7
1864	-9.91730e+006	-1.00084e+007	-1.01169e+007	2.05028e+000	9917300	10008400	10116900	60506.6				1864	-9.91083e+006	-1.00075e+007	-1.01199e+007	2.05028e+000	9910830	10007500	10119900	60489.7			16.9818	102	0.5	73.1
1865	-9.93499e+006	-1.00215e+007	-1.01528e+007	2.11703e+000	9934990	10021500	10152800	62755.5				1865	-9.92891e+006	-1.00206e+007	-1.01552e+007	2.11703e+000	9928910	10020600	10155200	62737.1			18.4734	103	0.5	71.5
1866	-9.87215e+006	-9.96561e+006	-9.98729e+006	1.78033e+000	9872150	9965610	9987290	51778.5				1866	-9.86440e+006	-9.96464e+006	-9.99108e+006	1.78033e+000	9864400	9964640	9991080	51761.8			16.7133	102	0.5	78.2
1867	-9.85661e+006	-9.93729e+006	-9.94957e+006	1.69721e+000	9856610	9937290	9949570	49090.8				1867	-9.84978e+006	-9.94155e+006	-9.94894e+006	1.69721e+000	9849780	9941550	9948940	49080.5			10.296	102	0.5	80.1
[truncated: 15,384 more rows]
