# Supplementary material for: Energy release induced rockbursts based on butterfly-shaped plastic zones in roadways of coal reservoirs
Source: PLoS One. 2021 Jul 28;16(7):e0255044. doi: 10.1371/journal.pone.0255044 (PMC8318283; doi:10.1371/journal.pone.0255044)
Supplement: S1 Data — (ZIP) [file pone.0255044.s001.zip › numerical simulation/Calculation/numerical simulation energy12.xlsx]

## Sheet: s1
									0.142
									3650000000
1	-9.73359e+006	-9.82327e+006	-2.10879e+007	5.46877e-001	9733590	9823270	21087900	36832.4	1.63481e+09	3.12341e+06	66.5	0.5	100	-2.09037e+07	1	-9.69880e+006	-9.82846e+006	-2.09405e+007	5.46877e-001	9698800	9828460	20940500	36406.1	1.63169e+09
2	-9.73897e+006	-9.81529e+006	-2.11179e+007	8.10346e-001	9738970	9815290	21117900	54696			65.8	0.5	99.6	-2.09289e+07	2	-9.70505e+006	-9.81093e+006	-2.09836e+007	8.10346e-001	9705050	9810930	20983600	54105.6
3	-1.01239e+007	-1.01407e+007	-2.24510e+007	1.52520e+000	10123900	10140700	22451000	115123			27.7	0.5	57.7	-2.2359e+07	3	-1.01301e+007	-1.01478e+007	-2.24741e+007	1.52520e+000	10130100	10147800	22474100	115343
4	-1.01323e+007	-1.01511e+007	-2.24852e+007	1.51382e+000	10132300	10151100	22485200	114585			28.2	0.5	56.5	-2.23964e+07	4	-1.01370e+007	-1.01585e+007	-2.25110e+007	1.51382e+000	10137000	10158500	22511000	114823
5	-1.01133e+007	-1.01279e+007	-2.24093e+007	9.50241e-001	10113300	10127900	22409300	71479.1			27.9	0.5	59.4	-2.23603e+07	5	-1.01228e+007	-1.01357e+007	-2.24318e+007	9.50241e-001	10122800	10135700	22431800	71618.3
6	-1.01163e+007	-1.01305e+007	-2.24172e+007	1.26163e+000	10116300	10130500	22417200	94966.4			27.2	0.5	59	-2.23445e+07	6	-1.01248e+007	-1.01381e+007	-2.24395e+007	1.26163e+000	10124800	10138100	22439500	95147.7
7	-1.01080e+007	-1.01204e+007	-2.23841e+007	1.17579e+000	10108000	10120400	22384100	88264.2			26.7	0.5	60.2	-2.23154e+07	7	-1.01186e+007	-1.01278e+007	-2.24037e+007	1.17579e+000	10118600	10127800	22403700	88419.3
8	-1.01065e+007	-1.01193e+007	-2.23810e+007	8.25420e-001	10106500	10119300	22381000	61945.7			27.6	0.5	60.4	-2.23387e+07	8	-1.01177e+007	-1.01268e+007	-2.24006e+007	8.25420e-001	10117700	10126800	22400600	62055.5
9	-1.01089e+007	-1.01224e+007	-2.23915e+007	9.74410e-001	10108900	10122400	22391500	73189.8			28.4	0.5	60.1	-2.23393e+07	9	-1.01192e+007	-1.01301e+007	-2.24125e+007	9.74410e-001	10119200	10130100	22412500	73325.7
10	-1.00999e+007	-1.01106e+007	-2.23520e+007	1.24063e+000	10099900	10110600	22352000	92885.4			26.5	0.5	61.5	-2.22765e+07	10	-1.01124e+007	-1.01179e+007	-2.23694e+007	1.24063e+000	10112400	10117900	22369400	93037.6
11	-1.00994e+007	-1.01107e+007	-2.23530e+007	1.21709e+000	10099400	10110700	22353000	91128.7			27.5	0.5	61.5	-2.22804e+07	11	-1.01122e+007	-1.01183e+007	-2.23715e+007	1.21709e+000	10112200	10118300	22371500	91286.4
12	-1.01012e+007	-1.01135e+007	-2.23628e+007	1.26607e+000	10101200	10113500	22362800	94871.1			28.5	0.5	61.2	-2.22881e+07	12	-1.01135e+007	-1.01215e+007	-2.23830e+007	1.26607e+000	10113500	10121500	22383000	95046.4
13	-1.02569e+007	-1.02831e+007	-2.27669e+007	9.78581e-001	10256900	10283100	22766900	75942.7			90.3	0.5	41.1	-2.26432e+07	13	-1.02450e+007	-1.02820e+007	-2.27191e+007	9.78581e-001	10245000	10282000	22719100	75669.2
14	-1.02512e+007	-1.02722e+007	-2.27546e+007	1.33591e+000	10251200	10272200	22754600	103550			90.8	0.5	41.9	-2.26075e+07	14	-1.02396e+007	-1.02682e+007	-2.27110e+007	1.33591e+000	10239600	10268200	22711000	103202
15	-1.02637e+007	-1.02824e+007	-2.27954e+007	1.25342e+000	10263700	10282400	22795400	97477.7			91.5	0.5	40.6	-2.26588e+07	15	-1.02535e+007	-1.02796e+007	-2.27563e+007	1.25342e+000	10253500	10279600	22756300	97186.1
16	-1.02672e+007	-1.02913e+007	-2.28007e+007	9.02321e-001	10267200	10291300	22800700	70216.1			90.8	0.5	40.1	-2.26869e+07	16	-1.02564e+007	-1.02907e+007	-2.27571e+007	9.02321e-001	10256400	10290700	22757100	69986.3
17	-1.02666e+007	-1.02960e+007	-2.27938e+007	1.15821e+000	10266600	10296000	22793800	90092.4			90.1	0.5	40	-2.26543e+07	17	-1.02550e+007	-1.02978e+007	-2.27444e+007	1.15821e+000	10255000	10297800	22744400	89764
18	-1.00989e+007	-1.01666e+007	-2.25819e+007	9.94738e-001	10098900	10166600	22581900	75785.8			49.8	0.5	54.2	-2.2559e+07	18	-1.00589e+007	-1.01697e+007	-2.26348e+007	9.94738e-001	10058900	10169700	22634800	76015.9
19	-1.00912e+007	-1.01605e+007	-2.25647e+007	7.78006e-001	10091200	10160500	22564700	59185.4			49.5	0.5	55.1	-2.25623e+07	19	-1.00529e+007	-1.01650e+007	-2.26215e+007	7.78006e-001	10052900	10165000	22621500	59385.2
20	-1.01028e+007	-1.01681e+007	-2.25842e+007	6.41643e-001	10102800	10168100	22584200	48897.8			48.9	0.5	54.2	-2.25864e+07	20	-1.00670e+007	-1.01719e+007	-2.26353e+007	6.41643e-001	10067000	10171900	22635300	49044.6
21	-9.73292e+006	-1.01797e+007	-2.07287e+007	2.47317e+000	9732920	10179700	20728700	163525			75.8	0.5	91.7	-2.00571e+07	21	-9.64554e+006	-1.03308e+007	-2.02206e+007	2.47317e+000	9645540	10330800	20220600	157747
22	-9.70986e+006	-1.01673e+007	-2.06470e+007	1.81275e+000	9709860	10167300	20647000	119036			74.1	0.5	91.4	-1.99691e+07	22	-9.60710e+006	-1.03062e+007	-2.00881e+007	1.81275e+000	9607100	10306200	20088100	114308
23	-1.02757e+007	-1.02939e+007	-2.28328e+007	1.30215e+000	10275700	10293900	22832800	101580			91.9	0.5	39.3	-2.26927e+07	23	-1.02657e+007	-1.02917e+007	-2.27943e+007	1.30215e+000	10265700	10291700	22794300	101282
24	-1.02786e+007	-1.03027e+007	-2.28361e+007	1.10826e+000	10278600	10302700	22836100	86494.2			91.1	0.5	38.8	-2.27064e+07	24	-1.02681e+007	-1.03030e+007	-2.27929e+007	1.10826e+000	10268100	10303000	22792900	86216
25	-1.02782e+007	-1.03084e+007	-2.28286e+007	1.44487e+000	10278200	10308400	22828600	112718			90.1	0.5	38.8	-2.2667e+07	25	-1.02671e+007	-1.03118e+007	-2.27797e+007	1.44487e+000	10267100	10311800	22779700	112316
26	-1.02879e+007	-1.03070e+007	-2.28696e+007	1.37164e+000	10287900	10307000	22869600	107329			92.2	0.5	37.9	-2.27244e+07	26	-1.02783e+007	-1.03058e+007	-2.28317e+007	1.37164e+000	10278300	10305800	22831700	107023
27	-1.02904e+007	-1.03151e+007	-2.28716e+007	1.31014e+000	10290400	10315100	22871600	102552			91.3	0.5	37.5	-2.27257e+07	27	-1.02802e+007	-1.03166e+007	-2.28283e+007	1.31014e+000	10280200	10316600	22828300	102225
28	-1.02898e+007	-1.03204e+007	-2.28639e+007	1.54902e+000	10289800	10320400	22863900	121197			90.2	0.5	37.4	-2.26934e+07	28	-1.02789e+007	-1.03251e+007	-2.28146e+007	1.54902e+000	10278900	10325100	22814600	120766
29	-1.02999e+007	-1.03194e+007	-2.29061e+007	1.41782e+000	10299900	10319400	22906100	111279			92.4	0.5	36.6	-2.27563e+07	29	-1.02906e+007	-1.03199e+007	-2.28676e+007	1.41782e+000	10290600	10319900	22867600	110961
30	-1.03023e+007	-1.03277e+007	-2.29077e+007	1.40413e+000	10302300	10327700	22907700	110240			91.4	0.5	36.2	-2.27546e+07	30	-1.02926e+007	-1.03310e+007	-2.28648e+007	1.40413e+000	10292600	10331000	22864800	109896
31	-1.03026e+007	-1.03338e+007	-2.29031e+007	1.50258e+000	10302600	10333800	22903100	117946			90.3	0.5	36	-2.2737e+07	31	-1.02923e+007	-1.03396e+007	-2.28549e+007	1.50258e+000	10292300	10339600	22854900	117540
32	-1.01130e+007	-1.01285e+007	-2.24119e+007	1.31264e+000	10113000	10128500	22411900	98758.3			29.2	0.5	59.4	-2.23359e+07	32	-1.01217e+007	-1.01361e+007	-2.24347e+007	1.31264e+000	10121700	10136100	22434700	98950.9
33	-1.01054e+007	-1.01191e+007	-2.23811e+007	1.58223e+000	10105400	10119100	22381100	118740			29.6	0.5	60.6	-2.22847e+07	33	-1.01167e+007	-1.01273e+007	-2.24034e+007	1.58223e+000	10116700	10127300	22403400	118975
34	-1.01204e+007	-1.01368e+007	-2.24387e+007	1.44726e+000	10120400	10136800	22438700	109129			28.6	0.5	58.3	-2.23539e+07	34	-1.01276e+007	-1.01445e+007	-2.24630e+007	1.44726e+000	10127600	10144500	22463000	109350
35	-9.74673e+006	-9.80820e+006	-2.11567e+007	1.10337e+000	9746730	9808200	21156700	74690.6			65.1	0.5	98.9	-2.09639e+07	35	-9.71457e+006	-9.79492e+006	-2.10386e+007	1.10337e+000	9714570	9794920	21038600	73962.7
36	-1.00830e+007	-1.01540e+007	-2.25465e+007	1.02078e+000	10083000	10154000	22546500	77531.3			49.4	0.5	56	-2.25278e+07	36	-1.00460e+007	-1.01594e+007	-2.26053e+007	1.02078e+000	10046000	10159400	22605300	77807.6
37	-1.00769e+007	-1.01484e+007	-2.25297e+007	1.49883e+000	10076900	10148400	22529700	113679			49.3	0.5	57	-2.24821e+07	37	-1.00425e+007	-1.01562e+007	-2.25958e+007	1.49883e+000	10042500	10156200	22595800	114154
38	-1.00845e+007	-1.01576e+007	-2.25595e+007	1.01870e+000	10084500	10157600	22559500	77452.5			50.3	0.5	55.5	-2.25423e+07	38	-1.00428e+007	-1.01621e+007	-2.26198e+007	1.01870e+000	10042800	10162100	22619800	77728.3
39	-1.00924e+007	-1.01634e+007	-2.25752e+007	1.10811e+000	10092400	10163400	22575200	84367.1			50.8	0.5	54.5	-2.25466e+07	39	-1.00495e+007	-1.01665e+007	-2.26310e+007	1.10811e+000	10049500	10166500	22631000	84636
40	-1.01026e+007	-1.01701e+007	-2.25927e+007	1.05659e+000	10102600	10170100	22592700	80571.2			50.9	0.5	53.5	-2.25628e+07	40	-1.00602e+007	-1.01721e+007	-2.26434e+007	1.05659e+000	10060200	10172100	22643400	80797.5
41	-1.01079e+007	-1.01725e+007	-2.25970e+007	8.26689e-001	10107900	10172500	22597000	63068.6			49.8	0.5	53.4	-2.25844e+07	41	-1.00685e+007	-1.01752e+007	-2.26475e+007	8.26689e-001	10068500	10175200	22647500	63249.4
42	-1.01097e+007	-1.01729e+007	-2.25971e+007	6.39677e-001	10109700	10172900	22597100	48803.8			48.8	0.5	53.5	-2.25979e+07	42	-1.00744e+007	-1.01764e+007	-2.26467e+007	6.39677e-001	10074400	10176400	22646700	48945.2
43	-9.72054e+006	-1.01388e+007	-2.07191e+007	1.15420e+000	9720540	10138800	20719100	76164.4			72.8	0.5	91.2	-2.01346e+07	43	-9.62432e+006	-1.02538e+007	-2.02108e+007	1.15420e+000	9624320	10253800	20210800	73381.8
44	-9.71331e+006	-1.01939e+007	-2.06344e+007	1.51332e+000	9713310	10193900	20634400	99353			73	0.5	90	-1.99628e+07	44	-9.60484e+006	-1.03228e+007	-2.00622e+007	1.51332e+000	9604840	10322800	20062200	95278.2
45	-9.71571e+006	-1.01224e+007	-2.07157e+007	1.10479e+000	9715710	10122400	20715700	72848.8			72	0.5	90.2	-2.01294e+07	45	-9.61052e+006	-1.02060e+007	-2.02022e+007	1.10479e+000	9610520	10206000	20202200	70086.3
46	-9.73659e+006	-1.00896e+007	-2.08339e+007	1.17270e+000	9736590	10089600	20833900	77983.7			71.5	0.5	90.6	-2.03209e+07	46	-9.64832e+006	-1.01637e+007	-2.03989e+007	1.17270e+000	9648320	10163700	20398900	75483.2
47	-9.72032e+006	-1.01336e+007	-2.07234e+007	1.46507e+000	9720320	10133600	20723400	96696.6			71.5	0.5	88.8	-2.01136e+07	47	-9.60973e+006	-1.01947e+007	-2.02103e+007	1.46507e+000	9609730	10194700	20210300	92969.7
48	-9.74067e+006	-1.00648e+007	-2.08754e+007	1.16900e+000	9740670	10064800	20875400	77938.9			70.7	0.5	89.2	-2.03826e+07	48	-9.64665e+006	-1.00954e+007	-2.04605e+007	1.16900e+000	9646650	10095400	20460500	75461.7
49	-9.74195e+006	-1.00130e+007	-2.09323e+007	1.30674e+000	9741950	10013000	20932300	87387.8			70.2	0.5	89.8	-2.0473e+07	49	-9.65363e+006	-1.00240e+007	-2.05604e+007	1.30674e+000	9653630	10024000	20560400	84852.2
50	-9.74522e+006	-9.97782e+006	-2.09809e+007	1.48393e+000	9745220	9977820	20980900	99522.5			70.1	0.5	87.7	-2.05324e+07	50	-9.64606e+006	-9.92157e+006	-2.06319e+007	1.48393e+000	9646060	9921570	20631900	96622.9
51	-9.75972e+006	-9.92296e+006	-2.10950e+007	1.39921e+000	9759720	9922960	21095000	94550.9			69.4	0.5	88.2	-2.07255e+07	51	-9.67492e+006	-9.85134e+006	-2.08201e+007	1.39921e+000	9674920	9851340	20820100	92310.3
52	-9.76542e+006	-9.89443e+006	-2.11468e+007	1.43143e+000	9765420	9894430	21146800	97050.6			69	0.5	89	-2.08105e+07	52	-9.68937e+006	-9.82286e+006	-2.09076e+007	1.43143e+000	9689370	9822860	20907600	95025.6
53	-1.01400e+007	-1.01614e+007	-2.25196e+007	8.32617e-001	10140000	10161400	22519600	63199.6			29.4	0.5	55.2	-2.24825e+07	53	-1.01419e+007	-1.01682e+007	-2.25457e+007	8.32617e-001	10141900	10168200	22545700	63327.5
54	-1.01323e+007	-1.01525e+007	-2.24910e+007	1.41327e+000	10132300	10152500	22491000	107021			29.4	0.5	56.3	-2.24104e+07	54	-1.01363e+007	-1.01599e+007	-2.25174e+007	1.41327e+000	10136300	10159900	22517400	107246
55	-1.01368e+007	-1.01589e+007	-2.25127e+007	1.28028e+000	10136800	10158900	22512700	97120.8			30.5	0.5	55.5	-2.24438e+07	55	-1.01385e+007	-1.01662e+007	-2.25409e+007	1.28028e+000	10138500	10166200	22540900	97332.5
56	-1.01433e+007	-1.01662e+007	-2.25359e+007	1.04080e+000	10143300	10166200	22535900	79105.7			30.3	0.5	54.6	-2.24857e+07	56	-1.01440e+007	-1.01734e+007	-2.25648e+007	1.04080e+000	10144000	10173400	22564800	79280.2
57	-1.01477e+007	-1.01706e+007	-2.25493e+007	1.03409e+000	10147700	10170600	22549300	78684.1			29.9	0.5	54	-2.24997e+07	57	-1.01477e+007	-1.01777e+007	-2.25784e+007	1.03409e+000	10147700	10177700	22578400	78857.4
58	-1.01424e+007	-1.01666e+007	-2.25385e+007	1.41705e+000	10142400	10166600	22538500	107721			31.6	0.5	54.6	-2.24609e+07	58	-1.01416e+007	-1.01738e+007	-2.25686e+007	1.41705e+000	10141600	10173800	22568600	107965
59	-1.01496e+007	-1.01744e+007	-2.25632e+007	1.36752e+000	10149600	10174400	22563200	104169			31.2	0.5	53.6	-2.24892e+07	59	-1.01474e+007	-1.01813e+007	-2.25934e+007	1.36752e+000	10147400	10181300	22593400	104402
60	-1.01559e+007	-1.01807e+007	-2.25827e+007	1.37146e+000	10155900	10180700	22582700	104640			30.7	0.5	52.8	-2.25079e+07	60	-1.01537e+007	-1.01875e+007	-2.26125e+007	1.37146e+000	10153700	10187500	22612500	104870
61	-1.01413e+007	-1.01617e+007	-2.25196e+007	1.23525e+000	10141300	10161700	22519600	93764.3			28.6	0.5	55.1	-2.24516e+07	61	-1.01431e+007	-1.01685e+007	-2.25454e+007	1.23525e+000	10143100	10168500	22545400	93952
62	-9.89896e+006	-9.90258e+006	-2.17029e+007	1.89582e+000	9898960	9902580	21702900	134312			127	0.5	86.4	-2.15659e+07	62	-9.90445e+006	-9.90929e+006	-2.17002e+007	1.89582e+000	9904450	9909290	21700200	134320
63	-9.90183e+006	-9.90587e+006	-2.17134e+007	2.20676e+000	9901830	9905870	21713400	156481			126	0.5	86	-2.1555e+07	63	-9.90833e+006	-9.91381e+006	-2.17115e+007	2.20676e+000	9908330	9913810	21711500	156506
64	-9.90228e+006	-9.90615e+006	-2.17141e+007	9.76098e-001	9902280	9906150	21714100	69219.5			129	0.5	85.9	-2.16408e+07	64	-9.90774e+006	-9.91295e+006	-2.17100e+007	9.76098e-001	9907740	9912950	21710000	69216.5
65	-9.89279e+006	-9.89730e+006	-2.16875e+007	1.43698e+000	9892790	9897300	21687500	101666			128	0.5	87	-2.15823e+07	65	-9.89876e+006	-9.90228e+006	-2.16840e+007	1.43698e+000	9898760	9902280	21684000	101663
66	-9.89095e+006	-9.89539e+006	-2.16815e+007	1.17828e+000	9890950	9895390	21681500	83319.8			130	0.5	87.1	-2.15935e+07	66	-9.89641e+006	-9.89982e+006	-2.16768e+007	1.17828e+000	9896410	9899820	21676800	83308.4
67	-9.90023e+006	-9.90390e+006	-2.17070e+007	8.95277e-001	9900230	9903900	21707000	63449.5			130	0.5	86.2	-2.16386e+07	67	-9.90505e+006	-9.90997e+006	-2.17020e+007	8.95277e-001	9905050	9909970	21702000	63440.8
68	-9.90917e+006	-9.91158e+006	-2.17294e+007	8.86388e-001	9909170	9911580	21729400	62944.2			130	0.5	85.3	-2.16629e+07	68	-9.91342e+006	-9.92032e+006	-2.17258e+007	8.86388e-001	9913420	9920320	21725800	62944.8
69	-9.89206e+006	-9.89616e+006	-2.16836e+007	1.09177e+000	9892060	9896160	21683600	77217.3			131	0.5	87	-2.16009e+07	69	-9.89695e+006	-9.90073e+006	-2.16781e+007	1.09177e+000	9896950	9900730	21678100	77201.6
70	-9.90184e+006	-9.90486e+006	-2.17093e+007	1.02797e+000	9901840	9904860	21709300	72869.8			131	0.5	86	-2.1631e+07	70	-9.90588e+006	-9.91137e+006	-2.17039e+007	1.02797e+000	9905880	9911370	21703900	72857.2
71	-9.91150e+006	-9.91340e+006	-2.17346e+007	1.04870e+000	9911500	9913400	21734600	74505			131	0.5	85.1	-2.16561e+07	71	-9.91514e+006	-9.92257e+006	-2.17306e+007	1.04870e+000	9915140	9922570	21730600	74503.3
72	-9.89441e+006	-9.89778e+006	-2.16878e+007	1.04281e+000	9894410	9897780	21687800	73783.3			132	0.5	86.8	-2.1608e+07	72	-9.89833e+006	-9.90272e+006	-2.16818e+007	1.04281e+000	9898330	9902720	21681800	73764.7
73	-9.90347e+006	-9.90617e+006	-2.17130e+007	1.06745e+000	9903470	9906170	21713000	75693.5			132	0.5	85.9	-2.16314e+07	73	-9.90704e+006	-9.91303e+006	-2.17071e+007	1.06745e+000	9907040	9913030	21707100	75677.4
74	-9.91292e+006	-9.91467e+006	-2.17383e+007	1.10517e+000	9912920	9914670	21738300	78542.6			132	0.5	84.9	-2.16552e+07	74	-9.91621e+006	-9.92388e+006	-2.17337e+007	1.10517e+000	9916210	9923880	21733700	78536.8
75	-9.75932e+006	-9.81033e+006	-2.12060e+007	1.64751e+000	9759320	9810330	21206000	111970			65	0.5	97.2	-2.09857e+07	75	-9.72706e+006	-9.78682e+006	-2.10977e+007	1.64751e+000	9727060	9786820	21097700	110937
76	-9.74689e+006	-9.82415e+006	-2.11414e+007	1.34558e+000	9746890	9824150	21141400	91015.1			65.9	0.5	98.2	-2.09144e+07	76	-9.71159e+006	-9.81583e+006	-2.10054e+007	1.34558e+000	9711590	9815830	21005400	90011.5
77	-9.73982e+006	-9.84279e+006	-2.10939e+007	1.90586e+000	9739820	9842790	21093900	128491			67	0.5	97.9	-2.07949e+07	77	-9.69829e+006	-9.84359e+006	-2.09234e+007	1.90586e+000	9698290	9843590	20923400	126755
78	-9.75946e+006	-9.83112e+006	-2.11858e+007	2.30927e+000	9759460	9831120	21185800	156782			65.9	0.5	96.5	-2.08989e+07	78	-9.72343e+006	-9.81394e+006	-2.10557e+007	2.30927e+000	9723430	9813940	21055700	155091
79	-9.71861e+006	-9.81044e+006	-2.10395e+007	8.58203e-001	9718610	9810440	21039500	57557.1			66.7	0.5	102	-2.08317e+07	79	-9.68466e+006	-9.82193e+006	-2.08893e+007	8.58203e-001	9684660	9821930	20889300	56886.8
80	-9.71837e+006	-9.82304e+006	-2.10259e+007	1.04850e+000	9718370	9823040	21025900	70267.7			67.6	0.5	102	-2.07935e+07	80	-9.68320e+006	-9.84140e+006	-2.08638e+007	1.04850e+000	9683200	9841400	20863800	69396.6
81	-9.71646e+006	-9.83685e+006	-2.10043e+007	9.89229e-001	9716460	9836850	21004300	66206.5			68.7	0.5	102	-2.07602e+07	81	-9.67962e+006	-9.86419e+006	-2.08264e+007	9.89229e-001	9679620	9864190	20826400	65319.4
82	-1.00828e+007	-1.00892e+007	-2.22490e+007	2.90515e+000	10082800	10089200	22249000	215746			94.8	0.5	72.9	-2.21465e+07	82	-1.01452e+007	-1.02314e+007	-2.23622e+007	2.90515e+000	10145200	10231400	22362200	218398
83	-1.00669e+007	-1.00888e+007	-2.22959e+007	1.93041e+000	10066900	10088800	22295900	143793			94.8	0.5	71.2	-2.22753e+07	83	-1.01458e+007	-1.01769e+007	-2.24191e+007	1.93041e+000	10145800	10176900	22419100	145549
84	-1.00845e+007	-1.00979e+007	-2.23156e+007	1.91643e+000	10084500	10097900	22315600	143029			93.5	0.5	71.8	-2.23136e+07	84	-1.01671e+007	-1.02264e+007	-2.24566e+007	1.91643e+000	10167100	10226400	22456600	145086
85	-1.00909e+007	-1.00997e+007	-2.22719e+007	2.20260e+000	10090900	10099700	22271900	163902			93.4	0.5	73.5	-2.22417e+07	85	-1.01643e+007	-1.02658e+007	-2.24056e+007	2.20260e+000	10164300	10265800	22405600	166274
86	-9.72451e+006	-9.79369e+006	-2.10804e+007	8.44545e-001	9724510	9793690	21080400	56800.4			65.2	0.5	102	-2.08975e+07	86	-9.69345e+006	-9.79280e+006	-2.09543e+007	8.44545e-001	9693450	9792800	20954300	56228.5
87	-9.72213e+006	-9.78314e+006	-2.10812e+007	8.70753e-001	9722130	9783140	21081200	58549.8			64.6	0.5	103	-2.09045e+07	87	-9.69223e+006	-9.77915e+006	-2.09630e+007	8.70753e-001	9692230	9779150	20963000	57991.9
88	-9.71652e+006	-9.78802e+006	-2.10534e+007	7.76775e-001	9716520	9788020	21053400	52121.7			65.4	0.5	103	-2.08722e+07	88	-9.68559e+006	-9.79070e+006	-2.09243e+007	7.76775e-001	9685590	9790700	20924300	51589.1
89	-9.71828e+006	-9.79879e+006	-2.10498e+007	6.45491e-001	9718280	9798790	21049800	43312.9			66	0.5	103	-2.08684e+07	89	-9.68596e+006	-9.80481e+006	-2.09117e+007	6.45491e-001	9685960	9804810	20911700	42843.4
90	-9.73348e+006	-9.79468e+006	-2.11161e+007	9.02433e-001	9733480	9794680	21116100	60868.6			64.8	0.5	101	-2.09372e+07	90	-9.70267e+006	-9.78671e+006	-2.09981e+007	9.02433e-001	9702670	9786710	20998100	60283.7
91	-9.72662e+006	-9.80686e+006	-2.10759e+007	9.83323e-001	9726620	9806860	21075900	66134			65.9	0.5	102	-2.08743e+07	91	-9.69449e+006	-9.81100e+006	-2.09404e+007	9.83323e-001	9694490	9811000	20940400	65428.2
92	-9.64257e+006	-9.73215e+006	-2.08071e+007	1.87303e+000	9642570	9732150	20807100	123027			75.3	0.5	113	-2.05317e+07	92	-9.61082e+006	-9.75476e+006	-2.06547e+007	1.87303e+000	9610820	9754760	20654700	121597
93	-9.64259e+006	-9.73082e+006	-2.08085e+007	2.04611e+000	9642590	9730820	20808500	134406			76.6	0.5	113	-2.05247e+07	93	-9.61155e+006	-9.75328e+006	-2.06591e+007	2.04611e+000	9611550	9753280	20659100	132876
94	-9.64358e+006	-9.73289e+006	-2.08104e+007	1.79239e+000	9643580	9732890	20810400	117764			73.9	0.5	113	-2.05407e+07	94	-9.61192e+006	-9.75542e+006	-2.06585e+007	1.79239e+000	9611920	9755420	20658500	116400
95	-9.63507e+006	-9.66011e+006	-2.09758e+007	1.34458e+000	9635070	9660110	20975800	89287.3			39.7	0.5	114	-2.08601e+07	95	-9.60588e+006	-9.64650e+006	-2.09494e+007	1.34458e+000	9605880	9646500	20949400	89026.7
96	-9.62993e+006	-9.65403e+006	-2.09561e+007	1.82766e+000	9629930	9654030	20956100	121157			39.1	0.5	114	-2.08075e+07	96	-9.60120e+006	-9.64029e+006	-2.09287e+007	1.82766e+000	9601200	9640290	20928700	120795
97	-9.62318e+006	-9.64660e+006	-2.09325e+007	2.41115e+000	9623180	9646600	20932500	159503			38.5	0.5	115	-2.07446e+07	97	-9.59475e+006	-9.63270e+006	-2.09041e+007	2.41115e+000	9594750	9632700	20904100	159015
98	-9.74371e+006	-9.76607e+006	-2.13002e+007	2.16623e+000	9743710	9766070	21300200	148066			25.6	0.5	102	-2.11442e+07	98	-9.73121e+006	-9.76106e+006	-2.12923e+007	2.16623e+000	9731210	9761060	21292300	147924
99	-9.73985e+006	-9.76327e+006	-2.12926e+007	2.32574e+000	9739850	9763270	21292600	158857			26.8	0.5	102	-2.11266e+07	99	-9.72642e+006	-9.75823e+006	-2.12855e+007	2.32574e+000	9726420	9758230	21285500	158710
100	-9.75664e+006	-9.77887e+006	-2.13396e+007	1.97188e+000	9756640	9778870	21339600	135251			26.9	0.5	100	-2.11988e+07	100	-9.74539e+006	-9.77477e+006	-2.13341e+007	1.97188e+000	9745390	9774770	21334100	135152
101	-9.75974e+006	-9.78066e+006	-2.13438e+007	1.82448e+000	9759740	9780660	21343800	125193			25.7	0.5	100	-2.12123e+07	101	-9.74925e+006	-9.77653e+006	-2.13375e+007	1.82448e+000	9749250	9776530	21337500	125096
102	-9.73948e+006	-9.76009e+006	-2.12800e+007	1.70484e+000	9739480	9760090	21280000	116329			24	0.5	103	-2.11548e+07	102	-9.72721e+006	-9.75491e+006	-2.12711e+007	1.70484e+000	9727210	9754910	21271100	116209
103	-9.75081e+006	-9.77136e+006	-2.13147e+007	1.81558e+000	9750810	9771360	21314700	124265			24.3	0.5	101	-2.11823e+07	103	-9.74047e+006	-9.76683e+006	-2.13066e+007	1.81558e+000	9740470	9766830	21306600	124151
104	-9.50926e+006	-9.53324e+006	-2.05831e+007	2.15416e+000	9509260	9533240	20583100	138076			23.6	0.5	129	-2.04082e+07	104	-9.48271e+006	-9.51775e+006	-2.05463e+007	2.15416e+000	9482710	9517750	20546300	137558
105	-9.51530e+006	-9.53912e+006	-2.06011e+007	2.73953e+000	9515300	9539120	20601100	175886			24.7	0.5	128	-2.03882e+07	105	-9.48855e+006	-9.52351e+006	-2.05641e+007	2.73953e+000	9488550	9523510	20564100	175223
106	-9.50114e+006	-9.52558e+006	-2.05599e+007	1.49465e+000	9501140	9525580	20559900	95599.8			22.8	0.5	130	-2.0427e+07	106	-9.47443e+006	-9.50991e+006	-2.05226e+007	1.49465e+000	9474430	9509910	20522600	95236.4
107	-1.04401e+007	-1.04552e+007	-2.34205e+007	1.16218e+000	10440100	10455200	23420500	95019.2			30.4	0.5	19.8	-2.33354e+07	107	-1.04303e+007	-1.04553e+007	-2.34304e+007	1.16218e+000	10430300	10455300	23430400	95066.3
108	-1.04482e+007	-1.04627e+007	-2.34429e+007	1.46449e+000	10448200	10462700	23442900	119955			30.9	0.5	18.9	-2.33313e+07	108	-1.04384e+007	-1.04624e+007	-2.34513e+007	1.46449e+000	10438400	10462400	23451300	120001
109	-1.04582e+007	-1.04720e+007	-2.34710e+007	1.38400e+000	10458200	10472000	23471000	113622			31.2	0.5	17.8	-2.33649e+07	109	-1.04487e+007	-1.04715e+007	-2.34785e+007	1.38400e+000	10448700	10471500	23478500	113659
110	-9.48513e+006	-9.50866e+006	-2.05068e+007	1.08460e+000	9485130	9508660	20506800	69039.8			24.8	0.5	132	-2.03974e+07	110	-9.45827e+006	-9.49220e+006	-2.04664e+007	1.08460e+000	9458270	9492200	20466400	68758.9
111	-9.47582e+006	-9.49911e+006	-2.04771e+007	1.01692e+000	9475820	9499110	20477100	64556.9			25	0.5	133	-2.03709e+07	111	-9.44861e+006	-9.48229e+006	-2.04355e+007	1.01692e+000	9448610	9482290	20435500	64286.9
112	-9.47674e+006	-9.49972e+006	-2.04787e+007	1.07002e+000	9476740	9499720	20478700	67938.5			25.9	0.5	133	-2.03686e+07	112	-9.45009e+006	-9.48289e+006	-2.04365e+007	1.07002e+000	9450090	9482890	20436500	67652.1
113	-9.48701e+006	-9.51032e+006	-2.05117e+007	1.29782e+000	9487010	9510320	20511700	82649.8			25.7	0.5	132	-2.03883e+07	113	-9.46048e+006	-9.49385e+006	-2.04709e+007	1.29782e+000	9460480	9493850	20470900	82311.7
114	-9.49168e+006	-9.51550e+006	-2.05282e+007	1.32690e+000	9491680	9515500	20528200	84627.4			23.6	0.5	131	-2.04051e+07	114	-9.46452e+006	-9.49945e+006	-2.04897e+007	1.32690e+000	9464520	9499450	20489700	84295.9
115	-9.48150e+006	-9.50546e+006	-2.04974e+007	8.47800e-001	9481500	9505460	20497400	53919.2			23.9	0.5	132	-2.04032e+07	115	-9.45462e+006	-9.48905e+006	-2.04571e+007	8.47800e-001	9454620	9489050	20457100	53700.2
116	-1.04689e+007	-1.04822e+007	-2.35016e+007	1.37046e+000	10468900	10482200	23501600	112790			31.3	0.5	16.6	-2.33948e+07	116	-1.04595e+007	-1.04813e+007	-2.35076e+007	1.37046e+000	10459500	10481300	23507600	112815
117	-1.04708e+007	-1.04848e+007	-2.35107e+007	1.26850e+000	10470800	10484800	23510700	104473			30.2	0.5	16.3	-2.34128e+07	117	-1.04609e+007	-1.04840e+007	-2.35173e+007	1.26850e+000	10460900	10484000	23517300	104499
118	-1.04727e+007	-1.04874e+007	-2.35195e+007	1.24132e+000	10472700	10487400	23519500	102304			29.1	0.5	16	-2.3425e+07	118	-1.04626e+007	-1.04869e+007	-2.35273e+007	1.24132e+000	10462600	10486900	23527300	102338
119	-1.05169e+007	-1.05199e+007	-2.36079e+007	7.51620e-001	10516900	10519900	23607900	62409.3			40.7	0.5	11.9	-2.35371e+07	119	-1.05133e+007	-1.05170e+007	-2.35995e+007	7.51620e-001	10513300	10517000	23599500	62366.1
120	-1.05168e+007	-1.05200e+007	-2.36084e+007	1.11425e-001	10516800	10520000	23608400	9252.27			41.1	0.5	11.8	-2.35904e+07	120	-1.05124e+007	-1.05168e+007	-2.35997e+007	1.11425e-001	10512400	10516800	23599700	9245.48
121	-1.05276e+007	-1.05296e+007	-2.36368e+007	6.77104e-001	10527600	10529600	23636800	56354.1			40.9	0.5	10.9	-2.35693e+07	121	-1.05241e+007	-1.05260e+007	-2.36257e+007	6.77104e-001	10524100	10526000	23625700	56304.1
122	-1.05271e+007	-1.05301e+007	-2.36392e+007	9.88916e-001	10527100	10530100	23639200	82319.1			40.2	0.5	10.9	-2.35473e+07	122	-1.05229e+007	-1.05267e+007	-2.36296e+007	9.88916e-001	10522900	10526700	23629600	82253.7
123	-1.05162e+007	-1.05199e+007	-2.36087e+007	1.24471e+000	10516200	10519900	23608700	103356			39.8	0.5	12	-2.34976e+07	123	-1.05119e+007	-1.05170e+007	-2.36010e+007	1.24471e+000	10511900	10517000	23601000	103288
124	-9.74077e+006	-9.88356e+006	-2.10570e+007	2.59289e+000	9740770	9883560	21057000	174493			68.5	0.5	97.1	-2.06752e+07	124	-9.69499e+006	-9.90377e+006	-2.08497e+007	2.59289e+000	9694990	9903770	20849700	171723
125	-9.75831e+006	-9.84914e+006	-2.11631e+007	2.25546e+000	9758310	9849140	21163100	152928			66.8	0.5	95.8	-2.08562e+07	125	-9.71758e+006	-9.83661e+006	-2.10091e+007	2.25546e+000	9717580	9836610	21009100	151009
126	-1.00739e+007	-1.02572e+007	-2.20448e+007	1.77894e+000	10073900	10257200	22044800	130626			80.9	0.5	56.1	-2.16726e+07	126	-1.00217e+007	-1.02855e+007	-2.18032e+007	1.77894e+000	10021700	10285500	21803200	128324
127	-1.00921e+007	-1.02359e+007	-2.21404e+007	1.89587e+000	10092100	10235900	22140400	140155			82	0.5	55.4	-2.18071e+07	127	-1.00487e+007	-1.02517e+007	-2.19473e+007	1.89587e+000	10048700	10251700	21947300	138156
128	-1.00873e+007	-1.02667e+007	-2.20900e+007	1.55526e+000	10087300	10266700	22090000	114625			80.9	0.5	54.6	-2.17344e+07	128	-1.00363e+007	-1.02995e+007	-2.18490e+007	1.55526e+000	10036300	10299500	21849000	112627
129	-1.00875e+007	-1.03285e+007	-2.20292e+007	1.71257e+000	10087500	10328500	22029200	125839			79.1	0.5	54.7	-2.16223e+07	129	-1.00360e+007	-1.03991e+007	-2.17481e+007	1.71257e+000	10036000	10399100	21748100	123396
130	-9.71766e+006	-9.74504e+006	-2.11011e+007	8.96920e-001	9717660	9745040	21101100	60342.6			61.7	0.5	104	-2.09559e+07	130	-9.69246e+006	-9.72693e+006	-2.10162e+007	8.96920e-001	9692460	9726930	21016200	59903.9
131	-9.70849e+006	-9.73693e+006	-2.10717e+007	8.92305e-001	9708490	9736930	21071700	59877.8			61.4	0.5	105	-2.09258e+07	131	-9.68343e+006	-9.72043e+006	-2.09857e+007	8.92305e-001	9683430	9720430	20985700	59439.4
132	-9.71643e+006	-9.74370e+006	-2.10974e+007	4.30870e-001	9716430	9743700	21097400	28978.3			61.3	0.5	105	-2.09894e+07	132	-9.69311e+006	-9.72734e+006	-2.10184e+007	4.30870e-001	9693110	9727340	21018400	28782.6
133	-1.02212e+007	-1.02475e+007	-2.27901e+007	7.85000e-001	10221200	10247500	22790100	60933.7			99.5	0.5	43.5	-2.27352e+07	133	-1.01976e+007	-1.02431e+007	-2.27961e+007	7.85000e-001	10197600	10243100	22796100	60926.1
134	-1.02371e+007	-1.02590e+007	-2.28216e+007	9.63915e-001	10237100	10259000	22821600	75027.2			99.5	0.5	42.1	-2.27496e+07	134	-1.02165e+007	-1.02547e+007	-2.28246e+007	9.63915e-001	10216500	10254700	22824600	75006.6
135	-1.02283e+007	-1.02537e+007	-2.28086e+007	9.16653e-001	10228300	10253700	22808600	71263.9			100	0.5	42.8	-2.27438e+07	135	-1.02061e+007	-1.02499e+007	-2.28151e+007	9.16653e-001	10206100	10249900	22815100	71260.3
136	-9.85920e+006	-1.00363e+007	-2.22892e+007	1.98755e+000	9859200	10036300	22289200	147214			83.4	0.5	63.5	-2.21978e+07	136	-9.66314e+006	-1.00020e+007	-2.23450e+007	1.98755e+000	9663140	10002000	22345000	147153
137	-9.99138e+006	-1.00710e+007	-2.18938e+007	2.18122e+000	9991380	10071000	21893800	157547			81.2	0.5	62.1	-2.15286e+07	137	-9.91584e+006	-9.96993e+006	-2.16861e+007	2.18122e+000	9915840	9969930	21686100	154616
138	-9.96052e+006	-1.00133e+007	-2.20939e+007	2.03443e+000	9960520	10013300	22093900	148810			82.7	0.5	62.1	-2.18579e+07	138	-9.81218e+006	-9.95568e+006	-2.20067e+007	2.03443e+000	9812180	9955680	22006700	147259
139	-1.03116e+007	-1.03239e+007	-2.30121e+007	1.91354e+000	10311600	10323900	23012100	151346			103	0.5	34.6	-2.28579e+07	139	-1.02998e+007	-1.03203e+007	-2.30092e+007	1.91354e+000	10299800	10320300	23009200	151271
140	-1.03255e+007	-1.03374e+007	-2.30535e+007	1.88477e+000	10325500	10337400	23053500	149579			104	0.5	32.9	-2.29011e+07	140	-1.03140e+007	-1.03339e+007	-2.30507e+007	1.88477e+000	10314000	10333900	23050700	149507
141	-1.03148e+007	-1.03288e+007	-2.30292e+007	1.95558e+000	10314800	10328800	23029200	154879			104	0.5	34	-2.28744e+07	141	-1.03026e+007	-1.03259e+007	-2.30293e+007	1.95558e+000	10302600	10325900	23029300	154835
142	-9.26414e+006	-9.98422e+006	-2.26714e+007	2.04302e+000	9264140	9984220	22671400	153730			67.7	0.5	81.6	-2.30982e+07	142	-8.86063e+006	-1.00275e+007	-2.32519e+007	2.04302e+000	8860630	10027500	23251900	159454
143	-8.97164e+006	-1.00551e+007	-2.32534e+007	1.84429e+000	8971640	10055100	23253400	144270			68.9	0.5	80.1	-2.39671e+07	143	-8.44790e+006	-1.01369e+007	-2.41114e+007	1.84429e+000	8447900	10136900	24111400	152571
144	-9.04967e+006	-9.88436e+006	-2.24777e+007	2.04881e+000	9049670	9884360	22477700	151155			69.1	0.5	81.4	-2.27785e+07	144	-8.45792e+006	-9.85016e+006	-2.29297e+007	2.04881e+000	8457920	9850160	22929700	154769
145	-1.05303e+007	-1.05388e+007	-2.36286e+007	6.56425e-001	10530300	10538800	23628600	54614.8			101	0.5	10.2	-2.35567e+07	145	-1.05260e+007	-1.05384e+007	-2.36113e+007	6.56425e-001	10526000	10538400	23611300	54545.8
146	-1.05374e+007	-1.05460e+007	-2.36502e+007	8.41480e-001	10537400	10546000	23650200	70132.9			101	0.5	9.34	-2.35629e+07	146	-1.05331e+007	-1.05456e+007	-2.36330e+007	8.41480e-001	10533100	10545600	23633000	70044.9
147	-1.05369e+007	-1.05471e+007	-2.36472e+007	8.52062e-001	10536900	10547100	23647200	71001.2			99.9	0.5	9.38	-2.35571e+07	147	-1.05322e+007	-1.05472e+007	-2.36281e+007	8.52062e-001	10532200	10547200	23628100	70903.1
148	-1.05298e+007	-1.05397e+007	-2.36256e+007	6.99621e-001	10529800	10539700	23625600	58197.2			100	0.5	10.2	-2.35488e+07	148	-1.05252e+007	-1.05397e+007	-2.36070e+007	6.99621e-001	10525200	10539700	23607000	58118.7
149	-1.05241e+007	-1.05332e+007	-2.36087e+007	7.60016e-001	10524100	10533200	23608700	63134.1			100	0.5	10.9	-2.35274e+07	149	-1.05195e+007	-1.05328e+007	-2.35905e+007	7.60016e-001	10519500	10532800	23590500	63050.1
150	-1.05288e+007	-1.05536e+007	-2.36077e+007	6.60761e-001	10528800	10553600	23607700	54911.2			90.8	0.5	10.2	-2.35209e+07	150	-1.05226e+007	-1.05601e+007	-2.35758e+007	6.60761e-001	10522600	10560100	23575800	54792.6
151	-1.05359e+007	-1.05607e+007	-2.36296e+007	8.46696e-001	10535900	10560700	23629600	70486.5			90.9	0.5	9.34	-2.35276e+07	151	-1.05298e+007	-1.05671e+007	-2.35981e+007	8.46696e-001	10529800	10567100	23598100	70336.3
152	-1.05354e+007	-1.05617e+007	-2.36266e+007	8.50464e-001	10535400	10561700	23626600	70786.4			89.9	0.5	9.38	-2.35232e+07	152	-1.05293e+007	-1.05693e+007	-2.35940e+007	8.50464e-001	10529300	10569300	23594000	70631.9
153	-1.05283e+007	-1.05545e+007	-2.36048e+007	6.96747e-001	10528300	10554500	23604800	57890.8			90	0.5	10.2	-2.3514e+07	153	-1.05221e+007	-1.05619e+007	-2.35719e+007	6.96747e-001	10522100	10561900	23571900	57762.8
154	-1.05223e+007	-1.05480e+007	-2.35867e+007	8.07080e-001	10522300	10548000	23586700	66959.8			90.4	0.5	10.9	-2.34871e+07	154	-1.05161e+007	-1.05550e+007	-2.35541e+007	8.07080e-001	10516100	10555000	23554100	66812.6
155	-1.05279e+007	-1.05647e+007	-2.35928e+007	7.26553e-001	10527900	10564700	23592800	60329.2			80.8	0.5	10.2	-2.34909e+07	155	-1.05210e+007	-1.05783e+007	-2.35512e+007	7.26553e-001	10521000	10578300	23551200	60166.5
156	-1.05352e+007	-1.05718e+007	-2.36154e+007	8.67628e-001	10535200	10571800	23615400	72173.6			80.8	0.5	9.34	-2.35021e+07	156	-1.05283e+007	-1.05848e+007	-2.35743e+007	8.67628e-001	10528300	10584800	23574300	71980.7
157	-1.05349e+007	-1.05720e+007	-2.36139e+007	8.24474e-001	10534900	10572000	23613900	68576.7			79.9	0.5	9.37	-2.35032e+07	157	-1.05280e+007	-1.05860e+007	-2.35718e+007	8.24474e-001	10528000	10586000	23571800	68390.1
158	-1.05277e+007	-1.05652e+007	-2.35915e+007	6.78455e-001	10527700	10565200	23591500	56330.7			79.9	0.5	10.2	-2.34926e+07	158	-1.05206e+007	-1.05790e+007	-2.35489e+007	6.78455e-001	10520600	10579000	23548900	56175
159	-1.05214e+007	-1.05588e+007	-2.35723e+007	8.44679e-001	10521400	10558800	23572300	70023.8			80.4	0.5	10.9	-2.34595e+07	159	-1.05144e+007	-1.05727e+007	-2.35295e+007	8.44679e-001	10514400	10572700	23529500	69829.4
160	-1.05289e+007	-1.05656e+007	-2.35961e+007	6.55441e-001	10528900	10565600	23596100	54438.6			70.8	0.5	10.2	-2.34947e+07	160	-1.05213e+007	-1.05816e+007	-2.35491e+007	6.55441e-001	10521300	10581600	23549100	54273.6
161	-1.05361e+007	-1.05725e+007	-2.36183e+007	8.38137e-001	10536100	10572500	23618300	69736.2			70.9	0.5	9.34	-2.35026e+07	161	-1.05287e+007	-1.05886e+007	-2.35723e+007	8.38137e-001	10528700	10588600	23572300	69530.2
162	-1.05359e+007	-1.05716e+007	-2.36185e+007	8.49131e-001	10535900	10571600	23618500	70650.4			69.9	0.5	9.38	-2.35019e+07	162	-1.05285e+007	-1.05874e+007	-2.35726e+007	8.49131e-001	10528500	10587400	23572600	70441.8
163	-1.05285e+007	-1.05645e+007	-2.35953e+007	6.99117e-001	10528500	10564500	23595300	58061.4			70	0.5	10.2	-2.34907e+07	163	-1.05211e+007	-1.05810e+007	-2.35488e+007	6.99117e-001	10521100	10581000	23548800	57888.2
164	-1.05226e+007	-1.05593e+007	-2.35765e+007	7.67152e-001	10522600	10559300	23576500	63617			70.4	0.5	10.9	-2.34649e+07	164	-1.05148e+007	-1.05755e+007	-2.35285e+007	7.67152e-001	10514800	10575500	23528500	63419.8
165	-1.05310e+007	-1.05571e+007	-2.36133e+007	7.27249e-001	10531000	10557100	23613300	60466			60.8	0.5	10.2	-2.35118e+07	165	-1.05240e+007	-1.05691e+007	-2.35723e+007	7.27249e-001	10524000	10569100	23572300	60303.5
166	-1.05382e+007	-1.05641e+007	-2.36353e+007	8.68466e-001	10538200	10564100	23635300	72334.5			60.8	0.5	9.34	-2.35219e+07	166	-1.05310e+007	-1.05759e+007	-2.35942e+007	8.68466e-001	10531000	10575900	23594200	72139.2
167	-1.05381e+007	-1.05623e+007	-2.36370e+007	8.24614e-001	10538100	10562300	23637000	68687.6			59.9	0.5	9.37	-2.35284e+07	167	-1.05313e+007	-1.05744e+007	-2.35971e+007	8.24614e-001	10531300	10574400	23597100	68508.6
168	-1.05309e+007	-1.05556e+007	-2.36140e+007	6.78992e-001	10530900	10555600	23614000	56454.8			59.9	0.5	10.2	-2.3518e+07	168	-1.05241e+007	-1.05674e+007	-2.35745e+007	6.78992e-001	10524100	10567400	23574500	56308.8
169	-1.05246e+007	-1.05502e+007	-2.35936e+007	8.58171e-001	10524600	10550200	23593600	71238.1			60.4	0.5	10.9	-2.34812e+07	169	-1.05173e+007	-1.05618e+007	-2.35524e+007	8.58171e-001	10517300	10561800	23552400	71044.6
170	-1.05329e+007	-1.05435e+007	-2.36343e+007	6.78865e-001	10532900	10543500	23634300	56511.4			50.8	0.5	10.2	-2.35512e+07	170	-1.05272e+007	-1.05471e+007	-2.36077e+007	6.78865e-001	10527200	10547100	23607700	56407.1
171	-1.05402e+007	-1.05510e+007	-2.36569e+007	8.49836e-001	10540200	10551000	23656900	70871.9			50.9	0.5	9.36	-2.35585e+07	171	-1.05345e+007	-1.05549e+007	-2.36294e+007	8.49836e-001	10534500	10554900	23629400	70737.4
172	-1.05401e+007	-1.05494e+007	-2.36580e+007	8.56242e-001	10540100	10549400	23658000	71409.2			49.9	0.5	9.39	-2.35612e+07	172	-1.05347e+007	-1.05526e+007	-2.36326e+007	8.56242e-001	10534700	10552600	23632600	71283.3
173	-1.05327e+007	-1.05424e+007	-2.36348e+007	6.98091e-001	10532700	10542400	23634800	58112.4			50	0.5	10.2	-2.35518e+07	173	-1.05274e+007	-1.05455e+007	-2.36099e+007	6.98091e-001	10527400	10545500	23609900	58011.8
174	-1.05266e+007	-1.05369e+007	-2.36151e+007	7.75715e-001	10526600	10536900	23615100	64473.8			50.4	0.5	10.9	-2.3525e+07	174	-1.05211e+007	-1.05401e+007	-2.35895e+007	7.75715e-001	10521100	10540100	23589500	64358.9
175	-1.05069e+007	-1.05131e+007	-2.35901e+007	1.90773e+000	10506900	10513100	23590100	158163			110	0.5	12.4	-2.34276e+07	175	-1.05015e+007	-1.05107e+007	-2.35858e+007	1.90773e+000	10501500	10510700	23585800	158094
176	-1.05132e+007	-1.05212e+007	-2.36168e+007	1.53210e+000	10513200	10521200	23616800	127286			112	0.5	11.4	-2.34873e+07	176	-1.05073e+007	-1.05192e+007	-2.36146e+007	1.53210e+000	10507300	10519200	23614600	127248
177	-1.05044e+007	-1.05121e+007	-2.35886e+007	1.87277e+000	10504400	10512100	23588600	155239			112	0.5	12.5	-2.34309e+07	177	-1.04980e+007	-1.05099e+007	-2.35861e+007	1.87277e+000	10498000	10509900	23586100	155187
178	-1.05195e+007	-1.05266e+007	-2.36328e+007	1.39100e+000	10519500	10526600	23632800	115715			111	0.5	10.7	-2.35129e+07	178	-1.05145e+007	-1.05244e+007	-2.36286e+007	1.39100e+000	10514500	10524400	23628600	115666
179	-9.75016e+006	-1.00756e+007	-2.25588e+007	2.60485e+000	9750160	10075600	22558800	196458			64.5	0.5	65	-2.25816e+07	179	-9.52884e+006	-1.00751e+007	-2.27781e+007	2.60485e+000	9528840	10075100	22778100	198777
180	-9.80673e+006	-1.00747e+007	-2.24984e+007	2.75659e+000	9806730	10074700	22498400	207219			64	0.5	63.8	-2.24584e+07	180	-9.60981e+006	-1.00674e+007	-2.26656e+007	2.75659e+000	9609810	10067400	22665600	208931
181	-9.80987e+006	-1.00890e+007	-2.25539e+007	2.38333e+000	9809870	10089000	22553900	179936			62.5	0.5	64.7	-2.25839e+07	181	-9.64001e+006	-1.00988e+007	-2.27638e+007	2.38333e+000	9640010	10098800	22763800	182128
182	-9.84227e+006	-1.01144e+007	-2.26253e+007	2.61039e+000	9842270	10114400	22625300	198308			62	0.5	66.6	-2.27073e+07	182	-9.72400e+006	-1.01540e+007	-2.29056e+007	2.61039e+000	9724000	10154000	22905600	202028
183	-1.00352e+007	-1.00361e+007	-2.21124e+007	1.71946e+000	10035200	10036100	22112400	126189			14.4	0.5	70.1	-2.19908e+07	183	-1.00408e+007	-1.00498e+007	-2.21170e+007	1.71946e+000	10040800	10049800	22117000	126281
184	-1.00476e+007	-1.00495e+007	-2.21546e+007	1.47731e+000	10047600	10049500	22154600	108804			13.9	0.5	68.4	-2.2052e+07	184	-1.00544e+007	-1.00615e+007	-2.21608e+007	1.47731e+000	10054400	10061500	22160800	108895
185	-1.00463e+007	-1.00476e+007	-2.21481e+007	1.83123e+000	10046300	10047600	22148100	134799			14.9	0.5	68.7	-2.20197e+07	185	-1.00527e+007	-1.00610e+007	-2.21545e+007	1.83123e+000	10052700	10061000	22154500	134915
186	-9.93542e+006	-9.93582e+006	-2.18023e+007	1.71992e+000	9935420	9935820	21802300	122915			14.5	0.5	82.1	-2.16747e+07	186	-9.93766e+006	-9.94765e+006	-2.17976e+007	1.71992e+000	9937660	9947650	21797600	122909
187	-9.94928e+006	-9.94945e+006	-2.18441e+007	1.51459e+000	9949280	9949450	21844100	108632			13.9	0.5	80.4	-2.17312e+07	187	-9.95157e+006	-9.96222e+006	-2.18398e+007	1.51459e+000	9951570	9962220	21839800	108632
188	-9.94756e+006	-9.94775e+006	-2.18379e+007	1.83994e+000	9947560	9947750	21837900	131899			14.9	0.5	80.7	-2.17022e+07	188	-9.94983e+006	-9.96089e+006	-2.18341e+007	1.83994e+000	9949830	9960890	21834100	131905
189	-9.82493e+006	-9.83375e+006	-2.14956e+007	1.54096e+000	9824930	9833750	21495600	107201			14.3	0.5	94.1	-2.13763e+07	189	-9.82633e+006	-9.83113e+006	-2.14835e+007	1.54096e+000	9826330	9831130	21483500	107102
190	-9.83956e+006	-9.84733e+006	-2.15365e+007	1.38716e+000	9839560	9847330	21536500	96849.9			13.9	0.5	92.4	-2.14284e+07	190	-9.84276e+006	-9.84535e+006	-2.15252e+007	1.38716e+000	9842760	9845350	21525200	96772
191	-9.83738e+006	-9.84525e+006	-2.15302e+007	1.62000e+000	9837380	9845250	21530200	113044			14.8	0.5	92.7	-2.14061e+07	191	-9.84007e+006	-9.84320e+006	-2.15191e+007	1.62000e+000	9840070	9843200	21519100	112953
192	-9.46793e+006	-9.49424e+006	-2.04651e+007	1.37583e+000	9467930	9494240	20465100	87235.9			16.7	0.5	134	-2.03433e+07	192	-9.44046e+006	-9.47907e+006	-2.04305e+007	1.37583e+000	9440460	9479070	20430500	86920.4
193	-9.48017e+006	-9.50636e+006	-2.05023e+007	1.59310e+000	9480170	9506360	20502300	101357			17.1	0.5	132	-2.03665e+07	193	-9.45316e+006	-9.49133e+006	-2.04679e+007	1.59310e+000	9453160	9491330	20467900	100994
194	-9.48138e+006	-9.50795e+006	-2.05076e+007	1.56145e+000	9481380	9507950	20507600	99389.6			16	0.5	132	-2.03747e+07	194	-9.45414e+006	-9.49307e+006	-2.04741e+007	1.56145e+000	9454140	9493070	20474100	99040.4
195	-1.04584e+007	-1.04773e+007	-2.34924e+007	1.13429e+000	10458400	10477300	23492400	93267.5			21.9	0.5	17.2	-2.34142e+07	195	-1.04466e+007	-1.04781e+007	-2.35075e+007	1.13429e+000	10446600	10478100	23507500	93344.6
196	-1.04540e+007	-1.04730e+007	-2.34791e+007	1.06689e+000	10454000	10473000	23479100	87631.4			21.1	0.5	17.8	-2.34075e+07	196	-1.04417e+007	-1.04739e+007	-2.34951e+007	1.06689e+000	10441700	10473900	23495100	87708.6
197	-1.04452e+007	-1.04644e+007	-2.34529e+007	1.34995e+000	10445200	10464400	23452900	110646			21.4	0.5	18.8	-2.33584e+07	197	-1.04329e+007	-1.04654e+007	-2.34690e+007	1.34995e+000	10432900	10465400	23469000	110745
198	-1.04451e+007	-1.04641e+007	-2.34517e+007	1.43524e+000	10445100	10464100	23451700	117626			22.6	0.5	18.8	-2.33498e+07	198	-1.04333e+007	-1.04651e+007	-2.34674e+007	1.43524e+000	10433300	10465100	23467400	117729
199	-9.50843e+006	-9.52447e+006	-2.04665e+007	5.54011e-001	9508430	9524470	20466500	35187.7			98.3	0.5	131	-2.03478e+07	199	-9.48370e+006	-9.50691e+006	-2.03830e+007	5.54011e-001	9483700	9506910	20383000	34929.3
200	-9.51140e+006	-9.52649e+006	-2.04766e+007	7.70493e-001	9511400	9526490	20476600	48980.8			98.9	0.5	131	-2.03462e+07	200	-9.48702e+006	-9.50824e+006	-2.03952e+007	7.70493e-001	9487020	9508240	20395200	48628.8
201	-9.51747e+006	-9.53390e+006	-2.04940e+007	7.72681e-001	9517470	9533900	20494000	49200.4			98.1	0.5	130	-2.03637e+07	201	-9.49337e+006	-9.51654e+006	-2.04129e+007	7.72681e-001	9493370	9516540	20412900	48849.5
202	-9.51279e+006	-9.53039e+006	-2.04784e+007	5.78739e-001	9512790	9530390	20478400	36800.4			97.7	0.5	131	-2.03585e+07	202	-9.48821e+006	-9.51299e+006	-2.03953e+007	5.78739e-001	9488210	9512990	20395300	36531.7
203	-9.50715e+006	-9.52508e+006	-2.04607e+007	5.19120e-001	9507150	9525080	20460700	32956.4			97.6	0.5	132	-2.03427e+07	203	-9.48210e+006	-9.50765e+006	-2.03757e+007	5.19120e-001	9482100	9507650	20375700	32710.5
204	-1.02713e+007	-1.02955e+007	-2.29363e+007	1.80701e+000	10271300	10295500	22936300	141979			127	0.5	38.7	-2.28185e+07	204	-1.02610e+007	-1.02989e+007	-2.29605e+007	1.80701e+000	10261000	10298900	22960500	142200
205	-1.02694e+007	-1.02933e+007	-2.29292e+007	1.73785e+000	10269400	10293300	22929200	136466			128	0.5	39	-2.28168e+07	205	-1.02602e+007	-1.02969e+007	-2.29533e+007	1.73785e+000	10260200	10296900	22953300	136681
206	-1.02782e+007	-1.03024e+007	-2.29578e+007	1.52333e+000	10278200	10302400	22957800	119901			128	0.5	37.9	-2.28616e+07	206	-1.02684e+007	-1.03058e+007	-2.29815e+007	1.52333e+000	10268400	10305800	22981500	120085
207	-1.03541e+007	-1.03759e+007	-2.31823e+007	2.80479e+000	10354100	10375900	23182300	224880			120	0.5	28.8	-2.29754e+07	207	-1.03408e+007	-1.03771e+007	-2.32003e+007	2.80479e+000	10340800	10377100	23200300	225108
208	-1.03547e+007	-1.03759e+007	-2.31815e+007	2.87845e+000	10354700	10375900	23181500	230776			118	0.5	28.8	-2.29671e+07	208	-1.03412e+007	-1.03766e+007	-2.31979e+007	2.87845e+000	10341200	10376600	23197900	230981
209	-1.03436e+007	-1.03655e+007	-2.31503e+007	2.47717e+000	10343600	10365500	23150300	198094			118	0.5	30.1	-2.29686e+07	209	-1.03298e+007	-1.03662e+007	-2.31667e+007	2.47717e+000	10329800	10366200	23166700	198269
210	-1.02765e+007	-1.03025e+007	-2.29598e+007	2.12284e+000	10276500	10302500	22959800	167107			33.5	0.5	37.8	-2.2815e+07	210	-1.02621e+007	-1.03044e+007	-2.29821e+007	2.12284e+000	10262100	10304400	22982100	167327
211	-1.02593e+007	-1.02863e+007	-2.29108e+007	2.42463e+000	10259300	10286300	22910800	190088			33.3	0.5	39.8	-2.27448e+07	211	-1.02451e+007	-1.02887e+007	-2.29349e+007	2.42463e+000	10245100	10288700	22934900	190365
212	-1.02569e+007	-1.02848e+007	-2.29072e+007	1.75822e+000	10256900	10284800	22907200	137797			34.3	0.5	40	-2.2793e+07	212	-1.02419e+007	-1.02869e+007	-2.29308e+007	1.75822e+000	10241900	10286900	22930800	137990
213	-1.02696e+007	-1.02960e+007	-2.29403e+007	1.52558e+000	10269600	10296000	22940300	119897			35.1	0.5	38.6	-2.28422e+07	213	-1.02549e+007	-1.02978e+007	-2.29621e+007	1.52558e+000	10254900	10297800	22962100	120050
214	-1.01819e+007	-1.02245e+007	-2.27358e+007	6.27807e-001	10181900	10224500	22735800	48487.2			104	0.5	46.9	-2.27118e+07	214	-1.01568e+007	-1.02244e+007	-2.27603e+007	6.27807e-001	10156800	10224400	22760300	48547.1
215	-1.01892e+007	-1.02294e+007	-2.27483e+007	9.60486e-001	10189200	10229400	22748300	74263.9			103	0.5	46.2	-2.26968e+07	215	-1.01637e+007	-1.02287e+007	-2.27711e+007	9.60486e-001	10163700	10228700	22771100	74345.2
216	-1.01799e+007	-1.02225e+007	-2.27293e+007	8.36191e-001	10179900	10222500	22729300	64546.7			103	0.5	47	-2.26898e+07	216	-1.01529e+007	-1.02220e+007	-2.27543e+007	8.36191e-001	10152900	10222000	22754300	64625.8
217	-1.01740e+007	-1.02184e+007	-2.27187e+007	5.43160e-001	10174000	10218400	22718700	41887.8			103	0.5	47.6	-2.27037e+07	217	-1.01472e+007	-1.02185e+007	-2.27456e+007	5.43160e-001	10147200	10218500	22745600	41945.4
218	-1.01735e+007	-1.02180e+007	-2.27176e+007	6.27640e-001	10173500	10218000	22717600	48398.1			104	0.5	47.7	-2.26976e+07	218	-1.01478e+007	-1.02187e+007	-2.27460e+007	6.27640e-001	10147800	10218700	22746000	48471.5
219	-1.03291e+007	-1.03819e+007	-2.29632e+007	1.98931e+000	10329100	10381900	22963200	157036			85.2	0.5	32.7	-2.27399e+07	219	-1.03174e+007	-1.04003e+007	-2.28969e+007	1.98931e+000	10317400	10400300	22896900	156334
220	-1.03268e+007	-1.03709e+007	-2.29646e+007	1.93286e+000	10326800	10370900	22964600	152555			87.5	0.5	33.2	-2.27548e+07	220	-1.03162e+007	-1.03847e+007	-2.29074e+007	1.93286e+000	10316200	10384700	22907400	151959
221	-1.03225e+007	-1.03715e+007	-2.29466e+007	1.74771e+000	10322500	10371500	22946600	137759			86.5	0.5	33.6	-2.27466e+07	221	-1.03113e+007	-1.03878e+007	-2.28844e+007	1.74771e+000	10311300	10387800	22884400	137178
222	-1.00243e+007	-1.01321e+007	-2.25157e+007	1.96283e+000	10024300	10132100	22515700	148521			55.7	0.5	58.2	-2.24492e+07	222	-9.95510e+006	-1.01353e+007	-2.25977e+007	1.96283e+000	9955100	10135300	22597700	149200
223	-1.00066e+007	-1.01246e+007	-2.25027e+007	1.85062e+000	10006600	10124600	22502700	139832			55.7	0.5	59.8	-2.2462e+07	223	-9.93800e+006	-1.01321e+007	-2.26018e+007	1.85062e+000	9938000	10132100	22601800	140657
224	-1.00249e+007	-1.01308e+007	-2.25097e+007	1.39666e+000	10024900	10130800	22509700	105634			54.6	0.5	58.8	-2.24911e+07	224	-9.96372e+006	-1.01371e+007	-2.25967e+007	1.39666e+000	9963720	10137100	22596700	106178
225	-9.46736e+006	-9.48605e+006	-2.04321e+007	8.20496e-001	9467360	9486050	20432100	51882.3			31	0.5	134	-2.03313e+07	225	-9.44109e+006	-9.46764e+006	-2.03832e+007	8.20496e-001	9441090	9467640	20383200	51635.1
226	-9.46041e+006	-9.47886e+006	-2.04097e+007	9.18770e-001	9460410	9478860	20409700	57977.9			31.1	0.5	135	-2.03021e+07	226	-9.43427e+006	-9.46032e+006	-2.03601e+007	9.18770e-001	9434270	9460320	20360100	57698.2
227	-9.47386e+006	-9.49261e+006	-2.04525e+007	7.85328e-001	9473860	9492610	20452500	49751.2			31	0.5	134	-2.03549e+07	227	-9.44770e+006	-9.47453e+006	-2.04047e+007	7.85328e-001	9447700	9474530	20404700	49519
228	-9.63106e+006	-9.65405e+006	-2.09551e+007	1.77959e+000	9631060	9654050	20955100	117964			41	0.5	114	-2.08073e+07	228	-9.60148e+006	-9.63952e+006	-2.09253e+007	1.77959e+000	9601480	9639520	20925300	117586
229	-9.62800e+006	-9.64888e+006	-2.09370e+007	1.92319e+000	9628000	9648880	20937000	127287			42.5	0.5	115	-2.07775e+07	229	-9.59889e+006	-9.63388e+006	-2.09048e+007	1.92319e+000	9598890	9633880	20904800	126855
230	-9.62328e+006	-9.64517e+006	-2.09265e+007	1.87715e+000	9623280	9645170	20926500	124118			40.7	0.5	115	-2.07715e+07	230	-9.59450e+006	-9.63057e+006	-2.08956e+007	1.87715e+000	9594500	9630570	20895600	123711
231	-1.03377e+007	-1.03703e+007	-2.30099e+007	1.83745e+000	10337700	10370300	23009900	145510			90.1	0.5	32.1	-2.28181e+07	231	-1.03286e+007	-1.03794e+007	-2.29636e+007	1.83745e+000	10328600	10379400	22963600	145043
232	-1.03268e+007	-1.03593e+007	-2.29762e+007	1.70232e+000	10326800	10359300	22976200	134437			90.1	0.5	33.4	-2.27938e+07	232	-1.03170e+007	-1.03672e+007	-2.29282e+007	1.70232e+000	10317000	10367200	22928200	133984
233	-1.01592e+007	-1.02068e+007	-2.26858e+007	2.08984e+000	10159200	10206800	22685800	160709			46.1	0.5	49.2	-2.25614e+07	233	-1.01310e+007	-1.02088e+007	-2.27221e+007	2.08984e+000	10131000	10208800	22722100	161039
234	-1.01574e+007	-1.02046e+007	-2.26789e+007	2.17932e+000	10157400	10204600	22678900	167495			44.6	0.5	49.5	-2.25481e+07	234	-1.01311e+007	-1.02072e+007	-2.27156e+007	2.17932e+000	10131100	10207200	22715600	167852
235	-9.94967e+006	-1.01118e+007	-2.25074e+007	1.92158e+000	9949670	10111800	22507400	145045			91.5	0.5	62	-2.25026e+07	235	-9.86767e+006	-1.01261e+007	-2.26476e+007	1.92158e+000	9867670	10126100	22647600	146316
236	-9.94108e+006	-1.01086e+007	-2.25028e+007	1.75668e+000	9941080	10108600	22502800	132524			91.9	0.5	63.4	-2.2525e+07	236	-9.86983e+006	-1.01290e+007	-2.26575e+007	1.75668e+000	9869830	10129000	22657500	133867
237	-9.88163e+006	-9.94687e+006	-2.19012e+007	1.99928e+000	9881630	9946870	21901200	143785			52.2	0.5	84.1	-2.18506e+07	237	-9.90250e+006	-9.97477e+006	-2.19944e+007	1.99928e+000	9902500	9974770	21994400	144905
238	-9.88799e+006	-9.95691e+006	-2.19359e+007	2.35185e+000	9887990	9956910	21935900	169625			53.3	0.5	83.5	-2.1872e+07	238	-9.91692e+006	-9.98985e+006	-2.20416e+007	2.35185e+000	9916920	9989850	22041600	171146
239	-9.66990e+006	-9.69766e+006	-2.10944e+007	2.35841e+000	9669900	9697660	21094400	158261			36.2	0.5	110	-2.09226e+07	239	-9.64258e+006	-9.68766e+006	-2.10809e+007	2.35841e+000	9642580	9687660	21080900	157973
240	-9.67770e+006	-9.70633e+006	-2.11221e+007	2.64457e+000	9677700	9706330	21122100	177895			35.3	0.5	108	-2.09326e+07	240	-9.65019e+006	-9.69677e+006	-2.11105e+007	2.64457e+000	9650190	9696770	21110500	177599
241	-9.63809e+006	-9.66233e+006	-2.09819e+007	2.00479e+000	9638090	9662330	20981900	133205			116	0.5	114	-2.08257e+07	241	-9.60994e+006	-9.64983e+006	-2.09589e+007	2.00479e+000	9609940	9649830	20958900	132857
242	-9.62978e+006	-9.65260e+006	-2.09504e+007	2.75685e+000	9629780	9652600	20950400	182669			115	0.5	115	-2.0742e+07	242	-9.60121e+006	-9.63932e+006	-2.09247e+007	2.75685e+000	9601210	9639320	20924700	182148
243	-9.73511e+006	-9.76240e+006	-2.12938e+007	2.06016e+000	9735110	9762400	21293800	140712			118	0.5	102	-2.11501e+07	243	-9.71470e+006	-9.75667e+006	-2.12908e+007	2.06016e+000	9714700	9756670	21290800	140602
244	-9.72073e+006	-9.74840e+006	-2.12510e+007	2.58535e+000	9720730	9748400	21251000	175915			117	0.5	104	-2.10705e+07	244	-9.69781e+006	-9.74168e+006	-2.12464e+007	2.58535e+000	9697810	9741680	21246400	175743
245	-9.61959e+006	-9.94366e+006	-2.05016e+007	1.49767e+000	9619590	9943660	20501600	96560			71.6	0.5	83.6	-1.98128e+07	245	-9.40270e+006	-9.64942e+006	-1.99094e+007	1.49767e+000	9402700	9649420	19909400	91175.9
246	-9.62557e+006	-1.02028e+007	-2.02669e+007	1.14573e+000	9625570	10202800	20266900	73056.3			72	0.5	84.7	-1.94487e+07	246	-9.42277e+006	-1.01191e+007	-1.95218e+007	1.14573e+000	9422770	10119100	19521800	68565.2
247	-9.52775e+006	-9.57240e+006	-2.04975e+007	1.72528e+000	9527750	9572400	20497500	110008			83.1	0.5	129	-2.02747e+07	247	-9.49940e+006	-9.56933e+006	-2.03847e+007	1.72528e+000	9499400	9569330	20384700	108985
248	-9.52058e+006	-9.56498e+006	-2.04757e+007	1.44239e+000	9520580	9564980	20475700	91787			82.8	0.5	129	-2.02712e+07	248	-9.49213e+006	-9.56136e+006	-2.03630e+007	1.44239e+000	9492130	9561360	20363000	90931.6
249	-1.04042e+007	-1.04261e+007	-2.33374e+007	2.60269e+000	10404200	10426100	23337400	211324			128	0.5	22.9	-2.31457e+07	249	-1.03921e+007	-1.04280e+007	-2.33570e+007	2.60269e+000	10392100	10428000	23357000	211568
250	-1.03924e+007	-1.04148e+007	-2.33028e+007	2.66511e+000	10392400	10414800	23302800	215783			128	0.5	24.3	-2.31074e+07	250	-1.03803e+007	-1.04168e+007	-2.33232e+007	2.66511e+000	10380300	10416800	23323200	216045
251	-1.02015e+007	-1.02219e+007	-2.27056e+007	1.03135e+000	10201500	10221900	22705600	79511.3			129	0.5	47.7	-2.26486e+07	251	-1.01994e+007	-1.02270e+007	-2.27281e+007	1.03135e+000	10199400	10227000	22728100	79642
252	-1.01950e+007	-1.02148e+007	-2.26827e+007	7.36801e-001	10195000	10214800	22682700	56696.5			130	0.5	48.6	-2.26479e+07	252	-1.01943e+007	-1.02199e+007	-2.27046e+007	7.36801e-001	10194300	10219900	22704600	56788.9
253	-9.48769e+006	-9.51036e+006	-2.05112e+007	1.37351e+000	9487690	9510360	20511200	87468.1			26.7	0.5	132	-2.0382e+07	253	-9.46066e+006	-9.49355e+006	-2.04695e+007	1.37351e+000	9460660	9493550	20469500	87102.6
254	-1.04410e+007	-1.04601e+007	-2.34396e+007	1.01090e+000	10441000	10460100	23439600	82767.9			122	0.5	18.7	-2.33701e+07	254	-1.04304e+007	-1.04608e+007	-2.34529e+007	1.01090e+000	10430400	10460800	23452900	82827.9
255	-1.04375e+007	-1.04559e+007	-2.34258e+007	1.48830e+000	10437500	10455900	23425800	121722			121	0.5	19.3	-2.33167e+07	255	-1.04263e+007	-1.04562e+007	-2.34384e+007	1.48830e+000	10426300	10456200	23438400	121803
256	-1.00413e+007	-1.00419e+007	-2.21269e+007	1.30922e+000	10041300	10041900	22126900	96205.6			132	0.5	69.8	-2.2035e+07	256	-1.00466e+007	-1.00593e+007	-2.21312e+007	1.30922e+000	10046600	10059300	22131200	96279.9
257	-1.00330e+007	-1.00340e+007	-2.21008e+007	1.33360e+000	10033000	10034000	22100800	97781			132	0.5	70.8	-2.20058e+07	257	-1.00379e+007	-1.00514e+007	-2.21036e+007	1.33360e+000	10037900	10051400	22103600	97845.3
258	-9.47598e+006	-9.49713e+006	-2.04688e+007	1.35667e+000	9475980	9497130	20468800	86066.7			129	0.5	134	-2.03436e+07	258	-9.44714e+006	-9.48050e+006	-2.04297e+007	1.35667e+000	9447140	9480500	20429700	85720.4
259	-9.48318e+006	-9.50467e+006	-2.04924e+007	1.15349e+000	9483180	9504670	20492400	73334.1			129	0.5	133	-2.0381e+07	259	-9.45463e+006	-9.48835e+006	-2.04543e+007	1.15349e+000	9454630	9488350	20454300	73045.9
260	-9.81244e+006	-9.82345e+006	-2.14660e+007	9.69503e-001	9812440	9823450	21466000	67266.4			17.2	0.5	95.3	-2.13882e+07	260	-9.81222e+006	-9.82083e+006	-2.14555e+007	9.69503e-001	9812220	9820830	21455500	67210.2
261	-9.82197e+006	-9.83227e+006	-2.14925e+007	1.14204e+000	9821970	9832270	21492500	79423.2			17.6	0.5	94.2	-2.14032e+07	261	-9.82289e+006	-9.83007e+006	-2.14826e+007	1.14204e+000	9822890	9830070	21482600	79363.1
262	-1.02164e+007	-1.02459e+007	-2.27884e+007	6.21813e-001	10216400	10245900	22788400	48254.9			100	0.5	43.8	-2.27498e+07	262	-1.01920e+007	-1.02423e+007	-2.27981e+007	6.21813e-001	10192000	10242300	22798100	48261.5
263	-1.02093e+007	-1.02406e+007	-2.27740e+007	6.80813e-001	10209300	10240600	22774000	52767.4			100	0.5	44.5	-2.27325e+07	263	-1.01837e+007	-1.02371e+007	-2.27853e+007	6.80813e-001	10183700	10237100	22785300	52779.3
264	-1.01665e+007	-1.02125e+007	-2.27019e+007	8.34275e-001	10166500	10212500	22701900	64245.2			103	0.5	48.4	-2.26654e+07	264	-1.01383e+007	-1.02124e+007	-2.27296e+007	8.34275e-001	10138300	10212400	22729600	64335.2
265	-1.01560e+007	-1.02049e+007	-2.26813e+007	1.05366e+000	10156000	10204900	22681300	80992.8			103	0.5	49.3	-2.26315e+07	265	-1.01266e+007	-1.02053e+007	-2.27125e+007	1.05366e+000	10126600	10205300	22712500	81125.5
266	-1.03384e+007	-1.03579e+007	-2.31245e+007	8.53477e-001	10338400	10357900	23124500	68112			35.1	0.5	31.1	-2.3069e+07	266	-1.03246e+007	-1.03577e+007	-2.31371e+007	8.53477e-001	10324600	10357700	23137100	68153.3
267	-1.03400e+007	-1.03592e+007	-2.31278e+007	1.11854e+000	10340000	10359200	23127800	89290.9			35.9	0.5	31	-2.30502e+07	267	-1.03266e+007	-1.03587e+007	-2.31395e+007	1.11854e+000	10326600	10358700	23139500	89339.5
268	-1.02204e+007	-1.02485e+007	-2.27950e+007	1.21175e+000	10220400	10248500	22795000	94091.9			119	0.5	44.4	-2.27267e+07	268	-1.02095e+007	-1.02521e+007	-2.28208e+007	1.21175e+000	10209500	10252100	22820800	94249
269	-1.02203e+007	-1.02476e+007	-2.27916e+007	1.11428e+000	10220300	10247600	22791600	86501			120	0.5	44.5	-2.27309e+07	269	-1.02106e+007	-1.02515e+007	-2.28174e+007	1.11428e+000	10210600	10251500	22817400	86648
270	-1.02913e+007	-1.03151e+007	-2.29966e+007	9.27506e-001	10291300	10315100	22996600	73238.2			19	0.5	36.6	-2.29432e+07	270	-1.02812e+007	-1.03175e+007	-2.30164e+007	9.27506e-001	10281200	10317500	23016400	73328.4
271	-1.02988e+007	-1.03225e+007	-2.30193e+007	1.21970e+000	10298800	10322500	23019300	96490.7			19.5	0.5	35.6	-2.29431e+07	271	-1.02884e+007	-1.03249e+007	-2.30396e+007	1.21970e+000	10288400	10324900	23039600	96612.2
272	-1.00428e+007	-1.00558e+007	-2.21190e+007	2.27457e+000	10042800	10055800	22119000	167100			96.9	0.5	76	-2.20412e+07	272	-1.00944e+007	-1.01777e+007	-2.22083e+007	2.27457e+000	10094400	10177700	22208300	168771
273	-1.00357e+007	-1.00437e+007	-2.21021e+007	1.73009e+000	10035700	10043700	22102100	126896			97.8	0.5	76.1	-2.20569e+07	273	-1.00822e+007	-1.01524e+007	-2.21838e+007	1.73009e+000	10082200	10152400	22183800	128048
274	-1.03380e+007	-1.03622e+007	-2.31422e+007	8.32238e-001	10338000	10362200	23142200	66503.6			13.8	0.5	31	-2.30934e+07	274	-1.03264e+007	-1.03637e+007	-2.31599e+007	8.32238e-001	10326400	10363700	23159900	66572.3
275	-1.03457e+007	-1.03698e+007	-2.31655e+007	1.07268e+000	10345700	10369800	23165500	85880.7			14.2	0.5	30.1	-2.30971e+07	275	-1.03341e+007	-1.03712e+007	-2.31830e+007	1.07268e+000	10334100	10371200	23183000	85968
276	-9.47664e+006	-9.50059e+006	-2.04823e+007	1.29868e+000	9476640	9500590	20482300	82480.9			136	0.5	133	-2.03659e+07	276	-9.44863e+006	-9.48545e+006	-2.04484e+007	1.29868e+000	9448630	9485450	20448400	82186.4
277	-9.46983e+006	-9.49392e+006	-2.04619e+007	1.32497e+000	9469830	9493920	20461900	83993.4			136	0.5	134	-2.03431e+07	277	-9.44160e+006	-9.47851e+006	-2.04271e+007	1.32497e+000	9441600	9478510	20427100	83686.4
278	-1.04406e+007	-1.04878e+007	-2.33130e+007	1.81712e+000	10440600	10487800	23313000	147568			73	0.5	20.2	-2.31074e+07	278	-1.04313e+007	-1.05078e+007	-2.32550e+007	1.81712e+000	10431300	10507800	23255000	147013
279	-1.04495e+007	-1.04952e+007	-2.33421e+007	2.14011e+000	10449500	10495200	23342100	174200			72.5	0.5	19.2	-2.31121e+07	279	-1.04407e+007	-1.05148e+007	-2.32863e+007	2.14011e+000	10440700	10514800	23286300	173571
280	-1.04593e+007	-1.05033e+007	-2.33736e+007	2.16145e+000	10459300	10503300	23373600	176377			72.1	0.5	18.1	-2.3143e+07	280	-1.04508e+007	-1.05228e+007	-2.33194e+007	2.16145e+000	10450800	10522800	23319400	175761
281	-1.00704e+007	-1.00876e+007	-2.22000e+007	2.18308e+000	10070400	10087600	22200000	161509			94.2	0.5	75.1	-2.21593e+07	281	-1.01392e+007	-1.02482e+007	-2.23208e+007	2.18308e+000	10139200	10248200	22320800	163671
282	-1.00614e+007	-1.00762e+007	-2.21748e+007	2.28535e+000	10061400	10076200	22174800	168700			95.2	0.5	75.2	-2.21136e+07	282	-1.01233e+007	-1.02217e+007	-2.22823e+007	2.28535e+000	10123300	10221700	22282300	170722
283	-9.64804e+006	-9.73626e+006	-2.08253e+007	1.62340e+000	9648040	9736260	20825300	106799			78.3	0.5	112	-2.05681e+07	283	-9.61664e+006	-9.75835e+006	-2.06749e+007	1.62340e+000	9616640	9758350	20674900	105575
284	-9.64036e+006	-9.72486e+006	-2.08053e+007	1.66744e+000	9640360	9724860	20805300	109485			78.1	0.5	113	-2.05492e+07	284	-9.60951e+006	-9.74535e+006	-2.06587e+007	1.66744e+000	9609510	9745350	20658700	108257
285	-9.63859e+006	-9.71874e+006	-2.08042e+007	1.55055e+000	9638590	9718740	20804200	101783			79.5	0.5	114	-2.05607e+07	285	-9.60828e+006	-9.73655e+006	-2.06625e+007	1.55055e+000	9608280	9736550	20662500	100673
286	-9.64658e+006	-9.72998e+006	-2.08256e+007	1.57072e+000	9646580	9729980	20825600	103318			79.7	0.5	113	-2.05776e+07	286	-9.61583e+006	-9.74900e+006	-2.06809e+007	1.57072e+000	9615830	9749000	20680900	102171
287	-1.03466e+007	-1.03599e+007	-2.31241e+007	1.62271e+000	10346600	10359900	23124100	129523			107	0.5	30.4	-2.29956e+07	287	-1.03357e+007	-1.03574e+007	-2.31251e+007	1.62271e+000	10335700	10357400	23125100	129498
288	-1.03461e+007	-1.03571e+007	-2.31134e+007	1.51932e+000	10346100	10357100	23113400	121173			105	0.5	30.7	-2.2991e+07	288	-1.03353e+007	-1.03542e+007	-2.31122e+007	1.51932e+000	10335300	10354200	23112200	121131
289	-1.03353e+007	-1.03481e+007	-2.30875e+007	1.56046e+000	10335300	10348100	23087500	124183			105	0.5	31.7	-2.29632e+07	289	-1.03239e+007	-1.03453e+007	-2.30874e+007	1.56046e+000	10323900	10345300	23087400	124148
290	-1.03363e+007	-1.03509e+007	-2.30978e+007	1.58021e+000	10336300	10350900	23097800	125854			107	0.5	31.5	-2.29743e+07	290	-1.03245e+007	-1.03486e+007	-2.31002e+007	1.58021e+000	10324500	10348600	23100200	125841
291	-1.03580e+007	-1.03715e+007	-2.31603e+007	1.60529e+000	10358000	10371500	23160300	128511			108	0.5	29.1	-2.30334e+07	291	-1.03473e+007	-1.03693e+007	-2.31619e+007	1.60529e+000	10347300	10369300	23161900	128493
292	-1.03473e+007	-1.03623e+007	-2.31334e+007	1.62342e+000	10347300	10362300	23133400	129671			108	0.5	30.2	-2.30069e+07	292	-1.03357e+007	-1.03602e+007	-2.31366e+007	1.62342e+000	10335700	10360200	23136600	129665
293	-1.04466e+007	-1.04683e+007	-2.34675e+007	1.59554e+000	10446600	10468300	23467500	130919			130	0.5	17.9	-2.33546e+07	293	-1.04344e+007	-1.04698e+007	-2.34855e+007	1.59554e+000	10434400	10469800	23485500	131055
294	-1.04473e+007	-1.04687e+007	-2.34685e+007	1.78422e+000	10447300	10468700	23468500	146414			129	0.5	17.8	-2.33397e+07	294	-1.04357e+007	-1.04702e+007	-2.34861e+007	1.78422e+000	10435700	10470200	23486100	146563
295	-1.04363e+007	-1.04580e+007	-2.34356e+007	1.75921e+000	10436300	10458000	23435600	143978			129	0.5	19.1	-2.33099e+07	295	-1.04246e+007	-1.04596e+007	-2.34539e+007	1.75921e+000	10424600	10459600	23453900	144132
296	-1.04361e+007	-1.04581e+007	-2.34362e+007	1.66859e+000	10436100	10458100	23436200	136567			130	0.5	19.1	-2.33182e+07	296	-1.04240e+007	-1.04597e+007	-2.34548e+007	1.66859e+000	10424000	10459700	23454800	136714
297	-1.04543e+007	-1.04761e+007	-2.34917e+007	1.14308e+000	10454300	10476100	23491700	93976.4			132	0.5	16.9	-2.34158e+07	297	-1.04414e+007	-1.04774e+007	-2.35098e+007	1.14308e+000	10441400	10477400	23509800	94072.3
298	-1.04456e+007	-1.04678e+007	-2.34664e+007	1.26800e+000	10445600	10467800	23466400	104033			131	0.5	18	-2.33809e+07	298	-1.04331e+007	-1.04693e+007	-2.34849e+007	1.26800e+000	10433100	10469300	23484900	104143
299	-9.65093e+006	-9.67394e+006	-2.10165e+007	1.91587e+000	9650930	9673940	21016500	127697			16.5	0.5	113	-2.08666e+07	299	-9.63264e+006	-9.66403e+006	-2.09943e+007	1.91587e+000	9632640	9664030	20994300	127405
300	-9.65002e+006	-9.67241e+006	-2.10111e+007	1.72286e+000	9650020	9672410	21011100	114779			15.2	0.5	113	-2.08733e+07	300	-9.63130e+006	-9.66220e+006	-2.09881e+007	1.72286e+000	9631300	9662200	20988100	114509
301	-9.63733e+006	-9.66056e+006	-2.09754e+007	1.54607e+000	9637330	9660560	20975400	102670			15.2	0.5	114	-2.08484e+07	301	-9.61761e+006	-9.64980e+006	-2.09511e+007	1.54607e+000	9617610	9649800	20951100	102414
302	-9.63767e+006	-9.66137e+006	-2.09784e+007	1.65996e+000	9637670	9661370	20978400	110261			16.3	0.5	114	-2.08441e+07	302	-9.61820e+006	-9.65073e+006	-2.09544e+007	1.65996e+000	9618200	9650730	20954400	109990
303	-9.69327e+006	-9.72809e+006	-2.11954e+007	1.50974e+000	9693270	9728090	21195400	102198			107	0.5	106	-2.10845e+07	303	-9.65870e+006	-9.71749e+006	-2.11867e+007	1.50974e+000	9658700	9717490	21186700	102032
304	-9.68533e+006	-9.71843e+006	-2.11639e+007	2.26588e+000	9685330	9718430	21163900	152964			105	0.5	107	-2.09978e+07	304	-9.65039e+006	-9.70668e+006	-2.11508e+007	2.26588e+000	9650390	9706680	21150800	152661
305	-1.03152e+007	-1.03470e+007	-2.29410e+007	1.48978e+000	10315200	10347000	22941000	117309			90.3	0.5	34.7	-2.27765e+07	305	-1.03053e+007	-1.03539e+007	-2.28938e+007	1.48978e+000	10305300	10353900	22893800	116918
306	-1.03276e+007	-1.03660e+007	-2.29729e+007	1.76349e+000	10327600	10366000	22972900	139256			88.8	0.5	33.2	-2.2781e+07	306	-1.03174e+007	-1.03770e+007	-2.29203e+007	1.76349e+000	10317400	10377000	22920300	138750
307	-9.60697e+006	-9.62742e+006	-2.08703e+007	2.62676e+000	9606970	9627420	20870300	172818			39.9	0.5	117	-2.06633e+07	307	-9.57874e+006	-9.61214e+006	-2.08361e+007	2.62676e+000	9578740	9612140	20836100	172207
308	-9.61540e+006	-9.63658e+006	-2.08993e+007	2.31025e+000	9615400	9636580	20899300	152387			40.2	0.5	116	-2.07143e+07	308	-9.58666e+006	-9.62156e+006	-2.08667e+007	2.31025e+000	9586660	9621560	20866700	151866
309	-9.61354e+006	-9.63668e+006	-2.09016e+007	3.21439e+000	9613540	9636680	20901600	212054			37.8	0.5	116	-2.06595e+07	309	-9.58502e+006	-9.62237e+006	-2.08716e+007	3.21439e+000	9585020	9622370	20871600	211375
310	-1.03697e+007	-1.03786e+007	-2.31775e+007	8.43392e-001	10369700	10378600	23177500	67622			106	0.5	28.2	-2.31073e+07	310	-1.03604e+007	-1.03757e+007	-2.31749e+007	8.43392e-001	10360400	10375700	23174900	67594
311	-1.03706e+007	-1.03804e+007	-2.31842e+007	1.34457e+000	10370600	10380400	23184200	107861			106	0.5	28	-2.30753e+07	311	-1.03610e+007	-1.03778e+007	-2.31832e+007	1.34457e+000	10361000	10377800	23183200	107829
312	-9.48493e+006	-9.50633e+006	-2.04975e+007	1.44783e+000	9484930	9506330	20497500	92090.1			130	0.5	133	-2.03683e+07	312	-9.45619e+006	-9.49024e+006	-2.04604e+007	1.44783e+000	9456190	9490240	20460400	91735.4
313	-9.49155e+006	-9.51317e+006	-2.05188e+007	1.68194e+000	9491550	9513170	20518800	107188			129	0.5	132	-2.03743e+07	313	-9.46305e+006	-9.49706e+006	-2.04815e+007	1.68194e+000	9463050	9497060	20481500	106775
314	-9.48523e+006	-9.50763e+006	-2.05025e+007	1.93412e+000	9485230	9507630	20502500	123072			131	0.5	132	-2.03429e+07	314	-9.45676e+006	-9.49173e+006	-2.04660e+007	1.93412e+000	9456760	9491730	20466000	122605
315	-1.04678e+007	-1.04895e+007	-2.35328e+007	8.57666e-001	10467800	10489500	23532800	70745.6			130	0.5	15.3	-2.34792e+07	315	-1.04555e+007	-1.04907e+007	-2.35499e+007	8.57666e-001	10455500	10490700	23549900	70813.6
316	-1.04654e+007	-1.04869e+007	-2.35247e+007	1.02695e+000	10465400	10486900	23524700	84654.4			131	0.5	15.7	-2.34575e+07	316	-1.04528e+007	-1.04881e+007	-2.35422e+007	1.02695e+000	10452800	10488100	23542200	84737.6
317	-1.00214e+007	-1.01061e+007	-2.24124e+007	1.40036e+000	10021400	10106100	22412400	105123			53.7	0.5	65.4	-2.24273e+07	317	-1.00167e+007	-1.01344e+007	-2.25324e+007	1.40036e+000	10016700	10134400	22532400	106076
318	-1.00051e+007	-1.01071e+007	-2.24326e+007	1.75449e+000	10005100	10107100	22432600	131857			54.6	0.5	65	-2.24293e+07	318	-9.98576e+006	-1.01338e+007	-2.25612e+007	1.75449e+000	9985760	10133800	22561200	133092
319	-9.99721e+006	-1.01128e+007	-2.24640e+007	1.86734e+000	9997210	10112800	22464000	140648			54.9	0.5	63.2	-2.24485e+07	319	-9.95495e+006	-1.01331e+007	-2.25891e+007	1.86734e+000	9954950	10133100	22589100	141848
320	-1.00620e+007	-1.01480e+007	-2.25428e+007	1.75209e+000	10062000	10148000	22542800	132971			93.8	0.5	55.6	-2.24626e+07	320	-1.00024e+007	-1.01463e+007	-2.25956e+007	1.75209e+000	10002400	10146300	22595600	133312
321	-1.00834e+007	-1.01573e+007	-2.25596e+007	1.54908e+000	10083400	10157300	22559600	117775			94	0.5	54.1	-2.24814e+07	321	-1.00272e+007	-1.01533e+007	-2.25992e+007	1.54908e+000	10027200	10153300	22599200	117968
322	-1.00605e+007	-1.01453e+007	-2.25334e+007	1.68301e+000	10060500	10145300	22533400	127632			92.7	0.5	55.6	-2.24537e+07	322	-9.99736e+006	-1.01416e+007	-2.25813e+007	1.68301e+000	9997360	10141600	22581300	127901
323	-1.01056e+007	-1.01670e+007	-2.25769e+007	1.27901e+000	10105600	10167000	22576900	97422.6			94.1	0.5	52.8	-2.25087e+07	323	-1.00560e+007	-1.01620e+007	-2.26061e+007	1.27901e+000	10056000	10162000	22606100	97520.3
324	-1.00198e+007	-1.01263e+007	-2.24963e+007	2.98389e+000	10019800	10126300	22496300	225424			58.7	0.5	57.5	-2.23298e+07	324	-9.93421e+006	-1.01197e+007	-2.25552e+007	2.98389e+000	9934210	10119700	22555200	225968
325	-1.00223e+007	-1.01311e+007	-2.25136e+007	2.46761e+000	10022300	10131100	22513600	186678			57.1	0.5	57.8	-2.24018e+07	325	-9.94470e+006	-1.01305e+007	-2.25885e+007	2.46761e+000	9944700	10130500	22588500	187392
326	-9.99939e+006	-1.01235e+007	-2.25053e+007	2.17230e+000	9999390	10123500	22505300	164142			56.9	0.5	59.5	-2.24377e+07	326	-9.92029e+006	-1.01278e+007	-2.26018e+007	2.17230e+000	9920290	10127800	22601800	165037
327	-9.99236e+006	-1.01207e+007	-2.25008e+007	2.78292e+000	9992360	10120700	22500800	210173			58.3	0.5	59.3	-2.23832e+07	327	-9.90403e+006	-1.01217e+007	-2.25934e+007	2.78292e+000	9904030	10121700	22593400	211210
328	-1.00362e+007	-1.01231e+007	-2.24671e+007	3.08157e+000	10036200	10123100	22467100	232380			60.5	0.5	56.9	-2.22668e+07	328	-9.95312e+006	-1.01107e+007	-2.24992e+007	3.08157e+000	9953120	10110700	22499200	232478
329	-9.72779e+006	-9.79322e+006	-2.14271e+007	9.00358e-001	9727790	9793220	21427100	62138.4			94	0.5	96.9	-2.138e+07	329	-9.66659e+006	-9.78191e+006	-2.14421e+007	9.00358e-001	9666590	9781910	21442100	62113
330	-9.72790e+006	-9.79522e+006	-2.14352e+007	1.05244e+000	9727900	9795220	21435200	72681.2			93.1	0.5	96.4	-2.13762e+07	330	-9.66292e+006	-9.78268e+006	-2.14489e+007	1.05244e+000	9662920	9782680	21448900	72637
331	-9.73054e+006	-9.78657e+006	-2.13972e+007	1.31583e+000	9730540	9786570	21397200	90603.7			92.5	0.5	97.2	-2.1307e+07	331	-9.66963e+006	-9.77178e+006	-2.13976e+007	1.31583e+000	9669630	9771780	21397600	90462
332	-9.72727e+006	-9.78496e+006	-2.13939e+007	1.08448e+000	9727270	9784960	21393900	74647.7			93.7	0.5	97.7	-2.13238e+07	332	-9.66811e+006	-9.77160e+006	-2.13984e+007	1.08448e+000	9668110	9771600	21398400	74558.7
333	-9.72969e+006	-9.79984e+006	-2.14523e+007	6.11193e-001	9729690	9799840	21452300	42268			95.2	0.5	96.5	-2.14355e+07	333	-9.66737e+006	-9.79085e+006	-2.14778e+007	6.11193e-001	9667370	9790850	21477800	42284.9
334	-9.72673e+006	-9.79211e+006	-2.14236e+007	7.97028e-001	9726730	9792110	21423600	54990.3			95.1	0.5	97.2	-2.13861e+07	334	-9.66697e+006	-9.78175e+006	-2.14411e+007	7.97028e-001	9666970	9781750	21441100	54980.8
335	-9.78117e+006	-9.88857e+006	-2.17634e+007	2.58838e+000	9781170	9888570	21763400	183689			95.9	0.5	88.6	-2.16822e+07	335	-9.72659e+006	-9.90030e+006	-2.18659e+007	2.58838e+000	9726590	9900300	21865900	184913
336	-9.76527e+006	-9.87227e+006	-2.17127e+007	2.39370e+000	9765270	9872270	21712700	169130			95.6	0.5	89.9	-2.16352e+07	336	-9.70372e+006	-9.87963e+006	-2.18043e+007	2.39370e+000	9703720	9879630	21804300	170084
337	-9.74826e+006	-9.85875e+006	-2.16744e+007	1.67737e+000	9748260	9858750	21674400	118109			94.8	0.5	90.9	-2.16402e+07	337	-9.67699e+006	-9.86183e+006	-2.17583e+007	1.67737e+000	9676990	9861830	21758300	118676
338	-9.71916e+006	-9.92719e+006	-2.09250e+007	2.00202e+000	9719160	9927190	20925000	133481			74.4	0.5	99.7	-2.05204e+07	338	-9.67009e+006	-9.99778e+006	-2.06539e+007	2.00202e+000	9670090	9997780	20653900	130879
339	-9.72095e+006	-9.94238e+006	-2.09172e+007	2.43645e+000	9720950	9942380	20917200	162414			75.2	0.5	98.9	-2.0467e+07	339	-9.66899e+006	-1.00178e+007	-2.06294e+007	2.43645e+000	9668990	10017800	20629400	159060
340	-9.81539e+006	-9.94441e+006	-2.19574e+007	2.36481e+000	9815390	9944410	21957400	170532			56.5	0.5	84.6	-2.19373e+07	340	-9.79879e+006	-9.97714e+006	-2.21078e+007	2.36481e+000	9798790	9977140	22107800	172464
341	-9.80589e+006	-9.95195e+006	-2.19977e+007	2.22110e+000	9805890	9951950	21997700	160633			57.6	0.5	84.1	-2.2007e+07	341	-9.78498e+006	-9.98839e+006	-2.21676e+007	2.22110e+000	9784980	9988390	22167600	162680
342	-9.87100e+006	-9.97995e+006	-2.20471e+007	1.94912e+000	9871000	9979950	22047100	141735			56.9	0.5	82.5	-2.20674e+07	342	-9.89783e+006	-1.00262e+007	-2.22091e+007	1.94912e+000	9897830	10026200	22209100	143616
343	-9.87382e+006	-9.97052e+006	-2.20057e+007	2.10430e+000	9873820	9970520	22005700	152540			55.9	0.5	82.9	-2.19947e+07	343	-9.89874e+006	-1.00112e+007	-2.21472e+007	2.10430e+000	9898740	10011200	22147200	154316
344	-9.79620e+006	-9.92004e+006	-2.18770e+007	1.69215e+000	9796200	9920040	21877000	121204			55.6	0.5	86.3	-2.18835e+07	344	-9.76488e+006	-9.94362e+006	-2.20047e+007	1.69215e+000	9764880	9943620	22004700	122320
345	-9.83372e+006	-9.94149e+006	-2.19271e+007	2.05434e+000	9833720	9941490	21927100	147863			55.2	0.5	84.7	-2.19105e+07	345	-9.82917e+006	-9.97249e+006	-2.20584e+007	2.05434e+000	9829170	9972490	22058400	149361
346	-9.73137e+006	-9.78567e+006	-2.11164e+007	8.76743e-001	9731370	9785670	21116400	59122.7			64.3	0.5	101	-2.09467e+07	346	-9.70192e+006	-9.77598e+006	-2.10058e+007	8.76743e-001	9701920	9775980	21005800	58586.4
347	-1.01253e+007	-1.01760e+007	-2.25939e+007	1.16443e+000	10125300	10176000	22593900	88852.1			93.9	0.5	51.5	-2.25238e+07	347	-1.00809e+007	-1.01697e+007	-2.26127e+007	1.16443e+000	10080900	10169700	22612700	88882.1
348	-1.01065e+007	-1.01699e+007	-2.25881e+007	1.75557e+000	10106500	10169900	22588100	133839			95.1	0.5	52.7	-2.24875e+07	348	-1.00577e+007	-1.01662e+007	-2.26213e+007	1.75557e+000	10057700	10166200	22621300	134016
349	-1.01293e+007	-1.01801e+007	-2.26070e+007	1.40116e+000	10129300	10180100	22607000	107032			94.7	0.5	51.3	-2.25221e+07	349	-1.00864e+007	-1.01751e+007	-2.26291e+007	1.40116e+000	10086400	10175100	22629100	107099
350	-1.01466e+007	-1.01820e+007	-2.25973e+007	1.06757e+000	10146600	10182000	22597300	81524.7			92.8	0.5	50.4	-2.25186e+07	350	-1.01079e+007	-1.01732e+007	-2.26001e+007	1.06757e+000	10107900	10173200	22600100	81464.6
351	-1.01474e+007	-1.01859e+007	-2.26126e+007	1.13680e+000	10147400	10185900	22612600	86913.4			93.6	0.5	50.2	-2.25326e+07	351	-1.01087e+007	-1.01782e+007	-2.26195e+007	1.13680e+000	10108700	10178200	22619500	86876.6
352	-1.00807e+007	-1.03662e+007	-2.19637e+007	1.60129e+000	10080700	10366200	21963700	117193			77.2	0.5	54.5	-2.15191e+07	352	-1.00236e+007	-1.04602e+007	-2.16363e+007	1.60129e+000	10023600	10460200	21636300	114585
353	-1.00950e+007	-1.03618e+007	-2.20264e+007	1.51856e+000	10095000	10361800	22026400	111659			77.1	0.5	53.7	-2.16107e+07	353	-1.00427e+007	-1.04519e+007	-2.17224e+007	1.51856e+000	10042700	10451900	21722400	109360
354	-1.01076e+007	-1.03583e+007	-2.20814e+007	1.35655e+000	10107600	10358300	22081400	100156			77	0.5	52.8	-2.1698e+07	354	-1.00597e+007	-1.04456e+007	-2.17982e+007	1.35655e+000	10059700	10445600	21798200	98244.9
355	-1.01445e+007	-1.01969e+007	-2.26603e+007	1.25011e+000	10144500	10196900	22660300	95914.5			100	0.5	50.1	-2.25956e+07	355	-1.01109e+007	-1.01963e+007	-2.26915e+007	1.25011e+000	10110900	10196300	22691500	96062
356	-1.01299e+007	-1.01873e+007	-2.26358e+007	1.27983e+000	10129900	10187300	22635800	97978.4			99.5	0.5	51.2	-2.25739e+07	356	-1.00942e+007	-1.01875e+007	-2.26719e+007	1.27983e+000	10094200	10187500	22671900	98160.8
357	-1.01294e+007	-1.01871e+007	-2.26353e+007	1.39339e+000	10129400	10187100	22635300	106667			101	0.5	51.4	-2.25662e+07	357	-1.00958e+007	-1.01881e+007	-2.26729e+007	1.39339e+000	10095800	10188100	22672900	106883
358	-1.01447e+007	-1.01971e+007	-2.26610e+007	1.42792e+000	10144700	10197100	22661000	109563			101	0.5	50.1	-2.25829e+07	358	-1.01127e+007	-1.01970e+007	-2.26925e+007	1.42792e+000	10112700	10197000	22692500	109739
359	-1.01566e+007	-1.02048e+007	-2.26803e+007	1.09457e+000	10156600	10204800	22680300	84132.4			100	0.5	49	-2.26217e+07	359	-1.01240e+007	-1.02031e+007	-2.27058e+007	1.09457e+000	10124000	10203100	22705800	84227.6
360	-9.73228e+006	-9.79862e+006	-2.14447e+007	1.46867e+000	9732280	9798620	21444700	101514			51	0.5	97.2	-2.1373e+07	360	-9.68748e+006	-9.79495e+006	-2.14745e+007	1.46867e+000	9687480	9794950	21474500	101635
361	-9.72548e+006	-9.78538e+006	-2.13974e+007	1.38365e+000	9725480	9785380	21397400	95262.4			50.5	0.5	98.6	-2.13227e+07	361	-9.68282e+006	-9.77999e+006	-2.14180e+007	1.38365e+000	9682820	9779990	21418000	95311.7
362	-9.72439e+006	-9.78370e+006	-2.13916e+007	1.07231e+000	9724390	9783700	21391600	73791			51.3	0.5	98.7	-2.13373e+07	362	-9.68017e+006	-9.77766e+006	-2.14111e+007	1.07231e+000	9680170	9777660	21411100	73819.7
363	-9.72829e+006	-9.79452e+006	-2.14319e+007	1.30773e+000	9728290	9794520	21431900	90288.8			51.9	0.5	97.5	-2.13698e+07	363	-9.68025e+006	-9.78965e+006	-2.14601e+007	1.30773e+000	9680250	9789650	21460100	90377.4
364	-9.74332e+006	-9.81525e+006	-2.15016e+007	1.60686e+000	9743320	9815250	21501600	111599			50.6	0.5	95.6	-2.14291e+07	364	-9.70084e+006	-9.81443e+006	-2.15407e+007	1.60686e+000	9700840	9814430	21540700	111821
365	-9.73841e+006	-9.81182e+006	-2.14925e+007	1.63390e+000	9738410	9811820	21492500	113381			51.7	0.5	95.8	-2.14177e+07	365	-9.69133e+006	-9.80973e+006	-2.15311e+007	1.63390e+000	9691330	9809730	21531100	113589
366	-9.78664e+006	-9.87006e+006	-2.16823e+007	3.30506e+000	9786640	9870060	21682300	233095			98.5	0.5	90.3	-2.15267e+07	366	-9.74218e+006	-9.87815e+006	-2.17598e+007	3.30506e+000	9742180	9878150	21759800	234250
367	-9.77462e+006	-9.85239e+006	-2.16221e+007	2.80872e+000	9774620	9852390	21622100	197093			99.2	0.5	92	-2.14894e+07	367	-9.72819e+006	-9.85679e+006	-2.16865e+007	2.80872e+000	9728190	9856790	21686500	197858
368	-9.80637e+006	-9.87884e+006	-2.16985e+007	2.90706e+000	9806370	9878840	21698500	205390			99.9	0.5	89.4	-2.15662e+07	368	-9.77544e+006	-9.88918e+006	-2.17716e+007	2.90706e+000	9775440	9889180	21771600	206407
369	-9.72268e+006	-9.77018e+006	-2.13380e+007	1.08456e+000	9722680	9770180	21338000	74313.6			104	0.5	101	-2.12741e+07	369	-9.68353e+006	-9.76313e+006	-2.13484e+007	1.08456e+000	9683530	9763130	21348400	74298.3
370	-9.72133e+006	-9.76565e+006	-2.13209e+007	1.36887e+000	9721330	9765650	21320900	93663.5			105	0.5	101	-2.1235e+07	370	-9.68296e+006	-9.75817e+006	-2.13287e+007	1.36887e+000	9682960	9758170	21328700	93626.7
371	-1.01554e+007	-1.02047e+007	-2.26810e+007	1.25799e+000	10155400	10204700	22681000	96695.7			47.2	0.5	49.3	-2.26176e+07	371	-1.01247e+007	-1.02053e+007	-2.27143e+007	1.25799e+000	10124700	10205300	22714300	96866.4
372	-1.01716e+007	-1.02159e+007	-2.27107e+007	2.31339e+000	10171600	10215900	22710700	178288			44.6	0.5	48	-2.25653e+07	372	-1.01461e+007	-1.02177e+007	-2.27436e+007	2.31339e+000	10146100	10217700	22743600	178619
373	-1.01703e+007	-1.02136e+007	-2.27025e+007	2.21565e+000	10170300	10213600	22702500	170645			43.1	0.5	48.5	-2.25656e+07	373	-1.01470e+007	-1.02161e+007	-2.27362e+007	2.21565e+000	10147000	10216100	22736200	170981
374	-9.75402e+006	-9.96749e+006	-2.10272e+007	1.47915e+000	9754020	9967490	21027200	99539.1			69.7	0.5	92.6	-2.06424e+07	374	-9.69040e+006	-9.99274e+006	-2.07419e+007	1.47915e+000	9690400	9992740	20741900	97368
375	-9.74258e+006	-1.00139e+007	-2.09341e+007	1.86685e+000	9742580	10013900	20934100	124866			71.1	0.5	93.5	-2.04702e+07	375	-9.67591e+006	-1.00803e+007	-2.05951e+007	1.86685e+000	9675910	10080300	20595100	121764
376	-1.01812e+007	-1.02190e+007	-2.27137e+007	1.57630e+000	10181200	10219000	22713700	121538			110	0.5	47.9	-2.26222e+07	376	-1.01652e+007	-1.02224e+007	-2.27437e+007	1.57630e+000	10165200	10222400	22743700	121765
377	-1.01705e+007	-1.02096e+007	-2.26860e+007	2.02805e+000	10170500	10209600	22686000	156003			110	0.5	49.2	-2.25617e+07	377	-1.01551e+007	-1.02136e+007	-2.27177e+007	2.02805e+000	10155100	10213600	22717700	156317
378	-1.01888e+007	-1.02262e+007	-2.27357e+007	1.11791e+000	10188800	10226200	22735700	86353.1			110	0.5	47	-2.26788e+07	378	-1.01725e+007	-1.02294e+007	-2.27652e+007	1.11791e+000	10172500	10229400	22765200	86510.5
379	-9.67812e+006	-9.70429e+006	-2.11133e+007	3.05298e+000	9678120	9704290	21113300	205226			102	0.5	108	-2.08824e+07	379	-9.64311e+006	-9.68942e+006	-2.10876e+007	3.05298e+000	9643110	9689420	21087600	204610
380	-9.67692e+006	-9.69642e+006	-2.10824e+007	2.75044e+000	9676920	9696420	21082400	184425			99.8	0.5	109	-2.08648e+07	380	-9.64422e+006	-9.68032e+006	-2.10492e+007	2.75044e+000	9644220	9680320	21049200	183772
381	-9.68119e+006	-9.70262e+006	-2.11034e+007	2.30654e+000	9681190	9702620	21103400	154939			99.1	0.5	108	-2.09152e+07	381	-9.64660e+006	-9.68600e+006	-2.10701e+007	2.30654e+000	9646600	9686000	21070100	154381
382	-1.02152e+007	-1.03533e+007	-2.25261e+007	1.92036e+000	10215200	10353300	22526100	146617			73.9	0.5	43.9	-2.22217e+07	382	-1.01896e+007	-1.04064e+007	-2.23683e+007	1.92036e+000	10189600	10406400	22368300	145082
383	-1.02278e+007	-1.03561e+007	-2.25750e+007	1.10321e+000	10227800	10356100	22575000	84544.6			73.7	0.5	42.8	-2.23432e+07	383	-1.02038e+007	-1.04054e+007	-2.24277e+007	1.10321e+000	10203800	10405400	22427700	83718.3
384	-1.02291e+007	-1.03518e+007	-2.25844e+007	7.16641e-001	10229100	10351800	22584400	54952.8			72.7	0.5	42.4	-2.23826e+07	384	-1.02042e+007	-1.03971e+007	-2.24376e+007	7.16641e-001	10204200	10397100	22437600	54412
385	-1.02140e+007	-1.02496e+007	-2.28061e+007	1.53695e+000	10214000	10249600	22806100	119424			108	0.5	43.9	-2.27091e+07	385	-1.01943e+007	-1.02503e+007	-2.28285e+007	1.53695e+000	10194300	10250300	22828500	119568
386	-1.02049e+007	-1.02420e+007	-2.27842e+007	1.58965e+000	10204900	10242000	22784200	123289			108	0.5	44.9	-2.26849e+07	386	-1.01849e+007	-1.02430e+007	-2.28082e+007	1.58965e+000	10184900	10243000	22808200	123452
387	-1.02029e+007	-1.02397e+007	-2.27767e+007	1.36403e+000	10202900	10239700	22776700	105726			109	0.5	45.3	-2.26968e+07	387	-1.01847e+007	-1.02415e+007	-2.28025e+007	1.36403e+000	10184700	10241500	22802500	105884
388	-1.02104e+007	-1.02458e+007	-2.27943e+007	1.24225e+000	10210400	10245800	22794300	96431.6			110	0.5	44.5	-2.27222e+07	388	-1.01920e+007	-1.02473e+007	-2.28186e+007	1.24225e+000	10192000	10247300	22818600	96564.5
389	-9.74047e+006	-1.01052e+007	-2.26894e+007	5.90268e-001	9740470	10105200	22689400	44954.6			86.4	0.5	67	-2.29851e+07	389	-9.57715e+006	-1.01486e+007	-2.30301e+007	5.90268e-001	9577150	10148600	23030100	45966.6
390	-9.77413e+006	-1.01049e+007	-2.26547e+007	7.21344e-001	9774130	10104900	22654700	54834.8			87	0.5	66.7	-2.29107e+07	390	-9.62925e+006	-1.01455e+007	-2.29655e+007	7.21344e-001	9629250	10145500	22965500	55963.2
391	-1.00578e+007	-1.01118e+007	-2.23992e+007	2.42122e+000	10057800	10111800	22399200	181738			57.6	0.5	70.6	-2.23973e+07	391	-1.01525e+007	-1.01790e+007	-2.25790e+007	2.42122e+000	10152500	10179000	22579000	184667
392	-1.00252e+007	-1.01101e+007	-2.24249e+007	2.42991e+000	10025200	10110100	22424900	182601			57.6	0.5	69.1	-2.24218e+07	392	-1.00762e+007	-1.01665e+007	-2.26044e+007	2.42991e+000	10076200	10166500	22604400	185340
393	-9.79162e+006	-9.80095e+006	-2.13949e+007	2.43014e+000	9791620	9800950	21394900	167571			83.3	0.5	90	-2.11225e+07	393	-9.69393e+006	-9.75141e+006	-2.12901e+007	2.43014e+000	9693930	9751410	21290100	165752
394	-9.70352e+006	-9.82018e+006	-2.15615e+007	2.28855e+000	9703520	9820180	21561500	159533			85.1	0.5	89.4	-2.13932e+07	394	-9.55671e+006	-9.78209e+006	-2.15527e+007	2.28855e+000	9556710	9782090	21552700	158824
395	-9.67967e+006	-9.68989e+006	-2.10009e+007	1.01374e+000	9679670	9689890	21000900	67554.7			57.4	0.5	110	-2.08679e+07	395	-9.65845e+006	-9.66855e+006	-2.09355e+007	1.01374e+000	9658450	9668550	20935500	67160.8
396	-9.68401e+006	-9.69776e+006	-2.10108e+007	1.33577e+000	9684010	9697760	21010800	89104.4			58.1	0.5	109	-2.08536e+07	396	-9.66239e+006	-9.67754e+006	-2.09427e+007	1.33577e+000	9662390	9677540	20942700	88568.6
397	-9.68552e+006	-9.70259e+006	-2.10122e+007	1.58514e+000	9685520	9702590	21012200	105765			59	0.5	109	-2.0832e+07	397	-9.66262e+006	-9.68328e+006	-2.09378e+007	1.58514e+000	9662620	9683280	20937800	105078
398	-1.02702e+007	-1.02758e+007	-2.28286e+007	1.63203e+000	10270200	10275800	22828600	127217			93.9	0.5	40.1	-2.26746e+07	398	-1.02617e+007	-1.02678e+007	-2.28018e+007	1.63203e+000	10261700	10267800	22801800	126937
399	-1.02722e+007	-1.02844e+007	-2.28280e+007	1.58262e+000	10272200	10284400	22828000	123386			92.8	0.5	39.8	-2.26723e+07	399	-1.02629e+007	-1.02790e+007	-2.27957e+007	1.58262e+000	10262900	10279000	22795700	123072
400	-1.02432e+007	-1.03551e+007	-2.26390e+007	1.09582e+000	10243200	10355100	22639000	84380.5			71.6	0.5	41.3	-2.24241e+07	400	-1.02216e+007	-1.03974e+007	-2.25085e+007	1.09582e+000	10221600	10397400	22508500	83647.3
401	-1.02415e+007	-1.03577e+007	-2.26294e+007	5.74918e-001	10241500	10357700	22629400	44241			72.3	0.5	41.5	-2.24513e+07	401	-1.02196e+007	-1.04021e+007	-2.24955e+007	5.74918e-001	10219600	10402100	22495500	43847.7
402	-1.02506e+007	-1.03611e+007	-2.26632e+007	8.41885e-001	10250600	10361100	22663200	64954.4			72.5	0.5	40.6	-2.24721e+07	402	-1.02301e+007	-1.04033e+007	-2.25371e+007	8.41885e-001	10230100	10403300	22537100	64411.6
403	-1.02546e+007	-1.03605e+007	-2.26801e+007	1.08691e+000	10254600	10360500	22680100	83963.9			71.7	0.5	40.2	-2.24739e+07	403	-1.02346e+007	-1.04010e+007	-2.25579e+007	1.08691e+000	10234600	10401000	22557900	83283.2
404	-9.99948e+006	-1.00071e+007	-2.19908e+007	1.43945e+000	9999480	10007100	21990800	104579			110	0.5	76.6	-2.19112e+07	404	-1.00174e+007	-1.00555e+007	-2.20158e+007	1.43945e+000	10017400	10055500	22015800	104911
405	-1.00078e+007	-1.00155e+007	-2.20163e+007	1.01480e+000	10007800	10015500	22016300	73888.5			110	0.5	75.5	-2.19666e+07	405	-1.00256e+007	-1.00641e+007	-2.20405e+007	1.01480e+000	10025600	10064100	22040500	74118.7
406	-9.99003e+006	-9.99621e+006	-2.19630e+007	1.56748e+000	9990030	9996210	21963000	113604			109	0.5	77.7	-2.18761e+07	406	-1.00082e+007	-1.00437e+007	-2.19897e+007	1.56748e+000	10008200	10043700	21989700	113978
407	-1.02823e+007	-1.02896e+007	-2.28642e+007	1.42568e+000	10282300	10289600	22864200	111465			94.2	0.5	38.8	-2.27255e+07	407	-1.02744e+007	-1.02843e+007	-2.28370e+007	1.42568e+000	10274400	10284300	22837000	111225
408	-1.02848e+007	-1.02978e+007	-2.28660e+007	1.43231e+000	10284800	10297800	22866000	112021			93.2	0.5	38.4	-2.27219e+07	408	-1.02761e+007	-1.02945e+007	-2.28339e+007	1.43231e+000	10276100	10294500	22833900	111744
409	-9.68065e+006	-9.71098e+006	-2.11381e+007	2.52749e+000	9680650	9710980	21138100	170251			107	0.5	108	-2.0954e+07	409	-9.64780e+006	-9.69956e+006	-2.11243e+007	2.52749e+000	9647800	9699560	21124300	169913
410	-9.66923e+006	-9.69749e+006	-2.10944e+007	2.47676e+000	9669230	9697490	21094400	166200			107	0.5	109	-2.09085e+07	410	-9.63628e+006	-9.68461e+006	-2.10747e+007	2.47676e+000	9636280	9684610	21074700	165790
411	-9.67239e+006	-9.70124e+006	-2.11066e+007	1.72904e+000	9672390	9701240	21106600	116148			108	0.5	109	-2.09737e+07	411	-9.64010e+006	-9.68923e+006	-2.10898e+007	1.72904e+000	9640100	9689230	21089800	115891
412	-9.68133e+006	-9.71196e+006	-2.11414e+007	1.98223e+000	9681330	9711960	21141400	133560			109	0.5	108	-2.09959e+07	412	-9.64988e+006	-9.70134e+006	-2.11295e+007	1.98223e+000	9649880	9701340	21129500	133321
413	-9.69235e+006	-9.72559e+006	-2.11861e+007	1.83871e+000	9692350	9725590	21186100	124371			108	0.5	106	-2.1053e+07	413	-9.65873e+006	-9.71522e+006	-2.11774e+007	1.83871e+000	9658730	9715220	21177400	124173
414	-9.69233e+006	-9.72484e+006	-2.11831e+007	2.14549e+000	9692330	9724840	21183100	145087			109	0.5	106	-2.10296e+07	414	-9.65984e+006	-9.71485e+006	-2.11747e+007	2.14549e+000	9659840	9714850	21174700	144863
415	-1.02273e+007	-1.02595e+007	-2.28333e+007	2.68579e+000	10227300	10259500	22833300	209185			42.5	0.5	42.7	-2.2646e+07	415	-1.02057e+007	-1.02596e+007	-2.28552e+007	2.68579e+000	10205700	10259600	22855200	209419
416	-1.02297e+007	-1.02624e+007	-2.28428e+007	2.31320e+000	10229700	10262400	22842800	180304			40.9	0.5	42.4	-2.26854e+07	416	-1.02109e+007	-1.02634e+007	-2.28657e+007	2.31320e+000	10210900	10263400	22865700	180531
417	-1.02127e+007	-1.02478e+007	-2.27999e+007	2.77116e+000	10212700	10247800	22799900	215218			42.4	0.5	44.2	-2.26096e+07	417	-1.01907e+007	-1.02485e+007	-2.28248e+007	2.77116e+000	10190700	10248500	22824800	215506
418	-1.02287e+007	-1.02606e+007	-2.28365e+007	1.67077e+000	10228700	10260600	22836500	130165			38.9	0.5	42.7	-2.27306e+07	418	-1.02109e+007	-1.02622e+007	-2.28608e+007	1.67077e+000	10210900	10262200	22860800	130346
419	-1.02370e+007	-1.02680e+007	-2.28583e+007	1.72403e+000	10237000	10268000	22858300	134560			39.6	0.5	41.8	-2.27462e+07	419	-1.02186e+007	-1.02690e+007	-2.28808e+007	1.72403e+000	10218600	10269000	22880800	134727
420	-1.02435e+007	-1.02732e+007	-2.28731e+007	1.30409e+000	10243500	10273200	22873100	101913			38.4	0.5	41.2	-2.27933e+07	420	-1.02260e+007	-1.02743e+007	-2.28952e+007	1.30409e+000	10226000	10274300	22895200	102038
421	-1.02358e+007	-1.02667e+007	-2.28541e+007	1.28508e+000	10235800	10266700	22854100	100266			37.8	0.5	42	-2.27776e+07	421	-1.02194e+007	-1.02685e+007	-2.28779e+007	1.28508e+000	10219400	10268500	22877900	100405
422	-1.01163e+007	-1.01453e+007	-2.24777e+007	2.11415e+000	10116300	10145300	22477700	159871			113	0.5	57.5	-2.2351e+07	422	-1.01190e+007	-1.01541e+007	-2.25109e+007	2.11415e+000	10119000	10154100	22510900	160285
423	-1.01256e+007	-1.01559e+007	-2.25117e+007	1.91326e+000	10125600	10155900	22511700	145087			113	0.5	56.1	-2.23996e+07	423	-1.01260e+007	-1.01641e+007	-2.25447e+007	1.91326e+000	10126000	10164100	22544700	145452
424	-1.00212e+007	-1.00283e+007	-2.20583e+007	2.32721e+000	10021200	10028300	22058300	170051			112	0.5	73.6	-2.19077e+07	424	-1.00363e+007	-1.00707e+007	-2.20778e+007	2.32721e+000	10036300	10070700	22077800	170491
425	-1.00397e+007	-1.00431e+007	-2.21193e+007	2.09735e+000	10039700	10043100	22119300	154034			113	0.5	71.1	-2.19856e+07	425	-1.00545e+007	-1.00829e+007	-2.21396e+007	2.09735e+000	10054500	10082900	22139600	154431
426	-1.00322e+007	-1.00375e+007	-2.20943e+007	2.04236e+000	10032200	10037500	22094300	149686			112	0.5	72.3	-2.19657e+07	426	-1.00478e+007	-1.00798e+007	-2.21154e+007	2.04236e+000	10047800	10079800	22115400	150091
427	-9.62168e+006	-9.69723e+006	-2.07566e+007	1.63276e+000	9621680	9697230	20756600	106704			78.1	0.5	116	-2.05126e+07	427	-9.59207e+006	-9.71347e+006	-2.06193e+007	1.63276e+000	9592070	9713470	20619300	105571
428	-9.60921e+006	-9.67889e+006	-2.07240e+007	1.10240e+000	9609210	9678890	20724000	71817			78.7	0.5	118	-2.05202e+07	428	-9.58014e+006	-9.69200e+006	-2.05920e+007	1.10240e+000	9580140	9692000	20592000	71077.4
429	-9.61302e+006	-9.68570e+006	-2.07327e+007	1.42824e+000	9613020	9685700	20732700	93127.6			77.8	0.5	117	-2.05056e+07	429	-9.58386e+006	-9.70054e+006	-2.05987e+007	1.42824e+000	9583860	9700540	20598700	92158.6
430	-9.78498e+006	-9.81681e+006	-2.14663e+007	2.48785e+000	9784980	9816810	21466300	172492			36.7	0.5	96	-2.13073e+07	430	-9.77194e+006	-9.81691e+006	-2.14798e+007	2.48785e+000	9771940	9816910	21479800	172617
431	-9.76996e+006	-9.80188e+006	-2.14203e+007	2.17479e+000	9769960	9801880	21420300	150179			36.3	0.5	97.7	-2.12802e+07	431	-9.75394e+006	-9.80043e+006	-2.14304e+007	2.17479e+000	9753940	9800430	21430400	150236
432	-9.80246e+006	-9.83348e+006	-2.15170e+007	2.20141e+000	9802460	9833480	21517000	153315			37.2	0.5	94.2	-2.13791e+07	432	-9.79360e+006	-9.83509e+006	-2.15324e+007	2.20141e+000	9793600	9835090	21532400	153465
433	-1.01496e+007	-1.01818e+007	-2.25935e+007	1.61745e+000	10149600	10181800	22593500	123490			35.7	0.5	52.7	-2.25056e+07	433	-1.01421e+007	-1.01887e+007	-2.26291e+007	1.61745e+000	10142100	10188700	22629100	123800
434	-1.01398e+007	-1.01708e+007	-2.25583e+007	1.99236e+000	10139800	10170800	22558300	151673			35.5	0.5	54.1	-2.24407e+07	434	-1.01343e+007	-1.01778e+007	-2.25924e+007	1.99236e+000	10134300	10177800	22592400	152044
435	-1.01590e+007	-1.01915e+007	-2.26237e+007	1.38252e+000	10159000	10191500	22623700	105819			35.6	0.5	51.5	-2.25526e+07	435	-1.01500e+007	-1.01978e+007	-2.26584e+007	1.38252e+000	10150000	10197800	22658400	106073
436	-1.02967e+007	-1.03104e+007	-2.29020e+007	1.46091e+000	10296700	10310400	22902000	114601			93.4	0.5	37.1	-2.27543e+07	436	-1.02880e+007	-1.03083e+007	-2.28689e+007	1.46091e+000	10288000	10308300	22868900	114312
437	-9.64128e+006	-9.69322e+006	-2.08407e+007	2.44613e+000	9641280	9693220	20840700	160932			64.3	0.5	114	-2.05658e+07	437	-9.61380e+006	-9.69493e+006	-2.07267e+007	2.44613e+000	9613800	9694930	20726700	159462
438	-9.65213e+006	-9.70275e+006	-2.08755e+007	2.29820e+000	9652130	9702750	20875500	151665			63.8	0.5	113	-2.06128e+07	438	-9.62517e+006	-9.70364e+006	-2.07645e+007	2.29820e+000	9625170	9703640	20764500	150315
439	-9.64908e+006	-9.69061e+006	-2.08752e+007	1.87531e+000	9649080	9690610	20875200	123713			62.3	0.5	113	-2.06494e+07	439	-9.62308e+006	-9.68649e+006	-2.07731e+007	1.87531e+000	9623080	9686490	20773100	122682
440	-9.64029e+006	-9.68359e+006	-2.08463e+007	2.05998e+000	9640290	9683590	20846300	135552			62.7	0.5	114	-2.06062e+07	440	-9.61403e+006	-9.68071e+006	-2.07418e+007	2.05998e+000	9614030	9680710	20741800	134400
441	-9.62982e+006	-9.68778e+006	-2.07993e+007	2.10533e+000	9629820	9687780	20799300	138027			66.1	0.5	115	-2.05413e+07	441	-9.60194e+006	-9.69388e+006	-2.06793e+007	2.10533e+000	9601940	9693880	20679300	136715
442	-9.63062e+006	-9.68206e+006	-2.08083e+007	2.11180e+000	9630620	9682060	20808300	138530			64.5	0.5	115	-2.05571e+07	442	-9.60361e+006	-9.68437e+006	-2.06956e+007	2.11180e+000	9603610	9684370	20695600	137280
443	-9.64399e+006	-9.66793e+006	-2.09989e+007	4.09942e+000	9643990	9667930	20998900	272796			113	0.5	113	-2.07028e+07	443	-9.61436e+006	-9.65500e+006	-2.09756e+007	4.09942e+000	9614360	9655000	20975600	272066
444	-9.65312e+006	-9.67897e+006	-2.10349e+007	3.61003e+000	9653120	9678970	21034900	240986			112	0.5	112	-2.07734e+07	444	-9.62377e+006	-9.66680e+006	-2.10144e+007	3.61003e+000	9623770	9666800	21014400	240398
445	-9.66079e+006	-9.68708e+006	-2.10603e+007	2.80412e+000	9660790	9687080	21060300	187610			111	0.5	111	-2.08534e+07	445	-9.62996e+006	-9.67482e+006	-2.10410e+007	2.80412e+000	9629960	9674820	21041000	187163
446	-1.01773e+007	-1.02079e+007	-2.26725e+007	2.16195e+000	10177300	10207900	22672500	166161			33.4	0.5	49.4	-2.25386e+07	446	-1.01685e+007	-1.02137e+007	-2.27048e+007	2.16195e+000	10168500	10213700	22704800	166530
447	-1.01734e+007	-1.02021e+007	-2.26525e+007	2.14060e+000	10173400	10202100	22652500	164257			32.4	0.5	50.2	-2.252e+07	447	-1.01664e+007	-1.02082e+007	-2.26843e+007	2.14060e+000	10166400	10208200	22684300	164623
448	-1.01615e+007	-1.01903e+007	-2.26163e+007	1.78301e+000	10161500	10190300	22616300	136404			33.1	0.5	51.6	-2.25122e+07	448	-1.01552e+007	-1.01967e+007	-2.26486e+007	1.78301e+000	10155200	10196700	22648600	136716
449	-1.01645e+007	-1.01956e+007	-2.26348e+007	1.81557e+000	10164500	10195600	22634800	139100			34	0.5	50.9	-2.25285e+07	449	-1.01567e+007	-1.02017e+007	-2.26676e+007	1.81557e+000	10156700	10201700	22667600	139418
450	-1.03310e+007	-1.03510e+007	-2.30019e+007	1.66296e+000	10331000	10351000	23001900	131553			93	0.5	33.1	-2.28343e+07	450	-1.03229e+007	-1.03539e+007	-2.29659e+007	1.66296e+000	10322900	10353900	22965900	131210
451	-1.03350e+007	-1.03613e+007	-2.30080e+007	1.74203e+000	10335000	10361300	23008000	137904			91.6	0.5	32.5	-2.28287e+07	451	-1.03263e+007	-1.03670e+007	-2.29666e+007	1.74203e+000	10326300	10367000	22966600	137500
452	-1.03397e+007	-1.03846e+007	-2.30038e+007	2.36032e+000	10339700	10384600	23003800	186897			87	0.5	31.7	-2.2759e+07	452	-1.03291e+007	-1.03991e+007	-2.29459e+007	2.36032e+000	10329100	10399100	22945900	186162
453	-1.03393e+007	-1.03780e+007	-2.30088e+007	1.99693e+000	10339300	10378000	23008800	158156			88.6	0.5	31.8	-2.27988e+07	453	-1.03295e+007	-1.03897e+007	-2.29570e+007	1.99693e+000	10329500	10389700	22957000	157595
454	-1.03394e+007	-1.03606e+007	-2.31344e+007	1.84114e+000	10339400	10360600	23134400	147044			29.6	0.5	30.8	-2.3004e+07	454	-1.03263e+007	-1.03615e+007	-2.31510e+007	1.84114e+000	10326300	10361500	23151000	147179
455	-1.03330e+007	-1.03540e+007	-2.31138e+007	1.95167e+000	10333000	10354000	23113800	155610			30.2	0.5	31.7	-2.29757e+07	455	-1.03196e+007	-1.03550e+007	-2.31313e+007	1.95167e+000	10319600	10355000	23131300	155762
456	-1.03273e+007	-1.03491e+007	-2.30995e+007	1.66048e+000	10327300	10349100	23099500	132235			31.1	0.5	32.3	-2.29851e+07	456	-1.03139e+007	-1.03502e+007	-2.31173e+007	1.66048e+000	10313900	10350200	23117300	132367
457	-9.60692e+006	-9.63068e+006	-2.08837e+007	4.03736e+000	9606920	9630680	20883700	265912			35.3	0.5	117	-2.05881e+07	457	-9.57870e+006	-9.61652e+006	-2.08540e+007	4.03736e+000	9578700	9616520	20854000	265068
458	-9.62571e+006	-9.65076e+006	-2.09470e+007	4.35856e+000	9625710	9650760	20947000	288687			34.7	0.5	115	-2.06333e+07	458	-9.59757e+006	-9.63776e+006	-2.09220e+007	4.35856e+000	9597570	9637760	20922000	287884
459	-1.03619e+007	-1.03692e+007	-2.31469e+007	6.39599e-001	10361900	10369200	23146900	51156.8			104	0.5	29.2	-2.30919e+07	459	-1.03525e+007	-1.03659e+007	-2.31431e+007	6.39599e-001	10352500	10365900	23143100	51130.9
460	-1.03536e+007	-1.03635e+007	-2.31320e+007	1.01750e+000	10353600	10363500	23132000	81276.6			105	0.5	29.9	-2.30475e+07	460	-1.03433e+007	-1.03602e+007	-2.31288e+007	1.01750e+000	10343300	10360200	23128800	81237.4
461	-1.01513e+007	-1.01727e+007	-2.25544e+007	1.45017e+000	10151300	10172700	22554400	110396			121	0.5	53.9	-2.2468e+07	461	-1.01541e+007	-1.01792e+007	-2.25784e+007	1.45017e+000	10154100	10179200	22578400	110604
462	-1.01462e+007	-1.01653e+007	-2.25294e+007	1.55874e+000	10146200	10165300	22529400	118422			122	0.5	54.8	-2.2433e+07	462	-1.01505e+007	-1.01718e+007	-2.25514e+007	1.55874e+000	10150500	10171800	22551400	118632
463	-1.01440e+007	-1.01638e+007	-2.25254e+007	1.53533e+000	10144000	10163800	22525400	116602			121	0.5	55.1	-2.24311e+07	463	-1.01482e+007	-1.01703e+007	-2.25477e+007	1.53533e+000	10148200	10170300	22547700	116811
464	-1.02239e+007	-1.02503e+007	-2.27989e+007	1.40328e+000	10223900	10250300	22798900	109005			28.7	0.5	44.1	-2.2717e+07	464	-1.02138e+007	-1.02544e+007	-2.28260e+007	1.40328e+000	10213800	10254400	22826000	109200
465	-1.02326e+007	-1.02577e+007	-2.28207e+007	1.25556e+000	10232600	10257700	22820700	97710.5			28	0.5	43.4	-2.27494e+07	465	-1.02227e+007	-1.02617e+007	-2.28471e+007	1.25556e+000	10222700	10261700	22847100	97880.2
466	-1.02205e+007	-1.02465e+007	-2.27868e+007	1.28067e+000	10220500	10246500	22786800	99382.6			27.8	0.5	44.6	-2.27143e+07	466	-1.02114e+007	-1.02508e+007	-2.28137e+007	1.28067e+000	10211400	10250800	22813700	99561.1
467	-1.02349e+007	-1.02622e+007	-2.28367e+007	2.01224e+000	10234900	10262200	22836700	156793			29.4	0.5	42.7	-2.27064e+07	467	-1.02239e+007	-1.02660e+007	-2.28632e+007	2.01224e+000	10223900	10266000	22863200	157063
468	-1.02313e+007	-1.02588e+007	-2.28262e+007	2.26791e+000	10231300	10258800	22826200	176561			30.3	0.5	43.2	-2.26766e+07	468	-1.02199e+007	-1.02626e+007	-2.28532e+007	2.26791e+000	10219900	10262600	22853200	176870
469	-9.98474e+006	-9.98747e+006	-2.19501e+007	1.78598e+000	9984740	9987470	21950100	129282			122	0.5	77	-2.18248e+07	469	-9.99189e+006	-1.00127e+007	-2.19541e+007	1.78598e+000	9991890	10012700	21954100	129406
470	-9.99905e+006	-1.00027e+007	-2.19934e+007	1.72740e+000	9999050	10002700	21993400	125510			123	0.5	75.3	-2.18729e+07	470	-1.00065e+007	-1.00280e+007	-2.19984e+007	1.72740e+000	10006500	10028000	21998400	125640
471	-1.00008e+007	-1.00047e+007	-2.19984e+007	1.37478e+000	10000800	10004700	21998400	99933.1			122	0.5	75.1	-2.19046e+07	471	-1.00088e+007	-1.00315e+007	-2.20045e+007	1.37478e+000	10008800	10031500	22004500	100049
472	-9.98852e+006	-9.99237e+006	-2.19607e+007	1.63823e+000	9988520	9992370	21960700	118699			121	0.5	76.5	-2.18474e+07	472	-9.99657e+006	-1.00198e+007	-2.19661e+007	1.63823e+000	9996570	10019800	21966100	118833
473	-9.96854e+006	-9.97050e+006	-2.19009e+007	1.86451e+000	9968540	9970500	21900900	134395			123	0.5	78.9	-2.17698e+07	473	-9.97503e+006	-9.99378e+006	-2.19042e+007	1.86451e+000	9975030	9993780	21904200	134510
474	-9.97141e+006	-9.97395e+006	-2.19092e+007	1.93150e+000	9971410	9973950	21909200	139325			122	0.5	78.6	-2.17739e+07	474	-9.97840e+006	-9.99850e+006	-2.19132e+007	1.93150e+000	9978400	9998500	21913200	139457
475	-9.65265e+006	-9.67825e+006	-2.10324e+007	2.17708e+000	9652650	9678250	21032400	145299			29.1	0.5	112	-2.08689e+07	475	-9.62787e+006	-9.66773e+006	-2.10142e+007	2.17708e+000	9627870	9667730	21014200	144989
476	-9.63527e+006	-9.66120e+006	-2.09801e+007	2.09579e+000	9635270	9661200	20980100	139221			28.9	0.5	114	-2.08188e+07	476	-9.61004e+006	-9.64963e+006	-2.09580e+007	2.09579e+000	9610040	9649630	20958000	138878
477	-9.63572e+006	-9.66134e+006	-2.09802e+007	1.92080e+000	9635720	9661340	20980200	127599			30	0.5	114	-2.08308e+07	477	-9.60965e+006	-9.64964e+006	-2.09584e+007	1.92080e+000	9609650	9649640	20958400	127285
478	-9.64973e+006	-9.67588e+006	-2.10256e+007	2.23238e+000	9649730	9675880	21025600	148897			30.3	0.5	112	-2.08582e+07	478	-9.62304e+006	-9.66481e+006	-2.10071e+007	2.23238e+000	9623040	9664810	21007100	148568
479	-9.66878e+006	-9.69460e+006	-2.10831e+007	2.12045e+000	9668780	9694600	21083100	142159			28.1	0.5	110	-2.09244e+07	479	-9.64619e+006	-9.68505e+006	-2.10666e+007	2.12045e+000	9646190	9685050	21066600	141885
480	-9.66799e+006	-9.69409e+006	-2.10818e+007	2.29456e+000	9667990	9694090	21081800	153813			29.3	0.5	110	-2.0912e+07	480	-9.64459e+006	-9.68446e+006	-2.10658e+007	2.29456e+000	9644590	9684460	21065800	153518
481	-1.03419e+007	-1.03643e+007	-2.31469e+007	2.55416e+000	10341900	10364300	23146900	204191			121	0.5	30.3	-2.29619e+07	481	-1.03281e+007	-1.03656e+007	-2.31661e+007	2.55416e+000	10328100	10365600	23166100	204414
482	-1.00653e+007	-1.00693e+007	-2.22180e+007	1.85571e+000	10065300	10069300	22218000	137401			28.1	0.5	66.7	-2.20939e+07	482	-1.00775e+007	-1.00853e+007	-2.22313e+007	1.85571e+000	10077500	10085300	22231300	137611
483	-1.00552e+007	-1.00574e+007	-2.21795e+007	1.39632e+000	10055200	10057400	22179500	103056			27.6	0.5	68.1	-2.20882e+07	483	-1.00655e+007	-1.00765e+007	-2.21913e+007	1.39632e+000	10065500	10076500	22191300	103205
484	-1.00563e+007	-1.00583e+007	-2.21820e+007	1.27043e+000	10056300	10058300	22182000	93785.2			28.7	0.5	68.1	-2.21009e+07	484	-1.00668e+007	-1.00785e+007	-2.21947e+007	1.27043e+000	10066800	10078500	22194700	93929.2
485	-1.00647e+007	-1.00685e+007	-2.22153e+007	1.65620e+000	10064700	10068500	22215300	122602			29.3	0.5	66.9	-2.21072e+07	485	-1.00773e+007	-1.00862e+007	-2.22298e+007	1.65620e+000	10077300	10086200	22229800	122805
486	-1.00752e+007	-1.00813e+007	-2.22569e+007	1.94761e+000	10075200	10081300	22256900	144672			28.4	0.5	65.2	-2.21278e+07	486	-1.00896e+007	-1.00939e+007	-2.22725e+007	1.94761e+000	10089600	10093900	22272500	144913
487	-1.03732e+007	-1.04084e+007	-2.31168e+007	2.52272e+000	10373200	10408400	23116800	201550			89.2	0.5	28.1	-2.28682e+07	487	-1.03644e+007	-1.04194e+007	-2.30698e+007	2.52272e+000	10364400	10419400	23069800	200905
488	-1.03774e+007	-1.04176e+007	-2.31247e+007	2.40810e+000	10377400	10417600	23124700	192548			87.3	0.5	27.5	-2.28812e+07	488	-1.03682e+007	-1.04311e+007	-2.30737e+007	2.40810e+000	10368200	10431100	23073700	191887
489	-1.03657e+007	-1.04082e+007	-2.30865e+007	2.49649e+000	10365700	10408200	23086500	199008			87	0.5	28.8	-2.28343e+07	489	-1.03563e+007	-1.04228e+007	-2.30333e+007	2.49649e+000	10356300	10422800	23033300	198296
490	-1.03621e+007	-1.03989e+007	-2.30808e+007	2.30548e+000	10362100	10398900	23080800	183663			88.8	0.5	29.3	-2.28489e+07	490	-1.03532e+007	-1.04107e+007	-2.30326e+007	2.30548e+000	10353200	10410700	23032600	183061
491	-1.03756e+007	-1.04026e+007	-2.31324e+007	1.80246e+000	10375600	10402600	23132400	144152			91.5	0.5	27.8	-2.29484e+07	491	-1.03678e+007	-1.04105e+007	-2.30926e+007	1.80246e+000	10367800	10410500	23092600	143756
492	-1.03676e+007	-1.03963e+007	-2.31061e+007	2.24553e+000	10367600	10396300	23106100	179210			91.1	0.5	28.8	-2.28866e+07	492	-1.03598e+007	-1.04047e+007	-2.30658e+007	2.24553e+000	10359800	10404700	23065800	178713
493	-1.03664e+007	-1.03826e+007	-2.31971e+007	1.77818e+000	10366400	10382600	23197100	142767			36.1	0.5	28.2	-2.3063e+07	493	-1.03538e+007	-1.03816e+007	-2.32058e+007	1.77818e+000	10353800	10381600	23205800	142816
494	-1.03630e+007	-1.03800e+007	-2.31901e+007	1.36483e+000	10363000	10380000	23190100	109514			35	0.5	28.7	-2.30905e+07	494	-1.03502e+007	-1.03793e+007	-2.32000e+007	1.36483e+000	10350200	10379300	23200000	109561
495	-1.03686e+007	-1.03859e+007	-2.32085e+007	1.55606e+000	10368600	10385900	23208500	125045			34.1	0.5	27.9	-2.3095e+07	495	-1.03566e+007	-1.03858e+007	-2.32200e+007	1.55606e+000	10356600	10385800	23220000	125116
496	-1.01883e+007	-1.02100e+007	-2.26699e+007	1.49235e+000	10188300	10210000	22669900	114706			125	0.5	49.2	-2.2578e+07	496	-1.01868e+007	-1.02152e+007	-2.26927e+007	1.49235e+000	10186800	10215200	22692700	114899
497	-1.01793e+007	-1.02007e+007	-2.26410e+007	1.49701e+000	10179300	10200700	22641000	114789			124	0.5	50.4	-2.2549e+07	497	-1.01788e+007	-1.02062e+007	-2.26638e+007	1.49701e+000	10178800	10206200	22663800	114985
498	-1.01776e+007	-1.01980e+007	-2.26316e+007	1.18578e+000	10177600	10198000	22631600	90855.7			125	0.5	50.7	-2.25632e+07	498	-1.01777e+007	-1.02035e+007	-2.26541e+007	1.18578e+000	10177700	10203500	22654100	91010.2
499	-1.01862e+007	-1.02069e+007	-2.26595e+007	1.01006e+000	10186200	10206900	22659500	77571.1			126	0.5	49.6	-2.26044e+07	499	-1.01856e+007	-1.02123e+007	-2.26820e+007	1.01006e+000	10185600	10212300	22682000	77701.6
500	-1.01999e+007	-1.02227e+007	-2.27102e+007	1.03452e+000	10199900	10222700	22710200	79780.2			126	0.5	47.6	-2.26533e+07	500	-1.01967e+007	-1.02275e+007	-2.27331e+007	1.03452e+000	10196700	10227500	22733100	79911.4
501	-1.01968e+007	-1.02189e+007	-2.26977e+007	1.16405e+000	10196800	10218900	22697700	89678.2			127	0.5	48.1	-2.26307e+07	501	-1.01947e+007	-1.02239e+007	-2.27204e+007	1.16405e+000	10194700	10223900	22720400	89826.8
502	-9.53375e+006	-9.54836e+006	-2.05461e+007	1.32162e+000	9533750	9548360	20546100	84548.7			98.4	0.5	128	-2.03846e+07	502	-9.51048e+006	-9.53027e+006	-2.04691e+007	1.32162e+000	9510480	9530270	20469100	83973.6
503	-9.53998e+006	-9.55606e+006	-2.05639e+007	1.60013e+000	9539980	9556060	20563900	102537			97.4	0.5	128	-2.03822e+07	503	-9.51631e+006	-9.53845e+006	-2.04847e+007	1.60013e+000	9516310	9538450	20484700	101824
504	-9.54779e+006	-9.56208e+006	-2.05898e+007	1.63572e+000	9547790	9562080	20589800	105058			98	0.5	127	-2.04079e+07	504	-9.52463e+006	-9.54414e+006	-2.05130e+007	1.63572e+000	9524630	9544140	20513000	104347
505	-1.03883e+007	-1.03927e+007	-2.32168e+007	1.40608e+000	10388300	10392700	23216800	113115			104	0.5	26.4	-2.30963e+07	505	-1.03818e+007	-1.03893e+007	-2.32094e+007	1.40608e+000	10381800	10389300	23209400	113036
506	-1.03836e+007	-1.03912e+007	-2.32151e+007	1.57757e+000	10383600	10391200	23215100	126881			106	0.5	26.7	-2.30853e+07	506	-1.03755e+007	-1.03885e+007	-2.32122e+007	1.57757e+000	10375500	10388500	23212200	126829
507	-1.03806e+007	-1.03871e+007	-2.32016e+007	1.37269e+000	10380600	10387100	23201600	110285			105	0.5	27.2	-2.30863e+07	507	-1.03727e+007	-1.03840e+007	-2.31966e+007	1.37269e+000	10372700	10384000	23196600	110223
508	-9.53720e+006	-9.58879e+006	-2.05198e+007	1.74993e+000	9537200	9588790	20519800	111836			75.7	0.5	127	-2.029e+07	508	-9.50921e+006	-9.59243e+006	-2.04018e+007	1.74993e+000	9509210	9592430	20401800	110771
509	-9.53485e+006	-9.58590e+006	-2.05131e+007	1.40634e+000	9534850	9585900	20513100	89820.9			74.5	0.5	127	-2.03058e+07	509	-9.50713e+006	-9.59009e+006	-2.03956e+007	1.40634e+000	9507130	9590090	20395600	88970.2
510	-9.52595e+006	-9.57538e+006	-2.04872e+007	1.21210e+000	9525950	9575380	20487200	77228			75.3	0.5	129	-2.02931e+07	510	-9.49791e+006	-9.57771e+006	-2.03703e+007	1.21210e+000	9497910	9577710	20370300	76495.4
511	-9.52744e+006	-9.57710e+006	-2.04916e+007	1.41117e+000	9527440	9577100	20491600	89948.3			76.3	0.5	128	-2.02842e+07	511	-9.49916e+006	-9.57899e+006	-2.03741e+007	1.41117e+000	9499160	9578990	20374100	89089.7
512	-1.03888e+007	-1.04106e+007	-2.32894e+007	2.33464e+000	10388800	10410600	23289400	188823			127	0.5	24.7	-2.31207e+07	512	-1.03768e+007	-1.04126e+007	-2.33095e+007	2.33464e+000	10376800	10412600	23309500	189049
513	-1.03832e+007	-1.04050e+007	-2.32719e+007	1.64986e+000	10383200	10405000	23271900	133250			126	0.5	25.4	-2.31586e+07	513	-1.03708e+007	-1.04068e+007	-2.32918e+007	1.64986e+000	10370800	10406800	23291800	133406
514	-1.04274e+007	-1.04664e+007	-2.32803e+007	1.22640e+000	10427400	10466400	23280300	99306.8			85.8	0.5	21.8	-2.31332e+07	514	-1.04191e+007	-1.04804e+007	-2.32325e+007	1.22640e+000	10419100	10480400	23232500	98992
515	-1.04190e+007	-1.04582e+007	-2.32541e+007	1.47733e+000	10419000	10458200	23254100	119372			86.1	0.5	22.8	-2.30867e+07	515	-1.04106e+007	-1.04722e+007	-2.32061e+007	1.47733e+000	10410600	10472200	23206100	118992
516	-9.51696e+006	-9.53541e+006	-2.05843e+007	1.52123e+000	9516960	9535410	20584300	97537.6			33.4	0.5	128	-2.04422e+07	516	-9.49048e+006	-9.51803e+006	-2.05397e+007	1.52123e+000	9490480	9518030	20539700	97109.8
517	-9.51088e+006	-9.52993e+006	-2.05679e+007	9.52712e-001	9510880	9529930	20567900	60993.3			32.5	0.5	129	-2.0462e+07	517	-9.48439e+006	-9.51245e+006	-2.05230e+007	9.52712e-001	9484390	9512450	20523000	60724
518	-9.52090e+006	-9.53867e+006	-2.05937e+007	1.86902e+000	9520900	9538670	20593700	119943			34.6	0.5	128	-2.04282e+07	518	-9.49487e+006	-9.52115e+006	-2.05481e+007	1.86902e+000	9494870	9521150	20548100	119408
519	-1.04193e+007	-1.04449e+007	-2.32687e+007	1.22399e+000	10419300	10444900	23268700	98976.5			91.5	0.5	22.8	-2.31336e+07	519	-1.04124e+007	-1.04527e+007	-2.32326e+007	1.22399e+000	10412400	10452700	23232600	98732.7
520	-1.04232e+007	-1.04526e+007	-2.32771e+007	1.12434e+000	10423200	10452600	23277100	90991.2			90.3	0.5	22.5	-2.3147e+07	520	-1.04158e+007	-1.04613e+007	-2.32380e+007	1.12434e+000	10415800	10461300	23238000	90749.1
521	-1.04146e+007	-1.04433e+007	-2.32511e+007	1.04883e+000	10414600	10443300	23251100	84699.5			90.6	0.5	23.3	-2.31274e+07	521	-1.04072e+007	-1.04523e+007	-2.32121e+007	1.04883e+000	10407200	10452300	23212100	84475.1
522	-1.04292e+007	-1.04547e+007	-2.32993e+007	1.96591e+000	10429200	10454700	23299300	159366			91.7	0.5	21.8	-2.31045e+07	522	-1.04224e+007	-1.04624e+007	-2.32639e+007	1.96591e+000	10422400	10462400	23263900	158981
523	-1.04284e+007	-1.04501e+007	-2.33006e+007	2.05779e+000	10428400	10450100	23300600	166812			93.2	0.5	21.9	-2.31018e+07	523	-1.04221e+007	-1.04564e+007	-2.32686e+007	2.05779e+000	10422100	10456400	23268600	166445
524	-1.00997e+007	-1.01059e+007	-2.23333e+007	1.25733e+000	10099700	10105900	22333300	94001			131	0.5	61.9	-2.2252e+07	524	-1.01123e+007	-1.01128e+007	-2.23460e+007	1.25733e+000	10112300	10112800	22346000	94123.1
525	-1.00938e+007	-1.00990e+007	-2.23107e+007	1.08281e+000	10093800	10099000	22310700	80802.2			131	0.5	62.8	-2.22412e+07	525	-1.01051e+007	-1.01074e+007	-2.23220e+007	1.08281e+000	10105100	10107400	22322000	80899.5
526	-1.01064e+007	-1.01137e+007	-2.23584e+007	1.18067e+000	10106400	10113700	22358400	88453.6			131	0.5	61	-2.22832e+07	526	-1.01190e+007	-1.01201e+007	-2.23717e+007	1.18067e+000	10119000	10120100	22371700	88571.3
527	-9.50624e+006	-9.52096e+006	-2.04611e+007	8.96051e-001	9506240	9520960	20461100	56881.2			52.1	0.5	131	-2.03258e+07	527	-9.48245e+006	-9.50205e+006	-2.03827e+007	8.96051e-001	9482450	9502050	20382700	56485.1
528	-9.51330e+006	-9.52862e+006	-2.04823e+007	1.25730e+000	9513300	9528620	20482300	79969.7			52.7	0.5	130	-2.03232e+07	528	-9.48958e+006	-9.51077e+006	-2.04032e+007	1.25730e+000	9489580	9510770	20403200	79411
529	-9.51596e+006	-9.52902e+006	-2.04927e+007	1.14705e+000	9515960	9529020	20492700	73020.5			51.5	0.5	130	-2.03436e+07	529	-9.49259e+006	-9.50964e+006	-2.04166e+007	1.14705e+000	9492590	9509640	20416600	72525.3
530	-9.50778e+006	-9.52011e+006	-2.04682e+007	1.02014e+000	9507780	9520110	20468200	64794.6			51.2	0.5	131	-2.03275e+07	530	-9.48454e+006	-9.50107e+006	-2.03923e+007	1.02014e+000	9484540	9501070	20392300	64356.4
531	-9.49823e+006	-9.51246e+006	-2.04368e+007	8.22279e-001	9498230	9512460	20436800	52081.5			51.7	0.5	132	-2.03069e+07	531	-9.47454e+006	-9.49345e+006	-2.03590e+007	8.22279e-001	9474540	9493450	20359000	51720.7
532	-9.49697e+006	-9.51298e+006	-2.04311e+007	6.58515e-001	9496970	9512980	20431100	41690.1			52.5	0.5	132	-2.03104e+07	532	-9.47321e+006	-9.49488e+006	-2.03521e+007	6.58515e-001	9473210	9494880	20352100	41398.2
533	-1.04354e+007	-1.04830e+007	-2.32963e+007	1.96281e+000	10435400	10483000	23296300	159187			71.7	0.5	20.9	-2.30793e+07	533	-1.04262e+007	-1.05034e+007	-2.32385e+007	1.96281e+000	10426200	10503400	23238500	158591
534	-9.81639e+006	-9.82613e+006	-2.14730e+007	9.15143e-001	9816390	9826130	21473000	63536.5			133	0.5	95.2	-2.13992e+07	534	-9.81384e+006	-9.82299e+006	-2.14627e+007	9.15143e-001	9813840	9822990	21462700	63480.5
535	-9.81214e+006	-9.82243e+006	-2.14622e+007	8.25422e-001	9812140	9822430	21462200	57252			133	0.5	95.6	-2.13934e+07	535	-9.80868e+006	-9.81879e+006	-2.14507e+007	8.25422e-001	9808680	9818790	21450700	57194.8
536	-9.82188e+006	-9.83088e+006	-2.14869e+007	8.02520e-001	9821880	9830880	21486900	55786.5			133	0.5	94.7	-2.14197e+07	536	-9.82032e+006	-9.82771e+006	-2.14755e+007	8.02520e-001	9820320	9827710	21475500	55734.1
537	-9.80555e+006	-9.81650e+006	-2.14445e+007	1.12700e+000	9805550	9816500	21444500	78047			132	0.5	96.3	-2.13562e+07	537	-9.80156e+006	-9.81301e+006	-2.14342e+007	1.12700e+000	9801560	9813010	21434200	77975.2
538	-9.80790e+006	-9.81854e+006	-2.14505e+007	1.05886e+000	9807900	9818540	21450500	73367.5			132	0.5	96.1	-2.13673e+07	538	-9.80357e+006	-9.81508e+006	-2.14407e+007	1.05886e+000	9803570	9815080	21440700	73302.3
539	-1.04713e+007	-1.05139e+007	-2.34124e+007	2.24221e+000	10471300	10513900	23412400	183533			79	0.5	16.7	-2.31781e+07	539	-1.04631e+007	-1.05310e+007	-2.33616e+007	2.24221e+000	10463100	10531000	23361600	182928
540	-1.04641e+007	-1.05078e+007	-2.33890e+007	2.52118e+000	10464100	10507800	23389000	205985			78.5	0.5	17.6	-2.31304e+07	540	-1.04556e+007	-1.05255e+007	-2.33364e+007	2.52118e+000	10455600	10525500	23336400	205281
541	-1.04551e+007	-1.05000e+007	-2.33601e+007	2.16358e+000	10455100	10500000	23360100	176363			78.4	0.5	18.6	-2.31299e+07	541	-1.04465e+007	-1.05184e+007	-2.33063e+007	2.16358e+000	10446500	10518400	23306300	175747
542	-1.04614e+007	-1.04840e+007	-2.35168e+007	7.49542e-001	10461400	10484000	23516800	61745.5			134	0.5	16	-2.34737e+07	542	-1.04486e+007	-1.04854e+007	-2.35354e+007	7.49542e-001	10448600	10485400	23535400	61810.9
543	-1.04668e+007	-1.04894e+007	-2.35332e+007	4.52727e-001	10466800	10489400	23533200	37344			134	0.5	15.4	-2.35144e+07	543	-1.04538e+007	-1.04907e+007	-2.35517e+007	4.52727e-001	10453800	10490700	23551700	37383
544	-1.04669e+007	-1.04892e+007	-2.35323e+007	5.19471e-001	10466900	10489200	23532300	42846.8			133	0.5	15.4	-2.35076e+07	544	-1.04542e+007	-1.04905e+007	-2.35504e+007	5.19471e-001	10454200	10490500	23550400	42890.6
545	-1.04614e+007	-1.04834e+007	-2.35142e+007	8.10388e-001	10461400	10483400	23514200	66745.3			133	0.5	16.1	-2.34657e+07	545	-1.04483e+007	-1.04847e+007	-2.35324e+007	8.10388e-001	10448300	10484700	23532400	66813.6
546	-1.04558e+007	-1.04787e+007	-2.35006e+007	9.53678e-001	10455800	10478700	23500600	78458.8			135	0.5	16.7	-2.34411e+07	546	-1.04427e+007	-1.04801e+007	-2.35196e+007	9.53678e-001	10442700	10480100	23519600	78543.6
547	-1.04642e+007	-1.04868e+007	-2.35252e+007	9.53967e-001	10464200	10486800	23525200	78639			135	0.5	15.7	-2.34658e+07	547	-1.04509e+007	-1.04882e+007	-2.35444e+007	9.53967e-001	10450900	10488200	23544400	78724.7
548	-1.04672e+007	-1.04796e+007	-2.34929e+007	1.44363e+000	10467200	10479600	23492900	118732			32.5	0.5	16.9	-2.33793e+07	548	-1.04581e+007	-1.04786e+007	-2.34980e+007	1.44363e+000	10458100	10478600	23498000	118751
549	-1.04780e+007	-1.04899e+007	-2.35242e+007	1.35495e+000	10478000	10489900	23524200	111721			32.5	0.5	15.7	-2.34163e+07	549	-1.04690e+007	-1.04886e+007	-2.35280e+007	1.35495e+000	10469000	10488600	23528000	111729
550	-1.04795e+007	-1.04923e+007	-2.35323e+007	1.35981e+000	10479500	10492300	23532300	112192			31.4	0.5	15.4	-2.34252e+07	550	-1.04703e+007	-1.04912e+007	-2.35374e+007	1.35981e+000	10470300	10491200	23537400	112210
551	-9.45312e+006	-9.47122e+006	-2.03858e+007	9.46555e-001	9453120	9471220	20385800	59601.2			31.3	0.5	136	-2.02753e+07	551	-9.42694e+006	-9.45237e+006	-2.03349e+007	9.46555e-001	9426940	9452370	20334900	59307
552	-9.46918e+006	-9.49258e+006	-2.04570e+007	1.58242e+000	9469180	9492580	20457000	100272			134	0.5	134	-2.03214e+07	552	-9.44084e+006	-9.47702e+006	-2.04217e+007	1.58242e+000	9440840	9477020	20421700	99900.6
553	-9.47969e+006	-9.50337e+006	-2.04906e+007	1.31286e+000	9479690	9503370	20490600	83445.6			135	0.5	133	-2.03728e+07	553	-9.45148e+006	-9.48804e+006	-2.04562e+007	1.31286e+000	9451480	9488040	20456200	83143.8
554	-9.47599e+006	-9.49931e+006	-2.04777e+007	1.83133e+000	9475990	9499310	20477700	116264			133	0.5	133	-2.03256e+07	554	-9.44738e+006	-9.48354e+006	-2.04419e+007	1.83133e+000	9447380	9483540	20441900	115829
555	-9.45938e+006	-9.48257e+006	-2.04259e+007	9.71493e-001	9459380	9482570	20425900	61385.1			134	0.5	135	-2.03277e+07	555	-9.43080e+006	-9.46657e+006	-2.03891e+007	9.71493e-001	9430800	9466570	20389100	61149.7
556	-9.46501e+006	-9.48788e+006	-2.04420e+007	1.05981e+000	9465010	9487880	20442000	67065.1			133	0.5	135	-2.03384e+07	556	-9.43629e+006	-9.47194e+006	-2.04055e+007	1.05981e+000	9436290	9471940	20405500	66809.5
557	-1.04227e+007	-1.04455e+007	-2.33981e+007	1.47582e+000	10422700	10445500	23398100	120415			14.4	0.5	21	-2.32958e+07	557	-1.04101e+007	-1.04469e+007	-2.34162e+007	1.47582e+000	10410100	10446900	23416200	120540
558	-1.04198e+007	-1.04422e+007	-2.33874e+007	1.72334e+000	10419800	10442200	23387400	140491			15.3	0.5	21.5	-2.3265e+07	558	-1.04075e+007	-1.04436e+007	-2.34055e+007	1.72334e+000	10407500	10443600	23405500	140637
559	-1.05005e+007	-1.05096e+007	-2.35360e+007	2.00812e+000	10500500	10509600	23536000	165843			100	0.5	13.6	-2.33511e+07	559	-1.04959e+007	-1.05099e+007	-2.35169e+007	2.00812e+000	10495900	10509900	23516900	165613
560	-1.04923e+007	-1.05004e+007	-2.35117e+007	2.23114e+000	10492300	10500400	23511700	183896			101	0.5	14.7	-2.33095e+07	560	-1.04878e+007	-1.05002e+007	-2.34934e+007	2.23114e+000	10487800	10500200	23493400	183650
561	-1.04823e+007	-1.04897e+007	-2.34814e+007	2.18214e+000	10482300	10489700	23481400	179415			101	0.5	15.8	-2.3284e+07	561	-1.04777e+007	-1.04890e+007	-2.34634e+007	2.18214e+000	10477700	10489000	23463400	179177
562	-1.04981e+007	-1.05366e+007	-2.34991e+007	2.03505e+000	10498100	10536600	23499100	167722			70	0.5	13.7	-2.32823e+07	562	-1.04904e+007	-1.05540e+007	-2.34500e+007	2.03505e+000	10490400	10554000	23450000	167193
563	-1.04888e+007	-1.05289e+007	-2.34690e+007	2.58522e+000	10488800	10528900	23469000	212560			70.8	0.5	14.8	-2.32057e+07	563	-1.04809e+007	-1.05469e+007	-2.34183e+007	2.58522e+000	10480900	10546900	23418300	211867
564	-1.04785e+007	-1.05199e+007	-2.34355e+007	2.36247e+000	10478500	10519900	23435500	193731			71.3	0.5	15.9	-2.31899e+07	564	-1.04703e+007	-1.05384e+007	-2.33836e+007	2.36247e+000	10470300	10538400	23383600	193083
565	-1.05015e+007	-1.05125e+007	-2.35371e+007	2.05482e+000	10501500	10512500	23537100	169725			51	0.5	13.8	-2.33408e+07	565	-1.04958e+007	-1.05160e+007	-2.35105e+007	2.05482e+000	10495800	10516000	23510500	169410
566	-1.04930e+007	-1.05035e+007	-2.35112e+007	2.38859e+000	10493000	10503500	23511200	196880			50.7	0.5	14.8	-2.32888e+07	566	-1.04875e+007	-1.05066e+007	-2.34857e+007	2.38859e+000	10487500	10506600	23485700	196529
567	-1.04826e+007	-1.04927e+007	-2.34795e+007	2.23332e+000	10482600	10492700	23479500	183611			50.7	0.5	16	-2.32706e+07	567	-1.04771e+007	-1.04955e+007	-2.34542e+007	2.23332e+000	10477100	10495500	23454200	183284
568	-1.03196e+007	-1.03434e+007	-2.30836e+007	1.46433e+000	10319600	10343400	23083600	116456			14.1	0.5	33.3	-2.29854e+07	568	-1.03093e+007	-1.03453e+007	-2.31019e+007	1.46433e+000	10309300	10345300	23101900	116585
569	-1.03270e+007	-1.03510e+007	-2.31075e+007	1.18312e+000	10327000	10351000	23107500	94275			13.7	0.5	32.3	-2.3031e+07	569	-1.03164e+007	-1.03528e+007	-2.31253e+007	1.18312e+000	10316400	10352800	23125300	94375.6
570	-1.03101e+007	-1.03340e+007	-2.30547e+007	1.31935e+000	10310100	10334000	23054700	104677			14.1	0.5	34.4	-2.29683e+07	570	-1.03001e+007	-1.03360e+007	-2.30730e+007	1.31935e+000	10300100	10336000	23073000	104794
571	-1.02236e+007	-1.02436e+007	-2.27721e+007	1.45242e+000	10223600	10243600	22772100	112595			14.2	0.5	45.2	-2.26792e+07	571	-1.02198e+007	-1.02475e+007	-2.27918e+007	1.45242e+000	10219800	10247500	22791800	112751
572	-1.02295e+007	-1.02503e+007	-2.27934e+007	1.11669e+000	10229500	10250300	22793400	86719.2			13.9	0.5	44.3	-2.27259e+07	572	-1.02252e+007	-1.02539e+007	-2.28126e+007	1.11669e+000	10225200	10253900	22812600	86835
573	-1.02147e+007	-1.02343e+007	-2.27427e+007	1.31562e+000	10214700	10234300	22742700	101743			14.1	0.5	46.3	-2.26596e+07	573	-1.02115e+007	-1.02380e+007	-2.27613e+007	1.31562e+000	10211500	10238000	22761300	101877
574	-1.01314e+007	-1.01419e+007	-2.24484e+007	1.61648e+000	10131400	10141900	22448400	122012			14.2	0.5	57.3	-2.23434e+07	574	-1.01385e+007	-1.01478e+007	-2.24654e+007	1.61648e+000	10138500	10147800	22465400	122191
575	-1.01378e+007	-1.01491e+007	-2.24717e+007	1.29651e+000	10137800	10149100	22471700	98049.1			14	0.5	56.4	-2.23909e+07	575	-1.01441e+007	-1.01549e+007	-2.24889e+007	1.29651e+000	10144100	10154900	22488900	98192.6
576	-1.01226e+007	-1.01322e+007	-2.24177e+007	1.41905e+000	10122600	10132200	22417700	106837			14.2	0.5	58.5	-2.23276e+07	576	-1.01306e+007	-1.01382e+007	-2.24344e+007	1.41905e+000	10130600	10138200	22434400	106994
577	-9.71868e+006	-9.73647e+006	-2.12043e+007	1.54619e+000	9718680	9736470	21204300	104811			14.3	0.5	105	-2.10811e+07	577	-9.70703e+006	-9.72913e+006	-2.11859e+007	1.54619e+000	9707030	9729130	21185900	104624
578	-9.72682e+006	-9.74431e+006	-2.12282e+007	1.23107e+000	9726820	9744310	21228200	83627.3			14	0.5	105	-2.11265e+07	578	-9.71641e+006	-9.73734e+006	-2.12101e+007	1.23107e+000	9716410	9737340	21210100	83483.4
579	-9.70830e+006	-9.72676e+006	-2.11750e+007	1.42826e+000	9708300	9726760	21175000	96563.4			14.3	0.5	107	-2.10597e+07	579	-9.69564e+006	-9.71909e+006	-2.11563e+007	1.42826e+000	9695640	9719090	21156300	96386.4
580	-1.05063e+007	-1.05095e+007	-2.35762e+007	1.66189e+000	10506300	10509500	23576200	137640			40.6	0.5	13.2	-2.34298e+07	580	-1.05028e+007	-1.05065e+007	-2.35674e+007	1.66189e+000	10502800	10506500	23567400	137541
581	-1.05049e+007	-1.05096e+007	-2.35777e+007	1.56363e+000	10504900	10509600	23577700	129512			39.2	0.5	13.2	-2.34408e+07	581	-1.04997e+007	-1.05065e+007	-2.35703e+007	1.56363e+000	10499700	10506500	23570300	129427
582	-1.04956e+007	-1.05003e+007	-2.35490e+007	1.72624e+000	10495600	10500300	23549000	142652			39.6	0.5	14.3	-2.3399e+07	582	-1.04906e+007	-1.04973e+007	-2.35417e+007	1.72624e+000	10490600	10497300	23541700	142559
583	-1.04971e+007	-1.05000e+007	-2.35462e+007	2.04671e+000	10497100	10500000	23546200	169106			41.2	0.5	14.3	-2.33679e+07	583	-1.04936e+007	-1.04968e+007	-2.35370e+007	2.04671e+000	10493600	10496800	23537000	168979
584	-1.05105e+007	-1.05122e+007	-2.35830e+007	1.39133e+000	10510500	10512200	23583000	115300			41.7	0.5	12.8	-2.34583e+07	584	-1.05080e+007	-1.05093e+007	-2.35736e+007	1.39133e+000	10508000	10509300	23573600	115215
585	-1.05170e+007	-1.05184e+007	-2.36017e+007	9.75998e-001	10517000	10518400	23601700	81003.8			42.1	0.5	12.1	-2.35091e+07	585	-1.05149e+007	-1.05151e+007	-2.35901e+007	9.75998e-001	10514900	10515100	23590100	80931.7
586	-1.05255e+007	-1.05276e+007	-2.36308e+007	9.33748e-001	10525500	10527600	23630800	77676.5			41.4	0.5	11.1	-2.35416e+07	586	-1.05228e+007	-1.05241e+007	-2.36193e+007	9.33748e-001	10522800	10524100	23619300	77606.8
587	-1.00792e+007	-1.00832e+007	-2.22607e+007	7.05455e-001	10079200	10083200	22260700	52423			128	0.5	64.8	-2.22189e+07	587	-1.00899e+007	-1.00961e+007	-2.22713e+007	7.05455e-001	10089900	10096100	22271300	52487.8
588	-1.00856e+007	-1.00898e+007	-2.22816e+007	7.28810e-001	10085600	10089800	22281600	54253.8			129	0.5	64	-2.22389e+07	588	-1.00966e+007	-1.01016e+007	-2.22932e+007	7.28810e-001	10096600	10101600	22293200	54323.8
589	-1.00829e+007	-1.00869e+007	-2.22722e+007	9.20806e-001	10082900	10086900	22272200	68492.4			128	0.5	64.4	-2.22152e+07	589	-1.00939e+007	-1.00999e+007	-2.22837e+007	9.20806e-001	10093900	10099900	22283700	68582
590	-1.02554e+007	-1.02708e+007	-2.28515e+007	6.31451e-001	10255400	10270800	22851500	49281.6			98.8	0.5	40.6	-2.27991e+07	590	-1.02376e+007	-1.02657e+007	-2.28484e+007	6.31451e-001	10237600	10265700	22848400	49248.9
591	-1.02624e+007	-1.02749e+007	-2.28613e+007	6.51862e-001	10262400	10274900	22861300	50920.5			98.2	0.5	40.1	-2.2803e+07	591	-1.02466e+007	-1.02693e+007	-2.28539e+007	6.51862e-001	10246600	10269300	22853900	50872.9
592	-1.02542e+007	-1.02681e+007	-2.28417e+007	6.39308e-001	10254200	10268100	22841700	49856.7			98.1	0.5	40.8	-2.27862e+07	592	-1.02367e+007	-1.02625e+007	-2.28361e+007	6.39308e-001	10236700	10262500	22836100	49814.7
593	-1.02559e+007	-1.02843e+007	-2.29060e+007	1.02137e+000	10255900	10284300	22906000	80039			37.8	0.5	39.9	-2.28487e+07	593	-1.02395e+007	-1.02858e+007	-2.29287e+007	1.02137e+000	10239500	10285800	22928700	80143
594	-1.02577e+007	-1.02862e+007	-2.29119e+007	7.12025e-001	10257700	10286200	22911900	55824.4			36.8	0.5	39.7	-2.2878e+07	594	-1.02419e+007	-1.02877e+007	-2.29338e+007	7.12025e-001	10241900	10287700	22933800	55894.5
595	-1.02521e+007	-1.02810e+007	-2.28963e+007	5.36054e-001	10252100	10281000	22896300	41973.3			36.6	0.5	40.4	-2.28771e+07	595	-1.02362e+007	-1.02827e+007	-2.29191e+007	5.36054e-001	10236200	10282700	22919100	42028.7
596	-1.02481e+007	-1.02774e+007	-2.28855e+007	9.71304e-001	10248100	10277400	22885500	75984.9			37.4	0.5	40.7	-2.28329e+07	596	-1.02316e+007	-1.02791e+007	-2.29089e+007	9.71304e-001	10231600	10279100	22908900	76087.6
597	-1.02191e+007	-1.02504e+007	-2.28042e+007	1.03433e+000	10219100	10250400	22804200	80368.1			35.8	0.5	44.1	-2.27526e+07	597	-1.02037e+007	-1.02537e+007	-2.28330e+007	1.03433e+000	10203700	10253700	22833000	80511.8
598	-1.02175e+007	-1.02498e+007	-2.28033e+007	1.13169e+000	10217500	10249800	22803300	87923.7			36.8	0.5	44	-2.27439e+07	598	-1.02013e+007	-1.02528e+007	-2.28318e+007	1.13169e+000	10201300	10252800	22831800	88077.2
599	-1.02262e+007	-1.02569e+007	-2.28238e+007	9.53341e-001	10226200	10256900	22823800	74196.8			36.2	0.5	43.3	-2.27769e+07	599	-1.02099e+007	-1.02596e+007	-2.28511e+007	9.53341e-001	10209900	10259600	22851100	74319.4
600	-1.03115e+007	-1.03578e+007	-2.29155e+007	9.71826e-001	10311500	10357800	22915500	76399.2			87.3	0.5	34.9	-2.27789e+07	600	-1.03003e+007	-1.03720e+007	-2.28553e+007	9.71826e-001	10300300	10372000	22855300	76084.2
601	-1.03062e+007	-1.03557e+007	-2.28960e+007	9.22034e-001	10306200	10355700	22896000	72376			86.8	0.5	35.4	-2.27586e+07	601	-1.02941e+007	-1.03710e+007	-2.28310e+007	9.22034e-001	10294100	10371000	22831000	72053.6
602	-1.03012e+007	-1.03471e+007	-2.28841e+007	7.90551e-001	10301200	10347100	22884100	61987.1			87.5	0.5	35.9	-2.27594e+07	602	-1.02891e+007	-1.03604e+007	-2.28214e+007	7.90551e-001	10289100	10360400	22821400	61718.3
603	-9.97032e+006	-9.97254e+006	-2.19061e+007	1.12908e+000	9970320	9972540	21906100	81421.7			33.4	0.5	79	-2.18333e+07	603	-9.97992e+006	-1.00032e+007	-2.19147e+007	1.12908e+000	9979920	10003200	21914700	81540.4
604	-9.97800e+006	-9.98104e+006	-2.19290e+007	1.17273e+000	9978000	9981040	21929000	84738.1			34	0.5	78.2	-2.18538e+07	604	-9.98830e+006	-1.00137e+007	-2.19385e+007	1.17273e+000	9988300	10013700	21938500	84871.8
605	-9.97789e+006	-9.98110e+006	-2.19285e+007	1.13148e+000	9977890	9981100	21928500	81754.5			33	0.5	78.1	-2.18551e+07	605	-9.98752e+006	-1.00121e+007	-2.19369e+007	1.13148e+000	9987520	10012100	21936900	81873
606	-1.02665e+007	-1.02934e+007	-2.29326e+007	9.20224e-001	10266500	10293400	22932600	72274.5			118	0.5	38.9	-2.28841e+07	606	-1.02533e+007	-1.02960e+007	-2.29564e+007	9.20224e-001	10253300	10296000	22956400	72379.9
607	-1.02596e+007	-1.02870e+007	-2.29133e+007	9.19949e-001	10259600	10287000	22913300	72137			118	0.5	39.6	-2.2865e+07	607	-1.02463e+007	-1.02896e+007	-2.29371e+007	9.19949e-001	10246300	10289600	22937100	72242.1
608	-1.02586e+007	-1.02860e+007	-2.29102e+007	7.79273e-001	10258600	10286000	22910200	61090.4			118	0.5	39.7	-2.28735e+07	608	-1.02456e+007	-1.02887e+007	-2.29346e+007	7.79273e-001	10245600	10288700	22934600	61182.5
609	-1.01167e+007	-1.01350e+007	-2.24349e+007	1.37324e+000	10116700	10135000	22434900	103508			30	0.5	58.5	-2.23565e+07	609	-1.01244e+007	-1.01430e+007	-2.24600e+007	1.37324e+000	10124400	10143000	22460000	103725
610	-1.01246e+007	-1.01438e+007	-2.24631e+007	1.57265e+000	10124600	10143800	22463100	118816			29.6	0.5	57.4	-2.237e+07	610	-1.01303e+007	-1.01515e+007	-2.24888e+007	1.57265e+000	10130300	10151500	22488800	119065
611	-1.02123e+007	-1.02178e+007	-2.26777e+007	6.41260e-001	10212300	10217800	22677700	49347			92.4	0.5	46	-2.26057e+07	611	-1.01923e+007	-1.02073e+007	-2.26550e+007	6.41260e-001	10192300	10207300	22655000	49238.5
612	-1.02216e+007	-1.02232e+007	-2.26826e+007	7.09083e-001	10221600	10223200	22682600	54600.9			91.9	0.5	45.4	-2.25994e+07	612	-1.02062e+007	-1.02105e+007	-2.26540e+007	7.09083e-001	10206200	10210500	22654000	54460.8
613	-1.02121e+007	-1.02137e+007	-2.26612e+007	7.03597e-001	10212100	10213700	22661200	54076.6			91.8	0.5	46.3	-2.25791e+07	613	-1.01921e+007	-1.02019e+007	-2.26332e+007	7.03597e-001	10192100	10201900	22633200	53936
614	-1.00048e+007	-1.00130e+007	-2.20064e+007	1.46848e+000	10004800	10013000	22006400	106833			108	0.5	76.2	-2.19277e+07	614	-1.00244e+007	-1.00651e+007	-2.20345e+007	1.46848e+000	10024400	10065100	22034500	107208
615	-1.00125e+007	-1.00213e+007	-2.20296e+007	1.08645e+000	10012500	10021300	22029600	79198.4			109	0.5	75.1	-2.19774e+07	615	-1.00318e+007	-1.00733e+007	-2.20566e+007	1.08645e+000	10031800	10073300	22056600	79469.1
616	-9.98858e+006	-9.99133e+006	-2.19620e+007	1.18680e+000	9988580	9991330	21962000	85996.8			29.4	0.5	76.5	-2.18814e+07	616	-9.99649e+006	-1.00183e+007	-2.19674e+007	1.18680e+000	9996490	10018300	21967400	86092.4
617	-9.99362e+006	-9.99748e+006	-2.19764e+007	1.73876e+000	9993620	9997480	21976400	126153			30.5	0.5	76.1	-2.18572e+07	617	-1.00025e+007	-1.00268e+007	-2.19834e+007	1.73876e+000	10002500	10026800	21983400	126316
618	-9.99962e+006	-1.00034e+007	-2.19950e+007	1.31527e+000	9999620	10003400	21995000	95578.9			29.8	0.5	75.3	-2.19068e+07	618	-1.00082e+007	-1.00312e+007	-2.20024e+007	1.31527e+000	10008200	10031200	22002400	95701.7
619	-1.00734e+007	-1.01084e+007	-2.23696e+007	1.26740e+000	10073400	10108400	22369600	94954.2			44.1	0.5	62.9	-2.23307e+07	619	-1.00807e+007	-1.01239e+007	-2.24257e+007	1.26740e+000	10080700	10123900	22425700	95378.1
620	-1.00752e+007	-1.01164e+007	-2.24004e+007	1.32923e+000	10075200	10116400	22400400	99825			44.8	0.5	61.8	-2.23577e+07	620	-1.00758e+007	-1.01305e+007	-2.24575e+007	1.32923e+000	10075800	10130500	22457500	100261
621	-1.00774e+007	-1.01143e+007	-2.23897e+007	1.31571e+000	10077400	10114300	22389700	98734.5			43.7	0.5	62	-2.23439e+07	621	-1.00807e+007	-1.01280e+007	-2.24426e+007	1.31571e+000	10080700	10128000	22442600	99141
622	-9.79457e+006	-9.81440e+006	-2.14469e+007	1.37720e+000	9794570	9814400	21446900	95364.2			27.4	0.5	96.4	-2.13505e+07	622	-9.78957e+006	-9.81294e+006	-2.14459e+007	1.37720e+000	9789570	9812940	21445900	95344.1
623	-9.78394e+006	-9.80402e+006	-2.14151e+007	1.16732e+000	9783940	9804020	21415100	80605.4			27	0.5	97.5	-2.13318e+07	623	-9.77692e+006	-9.80163e+006	-2.14124e+007	1.16732e+000	9776920	9801630	21412400	80573.2
624	-9.78473e+006	-9.80584e+006	-2.14217e+007	1.43399e+000	9784730	9805840	21421700	99073.2			27.9	0.5	97.4	-2.13217e+07	624	-9.77810e+006	-9.80398e+006	-2.14208e+007	1.43399e+000	9778100	9803980	21420800	99048.8
625	-1.00913e+007	-1.01007e+007	-2.23204e+007	1.43288e+000	10091300	10100700	22320400	106998			27.4	0.5	62.7	-2.22308e+07	625	-1.01058e+007	-1.01085e+007	-2.23378e+007	1.43288e+000	10105800	10108500	22337800	107179
626	-1.00936e+007	-1.01038e+007	-2.23309e+007	1.49863e+000	10093600	10103800	22330900	112003			28.5	0.5	62.4	-2.22376e+07	626	-1.01077e+007	-1.01119e+007	-2.23496e+007	1.49863e+000	10107700	10111900	22349600	112203
627	-9.71149e+006	-9.79011e+006	-2.10308e+007	5.46233e-001	9711490	9790110	21030800	36588.2			66	0.5	104	-2.08562e+07	627	-9.67959e+006	-9.79769e+006	-2.08928e+007	5.46233e-001	9679590	9797690	20892800	36193.2
628	-9.70801e+006	-9.79430e+006	-2.10123e+007	5.29736e-001	9708010	9794300	21012300	35434.8			66.7	0.5	104	-2.08307e+07	628	-9.67515e+006	-9.80629e+006	-2.08661e+007	5.29736e-001	9675150	9806290	20866100	35033.3
629	-9.71281e+006	-9.79931e+006	-2.10270e+007	4.95052e-001	9712810	9799310	21027000	33158.3			66.5	0.5	103	-2.08485e+07	629	-9.67993e+006	-9.81021e+006	-2.08817e+007	4.95052e-001	9679930	9810210	20881700	32784.2
630	-9.73196e+006	-9.80602e+006	-2.14753e+007	1.92856e+000	9731960	9806020	21475300	133624			52.7	0.5	96.2	-2.13776e+07	630	-9.68052e+006	-9.80223e+006	-2.15112e+007	1.92856e+000	9680520	9802230	21511200	133825
631	-1.00913e+007	-1.01002e+007	-2.23183e+007	1.39019e+000	10091300	10100200	22318300	103793			26.3	0.5	62.7	-2.22311e+07	631	-1.01057e+007	-1.01078e+007	-2.23349e+007	1.39019e+000	10105700	10107800	22334900	103962
632	-1.01501e+007	-1.01677e+007	-2.25352e+007	8.17499e-001	10150100	10167700	22535200	62140.9			124	0.5	54.5	-2.24945e+07	632	-1.01548e+007	-1.01741e+007	-2.25566e+007	8.17499e-001	10154800	10174100	22556600	62248.9
633	-1.01454e+007	-1.01622e+007	-2.25175e+007	8.09834e-001	10145400	10162200	22517500	61468.7			124	0.5	55.2	-2.24768e+07	633	-1.01509e+007	-1.01686e+007	-2.25383e+007	8.09834e-001	10150900	10168600	22538300	61573.9
634	-1.01445e+007	-1.01612e+007	-2.25142e+007	7.31446e-001	10144500	10161200	22514200	55503.7			125	0.5	55.3	-2.24788e+07	634	-1.01506e+007	-1.01676e+007	-2.25343e+007	7.31446e-001	10150600	10167600	22534300	55596.6
635	-1.00682e+007	-1.01505e+007	-2.25469e+007	1.22313e+000	10068200	10150500	22546900	92869.6			52.3	0.5	56.1	-2.25178e+07	635	-1.00180e+007	-1.01538e+007	-2.26107e+007	1.22313e+000	10018000	10153800	22610700	93206.4
636	-1.00611e+007	-1.01454e+007	-2.25330e+007	1.15152e+000	10061100	10145400	22533000	87325.1			51.8	0.5	57	-2.25172e+07	636	-1.00147e+007	-1.01515e+007	-2.26045e+007	1.15152e+000	10014700	10151500	22604500	87701.3
637	-1.00549e+007	-1.01441e+007	-2.25341e+007	1.46167e+000	10054900	10144100	22534100	110838			53.1	0.5	56.6	-2.24899e+07	637	-9.99944e+006	-1.01469e+007	-2.26007e+007	1.46167e+000	9999440	10146900	22600700	111250
638	-9.72762e+006	-9.77533e+006	-2.11115e+007	8.70193e-001	9727620	9775330	21111500	58641.5			63.8	0.5	102	-2.09477e+07	638	-9.69909e+006	-9.76392e+006	-2.10063e+007	8.70193e-001	9699090	9763920	21006300	58131.7
639	-9.54729e+006	-9.56880e+006	-2.06904e+007	1.78487e+000	9547290	9568800	20690400	115536			125	0.5	125	-2.05392e+07	639	-9.51929e+006	-9.55321e+006	-2.06547e+007	1.78487e+000	9519290	9553210	20654700	115110
640	-9.53950e+006	-9.56088e+006	-2.06658e+007	1.75668e+000	9539500	9560880	20665800	113458			126	0.5	126	-2.05163e+07	640	-9.51173e+006	-9.54526e+006	-2.06298e+007	1.75668e+000	9511730	9545260	20629800	113038
641	-9.54605e+006	-9.56756e+006	-2.06866e+007	1.06203e+000	9546050	9567560	20686600	68722.1			127	0.5	125	-2.05829e+07	641	-9.51834e+006	-9.55221e+006	-2.06516e+007	1.06203e+000	9518340	9552210	20651600	68473.4
642	-9.55161e+006	-9.57346e+006	-2.07052e+007	1.08026e+000	9551610	9573460	20705200	70018.5			126	0.5	125	-2.0601e+07	642	-9.52388e+006	-9.55832e+006	-2.06710e+007	1.08026e+000	9523880	9558320	20671000	69769.9
643	-9.56002e+006	-9.56076e+006	-2.06411e+007	8.43692e-001	9560020	9560760	20641100	54413.7			104	0.5	125	-2.05253e+07	643	-9.53828e+006	-9.53951e+006	-2.05797e+007	8.43692e-001	9538280	9539510	20579700	54107.4
644	-9.55314e+006	-9.55530e+006	-2.06184e+007	7.00579e-001	9553140	9555300	20618400	45093.1			104	0.5	126	-2.05094e+07	644	-9.53200e+006	-9.53277e+006	-2.05545e+007	7.00579e-001	9532000	9532770	20554500	44829.8
645	-9.55401e+006	-9.55441e+006	-2.06229e+007	7.87316e-001	9554010	9554410	20622900	50693.4			105	0.5	126	-2.05102e+07	645	-9.53168e+006	-9.53330e+006	-2.05609e+007	7.87316e-001	9531680	9533300	20560900	50404.9
646	-1.00601e+007	-1.00756e+007	-2.22490e+007	6.58530e-001	10060100	10075600	22249000	48868.6			46.9	0.5	68.4	-2.22582e+07	646	-1.01001e+007	-1.01022e+007	-2.23071e+007	6.58530e-001	10100100	10102200	22307100	49138
647	-1.00612e+007	-1.00809e+007	-2.22695e+007	7.58399e-001	10061200	10080900	22269500	56369.7			46.7	0.5	67.5	-2.2274e+07	647	-1.00975e+007	-1.01047e+007	-2.23304e+007	7.58399e-001	10097500	10104700	22330400	56684.1
648	-1.00605e+007	-1.00755e+007	-2.22480e+007	7.84793e-001	10060500	10075500	22248000	58234.6			46.1	0.5	68.2	-2.22438e+07	648	-1.00984e+007	-1.01003e+007	-2.23020e+007	7.84793e-001	10098400	10100300	22302000	58533.9
649	-9.74582e+006	-9.85542e+006	-2.11058e+007	2.34746e+000	9745820	9855420	21105800	158468			82.7	0.5	97.9	-2.07675e+07	649	-9.70494e+006	-9.86806e+006	-2.09260e+007	2.34746e+000	9704940	9868060	20926000	156264
650	-9.75159e+006	-9.85245e+006	-2.11323e+007	2.14391e+000	9751590	9852450	21132300	145022			83	0.5	96.8	-2.0808e+07	650	-9.70834e+006	-9.85496e+006	-2.09530e+007	2.14391e+000	9708340	9854960	20953000	142971
651	-9.74386e+006	-9.90383e+006	-2.10494e+007	1.85857e+000	9743860	9903830	21049400	125070			81.1	0.5	96.7	-2.06896e+07	651	-9.69467e+006	-9.93742e+006	-2.08147e+007	1.85857e+000	9694670	9937420	20814700	122864
652	-9.73630e+006	-9.89851e+006	-2.10238e+007	1.74115e+000	9736300	9898510	21023800	116913			80.7	0.5	97.6	-2.06677e+07	652	-9.68674e+006	-9.93515e+006	-2.07846e+007	1.74115e+000	9686740	9935150	20784600	114816
653	-9.51781e+006	-9.52655e+006	-2.05028e+007	8.73667e-001	9517810	9526550	20502800	55659.3			49.4	0.5	130	-2.03752e+07	653	-9.49493e+006	-9.50489e+006	-2.04309e+007	8.73667e-001	9494930	9504890	20430900	55297.6
654	-9.52568e+006	-9.53359e+006	-2.05279e+007	1.13485e+000	9525680	9533590	20527900	72462.1			49.4	0.5	129	-2.03845e+07	654	-9.50297e+006	-9.51164e+006	-2.04570e+007	1.13485e+000	9502970	9511640	20457000	71997
655	-9.52154e+006	-9.52813e+006	-2.05164e+007	1.16777e+000	9521540	9528130	20516400	74482.4			48.5	0.5	130	-2.03721e+07	655	-9.49901e+006	-9.50589e+006	-2.04466e+007	1.16777e+000	9499010	9505890	20446600	74010.1
656	-1.01308e+007	-1.03543e+007	-2.21804e+007	1.04209e+000	10130800	10354300	22180400	77512			76.8	0.5	51.1	-2.18491e+07	656	-1.00881e+007	-1.04334e+007	-2.19266e+007	1.04209e+000	10088100	10433400	21926600	76189.5
657	-1.01326e+007	-1.03411e+007	-2.22009e+007	1.29423e+000	10132600	10341100	22200900	96383.2			78	0.5	51.2	-2.18669e+07	657	-1.00920e+007	-1.04125e+007	-2.19633e+007	1.29423e+000	10092000	10412500	21963300	94835.7
658	-1.01395e+007	-1.03454e+007	-2.22248e+007	1.44593e+000	10139500	10345400	22224800	107888			77.1	0.5	50.4	-2.18797e+07	658	-1.00991e+007	-1.04174e+007	-2.19876e+007	1.44593e+000	10099100	10417400	21987600	106162
659	-9.85816e+006	-9.86463e+006	-2.15886e+007	8.38643e-001	9858160	9864630	21588600	58822.2			132	0.5	90.7	-2.15222e+07	659	-9.86133e+006	-9.86354e+006	-2.15810e+007	8.38643e-001	9861330	9863540	21581000	58792
660	-9.86775e+006	-9.87296e+006	-2.16130e+007	8.84399e-001	9867750	9872960	21613000	62166.1			132	0.5	89.8	-2.15438e+07	660	-9.87242e+006	-9.87267e+006	-2.16060e+007	8.84399e-001	9872420	9872670	21606000	62139.9
661	-9.86202e+006	-9.86839e+006	-2.16001e+007	1.18879e+000	9862020	9868390	21600100	83465.2			131	0.5	90.3	-2.15099e+07	661	-9.86622e+006	-9.86778e+006	-2.15934e+007	1.18879e+000	9866220	9867780	21593400	83430.5
662	-9.47464e+006	-9.49669e+006	-2.04684e+007	1.37536e+000	9474640	9496690	20468400	87246.2			130	0.5	134	-2.03431e+07	662	-9.44572e+006	-9.48030e+006	-2.04303e+007	1.37536e+000	9445720	9480300	20430300	86902.1
663	-9.47383e+006	-9.49751e+006	-2.04725e+007	9.22885e-001	9473830	9497510	20472500	58561.8			24.1	0.5	133	-2.03734e+07	663	-9.44691e+006	-9.48102e+006	-2.04320e+007	9.22885e-001	9446910	9481020	20432000	58322.6
664	-1.04484e+007	-1.04669e+007	-2.34599e+007	8.71507e-001	10448400	10466900	23459900	71473.4			121	0.5	17.9	-2.34005e+07	664	-1.04381e+007	-1.04674e+007	-2.34720e+007	8.71507e-001	10438100	10467400	23472000	71519.5
665	-1.04471e+007	-1.04647e+007	-2.34521e+007	1.30415e+000	10447100	10464700	23452100	106891			120	0.5	18.2	-2.33565e+07	665	-1.04364e+007	-1.04648e+007	-2.34634e+007	1.30415e+000	10436400	10464800	23463400	106952
666	-9.95253e+006	-1.01072e+007	-2.24856e+007	1.19139e+000	9952530	10107200	22485600	89785.6			57.8	0.5	65.6	-2.25688e+07	666	-9.90323e+006	-1.01375e+007	-2.26586e+007	1.19139e+000	9903230	10137500	22658600	90868.8
667	-9.96318e+006	-1.01081e+007	-2.24788e+007	1.16617e+000	9963180	10108100	22478800	87862			57.2	0.5	64.9	-2.25509e+07	667	-9.91369e+006	-1.01352e+007	-2.26388e+007	1.16617e+000	9913690	10135200	22638800	88833.5
668	-9.97789e+006	-1.01068e+007	-2.24588e+007	1.09821e+000	9977890	10106800	22458800	82645.2			57.1	0.5	66.3	-2.25426e+07	668	-9.95643e+006	-1.01423e+007	-2.26252e+007	1.09821e+000	9956430	10142300	22625200	83655.4
669	-9.76731e+006	-9.88115e+006	-2.11678e+007	2.27543e+000	9767310	9881150	21167800	154475			81.9	0.5	91.8	-2.0789e+07	669	-9.70566e+006	-9.85358e+006	-2.09435e+007	2.27543e+000	9705660	9853580	20943500	151620
670	-9.76884e+006	-9.89888e+006	-2.11564e+007	2.12535e+000	9768840	9898880	21156400	144226			81.6	0.5	90.8	-2.07681e+07	670	-9.70160e+006	-9.86815e+006	-2.09123e+007	2.12535e+000	9701600	9868150	20912300	141324
671	-9.74738e+006	-1.00129e+007	-2.09546e+007	2.04871e+000	9747380	10012900	20954600	137250			79.7	0.5	91.2	-2.045e+07	671	-9.66722e+006	-1.00528e+007	-2.05872e+007	2.04871e+000	9667220	10052800	20587200	133432
672	-9.75024e+006	-9.99129e+006	-2.09879e+007	2.23219e+000	9750240	9991290	20987900	149847			79.9	0.5	92.2	-2.05024e+07	672	-9.67816e+006	-1.00325e+007	-2.06522e+007	2.23219e+000	9678160	10032500	20652200	146055
673	-9.45722e+006	-9.48353e+006	-2.04320e+007	8.71487e-001	9457220	9483530	20432000	55090.4			16.5	0.5	135	-2.03421e+07	673	-9.42939e+006	-9.46820e+006	-2.03972e+007	8.71487e-001	9429390	9468200	20397200	54889.4
674	-9.44872e+006	-9.47488e+006	-2.04051e+007	8.42304e-001	9448720	9474880	20405100	53114.9			16.4	0.5	136	-2.03171e+07	674	-9.42095e+006	-9.45953e+006	-2.03702e+007	8.42304e-001	9420950	9459530	20370200	52920.5
675	-9.44835e+006	-9.47450e+006	-2.04040e+007	8.69806e-001	9448350	9474500	20404000	54843.6			17.2	0.5	136	-2.03131e+07	675	-9.42028e+006	-9.45882e+006	-2.03679e+007	8.69806e-001	9420280	9458820	20367900	54637
676	-9.45777e+006	-9.48382e+006	-2.04326e+007	9.38419e-001	9457770	9483820	20432600	59325.4			17.4	0.5	135	-2.03378e+07	676	-9.42995e+006	-9.46832e+006	-2.03971e+007	9.38419e-001	9429950	9468320	20397100	59105.5
677	-9.48560e+006	-9.50942e+006	-2.05094e+007	8.89456e-001	9485600	9509420	20509400	56630.8			136	0.5	132	-2.04194e+07	677	-9.45764e+006	-9.49439e+006	-2.04760e+007	8.89456e-001	9457640	9494390	20476000	56431.2
678	-9.49230e+006	-9.51613e+006	-2.05301e+007	8.47317e-001	9492300	9516130	20530100	54049.8			136	0.5	131	-2.04433e+07	678	-9.46440e+006	-9.50126e+006	-2.04973e+007	8.47317e-001	9464400	9501260	20497300	53862.2
679	-9.49030e+006	-9.51403e+006	-2.05236e+007	9.18666e-001	9490300	9514030	20523600	58566.5			135	0.5	132	-2.04313e+07	679	-9.46217e+006	-9.49891e+006	-2.04899e+007	9.18666e-001	9462170	9498910	20489900	58358.6
680	-1.02001e+007	-1.06348e+007	-2.43945e+007	8.39904e-001	10200100	10634800	24394500	73299.5			68.5	0.5	76.3	-2.60135e+07	680	-1.08396e+007	-1.12054e+007	-2.60868e+007	8.39904e-001	10839600	11205400	26086800	83502.6
681	-9.95711e+006	-1.07974e+007	-2.53018e+007	8.89629e-001	9957110	10797400	25301800	82411.3			69.3	0.5	76.5	-2.77431e+07	681	-1.04566e+007	-1.15371e+007	-2.78255e+007	8.89629e-001	10456600	11537100	27825500	98546.3
682	-1.04793e+007	-1.08704e+007	-2.50778e+007	9.75203e-001	10479300	10870400	25077800	89835.1			69	0.5	75.6	-2.73441e+07	682	-1.13520e+007	-1.16604e+007	-2.74339e+007	9.75203e-001	11352000	11660400	27433900	106947
683	-1.00553e+007	-1.01027e+007	-2.23642e+007	1.67417e+000	10055300	10102700	22364200	125322			93.4	0.5	70.3	-2.23905e+07	683	-1.01581e+007	-1.01649e+007	-2.25158e+007	1.67417e+000	10158100	10164900	22515800	127098
684	-1.00532e+007	-1.00962e+007	-2.23400e+007	1.31704e+000	10053200	10096200	22340000	98401.1			94.4	0.5	70	-2.23754e+07	684	-1.01445e+007	-1.01513e+007	-2.24738e+007	1.31704e+000	10144500	10151300	22473800	99634.3
685	-1.04669e+007	-1.05086e+007	-2.33996e+007	1.85555e+000	10466900	10508600	23399600	151722			69.9	0.5	17.3	-2.31956e+07	685	-1.04586e+007	-1.05270e+007	-2.33473e+007	1.85555e+000	10458600	10527000	23347300	151210
686	-1.04692e+007	-1.05120e+007	-2.34057e+007	2.04889e+000	10469200	10512000	23405700	167619			71.7	0.5	17	-2.31851e+07	686	-1.04610e+007	-1.05312e+007	-2.33527e+007	2.04889e+000	10461000	10531200	23352700	167048
687	-1.00746e+007	-1.00826e+007	-2.22630e+007	1.16645e+000	10074600	10082600	22263000	86685.1			32.8	0.5	65.3	-2.21972e+07	687	-1.00927e+007	-1.00949e+007	-2.22839e+007	1.16645e+000	10092700	10094900	22283900	86868
688	-1.00715e+007	-1.00782e+007	-2.22479e+007	1.00096e+000	10071500	10078200	22247900	74295			33.4	0.5	66	-2.21942e+07	688	-1.00886e+007	-1.00934e+007	-2.22685e+007	1.00096e+000	10088600	10093400	22268500	74453.2
689	-1.00752e+007	-1.00838e+007	-2.22671e+007	1.22082e+000	10075200	10083800	22267100	90755.5			34.3	0.5	65.4	-2.21998e+07	689	-1.00946e+007	-1.00960e+007	-2.22906e+007	1.22082e+000	10094600	10096000	22290600	90966.1
690	-1.00803e+007	-1.00903e+007	-2.22890e+007	1.48071e+000	10080300	10090300	22289000	110274			33.8	0.5	64.5	-2.22023e+07	690	-1.00995e+007	-1.01008e+007	-2.23126e+007	1.48071e+000	10099500	10100800	22312600	110526
691	-1.00750e+007	-1.00830e+007	-2.22641e+007	1.24422e+000	10075000	10083000	22264100	92473.3			31.3	0.5	65.1	-2.21902e+07	691	-1.00923e+007	-1.00945e+007	-2.22827e+007	1.24422e+000	10092300	10094500	22282700	92650.3
692	-1.00785e+007	-1.00878e+007	-2.22804e+007	9.73774e-001	10078500	10087800	22280400	72469.7			32.2	0.5	64.6	-2.22288e+07	692	-1.00974e+007	-1.00976e+007	-2.23013e+007	9.73774e-001	10097400	10097600	22301300	72620.1
693	-9.63200e+006	-9.71426e+006	-2.07817e+007	1.65476e+000	9632000	9714260	20781700	108413			76.8	0.5	115	-2.05288e+07	693	-9.60140e+006	-9.73369e+006	-2.06372e+007	1.65476e+000	9601400	9733690	20637200	107211
694	-9.63143e+006	-9.71147e+006	-2.07822e+007	1.68533e+000	9631430	9711470	20782200	110412			78.1	0.5	115	-2.05302e+07	694	-9.60135e+006	-9.73009e+006	-2.06406e+007	1.68533e+000	9601350	9730090	20640600	109210
695	-1.00835e+007	-1.00943e+007	-2.23018e+007	1.06683e+000	10083500	10094300	22301800	79535			32.8	0.5	63.9	-2.22446e+07	695	-1.01001e+007	-1.01038e+007	-2.23241e+007	1.06683e+000	10100100	10103800	22324100	79703.7
696	-1.00889e+007	-1.01019e+007	-2.23278e+007	1.54849e+000	10088900	10101900	22327800	115689			33.2	0.5	62.9	-2.22368e+07	696	-1.01038e+007	-1.01116e+007	-2.23525e+007	1.54849e+000	10103800	10111600	22352500	115950
697	-9.65348e+006	-9.67595e+006	-2.10221e+007	1.17554e+000	9653480	9675950	21022100	78392.9			13.8	0.5	113	-2.0921e+07	697	-9.63563e+006	-9.66602e+006	-2.09994e+007	1.17554e+000	9635630	9666020	20999400	78211.9
698	-9.64542e+006	-9.66813e+006	-2.09982e+007	1.33414e+000	9645420	9668130	20998200	88779			13.9	0.5	113	-2.08859e+07	698	-9.62674e+006	-9.65779e+006	-2.09747e+007	1.33414e+000	9626740	9657790	20974700	88566.1
699	-1.04582e+007	-1.05018e+007	-2.33710e+007	1.69445e+000	10458200	10501800	23371000	138238			70.4	0.5	18.3	-2.31788e+07	699	-1.04496e+007	-1.05207e+007	-2.33170e+007	1.69445e+000	10449600	10520700	23317000	137755
700	-9.52863e+006	-9.53990e+006	-2.05336e+007	9.47620e-001	9528630	9539900	20533600	60546.2			100	0.5	129	-2.03984e+07	700	-9.50565e+006	-9.52078e+006	-2.04589e+007	9.47620e-001	9505650	9520780	20458900	60143.6
701	-9.52589e+006	-9.53923e+006	-2.05231e+007	9.14681e-001	9525890	9539230	20523100	58390.2			99.2	0.5	129	-2.03878e+07	701	-9.50261e+006	-9.52101e+006	-2.04462e+007	9.14681e-001	9502610	9521010	20446200	57992.9
702	-9.52141e+006	-9.53234e+006	-2.05117e+007	6.63818e-001	9521410	9532340	20511700	42328.1			100	0.5	130	-2.03941e+07	702	-9.49828e+006	-9.51311e+006	-2.04364e+007	6.63818e-001	9498280	9513110	20436400	42044.3
703	-9.95176e+006	-1.01094e+007	-2.24952e+007	1.09167e+000	9951760	10109400	22495200	82329.2			90.3	0.5	60.6	-2.2526e+07	703	-9.85161e+006	-1.01125e+007	-2.26083e+007	1.09167e+000	9851610	10112500	22608300	82843.4
704	-9.96500e+006	-1.01140e+007	-2.25009e+007	1.47982e+000	9965000	10114000	22500900	111686			91.2	0.5	60.5	-2.25026e+07	704	-9.87627e+006	-1.01200e+007	-2.26143e+007	1.47982e+000	9876270	10120000	22614300	112416
705	-9.68787e+006	-9.71793e+006	-2.11593e+007	2.83029e+000	9687870	9717930	21159300	191009			102	0.5	106	-2.095e+07	705	-9.65166e+006	-9.70458e+006	-2.11410e+007	2.83029e+000	9651660	9704580	21141000	190544
706	-9.69207e+006	-9.72557e+006	-2.11863e+007	2.88482e+000	9692070	9725570	21186300	195132			103	0.5	106	-2.098e+07	706	-9.65571e+006	-9.71392e+006	-2.11751e+007	2.88482e+000	9655710	9713920	21175100	194767
707	-9.68132e+006	-9.71131e+006	-2.11388e+007	3.08325e+000	9681320	9711310	21138800	207703			104	0.5	107	-2.09128e+07	707	-9.64637e+006	-9.69827e+006	-2.11205e+007	3.08325e+000	9646370	9698270	21120500	207204
708	-9.63028e+006	-9.70700e+006	-2.07820e+007	1.53510e+000	9630280	9707000	20782000	100556			79.4	0.5	115	-2.05433e+07	708	-9.60049e+006	-9.72337e+006	-2.06439e+007	1.53510e+000	9600490	9723370	20643900	99482.8
709	-1.00965e+007	-1.01169e+007	-2.23812e+007	1.49861e+000	10096500	10116900	22381200	112441			35.6	0.5	61.1	-2.22996e+07	709	-1.01066e+007	-1.01269e+007	-2.24120e+007	1.49861e+000	10106600	10126900	22412000	112733
710	-1.00918e+007	-1.01083e+007	-2.23510e+007	1.89342e+000	10091800	10108300	22351000	141720			35	0.5	62.2	-2.22379e+07	710	-1.01058e+007	-1.01188e+007	-2.23796e+007	1.89342e+000	10105800	10118800	22379600	142079
711	-1.00946e+007	-1.01107e+007	-2.23580e+007	1.93709e+000	10094600	10110700	22358000	145076			33.6	0.5	61.8	-2.22395e+07	711	-1.01068e+007	-1.01202e+007	-2.23846e+007	1.93709e+000	10106800	10120200	22384600	145414
712	-1.03697e+007	-1.03815e+007	-2.31896e+007	1.68498e+000	10369700	10381500	23189600	135220			108	0.5	27.8	-2.3055e+07	712	-1.03603e+007	-1.03794e+007	-2.31902e+007	1.68498e+000	10360300	10379400	23190200	135196
713	-9.52718e+006	-9.54833e+006	-2.06269e+007	1.69922e+000	9527180	9548330	20626900	109361			127	0.5	128	-2.04812e+07	713	-9.49914e+006	-9.53260e+006	-2.05906e+007	1.69922e+000	9499140	9532600	20590600	108952
714	-9.53438e+006	-9.55605e+006	-2.06512e+007	1.51864e+000	9534380	9556050	20651200	97953.3			127	0.5	127	-2.05181e+07	714	-9.50665e+006	-9.54068e+006	-2.06161e+007	1.51864e+000	9506650	9540680	20616100	97597.4
715	-9.53138e+006	-9.55323e+006	-2.06427e+007	1.47628e+000	9531380	9553230	20642700	95147			129	0.5	127	-2.05129e+07	715	-9.50334e+006	-9.53787e+006	-2.06080e+007	1.47628e+000	9503340	9537870	20608000	94803.5
716	-9.53952e+006	-9.56156e+006	-2.06686e+007	1.37104e+000	9539520	9561560	20668600	88571.3			129	0.5	126	-2.05464e+07	716	-9.51192e+006	-9.54658e+006	-2.06350e+007	1.37104e+000	9511920	9546580	20635000	88260.9
717	-1.04631e+007	-1.04846e+007	-2.35173e+007	9.35263e-001	10463100	10484600	23517300	77050.8			132	0.5	16	-2.3458e+07	717	-1.04499e+007	-1.04857e+007	-2.35351e+007	9.35263e-001	10449900	10485700	23535100	77127.1
718	-9.63567e+006	-9.65877e+006	-2.09697e+007	1.37962e+000	9635670	9658770	20969700	91570.6			14	0.5	115	-2.08537e+07	718	-9.61623e+006	-9.64803e+006	-2.09453e+007	1.37962e+000	9616230	9648030	20945300	91342.2
719	-1.00518e+007	-1.00643e+007	-2.21472e+007	2.23765e+000	10051800	10064300	22147200	164780			96.1	0.5	75.5	-2.20792e+07	719	-1.01073e+007	-1.01947e+007	-2.22440e+007	2.23765e+000	10107300	10194700	22244000	166557
720	-1.00585e+007	-1.00696e+007	-2.21696e+007	1.95482e+000	10058500	10069600	22169600	144219			97.5	0.5	73.8	-2.21088e+07	720	-1.01074e+007	-1.01860e+007	-2.22530e+007	1.95482e+000	10107400	10186000	22253000	145572
721	-1.00679e+007	-1.00769e+007	-2.22008e+007	2.32289e+000	10067900	10076900	22200800	171816			96.7	0.5	73.2	-2.2122e+07	721	-1.01208e+007	-1.02000e+007	-2.22938e+007	2.32289e+000	10120800	10200000	22293800	173582
722	-1.02032e+007	-1.02387e+007	-2.27723e+007	1.10682e+000	10203200	10238700	22772300	85762			111	0.5	45.4	-2.27142e+07	722	-1.01869e+007	-1.02415e+007	-2.28000e+007	1.10682e+000	10186900	10241500	22800000	85906.5
723	-1.01954e+007	-1.02322e+007	-2.27534e+007	1.18905e+000	10195400	10232200	22753400	91985.5			111	0.5	46.2	-2.26893e+07	723	-1.01791e+007	-1.02350e+007	-2.27813e+007	1.18905e+000	10179100	10235000	22781300	92141.9
724	-1.01874e+007	-1.02261e+007	-2.27367e+007	1.38755e+000	10187400	10226100	22736700	107186			109	0.5	47	-2.26583e+07	724	-1.01686e+007	-1.02286e+007	-2.27655e+007	1.38755e+000	10168600	10228600	22765500	107369
725	-1.01953e+007	-1.02333e+007	-2.27580e+007	1.30375e+000	10195300	10233300	22758000	100893			109	0.5	46.1	-2.26842e+07	725	-1.01765e+007	-1.02353e+007	-2.27851e+007	1.30375e+000	10176500	10235300	22785100	101053
726	-9.66700e+006	-9.69470e+006	-2.10852e+007	3.44380e+000	9667000	9694700	21085200	230907			114	0.5	110	-2.08386e+07	726	-9.63827e+006	-9.68382e+006	-2.10695e+007	3.44380e+000	9638270	9683820	21069500	230438
727	-9.67205e+006	-9.70062e+006	-2.11044e+007	2.77554e+000	9672050	9700620	21104400	186412			113	0.5	109	-2.09031e+07	727	-9.64267e+006	-9.68979e+006	-2.10895e+007	2.77554e+000	9642670	9689790	21089500	186043
728	-9.68727e+006	-9.71658e+006	-2.11544e+007	2.63426e+000	9687270	9716580	21154400	177707			114	0.5	107	-2.09659e+07	728	-9.65921e+006	-9.70707e+006	-2.11436e+007	2.63426e+000	9659210	9707070	21143600	177419
729	-9.68987e+006	-9.72006e+006	-2.11660e+007	2.41997e+000	9689870	9720060	21166000	163414			113	0.5	107	-2.09932e+07	729	-9.66075e+006	-9.71063e+006	-2.11566e+007	2.41997e+000	9660750	9710630	21156600	163163
730	-9.69332e+006	-9.70976e+006	-2.11205e+007	1.66229e+000	9693320	9709760	21120500	111852			96.3	0.5	107	-2.09699e+07	730	-9.66029e+006	-9.69220e+006	-2.10818e+007	1.66229e+000	9660290	9692200	21081800	111406
731	-9.70009e+006	-9.71186e+006	-2.11223e+007	1.70795e+000	9700090	9711860	21122300	114962			94.8	0.5	106	-2.09626e+07	731	-9.66802e+006	-9.69308e+006	-2.10776e+007	1.70795e+000	9668020	9693080	21077600	114452
732	-9.69675e+006	-9.70267e+006	-2.10881e+007	1.73891e+000	9696750	9702670	21088100	116715			94.5	0.5	107	-2.09205e+07	732	-9.66777e+006	-9.68314e+006	-2.10372e+007	1.73891e+000	9667770	9683140	21037200	116148
733	-9.70478e+006	-9.70547e+006	-2.10880e+007	2.00139e+000	9704780	9705470	21088000	134363			93	0.5	107	-2.08951e+07	733	-9.67841e+006	-9.68385e+006	-2.10295e+007	2.00139e+000	9678410	9683850	21029500	133636
734	-9.65141e+006	-9.66613e+006	-2.09092e+007	1.35620e+000	9651410	9666130	20909200	89652.6			57	0.5	113	-2.07471e+07	734	-9.62921e+006	-9.64782e+006	-2.08368e+007	1.35620e+000	9629210	9647820	20836800	89084.8
735	-9.65966e+006	-9.67313e+006	-2.09359e+007	1.73396e+000	9659660	9673130	20935900	114894			57.2	0.5	112	-2.07494e+07	735	-9.63734e+006	-9.65357e+006	-2.08643e+007	1.73396e+000	9637340	9653570	20864300	114170
736	-9.65785e+006	-9.68061e+006	-2.09210e+007	1.87606e+000	9657850	9680610	20921000	124186			58.9	0.5	112	-2.07162e+07	736	-9.63465e+006	-9.66640e+006	-2.08404e+007	1.87606e+000	9634650	9666400	20840400	123332
737	-9.66511e+006	-9.68650e+006	-2.09448e+007	1.11010e+000	9665110	9686500	20944800	73636			58.9	0.5	111	-2.07916e+07	737	-9.64183e+006	-9.67097e+006	-2.08652e+007	1.11010e+000	9641830	9670970	20865200	73133.6
738	-9.73651e+006	-9.96805e+006	-2.09551e+007	1.01870e+000	9736510	9968050	20955100	68161.9			76	0.5	98.5	-2.06177e+07	738	-9.69227e+006	-1.00565e+007	-2.06859e+007	1.01870e+000	9692270	10056500	20685900	66882.3
739	-9.72935e+006	-9.93350e+006	-2.09604e+007	1.36446e+000	9729350	9933500	20960400	91246.4			78.4	0.5	98.2	-2.05968e+07	739	-9.67829e+006	-9.99720e+006	-2.06880e+007	1.36446e+000	9678290	9997200	20688000	89442.6
740	-9.72228e+006	-9.92336e+006	-2.09416e+007	1.69827e+000	9722280	9923360	20941600	113367			77.8	0.5	98.9	-2.05544e+07	740	-9.67067e+006	-9.98623e+006	-2.06678e+007	1.69827e+000	9670670	9986230	20667800	111108
741	-9.54239e+006	-9.56424e+006	-2.06767e+007	1.36086e+000	9542390	9564240	20676700	87978.8			128	0.5	126	-2.05546e+07	741	-9.51495e+006	-9.54918e+006	-2.06426e+007	1.36086e+000	9514950	9549180	20642600	87667.4
742	-9.45555e+006	-9.47616e+006	-2.04035e+007	1.20778e+000	9455550	9476160	20403500	76166.1			128	0.5	136	-2.02867e+07	742	-9.42652e+006	-9.45911e+006	-2.03629e+007	1.20778e+000	9426520	9459110	20362900	75848.9
743	-9.45746e+006	-9.47898e+006	-2.04132e+007	1.45049e+000	9457460	9478980	20413200	91550.2			129	0.5	136	-2.02814e+07	743	-9.42826e+006	-9.46202e+006	-2.03730e+007	1.45049e+000	9428260	9462020	20373000	91171.7
744	-1.00966e+007	-1.01083e+007	-2.23461e+007	1.69849e+000	10096600	10108300	22346100	127097			29.7	0.5	61.9	-2.22402e+07	744	-1.01100e+007	-1.01168e+007	-2.23673e+007	1.69849e+000	10110000	10116800	22367300	127346
745	-1.01566e+007	-1.01833e+007	-2.25927e+007	1.70144e+000	10156600	10183300	22592700	129917			32.2	0.5	52.5	-2.24941e+07	745	-1.01522e+007	-1.01899e+007	-2.26240e+007	1.70144e+000	10152200	10189900	22624000	130210
746	-1.01466e+007	-1.01732e+007	-2.25614e+007	1.63141e+000	10146600	10173200	22561400	124244			32.7	0.5	53.7	-2.24686e+07	746	-1.01435e+007	-1.01802e+007	-2.25928e+007	1.63141e+000	10143500	10180200	22592800	124530
747	-1.03150e+007	-1.03524e+007	-2.29352e+007	1.63279e+000	10315000	10352400	22935200	128532			89.1	0.5	34.6	-2.27544e+07	747	-1.03047e+007	-1.03623e+007	-2.28829e+007	1.63279e+000	10304700	10362300	22882900	128064
748	-1.03140e+007	-1.03564e+007	-2.29269e+007	1.36305e+000	10314000	10356400	22926900	107242			88.1	0.5	34.6	-2.27634e+07	748	-1.03033e+007	-1.03687e+007	-2.28706e+007	1.36305e+000	10303300	10368700	22870600	106826
749	-9.68072e+006	-9.71343e+006	-2.11481e+007	1.68877e+000	9680720	9713430	21148100	113847			41	0.5	107	-2.10246e+07	749	-9.65040e+006	-9.70364e+006	-2.11384e+007	1.68877e+000	9650400	9703640	21138400	113666
750	-9.67610e+006	-9.70824e+006	-2.11315e+007	1.72736e+000	9676100	9708240	21131500	116279			42.1	0.5	108	-2.10029e+07	750	-9.64461e+006	-9.69754e+006	-2.11192e+007	1.72736e+000	9644610	9697540	21119200	116066
751	-9.57104e+006	-9.59381e+006	-2.07689e+007	1.31701e+000	9571040	9593810	20768900	85853.6			131	0.5	122	-2.06536e+07	751	-9.54479e+006	-9.58021e+006	-2.07395e+007	1.31701e+000	9544790	9580210	20739500	85586.6
752	-9.56380e+006	-9.58631e+006	-2.07455e+007	1.02439e+000	9563800	9586310	20745500	66637.9			131	0.5	123	-2.06487e+07	752	-9.53748e+006	-9.57250e+006	-2.07153e+007	1.02439e+000	9537480	9572500	20715300	66426
753	-1.00319e+007	-1.00335e+007	-2.20970e+007	1.30734e+000	10031900	10033500	22097000	95826.3			127	0.5	71.1	-2.20057e+07	753	-1.00382e+007	-1.00548e+007	-2.21015e+007	1.30734e+000	10038200	10054800	22101500	95911.4
754	-1.00338e+007	-1.00355e+007	-2.21025e+007	1.25213e+000	10033800	10035500	22102500	91823.1			126	0.5	70.9	-2.20163e+07	754	-1.00406e+007	-1.00579e+007	-2.21081e+007	1.25213e+000	10040600	10057900	22108100	91915
755	-1.03874e+007	-1.04056e+007	-2.32705e+007	1.33895e+000	10387400	10405600	23270500	108139			29.6	0.5	25.6	-2.31765e+07	755	-1.03754e+007	-1.04062e+007	-2.32846e+007	1.33895e+000	10375400	10406200	23284600	108221
756	-1.03758e+007	-1.03949e+007	-2.32381e+007	1.37170e+000	10375800	10394900	23238100	110490			29.5	0.5	26.9	-2.3143e+07	756	-1.03638e+007	-1.03957e+007	-2.32535e+007	1.37170e+000	10363800	10395700	23253500	110584
757	-1.03025e+007	-1.03261e+007	-2.30302e+007	2.05508e+000	10302500	10326100	23030200	162724			28.1	0.5	35.1	-2.28885e+07	757	-1.02895e+007	-1.03280e+007	-2.30512e+007	2.05508e+000	10289500	10328000	23051200	162927
758	-1.03009e+007	-1.03247e+007	-2.30262e+007	2.00994e+000	10300900	10324700	23026200	159096			29.3	0.5	35.2	-2.28883e+07	758	-1.02881e+007	-1.03268e+007	-2.30474e+007	2.00994e+000	10288100	10326800	23047400	159298
759	-9.60587e+006	-9.62792e+006	-2.08735e+007	2.71479e+000	9605870	9627920	20873500	178651			119	0.5	118	-2.06657e+07	759	-9.57869e+006	-9.61417e+006	-2.08444e+007	2.71479e+000	9578690	9614170	20844400	178098
760	-9.61785e+006	-9.64087e+006	-2.09144e+007	2.44062e+000	9617850	9640870	20914400	161194			120	0.5	116	-2.07268e+07	760	-9.59084e+006	-9.62779e+006	-2.08880e+007	2.44062e+000	9590840	9627790	20888000	160731
761	-9.69450e+006	-9.72924e+006	-2.11989e+007	1.39798e+000	9694500	9729240	21198900	94661.9			40.4	0.5	106	-2.11004e+07	761	-9.66511e+006	-9.72112e+006	-2.11951e+007	1.39798e+000	9665110	9721120	21195100	94558.9
762	-9.69803e+006	-9.73225e+006	-2.12077e+007	9.84165e-001	9698030	9732250	21207700	66694.3			39.4	0.5	105	-2.11377e+07	762	-9.67014e+006	-9.72463e+006	-2.12044e+007	9.84165e-001	9670140	9724630	21204400	66627.1
763	-1.01276e+007	-1.01809e+007	-2.23405e+007	1.38041e+000	10127600	10180900	22340500	103471			65	0.5	53.6	-2.21323e+07	763	-1.00978e+007	-1.01639e+007	-2.22358e+007	1.38041e+000	10097800	10163900	22235800	102604
764	-1.01276e+007	-1.01370e+007	-2.23847e+007	1.91934e+000	10127600	10137000	22384700	144192			63.6	0.5	54.3	-2.21763e+07	764	-1.00971e+007	-1.01022e+007	-2.23205e+007	1.91934e+000	10097100	10102200	22320500	143345
765	-9.73902e+006	-9.85423e+006	-2.10792e+007	6.51726e-001	9739020	9854230	21079200	43901			67.5	0.5	99	-2.08691e+07	765	-9.70246e+006	-9.87096e+006	-2.09130e+007	6.51726e-001	9702460	9870960	20913000	43342.1
766	-9.99846e+006	-1.01190e+007	-2.24877e+007	1.79766e+000	9998460	10119000	22487700	135649			55.4	0.5	61.4	-2.24692e+07	766	-9.94029e+006	-1.01334e+007	-2.26048e+007	1.79766e+000	9940290	10133400	22604800	136671
767	-1.00041e+007	-1.01259e+007	-2.25102e+007	1.20844e+000	10004100	10125900	22510200	91355.8			92.8	0.5	59.1	-2.25111e+07	767	-9.93177e+006	-1.01307e+007	-2.26025e+007	1.20844e+000	9931770	10130700	22602500	91839.1
768	-9.99115e+006	-1.01213e+007	-2.25045e+007	1.66255e+000	9991150	10121300	22504500	125592			93.4	0.5	60.4	-2.24905e+07	768	-9.92381e+006	-1.01321e+007	-2.26161e+007	1.66255e+000	9923810	10132100	22616100	126457
769	-1.00082e+007	-1.01268e+007	-2.25099e+007	1.47876e+000	10008200	10126800	22509900	111800			94	0.5	59.4	-2.2494e+07	769	-9.94382e+006	-1.01345e+007	-2.26058e+007	1.47876e+000	9943820	10134500	22605800	112444
770	-1.00218e+007	-1.01322e+007	-2.25183e+007	1.43454e+000	10021800	10132200	22518300	108562			93.4	0.5	58	-2.24876e+07	770	-9.95318e+006	-1.01344e+007	-2.25962e+007	1.43454e+000	9953180	10134400	22596200	109026
771	-1.00020e+007	-1.01237e+007	-2.25036e+007	8.94141e-001	10002000	10123700	22503600	67557.9			91.8	0.5	58.7	-2.2521e+07	771	-9.92375e+006	-1.01254e+007	-2.25886e+007	8.94141e-001	9923750	10125400	22588600	67868.2
772	-1.00151e+007	-1.01288e+007	-2.25112e+007	8.45758e-001	10015100	10128800	22511200	63959.7			92.3	0.5	58.1	-2.25237e+07	772	-9.94049e+006	-1.01292e+007	-2.25877e+007	8.45758e-001	9940490	10129200	22587700	64217
773	-9.97045e+006	-1.01159e+007	-2.25032e+007	1.71104e+000	9970450	10115900	22503200	129177			92.5	0.5	61.3	-2.24978e+07	773	-9.89600e+006	-1.01280e+007	-2.26270e+007	1.71104e+000	9896000	10128000	22627000	130168
774	-9.72268e+006	-9.77689e+006	-2.13655e+007	1.44861e+000	9722680	9776890	21365500	99475.2			49	0.5	99.7	-2.1281e+07	774	-9.68274e+006	-9.77078e+006	-2.13805e+007	1.44861e+000	9682740	9770780	21380500	99489.3
775	-9.71607e+006	-9.76568e+006	-2.13263e+007	1.56324e+000	9716070	9765680	21326300	106994			48.4	0.5	101	-2.12282e+07	775	-9.67765e+006	-9.75847e+006	-2.13352e+007	1.56324e+000	9677650	9758470	21335200	106961
776	-9.71276e+006	-9.76162e+006	-2.13130e+007	1.68101e+000	9712760	9761620	21313000	114923			49.5	0.5	101	-2.12046e+07	776	-9.67276e+006	-9.75342e+006	-2.13195e+007	1.68101e+000	9672760	9753420	21319500	114861
777	-9.71942e+006	-9.77357e+006	-2.13552e+007	1.45031e+000	9719420	9773570	21355200	99501.9			50	0.5	99.9	-2.12691e+07	777	-9.67840e+006	-9.76681e+006	-2.13686e+007	1.45031e+000	9678400	9766810	21368600	99500.5
778	-9.73380e+006	-9.79244e+006	-2.14179e+007	1.39561e+000	9733800	9792440	21417900	96263.3			48.6	0.5	98.1	-2.13445e+07	778	-9.69464e+006	-9.78847e+006	-2.14408e+007	1.39561e+000	9694640	9788470	21440800	96339.4
779	-9.73000e+006	-9.78914e+006	-2.14082e+007	1.43532e+000	9730000	9789140	21408200	98916.3			49.5	0.5	98.4	-2.13313e+07	779	-9.68832e+006	-9.78433e+006	-2.14302e+007	1.43532e+000	9688320	9784330	21430200	98981
780	-9.91460e+006	-9.93384e+006	-2.18150e+007	1.71656e+000	9914600	9933840	21815000	122730			43.5	0.5	84.1	-2.17253e+07	780	-9.94332e+006	-9.94893e+006	-2.18480e+007	1.71656e+000	9943320	9948930	21848000	123137
781	-9.91644e+006	-9.93336e+006	-2.18112e+007	1.75074e+000	9916440	9933360	21811200	125143			42.4	0.5	84	-2.17155e+07	781	-9.94564e+006	-9.94769e+006	-2.18406e+007	1.75074e+000	9945640	9947690	21840600	125524
782	-9.89407e+006	-9.91712e+006	-2.17672e+007	1.75546e+000	9894070	9917120	21767200	124978			42.3	0.5	85.7	-2.16717e+07	782	-9.91473e+006	-9.92938e+006	-2.17967e+007	1.75546e+000	9914730	9929380	21796700	125333
783	-9.89131e+006	-9.91734e+006	-2.17709e+007	1.76813e+000	9891310	9917340	21770900	125908			43.3	0.5	85.8	-2.16785e+07	783	-9.91108e+006	-9.93037e+006	-2.18044e+007	1.76813e+000	9911080	9930370	21804400	126301
784	-9.93477e+006	-9.94973e+006	-2.18598e+007	1.79472e+000	9934770	9949730	21859800	128833			44.8	0.5	82.7	-2.17693e+07	784	-9.96849e+006	-9.97311e+006	-2.18981e+007	1.79472e+000	9968490	9973110	21898100	129345
785	-9.91218e+006	-9.93438e+006	-2.18196e+007	1.79330e+000	9912180	9934380	21819600	128255			44.6	0.5	84.2	-2.17286e+07	785	-9.94055e+006	-9.95044e+006	-2.18569e+007	1.79330e+000	9940550	9950440	21856900	128722
786	-9.73784e+006	-9.78030e+006	-2.13643e+007	1.27482e+000	9737840	9780300	21364300	87567.9			41.8	0.5	99.8	-2.12893e+07	786	-9.71078e+006	-9.77678e+006	-2.13769e+007	1.27482e+000	9710780	9776780	21376900	87593
787	-9.72679e+006	-9.76800e+006	-2.13251e+007	1.31046e+000	9726790	9768000	21325100	89709.8			42.1	0.5	101	-2.12445e+07	787	-9.69727e+006	-9.76303e+006	-2.13342e+007	1.31046e+000	9697270	9763030	21334200	89704.8
788	-9.72801e+006	-9.77117e+006	-2.13368e+007	1.37025e+000	9728010	9771170	21336800	93893.2			43	0.5	101	-2.12534e+07	788	-9.69770e+006	-9.76632e+006	-2.13473e+007	1.37025e+000	9697700	9766320	21347300	93896.4
789	-9.73781e+006	-9.78170e+006	-2.13700e+007	9.60612e-001	9737810	9781700	21370000	66014.6			42.6	0.5	99.6	-2.13174e+07	789	-9.70907e+006	-9.77795e+006	-2.13834e+007	9.60612e-001	9709070	9777950	21383400	66034.9
790	-9.75214e+006	-9.79266e+006	-2.14005e+007	1.46166e+000	9752140	9792660	21400500	100729			40.7	0.5	98.6	-2.1315e+07	790	-9.72838e+006	-9.79058e+006	-2.14157e+007	1.46166e+000	9728380	9790580	21415700	100787
791	-9.75124e+006	-9.79396e+006	-2.14067e+007	1.36660e+000	9751240	9793960	21406700	94221.9			41.6	0.5	98.4	-2.13295e+07	791	-9.72661e+006	-9.79209e+006	-2.14237e+007	1.36660e+000	9726610	9792090	21423700	94287.8
792	-1.01969e+007	-1.02323e+007	-2.27525e+007	1.36241e+000	10196900	10232300	22752500	105393			112	0.5	46.2	-2.26754e+07	792	-1.01814e+007	-1.02354e+007	-2.27808e+007	1.36241e+000	10181400	10235400	22780800	105578
793	-1.02062e+007	-1.02405e+007	-2.27767e+007	1.27687e+000	10206200	10240500	22776700	98978.2			112	0.5	45.2	-2.27049e+07	793	-1.01905e+007	-1.02433e+007	-2.28039e+007	1.27687e+000	10190500	10243300	22803900	99142.6
794	-9.89173e+006	-1.00309e+007	-2.22344e+007	2.03595e+000	9891730	10030900	22234400	150284			90	0.5	80.6	-2.23395e+07	794	-9.92458e+006	-1.01014e+007	-2.24898e+007	2.03595e+000	9924580	10101400	22489800	153379
795	-9.90230e+006	-1.00187e+007	-2.21739e+007	2.05874e+000	9902300	10018700	22173900	151299			91.1	0.5	80.8	-2.22429e+07	795	-9.93935e+006	-1.00816e+007	-2.23942e+007	2.05874e+000	9939350	10081600	22394200	154022
796	-9.87255e+006	-1.00436e+007	-2.23056e+007	2.04201e+000	9872550	10043600	22305600	151488			88.9	0.5	80.4	-2.24526e+07	796	-9.89528e+006	-1.01222e+007	-2.26041e+007	2.04201e+000	9895280	10122200	22604100	155073
797	-9.76557e+006	-9.99036e+006	-2.21950e+007	1.43326e+000	9765570	9990360	22195000	105149			60.9	0.5	82.5	-2.23604e+07	797	-9.73052e+006	-1.00480e+007	-2.24655e+007	1.43326e+000	9730520	10048000	22465500	107276
798	-9.69854e+006	-9.96938e+006	-2.21763e+007	1.68090e+000	9698540	9969380	22176300	122938			61.8	0.5	83.3	-2.23347e+07	798	-9.60769e+006	-1.00160e+007	-2.24576e+007	1.68090e+000	9607690	10016000	22457600	125373
799	-1.02835e+007	-1.03062e+007	-2.29681e+007	1.22104e+000	10283500	10306200	22968100	96194			107	0.5	36.9	-2.28816e+07	799	-1.02676e+007	-1.03047e+007	-2.29778e+007	1.22104e+000	10267600	10304700	22977800	96226.8
800	-1.02940e+007	-1.03148e+007	-2.29924e+007	1.41488e+000	10294000	10314800	22992400	111695			107	0.5	35.9	-2.28881e+07	800	-1.02789e+007	-1.03129e+007	-2.29998e+007	1.41488e+000	10278900	10312900	22999800	111716
801	-9.65075e+006	-9.67835e+006	-2.10347e+007	1.68713e+000	9650750	9678350	21034700	112615			40.1	0.5	111	-2.09013e+07	801	-9.62129e+006	-9.66606e+006	-2.10139e+007	1.68713e+000	9621290	9666060	21013900	112337
802	-9.65208e+006	-9.68023e+006	-2.10411e+007	1.83008e+000	9652080	9680230	21041100	122224			38.7	0.5	111	-2.08998e+07	802	-9.62340e+006	-9.66856e+006	-2.10220e+007	1.83008e+000	9623400	9668560	21022000	121942
803	-9.60254e+006	-9.67056e+006	-2.07051e+007	7.12220e-001	9602540	9670560	20705100	46316.4			78.1	0.5	119	-2.05285e+07	803	-9.57370e+006	-9.68292e+006	-2.05748e+007	7.12220e-001	9573700	9682920	20574800	45844.4
804	-9.59713e+006	-9.66421e+006	-2.06893e+007	4.31004e-001	9597130	9664210	20689300	27987.7			77.7	0.5	119	-2.05323e+07	804	-9.56830e+006	-9.67538e+006	-2.05603e+007	4.31004e-001	9568300	9675380	20560300	27704.3
805	-9.59399e+006	-9.65901e+006	-2.06816e+007	6.02439e-001	9593990	9659010	20681600	39089.9			78.1	0.5	120	-2.05147e+07	805	-9.56525e+006	-9.66938e+006	-2.05538e+007	6.02439e-001	9565250	9669380	20553800	38696.8
806	-9.59896e+006	-9.66494e+006	-2.06960e+007	6.58212e-001	9598960	9664940	20696000	42765.9			78.7	0.5	119	-2.05246e+07	806	-9.57021e+006	-9.67601e+006	-2.05674e+007	6.58212e-001	9570210	9676010	20567400	42334.2
807	-9.77775e+006	-9.77811e+006	-2.13154e+007	1.59161e+000	9777750	9778110	21315400	109020			68.9	0.5	86.5	-2.10582e+07	807	-9.59423e+006	-9.69694e+006	-2.11672e+007	1.59161e+000	9594230	9696940	21167200	107213
808	-9.75603e+006	-9.82240e+006	-2.11805e+007	1.46232e+000	9756030	9822400	21180500	99215.2			69.6	0.5	86	-2.08523e+07	808	-9.63741e+006	-9.65472e+006	-2.09515e+007	1.46232e+000	9637410	9654720	20951500	96921.9
809	-9.72252e+006	-9.88873e+006	-2.09772e+007	1.41895e+000	9722520	9888730	20977200	94898.2			70.4	0.5	85.5	-2.05333e+07	809	-9.59346e+006	-9.71029e+006	-2.06282e+007	1.41895e+000	9593460	9710290	20628200	91804.4
810	-9.60338e+006	-9.67011e+006	-2.07089e+007	7.37168e-001	9603380	9670110	20708900	47953			79.2	0.5	119	-2.05326e+07	810	-9.57479e+006	-9.68161e+006	-2.05806e+007	7.37168e-001	9574790	9681610	20580600	47470.9
811	-9.60644e+006	-9.67253e+006	-2.07190e+007	7.52464e-001	9606440	9672530	20719000	48991.4			79.9	0.5	118	-2.05421e+07	811	-9.57777e+006	-9.68321e+006	-2.05911e+007	7.52464e-001	9577770	9683210	20591100	48499.6
812	-1.02207e+007	-1.02502e+007	-2.28018e+007	1.82137e+000	10220700	10250200	22801800	141502			33.5	0.5	44.2	-2.26887e+07	812	-1.02071e+007	-1.02538e+007	-2.28302e+007	1.82137e+000	10207100	10253800	22830200	141756
813	-1.02084e+007	-1.02376e+007	-2.27626e+007	1.77626e+000	10208400	10237600	22762600	137551			33.2	0.5	45.8	-2.26551e+07	813	-1.01964e+007	-1.02420e+007	-2.27927e+007	1.77626e+000	10196400	10242000	22792700	137822
814	-9.59945e+006	-9.60695e+006	-2.07560e+007	1.35262e+000	9599450	9606950	20756000	88170			98.4	0.5	120	-2.06005e+07	814	-9.57812e+006	-9.58714e+006	-2.06887e+007	1.35262e+000	9578120	9587140	20688700	87640.5
815	-9.60781e+006	-9.61265e+006	-2.07845e+007	1.42407e+000	9607810	9612650	20784500	93057.1			99	0.5	119	-2.06274e+07	815	-9.58704e+006	-9.59177e+006	-2.07205e+007	1.42407e+000	9587040	9591770	20720500	92521
816	-1.03426e+007	-1.03994e+007	-2.30008e+007	2.04688e+000	10342600	10399400	23000800	162101			83.6	0.5	31.2	-2.277e+07	816	-1.03310e+007	-1.04206e+007	-2.29321e+007	2.04688e+000	10331000	10420600	22932100	161360
817	-1.03409e+007	-1.03916e+007	-2.30018e+007	2.42221e+000	10340900	10391600	23001800	191802			85.4	0.5	31.5	-2.27473e+07	817	-1.03300e+007	-1.04098e+007	-2.29391e+007	2.42221e+000	10330000	10409800	22939100	190997
818	-1.03540e+007	-1.04042e+007	-2.30426e+007	2.42314e+000	10354000	10404200	23042600	192516			85.1	0.5	30.1	-2.27887e+07	818	-1.03434e+007	-1.04221e+007	-2.29812e+007	2.42314e+000	10343400	10422100	22981200	191726
819	-1.03530e+007	-1.04084e+007	-2.30344e+007	2.04240e+000	10353000	10408400	23034400	162184			83.3	0.5	30.1	-2.28054e+07	819	-1.03418e+007	-1.04294e+007	-2.29676e+007	2.04240e+000	10341800	10429400	22967600	161466
820	-1.02048e+007	-1.02296e+007	-2.27335e+007	8.10388e-001	10204800	10229600	22733500	62612.7			123	0.5	46.8	-2.26962e+07	820	-1.01995e+007	-1.02345e+007	-2.27588e+007	8.10388e-001	10199500	10234500	22758800	62723.7
821	-1.02118e+007	-1.02367e+007	-2.27554e+007	8.08903e-001	10211800	10236700	22755400	62611.5			123	0.5	45.9	-2.27179e+07	821	-1.02059e+007	-1.02414e+007	-2.27805e+007	8.08903e-001	10205900	10241400	22780500	62720.6
822	-1.02190e+007	-1.02439e+007	-2.27779e+007	8.51264e-001	10219000	10243900	22777900	66013.2			124	0.5	45	-2.27368e+07	822	-1.02125e+007	-1.02484e+007	-2.28028e+007	8.51264e-001	10212500	10248400	22802800	66126.2
823	-9.84212e+006	-9.85476e+006	-2.15643e+007	1.65193e+000	9842120	9854760	21564300	115596			25.8	0.5	91.7	-2.14474e+07	823	-9.84575e+006	-9.85533e+006	-2.15630e+007	1.65193e+000	9845750	9855330	21563000	115595
824	-9.83605e+006	-9.85002e+006	-2.15510e+007	1.81665e+000	9836050	9850020	21551000	126970			26.8	0.5	92.3	-2.14242e+07	824	-9.83817e+006	-9.85059e+006	-2.15512e+007	1.81665e+000	9838170	9850590	21551200	126979
825	-1.03140e+007	-1.03369e+007	-2.30627e+007	1.93820e+000	10314000	10336900	23062700	153883			25.7	0.5	33.9	-2.29289e+07	825	-1.03019e+007	-1.03388e+007	-2.30828e+007	1.93820e+000	10301900	10338800	23082800	154067
826	-1.03166e+007	-1.03398e+007	-2.30720e+007	2.22283e+000	10316600	10339800	23072000	176613			26.9	0.5	33.5	-2.29152e+07	826	-1.03039e+007	-1.03415e+007	-2.30918e+007	2.22283e+000	10303900	10341500	23091800	176819
827	-9.85678e+006	-1.06595e+007	-2.48387e+007	1.41092e+000	9856780	10659500	24838700	126244			69	0.5	73.1	-2.64005e+07	827	-9.86868e+006	-1.10755e+007	-2.65267e+007	1.41092e+000	9868680	11075500	26526700	142039
828	-1.03884e+007	-1.10312e+007	-2.58260e+007	1.56108e+000	10388400	11031200	25826000	151177			69.4	0.5	74.1	-2.8493e+07	828	-1.07841e+007	-1.18176e+007	-2.86442e+007	1.56108e+000	10784100	11817600	28644200	183135
829	-9.69961e+006	-9.72363e+006	-2.11709e+007	1.34025e+000	9699610	9723630	21170900	90562.3			25.3	0.5	107	-2.10674e+07	829	-9.68171e+006	-9.71610e+006	-2.11580e+007	1.34025e+000	9681710	9716100	21158000	90425.5
830	-9.68427e+006	-9.70885e+006	-2.11258e+007	1.54908e+000	9684270	9708850	21125800	104253			25.2	0.5	108	-2.1006e+07	830	-9.66499e+006	-9.70034e+006	-2.11103e+007	1.54908e+000	9664990	9700340	21110300	104070
831	-9.68554e+006	-9.71009e+006	-2.11296e+007	1.73584e+000	9685540	9710090	21129600	116862			26.2	0.5	108	-2.09987e+07	831	-9.66553e+006	-9.70177e+006	-2.11156e+007	1.73584e+000	9665530	9701770	21115600	116668
832	-9.70186e+006	-9.72634e+006	-2.11797e+007	1.69451e+000	9701860	9726340	21179700	114588			26.2	0.5	106	-2.10534e+07	832	-9.68401e+006	-9.71910e+006	-2.11680e+007	1.69451e+000	9684010	9719100	21168000	114426
833	-9.71063e+006	-9.73389e+006	-2.12018e+007	1.25267e+000	9710630	9733890	21201800	84878.8			24.4	0.5	106	-2.11052e+07	833	-9.69485e+006	-9.72717e+006	-2.11901e+007	1.25267e+000	9694850	9727170	21190100	84763.7
834	-9.71400e+006	-9.73714e+006	-2.12117e+007	1.10583e+000	9714000	9737140	21211700	74995.2			25.2	0.5	105	-2.11265e+07	834	-9.69768e+006	-9.73064e+006	-2.12015e+007	1.10583e+000	9697680	9730640	21201500	74901.4
835	-1.04097e+007	-1.04527e+007	-2.32218e+007	1.60660e+000	10409700	10452700	23221800	129493			84.9	0.5	23.8	-2.30402e+07	835	-1.04007e+007	-1.04681e+007	-2.31697e+007	1.60660e+000	10400700	10468100	23169700	129045
836	-1.04003e+007	-1.04438e+007	-2.31923e+007	1.71575e+000	10400300	10443800	23192300	137961			85.1	0.5	24.9	-2.30016e+07	836	-1.03913e+007	-1.04594e+007	-2.31396e+007	1.71575e+000	10391300	10459400	23139600	137478
837	-1.03999e+007	-1.04181e+007	-2.32164e+007	1.95865e+000	10399900	10418100	23216400	157675			55	0.5	25.3	-2.30257e+07	837	-1.03929e+007	-1.04225e+007	-2.31834e+007	1.95865e+000	10392900	10422500	23183400	157308
838	-1.03979e+007	-1.04207e+007	-2.32053e+007	1.92459e+000	10397900	10420700	23205300	154816			56.8	0.5	25.5	-2.3013e+07	838	-1.03904e+007	-1.04276e+007	-2.31678e+007	1.92459e+000	10390400	10427600	23167800	154414
839	-1.04077e+007	-1.04300e+007	-2.32364e+007	1.97107e+000	10407700	10430000	23236400	158953			56.6	0.5	24.4	-2.3041e+07	839	-1.04006e+007	-1.04373e+007	-2.32000e+007	1.97107e+000	10400600	10437300	23200000	158556
840	-1.04099e+007	-1.04278e+007	-2.32474e+007	1.99456e+000	10409900	10427800	23247400	160970			54.8	0.5	24.2	-2.30549e+07	840	-1.04034e+007	-1.04329e+007	-2.32159e+007	1.99456e+000	10403400	10432900	23215900	160616
841	-1.00232e+007	-1.00251e+007	-2.20699e+007	1.04581e+000	10023200	10025100	22069900	76480.3			130	0.5	72.1	-2.19944e+07	841	-1.00281e+007	-1.00441e+007	-2.20709e+007	1.04581e+000	10028100	10044100	22070900	76523.3
842	-1.00155e+007	-1.00173e+007	-2.20460e+007	1.20279e+000	10015500	10017300	22046000	87781.1			129	0.5	73	-2.19593e+07	842	-1.00205e+007	-1.00367e+007	-2.20471e+007	1.20279e+000	10020500	10036700	22047100	87832
843	-9.51373e+006	-9.55530e+006	-2.04573e+007	1.45199e+000	9513730	9555300	20457300	92233.2			84.7	0.5	130	-2.0255e+07	843	-9.48533e+006	-9.54937e+006	-2.03472e+007	1.45199e+000	9485330	9549370	20347200	91386.3
844	-9.51248e+006	-9.55537e+006	-2.04522e+007	1.17006e+000	9512480	9555370	20452200	74293.4			83.8	0.5	131	-2.02669e+07	844	-9.48404e+006	-9.55011e+006	-2.03412e+007	1.17006e+000	9484040	9550110	20341200	73607.1
845	-9.51269e+006	-9.55237e+006	-2.04560e+007	1.28638e+000	9512690	9552370	20456000	81697.8			85.8	0.5	131	-2.0266e+07	845	-9.48452e+006	-9.54557e+006	-2.03477e+007	1.28638e+000	9484520	9545570	20347700	80957.5
846	-9.80006e+006	-9.81380e+006	-2.14390e+007	1.47317e+000	9800060	9813800	21439000	101961			19.8	0.5	96.4	-2.13271e+07	846	-9.79789e+006	-9.81085e+006	-2.14291e+007	1.47317e+000	9797890	9810850	21429100	101875
847	-9.79483e+006	-9.80962e+006	-2.14271e+007	1.50871e+000	9794830	9809620	21427100	104308			20.7	0.5	96.9	-2.13137e+07	847	-9.79193e+006	-9.80669e+006	-2.14180e+007	1.50871e+000	9791930	9806690	21418000	104225
848	-9.47573e+006	-9.49538e+006	-2.04619e+007	1.02320e+000	9475730	9495380	20461900	64874.2			30	0.5	133	-2.03506e+07	848	-9.44887e+006	-9.47745e+006	-2.04155e+007	1.02320e+000	9448870	9477450	20415500	64577.7
849	-9.48372e+006	-9.50340e+006	-2.04867e+007	1.33938e+000	9483720	9503400	20486700	85113.5			30.3	0.5	132	-2.03556e+07	849	-9.45725e+006	-9.48566e+006	-2.04407e+007	1.33938e+000	9457250	9485660	20440700	84728.8
850	-9.48516e+006	-9.50586e+006	-2.04953e+007	1.24412e+000	9485160	9505860	20495300	79119.2			29	0.5	132	-2.03718e+07	850	-9.45847e+006	-9.48846e+006	-2.04509e+007	1.24412e+000	9458470	9488460	20450900	78771.6
851	-9.47688e+006	-9.49748e+006	-2.04693e+007	1.16989e+000	9476880	9497480	20469300	74222.4			28.9	0.5	133	-2.03499e+07	851	-9.45009e+006	-9.47985e+006	-2.04241e+007	1.16989e+000	9450090	9479850	20424100	73890.8
852	-9.46811e+006	-9.48754e+006	-2.04375e+007	9.55470e-001	9468110	9487540	20437500	60445.3			30	0.5	134	-2.03297e+07	852	-9.44112e+006	-9.46935e+006	-2.03901e+007	9.55470e-001	9441120	9469350	20390100	60163.6
853	-9.47880e+006	-9.50494e+006	-2.04979e+007	1.45717e+000	9478800	9504940	20497900	92671.3			18.1	0.5	132	-2.03698e+07	853	-9.45171e+006	-9.48965e+006	-2.04625e+007	1.45717e+000	9451710	9489650	20462500	92331.6
854	-9.47662e+006	-9.50217e+006	-2.04888e+007	9.47353e-001	9476620	9502170	20488800	60199.8			18.9	0.5	133	-2.03921e+07	854	-9.44924e+006	-9.48655e+006	-2.04523e+007	9.47353e-001	9449240	9486550	20452300	59973.1
855	-9.76605e+006	-9.80183e+006	-2.14240e+007	1.93094e+000	9766050	9801830	21424000	133366			38.3	0.5	97.6	-2.13047e+07	855	-9.74837e+006	-9.80095e+006	-2.14381e+007	1.93094e+000	9748370	9800950	21438100	133452
856	-9.76400e+006	-9.79750e+006	-2.14084e+007	1.47981e+000	9764000	9797500	21408400	102075			37.3	0.5	98.3	-2.13183e+07	856	-9.74619e+006	-9.79607e+006	-2.14204e+007	1.47981e+000	9746190	9796070	21420400	102124
857	-9.75052e+006	-9.78564e+006	-2.13734e+007	1.19443e+000	9750520	9785640	21373400	82132.7			37.8	0.5	99.4	-2.13011e+07	857	-9.72967e+006	-9.78293e+006	-2.13832e+007	1.19443e+000	9729670	9782930	21383200	82151.3
858	-9.75116e+006	-9.78810e+006	-2.13828e+007	1.43381e+000	9751160	9788100	21382800	98668.4			38.7	0.5	99.1	-2.12955e+07	858	-9.72946e+006	-9.78558e+006	-2.13942e+007	1.43381e+000	9729460	9785580	21394200	98701.1
859	-9.57001e+006	-9.59112e+006	-2.07589e+007	1.80617e+000	9570010	9591120	20758900	117642			124	0.5	122	-2.06081e+07	859	-9.54254e+006	-9.57627e+006	-2.07257e+007	1.80617e+000	9542540	9576270	20725700	117236
860	-9.57019e+006	-9.59155e+006	-2.07605e+007	1.69105e+000	9570190	9591550	20760500	110159			125	0.5	122	-2.06177e+07	860	-9.54265e+006	-9.57684e+006	-2.07279e+007	1.69105e+000	9542650	9576840	20727900	109784
861	-9.58066e+006	-9.60222e+006	-2.07936e+007	1.68653e+000	9580660	9602220	20793600	110192			125	0.5	121	-2.06525e+07	861	-9.55357e+006	-9.58803e+006	-2.07627e+007	1.68653e+000	9553570	9588030	20762700	109834
862	-9.58081e+006	-9.60240e+006	-2.07942e+007	1.81369e+000	9580810	9602400	20794200	118506			124	0.5	121	-2.06438e+07	862	-9.55382e+006	-9.58800e+006	-2.07623e+007	1.81369e+000	9553820	9588000	20762300	118112
863	-1.00527e+007	-1.00899e+007	-2.23149e+007	1.51689e+000	10052700	10089900	22314900	113114			96.5	0.5	69.2	-2.23075e+07	863	-1.01248e+007	-1.01334e+007	-2.24206e+007	1.51689e+000	10124800	10133400	22420600	114234
864	-1.00610e+007	-1.00842e+007	-2.22830e+007	1.61267e+000	10061000	10084200	22283000	119989			97.5	0.5	69.7	-2.22565e+07	864	-1.01262e+007	-1.01392e+007	-2.23765e+007	1.61267e+000	10126200	10139200	22376500	121084
865	-1.00499e+007	-1.00907e+007	-2.23209e+007	1.70131e+000	10049900	10090700	22320900	126916			97.7	0.5	68.1	-2.22896e+07	865	-1.01041e+007	-1.01274e+007	-2.24165e+007	1.70131e+000	10104100	10127400	22416500	128017
866	-1.00403e+007	-1.00957e+007	-2.23510e+007	1.66035e+000	10040300	10095700	22351000	124115			96.7	0.5	67.7	-2.23352e+07	866	-1.00876e+007	-1.01338e+007	-2.24593e+007	1.66035e+000	10087600	10133800	22459300	125291
867	-1.04717e+007	-1.04937e+007	-2.35461e+007	4.39079e-001	10471700	10493700	23546100	36256.4			134	0.5	14.9	-2.35282e+07	867	-1.04586e+007	-1.04950e+007	-2.35645e+007	4.39079e-001	10458600	10495000	23564500	36293.9
868	-1.04759e+007	-1.04976e+007	-2.35576e+007	6.99521e-001	10475900	10497600	23557600	57816.1			133	0.5	14.4	-2.35183e+07	868	-1.04630e+007	-1.04989e+007	-2.35761e+007	6.99521e-001	10463000	10498900	23576100	57876.6
869	-1.04706e+007	-1.04922e+007	-2.35409e+007	8.42303e-001	10470600	10492200	23540900	69524			132	0.5	15.1	-2.34891e+07	869	-1.04575e+007	-1.04933e+007	-2.35586e+007	8.42303e-001	10457500	10493300	23558600	69592.4
870	-9.74453e+006	-9.87818e+006	-2.10777e+007	1.61104e+000	9744530	9878180	21077700	108580			68.4	0.5	98.2	-2.0789e+07	870	-9.70659e+006	-9.90321e+006	-2.08976e+007	1.61104e+000	9706590	9903210	20897600	107105
871	-1.02382e+007	-1.03574e+007	-2.26162e+007	4.48945e-001	10238200	10357400	22616200	34512.7			73	0.5	41.7	-2.24439e+07	871	-1.02155e+007	-1.04022e+007	-2.24784e+007	4.48945e-001	10215500	10402200	22478400	34196.2
872	-9.51922e+006	-9.53156e+006	-2.05035e+007	6.73282e-001	9519220	9531560	20503500	42901.8			99.8	0.5	130	-2.03832e+07	872	-9.49566e+006	-9.51266e+006	-2.04261e+007	6.73282e-001	9495660	9512660	20426100	42607
873	-1.01534e+007	-1.01848e+007	-2.26020e+007	1.50060e+000	10153400	10184800	22602000	114653			34.7	0.5	52.2	-2.25216e+07	873	-1.01469e+007	-1.01916e+007	-2.26363e+007	1.50060e+000	10146900	10191600	22636300	114932
874	-1.01506e+007	-1.01794e+007	-2.25827e+007	1.96866e+000	10150600	10179400	22582700	150185			33.8	0.5	53	-2.24651e+07	874	-1.01453e+007	-1.01861e+007	-2.26153e+007	1.96866e+000	10145300	10186100	22615300	150536
875	-1.01417e+007	-1.01658e+007	-2.25360e+007	3.43075e-001	10141700	10165800	22536000	26074.5			119	0.5	54.8	-2.25352e+07	875	-1.01441e+007	-1.01726e+007	-2.25613e+007	3.43075e-001	10144100	10172600	22561300	26126
876	-1.01427e+007	-1.01655e+007	-2.25338e+007	6.12302e-001	10142700	10165500	22533800	46529.7			119	0.5	54.8	-2.25113e+07	876	-1.01459e+007	-1.01722e+007	-2.25578e+007	6.12302e-001	10145900	10172200	22557800	46618
877	-1.01462e+007	-1.01702e+007	-2.25492e+007	5.02214e-001	10146200	10170200	22549200	38211.8			119	0.5	54.2	-2.25369e+07	877	-1.01486e+007	-1.01771e+007	-2.25751e+007	5.02214e-001	10148600	10177100	22575100	38289
878	-1.01431e+007	-1.01956e+007	-2.26563e+007	7.56480e-001	10143100	10195600	22656300	58021.4			99	0.5	50.1	-2.26285e+07	878	-1.01079e+007	-1.01944e+007	-2.26865e+007	7.56480e-001	10107900	10194400	22686500	58104
879	-1.01531e+007	-1.02019e+007	-2.26719e+007	6.75582e-001	10153100	10201900	22671900	51890.3			99.1	0.5	49.3	-2.26451e+07	879	-1.01184e+007	-1.01995e+007	-2.26970e+007	6.75582e-001	10118400	10199500	22697000	51944.7
880	-1.01479e+007	-1.01979e+007	-2.26609e+007	6.54312e-001	10147900	10197900	22660900	50208.5			98.4	0.5	49.7	-2.26363e+07	880	-1.01128e+007	-1.01956e+007	-2.26865e+007	6.54312e-001	10112800	10195600	22686500	50262.6
881	-1.03461e+007	-1.03659e+007	-2.31492e+007	8.58251e-001	10346100	10365900	23149200	68631			31	0.5	30.3	-2.30959e+07	881	-1.03328e+007	-1.03664e+007	-2.31645e+007	8.58251e-001	10332800	10366400	23164500	68686.9
882	-1.03563e+007	-1.03759e+007	-2.31798e+007	5.01799e-001	10356300	10375900	23179800	40227.5			31.4	0.5	29.2	-2.31535e+07	882	-1.03431e+007	-1.03760e+007	-2.31937e+007	5.01799e-001	10343100	10376000	23193700	40256.2
883	-1.03497e+007	-1.03706e+007	-2.31650e+007	8.86811e-001	10349700	10370600	23165000	71003.7			30.6	0.5	29.7	-2.31089e+07	883	-1.03368e+007	-1.03711e+007	-2.31799e+007	8.86811e-001	10336800	10371100	23179900	71060.2
884	-1.00923e+007	-1.01587e+007	-2.25563e+007	1.11158e+000	10092300	10158700	22556300	84509.9			93	0.5	53.7	-2.25049e+07	884	-1.00386e+007	-1.01536e+007	-2.25894e+007	1.11158e+000	10038600	10153600	22589400	84611.3
885	-1.01074e+007	-1.01657e+007	-2.25700e+007	9.28096e-001	10107400	10165700	22570000	70659.5			93.2	0.5	52.7	-2.25223e+07	885	-1.00570e+007	-1.01591e+007	-2.25930e+007	9.28096e-001	10057000	10159100	22593000	70695.9
886	-1.01092e+007	-1.01632e+007	-2.25577e+007	9.08234e-001	10109200	10163200	22557700	69086.1			92.3	0.5	52.8	-2.25064e+07	886	-1.00600e+007	-1.01555e+007	-2.25755e+007	9.08234e-001	10060000	10155500	22575500	69096.2
887	-9.72005e+006	-9.74339e+006	-2.12312e+007	1.85891e+000	9720050	9743390	21231200	126284			25.9	0.5	105	-2.10962e+07	887	-9.70456e+006	-9.73747e+006	-2.12225e+007	1.85891e+000	9704560	9737470	21222500	126144
888	-1.00380e+007	-1.01367e+007	-2.25206e+007	1.28076e+000	10038000	10136700	22520600	96979.8			92.7	0.5	57	-2.24903e+07	888	-9.97192e+006	-1.01368e+007	-2.25873e+007	1.28076e+000	9971920	10136800	22587300	97316.5
889	-1.00859e+007	-1.00899e+007	-2.22816e+007	6.39246e-001	10085900	10089900	22281600	47586.9			129	0.5	64	-2.22452e+07	889	-1.00964e+007	-1.01013e+007	-2.22928e+007	6.39246e-001	10096400	10101300	22292800	47646
890	-1.00867e+007	-1.00906e+007	-2.22834e+007	6.33634e-001	10086700	10090600	22283400	47176.6			130	0.5	63.9	-2.22468e+07	890	-1.00969e+007	-1.01020e+007	-2.22940e+007	6.33634e-001	10096900	10102000	22294000	47232.9
891	-1.00919e+007	-1.00963e+007	-2.23018e+007	7.52057e-001	10091900	10096300	22301800	56079.6			130	0.5	63.2	-2.22578e+07	891	-1.01029e+007	-1.01066e+007	-2.23139e+007	7.52057e-001	10102900	10106600	22313900	56152.2
892	-9.84416e+006	-9.93773e+006	-2.19013e+007	1.80478e+000	9844160	9937730	21901300	129674			54.1	0.5	85	-2.18867e+07	892	-9.84413e+006	-9.96588e+006	-2.20164e+007	1.80478e+000	9844130	9965880	22016400	130839
893	-9.84680e+006	-9.93196e+006	-2.18751e+007	1.43417e+000	9846800	9931960	21875100	102842			53.1	0.5	85.4	-2.1875e+07	893	-9.84802e+006	-9.95737e+006	-2.19778e+007	1.43417e+000	9848020	9957370	21977800	103670
894	-9.47916e+006	-9.50353e+006	-2.04918e+007	7.20998e-001	9479160	9503530	20491800	45830.6			23.1	0.5	132	-2.04061e+07	894	-9.45185e+006	-9.48709e+006	-2.04519e+007	7.20998e-001	9451850	9487090	20451900	45645.3
895	-9.47191e+006	-9.49614e+006	-2.04688e+007	8.82456e-001	9471910	9496140	20468800	55976.3			23.1	0.5	133	-2.03728e+07	895	-9.44463e+006	-9.47966e+006	-2.04288e+007	8.82456e-001	9444630	9479660	20428800	55749.4
896	-1.04704e+007	-1.04930e+007	-2.35444e+007	7.36840e-001	10470400	10493000	23544400	60834.2			135	0.5	14.9	-2.35028e+07	896	-1.04571e+007	-1.04944e+007	-2.35636e+007	7.36840e-001	10457100	10494400	23563600	60900.5
897	-1.00310e+007	-1.01025e+007	-2.23881e+007	9.02906e-001	10031000	10102500	22388100	67670.4			52.8	0.5	65.8	-2.24317e+07	897	-1.00374e+007	-1.01314e+007	-2.24994e+007	9.02906e-001	10037400	10131400	22499400	68257.4
898	-1.00363e+007	-1.00974e+007	-2.23616e+007	1.00472e+000	10036300	10097400	22361600	75158.9			52.1	0.5	66.2	-2.23887e+07	898	-1.00510e+007	-1.01260e+007	-2.24639e+007	1.00472e+000	10051000	10126000	22463900	75774.7
899	-1.00379e+007	-1.00973e+007	-2.23597e+007	1.12045e+000	10037900	10097300	22359700	83807.3			52.7	0.5	66.9	-2.23856e+07	899	-1.00604e+007	-1.01296e+007	-2.24694e+007	1.12045e+000	10060400	10129600	22469400	84557.7
900	-1.00258e+007	-1.01045e+007	-2.24011e+007	8.23168e-001	10025800	10104500	22401100	61747.6			52.6	0.5	64.8	-2.24482e+07	900	-1.00211e+007	-1.01299e+007	-2.25099e+007	8.23168e-001	10021100	10129900	22509900	62254.3
901	-1.00144e+007	-1.01071e+007	-2.24234e+007	1.11937e+000	10014400	10107100	22423400	84085.6			53.4	0.5	64.2	-2.24519e+07	901	-9.99468e+006	-1.01299e+007	-2.25360e+007	1.11937e+000	9994680	10129900	22536000	84769.2
902	-1.00095e+007	-1.01135e+007	-2.24543e+007	1.62703e+000	10009500	10113500	22454300	122494			53.9	0.5	63	-2.24498e+07	902	-9.97550e+006	-1.01340e+007	-2.25723e+007	1.62703e+000	9975500	10134000	22572300	123497
903	-1.00233e+007	-1.01091e+007	-2.24226e+007	9.13253e-001	10023300	10109100	22422600	68613.2			52.6	0.5	63.8	-2.24599e+07	903	-1.00062e+007	-1.01308e+007	-2.25285e+007	9.13253e-001	10006200	10130800	22528500	69139.8
904	-1.00349e+007	-1.01026e+007	-2.23846e+007	1.05510e+000	10034900	10102600	22384600	79063.4			51.8	0.5	65.1	-2.24069e+07	904	-1.00382e+007	-1.01283e+007	-2.24860e+007	1.05510e+000	10038200	10128300	22486000	79683.2
905	-1.00467e+007	-1.00949e+007	-2.23410e+007	1.37685e+000	10046700	10094900	22341000	102861			51.2	0.5	66.6	-2.23329e+07	905	-1.00716e+007	-1.01241e+007	-2.24358e+007	1.37685e+000	10071600	10124100	22435800	103671
906	-1.00491e+007	-1.00901e+007	-2.23189e+007	1.61935e+000	10049100	10090100	22318900	120781			52.4	0.5	68.2	-2.23004e+07	906	-1.00926e+007	-1.01257e+007	-2.24212e+007	1.61935e+000	10092600	10125700	22421200	121858
907	-1.00511e+007	-1.00880e+007	-2.23084e+007	1.54559e+000	10051100	10088000	22308400	115193			51.3	0.5	68	-2.22867e+07	907	-1.00919e+007	-1.01208e+007	-2.24019e+007	1.54559e+000	10091900	10120800	22401900	116135
908	-1.00309e+007	-1.00989e+007	-2.23733e+007	1.38833e+000	10030900	10098900	22373300	103934			53.6	0.5	66.9	-2.23893e+07	908	-1.00506e+007	-1.01331e+007	-2.24932e+007	1.38833e+000	10050600	10133100	22493200	104939
909	-1.00093e+007	-1.01191e+007	-2.24776e+007	1.59382e+000	10009300	10119100	22477600	120206			54.2	0.5	61.5	-2.24682e+07	909	-9.96050e+006	-1.01343e+007	-2.25884e+007	1.59382e+000	9960500	10134300	22588400	121081
910	-1.00583e+007	-1.00815e+007	-2.22746e+007	1.61271e+000	10058300	10081500	22274600	119906			52.2	0.5	69.7	-2.22491e+07	910	-1.01203e+007	-1.01228e+007	-2.23690e+007	1.61271e+000	10120300	10122800	22369000	120968
911	-1.00453e+007	-1.00922e+007	-2.23315e+007	1.53604e+000	10045300	10092200	22331500	114666			53.4	0.5	68.5	-2.23298e+07	911	-1.00905e+007	-1.01309e+007	-2.24445e+007	1.53604e+000	10090500	10130900	22444500	115788
912	-1.00204e+007	-1.01294e+007	-2.25085e+007	8.57789e-001	10020400	10129400	22508500	64864.6			91.6	0.5	57.7	-2.25143e+07	912	-9.94349e+006	-1.01279e+007	-2.25792e+007	8.57789e-001	9943490	10127900	22579200	65093.2
913	-1.00413e+007	-1.01351e+007	-2.25108e+007	1.29231e+000	10041300	10135100	22510800	97789.4			91.6	0.5	56.6	-2.24672e+07	913	-9.97032e+006	-1.01310e+007	-2.25650e+007	1.29231e+000	9970320	10131000	22565000	98024.1
914	-1.00384e+007	-1.01388e+007	-2.25289e+007	1.37774e+000	10038400	10138800	22528900	104390			94	0.5	57.1	-2.24964e+07	914	-9.97589e+006	-1.01411e+007	-2.26008e+007	1.37774e+000	9975890	10141100	22600800	104803
915	-1.00214e+007	-1.01143e+007	-2.24457e+007	1.28416e+000	10021400	10114300	22445700	96645.2			52.9	0.5	62.7	-2.24555e+07	915	-9.99354e+006	-1.01335e+007	-2.25521e+007	1.28416e+000	9993540	10133500	22552100	97365
916	-9.98458e+006	-1.01173e+007	-2.24950e+007	1.97367e+000	9984580	10117300	22495000	148962			56.5	0.5	61.3	-2.24642e+07	916	-9.91286e+006	-1.01287e+007	-2.26132e+007	1.97367e+000	9912860	10128700	22613200	150050
917	-1.00327e+007	-1.01085e+007	-2.24109e+007	1.11714e+000	10032700	10108500	22410900	83875.9			51.7	0.5	63.9	-2.24271e+07	917	-1.00227e+007	-1.01306e+007	-2.25110e+007	1.11714e+000	10022700	10130600	22511000	84497.1
918	-1.00417e+007	-1.01004e+007	-2.23684e+007	1.19111e+000	10041700	10100400	22368400	89160.2			50.9	0.5	65.3	-2.2373e+07	918	-1.00505e+007	-1.01255e+007	-2.24622e+007	1.19111e+000	10050500	10125500	22462200	89819.3
919	-1.00678e+007	-1.00735e+007	-2.22324e+007	1.15829e+000	10067800	10073500	22232400	85862.7			51.7	0.5	71	-2.22318e+07	919	-1.01144e+007	-1.01500e+007	-2.23177e+007	1.15829e+000	10114400	10150000	22317700	86603.2
920	-1.00709e+007	-1.00714e+007	-2.22183e+007	1.19711e+000	10070900	10071400	22218300	88652.6			52.2	0.5	71.9	-2.22152e+07	920	-1.01146e+007	-1.01646e+007	-2.23039e+007	1.19711e+000	10114600	10164600	22303900	89444.6
921	-1.00647e+007	-1.00672e+007	-2.21970e+007	9.65213e-001	10064700	10067200	22197000	71355.3			51.3	0.5	72.1	-2.22026e+07	921	-1.01057e+007	-1.01579e+007	-2.22740e+007	9.65213e-001	10105700	10157900	22274000	71941.7
922	-1.00588e+007	-1.00801e+007	-2.22687e+007	1.34894e+000	10058800	10080100	22268700	100251			51.2	0.5	69.4	-2.2254e+07	922	-1.01155e+007	-1.01178e+007	-2.23543e+007	1.34894e+000	10115500	10117800	22354300	101057
923	-1.00627e+007	-1.00715e+007	-2.22296e+007	1.19759e+000	10062700	10071500	22229600	88745.4			50.9	0.5	70.7	-2.22195e+07	923	-1.01087e+007	-1.01360e+007	-2.23082e+007	1.19759e+000	10108700	10136000	22308200	89445.2
924	-1.00545e+007	-1.00851e+007	-2.22935e+007	1.26200e+000	10054500	10085100	22293500	93957.4			50.3	0.5	68	-2.22831e+07	924	-1.00975e+007	-1.01161e+007	-2.23771e+007	1.26200e+000	10097500	10116100	22377100	94660.4
925	-1.00504e+007	-1.00917e+007	-2.23245e+007	1.24567e+000	10050400	10091700	22324500	92952.1			50.2	0.5	66.8	-2.23175e+07	925	-1.00777e+007	-1.01195e+007	-2.24105e+007	1.24567e+000	10077700	10119500	22410500	93627.5
926	-1.00159e+007	-1.01254e+007	-2.24967e+007	1.52685e+000	10015900	10125400	22496700	115342			54.5	0.5	60.1	-2.24823e+07	926	-9.95970e+006	-1.01364e+007	-2.25976e+007	1.52685e+000	9959700	10136400	22597600	116072
927	-1.00260e+007	-1.01335e+007	-2.25196e+007	1.26236e+000	10026000	10133500	22519600	95551.2			94.6	0.5	58.2	-2.25066e+07	927	-9.96461e+006	-1.01387e+007	-2.26022e+007	1.26236e+000	9964610	10138700	22602200	96010.3
928	-1.00611e+007	-1.00845e+007	-2.22843e+007	1.75962e+000	10061100	10084500	22284300	130935			53.2	0.5	70.1	-2.22579e+07	928	-1.01281e+007	-1.01346e+007	-2.23888e+007	1.75962e+000	10128100	10134600	22388800	132226
929	-1.00709e+007	-1.00753e+007	-2.22367e+007	1.70884e+000	10070900	10075300	22236700	126726			53.1	0.5	71.7	-2.22041e+07	929	-1.01217e+007	-1.01668e+007	-2.23308e+007	1.70884e+000	10121700	10166800	22330800	127948
930	-1.00600e+007	-1.00681e+007	-2.21771e+007	1.24378e+000	10060000	10068100	22177100	91810.8			52.1	0.5	73.3	-2.21647e+07	930	-1.01046e+007	-1.01711e+007	-2.22565e+007	1.24378e+000	10104600	10171100	22256500	92611.9
931	-1.00651e+007	-1.00743e+007	-2.21918e+007	1.42469e+000	10065100	10074300	22191800	105300			53	0.5	73.3	-2.21761e+07	931	-1.01144e+007	-1.01861e+007	-2.22814e+007	1.42469e+000	10114400	10186100	22281400	106325
932	-9.98341e+006	-1.01129e+007	-2.24779e+007	1.79948e+000	9983410	10112900	22477900	135635			56	0.5	63.1	-2.24755e+07	932	-9.92878e+006	-1.01321e+007	-2.26111e+007	1.79948e+000	9928780	10132100	22611100	136837
933	-1.00217e+007	-1.01020e+007	-2.23950e+007	1.56052e+000	10021700	10102000	22395000	116992			54.5	0.5	66.7	-2.24088e+07	933	-1.00342e+007	-1.01370e+007	-2.25258e+007	1.56052e+000	10034200	10137000	22525800	118199
934	-9.75471e+006	-9.78234e+006	-2.13557e+007	6.50632e-001	9754710	9782340	21355700	44681.6			61.9	0.5	95.9	-2.1279e+07	934	-9.69435e+006	-9.75972e+006	-2.13237e+007	6.50632e-001	9694350	9759720	21323700	44497
935	-9.74534e+006	-9.79148e+006	-2.14025e+007	8.44421e-001	9745340	9791480	21402500	58191.2			61.2	0.5	95.2	-2.13349e+07	935	-9.67720e+006	-9.77252e+006	-2.13931e+007	8.44421e-001	9677200	9772520	21393100	58043.8
936	-9.74118e+006	-9.78797e+006	-2.13923e+007	8.72789e-001	9741180	9787970	21392300	60090.9			60.6	0.5	95.8	-2.13234e+07	936	-9.67656e+006	-9.77001e+006	-2.13835e+007	8.72789e-001	9676560	9770010	21383500	59947
937	-9.75235e+006	-9.77969e+006	-2.13473e+007	8.69005e-001	9752350	9779690	21347300	59634.7			61.4	0.5	96.4	-2.12568e+07	937	-9.69536e+006	-9.75820e+006	-2.13164e+007	8.69005e-001	9695360	9758200	21316400	59398.7
938	-9.73900e+006	-9.83147e+006	-2.11018e+007	7.63237e-001	9739000	9831470	21101800	51473			66.5	0.5	99.1	-2.08994e+07	938	-9.70265e+006	-9.83380e+006	-2.09509e+007	7.63237e-001	9702650	9833800	20950900	50859.3
939	-9.73390e+006	-9.79672e+006	-2.14353e+007	7.53297e-001	9733900	9796720	21435300	52031.1			59.9	0.5	95.2	-2.13912e+07	939	-9.66354e+006	-9.78143e+006	-2.14432e+007	7.53297e-001	9663540	9781430	21443200	51968.1
940	-9.73502e+006	-9.79981e+006	-2.14468e+007	7.04487e-001	9735020	9799810	21446800	48705.5			60.5	0.5	94.6	-2.1407e+07	940	-9.66064e+006	-9.78378e+006	-2.14557e+007	7.04487e-001	9660640	9783780	21455700	48645.4
941	-9.76726e+006	-9.77473e+006	-2.13121e+007	8.02534e-001	9767260	9774730	21312100	54941.2			62.8	0.5	96.3	-2.12029e+07	941	-9.71406e+006	-9.74843e+006	-2.12578e+007	8.02534e-001	9714060	9748430	21257800	54626.8
942	-9.76216e+006	-9.78116e+006	-2.13435e+007	8.02880e-001	9762160	9781160	21343500	55094.6			62.6	0.5	95.5	-2.12464e+07	942	-9.70167e+006	-9.75610e+006	-2.13015e+007	8.02880e-001	9701670	9756100	21301500	54822.9
943	-9.75143e+006	-9.79370e+006	-2.14054e+007	9.72481e-001	9751430	9793700	21405400	67042.3			61.9	0.5	94.7	-2.13254e+07	943	-9.68107e+006	-9.77329e+006	-2.13924e+007	9.72481e-001	9681070	9773290	21392400	66849.5
944	-9.81293e+006	-9.91405e+006	-2.18358e+007	1.18766e+000	9812930	9914050	21835800	84831.6			53.7	0.5	86.7	-2.18543e+07	944	-9.79341e+006	-9.93455e+006	-2.19391e+007	1.18766e+000	9793410	9934550	21939100	85475.7
945	-9.80775e+006	-9.91784e+006	-2.18565e+007	1.47221e+000	9807750	9917840	21856500	105312			54.5	0.5	86.4	-2.18661e+07	945	-9.78442e+006	-9.94024e+006	-2.19714e+007	1.47221e+000	9784420	9940240	21971400	106198
946	-1.00065e+007	-1.01238e+007	-2.24996e+007	1.71119e+000	10006500	10123800	22499600	129266			94.8	0.5	60.3	-2.24721e+07	946	-9.95184e+006	-1.01354e+007	-2.26014e+007	1.71119e+000	9951840	10135400	22601400	130099
947	-1.00261e+007	-1.01319e+007	-2.25130e+007	1.57946e+000	10026100	10131900	22513000	119494			95.4	0.5	58.9	-2.24806e+07	947	-9.97198e+006	-1.01400e+007	-2.26001e+007	1.57946e+000	9971980	10140000	22600100	120130
948	-9.98766e+006	-1.01176e+007	-2.24928e+007	2.08623e+000	9987660	10117600	22492800	157443			94.1	0.5	61.7	-2.24561e+07	948	-9.93226e+006	-1.01335e+007	-2.26135e+007	2.08623e+000	9932260	10133500	22613500	158684
949	-1.00399e+007	-1.01299e+007	-2.24911e+007	1.31766e+000	10039900	10129900	22491100	99554.9			90.4	0.5	56.7	-2.24358e+07	949	-9.96487e+006	-1.01224e+007	-2.25354e+007	1.31766e+000	9964870	10122400	22535400	99708.9
950	-1.00153e+007	-1.01241e+007	-2.24919e+007	1.21036e+000	10015300	10124100	22491900	91398.5			90.7	0.5	57.8	-2.2465e+07	950	-9.93404e+006	-1.01200e+007	-2.25564e+007	1.21036e+000	9934040	10120000	22556400	91667.9
951	-1.00617e+007	-1.01417e+007	-2.25172e+007	1.70671e+000	10061700	10141700	22517200	129275			91.5	0.5	55.5	-2.24271e+07	951	-9.99600e+006	-1.01352e+007	-2.25564e+007	1.70671e+000	9996000	10135200	22556400	129453
952	-1.00631e+007	-1.01351e+007	-2.24892e+007	1.42540e+000	10063100	10135100	22489200	107741			90.2	0.5	55.6	-2.24082e+07	952	-9.99586e+006	-1.01252e+007	-2.25159e+007	1.42540e+000	9995860	10125200	22515900	107783
953	-1.00378e+007	-1.01228e+007	-2.24642e+007	1.36116e+000	10037800	10122800	22464200	102626			89.3	0.5	57	-2.23957e+07	953	-9.95981e+006	-1.01121e+007	-2.24983e+007	1.36116e+000	9959810	10112100	22498300	102697
954	-1.00662e+007	-1.01279e+007	-2.24566e+007	1.43658e+000	10066200	10127900	22456600	108325			88.9	0.5	55.9	-2.23597e+07	954	-9.99864e+006	-1.01142e+007	-2.24680e+007	1.43658e+000	9998640	10114200	22468000	108240
955	-1.00842e+007	-1.01528e+007	-2.25401e+007	1.30221e+000	10084200	10152800	22540100	98861.8			92.2	0.5	54.2	-2.24705e+07	955	-1.00258e+007	-1.01456e+007	-2.25694e+007	1.30221e+000	10025800	10145600	22569400	98940.7
956	-1.01257e+007	-1.01732e+007	-2.25820e+007	1.03269e+000	10125700	10173200	22582000	78729.6			93	0.5	51.6	-2.25158e+07	956	-1.00803e+007	-1.01651e+007	-2.25945e+007	1.03269e+000	10080300	10165100	22594500	78716.6
957	-1.00467e+007	-1.01425e+007	-2.25357e+007	1.31386e+000	10046700	10142500	22535700	99621.4			94.9	0.5	57	-2.25062e+07	957	-9.98877e+006	-1.01455e+007	-2.26058e+007	1.31386e+000	9988770	10145500	22605800	100013
958	-1.00632e+007	-1.01499e+007	-2.25493e+007	1.75952e+000	10063200	10149900	22549300	133605			95	0.5	55.6	-2.24728e+07	958	-1.00067e+007	-1.01500e+007	-2.26064e+007	1.75952e+000	10006700	10150000	22606400	134001
959	-1.00859e+007	-1.01604e+007	-2.25697e+007	1.97594e+000	10085900	10160400	22569700	150353			95.2	0.5	54.2	-2.24646e+07	959	-1.00337e+007	-1.01587e+007	-2.26150e+007	1.97594e+000	10033700	10158700	22615000	150679
960	-1.00526e+007	-1.01420e+007	-2.25278e+007	2.94497e+000	10052600	10142000	22527800	223196			56.9	0.5	56.1	-2.23609e+07	960	-9.98369e+006	-1.01389e+007	-2.25841e+007	2.94497e+000	9983690	10138900	22584100	223778
961	-1.00457e+007	-1.01408e+007	-2.25297e+007	2.57347e+000	10045700	10140800	22529700	195036			55.3	0.5	56.8	-2.24024e+07	961	-9.98197e+006	-1.01418e+007	-2.25974e+007	2.57347e+000	9981970	10141800	22597400	195739
962	-1.00379e+007	-1.01363e+007	-2.25191e+007	1.51226e+000	10037900	10136300	22519100	114496			54.2	0.5	57.9	-2.24814e+07	962	-9.97868e+006	-1.01406e+007	-2.25959e+007	1.51226e+000	9978680	10140600	22595900	115001
963	-1.00318e+007	-1.01314e+007	-2.25052e+007	1.29699e+000	10031800	10131400	22505200	98078.9			53.6	0.5	59.1	-2.24964e+07	963	-9.98027e+006	-1.01406e+007	-2.25945e+007	1.29699e+000	9980270	10140600	22594500	98623.5
964	-1.00209e+007	-1.01193e+007	-2.24667e+007	1.48727e+000	10020900	10119300	22466700	112109			53.1	0.5	61.6	-2.24577e+07	964	-9.98236e+006	-1.01351e+007	-2.25698e+007	1.48727e+000	9982360	10135100	22569800	112886
965	-1.00408e+007	-1.00961e+007	-2.23521e+007	1.60297e+000	10040800	10096100	22352100	119838			54.3	0.5	68.5	-2.23581e+07	965	-1.00856e+007	-1.01379e+007	-2.24779e+007	1.60297e+000	10085600	10137900	22477900	121126
966	-9.99135e+006	-1.01085e+007	-2.24522e+007	1.62435e+000	9991350	10108500	22452200	122218			55.6	0.5	64.8	-2.247e+07	966	-9.96119e+006	-1.01354e+007	-2.25922e+007	1.62435e+000	9961190	10135400	22592200	123438
967	-1.00570e+007	-1.01382e+007	-2.25079e+007	2.76309e+000	10057000	10138200	22507900	209118			58.6	0.5	55.8	-2.23366e+07	967	-9.98491e+006	-1.01298e+007	-2.25457e+007	2.76309e+000	9984910	10129800	22545700	209352
968	-1.00532e+007	-1.00688e+007	-2.21488e+007	1.12704e+000	10053200	10068800	22148800	83014.5			52.8	0.5	74.7	-2.21469e+07	968	-1.01016e+007	-1.01855e+007	-2.22299e+007	1.12704e+000	10101600	10185500	22229900	83780.2
969	-1.00552e+007	-1.00770e+007	-2.21487e+007	1.45694e+000	10055200	10077000	22148700	107336			53.5	0.5	75.1	-2.21327e+07	969	-1.01111e+007	-1.02141e+007	-2.22400e+007	1.45694e+000	10111100	10214100	22240000	108467
970	-1.00418e+007	-1.00551e+007	-2.21156e+007	1.16431e+000	10041800	10055100	22115600	85511.6			52.7	0.5	75.9	-2.21102e+07	970	-1.00899e+007	-1.01718e+007	-2.21957e+007	1.16431e+000	10089900	10171800	22195700	86294.8
971	-1.00318e+007	-1.01141e+007	-2.24347e+007	1.20449e+000	10031800	10114100	22434700	90596.4			51.8	0.5	62.7	-2.24411e+07	971	-1.00106e+007	-1.01327e+007	-2.25317e+007	1.20449e+000	10010600	10132700	22531700	91220.6
972	-9.96924e+006	-1.01146e+007	-2.24991e+007	2.06640e+000	9969240	10114600	22499100	155952			57.6	0.5	61.2	-2.24649e+07	972	-9.88484e+006	-1.01237e+007	-2.26209e+007	2.06640e+000	9884840	10123700	22620900	157087
973	-1.00489e+007	-1.00625e+007	-2.21375e+007	1.28164e+000	10048900	10062500	22137500	94304.9			51.9	0.5	74.6	-2.21169e+07	973	-1.00934e+007	-1.01704e+007	-2.22112e+007	1.28164e+000	10093400	10170400	22211200	95100.1
974	-1.00411e+007	-1.01071e+007	-2.23965e+007	1.22170e+000	10041100	10107100	22396500	91644.8			50.7	0.5	64.1	-2.23968e+07	974	-1.00375e+007	-1.01287e+007	-2.24884e+007	1.22170e+000	10037500	10128700	22488400	92280.4
975	-1.00553e+007	-1.00646e+007	-2.21614e+007	1.18179e+000	10055300	10064600	22161400	87122.2			51.1	0.5	73.3	-2.21456e+07	975	-1.00966e+007	-1.01620e+007	-2.22327e+007	1.18179e+000	10096600	10162000	22232700	87816.2
976	-1.00617e+007	-1.00633e+007	-2.21887e+007	1.17565e+000	10061700	10063300	22188700	86848.4			50.5	0.5	72	-2.21719e+07	976	-1.00993e+007	-1.01471e+007	-2.22587e+007	1.17565e+000	10099300	10147100	22258700	87500.3
977	-1.00588e+007	-1.00776e+007	-2.22581e+007	1.25714e+000	10058800	10077600	22258100	93352.7			50.2	0.5	69.3	-2.22422e+07	977	-1.01104e+007	-1.01157e+007	-2.23356e+007	1.25714e+000	10110400	10115700	22335600	94041
978	-1.00617e+007	-1.00688e+007	-2.22196e+007	1.23722e+000	10061700	10068800	22219600	91609.6			49.9	0.5	70.6	-2.2199e+07	978	-1.01031e+007	-1.01307e+007	-2.22906e+007	1.23722e+000	10103100	10130700	22290600	92268.8
979	-1.00570e+007	-1.00827e+007	-2.22808e+007	1.13639e+000	10057000	10082700	22280800	84528.9			49.4	0.5	68.1	-2.22712e+07	979	-1.00995e+007	-1.01114e+007	-2.23557e+007	1.13639e+000	10099500	10111400	22355700	85104.1
980	-1.00483e+007	-1.00985e+007	-2.23543e+007	1.25241e+000	10048300	10098500	22354300	93663.1			50	0.5	65.5	-2.23468e+07	980	-1.00619e+007	-1.01229e+007	-2.24405e+007	1.25241e+000	10061900	10122900	22440500	94312.3
981	-1.00542e+007	-1.00895e+007	-2.23118e+007	1.13708e+000	10054200	10089500	22311800	84774.8			49.3	0.5	66.8	-2.23053e+07	981	-1.00842e+007	-1.01161e+007	-2.23901e+007	1.13708e+000	10084200	10116100	22390100	85346.7
982	-9.75379e+006	-9.79485e+006	-2.11989e+007	1.18442e+000	9753790	9794850	21198900	80417.9			64.3	0.5	98.1	-2.10188e+07	982	-9.72324e+006	-9.76971e+006	-2.10992e+007	1.18442e+000	9723240	9769710	21099200	79726.3
983	-9.76542e+006	-9.78134e+006	-2.12599e+007	1.34454e+000	9765420	9781340	21259900	91700.3			63.9	0.5	96.6	-2.10865e+07	983	-9.73464e+006	-9.73726e+006	-2.11782e+007	1.34454e+000	9734640	9737260	21178200	90997.3
984	-9.76237e+006	-9.78045e+006	-2.12484e+007	1.09789e+000	9762370	9780450	21248400	74808			63.4	0.5	97.5	-2.1096e+07	984	-9.73438e+006	-9.74360e+006	-2.11708e+007	1.09789e+000	9734380	9743600	21170800	74273.1
985	-9.76510e+006	-9.77054e+006	-2.12971e+007	9.57292e-001	9765100	9770540	21297100	65454.1			62.4	0.5	97	-2.11769e+07	985	-9.71604e+006	-9.74515e+006	-2.12424e+007	9.57292e-001	9716040	9745150	21242400	65084.4
986	-9.73436e+006	-9.83424e+006	-2.10801e+007	4.82305e-001	9734360	9834240	21080100	32473.1			67	0.5	99.7	-2.08911e+07	986	-9.69837e+006	-9.84369e+006	-2.09236e+007	4.82305e-001	9698370	9843690	20923600	32077.6
987	-9.74353e+006	-9.79483e+006	-2.11570e+007	8.95133e-001	9743530	9794830	21157000	60573.8			64.5	0.5	99.6	-2.0988e+07	987	-9.71299e+006	-9.77845e+006	-2.10486e+007	8.95133e-001	9712990	9778450	21048600	60024.7
988	-9.73629e+006	-9.80425e+006	-2.11180e+007	8.33144e-001	9736290	9804250	21118000	56218.3			65.3	0.5	100	-2.09369e+07	988	-9.70425e+006	-9.79820e+006	-2.09931e+007	8.33144e-001	9704250	9798200	20993100	55650.5
989	-9.75125e+006	-9.78408e+006	-2.11993e+007	1.00869e+000	9751250	9784080	21199300	68468.7			63.7	0.5	98.9	-2.10401e+07	989	-9.72275e+006	-9.75825e+006	-2.11086e+007	1.00869e+000	9722750	9758250	21108600	67927.4
990	-9.73887e+006	-9.78524e+006	-2.13834e+007	9.75897e-001	9738870	9785240	21383400	67138.3			60	0.5	96.4	-2.13083e+07	990	-9.67792e+006	-9.76837e+006	-2.13754e+007	9.75897e-001	9677920	9768370	21375400	66988.2
991	-9.74809e+006	-9.77596e+006	-2.13363e+007	9.61243e-001	9748090	9775960	21336300	65899.4			60.9	0.5	97.1	-2.12403e+07	991	-9.69366e+006	-9.75529e+006	-2.13062e+007	9.61243e-001	9693660	9755290	21306200	65647.1
992	-9.73019e+006	-9.79513e+006	-2.14325e+007	1.20245e+000	9730190	9795130	21432500	83028.1			59.1	0.5	95.6	-2.13614e+07	992	-9.66248e+006	-9.78147e+006	-2.14444e+007	1.20245e+000	9662480	9781470	21444400	82959.7
993	-9.73717e+006	-9.78112e+006	-2.13683e+007	1.02031e+000	9737170	9781120	21368300	70106.5			59.4	0.5	97.1	-2.12888e+07	993	-9.67901e+006	-9.76460e+006	-2.13589e+007	1.02031e+000	9679010	9764600	21358900	69946.9
994	-9.73226e+006	-9.79192e+006	-2.14173e+007	1.36417e+000	9732260	9791920	21417300	94086.4			58.4	0.5	96.4	-2.13346e+07	994	-9.66910e+006	-9.77925e+006	-2.14287e+007	1.36417e+000	9669100	9779250	21428700	94016.1
995	-9.72948e+006	-9.80535e+006	-2.14750e+007	8.41704e-001	9729480	9805350	21475000	58313.8			59.6	0.5	94.4	-2.14398e+07	995	-9.65341e+006	-9.79240e+006	-2.14981e+007	8.41704e-001	9653410	9792400	21498100	58305.4
996	-9.73580e+006	-9.80533e+006	-2.14686e+007	1.00510e+000	9735800	9805330	21468600	69610.2			60.9	0.5	94	-2.14136e+07	996	-9.65645e+006	-9.78948e+006	-2.14832e+007	1.00510e+000	9656450	9789480	21483200	69547.1
997	-9.77725e+006	-9.77793e+006	-2.13117e+007	1.42428e+000	9777250	9777930	21311700	97530.4			63.6	0.5	95.4	-2.1151e+07	997	-9.72583e+006	-9.74904e+006	-2.12485e+007	1.42428e+000	9725830	9749040	21248500	96906.4
998	-9.75884e+006	-9.79479e+006	-2.14025e+007	1.28760e+000	9758840	9794790	21402500	88763.3			62.6	0.5	94.3	-2.12928e+07	998	-9.68940e+006	-9.77268e+006	-2.13816e+007	1.28760e+000	9689400	9772680	21381600	88454.4
999	-9.76359e+006	-9.77448e+006	-2.13147e+007	2.19974e+000	9763590	9774480	21314700	150610			87.7	0.5	96.7	-2.11027e+07	999	-9.71369e+006	-9.74725e+006	-2.12533e+007	2.19974e+000	9713690	9747250	21253300	149677
1000	-9.76876e+006	-9.78565e+006	-2.12693e+007	1.46548e+000	9768760	9785650	21269300	100035			86.1	0.5	96.5	-2.10758e+07	1000	-9.73608e+006	-9.74560e+006	-2.11758e+007	1.46548e+000	9736080	9745600	21175800	99185.7
1001	-9.73044e+006	-9.80165e+006	-2.14589e+007	1.45643e+000	9730440	9801650	21458900	100776			92.3	0.5	95.7	-2.13744e+07	1001	-9.66206e+006	-9.78891e+006	-2.14752e+007	1.45643e+000	9662060	9788910	21475200	100727
1002	-9.72677e+006	-9.80513e+006	-2.14768e+007	1.46768e+000	9726770	9805130	21476800	101689			91.8	0.5	94.9	-2.13936e+07	1002	-9.65145e+006	-9.79122e+006	-2.14953e+007	1.46768e+000	9651450	9791220	21495300	101639
1003	-9.73941e+006	-9.79247e+006	-2.14124e+007	2.04797e+000	9739410	9792470	21412400	141220			90.4	0.5	95.9	-2.12623e+07	1003	-9.67439e+006	-9.77439e+006	-2.14035e+007	2.04797e+000	9674390	9774390	21403500	140879
1004	-9.74775e+006	-9.77711e+006	-2.13413e+007	2.17017e+000	9747750	9777110	21341300	148837			89.2	0.5	97.1	-2.11542e+07	1004	-9.69220e+006	-9.75414e+006	-2.13030e+007	2.17017e+000	9692200	9754140	21303000	148166
1005	-9.76117e+006	-9.77467e+006	-2.12492e+007	2.04102e+000	9761170	9774670	21249200	139058			86.9	0.5	97.9	-2.1024e+07	1005	-9.73132e+006	-9.73883e+006	-2.11631e+007	2.04102e+000	9731320	9738830	21163100	137974
1006	-9.76008e+006	-9.80191e+006	-2.12176e+007	1.56664e+000	9760080	9801910	21217600	106548			85.5	0.5	97.4	-2.0997e+07	1006	-9.72635e+006	-9.77812e+006	-2.11035e+007	1.56664e+000	9726350	9778120	21103500	105515
1007	-9.74803e+006	-9.81801e+006	-2.11522e+007	2.50397e+000	9748030	9818010	21152200	169486			84.5	0.5	98.4	-2.08396e+07	1007	-9.71110e+006	-9.81016e+006	-2.10091e+007	2.50397e+000	9711100	9810160	21009100	167524
1008	-9.72778e+006	-9.85335e+006	-2.10341e+007	9.61205e-001	9727780	9853350	21034100	64513.8			81.8	0.5	98.6	-2.07496e+07	1008	-9.67770e+006	-9.86865e+006	-2.08141e+007	9.61205e-001	9677700	9868650	20814100	63414.3
1009	-9.73326e+006	-9.78832e+006	-2.14016e+007	1.57953e+000	9733260	9788320	21401600	108807			91.4	0.5	96.6	-2.12877e+07	1009	-9.67009e+006	-9.77162e+006	-2.13965e+007	1.57953e+000	9670090	9771620	21396500	108583
1010	-9.72855e+006	-9.80052e+006	-2.14562e+007	6.34977e-001	9728550	9800520	21456200	43925.1			94.5	0.5	96.2	-2.14376e+07	1010	-9.66517e+006	-9.79122e+006	-2.14815e+007	6.34977e-001	9665170	9791220	21481500	43940.7
1011	-9.72934e+006	-9.80463e+006	-2.14722e+007	9.10680e-001	9729340	9804630	21472200	63078.3			93.9	0.5	95.7	-2.14366e+07	1011	-9.66313e+006	-9.79517e+006	-2.14997e+007	9.10680e-001	9663130	9795170	21499700	63107.2
1012	-9.72619e+006	-9.80818e+006	-2.14898e+007	8.66648e-001	9726190	9808180	21489800	60107.1			93.4	0.5	95	-2.14576e+07	1012	-9.65378e+006	-9.79727e+006	-2.15177e+007	8.66648e-001	9653780	9797270	21517700	60127.2
1013	-9.72793e+006	-9.81664e+006	-2.15227e+007	1.03191e+000	9727930	9816640	21522700	71758.7			93.1	0.5	94.2	-2.14894e+07	1013	-9.65184e+006	-9.80745e+006	-2.15612e+007	1.03191e+000	9651840	9807450	21561200	71836.4
1014	-9.72567e+006	-9.78491e+006	-2.13953e+007	9.01992e-001	9725670	9784910	21395300	62090.9			94.9	0.5	98	-2.13429e+07	1014	-9.66843e+006	-9.77329e+006	-2.14050e+007	9.01992e-001	9668430	9773290	21405000	62045.6
1015	-9.73136e+006	-9.81977e+006	-2.15321e+007	1.06657e+000	9731360	9819770	21532100	74230.7			94.2	0.5	94.3	-2.15044e+07	1015	-9.66071e+006	-9.81388e+006	-2.15786e+007	1.06657e+000	9660710	9813880	21578600	74368.4
1016	-9.72883e+006	-9.82569e+006	-2.15588e+007	1.70662e+000	9728830	9825690	21558800	119020			92.9	0.5	93.4	-2.14898e+07	1016	-9.65059e+006	-9.81878e+006	-2.16088e+007	1.70662e+000	9650590	9818780	21608800	119251
1017	-9.73178e+006	-9.81362e+006	-2.15065e+007	1.04031e+000	9731780	9813620	21506500	72257.5			94.8	0.5	95	-2.14746e+07	1017	-9.66361e+006	-9.80684e+006	-2.15469e+007	1.04031e+000	9663610	9806840	21546900	72361.1
1018	-9.73105e+006	-9.80670e+006	-2.14789e+007	7.89770e-001	9731050	9806700	21478900	54734.9			95.2	0.5	95.8	-2.14596e+07	1018	-9.66593e+006	-9.79942e+006	-2.15143e+007	7.89770e-001	9665930	9799420	21514300	54795.8
1019	-9.73612e+006	-9.90151e+006	-2.10200e+007	1.59996e+000	9736120	9901510	21020000	107409			80.2	0.5	98.5	-2.06839e+07	1019	-9.69121e+006	-9.94673e+006	-2.07913e+007	1.59996e+000	9691210	9946730	20791300	105598
1020	-9.73782e+006	-9.94254e+006	-2.09859e+007	1.33656e+000	9737820	9942540	20985900	89585.4			79	0.5	97.5	-2.06302e+07	1020	-9.68814e+006	-1.00057e+007	-2.07198e+007	1.33656e+000	9688140	10005700	20719800	87859.1
1021	-9.76050e+006	-9.81269e+006	-2.12085e+007	1.56954e+000	9760500	9812690	21208500	106699			84.7	0.5	96.6	-2.09701e+07	1021	-9.72263e+006	-9.78958e+006	-2.10768e+007	1.56954e+000	9722630	9789580	21076800	105518
1022	-9.72707e+006	-9.81172e+006	-2.15034e+007	1.63339e+000	9727070	9811720	21503400	113410			91.3	0.5	94.2	-2.14148e+07	1022	-9.64776e+006	-9.79838e+006	-2.15282e+007	1.63339e+000	9647760	9798380	21528200	113400
1023	-9.73485e+006	-9.79602e+006	-2.14315e+007	2.18975e+000	9734850	9796020	21431500	151207			89.7	0.5	95	-2.12707e+07	1023	-9.66114e+006	-9.77563e+006	-2.14219e+007	2.18975e+000	9661140	9775630	21421900	150801
1024	-9.75647e+006	-9.78795e+006	-2.13769e+007	2.11383e+000	9756470	9787950	21376900	145417			88	0.5	95.5	-2.11921e+07	1024	-9.69466e+006	-9.76318e+006	-2.13375e+007	2.11383e+000	9694660	9763180	21337500	144726
1025	-9.77729e+006	-9.78066e+006	-2.13091e+007	1.79087e+000	9777290	9780660	21309100	122617			86.3	0.5	95.5	-2.1105e+07	1025	-9.73079e+006	-9.74513e+006	-2.12276e+007	1.79087e+000	9730790	9745130	21227600	121662
1026	-9.72566e+006	-9.83262e+006	-2.15903e+007	1.53606e+000	9725660	9832620	21590300	107383			92.4	0.5	92.6	-2.15396e+07	1026	-9.64079e+006	-9.82574e+006	-2.16470e+007	1.53606e+000	9640790	9825740	21647000	107630
1027	-9.73516e+006	-9.84588e+006	-2.16350e+007	1.67463e+000	9735160	9845880	21635000	117512			93.7	0.5	91.8	-2.15896e+07	1027	-9.65590e+006	-9.84415e+006	-2.17071e+007	1.67463e+000	9655900	9844150	21707100	117943
1028	-9.73055e+006	-9.85208e+006	-2.16649e+007	1.21766e+000	9730550	9852080	21664900	85636.6			93	0.5	91.1	-2.16589e+07	1028	-9.64567e+006	-9.85079e+006	-2.17445e+007	1.21766e+000	9645670	9850790	21744500	85989.5
1029	-9.74225e+006	-9.86442e+006	-2.17037e+007	1.25767e+000	9742250	9864420	21703700	88747.3			93.7	0.5	90.3	-2.17061e+07	1029	-9.66329e+006	-9.86741e+006	-2.17948e+007	1.25767e+000	9663290	9867410	21794800	89206.5
1030	-9.73509e+006	-9.83638e+006	-2.15962e+007	1.76260e+000	9735090	9836380	21596200	123307			94.4	0.5	92.7	-2.15359e+07	1030	-9.66095e+006	-9.83364e+006	-2.16592e+007	1.76260e+000	9660950	9833640	21659200	123686
1031	-9.72806e+006	-9.79315e+006	-2.14266e+007	8.06595e-001	9728060	9793150	21426600	55665.5			96.1	0.5	97.3	-2.13924e+07	1031	-9.66921e+006	-9.78401e+006	-2.14481e+007	8.06595e-001	9669210	9784010	21448100	55674.9
1032	-9.73085e+006	-9.80151e+006	-2.14579e+007	8.55063e-001	9730850	9801510	21457900	59161.3			96.2	0.5	96.5	-2.14294e+07	1032	-9.67034e+006	-9.79422e+006	-2.14886e+007	8.55063e-001	9670340	9794220	21488600	59212.1
1033	-9.72530e+006	-9.78504e+006	-2.13961e+007	8.41353e-001	9725300	9785040	21396100	57919.8			96	0.5	98.1	-2.13522e+07	1033	-9.66904e+006	-9.77468e+006	-2.14101e+007	8.41353e-001	9669040	9774680	21410100	57898.8
1034	-9.73885e+006	-9.77706e+006	-2.13500e+007	1.81624e+000	9738850	9777060	21350000	124620			90.6	0.5	97.6	-2.1201e+07	1034	-9.68319e+006	-9.75748e+006	-2.13256e+007	1.81624e+000	9683190	9757480	21325600	124196
1035	-9.73162e+006	-9.77646e+006	-2.13548e+007	1.62950e+000	9731620	9776460	21354800	111828			92.1	0.5	98.1	-2.12303e+07	1035	-9.67590e+006	-9.75971e+006	-2.13421e+007	1.62950e+000	9675900	9759710	21342100	111551
1036	-9.72649e+006	-9.77677e+006	-2.13612e+007	1.28107e+000	9726490	9776770	21361200	87949.1			93.5	0.5	98.5	-2.127e+07	1036	-9.67098e+006	-9.76238e+006	-2.13579e+007	1.28107e+000	9670980	9762380	21357900	87797.7
1037	-9.72369e+006	-9.77715e+006	-2.13655e+007	9.71051e-001	9723690	9777150	21365500	66683.3			94.9	0.5	98.7	-2.13017e+07	1037	-9.66871e+006	-9.76439e+006	-2.13684e+007	9.71051e-001	9668710	9764390	21368400	66602.3
1038	-9.75677e+006	-9.76432e+006	-2.12800e+007	2.16437e+000	9756770	9764320	21280000	147753			88.5	0.5	98.3	-2.10724e+07	1038	-9.71341e+006	-9.73907e+006	-2.12202e+007	2.16437e+000	9713410	9739070	21220200	146880
1039	-9.75079e+006	-9.78578e+006	-2.11957e+007	2.14676e+000	9750790	9785780	21195700	145684			86.2	0.5	98.9	-2.09442e+07	1039	-9.71929e+006	-9.76287e+006	-2.10899e+007	2.14676e+000	9719290	9762870	21089900	144370
1040	-9.73724e+006	-9.82324e+006	-2.11029e+007	2.33442e+000	9737240	9823240	21102900	157412			83.8	0.5	99.5	-2.07876e+07	1040	-9.69937e+006	-9.82636e+006	-2.09450e+007	2.33442e+000	9699370	9826360	20945000	155451
1041	-9.73599e+006	-9.86297e+006	-2.10580e+007	2.07802e+000	9735990	9862970	21058000	139775			81.8	0.5	99.4	-2.07274e+07	1041	-9.69592e+006	-9.89002e+006	-2.08672e+007	2.07802e+000	9695920	9890020	20867200	137764
1042	-9.73726e+006	-9.82959e+006	-2.15663e+007	1.61706e+000	9737260	9829590	21566300	112865			95.1	0.5	93.6	-2.15108e+07	1042	-9.66744e+006	-9.82657e+006	-2.16237e+007	1.61706e+000	9667440	9826570	21623700	113174
1043	-9.73744e+006	-9.82148e+006	-2.15330e+007	1.26120e+000	9737440	9821480	21533000	87796.6			95.8	0.5	94.5	-2.14948e+07	1043	-9.67237e+006	-9.81771e+006	-2.15826e+007	1.26120e+000	9672370	9817710	21582600	87993.5
1044	-9.73426e+006	-9.81097e+006	-2.14932e+007	1.15512e+000	9734260	9810970	21493200	80152.7			96.1	0.5	95.5	-2.14534e+07	1044	-9.67238e+006	-9.80572e+006	-2.15336e+007	1.15512e+000	9672380	9805720	21533600	80280.5
1045	-9.75901e+006	-9.77209e+006	-2.12430e+007	1.03515e+000	9759010	9772090	21243000	70486.9			62.8	0.5	98.3	-2.11013e+07	1045	-9.73266e+006	-9.73564e+006	-2.11718e+007	1.03515e+000	9732660	9735640	21171800	70019.2
1046	-9.76053e+006	-9.76749e+006	-2.12892e+007	9.92480e-001	9760530	9767490	21289200	67809.2			61.9	0.5	97.7	-2.11707e+07	1046	-9.71394e+006	-9.74368e+006	-2.12385e+007	9.92480e-001	9713940	9743680	21238500	67452
1047	-9.72630e+006	-9.89236e+006	-2.09890e+007	1.62365e+000	9726300	9892360	20989000	108702			79.8	0.5	99.3	-2.06414e+07	1047	-9.67886e+006	-9.93745e+006	-2.07501e+007	1.62365e+000	9678860	9937450	20750100	106779
1048	-9.73602e+006	-9.77659e+006	-2.13509e+007	8.26573e-001	9736020	9776590	21350900	56714.5			59	0.5	97.8	-2.12812e+07	1048	-9.68049e+006	-9.75983e+006	-2.13379e+007	8.26573e-001	9680490	9759830	21337900	56572.9
1049	-9.72954e+006	-9.78095e+006	-2.13752e+007	9.27249e-001	9729540	9780950	21375200	63734.3			58.2	0.5	97.5	-2.13111e+07	1049	-9.67066e+006	-9.76645e+006	-2.13748e+007	9.27249e-001	9670660	9766450	21374800	63633.7
1050	-9.72712e+006	-9.80821e+006	-2.14890e+007	1.45205e+000	9727120	9808210	21489000	100704			58.6	0.5	94.6	-2.14202e+07	1050	-9.65364e+006	-9.79802e+006	-2.15209e+007	1.45205e+000	9653640	9798020	21520900	100767
1051	-9.72765e+006	-9.81135e+006	-2.15013e+007	1.88150e+000	9727650	9811350	21501300	130617			57.4	0.5	94.7	-2.14093e+07	1051	-9.65793e+006	-9.80373e+006	-2.15399e+007	1.88150e+000	9657930	9803730	21539900	130780
1052	-9.72770e+006	-9.81205e+006	-2.15042e+007	1.84345e+000	9727700	9812050	21504200	128005			56.2	0.5	94.8	-2.14171e+07	1052	-9.66156e+006	-9.80587e+006	-2.15451e+007	1.84345e+000	9661560	9805870	21545100	128200
1053	-9.72570e+006	-9.79491e+006	-2.14361e+007	1.60436e+000	9725700	9794910	21436100	110798			57.3	0.5	96.2	-2.13452e+07	1053	-9.66199e+006	-9.78419e+006	-2.14560e+007	1.60436e+000	9661990	9784190	21456000	110789
1054	-9.73173e+006	-9.83252e+006	-2.15838e+007	2.58778e+000	9731730	9832520	21583800	180842			56.2	0.5	93	-2.14667e+07	1054	-9.66052e+006	-9.83069e+006	-2.16475e+007	2.58778e+000	9660520	9830690	21647500	181422
1055	-9.73903e+006	-9.85974e+006	-2.16877e+007	1.42823e+000	9739030	9859740	21687700	100648			56	0.5	90.5	-2.16756e+07	1055	-9.67026e+006	-9.86457e+006	-2.17762e+007	1.42823e+000	9670260	9864570	21776200	101174
1056	-9.78256e+006	-9.89846e+006	-2.18025e+007	1.38086e+000	9782560	9898460	21802500	98299			54.7	0.5	87.9	-2.18124e+07	1056	-9.74228e+006	-9.91509e+006	-2.19107e+007	1.38086e+000	9742280	9915090	21910700	99033.4
1057	-9.75434e+006	-9.87881e+006	-2.17504e+007	1.19508e+000	9754340	9878810	21750400	84666.5			55.7	0.5	89.2	-2.17697e+07	1057	-9.69435e+006	-9.88958e+006	-2.18544e+007	1.19508e+000	9694350	9889580	21854400	85230.6
1058	-9.76134e+006	-9.87764e+006	-2.17386e+007	1.53598e+000	9761340	9877640	21738600	108737			54.8	0.5	89.4	-2.17275e+07	1058	-9.70900e+006	-9.88871e+006	-2.18362e+007	1.53598e+000	9709000	9888710	21836200	109427
1059	-9.74914e+006	-9.85811e+006	-2.16710e+007	1.94314e+000	9749140	9858110	21671000	136789			55	0.5	91.1	-2.16172e+07	1059	-9.68901e+006	-9.86372e+006	-2.17540e+007	1.94314e+000	9689010	9863720	21754000	137475
1060	-9.73989e+006	-9.83636e+006	-2.15913e+007	2.60041e+000	9739890	9836360	21591300	181870			54.9	0.5	92.9	-2.14731e+07	1060	-9.67842e+006	-9.83690e+006	-2.16550e+007	2.60041e+000	9678420	9836900	21655000	182498
1061	-9.79146e+006	-9.89704e+006	-2.17878e+007	1.26509e+000	9791460	9897040	21787800	89974.5			53.8	0.5	88.1	-2.17968e+07	1061	-9.75740e+006	-9.91294e+006	-2.18868e+007	1.26509e+000	9757400	9912940	21886800	90595.6
1062	-9.82042e+006	-9.91225e+006	-2.18210e+007	8.33731e-001	9820420	9912250	21821000	59493.8			52.9	0.5	86.9	-2.18586e+07	1062	-9.80642e+006	-9.93259e+006	-2.19181e+007	8.33731e-001	9806420	9932590	21918100	59925
1063	-9.84314e+006	-9.92511e+006	-2.18508e+007	1.03042e+000	9843140	9925110	21850800	73743.2			52.4	0.5	85.9	-2.18697e+07	1063	-9.84028e+006	-9.94707e+006	-2.19434e+007	1.03042e+000	9840280	9947070	21943400	74271.6
1064	-9.77085e+006	-9.89884e+006	-2.18157e+007	1.51179e+000	9770850	9898840	21815700	107699			55.7	0.5	87.8	-2.18256e+07	1064	-9.72161e+006	-9.91556e+006	-2.19333e+007	1.51179e+000	9721610	9915560	21933300	108559
1065	-9.74228e+006	-9.87497e+006	-2.17467e+007	1.23501e+000	9742280	9874970	21746700	87443.2			56.5	0.5	89.3	-2.17664e+07	1065	-9.67423e+006	-9.88451e+006	-2.18538e+007	1.23501e+000	9674230	9884510	21853800	88029.9
1066	-9.73515e+006	-9.85060e+006	-2.16543e+007	1.97894e+000	9735150	9850600	21654300	139077			56.7	0.5	91.3	-2.15984e+07	1066	-9.66203e+006	-9.85309e+006	-2.17375e+007	1.97894e+000	9662030	9853090	21737500	139731
1067	-9.72698e+006	-9.82665e+006	-2.15646e+007	1.77749e+000	9726980	9826650	21564600	124013			57.5	0.5	93.2	-2.14978e+07	1067	-9.65073e+006	-9.82200e+006	-2.16218e+007	1.77749e+000	9650730	9822000	21621800	124331
1068	-9.72687e+006	-9.81449e+006	-2.15150e+007	1.19283e+000	9726870	9814490	21515000	82896.3			59.8	0.5	93.5	-2.14681e+07	1068	-9.64484e+006	-9.80324e+006	-2.15510e+007	1.19283e+000	9644840	9803240	21551000	82956.9
1069	-9.73490e+006	-9.80984e+006	-2.14879e+007	1.32209e+000	9734900	9809840	21487900	91701.7			61.4	0.5	93.3	-2.14136e+07	1069	-9.64944e+006	-9.79317e+006	-2.15053e+007	1.32209e+000	9649440	9793170	21505300	91624.9
1070	-9.77634e+006	-9.79622e+006	-2.12897e+007	1.97991e+000	9776340	9796220	21289700	135408			64.6	0.5	95.1	-2.10729e+07	1070	-9.74501e+006	-9.74957e+006	-2.12083e+007	1.97991e+000	9745010	9749570	21208300	134365
1071	-9.76198e+006	-9.79514e+006	-2.14008e+007	1.61836e+000	9761980	9795140	21400800	111559			63.3	0.5	93.7	-2.12601e+07	1071	-9.68842e+006	-9.77003e+006	-2.13717e+007	1.61836e+000	9688420	9770030	21371700	111086
1072	-9.73340e+006	-9.86139e+006	-2.10490e+007	3.77715e-001	9733400	9861390	21049000	25387.1			68.5	0.5	99	-2.08365e+07	1072	-9.69284e+006	-9.88273e+006	-2.08619e+007	3.77715e-001	9692840	9882730	20861900	25025
1073	-9.72707e+006	-9.88376e+006	-2.10008e+007	5.00205e-001	9727070	9883760	21000800	33511.7			69.3	0.5	98.7	-2.07443e+07	1073	-9.68078e+006	-9.91758e+006	-2.07778e+007	5.00205e-001	9680780	9917580	20777800	32950.4
1074	-9.72693e+006	-9.95264e+006	-2.09313e+007	2.67582e+000	9726930	9952640	20931300	178623			73	0.5	98	-2.04664e+07	1074	-9.67498e+006	-1.00267e+007	-2.06450e+007	2.67582e+000	9674980	10026700	20645000	174951
1075	-9.73806e+006	-9.91954e+006	-2.10099e+007	1.83185e+000	9738060	9919540	21009900	122939			70.1	0.5	98	-2.06576e+07	1075	-9.69454e+006	-9.97104e+006	-2.07805e+007	1.83185e+000	9694540	9971040	20780500	120883
1076	-9.73541e+006	-9.93876e+006	-2.09799e+007	2.49769e+000	9735410	9938760	20979900	167314			70.9	0.5	97.1	-2.05502e+07	1076	-9.68494e+006	-9.99489e+006	-2.07175e+007	2.49769e+000	9684940	9994890	20717500	164104
1077	-9.73367e+006	-9.96398e+006	-2.09475e+007	1.66740e+000	9733670	9963980	20947500	111486			77.4	0.5	97.6	-2.05471e+07	1077	-9.68210e+006	-1.00422e+007	-2.06586e+007	1.66740e+000	9682100	10042200	20658600	109187
1078	-9.72388e+006	-9.96861e+006	-2.09029e+007	2.62373e+000	9723880	9968610	20902900	174829			75.6	0.5	97.6	-2.04109e+07	1078	-9.66640e+006	-1.00509e+007	-2.05857e+007	2.62373e+000	9666400	10050900	20585700	170853
1079	-9.72911e+006	-9.97984e+006	-2.09130e+007	2.31238e+000	9729110	9979840	20913000	154256			73.4	0.5	97	-2.04459e+07	1079	-9.67304e+006	-1.00635e+007	-2.06002e+007	2.31238e+000	9673040	10063500	20600200	150810
1080	-9.73601e+006	-9.94709e+006	-2.09740e+007	1.83167e+000	9736010	9947090	20974000	122670			79.2	0.5	96.6	-2.05652e+07	1080	-9.68044e+006	-1.00061e+007	-2.06879e+007	1.83167e+000	9680440	10006100	20687900	120099
1081	-9.76699e+006	-9.81414e+006	-2.12336e+007	1.74251e+000	9766990	9814140	21233600	118699			84.6	0.5	95.6	-2.09851e+07	1081	-9.72808e+006	-9.78484e+006	-2.11038e+007	1.74251e+000	9728080	9784840	21103800	117384
1082	-9.75785e+006	-9.85600e+006	-2.11544e+007	1.72082e+000	9757850	9856000	21154400	116618			82.9	0.5	95.8	-2.0857e+07	1082	-9.71272e+006	-9.85226e+006	-2.09736e+007	1.72082e+000	9712720	9852260	20973600	114937
1083	-9.74770e+006	-9.90789e+006	-2.10610e+007	1.78525e+000	9747700	9907890	21061000	120261			81.2	0.5	95.7	-2.06992e+07	1083	-9.69549e+006	-9.93594e+006	-2.08195e+007	1.78525e+000	9695490	9935940	20819500	118057
1084	-9.72437e+006	-9.81950e+006	-2.15380e+007	1.73234e+000	9724370	9819500	21538000	120601			90.9	0.5	93.3	-2.14509e+07	1084	-9.63834e+006	-9.80665e+006	-2.15715e+007	1.73234e+000	9638340	9806650	21571500	120653
1085	-9.73390e+006	-9.80810e+006	-2.14818e+007	1.74805e+000	9733900	9808100	21481800	121185			89.4	0.5	93.9	-2.13656e+07	1085	-9.65257e+006	-9.78941e+006	-2.14868e+007	1.74805e+000	9652570	9789410	21486800	120977
1086	-9.74723e+006	-9.79648e+006	-2.14210e+007	1.74021e+000	9747230	9796480	21421000	120104			87.9	0.5	94.3	-2.12723e+07	1086	-9.67177e+006	-9.77101e+006	-2.13924e+007	1.74021e+000	9671770	9771010	21392400	119595
1087	-9.77492e+006	-9.78545e+006	-2.13482e+007	1.82713e+000	9774920	9785450	21348200	125469			86.3	0.5	94.5	-2.11498e+07	1087	-9.71412e+006	-9.75273e+006	-2.12753e+007	1.82713e+000	9714120	9752730	21275300	124543
1088	-9.72237e+006	-9.84068e+006	-2.16265e+007	1.45457e+000	9722370	9840680	21626500	101968			91.9	0.5	91.7	-2.15904e+07	1088	-9.63107e+006	-9.83448e+006	-2.16924e+007	1.45457e+000	9631070	9834480	21692400	102261
1089	-9.72810e+006	-9.86068e+006	-2.17025e+007	1.25260e+000	9728100	9860680	21702500	88349.3			92.6	0.5	90.2	-2.17048e+07	1089	-9.63728e+006	-9.86063e+006	-2.17931e+007	1.25260e+000	9637280	9860630	21793100	88777.2
1090	-9.75239e+006	-9.87812e+006	-2.17495e+007	1.95373e+000	9752390	9878120	21749500	138397			94	0.5	89.3	-2.1716e+07	1090	-9.67792e+006	-9.88557e+006	-2.18544e+007	1.95373e+000	9677920	9885570	21854400	139279
1091	-9.74951e+006	-9.84953e+006	-2.16355e+007	1.88381e+000	9749510	9849530	21635500	132244			95.7	0.5	91.9	-2.15769e+07	1091	-9.68314e+006	-9.85129e+006	-2.17091e+007	1.88381e+000	9683140	9851290	21709100	132787
1092	-9.72917e+006	-9.79362e+006	-2.14274e+007	7.75979e-001	9729170	9793620	21427400	53557.5			97	0.5	97.4	-2.13984e+07	1092	-9.67330e+006	-9.78597e+006	-2.14520e+007	7.75979e-001	9673300	9785970	21452000	53583.9
1093	-9.73282e+006	-9.80265e+006	-2.14606e+007	1.03873e+000	9732820	9802650	21460600	71888.1			97.2	0.5	96.5	-2.14225e+07	1093	-9.67506e+006	-9.79679e+006	-2.14944e+007	1.03873e+000	9675060	9796790	21494400	71972.6
1094	-9.72543e+006	-9.78535e+006	-2.13973e+007	7.40649e-001	9725430	9785350	21397300	50992.2			96.9	0.5	98.3	-2.1364e+07	1094	-9.67149e+006	-9.77647e+006	-2.14150e+007	7.40649e-001	9671490	9776470	21415000	50991.8
1095	-9.72301e+006	-9.77768e+006	-2.13684e+007	8.51199e-001	9723010	9777680	21368400	58465.3			96	0.5	98.9	-2.13163e+07	1095	-9.66918e+006	-9.76608e+006	-2.13748e+007	8.51199e-001	9669180	9766080	21374800	58412.4
1096	-9.72323e+006	-9.76900e+006	-2.13327e+007	1.04374e+000	9723230	9769000	21332700	71487.5			93.8	0.5	99.4	-2.12519e+07	1096	-9.66995e+006	-9.75368e+006	-2.13234e+007	1.04374e+000	9669950	9753680	21323400	71334.2
1097	-9.72195e+006	-9.77022e+006	-2.13390e+007	9.83171e-001	9721950	9770220	21339000	67370.5			95.1	0.5	99.6	-2.12683e+07	1097	-9.66941e+006	-9.75658e+006	-2.13357e+007	9.83171e-001	9669410	9756580	21335700	67259.6
1098	-9.74257e+006	-9.76521e+006	-2.12978e+007	2.00397e+000	9742570	9765210	21297800	136945			90.1	0.5	98.7	-2.11197e+07	1098	-9.69444e+006	-9.74333e+006	-2.12566e+007	2.00397e+000	9694440	9743330	21256600	136322
1099	-9.73216e+006	-9.76515e+006	-2.13080e+007	1.90156e+000	9732160	9765150	21308000	130016			91.6	0.5	99.2	-2.11509e+07	1099	-9.68162e+006	-9.74615e+006	-2.12809e+007	1.90156e+000	9681620	9746150	21280900	129562
1100	-9.72778e+006	-9.76571e+006	-2.13147e+007	1.24136e+000	9727780	9765710	21314700	84911.4			93	0.5	99.7	-2.12139e+07	1100	-9.67901e+006	-9.74988e+006	-2.12988e+007	1.24136e+000	9679010	9749880	21298800	84694.6
1101	-9.72248e+006	-9.76279e+006	-2.13081e+007	9.01874e-001	9722480	9762790	21308100	61648.9			94.2	0.5	100	-2.12337e+07	1101	-9.67282e+006	-9.74753e+006	-2.12953e+007	9.01874e-001	9672820	9747530	21295300	61505.2
1102	-9.75257e+006	-9.76262e+006	-2.12261e+007	2.14498e+000	9752570	9762620	21226100	145825			88	0.5	99.4	-2.10021e+07	1102	-9.72531e+006	-9.72950e+006	-2.11479e+007	2.14498e+000	9725310	9729500	21147900	144789
1103	-9.74133e+006	-9.79185e+006	-2.11510e+007	2.25237e+000	9741330	9791850	21151000	152333			85.7	0.5	100	-2.08788e+07	1103	-9.70890e+006	-9.77913e+006	-2.10311e+007	2.25237e+000	9708900	9779130	21031100	150828
1104	-9.73077e+006	-9.82392e+006	-2.10758e+007	2.05303e+000	9730770	9823920	21075800	138142			83.4	0.5	101	-2.07774e+07	1104	-9.69412e+006	-9.83437e+006	-2.09155e+007	2.05303e+000	9694120	9834370	20915500	136421
1105	-9.72678e+006	-9.85324e+006	-2.10301e+007	1.98271e+000	9726780	9853240	21030100	133032			81.5	0.5	100	-2.07017e+07	1105	-9.68560e+006	-9.88032e+006	-2.08347e+007	1.98271e+000	9685600	9880320	20834700	131067
1106	-9.72165e+006	-9.91458e+006	-2.09478e+007	1.97829e+000	9721650	9914580	20947800	132092			77.3	0.5	99.7	-2.05573e+07	1106	-9.67384e+006	-9.97756e+006	-2.06894e+007	1.97829e+000	9673840	9977560	20689400	129620
1107	-9.72924e+006	-9.93408e+006	-2.09593e+007	1.79540e+000	9729240	9934080	20959300	120056			72.6	0.5	98.9	-2.05845e+07	1107	-9.68370e+006	-1.00027e+007	-2.07046e+007	1.79540e+000	9683700	10002700	20704600	117867
1108	-9.73227e+006	-9.84747e+006	-2.10583e+007	5.58750e-001	9732270	9847470	21058300	37568.4			67.8	0.5	99.6	-2.08474e+07	1108	-9.69396e+006	-9.86422e+006	-2.08850e+007	5.58750e-001	9693960	9864220	20885000	37068.5
1109	-9.72892e+006	-9.83189e+006	-2.10602e+007	6.36180e-001	9728920	9831890	21060200	42762.6			67.2	0.5	100	-2.08541e+07	1109	-9.69190e+006	-9.84389e+006	-2.08969e+007	6.36180e-001	9691900	9843890	20896900	42221.5
1110	-9.72849e+006	-9.81403e+006	-2.10763e+007	8.94260e-001	9728490	9814030	21076300	60157.8			66.2	0.5	101	-2.0871e+07	1110	-9.69403e+006	-9.81831e+006	-2.09312e+007	8.94260e-001	9694030	9818310	20931200	59470.4
1111	-9.74105e+006	-9.78513e+006	-2.11565e+007	9.29780e-001	9741050	9785130	21156500	62899.3			63.9	0.5	100	-2.09932e+07	1111	-9.71214e+006	-9.76744e+006	-2.10561e+007	9.29780e-001	9712140	9767440	21056100	62366.6
1112	-9.74820e+006	-9.77468e+006	-2.11962e+007	9.70338e-001	9748200	9774680	21196200	65832.4			63	0.5	99.6	-2.10466e+07	1112	-9.72110e+006	-9.74770e+006	-2.11124e+007	9.70338e-001	9721100	9747700	21112400	65345.8
1113	-9.74461e+006	-9.77210e+006	-2.13240e+007	9.84818e-001	9744610	9772100	21324000	67443.4			60.4	0.5	97.7	-2.12277e+07	1113	-9.69332e+006	-9.75249e+006	-2.12951e+007	9.84818e-001	9693320	9752490	21295100	67197
1114	-9.72507e+006	-9.82139e+006	-2.15450e+007	1.46033e+000	9725070	9821390	21545000	101722			58.7	0.5	93.3	-2.14921e+07	1114	-9.64427e+006	-9.81358e+006	-2.15938e+007	1.46033e+000	9644270	9813580	21593800	101904
1115	-9.72333e+006	-9.88727e+006	-2.09820e+007	1.93998e+000	9723330	9887270	20982000	129789			79.4	0.5	100	-2.06206e+07	1115	-9.67836e+006	-9.93505e+006	-2.07504e+007	1.93998e+000	9678360	9935050	20750400	127577
1116	-9.72229e+006	-9.90668e+006	-2.09583e+007	1.42984e+000	9722290	9906680	20958300	95530.4			71	0.5	98.9	-2.06098e+07	1116	-9.67271e+006	-9.95712e+006	-2.07053e+007	1.42984e+000	9672710	9957120	20705300	93749.1
1117	-9.72910e+006	-9.88599e+006	-2.10069e+007	9.10682e-001	9729100	9885990	21006900	61045.6			69.8	0.5	99.3	-2.07315e+07	1117	-9.68636e+006	-9.92565e+006	-2.07925e+007	9.10682e-001	9686360	9925650	20792500	60074.7
1118	-9.72859e+006	-9.86394e+006	-2.10268e+007	6.60113e-001	9728590	9863940	21026800	44292.4			68.8	0.5	99.5	-2.07857e+07	1118	-9.68694e+006	-9.89060e+006	-2.08300e+007	6.60113e-001	9686940	9890600	20830000	43633
1119	-9.75601e+006	-9.76474e+006	-2.12381e+007	1.00072e+000	9756010	9764740	21238100	68102.4			62.2	0.5	99	-2.11041e+07	1119	-9.72833e+006	-9.73098e+006	-2.11722e+007	1.00072e+000	9728330	9730980	21172200	67679.1
1120	-9.75407e+006	-9.76375e+006	-2.12804e+007	1.00411e+000	9754070	9763750	21280400	68543.9			61.3	0.5	98.4	-2.11649e+07	1120	-9.70945e+006	-9.74133e+006	-2.12334e+007	1.00411e+000	9709450	9741330	21233400	68206.4
1121	-9.74794e+006	-9.83937e+006	-2.15956e+007	1.79347e+000	9747940	9839370	21595600	125502			96.4	0.5	92.9	-2.15345e+07	1121	-9.68407e+006	-9.83951e+006	-2.16600e+007	1.79347e+000	9684070	9839510	21660000	125934
1122	-9.74450e+006	-9.82777e+006	-2.15516e+007	1.58537e+000	9744500	9827770	21551600	110546			96.9	0.5	94.1	-2.14958e+07	1122	-9.68385e+006	-9.82632e+006	-2.16063e+007	1.58537e+000	9683850	9826320	21606300	110851
1123	-9.73898e+006	-9.81473e+006	-2.15038e+007	1.48893e+000	9738980	9814730	21503800	103415			97.2	0.5	95.3	-2.14446e+07	1123	-9.67978e+006	-9.81104e+006	-2.15480e+007	1.48893e+000	9679780	9811040	21548000	103618
1124	-9.72751e+006	-9.79881e+006	-2.14502e+007	1.47810e+000	9727510	9798810	21450200	102198			56.2	0.5	96.2	-2.13756e+07	1124	-9.66612e+006	-9.79052e+006	-2.14778e+007	1.47810e+000	9666120	9790520	21477800	102258
1125	-9.73147e+006	-9.80767e+006	-2.14825e+007	1.90829e+000	9731470	9807670	21482500	132293			55.3	0.5	95.7	-2.1388e+07	1125	-9.67272e+006	-9.80256e+006	-2.15203e+007	1.90829e+000	9672720	9802560	21520300	132487
1126	-9.73116e+006	-9.81463e+006	-2.15112e+007	2.36200e+000	9731160	9814630	21511200	164117			54.4	0.5	95	-2.13912e+07	1126	-9.67045e+006	-9.81057e+006	-2.15553e+007	2.36200e+000	9670450	9810570	21555300	164432
1127	-9.72818e+006	-9.78328e+006	-2.13861e+007	1.40972e+000	9728180	9783280	21386100	96977.2			57.2	0.5	97.6	-2.12966e+07	1127	-9.67081e+006	-9.77108e+006	-2.13936e+007	1.40972e+000	9670810	9771080	21393600	96889
1128	-9.77345e+006	-9.87854e+006	-2.17301e+007	1.61906e+000	9773450	9878540	21730100	114577			53.9	0.5	89.5	-2.1706e+07	1128	-9.72826e+006	-9.88962e+006	-2.18206e+007	1.61906e+000	9728260	9889620	21820600	115261
1129	-9.75597e+006	-9.85791e+006	-2.16633e+007	1.87714e+000	9755970	9857910	21663300	132087			53.8	0.5	91.2	-2.16084e+07	1129	-9.70330e+006	-9.86392e+006	-2.17405e+007	1.87714e+000	9703300	9863920	21740500	132712
1130	-9.74580e+006	-9.83949e+006	-2.15982e+007	2.13555e+000	9745800	9839490	21598200	149462			53.7	0.5	92.9	-2.15112e+07	1130	-9.69093e+006	-9.84136e+006	-2.16607e+007	2.13555e+000	9690930	9841360	21660700	149989
1131	-9.73797e+006	-9.82144e+006	-2.15323e+007	2.11894e+000	9737970	9821440	21532300	147501			53.3	0.5	94.6	-2.1433e+07	1131	-9.68370e+006	-9.81997e+006	-2.15805e+007	2.11894e+000	9683700	9819970	21580500	147856
1132	-9.79934e+006	-9.89621e+006	-2.17765e+007	1.36967e+000	9799340	9896210	21776500	97345.8			52.9	0.5	88.1	-2.17691e+07	1132	-9.77161e+006	-9.91142e+006	-2.18664e+007	1.36967e+000	9771610	9911420	21866400	97963.6
1133	-9.83183e+006	-9.91346e+006	-2.18145e+007	1.15577e+000	9831830	9913460	21814500	82456.3			52	0.5	86.8	-2.182e+07	1133	-9.82210e+006	-9.93260e+006	-2.19025e+007	1.15577e+000	9822100	9932600	21902500	83003.7
1134	-9.86797e+006	-9.93339e+006	-2.18598e+007	1.47275e+000	9867970	9933390	21859800	105540			51.5	0.5	85.1	-2.18391e+07	1134	-9.87870e+006	-9.95676e+006	-2.19446e+007	1.47275e+000	9878700	9956760	21944600	106267
1135	-9.88179e+006	-9.96391e+006	-2.19707e+007	2.17862e+000	9881790	9963910	21970700	157531			54.6	0.5	83.2	-2.19349e+07	1135	-9.90796e+006	-1.00001e+007	-2.20924e+007	2.17862e+000	9907960	10000100	22092400	159128
1136	-9.75389e+006	-9.89546e+006	-2.18188e+007	1.59297e+000	9753890	9895460	21818800	113461			56.7	0.5	87.8	-2.18306e+07	1136	-9.69115e+006	-9.91075e+006	-2.19441e+007	1.59297e+000	9691150	9910750	21944100	114398
1137	-9.73174e+006	-9.86801e+006	-2.17288e+007	1.61120e+000	9731740	9868010	21728800	113888			57.4	0.5	89.8	-2.17196e+07	1137	-9.65175e+006	-9.87406e+006	-2.18335e+007	1.61120e+000	9651750	9874060	21833500	114597
1138	-9.72482e+006	-9.84217e+006	-2.16301e+007	1.83055e+000	9724820	9842170	21630100	128369			57.8	0.5	91.7	-2.15786e+07	1138	-9.64145e+006	-9.84059e+006	-2.17070e+007	1.83055e+000	9641450	9840590	21707000	128876
1139	-9.72265e+006	-9.82312e+006	-2.15545e+007	1.44507e+000	9722650	9823120	21554500	100729			60.2	0.5	92.6	-2.1501e+07	1139	-9.63229e+006	-9.81258e+006	-2.16017e+007	1.44507e+000	9632290	9812580	21601700	100871
1140	-9.73239e+006	-9.81442e+006	-2.15092e+007	1.56376e+000	9732390	9814420	21509200	108640			62	0.5	92.6	-2.1422e+07	1140	-9.63956e+006	-9.79695e+006	-2.15306e+007	1.56376e+000	9639560	9796950	21530600	108563
1141	-9.77726e+006	-9.80748e+006	-2.12822e+007	2.06199e+000	9777260	9807480	21282200	140980			65.3	0.5	94.3	-2.10453e+07	1141	-9.74239e+006	-9.76081e+006	-2.11863e+007	2.06199e+000	9742390	9760810	21186300	139733
1142	-9.76353e+006	-9.79810e+006	-2.14113e+007	1.95429e+000	9763530	9798100	21411300	134834			63.9	0.5	93	-2.12444e+07	1142	-9.68408e+006	-9.77080e+006	-2.13792e+007	1.95429e+000	9684080	9770800	21379200	134210
1143	-9.74679e+006	-9.90976e+006	-2.10554e+007	2.38513e+000	9746790	9909760	21055400	160608			69	0.5	96	-2.0671e+07	1143	-9.69866e+006	-9.93683e+006	-2.08316e+007	2.38513e+000	9698660	9936830	20831600	157884
1144	-9.76067e+006	-9.86853e+006	-2.11533e+007	2.34197e+000	9760670	9868530	21153300	158754			67.4	0.5	94.8	-2.08216e+07	1144	-9.71603e+006	-9.85906e+006	-2.09804e+007	2.34197e+000	9716030	9859060	20980400	156539
1145	-9.73443e+006	-9.96707e+006	-2.09476e+007	2.17933e+000	9734430	9967070	20947600	145729			71.5	0.5	96.2	-2.05047e+07	1145	-9.67806e+006	-1.00339e+007	-2.06504e+007	2.17933e+000	9678060	10033900	20650400	142582
1146	-9.73154e+006	-9.98178e+006	-2.09210e+007	1.94497e+000	9731540	9981780	20921000	129837			77.4	0.5	96.5	-2.04699e+07	1146	-9.67273e+006	-1.00628e+007	-2.05997e+007	1.94497e+000	9672730	10062800	20599700	126841
1147	-9.72921e+006	-1.00037e+007	-2.08896e+007	2.05910e+000	9729210	10003700	20889600	137197			75.6	0.5	96.4	-2.04108e+07	1147	-9.66873e+006	-1.00981e+007	-2.05480e+007	2.05910e+000	9668730	10098100	20548000	133869
1148	-9.73024e+006	-1.00093e+007	-2.08882e+007	2.25580e+000	9730240	10009300	20888200	150311			73.8	0.5	96	-2.03938e+07	1148	-9.66889e+006	-1.01027e+007	-2.05441e+007	2.25580e+000	9668890	10102700	20544100	146631
1149	-9.73968e+006	-9.96064e+006	-2.09754e+007	1.84648e+000	9739680	9960640	20975400	123723			79.4	0.5	95.6	-2.05528e+07	1149	-9.68086e+006	-1.00192e+007	-2.06765e+007	1.84648e+000	9680860	10019200	20676500	121006
1150	-9.71963e+006	-9.82912e+006	-2.15820e+007	1.76525e+000	9719630	9829120	21582000	123305			90.5	0.5	92.3	-2.15043e+07	1150	-9.62481e+006	-9.81707e+006	-2.16276e+007	1.76525e+000	9624810	9817070	21627600	123450
1151	-9.72681e+006	-9.81736e+006	-2.15268e+007	1.77367e+000	9726810	9817360	21526800	123377			89	0.5	92.8	-2.1421e+07	1151	-9.63419e+006	-9.79901e+006	-2.15444e+007	1.77367e+000	9634190	9799010	21544400	123254
1152	-9.74417e+006	-9.80685e+006	-2.14664e+007	1.33857e+000	9744170	9806850	21466400	92709.5			87.7	0.5	93.3	-2.13604e+07	1152	-9.66082e+006	-9.78320e+006	-2.14531e+007	1.33857e+000	9660820	9783200	21453100	92410.8
1153	-9.77476e+006	-9.80938e+006	-2.12701e+007	1.80425e+000	9774760	9809380	21270100	123246			84.6	0.5	94.5	-2.10249e+07	1153	-9.73489e+006	-9.76843e+006	-2.11481e+007	1.80425e+000	9734890	9768430	21148100	121920
1154	-9.76328e+006	-9.85367e+006	-2.11789e+007	1.80756e+000	9763280	9853670	21178900	122728			83	0.5	94.7	-2.08772e+07	1154	-9.71623e+006	-9.84029e+006	-2.09999e+007	1.80756e+000	9716230	9840290	20999900	120944
1155	-9.75321e+006	-9.91446e+006	-2.10769e+007	1.84691e+000	9753210	9914460	21076900	124595			81.3	0.5	94.7	-2.07072e+07	1155	-9.69877e+006	-9.93713e+006	-2.08318e+007	1.84691e+000	9698770	9937130	20831800	122259
1156	-9.76219e+006	-9.79305e+006	-2.13920e+007	1.76210e+000	9762190	9793050	21392000	121384			86.3	0.5	93.4	-2.12105e+07	1156	-9.68604e+006	-9.75972e+006	-2.13319e+007	1.76210e+000	9686040	9759720	21331900	120563
1157	-9.71865e+006	-9.85207e+006	-2.16768e+007	1.80015e+000	9718650	9852070	21676800	126682			91.4	0.5	90.7	-2.16316e+07	1157	-9.61869e+006	-9.84756e+006	-2.17583e+007	1.80015e+000	9618690	9847560	21758300	127176
1158	-9.73312e+006	-9.87579e+006	-2.17593e+007	1.74771e+000	9733120	9875790	21759300	123838			92.4	0.5	89.1	-2.17454e+07	1158	-9.64272e+006	-9.88057e+006	-2.18692e+007	1.74771e+000	9642720	9880570	21869200	124627
1159	-9.76654e+006	-9.89369e+006	-2.17990e+007	2.25744e+000	9766540	9893690	21799000	160591			94.2	0.5	88.1	-2.17565e+07	1159	-9.69948e+006	-9.90620e+006	-2.19171e+007	2.25744e+000	9699480	9906200	21917100	161809
1160	-9.80435e+006	-9.90912e+006	-2.18242e+007	2.31067e+000	9804350	9909120	21824200	164860			95.8	0.5	87	-2.17731e+07	1160	-9.76347e+006	-9.92694e+006	-2.19380e+007	2.31067e+000	9763470	9926940	21938000	166160
1161	-9.81811e+006	-9.90744e+006	-2.18036e+007	2.17077e+000	9818110	9907440	21803600	154684			97.2	0.5	87.2	-2.17503e+07	1161	-9.78658e+006	-9.92453e+006	-2.19050e+007	2.17077e+000	9786580	9924530	21905000	155788
1162	-9.84755e+006	-9.92711e+006	-2.18545e+007	2.06197e+000	9847550	9927110	21854500	147627			97.3	0.5	85.6	-2.18126e+07	1162	-9.83436e+006	-9.94972e+006	-2.19602e+007	2.06197e+000	9834360	9949720	21960200	148797
1163	-9.88105e+006	-9.94594e+006	-2.18980e+007	2.08395e+000	9881050	9945940	21898000	149834			97.6	0.5	84.1	-2.18528e+07	1163	-9.88932e+006	-9.97355e+006	-2.20026e+007	2.08395e+000	9889320	9973550	22002600	151088
1164	-9.91801e+006	-9.96449e+006	-2.19368e+007	2.13877e+000	9918010	9964490	21936800	154386			97.8	0.5	82.5	-2.18825e+07	1164	-9.95104e+006	-9.99705e+006	-2.20369e+007	2.13877e+000	9951040	9997050	22036900	155718
1165	-9.95061e+006	-9.98222e+006	-2.19767e+007	1.47752e+000	9950610	9982220	21976700	107073			97.9	0.5	81.1	-2.19656e+07	1165	-1.00036e+007	-1.00187e+007	-2.20727e+007	1.47752e+000	10003600	10018700	22072700	108016
1166	-9.97941e+006	-9.99662e+006	-2.20068e+007	1.11204e+000	9979410	9996620	22006800	80834.6			98	0.5	79.8	-2.20167e+07	1166	-1.00362e+007	-1.00503e+007	-2.20975e+007	1.11204e+000	10036200	10050300	22097500	81549.2
1167	-9.96517e+006	-9.98427e+006	-2.19705e+007	1.27552e+000	9965170	9984270	21970500	92424.5			98.7	0.5	80.6	-2.19653e+07	1167	-1.00208e+007	-1.00275e+007	-2.20577e+007	1.27552e+000	10020800	10027500	22057700	93197.1
1168	-9.92129e+006	-9.95959e+006	-2.19136e+007	1.97681e+000	9921290	9959590	21913600	142450			99.1	0.5	82.7	-2.18598e+07	1168	-9.95449e+006	-9.98942e+006	-2.20022e+007	1.97681e+000	9954490	9989420	22002200	143553
1169	-9.88647e+006	-9.94141e+006	-2.18741e+007	1.92928e+000	9886470	9941410	21874100	138475			98.8	0.5	84.2	-2.18274e+07	1169	-9.89844e+006	-9.96681e+006	-2.19659e+007	1.92928e+000	9898440	9966810	21965900	139509
1170	-9.79768e+006	-9.88779e+006	-2.17437e+007	2.51182e+000	9797680	9887790	21743700	178056			97.5	0.5	88.8	-2.16572e+07	1170	-9.75587e+006	-9.89997e+006	-2.18353e+007	2.51182e+000	9755870	9899970	21835300	179147
1171	-9.76771e+006	-9.86245e+006	-2.16701e+007	2.56267e+000	9767710	9862450	21670100	180475			96.9	0.5	91	-2.15701e+07	1171	-9.70985e+006	-9.86799e+006	-2.17506e+007	2.56267e+000	9709850	9867990	21750600	181353
1172	-9.72645e+006	-9.78548e+006	-2.13968e+007	5.12478e-001	9726450	9785480	21396800	35282.6			97.8	0.5	98.4	-2.13804e+07	1172	-9.67425e+006	-9.77734e+006	-2.14157e+007	5.12478e-001	9674250	9777340	21415700	35287.3
1173	-9.72972e+006	-9.79249e+006	-2.14222e+007	7.64855e-001	9729720	9792490	21422200	52768.8			97.9	0.5	97.7	-2.13947e+07	1173	-9.67607e+006	-9.78556e+006	-2.14475e+007	7.64855e-001	9676070	9785560	21447500	52800.7
1174	-9.73579e+006	-9.80193e+006	-2.14547e+007	8.37633e-001	9735790	9801930	21454700	57948.1			98.1	0.5	96.8	-2.14309e+07	1174	-9.68123e+006	-9.79692e+006	-2.14888e+007	8.37633e-001	9681230	9796920	21488800	58022.3
1175	-9.72252e+006	-9.77807e+006	-2.13704e+007	6.70437e-001	9722520	9778070	21370400	46056.3			97.1	0.5	99.1	-2.1334e+07	1175	-9.67072e+006	-9.76775e+006	-2.13801e+007	6.70437e-001	9670720	9767750	21380100	46029.1
1176	-9.72397e+006	-9.77989e+006	-2.13765e+007	4.97933e-001	9723970	9779890	21376500	34223.8			97.9	0.5	99	-2.13541e+07	1176	-9.67335e+006	-9.77040e+006	-2.13883e+007	4.97933e-001	9673350	9770400	21388300	34210.4
1177	-9.72618e+006	-9.78343e+006	-2.13887e+007	5.25373e-001	9726180	9783430	21388700	36146.9			98.5	0.5	98.7	-2.13692e+07	1177	-9.67537e+006	-9.77507e+006	-2.14053e+007	5.25373e-001	9675370	9775070	21405300	36146.4
1178	-9.72023e+006	-9.77052e+006	-2.13419e+007	8.88457e-001	9720230	9770520	21341900	60891.6			96.3	0.5	99.8	-2.12822e+07	1178	-9.66907e+006	-9.75829e+006	-2.13431e+007	8.88457e-001	9669070	9758290	21343100	60815.4
1179	-9.74623e+006	-9.75416e+006	-2.12490e+007	2.30692e+000	9746230	9754160	21249000	157052			89.7	0.5	99.9	-2.10375e+07	1179	-9.70701e+006	-9.73123e+006	-2.11946e+007	2.30692e+000	9707010	9731230	21194600	156208
1180	-9.73316e+006	-9.75486e+006	-2.12650e+007	1.92232e+000	9733160	9754860	21265000	130990			91.4	0.5	100	-2.10945e+07	1180	-9.68902e+006	-9.73440e+006	-2.12255e+007	1.92232e+000	9689020	9734400	21225500	130424
1181	-9.72374e+006	-9.75608e+006	-2.12794e+007	1.27115e+000	9723740	9756080	21279400	86695.9			92.9	0.5	101	-2.11672e+07	1181	-9.67675e+006	-9.73836e+006	-2.12539e+007	1.27115e+000	9676750	9738360	21253900	86411.9
1182	-9.71876e+006	-9.76263e+006	-2.13111e+007	1.02809e+000	9718760	9762630	21311100	70286.4			95.5	0.5	100	-2.1232e+07	1182	-9.66897e+006	-9.74828e+006	-2.13023e+007	1.02809e+000	9668970	9748280	21302300	70144.7
1183	-9.72000e+006	-9.75572e+006	-2.12817e+007	1.17730e+000	9720000	9755720	21281700	80301.8			94.4	0.5	101	-2.11833e+07	1183	-9.67235e+006	-9.73965e+006	-2.12636e+007	1.17730e+000	9672350	9739650	21263600	80084.6
1184	-9.74302e+006	-9.76715e+006	-2.11826e+007	2.24028e+000	9743020	9767150	21182600	151796			87.5	0.5	101	-2.09407e+07	1184	-9.71512e+006	-9.74325e+006	-2.10925e+007	2.24028e+000	9715120	9743250	21092500	150610
1185	-9.73249e+006	-9.79395e+006	-2.11128e+007	2.18718e+000	9732490	9793950	21112800	147482			85.2	0.5	101	-2.08367e+07	1185	-9.69986e+006	-9.78912e+006	-2.09842e+007	2.18718e+000	9699860	9789120	20984200	145954
1186	-9.72325e+006	-9.81926e+006	-2.10497e+007	2.03536e+000	9723250	9819260	21049700	136650			83.1	0.5	102	-2.07513e+07	1186	-9.68713e+006	-9.83339e+006	-2.08879e+007	2.03536e+000	9687130	9833390	20887900	134944
1187	-9.72104e+006	-9.84763e+006	-2.10123e+007	1.94120e+000	9721040	9847630	21012300	130041			81.2	0.5	101	-2.06892e+07	1187	-9.68109e+006	-9.87738e+006	-2.08192e+007	1.94120e+000	9681090	9877380	20819200	128153
1188	-9.71431e+006	-9.90527e+006	-2.09271e+007	1.93870e+000	9714310	9905270	20927100	129201			75.6	0.5	101	-2.05427e+07	1188	-9.66756e+006	-9.96941e+006	-2.06719e+007	1.93870e+000	9667560	9969410	20671900	126818
1189	-9.71863e+006	-9.89971e+006	-2.09504e+007	2.24163e+000	9718630	9899710	20950400	149644			77.3	0.5	101	-2.05589e+07	1189	-9.67408e+006	-9.95952e+006	-2.07085e+007	2.24163e+000	9674080	9959520	20708500	147023
1190	-9.71760e+006	-9.91126e+006	-2.09346e+007	1.11546e+000	9717600	9911260	20934600	74394.7			73.6	0.5	100	-2.06058e+07	1190	-9.67113e+006	-9.97573e+006	-2.06802e+007	1.11546e+000	9671130	9975730	20680200	73028.7
1191	-9.72178e+006	-9.91150e+006	-2.09514e+007	9.47890e-001	9721780	9911500	20951400	63304.1			72.5	0.5	99.8	-2.06402e+07	1191	-9.67594e+006	-9.97209e+006	-2.07035e+007	9.47890e-001	9675940	9972090	20703500	62167.6
1192	-9.72758e+006	-9.84669e+006	-2.10399e+007	8.71969e-001	9727580	9846690	21039900	58540.8			68.1	0.5	100	-2.08042e+07	1192	-9.68941e+006	-9.86792e+006	-2.08627e+007	8.71969e-001	9689410	9867920	20862700	57750.7
1193	-9.73761e+006	-9.77576e+006	-2.11519e+007	9.30128e-001	9737610	9775760	21151900	62883.7			63.4	0.5	101	-2.09943e+07	1193	-9.70988e+006	-9.75705e+006	-2.10572e+007	9.30128e-001	9709880	9757050	21057200	62377.7
1194	-9.72559e+006	-9.82902e+006	-2.10495e+007	1.00323e+000	9725590	9829020	21049500	67371.9			67.3	0.5	101	-2.08222e+07	1194	-9.69030e+006	-9.84471e+006	-2.08896e+007	1.00323e+000	9690300	9844710	20889600	66544.1
1195	-9.73389e+006	-9.76740e+006	-2.11450e+007	9.22332e-001	9733890	9767400	21145000	62308.2			62.9	0.5	102	-2.09923e+07	1195	-9.70708e+006	-9.74822e+006	-2.10546e+007	9.22332e-001	9707080	9748220	21054600	61827.1
1196	-9.74473e+006	-9.76639e+006	-2.11903e+007	9.85220e-001	9744730	9766390	21190300	66795.7			62.5	0.5	100	-2.10452e+07	1196	-9.71892e+006	-9.73925e+006	-2.11120e+007	9.85220e-001	9718920	9739250	21112000	66330.6
1197	-9.74120e+006	-9.76786e+006	-2.13100e+007	1.01010e+000	9741200	9767860	21310000	69091.6			59.8	0.5	98.5	-2.12124e+07	1197	-9.69147e+006	-9.74870e+006	-2.12815e+007	1.01010e+000	9691470	9748700	21281500	68844.1
1198	-9.73102e+006	-9.77157e+006	-2.13354e+007	9.66121e-001	9731020	9771570	21335400	66199.1			58.4	0.5	98.4	-2.12567e+07	1198	-9.67805e+006	-9.75556e+006	-2.13229e+007	9.66121e-001	9678050	9755560	21322900	66040.8
1199	-1.00857e+007	-1.01611e+007	-2.25728e+007	2.03529e+000	10085700	10161100	22572800	154905			96.5	0.5	54.4	-2.24676e+07	1199	-1.00369e+007	-1.01613e+007	-2.26225e+007	2.03529e+000	10036900	10161300	22622500	155305
1200	-1.00654e+007	-1.01508e+007	-2.25510e+007	1.75053e+000	10065400	10150800	22551000	132946			96.1	0.5	55.9	-2.24797e+07	1200	-1.00136e+007	-1.01532e+007	-2.26126e+007	1.75053e+000	10013600	10153200	22612600	133401
1201	-1.00463e+007	-1.01414e+007	-2.25316e+007	1.61113e+000	10046300	10141400	22531600	122122			95.8	0.5	57.4	-2.24825e+07	1201	-9.99261e+006	-1.01461e+007	-2.26046e+007	1.61113e+000	9992610	10146100	22604600	122641
1202	-9.97057e+006	-1.01136e+007	-2.24938e+007	2.20645e+000	9970570	10113600	22493800	166459			93.1	0.5	62.8	-2.24654e+07	1202	-9.91409e+006	-1.01336e+007	-2.26319e+007	2.20645e+000	9914090	10133600	22631900	167991
1203	-9.97029e+006	-1.01093e+007	-2.24764e+007	2.05501e+000	9970290	10109300	22476400	154828			93.4	0.5	64.3	-2.24679e+07	1203	-9.93154e+006	-1.01356e+007	-2.26227e+007	2.05501e+000	9931540	10135600	22622700	156416
1204	-9.95280e+006	-1.01094e+007	-2.24945e+007	1.46806e+000	9952800	10109400	22494500	110712			92.3	0.5	64.8	-2.2553e+07	1204	-9.90892e+006	-1.01401e+007	-2.26637e+007	1.46806e+000	9908920	10140100	22663700	112029
1205	-9.98349e+006	-1.01196e+007	-2.25054e+007	1.38388e+000	9983490	10119600	22505400	104528			92.1	0.5	59.9	-2.25057e+07	1205	-9.90324e+006	-1.01256e+007	-2.26102e+007	1.38388e+000	9903240	10125600	22610200	105162
1206	-9.98846e+006	-1.01186e+007	-2.24964e+007	1.28471e+000	9988460	10118600	22496400	96982.6			91	0.5	59.1	-2.24865e+07	1206	-9.89996e+006	-1.01183e+007	-2.25835e+007	1.28471e+000	9899960	10118300	22583500	97420.4
1207	-1.00080e+007	-1.01182e+007	-2.24751e+007	1.25468e+000	10008000	10118200	22475100	94607.2			89.7	0.5	58.1	-2.24413e+07	1207	-9.92040e+006	-1.01116e+007	-2.25359e+007	1.25468e+000	9920400	10111600	22535900	94845
1208	-1.00739e+007	-1.01200e+007	-2.24167e+007	1.53085e+000	10073900	10120000	22416700	115106			87.7	0.5	56.1	-2.22928e+07	1208	-1.00077e+007	-1.01017e+007	-2.24079e+007	1.53085e+000	10007700	10101700	22407900	114841
1209	-1.00381e+007	-1.01148e+007	-2.24309e+007	1.46406e+000	10038100	10114800	22430900	110106			88.2	0.5	57.2	-2.23413e+07	1209	-9.95784e+006	-1.01001e+007	-2.24514e+007	1.46406e+000	9957840	10100100	22451400	110061
1210	-1.00844e+007	-1.01470e+007	-2.25165e+007	1.47522e+000	10084400	10147000	22516500	111796			91	0.5	54.4	-2.24256e+07	1210	-1.00262e+007	-1.01379e+007	-2.25374e+007	1.47522e+000	10026200	10137900	22537400	111815
1211	-1.00879e+007	-1.01412e+007	-2.24891e+007	1.48372e+000	10087900	10141200	22489100	112217			89.8	0.5	54.6	-2.23854e+07	1211	-1.00290e+007	-1.01288e+007	-2.24976e+007	1.48372e+000	10029000	10128800	22497600	112127
1212	-1.00949e+007	-1.01341e+007	-2.24532e+007	1.44156e+000	10094900	10134100	22453200	108750			88.5	0.5	54.8	-2.23355e+07	1212	-1.00385e+007	-1.01181e+007	-2.24442e+007	1.44156e+000	10038500	10118100	22444200	108524
1213	-1.01069e+007	-1.01255e+007	-2.24059e+007	1.53955e+000	10106900	10125500	22405900	115760			87.2	0.5	55	-2.22568e+07	1213	-1.00550e+007	-1.01046e+007	-2.23726e+007	1.53955e+000	10055000	10104600	22372600	115317
1214	-1.00857e+007	-1.01108e+007	-2.23671e+007	1.60863e+000	10085700	10110800	22367100	120533			86.5	0.5	56.4	-2.22116e+07	1214	-1.00233e+007	-1.00870e+007	-2.23321e+007	1.60863e+000	10023300	10087000	22332100	120025
1215	-1.01167e+007	-1.01303e+007	-2.23467e+007	1.83901e+000	10116700	10130300	22346700	137735			85.8	0.5	55.2	-2.21428e+07	1215	-1.00897e+007	-1.00906e+007	-2.22805e+007	1.83901e+000	10089700	10090600	22280500	136902
1216	-1.01089e+007	-1.01589e+007	-2.25406e+007	1.22322e+000	10108900	10158900	22540600	92924.7			91.5	0.5	53	-2.24591e+07	1216	-1.00581e+007	-1.01493e+007	-2.25520e+007	1.22322e+000	10058100	10149300	22552000	92889.5
1217	-1.01288e+007	-1.01704e+007	-2.25675e+007	1.16316e+000	10128800	10170400	22567500	88585.7			92	0.5	51.7	-2.24839e+07	1217	-1.00848e+007	-1.01608e+007	-2.25725e+007	1.16316e+000	10084800	10160800	22572500	88523.7
1218	-1.01031e+007	-1.01710e+007	-2.25959e+007	1.87392e+000	10103100	10171000	22595900	142934			97	0.5	53	-2.24947e+07	1218	-1.00575e+007	-1.01701e+007	-2.26376e+007	1.87392e+000	10057500	10170100	22637600	143227
1219	-1.01164e+007	-1.01767e+007	-2.26059e+007	1.73198e+000	10116400	10176700	22605900	132250			96.1	0.5	52.1	-2.25081e+07	1219	-1.00722e+007	-1.01744e+007	-2.26404e+007	1.73198e+000	10072200	10174400	22640400	132453
1220	-1.01201e+007	-1.01807e+007	-2.26185e+007	1.39964e+000	10120100	10180700	22618500	106985			97.8	0.5	51.9	-2.25483e+07	1220	-1.00789e+007	-1.01796e+007	-2.26553e+007	1.39964e+000	10078900	10179600	22655300	107176
1221	-1.01002e+007	-1.01692e+007	-2.25912e+007	1.63859e+000	10100200	10169200	22591200	124931			98.2	0.5	53.5	-2.25131e+07	1221	-1.00575e+007	-1.01702e+007	-2.26380e+007	1.63859e+000	10057500	10170200	22638000	125244
1222	-1.01158e+007	-1.01785e+007	-2.26137e+007	1.44809e+000	10115800	10178500	22613700	110637			98.8	0.5	52.4	-2.25443e+07	1222	-1.00764e+007	-1.01789e+007	-2.26549e+007	1.44809e+000	10076400	10178900	22654900	110875
1223	-1.00838e+007	-1.01599e+007	-2.25699e+007	1.82642e+000	10083800	10159900	22569900	138971			97.7	0.5	54.9	-2.24852e+07	1223	-1.00384e+007	-1.01621e+007	-2.26242e+007	1.82642e+000	10038400	10162100	22624200	139390
1224	-9.99415e+006	-1.01112e+007	-2.24602e+007	2.22157e+000	9994150	10111200	22460200	167267			94.7	0.5	64.1	-2.24262e+07	1224	-9.97008e+006	-1.01379e+007	-2.25935e+007	2.22157e+000	9970080	10137900	22593500	168875
1225	-9.99895e+006	-1.01064e+007	-2.24357e+007	1.82974e+000	9998950	10106400	22435700	137525			94.5	0.5	65.8	-2.24372e+07	1225	-9.99894e+006	-1.01403e+007	-2.25747e+007	1.82974e+000	9998940	10140300	22574700	138987
1226	-9.99798e+006	-1.01152e+007	-2.24729e+007	2.23682e+000	9997980	10115200	22472900	168594			95.1	0.5	62.5	-2.24214e+07	1226	-9.95891e+006	-1.01343e+007	-2.25900e+007	2.23682e+000	9958910	10134300	22590000	169943
1227	-1.00135e+007	-1.01227e+007	-2.24881e+007	1.88148e+000	10013500	10122700	22488100	142030			95.8	0.5	60.9	-2.24475e+07	1227	-9.96957e+006	-1.01368e+007	-2.25895e+007	1.88148e+000	9969570	10136800	22589500	142977
1228	-1.00296e+007	-1.01307e+007	-2.25045e+007	1.75786e+000	10029600	10130700	22504500	132916			96.3	0.5	59.4	-2.24591e+07	1228	-9.98257e+006	-1.01406e+007	-2.25920e+007	1.75786e+000	9982570	10140600	22592000	133650
1229	-1.00165e+007	-1.01044e+007	-2.24103e+007	1.84174e+000	10016500	10104400	22410300	138218			95.7	0.5	65.9	-2.23953e+07	1229	-1.00291e+007	-1.01377e+007	-2.25335e+007	1.84174e+000	10029100	10137700	22533500	139564
1230	-1.00112e+007	-1.01089e+007	-2.24339e+007	1.92725e+000	10011200	10108900	22433900	144877			95.9	0.5	64.4	-2.24073e+07	1230	-1.00024e+007	-1.01357e+007	-2.25522e+007	1.92725e+000	10002400	10135700	22552200	146157
1231	-1.00278e+007	-1.00998e+007	-2.23803e+007	1.64583e+000	10027800	10099800	22380300	123267			95.6	0.5	67.4	-2.23807e+07	1231	-1.00661e+007	-1.01395e+007	-2.25040e+007	1.64583e+000	10066100	10139500	22504000	124552
1232	-1.00302e+007	-1.01008e+007	-2.23818e+007	1.76878e+000	10030200	10100800	22381800	132499			96.9	0.5	66.3	-2.23582e+07	1232	-1.00540e+007	-1.01333e+007	-2.24907e+007	1.76878e+000	10054000	10133300	22490700	133681
1233	-1.00693e+007	-1.00854e+007	-2.22799e+007	1.23521e+000	10069300	10085400	22279900	91901.4			96.3	0.5	70.6	-2.2291e+07	1233	-1.01349e+007	-1.01684e+007	-2.23829e+007	1.23521e+000	10134900	10168400	22382900	92856.7
1234	-1.00690e+007	-1.00761e+007	-2.22421e+007	1.59297e+000	10069000	10076100	22242100	118176			97.2	0.5	71.3	-2.22144e+07	1234	-1.01230e+007	-1.01701e+007	-2.23326e+007	1.59297e+000	10123000	10170100	22332600	119299
1235	-1.00438e+007	-1.00958e+007	-2.23476e+007	1.41667e+000	10043800	10095800	22347600	105882			95.5	0.5	68.8	-2.23622e+07	1235	-1.01097e+007	-1.01414e+007	-2.24681e+007	1.41667e+000	10109700	10141400	22468100	107033
1236	-1.00151e+007	-1.01035e+007	-2.24077e+007	1.61014e+000	10015100	10103500	22407700	120809			94.4	0.5	67.3	-2.24286e+07	1236	-1.00456e+007	-1.01456e+007	-2.25494e+007	1.61014e+000	10045600	10145600	22549400	122210
1237	-9.98263e+006	-1.01079e+007	-2.24585e+007	1.71998e+000	9982630	10107900	22458500	129448			93.4	0.5	65.9	-2.24866e+07	1237	-9.97321e+006	-1.01442e+007	-2.26160e+007	1.71998e+000	9973210	10144200	22616000	130979
1238	-1.00660e+007	-1.01501e+007	-2.25474e+007	1.79247e+000	10066000	10150100	22547400	136096			97.2	0.5	56.3	-2.24746e+07	1238	-1.00189e+007	-1.01540e+007	-2.26107e+007	1.79247e+000	10018900	10154000	22610700	136595
1239	-1.00475e+007	-1.01401e+007	-2.25250e+007	1.73369e+000	10047500	10140100	22525000	131350			96.8	0.5	57.9	-2.24689e+07	1239	-9.99994e+006	-1.01469e+007	-2.26003e+007	1.73369e+000	9999940	10146900	22600300	131951
1240	-9.90682e+006	-1.01067e+007	-2.25291e+007	4.56252e-001	9906820	10106700	22529100	34460.4			90.4	0.5	64.6	-2.26873e+07	1240	-9.82668e+006	-1.01342e+007	-2.27218e+007	4.56252e-001	9826680	10134200	22721800	34903.7
1241	-9.92663e+006	-1.01077e+007	-2.25137e+007	9.91474e-001	9926630	10107700	22513700	74832.9			91	0.5	64.1	-2.26113e+07	1241	-9.85296e+006	-1.01319e+007	-2.26861e+007	9.91474e-001	9852960	10131900	22686100	75689.4
1242	-9.92980e+006	-1.01079e+007	-2.25111e+007	1.11876e+000	9929800	10107900	22511100	84429.8			91.3	0.5	65.2	-2.26145e+07	1242	-9.87370e+006	-1.01401e+007	-2.26989e+007	1.11876e+000	9873700	10140100	22698900	85531.3
1243	-9.90426e+006	-1.01062e+007	-2.25299e+007	7.23741e-001	9904260	10106200	22529900	54663.5			90.4	0.5	65.3	-2.26782e+07	1243	-9.83339e+006	-1.01386e+007	-2.27329e+007	7.23741e-001	9833390	10138600	22732900	55422.3
1244	-1.00685e+007	-1.00690e+007	-2.22133e+007	1.69115e+000	10068500	10069000	22213300	125182			98	0.5	71.8	-2.21693e+07	1244	-1.01133e+007	-1.01686e+007	-2.22945e+007	1.69115e+000	10113300	10168600	22294500	126280
1245	-1.01089e+007	-1.02482e+007	-2.21968e+007	1.37874e+000	10108900	10248200	22196800	102397			82	0.5	54	-2.19098e+07	1245	-1.00690e+007	-1.02696e+007	-2.20122e+007	1.37874e+000	10069000	10269600	22012200	101021
1246	-1.01083e+007	-1.02778e+007	-2.21646e+007	8.69240e-001	10108300	10277800	22164600	64448.8			80.9	0.5	53.4	-2.18841e+07	1246	-1.00649e+007	-1.03166e+007	-2.19485e+007	8.69240e-001	10064900	10316600	21948500	63458.8
1247	-1.01007e+007	-1.02959e+007	-2.21158e+007	8.03814e-001	10100700	10295900	22115800	59404.6			80.2	0.5	53.8	-2.18174e+07	1247	-1.00545e+007	-1.03458e+007	-2.18768e+007	8.03814e-001	10054500	10345800	21876800	58406.8
1248	-1.01072e+007	-1.03044e+007	-2.21336e+007	8.58047e-001	10107200	10304400	22133600	63512.9			79.9	0.5	53.1	-2.18282e+07	1248	-1.00613e+007	-1.03588e+007	-2.18917e+007	8.58047e-001	10061300	10358800	21891700	62440.5
1249	-1.01075e+007	-1.03339e+007	-2.21056e+007	1.30899e+000	10107500	10333900	22105600	96760.2			78.6	0.5	53	-2.17456e+07	1249	-1.00608e+007	-1.04062e+007	-2.18424e+007	1.30899e+000	10060800	10406200	21842400	95019.1
1250	-1.00935e+007	-1.03260e+007	-2.20561e+007	1.36655e+000	10093500	10326000	22056100	100614			78.9	0.5	53.9	-2.16764e+07	1250	-1.00420e+007	-1.03948e+007	-2.17770e+007	1.36655e+000	10042000	10394800	21777000	98670.8
1251	-9.97920e+006	-1.01137e+007	-2.24856e+007	1.16660e+000	9979200	10113700	22485600	87974.3			90.1	0.5	59.4	-2.24853e+07	1251	-9.88513e+006	-1.01122e+007	-2.25733e+007	1.16660e+000	9885130	10112200	22573300	88364.1
1252	-1.00020e+007	-1.01104e+007	-2.24493e+007	1.46624e+000	10002000	10110400	22449300	110326			88.7	0.5	58.4	-2.23907e+07	1252	-9.90890e+006	-1.01003e+007	-2.25010e+007	1.46624e+000	9908900	10100300	22501000	110512
1253	-1.00413e+007	-1.01056e+007	-2.23904e+007	1.50126e+000	10041300	10105600	22390400	112564			87.1	0.5	57.6	-2.22801e+07	1253	-9.96033e+006	-1.00864e+007	-2.23927e+007	1.50126e+000	9960330	10086400	22392700	112359
1254	-1.01050e+007	-1.01992e+007	-2.22298e+007	1.89335e+000	10105000	10199200	22229800	140793			83.2	0.5	54.7	-2.19396e+07	1254	-1.00671e+007	-1.01939e+007	-2.20804e+007	1.89335e+000	10067100	10193900	22080400	139176
1255	-1.01049e+007	-1.01513e+007	-2.22773e+007	1.97862e+000	10104900	10151300	22277300	147488			84.4	0.5	55.6	-2.2026e+07	1255	-1.00720e+007	-1.01207e+007	-2.21735e+007	1.97862e+000	10072000	10120700	22173500	146209
1256	-1.00988e+007	-1.01001e+007	-2.23102e+007	1.64886e+000	10098800	10100100	22310200	123053			85.3	0.5	56.7	-2.21251e+07	1256	-1.00420e+007	-1.00710e+007	-2.22482e+007	1.64886e+000	10042000	10071000	22248200	122297
1257	-1.00968e+007	-1.03750e+007	-2.20204e+007	1.54043e+000	10096800	10375000	22020400	113255			75.3	0.5	53.4	-2.15947e+07	1257	-1.00443e+007	-1.04732e+007	-2.17080e+007	1.54043e+000	10044300	10473200	21708000	110878
1258	-1.01088e+007	-1.03661e+007	-2.20785e+007	1.47139e+000	10108800	10366100	22078500	108633			75.3	0.5	52.5	-2.16786e+07	1258	-1.00598e+007	-1.04570e+007	-2.17872e+007	1.47139e+000	10059800	10457000	21787200	106506
1259	-1.01179e+007	-1.03539e+007	-2.21278e+007	1.21135e+000	10117900	10353900	22127800	89741.5			76.9	0.5	52	-2.17663e+07	1259	-1.00714e+007	-1.04358e+007	-2.18560e+007	1.21135e+000	10071400	10435800	21856000	88094
1260	-1.01184e+007	-1.03350e+007	-2.21490e+007	1.08650e+000	10118400	10335000	22149000	80581.9			78.3	0.5	52.2	-2.18157e+07	1260	-1.00739e+007	-1.04057e+007	-2.18963e+007	1.08650e+000	10073900	10405700	21896300	79193.4
1261	-1.01102e+007	-1.01539e+007	-2.25188e+007	1.36560e+000	10110200	10153900	22518800	103573			90.4	0.5	53.3	-2.24173e+07	1261	-1.00598e+007	-1.01421e+007	-2.25209e+007	1.36560e+000	10059800	10142100	22520900	103461
1262	-1.01147e+007	-1.01477e+007	-2.24891e+007	1.47212e+000	10114700	10147700	22489100	111413			89.3	0.5	53.5	-2.23664e+07	1262	-1.00655e+007	-1.01329e+007	-2.24778e+007	1.47212e+000	10065500	10132900	22477800	111182
1263	-1.01223e+007	-1.01406e+007	-2.24523e+007	1.42105e+000	10122300	10140600	22452300	107268			88.1	0.5	53.7	-2.2316e+07	1263	-1.00764e+007	-1.01223e+007	-2.24233e+007	1.42105e+000	10076400	10122300	22423300	106910
1264	-1.01329e+007	-1.01356e+007	-2.24075e+007	1.44920e+000	10132900	10135600	22407500	109057			86.8	0.5	53.9	-2.22471e+07	1264	-1.00958e+007	-1.01106e+007	-2.23562e+007	1.44920e+000	10095800	10110600	22356200	108524
1265	-1.01225e+007	-1.01582e+007	-2.23425e+007	1.78572e+000	10122500	10158200	22342500	133795			85.3	0.5	54	-2.21179e+07	1265	-1.00933e+007	-1.01296e+007	-2.22517e+007	1.78572e+000	10093300	10129600	22251700	132776
1266	-1.01315e+007	-1.01660e+007	-2.25468e+007	1.24058e+000	10131500	10166000	22546800	94340.4			91	0.5	51.9	-2.24484e+07	1266	-1.00880e+007	-1.01543e+007	-2.25427e+007	1.24058e+000	10088000	10154300	22542700	94210.2
1267	-1.01476e+007	-1.01778e+007	-2.25792e+007	1.29199e+000	10147600	10177800	22579200	98529.9			91.8	0.5	50.6	-2.24764e+07	1267	-1.01090e+007	-1.01674e+007	-2.25749e+007	1.29199e+000	10109000	10167400	22574900	98404.7
1268	-1.01665e+007	-1.01909e+007	-2.26138e+007	1.11631e+000	10166500	10190900	22613800	85394.7			92.5	0.5	49.3	-2.25204e+07	1268	-1.01331e+007	-1.01808e+007	-2.26058e+007	1.11631e+000	10133100	10180800	22605800	85273.3
1269	-1.01673e+007	-1.01950e+007	-2.26297e+007	1.00379e+000	10167300	10195000	22629700	76881			93.3	0.5	49	-2.25501e+07	1269	-1.01339e+007	-1.01862e+007	-2.26270e+007	1.00379e+000	10133900	10186200	22627000	76802.5
1270	-1.01496e+007	-1.01897e+007	-2.26258e+007	1.21030e+000	10149600	10189700	22625800	92630.2			94.4	0.5	49.9	-2.25438e+07	1270	-1.01118e+007	-1.01831e+007	-2.26364e+007	1.21030e+000	10111800	10183100	22636400	92618.9
1271	-1.01343e+007	-1.01851e+007	-2.26222e+007	1.32353e+000	10134300	10185100	22622200	101231			95.6	0.5	50.8	-2.25438e+07	1271	-1.00930e+007	-1.01806e+007	-2.26450e+007	1.32353e+000	10093000	10180600	22645000	101303
1272	-1.01323e+007	-1.01885e+007	-2.26382e+007	1.14183e+000	10132300	10188500	22638200	87434.7			98.5	0.5	50.9	-2.25842e+07	1272	-1.00950e+007	-1.01876e+007	-2.26716e+007	1.14183e+000	10095000	10187600	22671600	87576.1
1273	-1.01288e+007	-1.01847e+007	-2.26260e+007	1.30908e+000	10128800	10184700	22626000	100141			97	0.5	51.2	-2.25568e+07	1273	-1.00869e+007	-1.01820e+007	-2.26569e+007	1.30908e+000	10086900	10182000	22656900	100273
1274	-1.00998e+007	-1.01683e+007	-2.25879e+007	1.58801e+000	10099800	10168300	22587900	121043			99.3	0.5	53.9	-2.2516e+07	1274	-1.00610e+007	-1.01708e+007	-2.26370e+007	1.58801e+000	10061000	10170800	22637000	121379
1275	-1.01147e+007	-1.01776e+007	-2.26110e+007	1.47462e+000	10114700	10177600	22611000	112638			99.9	0.5	52.6	-2.25414e+07	1275	-1.00785e+007	-1.01792e+007	-2.26540e+007	1.47462e+000	10078500	10179200	22654000	112905
1276	-1.00841e+007	-1.01587e+007	-2.25645e+007	1.79935e+000	10084100	10158700	22564500	136856			98.8	0.5	55.2	-2.2484e+07	1276	-1.00433e+007	-1.01625e+007	-2.26209e+007	1.79935e+000	10043300	10162500	22620900	137306
1277	-1.00138e+007	-1.01146e+007	-2.24548e+007	1.99552e+000	10013800	10114600	22454800	150258			96.3	0.5	62.9	-2.24137e+07	1277	-9.98990e+006	-1.01355e+007	-2.25640e+007	1.99552e+000	9989900	10135500	22564000	151424
1278	-1.00225e+007	-1.01215e+007	-2.24740e+007	1.94573e+000	10022500	10121500	22474000	146755			96.8	0.5	61.4	-2.24239e+07	1278	-9.98941e+006	-1.01370e+007	-2.25707e+007	1.94573e+000	9989410	10137000	22570700	147719
1279	-1.00355e+007	-1.01296e+007	-2.24941e+007	1.84262e+000	10035500	10129600	22494100	139235			97.4	0.5	59.8	-2.2441e+07	1279	-9.99747e+006	-1.01414e+007	-2.25802e+007	1.84262e+000	9997470	10141400	22580200	140020
1280	-1.00257e+007	-1.01065e+007	-2.24094e+007	1.84578e+000	10025700	10106500	22409400	138543			97.1	0.5	64.8	-2.23765e+07	1280	-1.00296e+007	-1.01333e+007	-2.25150e+007	1.84578e+000	10029600	10133300	22515000	139675
1281	-1.00413e+007	-1.00969e+007	-2.23545e+007	1.81634e+000	10041300	10096900	22354500	135816			98	0.5	66.6	-2.23149e+07	1281	-1.00743e+007	-1.01284e+007	-2.24507e+007	1.81634e+000	10074300	10128400	22450700	136927
1282	-1.00635e+007	-1.00776e+007	-2.22538e+007	1.73633e+000	10063500	10077600	22253800	128909			98.4	0.5	70.2	-2.22073e+07	1282	-1.01175e+007	-1.01440e+007	-2.23362e+007	1.73633e+000	10117500	10144000	22336200	129986
1283	-1.00755e+007	-1.00772e+007	-2.22314e+007	2.50590e+000	10075500	10077200	22231400	185789			95.9	0.5	72.6	-2.21473e+07	1283	-1.01305e+007	-1.02001e+007	-2.23331e+007	2.50590e+000	10130500	10200100	22333100	187819
1284	-1.00564e+007	-1.00898e+007	-2.23106e+007	1.12950e+000	10056400	10089800	22310600	84206.7			95.4	0.5	70.1	-2.23418e+07	1284	-1.01399e+007	-1.01459e+007	-2.24260e+007	1.12950e+000	10139900	10145900	22426000	85140.3
1285	-1.00348e+007	-1.01005e+007	-2.23761e+007	1.49944e+000	10034800	10100500	22376100	112287			94.4	0.5	68.7	-2.24032e+07	1285	-1.00977e+007	-1.01500e+007	-2.25155e+007	1.49944e+000	10097700	10150000	22515500	113660
1286	-1.00007e+007	-1.01066e+007	-2.24352e+007	1.60790e+000	10000700	10106600	22435200	120851			93.3	0.5	67.4	-2.24759e+07	1286	-1.00252e+007	-1.01522e+007	-2.25968e+007	1.60790e+000	10025200	10152200	22596800	122419
1287	-9.96259e+006	-1.01090e+007	-2.24829e+007	1.57717e+000	9962590	10109000	22482900	118863			92.3	0.5	66.2	-2.25429e+07	1287	-9.94456e+006	-1.01484e+007	-2.26618e+007	1.57717e+000	9944560	10148400	22661800	120440
1288	-9.88523e+006	-1.01051e+007	-2.25445e+007	5.68354e-001	9885230	10105100	22544500	42955.5			89.8	0.5	64.9	-2.27116e+07	1288	-9.79294e+006	-1.01340e+007	-2.27546e+007	5.68354e-001	9792940	10134000	22754600	43554
1289	-9.91289e+006	-1.01073e+007	-2.25255e+007	8.85202e-001	9912890	10107300	22525500	66850			90.4	0.5	63.7	-2.26378e+07	1289	-9.82285e+006	-1.01291e+007	-2.27047e+007	8.85202e-001	9822850	10129100	22704700	67624.6
1290	-1.00674e+007	-1.01488e+007	-2.25409e+007	1.81839e+000	10067400	10148800	22540900	138001			98.3	0.5	56.7	-2.24675e+07	1290	-1.00254e+007	-1.01544e+007	-2.26055e+007	1.81839e+000	10025400	10154400	22605500	138537
1291	-1.00506e+007	-1.01388e+007	-2.25167e+007	1.80669e+000	10050600	10138800	22516700	136805			97.8	0.5	58.3	-2.2455e+07	1291	-1.00097e+007	-1.01472e+007	-2.25918e+007	1.80669e+000	10009700	10147200	22591800	137451
1292	-9.85541e+006	-9.92375e+006	-2.18329e+007	1.95805e+000	9855410	9923750	21832900	139979			98.6	0.5	85.7	-2.17862e+07	1292	-9.84852e+006	-9.94487e+006	-2.19262e+007	1.95805e+000	9848520	9944870	21926200	140975
1293	-9.81442e+006	-9.89217e+006	-2.17449e+007	1.78542e+000	9814420	9892170	21744900	126630			98.9	0.5	88.4	-2.17025e+07	1293	-9.78475e+006	-9.90551e+006	-2.18291e+007	1.78542e+000	9784750	9905510	21829100	127370
1294	-9.83100e+006	-9.90751e+006	-2.17910e+007	1.68500e+000	9831000	9907510	21791000	119990			98.5	0.5	87.1	-2.17634e+07	1294	-9.81039e+006	-9.92509e+006	-2.18834e+007	1.68500e+000	9810390	9925090	21883400	120796
1295	-9.71906e+006	-9.87600e+006	-2.09758e+007	1.91554e+000	9719060	9876000	20975800	128050			79.3	0.5	101	-2.06257e+07	1295	-9.67615e+006	-9.92279e+006	-2.07537e+007	1.91554e+000	9676150	9922790	20753700	125959
1296	-9.72377e+006	-9.90305e+006	-2.09680e+007	1.14408e+000	9723770	9903050	20968000	76489.6			71.3	0.5	99.8	-2.06562e+07	1296	-9.67966e+006	-9.95804e+006	-2.07327e+007	1.14408e+000	9679660	9958040	20732700	75180.1
1297	-9.72287e+006	-9.88151e+006	-2.09859e+007	9.92763e-001	9722870	9881510	20985900	66427.9			70.2	0.5	100	-2.07002e+07	1297	-9.67954e+006	-9.92370e+006	-2.07666e+007	9.92763e-001	9679540	9923700	20766600	65349.7
1298	-9.72551e+006	-9.86379e+006	-2.10144e+007	9.09332e-001	9725510	9863790	21014400	60953.9			69.1	0.5	100	-2.07568e+07	1298	-9.68515e+006	-9.89546e+006	-2.08178e+007	9.09332e-001	9685150	9895460	20817800	60055.7
1299	-9.75220e+006	-9.75706e+006	-2.12302e+007	1.04062e+000	9752200	9757060	21230200	70758.6			61.5	0.5	99.7	-2.10982e+07	1299	-9.72161e+006	-9.72855e+006	-2.11690e+007	1.04062e+000	9721610	9728550	21169000	70346.9
1300	-9.74791e+006	-9.75968e+006	-2.12699e+007	1.06881e+000	9747910	9759680	21269900	72887.6			60.6	0.5	99.1	-2.11525e+07	1300	-9.70531e+006	-9.73837e+006	-2.12254e+007	1.06881e+000	9705310	9738370	21225400	72547
1301	-1.00241e+007	-1.01252e+007	-2.24874e+007	1.39755e+000	10024100	10125200	22487400	105521			53.3	0.5	60.3	-2.24799e+07	1301	-9.97738e+006	-1.01377e+007	-2.25854e+007	1.39755e+000	9977380	10137700	22585400	106189
1302	-1.01394e+007	-1.01918e+007	-2.26444e+007	9.91437e-001	10139400	10191800	22644400	75967.3			97.7	0.5	50.3	-2.25972e+07	1302	-1.01012e+007	-1.01895e+007	-2.26732e+007	9.91437e-001	10101200	10189500	22673200	76061.9
1303	-1.01225e+007	-1.02032e+007	-2.22976e+007	1.83449e+000	10122500	10203200	22297600	137137			83.9	0.5	53.7	-2.20356e+07	1303	-1.00909e+007	-1.01989e+007	-2.21727e+007	1.83449e+000	10090900	10198900	22172700	135822
1304	-1.01207e+007	-1.02438e+007	-2.22496e+007	1.48624e+000	10120700	10243800	22249600	110813			82.5	0.5	53.1	-2.19712e+07	1304	-1.00839e+007	-1.02610e+007	-2.20820e+007	1.48624e+000	10083900	10261000	22082000	109455
1305	-1.01210e+007	-1.02822e+007	-2.22122e+007	1.32055e+000	10121000	10282200	22212200	98277.2			81.1	0.5	52.6	-2.19124e+07	1305	-1.00813e+007	-1.03218e+007	-2.20107e+007	1.32055e+000	10081300	10321800	22010700	96879.6
1306	-1.01211e+007	-1.03155e+007	-2.21795e+007	1.20431e+000	10121100	10315500	22179500	89481.2			79.7	0.5	52.3	-2.18613e+07	1306	-1.00797e+007	-1.03748e+007	-2.19508e+007	1.20431e+000	10079700	10374800	21950800	88073.2
1307	-9.72063e+006	-9.83378e+006	-2.16000e+007	1.62024e+000	9720630	9833780	21600000	113339			59	0.5	92.1	-2.15527e+07	1307	-9.63150e+006	-9.82811e+006	-2.16660e+007	1.62024e+000	9631500	9828110	21666000	113672
1308	-9.83562e+006	-9.93017e+006	-2.18790e+007	2.18025e+000	9835620	9930170	21879000	156346			96	0.5	85.4	-2.18423e+07	1308	-9.81424e+006	-9.95420e+006	-2.19986e+007	2.18025e+000	9814240	9954200	21998600	157723
1309	-9.87347e+006	-9.95098e+006	-2.19262e+007	2.18100e+000	9873470	9950980	21926200	157126			96.2	0.5	83.9	-2.18878e+07	1309	-9.87664e+006	-9.98081e+006	-2.20449e+007	2.18100e+000	9876640	9980810	22044900	158593
1310	-9.91477e+006	-9.97114e+006	-2.19673e+007	1.98841e+000	9914770	9971140	21967300	143860			96.5	0.5	82.3	-2.19384e+07	1310	-9.94712e+006	-1.00072e+007	-2.20823e+007	1.98841e+000	9947120	10007200	22082300	145265
1311	-9.95667e+006	-9.99053e+006	-2.20046e+007	1.85002e+000	9956670	9990530	22004600	134378			96.8	0.5	80.6	-2.19768e+07	1311	-1.00171e+007	-1.00314e+007	-2.21112e+007	1.85002e+000	10017100	10031400	22111200	135696
1312	-1.00015e+007	-1.00056e+007	-2.20214e+007	1.26952e+000	10001500	10005600	22021400	92438.1			98.5	0.5	78.7	-2.20127e+07	1312	-1.00467e+007	-1.00858e+007	-2.21051e+007	1.26952e+000	10046700	10085800	22105100	93236.5
1313	-1.00211e+007	-1.00292e+007	-2.20572e+007	1.23651e+000	10021100	10029200	22057200	90347.3			97.9	0.5	77.8	-2.20536e+07	1313	-1.00684e+007	-1.01356e+007	-2.21439e+007	1.23651e+000	10068400	10135600	22143900	91199.1
1314	-1.00025e+007	-1.00107e+007	-2.20410e+007	1.83208e+000	10002500	10010700	22041000	133606			97.2	0.5	79	-2.20026e+07	1314	-1.00555e+007	-1.00907e+007	-2.21362e+007	1.83208e+000	10055500	10090700	22136200	134891
1315	-1.01136e+007	-1.03609e+007	-2.21034e+007	1.51902e+000	10113600	10360900	22103400	112347			73.7	0.5	52.3	-2.17092e+07	1315	-1.00661e+007	-1.04486e+007	-2.18215e+007	1.51902e+000	10066100	10448600	21821500	110217
1316	-1.01060e+007	-1.03427e+007	-2.20905e+007	1.80833e+000	10106000	10342700	22090500	133549			71.9	0.5	53.1	-2.16808e+07	1316	-1.00572e+007	-1.04195e+007	-2.18143e+007	1.80833e+000	10057200	10419500	21814300	131032
1317	-1.01005e+007	-1.03666e+007	-2.20441e+007	1.64024e+000	10100500	10366600	22044100	120784			73.6	0.5	53.2	-2.16205e+07	1317	-1.00490e+007	-1.04592e+007	-2.17413e+007	1.64024e+000	10049000	10459200	21741300	118318
1318	-9.76138e+006	-9.84760e+006	-2.16158e+007	2.15437e+000	9761380	9847600	21615800	151049			97.7	0.5	92.4	-2.15317e+07	1318	-9.70472e+006	-9.85012e+006	-2.16827e+007	2.15437e+000	9704720	9850120	21682700	151627
1319	-9.75300e+006	-9.83250e+006	-2.15624e+007	1.81803e+000	9753000	9832500	21562400	126905			98.1	0.5	93.8	-2.14913e+07	1319	-9.69725e+006	-9.83250e+006	-2.16182e+007	1.81803e+000	9697250	9832500	21618200	127282
1320	-9.74475e+006	-9.81806e+006	-2.15117e+007	1.56698e+000	9744750	9818060	21511700	108920			98.4	0.5	95.1	-2.14492e+07	1320	-9.69080e+006	-9.81622e+006	-2.15581e+007	1.56698e+000	9690800	9816220	21558100	109168
1321	-9.73924e+006	-9.80757e+006	-2.14743e+007	1.09063e+000	9739240	9807570	21474300	75574.6			98.7	0.5	96.2	-2.14371e+07	1321	-9.68555e+006	-9.80383e+006	-2.15127e+007	1.09063e+000	9685550	9803830	21512700	75698.9
1322	-9.73543e+006	-9.79855e+006	-2.14412e+007	7.97325e-001	9735430	9798550	21441200	55100.1			98.9	0.5	97.2	-2.14167e+07	1322	-9.68350e+006	-9.79332e+006	-2.14718e+007	7.97325e-001	9683500	9793320	21471800	55159.1
1323	-9.73061e+006	-9.79052e+006	-2.14133e+007	7.68296e-001	9730610	9790520	21413300	52970			98.8	0.5	98	-2.13844e+07	1323	-9.68040e+006	-9.78414e+006	-2.14374e+007	7.68296e-001	9680400	9784140	21437400	53001.7
1324	-9.71388e+006	-9.84046e+006	-2.16341e+007	1.97643e+000	9713880	9840460	21634100	138604			90	0.5	91.2	-2.15581e+07	1324	-9.60858e+006	-9.83001e+006	-2.16967e+007	1.97643e+000	9608580	9830010	21696700	138918
1325	-9.71871e+006	-9.82544e+006	-2.15679e+007	1.90126e+000	9718710	9825440	21567900	132654			88.5	0.5	91.7	-2.14634e+07	1325	-9.61291e+006	-9.80647e+006	-2.15961e+007	1.90126e+000	9612910	9806470	21596100	132591
1326	-9.74810e+006	-9.81219e+006	-2.14843e+007	1.90073e+000	9748100	9812190	21484300	131845			87	0.5	92.4	-2.13387e+07	1326	-9.65865e+006	-9.78692e+006	-2.14705e+007	1.90073e+000	9658650	9786920	21470500	131395
1327	-1.00597e+007	-1.00892e+007	-2.23048e+007	1.69302e+000	10059700	10089200	22304800	126173			54.2	0.5	70.2	-2.22942e+07	1327	-1.01361e+007	-1.01362e+007	-2.24204e+007	1.69302e+000	10136100	10136200	22420400	127532
1328	-1.00739e+007	-1.00807e+007	-2.22559e+007	1.78355e+000	10073900	10080700	22255900	132471			54.1	0.5	71.9	-2.22313e+07	1328	-1.01326e+007	-1.01782e+007	-2.23638e+007	1.78355e+000	10132600	10178200	22363800	133917
1329	-1.00674e+007	-1.00745e+007	-2.22010e+007	1.89778e+000	10067400	10074500	22201000	140366			54	0.5	73.6	-2.2159e+07	1329	-1.01211e+007	-1.01956e+007	-2.22994e+007	1.89778e+000	10121100	10195600	22299400	141860
1330	-9.72486e+006	-9.78453e+006	-2.13945e+007	1.93220e+000	9724860	9784530	21394500	132997			56	0.5	97.7	-2.12751e+07	1330	-9.66851e+006	-9.77406e+006	-2.14081e+007	1.93220e+000	9668510	9774060	21408100	132944
1331	-9.72413e+006	-9.78899e+006	-2.14135e+007	2.11663e+000	9724130	9788990	21413500	145908			54.9	0.5	97.5	-2.12882e+07	1331	-9.66842e+006	-9.78040e+006	-2.14341e+007	2.11663e+000	9668420	9780400	21434100	145934
1332	-9.78236e+006	-9.87891e+006	-2.17227e+007	1.70355e+000	9782360	9878910	21722700	120514			52.8	0.5	89.6	-2.16853e+07	1332	-9.74605e+006	-9.89034e+006	-2.18058e+007	1.70355e+000	9746050	9890340	21805800	121189
1333	-9.76561e+006	-9.86011e+006	-2.16627e+007	1.95216e+000	9765610	9860110	21662700	137393			52.7	0.5	91.1	-2.1598e+07	1333	-9.72202e+006	-9.86724e+006	-2.17354e+007	1.95216e+000	9722020	9867240	21735400	138026
1334	-9.75367e+006	-9.84247e+006	-2.16025e+007	1.97282e+000	9753670	9842470	21602500	138148			52.5	0.5	92.8	-2.15248e+07	1334	-9.70601e+006	-9.84558e+006	-2.16629e+007	1.97282e+000	9706010	9845580	21662900	138637
1335	-9.74498e+006	-9.82623e+006	-2.15448e+007	1.90010e+000	9744980	9826230	21544800	132422			52.2	0.5	94.3	-2.14617e+07	1335	-9.69625e+006	-9.82637e+006	-2.15941e+007	1.90010e+000	9696250	9826370	21594100	132771
1336	-9.72925e+006	-9.79749e+006	-2.14431e+007	2.41418e+000	9729250	9797490	21443100	166833			53.8	0.5	96.8	-2.13052e+07	1336	-9.67642e+006	-9.79164e+006	-2.14720e+007	2.41418e+000	9676420	9791640	21472000	166985
1337	-1.01352e+007	-1.01607e+007	-2.25217e+007	1.37189e+000	10135200	10160700	22521700	104137			89.9	0.5	52.1	-2.24032e+07	1337	-1.00937e+007	-1.01471e+007	-2.25073e+007	1.37189e+000	10093700	10147100	22507300	103917
1338	-1.01404e+007	-1.01599e+007	-2.24138e+007	1.13100e+000	10140400	10159900	22413800	85204.4			86.5	0.5	52.9	-2.2261e+07	1338	-1.01165e+007	-1.01298e+007	-2.23462e+007	1.13100e+000	10116500	10129800	22346200	84703.5
1339	-1.01425e+007	-1.01550e+007	-2.24909e+007	1.48806e+000	10142500	10155000	22490900	112712			88.7	0.5	52.4	-2.23496e+07	1339	-1.01044e+007	-1.01387e+007	-2.24623e+007	1.48806e+000	10104400	10138700	22462300	112362
1340	-1.01483e+007	-1.01515e+007	-2.24548e+007	1.45351e+000	10148300	10151500	22454800	109819			87.6	0.5	52.6	-2.2299e+07	1340	-1.01180e+007	-1.01289e+007	-2.24088e+007	1.45351e+000	10118000	10128900	22408800	109345
1341	-9.93895e+006	-1.01107e+007	-2.25134e+007	1.47275e+000	9938950	10110700	22513400	111188			91.1	0.5	66.4	-2.2606e+07	1341	-9.91000e+006	-1.01535e+007	-2.27172e+007	1.47275e+000	9910000	10153500	22717200	112848
1342	-9.90051e+006	-1.01095e+007	-2.25470e+007	1.18340e+000	9900510	10109500	22547000	89489.8			90	0.5	66.2	-2.26836e+07	1342	-9.84019e+006	-1.01501e+007	-2.27731e+007	1.18340e+000	9840190	10150100	22773100	90913.3
1343	-1.00090e+007	-1.01043e+007	-2.24172e+007	1.54899e+000	10009000	10104300	22417200	116288			55.4	0.5	66.6	-2.24431e+07	1343	-1.00119e+007	-1.01398e+007	-2.25594e+007	1.54899e+000	10011900	10139800	22559400	117562
1344	-9.96639e+006	-1.01114e+007	-2.24891e+007	1.69877e+000	9966390	10111400	22489100	128100			57	0.5	63	-2.25018e+07	1344	-9.89914e+006	-1.01294e+007	-2.26299e+007	1.69877e+000	9899140	10129400	22629900	129272
1345	-1.00681e+007	-1.01334e+007	-2.24772e+007	2.61143e+000	10068100	10133400	22477200	197233			60.2	0.5	55.4	-2.22937e+07	1345	-9.99730e+006	-1.01195e+007	-2.24909e+007	2.61143e+000	9997300	10119500	22490900	197097
1346	-1.00968e+007	-1.01301e+007	-2.24348e+007	2.34501e+000	10096800	10130100	22434800	176666			62	0.5	54.9	-2.22371e+07	1346	-1.00380e+007	-1.01106e+007	-2.24138e+007	2.34501e+000	10038000	10110600	22413800	176128
1347	-1.01121e+007	-1.01886e+007	-2.22698e+007	2.11786e+000	10112100	10188600	22269800	157926			66.1	0.5	54.1	-2.19724e+07	1347	-1.00749e+007	-1.01758e+007	-2.21303e+007	2.11786e+000	10074900	10175800	22130300	156202
1348	-1.01054e+007	-1.02335e+007	-2.21973e+007	2.36062e+000	10105400	10233500	22197300	175261			67.7	0.5	54.3	-2.1838e+07	1348	-1.00632e+007	-1.02450e+007	-2.20133e+007	2.36062e+000	10063200	10245000	22013300	172866
1349	-1.00265e+007	-1.01129e+007	-2.24350e+007	1.94628e+000	10026500	10112900	22435000	146375			97.5	0.5	63.3	-2.23876e+07	1349	-1.00150e+007	-1.01343e+007	-2.25340e+007	1.94628e+000	10015000	10134300	22534000	147441
1350	-1.00324e+007	-1.01201e+007	-2.24584e+007	1.91928e+000	10032400	10120100	22458400	144623			98	0.5	61.7	-2.24051e+07	1350	-1.00100e+007	-1.01369e+007	-2.25497e+007	1.91928e+000	10010000	10136900	22549700	145551
1351	-1.00425e+007	-1.01284e+007	-2.24822e+007	1.87180e+000	10042500	10128400	22482200	141336			98.4	0.5	60.2	-2.24236e+07	1351	-1.00128e+007	-1.01414e+007	-2.25649e+007	1.87180e+000	10012800	10141400	22564900	142124
1352	-9.71693e+006	-9.89853e+006	-2.09446e+007	9.72912e-001	9716930	9898530	20944600	64916.1			72.7	0.5	101	-2.06385e+07	1352	-9.67223e+006	-9.95699e+006	-2.07034e+007	9.72912e-001	9672230	9956990	20703400	63780.1
1353	-9.72161e+006	-9.84221e+006	-2.10200e+007	9.18105e-001	9721610	9842210	21020000	61532.6			68.4	0.5	101	-2.07792e+07	1353	-9.68375e+006	-9.86680e+006	-2.08407e+007	9.18105e-001	9683750	9866800	20840700	60697.2
1354	-9.74058e+006	-9.75907e+006	-2.11807e+007	9.68338e-001	9740580	9759070	21180700	65587.9			61.9	0.5	101	-2.10403e+07	1354	-9.71568e+006	-9.73213e+006	-2.11059e+007	9.68338e-001	9715680	9732130	21105900	65149.6
1355	-9.73624e+006	-9.76358e+006	-2.12975e+007	1.20695e+000	9736240	9763580	21297500	82463.4			59.1	0.5	99.2	-2.11888e+07	1355	-9.68868e+006	-9.74552e+006	-2.12713e+007	1.20695e+000	9688680	9745520	21271300	82187.6
1356	-9.81264e+006	-9.89769e+006	-2.17692e+007	1.61033e+000	9812640	9897690	21769200	114424			51.8	0.5	88.1	-2.1737e+07	1356	-9.79345e+006	-9.91311e+006	-2.18514e+007	1.61033e+000	9793450	9913110	21851400	115105
1357	-1.00457e+007	-1.00565e+007	-2.21304e+007	2.05025e+000	10045700	10056500	22130400	150755			53.9	0.5	76.4	-2.2074e+07	1357	-1.01001e+007	-1.01843e+007	-2.22248e+007	2.05025e+000	10100100	10184300	22224800	152344
1358	-1.00310e+007	-1.00381e+007	-2.20887e+007	1.64643e+000	10031000	10038100	22088700	120618			52.7	0.5	77.1	-2.20501e+07	1358	-1.00784e+007	-1.01496e+007	-2.21707e+007	1.64643e+000	10078400	10149600	22170700	121726
1359	-1.00488e+007	-1.01403e+007	-2.25245e+007	1.72209e+000	10048800	10140300	22524500	130471			53	0.5	57.8	-2.24725e+07	1359	-9.99777e+006	-1.01470e+007	-2.26030e+007	1.72209e+000	9997770	10147000	22603000	131088
1360	-1.00395e+007	-1.01322e+007	-2.25006e+007	1.51253e+000	10039500	10132200	22500600	114360			52.5	0.5	59.1	-2.24732e+07	1360	-9.99427e+006	-1.01424e+007	-2.25876e+007	1.51253e+000	9994270	10142400	22587600	114992
1361	-1.00320e+007	-1.01198e+007	-2.24577e+007	1.35916e+000	10032000	10119800	22457700	102410			51.9	0.5	61.6	-2.24509e+07	1361	-1.00016e+007	-1.01358e+007	-2.25533e+007	1.35916e+000	10001600	10135800	22553300	103081
1362	-1.01621e+007	-1.02072e+007	-2.26846e+007	8.09251e-001	10162100	10207200	22684600	62230.3			98.9	0.5	48.5	-2.26439e+07	1362	-1.01290e+007	-1.02043e+007	-2.27061e+007	8.09251e-001	10129000	10204300	22706100	62281
1363	-1.01567e+007	-1.02026e+007	-2.26713e+007	8.27614e-001	10156700	10202600	22671300	63570.2			98	0.5	49	-2.26294e+07	1363	-1.01231e+007	-1.01997e+007	-2.26930e+007	8.27614e-001	10123100	10199700	22693000	63622.3
1364	-1.01420e+007	-1.01909e+007	-2.26381e+007	1.16281e+000	10142000	10190900	22638100	89061.7			96.4	0.5	50.2	-2.2573e+07	1364	-1.01034e+007	-1.01873e+007	-2.26621e+007	1.16281e+000	10103400	10187300	22662100	89139.4
1365	-1.01357e+007	-1.01825e+007	-2.23721e+007	1.29321e+000	10135700	10182500	22372100	97171.5			85.4	0.5	52.9	-2.21814e+07	1365	-1.01084e+007	-1.01645e+007	-2.22786e+007	1.29321e+000	10108400	10164500	22278600	96438.7
1366	-9.92885e+006	-9.97553e+006	-2.19711e+007	2.43710e+000	9928850	9975530	21971100	176437			52.9	0.5	81.9	-2.189e+07	1366	-9.98177e+006	-1.00118e+007	-2.20664e+007	2.43710e+000	9981770	10011800	22066400	177982
1367	-9.92994e+006	-9.98443e+006	-2.20064e+007	2.17027e+000	9929940	9984430	22006400	157554			54.2	0.5	81.6	-2.19619e+07	1367	-9.98782e+006	-1.00263e+007	-2.21195e+007	2.17027e+000	9987820	10026300	22119500	159169
1368	-9.71661e+006	-9.83172e+006	-2.15956e+007	1.65504e+000	9716610	9831720	21595600	115722			60.7	0.5	91.6	-2.15402e+07	1368	-9.61648e+006	-9.82198e+006	-2.16559e+007	1.65504e+000	9616480	9821980	21655900	115977
1369	-9.72259e+006	-9.85902e+006	-2.17012e+007	1.77690e+000	9722590	9859020	21701200	125299			58.3	0.5	90.3	-2.16746e+07	1369	-9.63274e+006	-9.86119e+006	-2.17999e+007	1.77690e+000	9632740	9861190	21799900	125990
1370	-9.78866e+006	-9.91283e+006	-2.18551e+007	2.31983e+000	9788660	9912830	21855100	165847			94.3	0.5	86.7	-2.18192e+07	1370	-9.73490e+006	-9.93147e+006	-2.19850e+007	2.31983e+000	9734900	9931470	21985000	167312
1371	-9.91799e+006	-1.01047e+007	-2.25100e+007	1.50031e+000	9917990	10104700	22510000	113183			90.4	0.5	62.6	-2.25479e+07	1371	-9.81614e+006	-1.01168e+007	-2.26611e+007	1.50031e+000	9816140	10116800	22661100	114218
1372	-9.96961e+006	-1.01074e+007	-2.24692e+007	1.39266e+000	9969610	10107400	22469200	104866			89.1	0.5	59.6	-2.24471e+07	1372	-9.86642e+006	-1.01024e+007	-2.25520e+007	1.39266e+000	9866420	10102400	22552000	105269
1373	-1.01099e+007	-1.03057e+007	-2.21435e+007	1.92011e+000	10109900	10305700	22143500	142239			70.1	0.5	53.1	-2.17613e+07	1373	-1.00644e+007	-1.03595e+007	-2.19035e+007	1.92011e+000	10064400	10359500	21903500	139856
1374	-1.00990e+007	-1.02939e+007	-2.21105e+007	1.99835e+000	10099000	10293900	22110500	147618			69.7	0.5	54.1	-2.17202e+07	1374	-1.00513e+007	-1.03418e+007	-2.18678e+007	1.99835e+000	10051300	10341800	21867800	145089
1375	-1.00913e+007	-1.03409e+007	-2.20321e+007	1.85437e+000	10091300	10340900	22032100	136334			71.6	0.5	54.1	-2.16023e+07	1375	-1.00384e+007	-1.04183e+007	-2.17386e+007	1.85437e+000	10038400	10418300	21738600	133586
1376	-1.00829e+007	-1.03834e+007	-2.19555e+007	1.60430e+000	10082900	10383400	21955500	117394			75.4	0.5	54.3	-2.14988e+07	1376	-1.00254e+007	-1.04875e+007	-2.16162e+007	1.60430e+000	10025400	10487500	21616200	114711
1377	-1.01182e+007	-1.01400e+007	-2.23431e+007	2.48265e+000	10118200	10140000	22343100	185936			64.4	0.5	55.2	-2.20813e+07	1377	-1.00904e+007	-1.01022e+007	-2.22672e+007	2.48265e+000	10090400	10102200	22267200	184687
1378	-1.00257e+007	-1.01051e+007	-2.24040e+007	1.55997e+000	10025700	10105100	22404000	117042			93.3	0.5	68.9	-2.24474e+07	1378	-1.00889e+007	-1.01599e+007	-2.25644e+007	1.55997e+000	10088900	10159900	22564400	118663
1379	-1.01524e+007	-1.01736e+007	-2.25571e+007	1.30567e+000	10152400	10173600	22557100	99418.7			90.7	0.5	50.8	-2.2443e+07	1379	-1.01165e+007	-1.01612e+007	-2.25424e+007	1.30567e+000	10116500	10161200	22542400	99220.3
1380	-9.71986e+006	-9.77182e+006	-2.13476e+007	7.68192e-001	9719860	9771820	21347600	52672.4			97.4	0.5	99.8	-2.12997e+07	1380	-9.67103e+006	-9.76106e+006	-2.13524e+007	7.68192e-001	9671030	9761060	21352400	52624.8
1381	-9.72189e+006	-9.77452e+006	-2.13566e+007	6.95199e-001	9721890	9774520	21356600	47704.2			98.3	0.5	99.7	-2.13177e+07	1381	-9.67307e+006	-9.76473e+006	-2.13654e+007	6.95199e-001	9673070	9764730	21365400	47676.3
1382	-9.72592e+006	-9.78042e+006	-2.13767e+007	7.74275e-001	9725920	9780420	21376700	53220.9			99.1	0.5	99.2	-2.13372e+07	1382	-9.67735e+006	-9.77190e+006	-2.13904e+007	7.74275e-001	9677350	9771900	21390400	53210.9
1383	-9.71499e+006	-9.86683e+006	-2.17407e+007	1.95395e+000	9714990	9866830	21740700	138186			91	0.5	89.4	-2.17059e+07	1383	-9.60800e+006	-9.86593e+006	-2.18441e+007	1.95395e+000	9608000	9865930	21844100	138940
1384	-9.78344e+006	-9.80097e+006	-2.13140e+007	2.33477e+000	9783440	9800970	21314000	160006			84.6	0.5	93.3	-2.10444e+07	1384	-9.74290e+006	-9.74488e+006	-2.12044e+007	2.33477e+000	9742900	9744880	21204400	158378
1385	-9.77165e+006	-9.85558e+006	-2.12112e+007	1.66107e+000	9771650	9855580	21211200	113077			82.9	0.5	93.6	-2.0925e+07	1385	-9.72399e+006	-9.83386e+006	-2.10381e+007	1.66107e+000	9723990	9833860	21038100	111462
1386	-9.75279e+006	-9.90384e+006	-2.10858e+007	1.78358e+000	9752790	9903840	21085800	120372			81.5	0.5	93.6	-2.07111e+07	1386	-9.69183e+006	-9.90896e+006	-2.08315e+007	1.78358e+000	9691830	9908960	20831500	117969
1387	-9.97677e+006	-1.01088e+007	-2.24678e+007	1.47869e+000	9976770	10108800	22467800	111352			56.5	0.5	64.8	-2.25066e+07	1387	-9.93554e+006	-1.01354e+007	-2.26180e+007	1.47869e+000	9935540	10135400	22618000	112520
1388	-1.00320e+007	-1.01000e+007	-2.23767e+007	1.58197e+000	10032000	10100000	22376700	118464			55.3	0.5	68.4	-2.23993e+07	1388	-1.00723e+007	-1.01444e+007	-2.25178e+007	1.58197e+000	10072300	10144400	22517800	119863
1389	-1.00634e+007	-1.01498e+007	-2.25487e+007	2.37610e+000	10063400	10149800	22548700	180416			54.3	0.5	55.7	-2.24309e+07	1389	-1.00055e+007	-1.01509e+007	-2.26113e+007	2.37610e+000	10005500	10150900	22611300	181020
1390	-1.00770e+007	-1.01542e+007	-2.25531e+007	1.43126e+000	10077000	10154200	22553100	108747			51.2	0.5	55.8	-2.25076e+07	1390	-1.00316e+007	-1.01585e+007	-2.26163e+007	1.43126e+000	10031600	10158500	22616300	109149
1391	-1.00688e+007	-1.01467e+007	-2.25308e+007	1.48235e+000	10068800	10146700	22530800	112416			50.6	0.5	57	-2.24874e+07	1391	-1.00278e+007	-1.01535e+007	-2.25998e+007	1.48235e+000	10027800	10153500	22599800	112893
1392	-9.72735e+006	-9.77003e+006	-2.13328e+007	1.66448e+000	9727350	9770030	21332800	114016			57.4	0.5	98.9	-2.12108e+07	1392	-9.67462e+006	-9.75518e+006	-2.13248e+007	1.66448e+000	9674620	9755180	21324800	113785
1393	-1.00375e+007	-1.01036e+007	-2.23857e+007	1.82778e+000	10037500	10103600	22385700	136984			98.3	0.5	65.1	-2.23429e+07	1393	-1.00511e+007	-1.01299e+007	-2.24799e+007	1.82778e+000	10051100	10129900	22479900	138017
1394	-9.71725e+006	-9.76355e+006	-2.13164e+007	9.85540e-001	9717250	9763550	21316400	67403.1			96.7	0.5	101	-2.12455e+07	1394	-9.66909e+006	-9.75091e+006	-2.13129e+007	9.85540e-001	9669090	9750910	21312900	67298.7
1395	-9.71400e+006	-9.89771e+006	-2.09334e+007	1.42684e+000	9714000	9897710	20933400	95116.4			74.3	0.5	101	-2.05943e+07	1395	-9.66936e+006	-9.95931e+006	-2.06894e+007	1.42684e+000	9669360	9959310	20689400	93439
1396	-9.84725e+006	-9.91706e+006	-2.18138e+007	1.60021e+000	9847250	9917060	21813800	114203			51	0.5	86.4	-2.17789e+07	1396	-9.84507e+006	-9.93594e+006	-2.18931e+007	1.60021e+000	9845070	9935940	21893100	114905
1397	-1.00355e+007	-1.00472e+007	-2.20980e+007	1.34839e+000	10035500	10047200	22098000	98877.3			51.7	0.5	76	-2.207e+07	1397	-1.00787e+007	-1.01526e+007	-2.21689e+007	1.34839e+000	10078700	10152600	22168900	99684.8
1398	-1.00548e+007	-1.01397e+007	-2.25162e+007	1.47540e+000	10054800	10139700	22516200	111726			51.6	0.5	58	-2.2481e+07	1398	-1.00115e+007	-1.01478e+007	-2.25927e+007	1.47540e+000	10011500	10147800	22592700	112259
1399	-1.00408e+007	-1.01135e+007	-2.24232e+007	1.29862e+000	10040800	10113500	22423200	97612.6			50.7	0.5	62.8	-2.24152e+07	1399	-1.00266e+007	-1.01320e+007	-2.25128e+007	1.29862e+000	10026600	10132000	22512800	98246.5
1400	-1.00865e+007	-1.01490e+007	-2.25227e+007	2.58628e+000	10086500	10149000	22522700	196098			58.5	0.5	54.2	-2.23488e+07	1400	-1.00250e+007	-1.01395e+007	-2.25449e+007	2.58628e+000	10025000	10139500	22544900	196134
1401	-1.00789e+007	-1.01522e+007	-2.25433e+007	2.92310e+000	10078900	10152200	22543300	221942			56.7	0.5	54.4	-2.23603e+07	1401	-1.00171e+007	-1.01466e+007	-2.25822e+007	2.92310e+000	10017100	10146600	22582200	222263
1402	-1.01236e+007	-1.03626e+007	-2.21423e+007	1.33964e+000	10123600	10362600	22142300	99378			75.4	0.5	51.6	-2.17736e+07	1402	-1.00787e+007	-1.04488e+007	-2.18730e+007	1.33964e+000	10078700	10448800	21873000	97584.9
1403	-1.01186e+007	-1.03426e+007	-2.21421e+007	1.60013e+000	10118600	10342600	22142100	118637			72.1	0.5	52.1	-2.17628e+07	1403	-1.00732e+007	-1.04177e+007	-2.18814e+007	1.60013e+000	10073200	10417700	21881400	116536
1404	-1.01658e+007	-1.02105e+007	-2.26946e+007	7.16642e-001	10165800	10210500	22694600	55155.3			99.8	0.5	48.2	-2.26622e+07	1404	-1.01351e+007	-1.02086e+007	-2.27174e+007	7.16642e-001	10135100	10208600	22717400	55208.9
1405	-1.01757e+007	-1.02171e+007	-2.27114e+007	7.85181e-001	10175700	10217100	22711400	60521.4			99.5	0.5	47.4	-2.26691e+07	1405	-1.01457e+007	-1.02142e+007	-2.27296e+007	7.85181e-001	10145700	10214200	22729600	60560.2
1406	-1.01725e+007	-1.02132e+007	-2.26990e+007	8.28735e-001	10172500	10213200	22699000	63813.9			98.6	0.5	47.8	-2.26511e+07	1406	-1.01404e+007	-1.02093e+007	-2.27149e+007	8.28735e-001	10140400	10209300	22714900	63840.5
1407	-1.01524e+007	-1.01941e+007	-2.26407e+007	1.12674e+000	10152400	10194100	22640700	86338			95.2	0.5	49.5	-2.25677e+07	1407	-1.01153e+007	-1.01882e+007	-2.26540e+007	1.12674e+000	10115300	10188200	22654000	86346.4
1408	-1.00859e+007	-1.01576e+007	-2.25581e+007	1.74862e+000	10085900	10157600	22558100	132939			99.9	0.5	55.6	-2.24829e+07	1408	-1.00501e+007	-1.01630e+007	-2.26158e+007	1.74862e+000	10050100	10163000	22615800	133406
1409	-1.01011e+007	-1.01673e+007	-2.25829e+007	1.64363e+000	10101100	10167300	22582900	125239			100	0.5	54.2	-2.25077e+07	1409	-1.00660e+007	-1.01710e+007	-2.26329e+007	1.64363e+000	10066000	10171000	22632900	125606
1410	-1.01160e+007	-1.01771e+007	-2.26079e+007	1.49956e+000	10116000	10177100	22607900	114519			101	0.5	52.9	-2.25382e+07	1410	-1.00829e+007	-1.01800e+007	-2.26527e+007	1.49956e+000	10082900	10180000	22652700	114815
1411	-1.01305e+007	-1.01870e+007	-2.26339e+007	1.43934e+000	10130500	10187000	22633900	110176			102	0.5	51.6	-2.25623e+07	1411	-1.00986e+007	-1.01887e+007	-2.26725e+007	1.43934e+000	10098600	10188700	22672500	110412
1412	-1.00563e+007	-1.00854e+007	-2.22928e+007	1.78414e+000	10056300	10085400	22292800	132830			98.8	0.5	68.6	-2.22444e+07	1412	-1.01152e+007	-1.01205e+007	-2.23772e+007	1.78414e+000	10115200	10120500	22377200	133886
1413	-1.00502e+007	-1.00928e+007	-2.23290e+007	1.86295e+000	10050200	10092800	22329000	139061			99.1	0.5	67	-2.22748e+07	1413	-1.00894e+007	-1.01231e+007	-2.24139e+007	1.86295e+000	10089400	10123100	22413900	140100
1414	-1.00513e+007	-1.00621e+007	-2.21476e+007	1.74507e+000	10051300	10062100	22147600	128503			98.3	0.5	74.1	-2.20944e+07	1414	-1.00962e+007	-1.01702e+007	-2.22229e+007	1.74507e+000	10096200	10170200	22222900	129602
1415	-1.00621e+007	-1.00649e+007	-2.21889e+007	1.82531e+000	10062100	10064900	22188900	134848			98.9	0.5	72.3	-2.21274e+07	1415	-1.01037e+007	-1.01616e+007	-2.22622e+007	1.82531e+000	10103700	10161600	22262200	135939
1416	-1.00632e+007	-1.00714e+007	-2.22286e+007	1.83369e+000	10063200	10071400	22228600	135874			99.4	0.5	70.6	-2.21659e+07	1416	-1.01089e+007	-1.01434e+007	-2.23018e+007	1.83369e+000	10108900	10143400	22301800	136913
1417	-1.00198e+007	-1.00282e+007	-2.20528e+007	1.34737e+000	10019800	10028200	22052800	98411.6			98.7	0.5	77.4	-2.20294e+07	1417	-1.00622e+007	-1.01263e+007	-2.21278e+007	1.34737e+000	10062200	10126300	22127800	99229.4
1418	-9.99029e+006	-9.99778e+006	-2.20006e+007	1.56433e+000	9990290	9997780	22000600	113689			99.3	0.5	79.2	-2.19629e+07	1418	-1.00342e+007	-1.00633e+007	-2.20766e+007	1.56433e+000	10034200	10063300	22076600	114571
1419	-9.95276e+006	-9.97544e+006	-2.19469e+007	1.89711e+000	9952760	9975440	21946900	137170			99.6	0.5	81.1	-2.18886e+07	1419	-1.00027e+007	-1.00070e+007	-2.20258e+007	1.89711e+000	10002700	10007000	22025800	138186
1420	-9.89083e+006	-9.93748e+006	-2.18536e+007	1.84994e+000	9890830	9937480	21853600	132584			100	0.5	84.4	-2.18024e+07	1420	-9.90533e+006	-9.96093e+006	-2.19350e+007	1.84994e+000	9905330	9960930	21935000	133475
1421	-9.92263e+006	-9.95500e+006	-2.18934e+007	1.76471e+000	9922630	9955000	21893400	126971			100	0.5	82.9	-2.1844e+07	1421	-9.95373e+006	-9.98157e+006	-2.19710e+007	1.76471e+000	9953730	9981570	21971000	127839
1422	-9.71571e+006	-9.75518e+006	-2.12837e+007	1.13953e+000	9715710	9755180	21283700	77729.1			95.8	0.5	101	-2.11931e+07	1422	-9.66877e+006	-9.74054e+006	-2.12708e+007	1.13953e+000	9668770	9740540	21270800	77552.6
1423	-9.72165e+006	-9.74923e+006	-2.12535e+007	1.14261e+000	9721650	9749230	21253500	77764.2			93.2	0.5	102	-2.11447e+07	1423	-9.67809e+006	-9.73100e+006	-2.12225e+007	1.14261e+000	9678090	9731000	21222500	77482
1424	-9.71663e+006	-9.74811e+006	-2.12539e+007	1.28934e+000	9716630	9748110	21253900	87741.4			94.6	0.5	102	-2.11429e+07	1424	-9.67198e+006	-9.73149e+006	-2.12306e+007	1.28934e+000	9671980	9731490	21230600	87474.4
1425	-9.74234e+006	-9.74670e+006	-2.12003e+007	2.44286e+000	9742340	9746700	21200300	165665			89.2	0.5	101	-2.09652e+07	1425	-9.71431e+006	-9.71745e+006	-2.11309e+007	2.44286e+000	9714310	9717450	21130900	164605
1426	-9.72823e+006	-9.74692e+006	-2.12374e+007	1.56222e+000	9728230	9746920	21237400	106204			91.8	0.5	101	-2.10887e+07	1426	-9.68693e+006	-9.72640e+006	-2.11949e+007	1.56222e+000	9686930	9726400	21194900	105728
1427	-9.72094e+006	-9.74242e+006	-2.12264e+007	1.32322e+000	9720940	9742420	21226400	89860.1			93	0.5	102	-2.10996e+07	1427	-9.68107e+006	-9.72364e+006	-2.11895e+007	1.32322e+000	9681070	9723640	21189500	89500.2
1428	-9.73313e+006	-9.76831e+006	-2.11410e+007	2.19603e+000	9733130	9768310	21141000	148309			87.1	0.5	102	-2.08919e+07	1428	-9.70433e+006	-9.75143e+006	-2.10402e+007	2.19603e+000	9704330	9751430	21040200	147051
1429	-9.71486e+006	-9.83788e+006	-2.09968e+007	1.99559e+000	9714860	9837880	20996800	133483			81.1	0.5	102	-2.06756e+07	1429	-9.67637e+006	-9.86821e+006	-2.08091e+007	1.99559e+000	9676370	9868210	20809100	131602
1430	-9.71596e+006	-9.81267e+006	-2.10265e+007	1.93007e+000	9715960	9812670	21026500	129317			82.9	0.5	103	-2.0736e+07	1430	-9.68057e+006	-9.82924e+006	-2.08653e+007	1.93007e+000	9680570	9829240	20865300	127716
1431	-9.72426e+006	-9.79210e+006	-2.10810e+007	2.11407e+000	9724260	9792100	21081000	142184			84.9	0.5	102	-2.0805e+07	1431	-9.69158e+006	-9.79230e+006	-2.09472e+007	2.11407e+000	9691580	9792300	20947200	140669
1432	-9.71187e+006	-9.87580e+006	-2.09466e+007	1.88240e+000	9711870	9875800	20946600	125540			77.7	0.5	102	-2.05951e+07	1432	-9.66952e+006	-9.92878e+006	-2.07206e+007	1.88240e+000	9669520	9928780	20720600	123472
1433	-9.71093e+006	-9.88339e+006	-2.09352e+007	1.72101e+000	9710930	9883390	20935200	114697			76.2	0.5	102	-2.05881e+07	1433	-9.66827e+006	-9.94141e+006	-2.07028e+007	1.72101e+000	9668270	9941410	20702800	112766
1434	-9.72911e+006	-9.75965e+006	-2.11332e+007	9.19199e-001	9729110	9759650	21133200	62025			62.4	0.5	102	-2.09845e+07	1434	-9.70314e+006	-9.74026e+006	-2.10465e+007	9.19199e-001	9703140	9740260	21046500	61563.7
1435	-9.72341e+006	-9.76697e+006	-2.11026e+007	8.81041e-001	9723410	9766970	21102600	59316.8			63.3	0.5	103	-2.09429e+07	1435	-9.69590e+006	-9.75492e+006	-2.10022e+007	8.81041e-001	9695900	9754920	21002200	58822.5
1436	-9.71807e+006	-9.77348e+006	-2.10743e+007	8.30863e-001	9718070	9773480	21074300	55822			64.2	0.5	103	-2.09055e+07	1436	-9.68901e+006	-9.76768e+006	-2.09613e+007	8.30863e-001	9689010	9767680	20961300	55310.1
1437	-9.91003e+006	-9.95461e+006	-2.19045e+007	2.29017e+000	9910030	9954610	21904500	164866			51	0.5	83.3	-2.18187e+07	1437	-9.94558e+006	-9.98266e+006	-2.19836e+007	2.29017e+000	9945580	9982660	21983600	166032
1438	-9.88434e+006	-9.93698e+006	-2.18581e+007	1.84333e+000	9884340	9936980	21858100	132134			50.4	0.5	84.7	-2.18016e+07	1438	-9.90330e+006	-9.96013e+006	-2.19337e+007	1.84333e+000	9903300	9960130	21933700	132978
1439	-1.00440e+007	-1.00562e+007	-2.21234e+007	1.27968e+000	10044000	10056200	22123400	94043.9			50.9	0.5	74.6	-2.20963e+07	1439	-1.00848e+007	-1.01561e+007	-2.21903e+007	1.27968e+000	10084800	10156100	22190300	94768.5
1440	-1.00512e+007	-1.00602e+007	-2.21491e+007	1.19035e+000	10051200	10060200	22149100	87660.6			50.2	0.5	73.3	-2.21265e+07	1440	-1.00892e+007	-1.01504e+007	-2.22142e+007	1.19035e+000	10089200	10150400	22214200	88301.3
1441	-1.00590e+007	-1.00607e+007	-2.21805e+007	1.27376e+000	10059000	10060700	22180500	94030.6			49.6	0.5	71.9	-2.21509e+07	1441	-1.00938e+007	-1.01384e+007	-2.22449e+007	1.27376e+000	10093800	10138400	22244900	94681.6
1442	-1.00592e+007	-1.00749e+007	-2.22468e+007	1.14877e+000	10059200	10074900	22246800	85232.4			49.2	0.5	69.3	-2.22315e+07	1442	-1.01054e+007	-1.01141e+007	-2.23167e+007	1.14877e+000	10105400	10114100	22316700	85807.2
1443	-1.00602e+007	-1.00662e+007	-2.22103e+007	1.18291e+000	10060200	10066200	22210300	87522.6			49	0.5	70.6	-2.21866e+07	1443	-1.00977e+007	-1.01251e+007	-2.22741e+007	1.18291e+000	10097700	10125100	22274100	88095.1
1444	-1.00533e+007	-1.00966e+007	-2.23414e+007	1.21120e+000	10053300	10096600	22341400	90503.3			49	0.5	65.6	-2.23281e+07	1444	-1.00710e+007	-1.01198e+007	-2.24186e+007	1.21120e+000	10071000	10119800	22418600	91077.6
1445	-1.00585e+007	-1.00802e+007	-2.22693e+007	1.02660e+000	10058500	10080200	22269300	76298			48.5	0.5	68.1	-2.22611e+07	1445	-1.01011e+007	-1.01073e+007	-2.23374e+007	1.02660e+000	10101100	10107300	22337400	76777.8
1446	-1.00564e+007	-1.00869e+007	-2.22989e+007	1.07067e+000	10056400	10086900	22298900	79749.4			48.4	0.5	67	-2.22914e+07	1446	-1.00894e+007	-1.01127e+007	-2.23711e+007	1.07067e+000	10089400	10112700	22371100	80256.3
1447	-1.00475e+007	-1.01052e+007	-2.23823e+007	1.30784e+000	10047500	10105200	22382300	98015.9			49.7	0.5	64.2	-2.23695e+07	1447	-1.00498e+007	-1.01266e+007	-2.24675e+007	1.30784e+000	10049800	10126600	22467500	98659.7
1448	-1.01258e+007	-1.03554e+007	-2.21587e+007	1.54826e+000	10125800	10355400	22158700	114975			73.9	0.5	51.3	-2.17786e+07	1448	-1.00808e+007	-1.04368e+007	-2.18936e+007	1.54826e+000	10080800	10436800	21893600	112922
1449	-1.01674e+007	-1.01862e+007	-2.25935e+007	1.21237e+000	10167400	10186200	22593500	92603.1			91.5	0.5	49.5	-2.24855e+07	1449	-1.01347e+007	-1.01744e+007	-2.25781e+007	1.21237e+000	10134700	10174400	22578100	92421
1450	-1.01842e+007	-1.01992e+007	-2.26299e+007	1.06785e+000	10184200	10199200	22629900	81822.6			92.2	0.5	48.2	-2.2532e+07	1450	-1.01554e+007	-1.01882e+007	-2.26138e+007	1.06785e+000	10155400	10188200	22613800	81665.4
1451	-1.01850e+007	-1.02040e+007	-2.26488e+007	9.38887e-001	10185000	10204000	22648800	72044.9			93	0.5	47.8	-2.25651e+07	1451	-1.01555e+007	-1.01940e+007	-2.26371e+007	9.38887e-001	10155500	10194000	22637100	71929.5
1452	-1.01682e+007	-1.01992e+007	-2.26457e+007	1.04091e+000	10168200	10199200	22645700	79822.2			94.1	0.5	48.6	-2.25665e+07	1452	-1.01345e+007	-1.01910e+007	-2.26463e+007	1.04091e+000	10134500	10191000	22646300	79759.8
1453	-9.72586e+006	-9.81897e+006	-2.15343e+007	1.76889e+000	9725860	9818970	21534300	123114			62.5	0.5	91.7	-2.14383e+07	1453	-9.62317e+006	-9.80049e+006	-2.15614e+007	1.76889e+000	9623170	9800490	21561400	123053
1454	-9.73533e+006	-9.88775e+006	-2.18059e+007	1.67222e+000	9735330	9887750	21805900	118929			57.8	0.5	88.2	-2.18144e+07	1454	-9.65671e+006	-9.89969e+006	-2.19333e+007	1.67222e+000	9656710	9899690	21933300	119886
1455	-9.88523e+006	-1.01027e+007	-2.25347e+007	8.86601e-001	9885230	10102700	22534700	66958.1			89.5	0.5	64	-2.26568e+07	1455	-9.77783e+006	-1.01227e+007	-2.27238e+007	8.86601e-001	9777830	10122700	22723800	67759
1456	-9.99881e+006	-1.01019e+007	-2.24175e+007	1.41767e+000	9998810	10101900	22417500	106405			87.6	0.5	58.8	-2.23501e+07	1456	-9.90082e+006	-1.00874e+007	-2.24565e+007	1.41767e+000	9900820	10087400	22456500	106468
1457	-9.95619e+006	-1.01125e+007	-2.25037e+007	2.13137e+000	9956190	10112500	22503700	160860			58.6	0.5	61.5	-2.24725e+07	1457	-9.86393e+006	-1.01217e+007	-2.26334e+007	2.13137e+000	9863930	10121700	22633400	162100
1458	-9.97348e+006	-1.01118e+007	-2.24834e+007	2.47839e+000	9973480	10111800	22483400	186840			59.5	0.5	59.6	-2.23833e+07	1458	-9.87017e+006	-1.01077e+007	-2.25701e+007	2.47839e+000	9870170	10107700	22570100	187613
1459	-9.77756e+006	-9.91939e+006	-2.18930e+007	2.05004e+000	9777560	9919390	21893000	146953			56.8	0.5	86.3	-2.189e+07	1459	-9.73344e+006	-9.94382e+006	-2.20370e+007	2.05004e+000	9733440	9943820	22037000	148448
1460	-9.77930e+006	-9.81818e+006	-2.12798e+007	2.26184e+000	9779300	9818180	21279800	154659			65.9	0.5	93.4	-2.10168e+07	1460	-9.74072e+006	-9.76881e+006	-2.11715e+007	2.26184e+000	9740720	9768810	21171500	153128
1461	-9.76243e+006	-9.80178e+006	-2.14274e+007	2.12860e+000	9762430	9801780	21427400	147043			64.4	0.5	92.1	-2.12474e+07	1461	-9.67349e+006	-9.77192e+006	-2.13944e+007	2.12860e+000	9673490	9771920	21394400	146317
1462	-9.74498e+006	-9.93723e+006	-2.10205e+007	2.27889e+000	9744980	9937230	21020500	153146			69.7	0.5	95.2	-2.06084e+07	1462	-9.69046e+006	-9.97349e+006	-2.07615e+007	2.27889e+000	9690460	9973490	20761500	150164
1463	-9.76046e+006	-9.89229e+006	-2.11287e+007	2.47953e+000	9760460	9892290	21128700	167860			68.1	0.5	93.9	-2.07594e+07	1463	-9.71016e+006	-9.88817e+006	-2.09273e+007	2.47953e+000	9710160	9888170	20927300	165166
1464	-9.73575e+006	-1.00022e+007	-2.09178e+007	2.04259e+000	9735750	10002200	20917800	136398			72.1	0.5	95.3	-2.04505e+07	1464	-9.67439e+006	-1.00824e+007	-2.05869e+007	2.04259e+000	9674390	10082400	20586900	133148
1465	-9.73365e+006	-1.00051e+007	-2.09063e+007	1.90637e+000	9733650	10005100	20906300	127195			77.6	0.5	95.4	-2.04327e+07	1465	-9.66998e+006	-1.00913e+007	-2.05599e+007	1.90637e+000	9669980	10091300	20559900	124032
1466	-9.73134e+006	-1.00348e+007	-2.08672e+007	2.02226e+000	9731340	10034800	20867200	134622			75.9	0.5	95.2	-2.03597e+07	1466	-9.66529e+006	-1.01377e+007	-2.04943e+007	2.02226e+000	9665290	10137700	20494300	131064
1467	-9.73117e+006	-1.00462e+007	-2.08551e+007	2.09118e+000	9731170	10046200	20855100	139122			74.2	0.5	94.9	-2.03333e+07	1467	-9.66348e+006	-1.01523e+007	-2.04724e+007	2.09118e+000	9663480	10152300	20472400	135353
1468	-9.74239e+006	-9.96908e+006	-2.09781e+007	1.83827e+000	9742390	9969080	20978100	123229			79.6	0.5	94.5	-2.05431e+07	1468	-9.67930e+006	-1.00230e+007	-2.06663e+007	1.83827e+000	9679300	10023000	20666300	120383
1469	-9.74530e+006	-9.89472e+006	-2.18244e+007	2.10888e+000	9745300	9894720	21824400	150240			92.5	0.5	87.9	-2.18054e+07	1469	-9.66087e+006	-9.90615e+006	-2.19556e+007	2.10888e+000	9660870	9906150	21955600	151471
1470	-9.98420e+006	-1.01102e+007	-2.24662e+007	1.62332e+000	9984200	10110200	22466200	122250			92.2	0.5	67.6	-2.25299e+07	1470	-1.00025e+007	-1.01602e+007	-2.26521e+007	1.62332e+000	10002500	10160200	22652100	124045
1471	-9.86939e+006	-1.01058e+007	-2.25629e+007	8.76932e-001	9869390	10105800	22562900	66345.6			89.3	0.5	65.4	-2.27274e+07	1471	-9.77387e+006	-1.01389e+007	-2.27937e+007	8.76932e-001	9773870	10138900	22793700	67371.4
1472	-1.00909e+007	-1.01737e+007	-2.21977e+007	1.65136e+000	10090900	10173700	22197700	122418			83.3	0.5	56.2	-2.19339e+07	1472	-1.00517e+007	-1.01551e+007	-2.20563e+007	1.65136e+000	10051700	10155100	22056300	121042
1473	-1.00874e+007	-1.01117e+007	-2.22454e+007	1.52372e+000	10087400	10111700	22245400	113189			84.3	0.5	57.2	-2.20397e+07	1473	-1.00521e+007	-1.00600e+007	-2.21529e+007	1.52372e+000	10052100	10060000	22152900	112243
1474	-1.00466e+007	-1.00952e+007	-2.23426e+007	1.50180e+000	10046600	10095200	22342600	112209			86	0.5	58	-2.22114e+07	1474	-9.96522e+006	-1.00707e+007	-2.23236e+007	1.50180e+000	9965220	10070700	22323600	111820
1475	-1.00704e+007	-1.01476e+007	-2.25330e+007	1.82749e+000	10070400	10147600	22533000	138618			99.4	0.5	57.1	-2.24591e+07	1475	-1.00347e+007	-1.01547e+007	-2.25977e+007	1.82749e+000	10034700	10154700	22597700	139179
1476	-1.00557e+007	-1.01378e+007	-2.25075e+007	1.85237e+000	10055700	10137800	22507500	140183			98.9	0.5	58.6	-2.24406e+07	1476	-1.00217e+007	-1.01474e+007	-2.25808e+007	1.85237e+000	10021700	10147400	22580800	140849
1477	-9.86265e+006	-9.92082e+006	-2.18137e+007	1.83564e+000	9862650	9920820	21813700	131056			99.9	0.5	85.9	-2.17642e+07	1477	-9.86116e+006	-9.94041e+006	-2.18953e+007	1.83564e+000	9861160	9940410	21895300	131887
1478	-9.83635e+006	-9.90380e+006	-2.17705e+007	1.64886e+000	9836350	9903800	21770500	117245			99.6	0.5	87.3	-2.17355e+07	1478	-9.82028e+006	-9.91998e+006	-2.18527e+007	1.64886e+000	9820280	9919980	21852700	117951
1479	-9.71371e+006	-9.86059e+006	-2.09694e+007	1.96499e+000	9713710	9860590	20969400	131232			79.3	0.5	102	-2.06281e+07	1479	-9.67297e+006	-9.90415e+006	-2.07593e+007	1.96499e+000	9672970	9904150	20759300	129199
1480	-9.71761e+006	-9.88694e+006	-2.09589e+007	1.07010e+000	9717610	9886940	20958900	71459.3			71.6	0.5	101	-2.06593e+07	1480	-9.67446e+006	-9.93872e+006	-2.07308e+007	1.07010e+000	9674460	9938720	20730800	70268.7
1481	-9.71897e+006	-9.87412e+006	-2.09773e+007	1.07407e+000	9718970	9874120	20977300	71804.1			70.5	0.5	101	-2.06923e+07	1481	-9.67746e+006	-9.91774e+006	-2.07641e+007	1.07407e+000	9677460	9917740	20764100	70675.5
1482	-9.72013e+006	-9.85769e+006	-2.09985e+007	1.00517e+000	9720130	9857690	20998500	67281.1			69.4	0.5	101	-2.07345e+07	1482	-9.68032e+006	-9.89167e+006	-2.08018e+007	1.00517e+000	9680320	9891670	20801800	66292.8
1483	-9.74741e+006	-9.74997e+006	-2.12177e+007	1.07354e+000	9747410	9749970	21217700	72910.5			61	0.5	101	-2.10871e+07	1483	-9.71557e+006	-9.72488e+006	-2.11600e+007	1.07354e+000	9715570	9724880	21160000	72508.3
1484	-9.74181e+006	-9.75514e+006	-2.12575e+007	1.18192e+000	9741810	9755140	21257500	80508.5			60	0.5	99.9	-2.11351e+07	1484	-9.70051e+006	-9.73478e+006	-2.12156e+007	1.18192e+000	9700510	9734780	21215600	80151.4
1485	-9.75209e+006	-9.82974e+006	-2.15521e+007	1.78739e+000	9752090	9829740	21552100	124662			51	0.5	94.1	-2.14754e+07	1485	-9.70979e+006	-9.83115e+006	-2.16001e+007	1.78739e+000	9709790	9831150	21600100	124998
1486	-9.76204e+006	-9.84542e+006	-2.16062e+007	1.82107e+000	9762040	9845420	21606200	127587			51.3	0.5	92.6	-2.15358e+07	1486	-9.72156e+006	-9.84950e+006	-2.16634e+007	1.82107e+000	9721560	9849500	21663400	128029
1487	-9.77504e+006	-9.86210e+006	-2.16614e+007	1.85577e+000	9775040	9862100	21661400	130627			51.5	0.5	91.1	-2.15982e+07	1487	-9.73955e+006	-9.86991e+006	-2.17288e+007	1.85577e+000	9739550	9869910	21728800	131202
1488	-9.79181e+006	-9.87970e+006	-2.17165e+007	1.66301e+000	9791810	9879700	21716500	117617			51.7	0.5	89.5	-2.16738e+07	1488	-9.76250e+006	-9.89086e+006	-2.17914e+007	1.66301e+000	9762500	9890860	21791400	118221
1489	-9.97224e+006	-9.99645e+006	-2.20133e+007	2.09446e+000	9972240	9996450	22013300	152296			52.8	0.5	80.2	-2.19519e+07	1489	-1.00379e+007	-1.00506e+007	-2.21042e+007	2.09446e+000	10037900	10050600	22104200	153673
1490	-1.00209e+007	-1.00266e+007	-2.20878e+007	2.04434e+000	10020900	10026600	22087800	149693			54	0.5	78.1	-2.20359e+07	1490	-1.00780e+007	-1.01331e+007	-2.21856e+007	2.04434e+000	10078000	10133100	22185600	151253
1491	-1.00093e+007	-1.00154e+007	-2.20539e+007	1.91004e+000	10009300	10015400	22053900	139453			52.8	0.5	78.6	-2.2e+07	1491	-1.00604e+007	-1.01076e+007	-2.21395e+007	1.91004e+000	10060400	10107600	22139500	140727
1492	-1.00348e+007	-1.01259e+007	-2.24799e+007	1.41488e+000	10034800	10125900	22479900	106796			52.2	0.5	60.3	-2.24652e+07	1492	-9.99631e+006	-1.01391e+007	-2.25720e+007	1.41488e+000	9996310	10139100	22572000	107446
1493	-1.00858e+007	-1.01603e+007	-2.25694e+007	1.31298e+000	10085800	10160300	22569400	99904.9			51.8	0.5	54.8	-2.2527e+07	1493	-1.00387e+007	-1.01628e+007	-2.26269e+007	1.31298e+000	10038700	10162800	22626900	100226
1494	-1.00768e+007	-1.01560e+007	-2.25608e+007	1.59770e+000	10076800	10156000	22560800	121463			53.1	0.5	55.1	-2.24983e+07	1494	-1.00253e+007	-1.01579e+007	-2.26198e+007	1.59770e+000	10025300	10157900	22619800	121856
1495	-1.00998e+007	-1.01451e+007	-2.24931e+007	2.32610e+000	10099800	10145100	22493100	176033			60.1	0.5	54	-2.23147e+07	1495	-1.00422e+007	-1.01304e+007	-2.24907e+007	2.32610e+000	10042200	10130400	22490700	175752
1496	-1.01229e+007	-1.01414e+007	-2.24548e+007	2.13835e+000	10122900	10141400	22454800	161447			61.8	0.5	53.6	-2.226e+07	1496	-1.00740e+007	-1.01212e+007	-2.24214e+007	2.13835e+000	10074000	10121200	22421400	160842
1497	-1.01388e+007	-1.01531e+007	-2.24142e+007	1.65684e+000	10138800	10153100	22414200	124801			63.3	0.5	53.2	-2.22237e+07	1497	-1.01144e+007	-1.01189e+007	-2.23485e+007	1.65684e+000	10114400	10118900	22348500	124073
1498	-1.01372e+007	-1.01859e+007	-2.23749e+007	1.24149e+000	10137200	10185900	22374900	93313.1			64.7	0.5	52.8	-2.21859e+07	1498	-1.01099e+007	-1.01701e+007	-2.22792e+007	1.24149e+000	10109900	10170100	22279200	92599.1
1499	-1.01304e+007	-1.02113e+007	-2.23215e+007	1.21611e+000	10130400	10211300	22321500	91094.1			65.9	0.5	52.7	-2.20987e+07	1499	-1.00976e+007	-1.02090e+007	-2.21898e+007	1.21611e+000	10097600	10209000	22189800	90179.7
1500	-1.01236e+007	-1.02363e+007	-2.22691e+007	1.68825e+000	10123600	10236300	22269100	126038			67.1	0.5	52.9	-2.19809e+07	1500	-1.00868e+007	-1.02479e+007	-2.21069e+007	1.68825e+000	10086800	10247900	22106900	124526
1501	-1.01153e+007	-1.02648e+007	-2.22065e+007	1.82858e+000	10115300	10264800	22206500	135965			68.5	0.5	53	-2.18694e+07	1501	-1.00731e+007	-1.02933e+007	-2.20054e+007	1.82858e+000	10073100	10293300	22005400	133995
1502	-1.01498e+007	-1.01971e+007	-2.26559e+007	9.49713e-001	10149800	10197100	22655900	72851.8			97.2	0.5	49.5	-2.26051e+07	1502	-1.01133e+007	-1.01936e+007	-2.26780e+007	9.49713e-001	10113300	10193600	22678000	72908.6
1503	-1.01342e+007	-1.02125e+007	-2.23360e+007	1.65440e+000	10134200	10212500	22336000	124065			84.1	0.5	52.5	-2.2089e+07	1503	-1.01037e+007	-1.02106e+007	-2.22131e+007	1.65440e+000	10103700	10210600	22213100	122904
1504	-1.01338e+007	-1.02506e+007	-2.22961e+007	1.69454e+000	10133800	10250600	22296100	126814			82.7	0.5	52	-2.20127e+07	1504	-1.01002e+007	-1.02698e+007	-2.21395e+007	1.69454e+000	10100200	10269800	22139500	125373
1505	-1.01335e+007	-1.02887e+007	-2.22568e+007	1.64394e+000	10133500	10288700	22256800	122780			81.1	0.5	51.6	-2.1943e+07	1505	-1.00968e+007	-1.03296e+007	-2.20658e+007	1.64394e+000	10096800	10329600	22065800	121138
1506	-1.01321e+007	-1.03183e+007	-2.22218e+007	1.79574e+000	10132100	10318300	22221800	133864			79.4	0.5	51.3	-2.18657e+07	1506	-1.00920e+007	-1.03764e+007	-2.19996e+007	1.79574e+000	10092000	10376400	21999600	131821
1507	-9.97749e+006	-1.00053e+007	-2.20443e+007	2.11879e+000	9977490	10005300	22044300	154455			54	0.5	79.9	-2.19948e+07	1507	-1.00525e+007	-1.00654e+007	-2.21493e+007	2.11879e+000	10052500	10065400	22149300	156056
1508	-9.71449e+006	-9.84672e+006	-2.16591e+007	1.77898e+000	9714490	9846720	21659100	125005			59.5	0.5	90.8	-2.16197e+07	1508	-9.61693e+006	-9.84381e+006	-2.17447e+007	1.77898e+000	9616930	9843810	21744700	125541
1509	-9.82051e+006	-9.93419e+006	-2.19105e+007	2.23209e+000	9820510	9934190	21910500	160395			94.6	0.5	85.2	-2.18872e+07	1509	-9.78868e+006	-9.95994e+006	-2.20476e+007	2.23209e+000	9788680	9959940	22047600	161986
1510	-9.86431e+006	-9.95674e+006	-2.19589e+007	2.19518e+000	9864310	9956740	21958900	158513			94.9	0.5	83.6	-2.19368e+07	1510	-9.86312e+006	-9.98982e+006	-2.20953e+007	2.19518e+000	9863120	9989820	22095300	160194
1511	-9.91541e+006	-9.97951e+006	-2.20008e+007	2.09812e+000	9915410	9979510	22000800	152195			95.4	0.5	81.9	-2.19796e+07	1511	-9.94956e+006	-1.00199e+007	-2.21318e+007	2.09812e+000	9949560	10019900	22131800	153875
1512	-9.96873e+006	-1.00017e+007	-2.20382e+007	2.08661e+000	9968730	10001700	22038200	152004			95.8	0.5	80.1	-2.20034e+07	1512	-1.00404e+007	-1.00479e+007	-2.21554e+007	2.08661e+000	10040400	10047900	22155400	153661
1513	-1.00181e+007	-1.00227e+007	-2.20745e+007	2.22091e+000	10018100	10022700	22074500	162444			96.4	0.5	78.1	-2.20135e+07	1513	-1.00726e+007	-1.01206e+007	-2.21759e+007	2.22091e+000	10072600	10120600	22175900	164143
1514	-9.93532e+006	-1.01075e+007	-2.25039e+007	1.06639e+000	9935320	10107500	22503900	80444.1			89.9	0.5	61.6	-2.25587e+07	1514	-9.83308e+006	-1.01155e+007	-2.26391e+007	1.06639e+000	9833080	10115500	22639100	81079.8
1515	-9.94588e+006	-1.01065e+007	-2.24895e+007	1.03100e+000	9945880	10106500	22489500	77708.8			89.4	0.5	60.7	-2.25254e+07	1515	-9.83864e+006	-1.01081e+007	-2.26031e+007	1.03100e+000	9838640	10108100	22603100	78184.4
1516	-1.00870e+007	-1.03741e+007	-2.19817e+007	1.71236e+000	10087000	10374100	21981700	125521			73.5	0.5	54.1	-2.15317e+07	1516	-1.00317e+007	-1.04723e+007	-2.16572e+007	1.71236e+000	10031700	10472300	21657200	122772
1517	-1.00751e+007	-1.01190e+007	-2.24111e+007	2.52912e+000	10075100	10119000	22411100	190091			62.4	0.5	56	-2.22037e+07	1517	-1.00063e+007	-1.00979e+007	-2.23938e+007	2.52912e+000	10006300	10097900	22393800	189518
1518	-1.01586e+007	-1.01684e+007	-2.25298e+007	1.38992e+000	10158600	10168400	22529800	105632			89.5	0.5	51	-2.2396e+07	1518	-1.01251e+007	-1.01533e+007	-2.25016e+007	1.38992e+000	10125100	10153300	22501600	105319
1519	-1.01625e+007	-1.01681e+007	-2.24961e+007	1.55559e+000	10162500	10168100	22496100	117949			88.2	0.5	51.2	-2.23326e+07	1519	-1.01394e+007	-1.01443e+007	-2.24505e+007	1.55559e+000	10139400	10144300	22450500	117458
1520	-1.01473e+007	-1.01905e+007	-2.24116e+007	1.48541e+000	10147300	10190500	22411600	111971			85.8	0.5	52	-2.22148e+07	1520	-1.01228e+007	-1.01749e+007	-2.23268e+007	1.48541e+000	10122800	10174900	22326800	111208
1521	-1.01566e+007	-1.01838e+007	-2.24564e+007	1.77437e+000	10156600	10183800	22456400	134186			86.9	0.5	51.5	-2.22569e+07	1521	-1.01359e+007	-1.01645e+007	-2.23911e+007	1.77437e+000	10135900	10164500	22391100	133458
1522	-9.76161e+006	-9.83580e+006	-2.15673e+007	1.86824e+000	9761610	9835800	21567300	130489			99.4	0.5	93.5	-2.14924e+07	1522	-9.71313e+006	-9.83755e+006	-2.16229e+007	1.86824e+000	9713130	9837550	21622900	130899
1523	-9.75175e+006	-9.82228e+006	-2.15219e+007	1.41754e+000	9751750	9822280	21521900	98630.2			99.5	0.5	94.9	-2.14698e+07	1523	-9.70186e+006	-9.82144e+006	-2.15684e+007	1.41754e+000	9701860	9821440	21568400	98865.2
1524	-9.74505e+006	-9.81070e+006	-2.14813e+007	1.26178e+000	9745050	9810700	21481300	87496.1			99.7	0.5	96.1	-2.14326e+07	1524	-9.69611e+006	-9.80822e+006	-2.15201e+007	1.26178e+000	9696110	9808220	21520100	87653.4
1525	-9.73631e+006	-9.79823e+006	-2.14391e+007	1.19844e+000	9736310	9798230	21439100	82807.7			99.8	0.5	97.3	-2.13863e+07	1525	-9.68759e+006	-9.79366e+006	-2.14691e+007	1.19844e+000	9687590	9793660	21469100	82899.3
1526	-9.72960e+006	-9.78758e+006	-2.14022e+007	9.58063e-001	9729600	9787580	21402200	65993.6			99.6	0.5	98.4	-2.13571e+07	1526	-9.68123e+006	-9.78084e+006	-2.14231e+007	9.58063e-001	9681230	9780840	21423100	66019.4
1527	-9.70260e+006	-9.85233e+006	-2.16939e+007	2.05607e+000	9702600	9852330	21693900	144828			89.5	0.5	90	-2.16321e+07	1527	-9.58428e+006	-9.84370e+006	-2.17769e+007	2.05607e+000	9584280	9843700	21776900	145345
1528	-9.71008e+006	-9.83485e+006	-2.16150e+007	2.09634e+000	9710080	9834850	21615000	146777			87.9	0.5	90.7	-2.15121e+07	1528	-9.59191e+006	-9.81669e+006	-2.16589e+007	2.09634e+000	9591910	9816690	21658900	146845
1529	-9.73991e+006	-9.81027e+006	-2.14847e+007	2.36962e+000	9739910	9810270	21484700	164340			86.2	0.5	91.5	-2.12943e+07	1529	-9.63679e+006	-9.77865e+006	-2.14586e+007	2.36962e+000	9636790	9778650	21458600	163561
1530	-9.79149e+006	-9.79511e+006	-2.13527e+007	2.28385e+000	9791490	9795110	21352700	156973			84.3	0.5	92.1	-2.10931e+07	1530	-9.72474e+006	-9.74916e+006	-2.12501e+007	2.28385e+000	9724740	9749160	21250100	155406
1531	-9.77595e+006	-9.87915e+006	-2.12052e+007	1.85744e+000	9775950	9879150	21205200	126466			82.5	0.5	92.7	-2.08902e+07	1531	-9.72558e+006	-9.86177e+006	-2.10167e+007	1.85744e+000	9725580	9861770	21016700	124523
1532	-9.99552e+006	-1.01063e+007	-2.24388e+007	1.39187e+000	9995520	10106300	22438800	104630			56.2	0.5	66.5	-2.24893e+07	1532	-9.98849e+006	-1.01425e+007	-2.25939e+007	1.39187e+000	9988490	10142500	22593900	105854
1533	-9.94680e+006	-1.01088e+007	-2.24977e+007	1.71305e+000	9946800	10108800	22497700	129200			57.8	0.5	63.3	-2.25194e+07	1533	-9.86663e+006	-1.01261e+007	-2.26486e+007	1.71305e+000	9866630	10126100	22648600	130444
1534	-1.00581e+007	-1.00956e+007	-2.23325e+007	1.66125e+000	10058100	10095600	22332500	124063			55.2	0.5	70.1	-2.234e+07	1534	-1.01367e+007	-1.01470e+007	-2.24641e+007	1.66125e+000	10136700	10147000	22464100	125557
1535	-1.00758e+007	-1.00875e+007	-2.22818e+007	1.85702e+000	10075800	10087500	22281800	138208			55.2	0.5	71.8	-2.2265e+07	1535	-1.01443e+007	-1.01865e+007	-2.24032e+007	1.85702e+000	10144300	10186500	22403200	139880
1536	-1.00778e+007	-1.00897e+007	-2.22281e+007	2.39986e+000	10077800	10089700	22228100	177939			55.1	0.5	73.7	-2.21655e+07	1536	-1.01406e+007	-1.02312e+007	-2.23434e+007	2.39986e+000	10140600	10231200	22343400	180154
1537	-1.00587e+007	-1.00718e+007	-2.21680e+007	2.46636e+000	10058700	10071800	22168000	181947			55.1	0.5	75.7	-2.20936e+07	1537	-1.01205e+007	-1.02169e+007	-2.22755e+007	2.46636e+000	10120500	10216900	22275500	184126
1538	-9.72415e+006	-9.77066e+006	-2.13385e+007	1.96707e+000	9724150	9770660	21338500	134793			56.2	0.5	99.2	-2.12021e+07	1538	-9.67400e+006	-9.75799e+006	-2.13369e+007	1.96707e+000	9674000	9757990	21336900	134598
1539	-9.72144e+006	-9.77503e+006	-2.13591e+007	1.61205e+000	9721440	9775030	21359100	110639			54.8	0.5	99	-2.12569e+07	1539	-9.66980e+006	-9.76445e+006	-2.13675e+007	1.61205e+000	9669800	9764450	21367500	110562
1540	-9.72286e+006	-9.78251e+006	-2.13883e+007	1.97133e+000	9722860	9782510	21388300	135616			53.5	0.5	98.5	-2.12698e+07	1540	-9.67215e+006	-9.77430e+006	-2.14054e+007	1.97133e+000	9672150	9774300	21405400	135620
1541	-9.73664e+006	-9.80191e+006	-2.14538e+007	1.48968e+000	9736640	9801910	21453800	103052			50.1	0.5	97	-2.13812e+07	1541	-9.69455e+006	-9.79908e+006	-2.14843e+007	1.48968e+000	9694550	9799080	21484300	103188
1542	-9.72574e+006	-9.78507e+006	-2.13959e+007	1.70538e+000	9725740	9785070	21395900	117400			52.3	0.5	98.5	-2.12986e+07	1542	-9.67993e+006	-9.77878e+006	-2.14160e+007	1.70538e+000	9679930	9778780	21416000	117446
1543	-1.01733e+007	-1.02161e+007	-2.27097e+007	7.95198e-001	10173300	10216100	22709700	61282.1			100	0.5	47.6	-2.26699e+07	1543	-1.01434e+007	-1.02140e+007	-2.27312e+007	7.95198e-001	10143400	10214000	22731200	61336.7
1544	-1.00373e+007	-1.01105e+007	-2.24145e+007	1.96259e+000	10037300	10110500	22414500	147410			98.7	0.5	63.6	-2.2357e+07	1544	-1.00360e+007	-1.01322e+007	-2.25044e+007	1.96259e+000	10036000	10132200	22504400	148418
1545	-1.00419e+007	-1.01185e+007	-2.24425e+007	1.94577e+000	10041900	10118500	22442500	146476			99.1	0.5	62.1	-2.23805e+07	1545	-1.00290e+007	-1.01360e+007	-2.25270e+007	1.94577e+000	10029000	10136000	22527000	147374
1546	-1.00500e+007	-1.01271e+007	-2.24696e+007	1.91489e+000	10050000	10127100	22469600	144477			99.6	0.5	60.5	-2.24034e+07	1546	-1.00287e+007	-1.01411e+007	-2.25479e+007	1.91489e+000	10028700	10141100	22547900	145265
1547	-9.71712e+006	-9.76549e+006	-2.13244e+007	9.17137e-001	9717120	9765490	21324400	62764.7			97.8	0.5	101	-2.12625e+07	1547	-9.67027e+006	-9.75423e+006	-2.13253e+007	9.17137e-001	9670270	9754230	21325300	62691.6
1548	-9.71983e+006	-9.76928e+006	-2.13372e+007	8.92071e-001	9719830	9769280	21337200	61115.8			98.9	0.5	100	-2.12824e+07	1548	-9.67247e+006	-9.75923e+006	-2.13435e+007	8.92071e-001	9672470	9759230	21343500	61070.1
1549	-9.72325e+006	-9.77512e+006	-2.13577e+007	9.20276e-001	9723250	9775120	21357700	63156.6			99.7	0.5	99.8	-2.13067e+07	1549	-9.67690e+006	-9.76676e+006	-2.13699e+007	9.20276e-001	9676900	9766760	21369900	63140.8
1550	-9.71281e+006	-9.88687e+006	-2.09394e+007	1.20325e+000	9712810	9886870	20939400	80225.4			73.1	0.5	102	-2.06246e+07	1550	-9.66919e+006	-9.94323e+006	-2.07048e+007	1.20325e+000	9669190	9943230	20704800	78857.5
1551	-9.73546e+006	-9.75241e+006	-2.11664e+007	9.73155e-001	9735460	9752410	21166400	65827.2			61.5	0.5	102	-2.10272e+07	1551	-9.71113e+006	-9.72640e+006	-2.10930e+007	9.73155e-001	9711130	9726400	21093000	65396
1552	-9.72992e+006	-9.75865e+006	-2.12837e+007	1.58594e+000	9729920	9758650	21283700	108220			58.2	0.5	99.9	-2.11507e+07	1552	-9.68328e+006	-9.74116e+006	-2.12589e+007	1.58594e+000	9683280	9741160	21258900	107873
1553	-9.74126e+006	-9.80511e+006	-2.14622e+007	1.41365e+000	9741260	9805110	21462200	97869.5			49.1	0.5	96.8	-2.13952e+07	1553	-9.70213e+006	-9.80310e+006	-2.14931e+007	1.41365e+000	9702130	9803100	21493100	98009.2
1554	-9.82460e+006	-9.89953e+006	-2.17648e+007	1.62214e+000	9824600	9899530	21764800	115259			50.7	0.5	87.9	-2.17232e+07	1554	-9.81038e+006	-9.91408e+006	-2.18385e+007	1.62214e+000	9810380	9914080	21838500	115882
1555	-9.93804e+006	-9.97269e+006	-2.19503e+007	2.41133e+000	9938040	9972690	21950300	174331			51.4	0.5	81.8	-2.18566e+07	1555	-9.98968e+006	-1.00050e+007	-2.20309e+007	2.41133e+000	9989680	10005000	22030900	175653
1556	-1.00219e+007	-1.00276e+007	-2.20620e+007	1.53494e+000	10021900	10027600	22062000	112189			51.6	0.5	77.4	-2.20206e+07	1556	-1.00635e+007	-1.01268e+007	-2.21328e+007	1.53494e+000	10063500	10126800	22132800	113088
1557	-1.00484e+007	-1.01329e+007	-2.24947e+007	1.55324e+000	10048400	10132900	22494700	117411			51.3	0.5	59.2	-2.24599e+07	1557	-1.00104e+007	-1.01438e+007	-2.25773e+007	1.55324e+000	10010400	10143800	22577300	118041
1558	-1.00414e+007	-1.01196e+007	-2.24473e+007	1.39219e+000	10041400	10119600	22447300	104840			50.8	0.5	61.6	-2.24311e+07	1558	-1.00187e+007	-1.01357e+007	-2.25359e+007	1.39219e+000	10018700	10135700	22535900	105490
1559	-1.00815e+007	-1.01572e+007	-2.25611e+007	2.64019e+000	10081500	10157200	22561100	200745			55	0.5	54.3	-2.24081e+07	1559	-1.00250e+007	-1.01551e+007	-2.26088e+007	2.64019e+000	10025000	10155100	22608800	201196
1560	-1.01236e+007	-1.03169e+007	-2.21884e+007	1.67861e+000	10123600	10316900	22188400	124811			70.5	0.5	52	-2.18307e+07	1560	-1.00809e+007	-1.03751e+007	-2.19555e+007	1.67861e+000	10080900	10375100	21955500	122805
1561	-1.01839e+007	-1.02220e+007	-2.27234e+007	8.70619e-001	10183900	10222000	22723400	67180.9			99.3	0.5	46.7	-2.26712e+07	1561	-1.01549e+007	-1.02186e+007	-2.27384e+007	8.70619e-001	10154900	10218600	22738400	67209.4
1562	-1.01679e+007	-1.02089e+007	-2.26857e+007	8.76251e-001	10167900	10208900	22685700	67397.7			97.7	0.5	48.1	-2.26345e+07	1562	-1.01349e+007	-1.02048e+007	-2.27019e+007	8.76251e-001	10134900	10204800	22701900	67425.8
1563	-1.01578e+007	-1.01991e+007	-2.26559e+007	1.05779e+000	10157800	10199100	22655900	81158.3			96	0.5	49	-2.25892e+07	1563	-1.01216e+007	-1.01938e+007	-2.26704e+007	1.05779e+000	10121600	10193800	22670400	81175.4
1564	-1.02042e+007	-1.02354e+007	-2.27579e+007	5.22864e-001	10204200	10235400	22757900	40471.3			99.3	0.5	45	-2.27277e+07	1564	-1.01778e+007	-1.02315e+007	-2.27682e+007	5.22864e-001	10177800	10231500	22768200	40476.7
1565	-1.01961e+007	-1.02305e+007	-2.27460e+007	5.20428e-001	10196100	10230500	22746000	40238.8			99.6	0.5	45.7	-2.27185e+07	1565	-1.01683e+007	-1.02268e+007	-2.27587e+007	5.20428e-001	10168300	10226800	22758700	40250.1
1566	-1.02016e+007	-1.02350e+007	-2.27589e+007	5.31273e-001	10201600	10235000	22758900	41122.7			100	0.5	45.2	-2.27311e+07	1566	-1.01750e+007	-1.02318e+007	-2.27722e+007	5.31273e-001	10175000	10231800	22772200	41137.2
1567	-1.01889e+007	-1.02267e+007	-2.27377e+007	7.96013e-001	10188900	10226700	22737700	61497.5			100	0.5	46.2	-2.26927e+07	1567	-1.01607e+007	-1.02239e+007	-2.27542e+007	7.96013e-001	10160700	10223900	22754200	61531.8
1568	-1.00887e+007	-1.01566e+007	-2.25512e+007	1.76392e+000	10088700	10156600	22551200	134042			101	0.5	55.8	-2.24742e+07	1568	-1.00579e+007	-1.01630e+007	-2.26082e+007	1.76392e+000	10057900	10163000	22608200	134521
1569	-1.01035e+007	-1.01670e+007	-2.25789e+007	1.68901e+000	10103500	10167000	22578900	128665			102	0.5	54.4	-2.25e+07	1569	-1.00727e+007	-1.01716e+007	-2.26287e+007	1.68901e+000	10072700	10171600	22628700	129054
1570	-1.01179e+007	-1.01770e+007	-2.26054e+007	1.52291e+000	10117900	10177000	22605400	116286			102	0.5	53	-2.2534e+07	1570	-1.00878e+007	-1.01806e+007	-2.26503e+007	1.52291e+000	10087800	10180600	22650300	116596
1571	-1.01441e+007	-1.01964e+007	-2.26585e+007	1.33570e+000	10144100	10196400	22658500	102467			102	0.5	50.4	-2.25905e+07	1571	-1.01136e+007	-1.01974e+007	-2.26930e+007	1.33570e+000	10113600	10197400	22693000	102657
1572	-1.01581e+007	-1.02066e+007	-2.26864e+007	1.14365e+000	10158100	10206600	22686400	87948.4			102	0.5	49	-2.26269e+07	1572	-1.01278e+007	-1.02062e+007	-2.27148e+007	1.14365e+000	10127800	10206200	22714800	88072.1
1573	-1.01318e+007	-1.01868e+007	-2.26315e+007	1.44963e+000	10131800	10186800	22631500	110947			103	0.5	51.7	-2.25606e+07	1573	-1.01024e+007	-1.01894e+007	-2.26715e+007	1.44963e+000	10102400	10189400	22671500	111203
1574	-1.00462e+007	-1.01001e+007	-2.23629e+007	1.90549e+000	10046200	10100100	22362900	142591			99.5	0.5	65.5	-2.23043e+07	1574	-1.00682e+007	-1.01260e+007	-2.24469e+007	1.90549e+000	10068200	10126000	22446900	143585
1575	-1.00598e+007	-1.00803e+007	-2.22682e+007	1.86668e+000	10059800	10080300	22268200	138727			99.8	0.5	68.9	-2.22033e+07	1575	-1.01134e+007	-1.01213e+007	-2.23420e+007	1.86668e+000	10113400	10121300	22342000	139726
1576	-1.00559e+007	-1.00885e+007	-2.23058e+007	1.90682e+000	10055900	10088500	22305800	142104			100	0.5	67.3	-2.22382e+07	1576	-1.00997e+007	-1.01175e+007	-2.23803e+007	1.90682e+000	10099700	10117500	22380300	143070
1577	-1.00328e+007	-1.00428e+007	-2.20912e+007	2.00446e+000	10032800	10042800	22091200	146894			98.9	0.5	75.9	-2.20173e+07	1577	-1.00752e+007	-1.01432e+007	-2.21642e+007	2.00446e+000	10075200	10143200	22164200	148098
1578	-1.00453e+007	-1.00574e+007	-2.21278e+007	1.98701e+000	10045300	10057400	22127800	146079			99.3	0.5	74.2	-2.205e+07	1578	-1.00869e+007	-1.01591e+007	-2.21961e+007	1.98701e+000	10086900	10159100	22196100	147227
1579	-1.00558e+007	-1.00610e+007	-2.21672e+007	1.89809e+000	10055800	10061000	22167200	139978			99.9	0.5	72.6	-2.20923e+07	1579	-1.00941e+007	-1.01524e+007	-2.22323e+007	1.89809e+000	10094100	10152400	22232300	141004
1580	-1.00622e+007	-1.00659e+007	-2.22069e+007	1.90742e+000	10062200	10065900	22206900	141099			100	0.5	70.9	-2.21308e+07	1580	-1.01007e+007	-1.01395e+007	-2.22719e+007	1.90742e+000	10100700	10139500	22271900	142080
1581	-9.98576e+006	-9.99197e+006	-2.19814e+007	1.68103e+000	9985760	9991970	21981400	121975			100	0.5	79.5	-2.19296e+07	1581	-1.00260e+007	-1.00545e+007	-2.20516e+007	1.68103e+000	10026000	10054500	22051600	122853
1582	-1.00136e+007	-1.00189e+007	-2.20368e+007	1.63771e+000	10013600	10018900	22036800	119442			99.7	0.5	77.6	-2.19857e+07	1582	-1.00520e+007	-1.01073e+007	-2.21051e+007	1.63771e+000	10052000	10107300	22105100	120344
1583	-9.95066e+006	-9.97018e+006	-2.19275e+007	1.69159e+000	9950660	9970180	21927500	122120			101	0.5	81.4	-2.18778e+07	1583	-9.99853e+006	-9.99961e+006	-2.19999e+007	1.69159e+000	9998530	9999610	21999900	122957
1584	-9.89666e+006	-9.93644e+006	-2.18436e+007	1.67019e+000	9896660	9936440	21843600	119626			101	0.5	84.4	-2.17962e+07	1584	-9.91235e+006	-9.95796e+006	-2.19158e+007	1.67019e+000	9912350	9957960	21915800	120348
1585	-9.92262e+006	-9.95131e+006	-2.18784e+007	1.38664e+000	9922620	9951310	21878400	99652.4			101	0.5	83	-2.18495e+07	1585	-9.95350e+006	-9.97620e+006	-2.19492e+007	1.38664e+000	9953500	9976200	21949200	100281
1586	-9.71428e+006	-9.75643e+006	-2.12903e+007	1.13224e+000	9714280	9756430	21290300	77269.5			97.1	0.5	102	-2.12046e+07	1586	-9.66871e+006	-9.74323e+006	-2.12819e+007	1.13224e+000	9668710	9743230	21281900	77124.6
1587	-9.71230e+006	-9.74730e+006	-2.12549e+007	1.44605e+000	9712300	9747300	21254900	98402.3			96.1	0.5	102	-2.11401e+07	1587	-9.66866e+006	-9.73261e+006	-2.12385e+007	1.44605e+000	9668660	9732610	21238500	98159.6
1588	-9.73468e+006	-9.74049e+006	-2.12047e+007	2.15748e+000	9734680	9740490	21204700	146315			90.9	0.5	102	-2.10046e+07	1588	-9.69990e+006	-9.71882e+006	-2.11509e+007	2.15748e+000	9699900	9718820	21150900	145552
1589	-9.71389e+006	-9.74031e+006	-2.12248e+007	1.55623e+000	9713890	9740310	21224800	105650			94.5	0.5	103	-2.10892e+07	1589	-9.67272e+006	-9.72292e+006	-2.11949e+007	1.55623e+000	9672720	9722920	21194900	105283
1590	-9.72154e+006	-9.73494e+006	-2.11952e+007	1.75886e+000	9721540	9734940	21195200	119149			92.5	0.5	103	-2.10311e+07	1590	-9.68577e+006	-9.71519e+006	-2.11502e+007	1.75886e+000	9685770	9715190	21150200	118608
1591	-9.73256e+006	-9.74924e+006	-2.11578e+007	2.16517e+000	9732560	9749240	21157800	146346			88.8	0.5	102	-2.0932e+07	1591	-9.70710e+006	-9.72470e+006	-2.10783e+007	2.16517e+000	9707100	9724700	21078300	145321
1592	-9.71649e+006	-9.78886e+006	-2.10525e+007	2.01294e+000	9716490	9788860	21052500	135062			84.6	0.5	103	-2.07812e+07	1592	-9.68424e+006	-9.79318e+006	-2.09163e+007	2.01294e+000	9684240	9793180	20916300	133612
1593	-9.72440e+006	-9.76848e+006	-2.11052e+007	2.08221e+000	9724400	9768480	21105200	140221			86.7	0.5	103	-2.08565e+07	1593	-9.69520e+006	-9.75761e+006	-2.09967e+007	2.08221e+000	9695200	9757610	20996700	138967
1594	-9.70592e+006	-9.85622e+006	-2.09419e+007	1.75909e+000	9705920	9856220	20941900	117208			77.9	0.5	103	-2.06135e+07	1594	-9.66597e+006	-9.90409e+006	-2.07307e+007	1.75909e+000	9665970	9904090	20730700	115396
1595	-9.70811e+006	-9.82551e+006	-2.09816e+007	1.93223e+000	9708110	9825510	20981600	129044			81.1	0.5	104	-2.06717e+07	1595	-9.67111e+006	-9.85512e+006	-2.08007e+007	1.93223e+000	9671110	9855120	20800700	127290
1596	-9.70870e+006	-9.80476e+006	-2.10047e+007	1.99079e+000	9708700	9804760	21004700	133124			82.7	0.5	104	-2.07123e+07	1596	-9.67423e+006	-9.82320e+006	-2.08454e+007	1.99079e+000	9674230	9823200	20845400	131502
1597	-9.70480e+006	-9.86261e+006	-2.09309e+007	1.62112e+000	9704800	9862610	20930900	107939			76.4	0.5	103	-2.0605e+07	1597	-9.66414e+006	-9.91444e+006	-2.07129e+007	1.62112e+000	9664140	9914440	20712900	106224
1598	-9.70912e+006	-9.88069e+006	-2.09305e+007	1.50436e+000	9709120	9880690	20930500	100213			74.8	0.5	102	-2.05983e+07	1598	-9.66630e+006	-9.93763e+006	-2.06985e+007	1.50436e+000	9666300	9937630	20698500	98525.6
1599	-9.71867e+006	-9.75903e+006	-2.10912e+007	8.61158e-001	9718670	9759030	21091200	57912.8			62.9	0.5	104	-2.09355e+07	1599	-9.69169e+006	-9.74653e+006	-2.09934e+007	8.61158e-001	9691690	9746530	20993400	57441.2
1600	-9.71342e+006	-9.76501e+006	-2.10637e+007	8.15778e-001	9713420	9765010	21063700	54749.4			63.8	0.5	104	-2.08997e+07	1600	-9.68515e+006	-9.75881e+006	-2.09544e+007	8.15778e-001	9685150	9758810	20954400	54262.5
1601	-9.71259e+006	-9.77779e+006	-2.10476e+007	7.55885e-001	9712590	9777790	21047600	50682.2			65	0.5	104	-2.08734e+07	1601	-9.68254e+006	-9.77843e+006	-2.09241e+007	7.55885e-001	9682540	9778430	20924100	50183.8
1602	-9.72407e+006	-9.75316e+006	-2.11191e+007	9.07068e-001	9724070	9753160	21119100	61126.7			62.1	0.5	103	-2.09728e+07	1602	-9.69873e+006	-9.73487e+006	-2.10339e+007	9.07068e-001	9698730	9734870	21033900	60681
1603	-9.85977e+006	-9.91949e+006	-2.18112e+007	1.74566e+000	9859770	9919490	21811200	124598			50	0.5	86.2	-2.1758e+07	1603	-9.86404e+006	-9.93802e+006	-2.18826e+007	1.74566e+000	9864040	9938020	21882600	125307
1604	-9.89518e+006	-9.93804e+006	-2.18516e+007	1.86128e+000	9895180	9938040	21851600	133390			49.2	0.5	84.4	-2.17855e+07	1604	-9.91949e+006	-9.96046e+006	-2.19189e+007	1.86128e+000	9919490	9960460	21918900	134174
1605	-9.92289e+006	-9.95575e+006	-2.18963e+007	1.78268e+000	9922890	9955750	21896300	128293			49.6	0.5	83	-2.18351e+07	1605	-9.96174e+006	-9.98168e+006	-2.19634e+007	1.78268e+000	9961740	9981680	21963400	129091
1606	-1.00312e+007	-1.00426e+007	-2.20850e+007	1.37223e+000	10031200	10042600	22085000	100513			50.7	0.5	76	-2.20475e+07	1606	-1.00703e+007	-1.01395e+007	-2.21480e+007	1.37223e+000	10070300	10139500	22148000	101251
1607	-1.00401e+007	-1.00518e+007	-2.21120e+007	1.31620e+000	10040100	10051800	22112000	96632.2			50	0.5	74.6	-2.2076e+07	1607	-1.00774e+007	-1.01439e+007	-2.21726e+007	1.31620e+000	10077400	10143900	22172600	97310.7
1608	-1.00484e+007	-1.00568e+007	-2.21412e+007	1.27689e+000	10048400	10056800	22141200	93968.5			49.3	0.5	73.2	-2.21058e+07	1608	-1.00832e+007	-1.01402e+007	-2.21998e+007	1.27689e+000	10083200	10140200	22199800	94592.1
1609	-1.00563e+007	-1.00583e+007	-2.21717e+007	1.21687e+000	10056300	10058300	22171700	89764.9			48.7	0.5	71.8	-2.2141e+07	1609	-1.00885e+007	-1.01308e+007	-2.22308e+007	1.21687e+000	10088500	10130800	22230800	90338.1
1610	-1.00601e+007	-1.00724e+007	-2.22358e+007	1.04891e+000	10060100	10072400	22235800	77759.6			48.3	0.5	69.3	-2.22225e+07	1610	-1.01011e+007	-1.01128e+007	-2.23003e+007	1.04891e+000	10101100	10112800	22300300	78247.7
1611	-1.00591e+007	-1.00638e+007	-2.22018e+007	1.09585e+000	10059100	10063800	22201800	81026			48.1	0.5	70.5	-2.21794e+07	1611	-1.00931e+007	-1.01203e+007	-2.22604e+007	1.09585e+000	10093100	10120300	22260400	81516.1
1612	-1.00595e+007	-1.00777e+007	-2.22582e+007	8.53426e-001	10059500	10077700	22258200	63375.2			47.6	0.5	68.3	-2.22573e+07	1612	-1.01022e+007	-1.01035e+007	-2.23207e+007	8.53426e-001	10102200	10103500	22320700	63747
1613	-1.00595e+007	-1.00842e+007	-2.22845e+007	9.38159e-001	10059500	10084200	22284500	69807.8			47.5	0.5	67.2	-2.22807e+07	1613	-1.00930e+007	-1.01085e+007	-2.23505e+007	9.38159e-001	10093000	10108500	22350500	70219.3
1614	-1.00569e+007	-1.00939e+007	-2.23267e+007	1.18617e+000	10056900	10093900	22326700	88541.6			48.1	0.5	65.8	-2.23086e+07	1614	-1.00786e+007	-1.01164e+007	-2.23971e+007	1.18617e+000	10078600	10116400	22397100	89066.3
1615	-1.00538e+007	-1.01032e+007	-2.23680e+007	1.33582e+000	10053800	10103200	22368000	100019			48.7	0.5	64.4	-2.23454e+07	1615	-1.00611e+007	-1.01239e+007	-2.24454e+007	1.33582e+000	10061100	10123900	22445400	100629
1616	-1.00487e+007	-1.01120e+007	-2.24090e+007	1.39458e+000	10048700	10112000	22409000	104733			49.6	0.5	63	-2.23878e+07	1616	-1.00411e+007	-1.01306e+007	-2.24925e+007	1.39458e+000	10041100	10130600	22492500	105381
1617	-1.00624e+007	-1.01401e+007	-2.25101e+007	1.43686e+000	10062400	10140100	22510100	108778			50.2	0.5	58.1	-2.2475e+07	1617	-1.00261e+007	-1.01492e+007	-2.25838e+007	1.43686e+000	10026100	10149200	22583800	109291
1618	-1.00956e+007	-1.01620e+007	-2.25664e+007	8.38374e-001	10095600	10162000	22566400	63792.9			48.6	0.5	55	-2.25571e+07	1618	-1.00616e+007	-1.01670e+007	-2.26209e+007	8.38374e-001	10061600	10167000	22620900	64003.7
1619	-1.01130e+007	-1.01594e+007	-2.25384e+007	2.33983e+000	10113000	10159400	22538400	177739			58.5	0.5	52.7	-2.23673e+07	1619	-1.00601e+007	-1.01480e+007	-2.25450e+007	2.33983e+000	10060100	10148000	22545000	177597
1620	-1.01068e+007	-1.01637e+007	-2.25623e+007	2.57023e+000	10106800	10163700	22562300	195565			56.9	0.5	52.9	-2.23896e+07	1620	-1.00531e+007	-1.01562e+007	-2.25852e+007	2.57023e+000	10053100	10156200	22585200	195648
1621	-1.01313e+007	-1.03425e+007	-2.21942e+007	1.54017e+000	10131300	10342500	22194200	114645			72.3	0.5	51.1	-2.18348e+07	1621	-1.00892e+007	-1.04149e+007	-2.19494e+007	1.54017e+000	10089200	10414900	21949400	112745
1622	-1.01335e+007	-1.03555e+007	-2.21901e+007	1.27775e+000	10133500	10355500	22190100	95113.8			75.4	0.5	50.7	-2.18404e+07	1622	-1.00908e+007	-1.04357e+007	-2.19355e+007	1.27775e+000	10090800	10435700	21935500	93488.3
1623	-1.01399e+007	-1.03533e+007	-2.22183e+007	1.51407e+000	10139900	10353300	22218300	112940			74	0.5	50.4	-2.18627e+07	1623	-1.00995e+007	-1.04309e+007	-2.19756e+007	1.51407e+000	10099500	10430900	21975600	111104
1624	-1.01458e+007	-1.03523e+007	-2.22435e+007	1.50297e+000	10145800	10352300	22243500	112324			75.6	0.5	49.8	-2.18944e+07	1624	-1.01062e+007	-1.04275e+007	-2.20067e+007	1.50297e+000	10106200	10427500	22006700	110540
1625	-1.01718e+007	-1.01816e+007	-2.25704e+007	1.28756e+000	10171800	10181600	22570400	98185.4			90.4	0.5	49.7	-2.24473e+07	1625	-1.01419e+007	-1.01682e+007	-2.25455e+007	1.28756e+000	10141900	10168200	22545500	97928.4
1626	-1.01858e+007	-1.01946e+007	-2.26096e+007	1.12229e+000	10185800	10194600	22609600	85865.7			91.2	0.5	48.4	-2.25003e+07	1626	-1.01594e+007	-1.01824e+007	-2.25862e+007	1.12229e+000	10159400	10182400	22586200	85658.4
1627	-1.01993e+007	-1.02065e+007	-2.26448e+007	9.16405e-001	10199300	10206500	22644800	70323.3			92	0.5	47.2	-2.2552e+07	1627	-1.01755e+007	-1.01952e+007	-2.26223e+007	9.16405e-001	10175500	10195200	22622300	70163
1628	-1.01995e+007	-1.02113e+007	-2.26640e+007	7.46342e-001	10199500	10211300	22664000	57356.2			92.8	0.5	46.8	-2.25897e+07	1628	-1.01747e+007	-1.02011e+007	-2.26471e+007	7.46342e-001	10174700	10201100	22647100	57248.3
1629	-1.01863e+007	-1.02083e+007	-2.26648e+007	1.00661e+000	10186300	10208300	22664800	77337.4			93.8	0.5	47.5	-2.25793e+07	1629	-1.01573e+007	-1.01991e+007	-2.26566e+007	1.00661e+000	10157300	10199100	22656600	77234.6
1630	-1.01704e+007	-1.02032e+007	-2.26599e+007	1.07895e+000	10170400	10203200	22659900	82832.3			94.9	0.5	48.3	-2.25801e+07	1630	-1.01375e+007	-1.01958e+007	-2.26629e+007	1.07895e+000	10137500	10195800	22662900	82784.4
1631	-1.01821e+007	-1.02188e+007	-2.27122e+007	8.30345e-001	10182100	10218800	22712200	64016.4			98.3	0.5	47	-2.26612e+07	1631	-1.01519e+007	-1.02146e+007	-2.27252e+007	8.30345e-001	10151900	10214600	22725200	64032
1632	-1.01935e+007	-1.02274e+007	-2.27360e+007	6.79128e-001	10193500	10227400	22736000	52466.5			98.9	0.5	45.9	-2.26952e+07	1632	-1.01659e+007	-1.02236e+007	-2.27477e+007	6.79128e-001	10165900	10223600	22747700	52477.6
1633	-9.93262e+006	-9.99434e+006	-2.20442e+007	2.02062e+000	9932620	9994340	22044200	147130			55.4	0.5	81.2	-2.20278e+07	1633	-9.99623e+006	-1.00419e+007	-2.21749e+007	2.02062e+000	9996230	10041900	22174900	148858
1634	-1.00362e+007	-1.00391e+007	-2.21237e+007	2.09514e+000	10036200	10039100	22123700	153897			55.1	0.5	77.7	-2.20808e+07	1634	-1.00980e+007	-1.01659e+007	-2.22347e+007	2.09514e+000	10098000	10165900	22234700	155724
1635	-9.70837e+006	-9.84057e+006	-2.16400e+007	1.79930e+000	9708370	9840570	21640000	126223			61.2	0.5	90.6	-2.15886e+07	1635	-9.59773e+006	-9.83179e+006	-2.17148e+007	1.79930e+000	9597730	9831790	21714800	126615
1636	-9.71797e+006	-9.87622e+006	-2.17761e+007	1.76283e+000	9717970	9876220	21776100	125026			58.8	0.5	88.8	-2.17745e+07	1636	-9.62445e+006	-9.88352e+006	-2.18995e+007	1.76283e+000	9624450	9883520	21899500	125948
1637	-9.89449e+006	-1.01016e+007	-2.25207e+007	1.08432e+000	9894490	10101600	22520700	81821.1			89.3	0.5	63	-2.26091e+07	1637	-9.77934e+006	-1.01151e+007	-2.26909e+007	1.08432e+000	9779340	10115100	22690900	82665.4
1638	-9.96131e+006	-1.00995e+007	-2.24454e+007	1.30258e+000	9961310	10099500	22445400	97885.2			88.1	0.5	59.9	-2.24239e+07	1638	-9.84975e+006	-1.00909e+007	-2.25218e+007	1.30258e+000	9849750	10090900	22521800	98193.8
1639	-1.00947e+007	-1.02092e+007	-2.21779e+007	2.66429e+000	10094700	10209200	22177900	197390			67.3	0.5	55.5	-2.18068e+07	1639	-1.00522e+007	-1.02091e+007	-2.20042e+007	2.66429e+000	10052200	10209100	22004200	194783
1640	-1.00841e+007	-1.02811e+007	-2.20625e+007	2.21570e+000	10084100	10281100	22062500	163020			69.5	0.5	55.2	-2.16468e+07	1640	-1.00323e+007	-1.03223e+007	-2.18098e+007	2.21570e+000	10032300	10322300	21809800	160070
1641	-1.00776e+007	-1.03439e+007	-2.19733e+007	1.98177e+000	10077600	10343900	21973300	145059			71.5	0.5	55.1	-2.15166e+07	1641	-1.00210e+007	-1.04239e+007	-2.16617e+007	1.98177e+000	10021000	10423900	21661700	141945
1642	-1.00681e+007	-1.03756e+007	-2.19026e+007	1.68522e+000	10068100	10375600	21902600	122792			77.3	0.5	55.4	-2.14292e+07	1642	-1.00067e+007	-1.04754e+007	-2.15520e+007	1.68522e+000	10006700	10475400	21552000	119863
1643	-1.00677e+007	-1.03939e+007	-2.18827e+007	1.65225e+000	10067700	10393900	21882700	120266			75.4	0.5	55.2	-2.13944e+07	1643	-1.00049e+007	-1.05053e+007	-2.15147e+007	1.65225e+000	10004900	10505300	21514700	117281
1644	-9.92990e+006	-1.01047e+007	-2.24981e+007	1.40825e+000	9929900	10104700	22498100	106172			59.5	0.5	61.8	-2.25204e+07	1644	-9.81869e+006	-1.01090e+007	-2.26266e+007	1.40825e+000	9818690	10109000	22626600	106934
1645	-1.00104e+007	-1.01136e+007	-2.24538e+007	2.84723e+000	10010400	10113600	22453800	214356			61	0.5	58.1	-2.22839e+07	1645	-9.91675e+006	-1.01015e+007	-2.24983e+007	2.84723e+000	9916750	10101500	22498300	214595
1646	-1.00999e+007	-1.01243e+007	-2.22839e+007	2.76081e+000	10099900	10124300	22283900	205756			65.1	0.5	56.1	-2.19808e+07	1646	-1.00644e+007	-1.00768e+007	-2.21866e+007	2.76081e+000	10064400	10076800	22186600	203985
1647	-1.00189e+007	-1.01038e+007	-2.24054e+007	1.55382e+000	10018900	10103800	22405400	116574			56.2	0.5	68.1	-2.24465e+07	1647	-1.00499e+007	-1.01500e+007	-2.25631e+007	1.55382e+000	10049900	10150000	22563100	118071
1648	-9.74565e+006	-9.90987e+006	-2.18860e+007	2.08307e+000	9745650	9909870	21886000	149119			58.1	0.5	86.7	-2.18876e+07	1648	-9.67437e+006	-9.92929e+006	-2.20367e+007	2.08307e+000	9674370	9929290	22036700	150618
1649	-9.71745e+006	-9.82542e+006	-2.15691e+007	1.89445e+000	9717450	9825420	21569100	132187			63	0.5	90.8	-2.14744e+07	1649	-9.60223e+006	-9.80642e+006	-2.16066e+007	1.89445e+000	9602230	9806420	21606600	132190
1650	-9.78318e+006	-9.83345e+006	-2.12804e+007	2.50209e+000	9783180	9833450	21280400	171165			66.5	0.5	92.5	-2.09881e+07	1650	-9.74090e+006	-9.78182e+006	-2.11593e+007	2.50209e+000	9740900	9781820	21159300	169288
1651	-9.74311e+006	-9.97213e+006	-2.09780e+007	1.91375e+000	9743110	9972130	20978000	128299			70.4	0.5	94.4	-2.05508e+07	1651	-9.68223e+006	-1.00222e+007	-2.06791e+007	1.91375e+000	9682230	10022200	20679100	125452
1652	-9.75572e+006	-9.92480e+006	-2.10768e+007	1.76663e+000	9755720	9924800	21076800	119213			69	0.5	93.2	-2.07135e+07	1652	-9.69786e+006	-9.93249e+006	-2.08327e+007	1.76663e+000	9697860	9932490	20832700	116938
1653	-9.75512e+006	-9.80422e+006	-2.14447e+007	2.13892e+000	9755120	9804220	21444700	147930			65	0.5	91.1	-2.12636e+07	1653	-9.65184e+006	-9.77081e+006	-2.14115e+007	2.13892e+000	9651840	9770810	21411500	147143
1654	-9.73404e+006	-1.00393e+007	-2.08738e+007	1.97846e+000	9734040	10039300	20873800	131793			72.6	0.5	94.3	-2.03678e+07	1654	-9.66539e+006	-1.01328e+007	-2.04996e+007	1.97846e+000	9665390	10132800	20499600	128261
1655	-9.73535e+006	-1.00276e+007	-2.08907e+007	1.92873e+000	9735350	10027600	20890700	128610			77.8	0.5	94.4	-2.03917e+07	1655	-9.66668e+006	-1.01174e+007	-2.05203e+007	1.92873e+000	9666680	10117400	20520300	125187
1656	-9.73214e+006	-1.00696e+007	-2.08356e+007	1.96084e+000	9732140	10069600	20835600	130336			76.1	0.5	94.1	-2.02966e+07	1656	-9.65985e+006	-1.01829e+007	-2.04269e+007	1.96084e+000	9659850	10182900	20426900	126572
1657	-9.73054e+006	-1.00866e+007	-2.08121e+007	1.84528e+000	9730540	10086600	20812100	122486			74.5	0.5	93.7	-2.02635e+07	1657	-9.65554e+006	-1.02062e+007	-2.03860e+007	1.84528e+000	9655540	10206200	20386000	118807
1658	-9.74874e+006	-9.98033e+006	-2.09928e+007	2.37344e+000	9748740	9980330	20992800	159341			79.8	0.5	93.4	-2.05159e+07	1658	-9.68280e+006	-1.00284e+007	-2.06752e+007	2.37344e+000	9682800	10028400	20675200	155565
1659	-9.71342e+006	-9.88478e+006	-2.18157e+007	2.45745e+000	9713420	9884780	21815700	174813			90.9	0.5	88	-2.17704e+07	1659	-9.60323e+006	-9.88950e+006	-2.19452e+007	2.45745e+000	9603230	9889500	21945200	176114
1660	-9.96040e+006	-1.01148e+007	-2.25088e+007	1.71492e+000	9960400	10114800	22508800	129493			91	0.5	67.7	-2.25967e+07	1660	-9.96762e+006	-1.01698e+007	-2.27262e+007	1.71492e+000	9967620	10169800	22726200	131672
1661	-1.00164e+007	-1.01112e+007	-2.24380e+007	1.64076e+000	10016400	10111200	22438000	123395			92.2	0.5	69	-2.24987e+07	1661	-1.00794e+007	-1.01717e+007	-2.26221e+007	1.64076e+000	10079400	10171700	22622100	125326
1662	-9.89127e+006	-1.01152e+007	-2.25797e+007	1.30988e+000	9891270	10115200	22579700	99279.6			89.3	0.5	66.9	-2.2738e+07	1662	-9.83928e+006	-1.01655e+007	-2.28373e+007	1.30988e+000	9839280	10165500	22837300	101119
1663	-9.84788e+006	-1.01070e+007	-2.25895e+007	1.03774e+000	9847880	10107000	22589500	78631.1			88.6	0.5	66	-2.27667e+07	1663	-9.74601e+006	-1.01447e+007	-2.28453e+007	1.03774e+000	9746010	10144700	22845300	79987.9
1664	-9.85933e+006	-1.01007e+007	-2.25524e+007	9.25076e-001	9859330	10100700	22552400	69915.1			88.8	0.5	64.5	-2.26942e+07	1664	-9.73929e+006	-1.01232e+007	-2.27641e+007	9.25076e-001	9739290	10123200	22764100	70853.9
1665	-1.00530e+007	-1.00833e+007	-2.22875e+007	1.48224e+000	10053000	10083300	22287500	110300			85	0.5	58.4	-2.21326e+07	1665	-9.97213e+006	-1.00526e+007	-2.22429e+007	1.48224e+000	9972130	10052600	22242900	109702
1666	-9.99573e+006	-1.00918e+007	-2.23796e+007	1.42804e+000	9995730	10091800	22379600	106865			86.6	0.5	59.2	-2.22979e+07	1666	-9.89224e+006	-1.00727e+007	-2.24048e+007	1.42804e+000	9892240	10072700	22404800	106801
1667	-1.00762e+007	-1.01919e+007	-2.21195e+007	1.47164e+000	10076200	10191900	22119500	108496			82.4	0.5	56.8	-2.18322e+07	1667	-1.00302e+007	-1.01829e+007	-2.19407e+007	1.47164e+000	10030200	10182900	21940700	106993
1668	-1.00744e+007	-1.01274e+007	-2.21768e+007	1.40249e+000	10074400	10127400	22176800	103680			83.4	0.5	57.8	-2.19478e+07	1668	-1.00329e+007	-1.00830e+007	-2.20515e+007	1.40249e+000	10032900	10083000	22051500	102571
1669	-9.95846e+006	-1.01076e+007	-2.24811e+007	1.70184e+000	9958460	10107600	22481100	128229			60.4	0.5	60.3	-2.24485e+07	1669	-9.84793e+006	-1.01039e+007	-2.25767e+007	1.70184e+000	9847930	10103900	22576700	128825
1670	-9.92511e+006	-1.01075e+007	-2.25142e+007	1.37566e+000	9925110	10107500	22514200	103830			59.3	0.5	63.1	-2.25709e+07	1670	-9.82584e+006	-1.01225e+007	-2.26747e+007	1.37566e+000	9825840	10122500	22674700	104861
1671	-9.91531e+006	-1.01023e+007	-2.25027e+007	1.34744e+000	9915310	10102300	22502700	101587			60.2	0.5	62.2	-2.25401e+07	1671	-9.79392e+006	-1.01066e+007	-2.26417e+007	1.34744e+000	9793920	10106600	22641700	102375
1672	-9.76620e+006	-9.91473e+006	-2.18853e+007	2.37995e+000	9766200	9914730	21885300	170451			92.8	0.5	86.5	-2.18623e+07	1672	-9.69546e+006	-9.93351e+006	-2.20328e+007	2.37995e+000	9695460	9933510	22032800	172121
1673	-1.01076e+007	-1.01701e+007	-2.25875e+007	7.43043e-001	10107600	10170100	22587500	56646.1			48.1	0.5	53.9	-2.25797e+07	1673	-1.00749e+007	-1.01740e+007	-2.26363e+007	7.43043e-001	10074900	10174000	22636300	56810.3
1674	-1.01649e+007	-1.02109e+007	-2.26969e+007	9.89479e-001	10164900	10210900	22696900	76165.4			101	0.5	48.3	-2.26461e+07	1674	-1.01339e+007	-1.02095e+007	-2.27223e+007	9.89479e-001	10133900	10209500	22722300	76253.7
1675	-1.00746e+007	-1.01468e+007	-2.25251e+007	1.83306e+000	10074600	10146800	22525100	138972			101	0.5	57.3	-2.24494e+07	1675	-1.00451e+007	-1.01550e+007	-2.25884e+007	1.83306e+000	10045100	10155000	22588400	139541
1676	-1.00612e+007	-1.01368e+007	-2.24978e+007	1.86833e+000	10061200	10136800	22497800	141306			100	0.5	58.9	-2.24266e+07	1676	-1.00344e+007	-1.01474e+007	-2.25679e+007	1.86833e+000	10034400	10147400	22567900	141968
1677	-9.87043e+006	-9.91927e+006	-2.17996e+007	2.22963e+000	9870430	9919270	21799600	159041			101	0.5	86	-2.17127e+07	1677	-9.87360e+006	-9.93767e+006	-2.18717e+007	2.22963e+000	9873600	9937670	21871700	159950
1678	-9.83666e+006	-9.89873e+006	-2.17495e+007	2.22292e+000	9836660	9898730	21749500	157806			101	0.5	87.8	-2.16664e+07	1678	-9.82251e+006	-9.91356e+006	-2.18242e+007	2.22292e+000	9822510	9913560	21824200	158673
1679	-9.73881e+006	-9.79889e+006	-2.14393e+007	1.31310e+000	9738810	9798890	21439300	90737.7			101	0.5	97.4	-2.1378e+07	1679	-9.69384e+006	-9.79508e+006	-2.14687e+007	1.31310e+000	9693840	9795080	21468700	90842.6
1680	-9.73005e+006	-9.78741e+006	-2.14011e+007	8.75179e-001	9730050	9787410	21401100	60279.8			101	0.5	98.5	-2.13616e+07	1680	-9.68569e+006	-9.78164e+006	-2.14219e+007	8.75179e-001	9685690	9781640	21421900	60309.2
1681	-9.72824e+006	-9.78329e+006	-2.13861e+007	1.10500e+000	9728240	9783290	21386100	76015.1			100	0.5	99.1	-2.13288e+07	1681	-9.68286e+006	-9.77677e+006	-2.14048e+007	1.10500e+000	9682860	9776770	21404800	76037.4
1682	-9.70699e+006	-9.84316e+006	-2.09593e+007	1.85541e+000	9706990	9843160	20959300	123753			79.4	0.5	103	-2.0637e+07	1682	-9.66814e+006	-9.88294e+006	-2.07608e+007	1.85541e+000	9668140	9882940	20760800	121935
1683	-9.71285e+006	-9.87560e+006	-2.09508e+007	1.11449e+000	9712850	9875600	20950800	74351.7			71.9	0.5	102	-2.06538e+07	1683	-9.67070e+006	-9.92590e+006	-2.07282e+007	1.11449e+000	9670700	9925900	20728200	73141.3
1684	-9.71366e+006	-9.86350e+006	-2.09662e+007	1.08873e+000	9713660	9863500	20966200	72698.1			70.8	0.5	102	-2.0685e+07	1684	-9.67319e+006	-9.90664e+006	-2.07577e+007	1.08873e+000	9673190	9906640	20757700	71580.6
1685	-9.71458e+006	-9.84989e+006	-2.09836e+007	1.02687e+000	9714580	9849890	20983600	68636.9			69.7	0.5	102	-2.0721e+07	1685	-9.67578e+006	-9.88533e+006	-2.07896e+007	1.02687e+000	9675780	9885330	20789600	67645.4
1686	-9.74209e+006	-9.74466e+006	-2.12013e+007	1.13087e+000	9742090	9744660	21201300	76692.8			60.5	0.5	101	-2.10667e+07	1686	-9.71190e+006	-9.71990e+006	-2.11434e+007	1.13087e+000	9711900	9719900	21143400	76271.6
1687	-9.73722e+006	-9.75001e+006	-2.12411e+007	1.28089e+000	9737220	9750010	21241100	87125.4			59.4	0.5	101	-2.11133e+07	1687	-9.69810e+006	-9.73048e+006	-2.12004e+007	1.28089e+000	9698100	9730480	21200400	86752.1
1688	-9.74897e+006	-9.81818e+006	-2.15079e+007	1.52203e+000	9748970	9818180	21507900	105776			49.5	0.5	95.4	-2.14404e+07	1688	-9.71104e+006	-9.81826e+006	-2.15462e+007	1.52203e+000	9711040	9818260	21546200	105992
1689	-9.75825e+006	-9.83227e+006	-2.15562e+007	1.65685e+000	9758250	9832270	21556200	115613			49.9	0.5	94	-2.14861e+07	1689	-9.72166e+006	-9.83445e+006	-2.16017e+007	1.65685e+000	9721660	9834450	21601700	115919
1690	-9.77028e+006	-9.84776e+006	-2.16075e+007	1.80815e+000	9770280	9847760	21607500	126721			50.1	0.5	92.5	-2.15344e+07	1690	-9.73570e+006	-9.85240e+006	-2.16611e+007	1.80815e+000	9735700	9852400	21661100	127144
1691	-9.78620e+006	-9.86470e+006	-2.16608e+007	1.80380e+000	9786200	9864700	21660800	127000			50.4	0.5	91	-2.15952e+07	1691	-9.75590e+006	-9.87230e+006	-2.17222e+007	1.80380e+000	9755900	9872300	21722200	127514
1692	-9.80449e+006	-9.88216e+006	-2.17139e+007	1.71856e+000	9804490	9882160	21713900	121561			50.6	0.5	89.4	-2.16601e+07	1692	-9.78066e+006	-9.89292e+006	-2.17817e+007	1.71856e+000	9780660	9892920	21781700	122134
1693	-9.97126e+006	-9.99042e+006	-2.19896e+007	2.01244e+000	9971260	9990420	21989600	146060			51.5	0.5	80.3	-2.19209e+07	1693	-1.00268e+007	-1.00426e+007	-2.20670e+007	2.01244e+000	10026800	10042600	22067000	147203
1694	-1.00029e+007	-1.00073e+007	-2.20270e+007	1.79005e+000	10002900	10007300	22027000	130401			51.5	0.5	78.8	-2.19707e+07	1694	-1.00470e+007	-1.00909e+007	-2.21011e+007	1.79005e+000	10047000	10090900	22101100	131442
1695	-1.00439e+007	-1.01260e+007	-2.24712e+007	1.47141e+000	10043900	10126000	22471200	111014			51	0.5	60.4	-2.2446e+07	1695	-1.00128e+007	-1.01394e+007	-2.25570e+007	1.47141e+000	10012800	10139400	22557000	111656
1696	-1.00969e+007	-1.01671e+007	-2.25859e+007	1.39354e+000	10096900	10167100	22585900	106196			52.1	0.5	53.7	-2.25298e+07	1696	-1.00498e+007	-1.01678e+007	-2.26360e+007	1.39354e+000	10049800	10167800	22636000	106478
1697	-1.00896e+007	-1.01627e+007	-2.25754e+007	1.79173e+000	10089600	10162700	22575400	136408			53.5	0.5	54	-2.24886e+07	1697	-1.00383e+007	-1.01623e+007	-2.26250e+007	1.79173e+000	10038300	10162300	22625000	136751
1698	-1.01276e+007	-1.01561e+007	-2.25104e+007	2.20357e+000	10127600	10156100	22510400	167094			60.1	0.5	52.6	-2.23276e+07	1698	-1.00811e+007	-1.01409e+007	-2.24947e+007	2.20357e+000	10081100	10140900	22494700	166703
1699	-1.01478e+007	-1.01525e+007	-2.24754e+007	1.96906e+000	10147800	10152500	22475400	148990			61.7	0.5	52.3	-2.22834e+07	1699	-1.01099e+007	-1.01327e+007	-2.24324e+007	1.96906e+000	10109900	10132700	22432400	148365
1700	-1.01494e+007	-1.01738e+007	-2.24370e+007	1.64901e+000	10149400	10173800	22437000	124491			63.3	0.5	52.1	-2.22411e+07	1700	-1.01259e+007	-1.01489e+007	-2.23656e+007	1.64901e+000	10125900	10148900	22365600	123740
1701	-1.01459e+007	-1.02013e+007	-2.23951e+007	1.51821e+000	10145900	10201300	22395100	114332			64.7	0.5	51.8	-2.21786e+07	1701	-1.01183e+007	-1.01905e+007	-2.22929e+007	1.51821e+000	10118300	10190500	22292900	113416
1702	-1.01414e+007	-1.02321e+007	-2.23458e+007	1.47726e+000	10141400	10232100	22345800	110919			66.2	0.5	51.7	-2.2099e+07	1702	-1.01098e+007	-1.02387e+007	-2.22099e+007	1.47726e+000	10109800	10238700	22209900	109797
1703	-1.01350e+007	-1.02594e+007	-2.22924e+007	1.50635e+000	10135000	10259400	22292400	112724			67.6	0.5	51.8	-2.20102e+07	1703	-1.00989e+007	-1.02813e+007	-2.21229e+007	1.50635e+000	10098900	10281300	22122900	111342
1704	-1.01285e+007	-1.02879e+007	-2.22372e+007	1.59056e+000	10128500	10287900	22237200	118614			69.1	0.5	51.9	-2.1915e+07	1704	-1.00885e+007	-1.03281e+007	-2.20336e+007	1.59056e+000	10088500	10328100	22033600	116912
1705	-1.01628e+007	-1.02042e+007	-2.26716e+007	9.59343e-001	10162800	10204200	22671600	73701.2			96.8	0.5	48.6	-2.26125e+07	1705	-1.01281e+007	-1.01992e+007	-2.26862e+007	9.59343e-001	10128100	10199200	22686200	73719.9
1706	-1.02126e+007	-1.02411e+007	-2.27729e+007	6.49586e-001	10212600	10241100	22772900	50346.9			99.3	0.5	44.3	-2.27301e+07	1706	-1.01875e+007	-1.02368e+007	-2.27804e+007	6.49586e-001	10187500	10236800	22780400	50344.6
1707	-1.01964e+007	-1.02326e+007	-2.27543e+007	7.72542e-001	10196400	10232600	22754300	59769.6			101	0.5	45.5	-2.27108e+07	1707	-1.01697e+007	-1.02301e+007	-2.27706e+007	7.72542e-001	10169700	10230100	22770600	59804.2
1708	-1.01820e+007	-1.02226e+007	-2.27277e+007	9.59002e-001	10182000	10222600	22727700	74021.5			101	0.5	46.8	-2.26741e+07	1708	-1.01532e+007	-1.02205e+007	-2.27481e+007	9.59002e-001	10153200	10220500	22748100	74083.3
1709	-1.01702e+007	-1.02150e+007	-2.27085e+007	8.89251e-001	10170200	10215000	22708500	68518.9			102	0.5	47.9	-2.26664e+07	1709	-1.01425e+007	-1.02147e+007	-2.27349e+007	8.89251e-001	10142500	10214700	22734900	68609
1710	-1.01447e+007	-1.01961e+007	-2.26566e+007	1.24099e+000	10144700	10196100	22656600	95188.8			103	0.5	50.5	-2.25963e+07	1710	-1.01160e+007	-1.01976e+007	-2.26915e+007	1.24099e+000	10116000	10197600	22691500	95373.1
1711	-1.01556e+007	-1.02041e+007	-2.26785e+007	9.45420e-001	10155600	10204100	22678500	72656.6			104	0.5	49.5	-2.2639e+07	1711	-1.01281e+007	-1.02055e+007	-2.27117e+007	9.45420e-001	10128100	10205500	22711700	72789.9
1712	-1.01650e+007	-1.02114e+007	-2.26991e+007	7.96898e-001	10165000	10211400	22699100	61351.6			104	0.5	48.5	-2.26675e+07	1712	-1.01378e+007	-1.02121e+007	-2.27289e+007	7.96898e-001	10137800	10212100	22728900	61448.9
1713	-1.01068e+007	-1.01668e+007	-2.25748e+007	1.70675e+000	10106800	10166800	22574800	129987			103	0.5	54.5	-2.24943e+07	1713	-1.00801e+007	-1.01723e+007	-2.26243e+007	1.70675e+000	10080100	10172300	22624300	130390
1714	-1.01210e+007	-1.01771e+007	-2.26029e+007	1.56481e+000	10121000	10177100	22602900	119472			103	0.5	53.1	-2.2528e+07	1714	-1.00938e+007	-1.01814e+007	-2.26475e+007	1.56481e+000	10093800	10181400	22647500	119796
1715	-1.01338e+007	-1.01865e+007	-2.26283e+007	1.40808e+000	10133800	10186500	22628300	107746			104	0.5	51.8	-2.2562e+07	1715	-1.01071e+007	-1.01901e+007	-2.26697e+007	1.40808e+000	10107100	10190100	22669700	108013
1716	-1.00924e+007	-1.01561e+007	-2.25454e+007	1.77391e+000	10092400	10156100	22545400	134754			102	0.5	56	-2.24659e+07	1716	-1.00664e+007	-1.01632e+007	-2.26007e+007	1.77391e+000	10066400	10163200	22600700	135234
1717	-1.00463e+007	-1.01080e+007	-2.23951e+007	1.99768e+000	10046300	10108000	22395100	149858			99.9	0.5	63.9	-2.23264e+07	1717	-1.00539e+007	-1.01297e+007	-2.24763e+007	1.99768e+000	10053900	10129700	22476300	150815
1718	-1.00501e+007	-1.01167e+007	-2.24269e+007	1.96755e+000	10050100	10116700	22426900	147969			100	0.5	62.3	-2.23559e+07	1718	-1.00455e+007	-1.01344e+007	-2.25039e+007	1.96755e+000	10045500	10134400	22503900	148822
1719	-1.00566e+007	-1.01256e+007	-2.24566e+007	1.91237e+000	10056600	10125600	22456600	144168			101	0.5	60.7	-2.23849e+07	1719	-1.00433e+007	-1.01401e+007	-2.25291e+007	1.91237e+000	10043300	10140100	22529100	144918
1720	-1.00535e+007	-1.00967e+007	-2.23417e+007	1.97627e+000	10053500	10096700	22341700	147675			101	0.5	65.8	-2.22687e+07	1720	-1.00815e+007	-1.01218e+007	-2.24164e+007	1.97627e+000	10081500	10121800	22416400	148622
1721	-1.00611e+007	-1.00751e+007	-2.22458e+007	1.94216e+000	10061100	10075100	22245800	144093			101	0.5	69.3	-2.21666e+07	1721	-1.01062e+007	-1.01233e+007	-2.23107e+007	1.94216e+000	10106200	10123300	22310700	145037
1722	-1.00590e+007	-1.00840e+007	-2.22843e+007	1.96026e+000	10059000	10084000	22284300	145858			101	0.5	67.7	-2.2204e+07	1722	-1.01061e+007	-1.01116e+007	-2.23499e+007	1.96026e+000	10106100	10111600	22349900	146763
1723	-1.00275e+007	-1.00392e+007	-2.20732e+007	1.80390e+000	10027500	10039200	22073200	132001			100	0.5	76	-2.20046e+07	1723	-1.00660e+007	-1.01330e+007	-2.21366e+007	1.80390e+000	10066000	10133000	22136600	132964
1724	-1.00390e+007	-1.00499e+007	-2.21095e+007	1.95490e+000	10039000	10049900	22109500	143489			100	0.5	74.4	-2.20259e+07	1724	-1.00764e+007	-1.01428e+007	-2.21694e+007	1.95490e+000	10076400	10142800	22169400	144492
1725	-1.00502e+007	-1.00570e+007	-2.21480e+007	1.91389e+000	10050200	10057000	22148000	140921			101	0.5	72.8	-2.20651e+07	1725	-1.00854e+007	-1.01429e+007	-2.22060e+007	1.91389e+000	10085400	10142900	22206000	141858
1726	-1.00606e+007	-1.00606e+007	-2.21872e+007	1.91194e+000	10060600	10060600	22187200	141214			102	0.5	71.2	-2.21032e+07	1726	-1.00928e+007	-1.01348e+007	-2.22444e+007	1.91194e+000	10092800	10134800	22244400	142101
1727	-1.00070e+007	-1.00110e+007	-2.20176e+007	1.72190e+000	10007000	10011000	22017600	125371			101	0.5	77.9	-2.19544e+07	1727	-1.00417e+007	-1.00907e+007	-2.20798e+007	1.72190e+000	10041700	10090700	22079800	126231
1728	-9.97811e+006	-9.98555e+006	-2.19628e+007	1.74821e+000	9978110	9985550	21962800	126642			101	0.5	79.8	-2.18997e+07	1728	-1.00161e+007	-1.00395e+007	-2.20263e+007	1.74821e+000	10016100	10039500	22026300	127465
1729	-9.94801e+006	-9.96543e+006	-2.19107e+007	1.68524e+000	9948010	9965430	21910700	121495			102	0.5	81.6	-2.18534e+07	1729	-9.99189e+006	-9.99191e+006	-2.19749e+007	1.68524e+000	9991890	9991910	21974900	122238
1730	-9.91474e+006	-9.94329e+006	-2.18535e+007	1.57613e+000	9914740	9943290	21853500	113028			102	0.5	83.5	-2.18061e+07	1730	-9.94154e+006	-9.96590e+006	-2.19191e+007	1.57613e+000	9941540	9965900	21919100	113684
1731	-9.74841e+006	-9.81171e+006	-2.14820e+007	1.30238e+000	9748410	9811710	21482000	90324.4			101	0.5	96.1	-2.14295e+07	1731	-9.70314e+006	-9.80987e+006	-2.15198e+007	1.30238e+000	9703140	9809870	21519800	90488.1
1732	-9.75766e+006	-9.82433e+006	-2.15244e+007	1.46104e+000	9757660	9824330	21524400	101693			101	0.5	94.8	-2.14679e+07	1732	-9.71315e+006	-9.82451e+006	-2.15696e+007	1.46104e+000	9713150	9824510	21569600	101938
1733	-9.76876e+006	-9.83781e+006	-2.15684e+007	1.74313e+000	9768760	9837810	21568400	121784			101	0.5	93.4	-2.15003e+07	1733	-9.72612e+006	-9.84052e+006	-2.16221e+007	1.74313e+000	9726120	9840520	21622100	122166
1734	-9.73429e+006	-9.78995e+006	-2.14072e+007	9.12329e-001	9734290	9789950	21407200	62876			102	0.5	98.4	-2.1367e+07	1734	-9.69157e+006	-9.78504e+006	-2.14299e+007	9.12329e-001	9691570	9785040	21429900	62918.9
1735	-9.74215e+006	-9.80012e+006	-2.14409e+007	1.21687e+000	9742150	9800120	21440900	84106.1			102	0.5	97.3	-2.13864e+07	1735	-9.70044e+006	-9.79715e+006	-2.14705e+007	1.21687e+000	9700440	9797150	21470500	84211.7
1736	-9.72823e+006	-9.78143e+006	-2.13785e+007	7.54011e-001	9728230	9781430	21378500	51838.6			102	0.5	99.3	-2.13437e+07	1736	-9.68547e+006	-9.77513e+006	-2.13955e+007	7.54011e-001	9685470	9775130	21395500	51850.3
1737	-9.71412e+006	-9.75908e+006	-2.13013e+007	1.09579e+000	9714120	9759080	21301300	74847.1			98.3	0.5	101	-2.12237e+07	1737	-9.66860e+006	-9.74727e+006	-2.12985e+007	1.09579e+000	9668600	9747270	21298500	74740.4
1738	-9.71630e+006	-9.76326e+006	-2.13161e+007	1.04090e+000	9716300	9763260	21316100	71185.9			99.4	0.5	101	-2.12482e+07	1738	-9.67081e+006	-9.75293e+006	-2.13194e+007	1.04090e+000	9670810	9752930	21319400	71119.1
1739	-9.71997e+006	-9.76916e+006	-2.13366e+007	1.07649e+000	9719970	9769160	21336600	73747.1			100	0.5	101	-2.12717e+07	1739	-9.67559e+006	-9.76045e+006	-2.13454e+007	1.07649e+000	9675590	9760450	21345400	73712.4
1740	-9.70976e+006	-9.74824e+006	-2.12613e+007	1.38691e+000	9709760	9748240	21261300	94419.6			97.6	0.5	102	-2.11553e+07	1740	-9.66611e+006	-9.73471e+006	-2.12497e+007	1.38691e+000	9666110	9734710	21249700	94222.9
1741	-9.70760e+006	-9.73785e+006	-2.12210e+007	1.72303e+000	9707600	9737850	21221000	116919			96	0.5	103	-2.10797e+07	1741	-9.66639e+006	-9.72179e+006	-2.11966e+007	1.72303e+000	9666390	9721790	21196600	116563
1742	-9.71213e+006	-9.73177e+006	-2.11916e+007	1.66765e+000	9712130	9731770	21191600	112910			94.1	0.5	104	-2.10416e+07	1742	-9.67492e+006	-9.71359e+006	-2.11545e+007	1.66765e+000	9674920	9713590	21154500	112463
1743	-9.73008e+006	-9.73418e+006	-2.11627e+007	2.08465e+000	9730080	9734180	21162700	140901			90.4	0.5	103	-2.09572e+07	1743	-9.70449e+006	-9.70702e+006	-2.10981e+007	2.08465e+000	9704490	9707020	21098100	140062
1744	-9.72139e+006	-9.72670e+006	-2.11616e+007	1.94375e+000	9721390	9726700	21161600	131321			92	0.5	104	-2.0977e+07	1744	-9.68939e+006	-9.70582e+006	-2.11083e+007	1.94375e+000	9689390	9705820	21108300	130649
1745	-9.72313e+006	-9.74881e+006	-2.11196e+007	2.13216e+000	9723130	9748810	21119600	143674			88.4	0.5	103	-2.08883e+07	1745	-9.69703e+006	-9.72973e+006	-2.10320e+007	2.13216e+000	9697030	9729730	21032000	142595
1746	-9.71577e+006	-9.76609e+006	-2.10723e+007	2.16283e+000	9715770	9766090	21072300	145258			86.4	0.5	104	-2.0814e+07	1746	-9.68670e+006	-9.76020e+006	-2.09593e+007	2.16283e+000	9686700	9760200	20959300	143926
1747	-9.70842e+006	-9.78339e+006	-2.10249e+007	2.08539e+000	9708420	9783390	21024900	139593			84.4	0.5	104	-2.07476e+07	1747	-9.67646e+006	-9.79053e+006	-2.08872e+007	2.08539e+000	9676460	9790530	20887200	138087
1748	-9.70074e+006	-9.79462e+006	-2.09823e+007	1.97521e+000	9700740	9794620	20982300	131809			82.6	0.5	105	-2.06941e+07	1748	-9.66713e+006	-9.81368e+006	-2.08259e+007	1.97521e+000	9667130	9813680	20825900	130233
1749	-9.70079e+006	-9.81251e+006	-2.09646e+007	1.85600e+000	9700790	9812510	20964600	123739			81	0.5	105	-2.06671e+07	1749	-9.66519e+006	-9.84086e+006	-2.07908e+007	1.85600e+000	9665190	9840860	20790800	122122
1750	-9.69958e+006	-9.83898e+006	-2.09332e+007	1.66661e+000	9699580	9838980	20933200	110915			78	0.5	104	-2.06226e+07	1750	-9.66134e+006	-9.88240e+006	-2.07335e+007	1.66661e+000	9661340	9882400	20733500	109285
1751	-9.69904e+006	-9.84548e+006	-2.09245e+007	1.56301e+000	9699040	9845480	20924500	103967			76.5	0.5	104	-2.0614e+07	1751	-9.66004e+006	-9.89262e+006	-2.07180e+007	1.56301e+000	9660040	9892620	20718000	102394
1752	-9.70405e+006	-9.86314e+006	-2.09273e+007	1.46419e+000	9704050	9863140	20927300	97463.9			75	0.5	103	-2.0611e+07	1752	-9.66328e+006	-9.91534e+006	-2.07085e+007	1.46419e+000	9663280	9915340	20708500	95910
1753	-9.70820e+006	-9.87302e+006	-2.09344e+007	1.32972e+000	9708200	9873020	20934400	88587.8			73.5	0.5	102	-2.06212e+07	1753	-9.66637e+006	-9.92666e+006	-2.07098e+007	1.32972e+000	9666370	9926660	20709800	87139.3
1754	-9.71238e+006	-9.80827e+006	-2.10163e+007	7.20115e-001	9712380	9808270	21016300	48203.5			67.2	0.5	103	-2.08139e+07	1754	-9.67852e+006	-9.82407e+006	-2.08621e+007	7.20115e-001	9678520	9824070	20862100	47632.2
1755	-9.70779e+006	-9.78209e+006	-2.10237e+007	7.00320e-001	9707790	9782090	21023700	46872.3			65.7	0.5	104	-2.08433e+07	1755	-9.67670e+006	-9.78850e+006	-2.08902e+007	7.00320e-001	9676700	9788500	20890200	46381.3
1756	-9.70803e+006	-9.76956e+006	-2.10372e+007	7.72654e-001	9708030	9769560	21037200	51751.8			64.7	0.5	105	-2.08655e+07	1756	-9.67874e+006	-9.76976e+006	-2.09173e+007	7.72654e-001	9678740	9769760	20917300	51256.7
1757	-9.71341e+006	-9.75187e+006	-2.10769e+007	8.96910e-001	9713410	9751870	21076900	60236.4			62.6	0.5	104	-2.09214e+07	1757	-9.68718e+006	-9.73986e+006	-2.09816e+007	8.96910e-001	9687180	9739860	20981600	59758.4
1758	-9.70861e+006	-9.75779e+006	-2.10513e+007	7.87597e-001	9708610	9757790	21051300	52795.2			63.5	0.5	105	-2.08913e+07	1758	-9.68088e+006	-9.75161e+006	-2.09441e+007	7.87597e-001	9680880	9751610	20944100	52334.3
1759	-9.72931e+006	-9.74574e+006	-2.11480e+007	9.63729e-001	9729310	9745740	21148000	65082.1			61.1	0.5	103	-2.10106e+07	1759	-9.70566e+006	-9.72139e+006	-2.10757e+007	9.63729e-001	9705660	9721390	21075700	64664.1
1760	-9.71737e+006	-9.77146e+006	-2.13486e+007	1.53963e+000	9717370	9771460	21348600	105569			51.1	0.5	100	-2.12547e+07	1760	-9.67475e+006	-9.76390e+006	-2.13603e+007	1.53963e+000	9674750	9763900	21360300	105549
1761	-9.71672e+006	-9.77035e+006	-2.13447e+007	1.59666e+000	9716720	9770350	21344700	109443			52.3	0.5	99.9	-2.12453e+07	1761	-9.67117e+006	-9.76165e+006	-2.13547e+007	1.59666e+000	9671170	9761650	21354700	109399
1762	-9.71646e+006	-9.76777e+006	-2.13344e+007	1.65104e+000	9716460	9767770	21334400	113078			53.5	0.5	100	-2.12277e+07	1762	-9.66931e+006	-9.75780e+006	-2.13408e+007	1.65104e+000	9669310	9757800	21340800	112995
1763	-9.71869e+006	-9.76380e+006	-2.13160e+007	1.75112e+000	9718690	9763800	21316000	119764			54.8	0.5	100	-2.1194e+07	1763	-9.66995e+006	-9.75135e+006	-2.13138e+007	1.75112e+000	9669950	9751350	21313800	119588
1764	-9.72033e+006	-9.75784e+006	-2.12900e+007	1.86399e+000	9720330	9757840	21290000	127225			56.3	0.5	101	-2.11498e+07	1764	-9.67362e+006	-9.74324e+006	-2.12770e+007	1.86399e+000	9673620	9743240	21277000	126936
1765	-9.72756e+006	-9.75283e+006	-2.12623e+007	1.79197e+000	9727560	9752830	21262300	122063			57.7	0.5	101	-2.11148e+07	1765	-9.68451e+006	-9.73610e+006	-2.12369e+007	1.79197e+000	9684510	9736100	21236900	121677
1766	-9.73766e+006	-9.79557e+006	-2.14268e+007	1.24866e+000	9737660	9795570	21426800	86196.8			47.7	0.5	97.9	-2.13648e+07	1766	-9.70104e+006	-9.79253e+006	-2.14510e+007	1.24866e+000	9701040	9792530	21451000	86279.6
1767	-9.74584e+006	-9.80764e+006	-2.14680e+007	1.33547e+000	9745840	9807640	21468000	92510.5			48.1	0.5	96.6	-2.14065e+07	1767	-9.71014e+006	-9.80649e+006	-2.14990e+007	1.33547e+000	9710140	9806490	21499000	92651.4
1768	-9.83611e+006	-9.90154e+006	-2.17615e+007	1.71941e+000	9836110	9901540	21761500	122174			49.7	0.5	87.7	-2.17058e+07	1768	-9.82753e+006	-9.91571e+006	-2.18280e+007	1.71941e+000	9827530	9915710	21828000	122784
1769	-9.86865e+006	-9.92020e+006	-2.18052e+007	1.80118e+000	9868650	9920200	21805200	128530			48.9	0.5	86	-2.17408e+07	1769	-9.87829e+006	-9.93823e+006	-2.18693e+007	1.80118e+000	9878290	9938230	21869300	129205
1770	-9.90142e+006	-9.93737e+006	-2.18426e+007	1.84673e+000	9901420	9937370	21842600	132276			48.1	0.5	84.3	-2.17687e+07	1770	-9.92817e+006	-9.95821e+006	-2.19010e+007	1.84673e+000	9928170	9958210	21901000	132969
1771	-9.92741e+006	-9.95391e+006	-2.18842e+007	1.73286e+000	9927410	9953910	21884200	124605			48.3	0.5	82.9	-2.18183e+07	1771	-9.96750e+006	-9.97809e+006	-2.19429e+007	1.73286e+000	9967500	9978090	21942900	125303
1772	-9.94853e+006	-9.97131e+006	-2.19342e+007	1.93020e+000	9948530	9971310	21934200	139411			49.9	0.5	81.6	-2.18619e+07	1772	-1.00008e+007	-1.00020e+007	-2.20013e+007	1.93020e+000	10000800	10002000	22001300	140328
1773	-1.00173e+007	-1.00244e+007	-2.20463e+007	1.58677e+000	10017300	10024400	22046300	115828			50.5	0.5	77.4	-2.19937e+07	1773	-1.00551e+007	-1.01156e+007	-2.21095e+007	1.58677e+000	10055100	10115600	22109500	116665
1774	-1.00278e+007	-1.00393e+007	-2.20745e+007	1.42185e+000	10027800	10039300	22074500	104055			49.7	0.5	75.9	-2.20277e+07	1774	-1.00640e+007	-1.01299e+007	-2.21318e+007	1.42185e+000	10064000	10129900	22131800	104756
1775	-1.00372e+007	-1.00486e+007	-2.21035e+007	1.37360e+000	10037200	10048600	22103500	100772			48.9	0.5	74.5	-2.20577e+07	1775	-1.00716e+007	-1.01343e+007	-2.21585e+007	1.37360e+000	10071600	10134300	22158500	101420
1776	-1.00464e+007	-1.00542e+007	-2.21356e+007	1.29085e+000	10046400	10054200	22135600	94948.7			48.3	0.5	73	-2.20934e+07	1776	-1.00783e+007	-1.01318e+007	-2.21883e+007	1.29085e+000	10078300	10131800	22188300	95521.7
1777	-1.00546e+007	-1.00571e+007	-2.21661e+007	1.22418e+000	10054600	10057100	22166100	90262.6			47.7	0.5	71.7	-2.2129e+07	1777	-1.00843e+007	-1.01253e+007	-2.22193e+007	1.22418e+000	10084300	10125300	22219300	90788.1
1778	-1.00588e+007	-1.00701e+007	-2.22275e+007	9.13891e-001	10058800	10070100	22227500	67704.9			47.5	0.5	69.3	-2.22198e+07	1778	-1.00972e+007	-1.01096e+007	-2.22875e+007	9.13891e-001	10097200	10109600	22287500	68103.4
1779	-1.00587e+007	-1.00624e+007	-2.21962e+007	1.06135e+000	10058700	10062400	22196200	78440.7			47.1	0.5	70.4	-2.21713e+07	1779	-1.00895e+007	-1.01162e+007	-2.22497e+007	1.06135e+000	10089500	10116200	22249700	78877.1
1780	-1.00603e+007	-1.00903e+007	-2.23086e+007	1.10025e+000	10060300	10090300	22308600	82021.6			47.1	0.5	66.2	-2.22913e+07	1780	-1.00856e+007	-1.01123e+007	-2.23733e+007	1.10025e+000	10085600	10112300	22373300	82479.6
1781	-1.00583e+007	-1.01003e+007	-2.23516e+007	1.37765e+000	10058300	10100300	22351600	103034			47.7	0.5	64.7	-2.23184e+07	1781	-1.00713e+007	-1.01205e+007	-2.24214e+007	1.37765e+000	10071300	10120500	22421400	103617
1782	-1.00553e+007	-1.01100e+007	-2.23944e+007	1.50952e+000	10055300	10110000	22394400	113257			48.5	0.5	63.2	-2.2358e+07	1782	-1.00535e+007	-1.01284e+007	-2.24713e+007	1.50952e+000	10053500	10128400	22471300	113917
1783	-1.00502e+007	-1.01189e+007	-2.24357e+007	1.47176e+000	10050200	10118900	22435700	110758			49.6	0.5	61.7	-2.2406e+07	1783	-1.00338e+007	-1.01347e+007	-2.25168e+007	1.47176e+000	10033800	10134700	22516800	111399
1784	-1.00570e+007	-1.01333e+007	-2.24880e+007	1.50074e+000	10057000	10133300	22488000	113408			50	0.5	59.3	-2.24516e+07	1784	-1.00264e+007	-1.01447e+007	-2.25650e+007	1.50074e+000	10026400	10144700	22565000	113988
1785	-1.00695e+007	-1.01407e+007	-2.25054e+007	1.49598e+000	10069500	10140700	22505400	113233			49	0.5	58.1	-2.24608e+07	1785	-1.00386e+007	-1.01499e+007	-2.25740e+007	1.49598e+000	10038600	10149900	22574000	113738
1786	-1.00890e+007	-1.01559e+007	-2.25481e+007	1.17827e+000	10089000	10155900	22548100	89517.2			48.2	0.5	55.9	-2.25169e+07	1786	-1.00573e+007	-1.01624e+007	-2.26064e+007	1.17827e+000	10057300	10162400	22606400	89844.1
1787	-1.01023e+007	-1.01652e+007	-2.25730e+007	1.06668e+000	10102300	10165200	22573000	81218.8			47.6	0.5	54.7	-2.2544e+07	1787	-1.00721e+007	-1.01706e+007	-2.26252e+007	1.06668e+000	10072100	10170600	22625200	81480.4
1788	-1.01174e+007	-1.01776e+007	-2.26086e+007	9.48981e-001	10117400	10177600	22608600	72478.7			48.3	0.5	52.8	-2.25828e+07	1788	-1.00832e+007	-1.01807e+007	-2.26553e+007	9.48981e-001	10083200	10180700	22655300	72674.6
1789	-1.01147e+007	-1.01743e+007	-2.25978e+007	1.02167e+000	10114700	10174300	22597800	77961.5			47.4	0.5	53.4	-2.25671e+07	1789	-1.00842e+007	-1.01784e+007	-2.26451e+007	1.02167e+000	10084200	10178400	22645100	78182.7
1790	-1.01170e+007	-1.01785e+007	-2.26125e+007	1.02350e+000	10117000	10178500	22612500	78192.4			49.5	0.5	52.6	-2.25809e+07	1790	-1.00788e+007	-1.01805e+007	-2.26591e+007	1.02350e+000	10078800	10180500	22659100	78395.4
1791	-1.01037e+007	-1.01674e+007	-2.25806e+007	2.43401e+000	10103700	10167400	22580600	185443			55.1	0.5	52.9	-2.24287e+07	1791	-1.00510e+007	-1.01627e+007	-2.26141e+007	2.43401e+000	10051000	10162700	22614100	185675
1792	-1.01282e+007	-1.01737e+007	-2.25818e+007	2.22758e+000	10128200	10173700	22581800	169832			56.8	0.5	51.5	-2.2425e+07	1792	-1.00811e+007	-1.01654e+007	-2.25948e+007	2.22758e+000	10081100	10165400	22594800	169804
1793	-1.01374e+007	-1.01707e+007	-2.25602e+007	2.12268e+000	10137400	10170700	22560200	161607			58.4	0.5	51.4	-2.23952e+07	1793	-1.00940e+007	-1.01592e+007	-2.25568e+007	2.12268e+000	10094000	10159200	22556800	161393
1794	-1.01366e+007	-1.03224e+007	-2.22358e+007	1.56566e+000	10136600	10322400	22235800	116850			70.8	0.5	50.9	-2.18966e+07	1794	-1.00966e+007	-1.03815e+007	-2.20134e+007	1.56566e+000	10096600	10381500	22013400	115068
1795	-1.01441e+007	-1.03423e+007	-2.22467e+007	1.56409e+000	10144100	10342300	22246700	116889			72.4	0.5	50.1	-2.18989e+07	1795	-1.01044e+007	-1.04110e+007	-2.20158e+007	1.56409e+000	10104400	10411000	22015800	115065
1796	-1.01474e+007	-1.02214e+007	-2.23809e+007	1.94663e+000	10147400	10221400	22380900	146511			84.5	0.5	51.4	-2.21201e+07	1796	-1.01196e+007	-1.02221e+007	-2.22666e+007	1.94663e+000	10119600	10222100	22266600	145247
1797	-1.01465e+007	-1.02583e+007	-2.23405e+007	1.80389e+000	10146500	10258300	22340500	135479			82.8	0.5	51	-2.20567e+07	1797	-1.01153e+007	-1.02791e+007	-2.21922e+007	1.80389e+000	10115300	10279100	22192200	134033
1798	-1.01452e+007	-1.02927e+007	-2.23005e+007	1.76763e+000	10145200	10292700	22300500	132471			81.1	0.5	50.6	-2.19859e+07	1798	-1.01105e+007	-1.03332e+007	-2.21184e+007	1.76763e+000	10110500	10333200	22118400	130788
1799	-1.01466e+007	-1.03236e+007	-2.22757e+007	1.93967e+000	10146600	10323600	22275700	145206			79.3	0.5	50.2	-2.19238e+07	1799	-1.01102e+007	-1.03815e+007	-2.20690e+007	1.93967e+000	10110200	10381500	22069000	143161
1800	-1.01505e+007	-1.03411e+007	-2.22739e+007	1.86841e+000	10150500	10341100	22273900	139916			77.5	0.5	49.6	-2.19157e+07	1800	-1.01136e+007	-1.04087e+007	-2.20556e+007	1.86841e+000	10113600	10408700	22055600	137861
1801	-1.01515e+007	-1.03499e+007	-2.22693e+007	1.51454e+000	10151500	10349900	22269300	113403			74	0.5	49.4	-2.19286e+07	1801	-1.01136e+007	-1.04223e+007	-2.20420e+007	1.51454e+000	10113600	10422300	22042000	111676
1802	-1.01571e+007	-1.03495e+007	-2.22928e+007	1.61650e+000	10157100	10349500	22292800	121251			75.8	0.5	48.9	-2.1952e+07	1802	-1.01208e+007	-1.04203e+007	-2.20733e+007	1.61650e+000	10120800	10420300	22073300	119471
1803	-1.01770e+007	-1.01792e+007	-2.25442e+007	1.42912e+000	10177000	10179200	22544200	108785			89.2	0.5	49.9	-2.23981e+07	1803	-1.01534e+007	-1.01616e+007	-2.25069e+007	1.42912e+000	10153400	10161600	22506900	108409
1804	-1.01716e+007	-1.01899e+007	-2.25116e+007	1.58722e+000	10171600	10189900	22511600	120554			87.9	0.5	50.1	-2.2337e+07	1804	-1.01536e+007	-1.01700e+007	-2.24576e+007	1.58722e+000	10153600	10170000	22457600	120002
1805	-1.01639e+007	-1.02048e+007	-2.24650e+007	1.95257e+000	10163900	10204800	22465000	147836			86.4	0.5	50.3	-2.22369e+07	1805	-1.01414e+007	-1.01933e+007	-2.23847e+007	1.95257e+000	10141400	10193300	22384700	146896
1806	-1.01906e+007	-1.01909e+007	-2.25895e+007	1.18497e+000	10190600	10190900	22589500	90534.7			90.2	0.5	48.6	-2.24652e+07	1806	-1.01665e+007	-1.01767e+007	-2.25557e+007	1.18497e+000	10166500	10176700	22555700	90250
1807	-1.02030e+007	-1.02035e+007	-2.26285e+007	1.04119e+000	10203000	10203500	22628500	79808.4			91	0.5	47.4	-2.25184e+07	1807	-1.01820e+007	-1.01909e+007	-2.25982e+007	1.04119e+000	10182000	10190900	22598200	79584.9
1808	-1.02032e+007	-1.02170e+007	-2.26835e+007	9.58169e-001	10203200	10217000	22683500	73749.9			93.5	0.5	46.3	-2.25955e+07	1808	-1.01778e+007	-1.02073e+007	-2.26692e+007	9.58169e-001	10177800	10207300	22669200	73624.7
1809	-1.01872e+007	-1.02119e+007	-2.26790e+007	1.01277e+000	10187200	10211900	22679000	77895.5			94.6	0.5	47.1	-2.25978e+07	1809	-1.01590e+007	-1.02043e+007	-2.26757e+007	1.01277e+000	10159000	10204300	22675700	77822.6
1810	-1.01734e+007	-1.02074e+007	-2.26741e+007	1.00633e+000	10173400	10207400	22674100	77345.6			95.7	0.5	47.9	-2.2603e+07	1810	-1.01405e+007	-1.02008e+007	-2.26803e+007	1.00633e+000	10140500	10200800	22680300	77319.5
1811	-1.01794e+007	-1.02153e+007	-2.27004e+007	8.89815e-001	10179400	10215300	22700400	68536			97.4	0.5	47.2	-2.26437e+07	1811	-1.01484e+007	-1.02106e+007	-2.27122e+007	8.89815e-001	10148400	10210600	22712200	68545.1
1812	-1.01923e+007	-1.02249e+007	-2.27270e+007	8.27324e-001	10192300	10224900	22727000	63870.4			98	0.5	46.1	-2.26724e+07	1812	-1.01646e+007	-1.02204e+007	-2.27363e+007	8.27324e-001	10164600	10220400	22736300	63872
1813	-1.02038e+007	-1.02339e+007	-2.27520e+007	7.07358e-001	10203800	10233900	22752000	54727			98.6	0.5	45.1	-2.27046e+07	1813	-1.01778e+007	-1.02293e+007	-2.27593e+007	7.07358e-001	10177800	10229300	22759300	54722.4
1814	-1.01756e+007	-1.02185e+007	-2.27175e+007	9.24589e-001	10175600	10218500	22717500	71299.4			102	0.5	47.4	-2.26695e+07	1814	-1.01464e+007	-1.02171e+007	-2.27408e+007	9.24589e-001	10146400	10217100	22740800	71373.9
1815	-1.00792e+007	-1.01458e+007	-2.25166e+007	1.88728e+000	10079200	10145800	22516600	143007			102	0.5	57.6	-2.24345e+07	1815	-1.00549e+007	-1.01547e+007	-2.25775e+007	1.88728e+000	10054900	10154700	22577500	143583
1816	-1.00672e+007	-1.01357e+007	-2.24875e+007	1.91120e+000	10067200	10135700	22487500	144457			101	0.5	59.1	-2.24097e+07	1816	-1.00470e+007	-1.01471e+007	-2.25542e+007	1.91120e+000	10047000	10147100	22554200	145119
1817	-9.72376e+006	-9.77506e+006	-2.13569e+007	1.00667e+000	9723760	9775060	21356900	69082.2			101	0.5	99.9	-2.13015e+07	1817	-9.68006e+006	-9.76771e+006	-2.13706e+007	1.00667e+000	9680060	9767710	21370600	69078
1818	-9.70018e+006	-9.82764e+006	-2.09470e+007	1.76692e+000	9700180	9827640	20947000	117684			79.5	0.5	104	-2.06403e+07	1818	-9.66294e+006	-9.86449e+006	-2.07580e+007	1.76692e+000	9662940	9864490	20758000	116032
1819	-9.70793e+006	-9.86313e+006	-2.09432e+007	1.19783e+000	9707930	9863130	20943200	79835.1			72.2	0.5	103	-2.06491e+07	1819	-9.66740e+006	-9.91174e+006	-2.07289e+007	1.19783e+000	9667400	9911740	20728900	78583
1820	-9.70819e+006	-9.85194e+006	-2.09554e+007	1.12562e+000	9708190	9851940	20955400	75072.2			71.1	0.5	103	-2.06777e+07	1820	-9.66897e+006	-9.89427e+006	-2.07528e+007	1.12562e+000	9668970	9894270	20752800	73950.6
1821	-9.70933e+006	-9.84084e+006	-2.09712e+007	1.02739e+000	9709330	9840840	20971200	68586.2			70	0.5	103	-2.07133e+07	1821	-9.67167e+006	-9.87623e+006	-2.07819e+007	1.02739e+000	9671670	9876230	20781900	67620.3
1822	-9.71028e+006	-9.82901e+006	-2.09869e+007	9.88887e-001	9710280	9829010	20986900	66077.1			69	0.5	103	-2.07435e+07	1822	-9.67383e+006	-9.85740e+006	-2.08096e+007	9.88887e-001	9673830	9857400	20809600	65196.2
1823	-9.71121e+006	-9.81740e+006	-2.10023e+007	8.87595e-001	9711210	9817400	21002300	59362.8			68	0.5	103	-2.07769e+07	1823	-9.67572e+006	-9.83840e+006	-2.08363e+007	8.87595e-001	9675720	9838400	20836300	58612.3
1824	-9.73606e+006	-9.73961e+006	-2.11817e+007	1.18905e+000	9736060	9739610	21181700	80501.4			60.1	0.5	102	-2.10422e+07	1824	-9.70886e+006	-9.71411e+006	-2.11227e+007	1.18905e+000	9708860	9714110	21122700	80056.3
1825	-9.73277e+006	-9.74353e+006	-2.12191e+007	1.44076e+000	9732770	9743530	21219100	97816.3			59	0.5	102	-2.10779e+07	1825	-9.69558e+006	-9.72383e+006	-2.11757e+007	1.44076e+000	9695580	9723830	21175700	97380.8
1826	-9.75505e+006	-9.82068e+006	-2.15121e+007	1.47920e+000	9755050	9820680	21512100	102850			48.4	0.5	95.3	-2.1446e+07	1826	-9.72022e+006	-9.82114e+006	-2.15488e+007	1.47920e+000	9720220	9821140	21548800	103055
1827	-9.76501e+006	-9.83425e+006	-2.15576e+007	1.65632e+000	9765010	9834250	21557600	115609			48.7	0.5	93.9	-2.1485e+07	1827	-9.73240e+006	-9.83680e+006	-2.16006e+007	1.65632e+000	9732400	9836800	21600600	115904
1828	-9.77918e+006	-9.85002e+006	-2.16079e+007	1.81047e+000	9779180	9850020	21607900	126917			49	0.5	92.4	-2.15304e+07	1828	-9.74958e+006	-9.85488e+006	-2.16573e+007	1.81047e+000	9749580	9854880	21657300	127314
1829	-9.79595e+006	-9.86682e+006	-2.16597e+007	1.76820e+000	9795950	9866820	21659700	124514			49.2	0.5	90.8	-2.15908e+07	1829	-9.77069e+006	-9.87424e+006	-2.17153e+007	1.76820e+000	9770690	9874240	21715300	124977
1830	-9.81493e+006	-9.88409e+006	-2.17113e+007	1.74523e+000	9814930	9884090	21711300	123455			49.4	0.5	89.3	-2.16488e+07	1830	-9.79663e+006	-9.89453e+006	-2.17723e+007	1.74523e+000	9796630	9894530	21772300	123988
1831	-9.97450e+006	-9.98693e+006	-2.19721e+007	1.89696e+000	9974500	9986930	21972100	137504			50.1	0.5	80.2	-2.19005e+07	1831	-1.00195e+007	-1.00418e+007	-2.20380e+007	1.89696e+000	10019500	10041800	22038000	138444
1832	-1.00006e+007	-1.00025e+007	-2.20096e+007	1.73863e+000	10000600	10002500	22009600	126477			50.3	0.5	78.8	-2.19468e+07	1832	-1.00378e+007	-1.00813e+007	-2.20733e+007	1.73863e+000	10037800	10081300	22073300	127363
1833	-1.00523e+007	-1.01257e+007	-2.24613e+007	1.53913e+000	10052300	10125700	22461300	116060			49.7	0.5	60.5	-2.24257e+07	1833	-1.00289e+007	-1.01397e+007	-2.25418e+007	1.53913e+000	10028900	10139700	22541800	116706
1834	-1.01137e+007	-1.01771e+007	-2.26100e+007	1.20366e+000	10113700	10177100	22610000	91931.4			50.7	0.5	52.5	-2.2564e+07	1834	-1.00729e+007	-1.01783e+007	-2.26559e+007	1.20366e+000	10072900	10178300	22655900	92159.5
1835	-1.01099e+007	-1.01746e+007	-2.26037e+007	1.43781e+000	10109900	10174600	22603700	109752			52	0.5	52.6	-2.25366e+07	1835	-1.00644e+007	-1.01739e+007	-2.26464e+007	1.43781e+000	10064400	10173900	22646400	109986
1836	-1.01063e+007	-1.01718e+007	-2.25959e+007	1.89667e+000	10106300	10171800	22595900	144680			53.5	0.5	52.8	-2.2491e+07	1836	-1.00577e+007	-1.01697e+007	-2.26357e+007	1.89667e+000	10057700	10169700	22635700	144946
1837	-1.01513e+007	-1.01670e+007	-2.25311e+007	2.19264e+000	10151300	10167000	22531100	166623			60.1	0.5	51.3	-2.23406e+07	1837	-1.01133e+007	-1.01518e+007	-2.25072e+007	2.19264e+000	10113300	10151800	22507200	166166
1838	-1.01631e+007	-1.01695e+007	-2.24972e+007	1.80616e+000	10163100	10169500	22497200	136964			61.7	0.5	51.1	-2.2311e+07	1838	-1.01403e+007	-1.01439e+007	-2.24480e+007	1.80616e+000	10140300	10143900	22448000	136355
1839	-1.01598e+007	-1.01923e+007	-2.24609e+007	1.75984e+000	10159800	10192300	22460900	133161			63.3	0.5	51	-2.22522e+07	1839	-1.01371e+007	-1.01748e+007	-2.23854e+007	1.75984e+000	10137100	10174800	22385400	132342
1840	-1.01558e+007	-1.02179e+007	-2.24190e+007	1.61506e+000	10155800	10217900	22419000	121897			64.8	0.5	50.8	-2.21929e+07	1840	-1.01294e+007	-1.02141e+007	-2.23148e+007	1.61506e+000	10129400	10214100	22314800	120925
1841	-1.01515e+007	-1.02458e+007	-2.23734e+007	1.58255e+000	10151500	10245800	22373400	119115			66.4	0.5	50.7	-2.21189e+07	1841	-1.01215e+007	-1.02587e+007	-2.22380e+007	1.58255e+000	10121500	10258700	22238000	117935
1842	-1.01465e+007	-1.02731e+007	-2.23257e+007	1.54603e+000	10146500	10273100	22325700	116027			67.8	0.5	50.7	-2.20432e+07	1842	-1.01126e+007	-1.03009e+007	-2.21592e+007	1.54603e+000	10112600	10300900	22159200	114650
1843	-1.01415e+007	-1.02991e+007	-2.22793e+007	1.57937e+000	10141500	10299100	22279300	118191			69.3	0.5	50.8	-2.19646e+07	1843	-1.01041e+007	-1.03428e+007	-2.20828e+007	1.57937e+000	10104100	10342800	22082800	116571
1844	-1.01760e+007	-1.02113e+007	-2.26876e+007	9.52027e-001	10176000	10211300	22687600	73250.9			96.5	0.5	47.6	-2.26237e+07	1844	-1.01447e+007	-1.02059e+007	-2.26970e+007	9.52027e-001	10144700	10205900	22697000	73246.9
1845	-1.02220e+007	-1.02504e+007	-2.28016e+007	2.87696e-001	10222000	10250400	22801600	22351.4			101	0.5	43.3	-2.2788e+07	1845	-1.01981e+007	-1.02468e+007	-2.28104e+007	2.87696e-001	10198100	10246800	22810400	22353.2
1846	-1.02055e+007	-1.02395e+007	-2.27735e+007	7.72194e-001	10205500	10239500	22773500	59842.1			101	0.5	44.7	-2.2728e+07	1846	-1.01803e+007	-1.02369e+007	-2.27878e+007	7.72194e-001	10180300	10236900	22787800	59869.9
1847	-1.01917e+007	-1.02300e+007	-2.27481e+007	8.98396e-001	10191700	10230000	22748100	69466.4			102	0.5	45.9	-2.26981e+07	1847	-1.01647e+007	-1.02281e+007	-2.27676e+007	8.98396e-001	10164700	10228100	22767600	69522.6
1848	-1.01459e+007	-1.01958e+007	-2.26542e+007	1.16842e+000	10145900	10195800	22654200	89608.8			104	0.5	50.6	-2.26014e+07	1848	-1.01195e+007	-1.01983e+007	-2.26910e+007	1.16842e+000	10119500	10198300	22691000	89800.1
1849	-1.01561e+007	-1.02040e+007	-2.26775e+007	1.00642e+000	10156100	10204000	22677500	77339.6			104	0.5	49.6	-2.2634e+07	1849	-1.01307e+007	-1.02060e+007	-2.27113e+007	1.00642e+000	10130700	10206000	22711300	77488.9
1850	-1.01661e+007	-1.02118e+007	-2.26995e+007	9.29499e-001	10166100	10211800	22699500	71564.4			105	0.5	48.5	-2.26592e+07	1850	-1.01409e+007	-1.02133e+007	-2.27308e+007	9.29499e-001	10140900	10213300	22730800	71689.4
1851	-1.01765e+007	-1.02200e+007	-2.27225e+007	8.65213e-001	10176500	10220000	22722500	66747.3			105	0.5	47.5	-2.26841e+07	1851	-1.01515e+007	-1.02208e+007	-2.27508e+007	8.65213e-001	10151500	10220800	22750800	66848.9
[truncated: 15,400 more rows]
