# Supplementary material for: Energy release induced rockbursts based on butterfly-shaped plastic zones in roadways of coal reservoirs
Source: PLoS One. 2021 Jul 28;16(7):e0255044. doi: 10.1371/journal.pone.0255044 (PMC8318283; doi:10.1371/journal.pone.0255044)
Supplement: S1 Data — (ZIP) [file pone.0255044.s001.zip › numerical simulation/Calculation/numerical simulation energy16.xlsx]

## Sheet: s1
									0.142
									3650000000
1	-9.71648e+006	-9.81864e+006	-2.50226e+007	5.46877e-001	9716480	9818640	25022600	48771.5	2.15526e+09	6.65836e+06	66.5	0.5	100	898.338	1	-9.65405e+006	-9.82184e+006	-2.47643e+007	5.46877e-001	9654050	9821840	24764300	47873.1	2.1486e+09
2	-9.72222e+006	-9.80673e+006	-2.50580e+007	8.10346e-001	9722220	9806730	25058000	72436.3			65.8	0.5	99.6	1248.7	2	-9.66072e+006	-9.79274e+006	-2.48206e+007	8.10346e-001	9660720	9792740	24820600	71187.6
3	-1.01324e+007	-1.01457e+007	-2.64630e+007	1.52520e+000	10132400	10145700	26463000	151328			27.7	0.5	57.7	-212.807	3	-1.01430e+007	-1.01527e+007	-2.64809e+007	1.52520e+000	10143000	10152700	26480900	151541
4	-1.01398e+007	-1.01562e+007	-2.64986e+007	1.51382e+000	10139800	10156200	26498600	150584			28.2	0.5	56.5	-205.517	4	-1.01461e+007	-1.01622e+007	-2.65170e+007	1.51382e+000	10146100	10162200	26517000	150790
5	-1.01237e+007	-1.01332e+007	-2.64205e+007	9.50241e-001	10123700	10133200	26420500	93993.6			27.9	0.5	59.4	-132.296	5	-1.01399e+007	-1.01412e+007	-2.64370e+007	9.50241e-001	10139900	10141200	26437000	94125.9
6	-1.01258e+007	-1.01357e+007	-2.64286e+007	1.26163e+000	10125800	10135700	26428600	124869			27.2	0.5	59	-162.162	6	-1.01405e+007	-1.01430e+007	-2.64439e+007	1.26163e+000	10140500	10143000	26443900	125031
7	-1.01179e+007	-1.01254e+007	-2.63946e+007	1.17579e+000	10117900	10125400	26394600	116086			26.7	0.5	60.2	-155.407	7	-1.01339e+007	-1.01380e+007	-2.64091e+007	1.17579e+000	10133900	10138000	26409100	116241
8	-1.01171e+007	-1.01244e+007	-2.63914e+007	8.25420e-001	10117100	10124400	26391400	81474.8			27.6	0.5	60.4	-116.73	8	-1.01334e+007	-1.01383e+007	-2.64070e+007	8.25420e-001	10133400	10138300	26407000	81591.6
9	-1.01198e+007	-1.01277e+007	-2.64023e+007	9.74410e-001	10119800	10127700	26402300	96257.6			28.4	0.5	60.1	-143.407	9	-1.01367e+007	-1.01395e+007	-2.64191e+007	9.74410e-001	10136700	10139500	26419100	96401
10	-1.01102e+007	-1.01150e+007	-2.63598e+007	1.24063e+000	10110200	10115000	26359800	122179			26.5	0.5	61.5	-172.08	10	-1.01245e+007	-1.01347e+007	-2.63742e+007	1.24063e+000	10124500	10134700	26374200	122351
11	-1.01103e+007	-1.01155e+007	-2.63616e+007	1.21709e+000	10110300	10115500	26361600	119876			27.5	0.5	61.5	-176.618	11	-1.01254e+007	-1.01358e+007	-2.63767e+007	1.21709e+000	10125400	10135800	26376700	120053
12	-1.01121e+007	-1.01187e+007	-2.63728e+007	1.26607e+000	10112100	10118700	26372800	124800			28.5	0.5	61.2	-187.13	12	-1.01285e+007	-1.01368e+007	-2.63885e+007	1.26607e+000	10128500	10136800	26388500	124987
13	-1.02555e+007	-1.02859e+007	-2.67585e+007	9.78581e-001	10255500	10285900	26758500	99323.5			90.3	0.5	41.1	916.876	13	-1.02184e+007	-1.02659e+007	-2.66267e+007	9.78581e-001	10218400	10265900	26626700	98406.6
14	-1.02501e+007	-1.02734e+007	-2.67489e+007	1.33591e+000	10250100	10273400	26748900	135475			90.8	0.5	41.9	1172.76	14	-1.02140e+007	-1.02474e+007	-2.66272e+007	1.33591e+000	10214000	10247400	26627200	134302
15	-1.02632e+007	-1.02843e+007	-2.67914e+007	1.25342e+000	10263200	10284300	26791400	127499			91.5	0.5	40.6	1057.11	15	-1.02286e+007	-1.02597e+007	-2.66746e+007	1.25342e+000	10228600	10259700	26674600	126442
16	-1.02666e+007	-1.02946e+007	-2.67949e+007	9.02321e-001	10266600	10294600	26794900	91822.5			90.8	0.5	40.1	815.607	16	-1.02307e+007	-1.02747e+007	-2.66681e+007	9.02321e-001	10230700	10274700	26668100	91006.9
17	-1.02658e+007	-1.03002e+007	-2.67863e+007	1.15821e+000	10265800	10300200	26786300	117805			90.1	0.5	40	1121.28	17	-1.02285e+007	-1.02849e+007	-2.66489e+007	1.15821e+000	10228500	10284900	26648900	116684
18	-1.00893e+007	-1.01720e+007	-2.66138e+007	9.94738e-001	10089300	10172000	26613800	99646.9			49.8	0.5	54.2	-291.418	18	-1.00098e+007	-1.01677e+007	-2.66758e+007	9.94738e-001	10009800	10167700	26675800	99938.3
19	-1.00825e+007	-1.01662e+007	-2.65968e+007	7.78006e-001	10082500	10166200	26596800	77836.8			49.5	0.5	55.1	-278.872	19	-1.00079e+007	-1.01652e+007	-2.66672e+007	7.78006e-001	10007900	10165200	26667200	78115.7
20	-1.00942e+007	-1.01735e+007	-2.66147e+007	6.41643e-001	10094200	10173500	26614700	64285.2			48.9	0.5	54.2	-192.108	20	-1.00229e+007	-1.01709e+007	-2.66757e+007	6.41643e-001	10022900	10170900	26675700	64477.3
21	-9.69286e+006	-1.02242e+007	-2.45205e+007	2.47317e+000	9692860	10224200	24520500	214419			75.8	0.5	91.7	13210.4	21	-9.52034e+006	-1.04620e+007	-2.35776e+007	2.47317e+000	9520340	10462000	23577600	201209
22	-9.66316e+006	-1.02071e+007	-2.44162e+007	1.81275e+000	9663160	10207100	24416200	155925			74.1	0.5	91.4	10754.3	22	-9.46202e+006	-1.04254e+007	-2.33759e+007	1.81275e+000	9462020	10425400	23375900	145171
23	-1.02757e+007	-1.02968e+007	-2.68301e+007	1.30215e+000	10275700	10296800	26830100	132830			91.9	0.5	39.3	1088.33	23	-1.02418e+007	-1.02741e+007	-2.67141e+007	1.30215e+000	10241800	10274100	26714100	131742
24	-1.02784e+007	-1.03066e+007	-2.68311e+007	1.10826e+000	10278400	10306600	26831100	113078			91.1	0.5	38.8	991.676	24	-1.02434e+007	-1.02895e+007	-2.67051e+007	1.10826e+000	10243400	10289500	26705100	112087
25	-1.02777e+007	-1.03135e+007	-2.68214e+007	1.44487e+000	10277700	10313500	26821400	147344			90.1	0.5	38.8	1399.22	25	-1.02410e+007	-1.03016e+007	-2.66833e+007	1.44487e+000	10241000	10301600	26683300	145945
26	-1.02881e+007	-1.03105e+007	-2.68671e+007	1.37164e+000	10288100	10310500	26867100	140301			92.2	0.5	37.9	1138.31	26	-1.02550e+007	-1.02907e+007	-2.67514e+007	1.37164e+000	10255000	10290700	26751400	139163
27	-1.02904e+007	-1.03195e+007	-2.68673e+007	1.31014e+000	10290400	10319500	26867300	134032			91.3	0.5	37.5	1174.22	27	-1.02559e+007	-1.03055e+007	-2.67405e+007	1.31014e+000	10255900	10305500	26740500	132858
28	-1.02898e+007	-1.03265e+007	-2.68577e+007	1.54902e+000	10289800	10326500	26857700	158387			90.2	0.5	37.4	1499.86	28	-1.02536e+007	-1.03175e+007	-2.67191e+007	1.54902e+000	10253600	10317500	26719100	156887
29	-1.03003e+007	-1.03239e+007	-2.69033e+007	1.41782e+000	10300300	10323900	26903300	145411			92.4	0.5	36.6	1174.49	29	-1.02678e+007	-1.03073e+007	-2.67872e+007	1.41782e+000	10267800	10307300	26787200	144237
30	-1.03024e+007	-1.03329e+007	-2.69030e+007	1.40413e+000	10302400	10332900	26903000	144026			91.4	0.5	36.2	1254.78	30	-1.02686e+007	-1.03219e+007	-2.67760e+007	1.40413e+000	10268600	10321900	26776000	142771
31	-1.03026e+007	-1.03400e+007	-2.68968e+007	1.50258e+000	10302600	10340000	26896800	154078			90.3	0.5	36	1443.16	31	-1.02674e+007	-1.03343e+007	-2.67587e+007	1.50258e+000	10267400	10334300	26758700	152635
32	-1.01233e+007	-1.01338e+007	-2.64235e+007	1.31264e+000	10123300	10133800	26423500	129866			29.2	0.5	59.4	-202.159	32	-1.01398e+007	-1.01424e+007	-2.64421e+007	1.31264e+000	10139800	10142400	26442100	130068
33	-1.01160e+007	-1.01243e+007	-2.63920e+007	1.58223e+000	10116000	10124300	26392000	156181			29.6	0.5	60.6	-252.196	33	-1.01343e+007	-1.01390e+007	-2.64098e+007	1.58223e+000	10134300	10139000	26409800	156433
34	-1.01294e+007	-1.01420e+007	-2.64510e+007	1.44726e+000	10129400	10142000	26451000	143470			28.6	0.5	58.3	-217.321	34	-1.01427e+007	-1.01499e+007	-2.64698e+007	1.44726e+000	10142700	10149900	26469800	143687
35	-9.73073e+006	-9.79564e+006	-2.51039e+007	1.10337e+000	9730730	9795640	25103900	98935			65.1	0.5	98.9	1535.95	35	-9.67192e+006	-9.76432e+006	-2.48948e+007	1.10337e+000	9671920	9764320	24894800	97399.1
36	-1.00750e+007	-1.01601e+007	-2.65792e+007	1.02078e+000	10075000	10160100	26579200	101990			49.4	0.5	56	-409.707	36	-1.00034e+007	-1.01611e+007	-2.66552e+007	1.02078e+000	10003400	10161100	26655200	102400
37	-1.00713e+007	-1.01560e+007	-2.65663e+007	1.49883e+000	10071300	10156000	26566300	149613			49.3	0.5	57	-700.403	37	-1.00049e+007	-1.01604e+007	-2.66507e+007	1.49883e+000	10004900	10160400	26650700	150313
38	-1.00744e+007	-1.01635e+007	-2.65938e+007	1.01870e+000	10074400	10163500	26593800	101883			50.3	0.5	55.5	-402.453	38	-9.99279e+006	-1.01625e+007	-2.66712e+007	1.01870e+000	9992790	10162500	26671200	102285
39	-1.00819e+007	-1.01691e+007	-2.66092e+007	1.10811e+000	10081900	10169100	26609200	110955			50.8	0.5	54.5	-336.075	39	-9.99480e+006	-1.01638e+007	-2.66745e+007	1.10811e+000	9994800	10163800	26674500	111291
40	-1.00925e+007	-1.01758e+007	-2.66260e+007	1.05659e+000	10092500	10175800	26626000	105937			50.9	0.5	53.5	-240.523	40	-1.00048e+007	-1.01677e+007	-2.66804e+007	1.05659e+000	10004800	10167700	26680400	106177
41	-1.00978e+007	-1.01781e+007	-2.66301e+007	8.26689e-001	10097800	10178100	26630100	82916.6			49.8	0.5	53.4	-190.606	41	-1.00178e+007	-1.01715e+007	-2.66831e+007	8.26689e-001	10017800	10171500	26683100	83107.2
42	-1.01011e+007	-1.01784e+007	-2.66279e+007	6.39677e-001	10101100	10178400	26627900	64153.3			48.8	0.5	53.5	-157.698	42	-1.00284e+007	-1.01737e+007	-2.66815e+007	6.39677e-001	10028400	10173700	26681500	64311
43	-9.67664e+006	-1.01707e+007	-2.45078e+007	1.15420e+000	9676640	10170700	24507800	99865.2			72.8	0.5	91.2	6346.66	43	-9.48757e+006	-1.03477e+007	-2.35580e+007	1.15420e+000	9487570	10347700	23558000	93518.6
44	-9.66393e+006	-1.02306e+007	-2.43958e+007	1.51332e+000	9663930	10230600	24395800	130041			73	0.5	90	9311.62	44	-9.44945e+006	-1.04255e+007	-2.33244e+007	1.51332e+000	9449450	10425500	23324400	120729
45	-9.66773e+006	-1.01421e+007	-2.44999e+007	1.10479e+000	9667730	10142100	24499900	95479.5			72	0.5	90.2	6302.24	45	-9.45978e+006	-1.02573e+007	-2.35349e+007	1.10479e+000	9459780	10257300	23534900	89177.3
46	-9.69626e+006	-1.01068e+007	-2.46519e+007	1.17270e+000	9696260	10106800	24651900	102395			71.5	0.5	90.6	5712.87	46	-9.52152e+006	-1.02091e+007	-2.38354e+007	1.17270e+000	9521520	10209100	23835400	96682.4
47	-9.67023e+006	-1.01466e+007	-2.45057e+007	1.46507e+000	9670230	10146600	24505700	126681			71.5	0.5	88.8	8521.13	47	-9.44978e+006	-1.02146e+007	-2.35367e+007	1.46507e+000	9449780	10214600	23536700	118160
48	-9.69800e+006	-1.00661e+007	-2.46996e+007	1.16900e+000	9698000	10066100	24699600	102341			70.7	0.5	89.2	5651.28	48	-9.51087e+006	-1.00852e+007	-2.39158e+007	1.16900e+000	9510870	10085200	23915800	96689.8
49	-9.70159e+006	-1.00065e+007	-2.47739e+007	1.30674e+000	9701590	10006500	24773900	114879			70.2	0.5	89.8	5755.75	49	-9.52652e+006	-9.99243e+006	-2.40725e+007	1.30674e+000	9526520	9992430	24072500	109124
50	-9.70037e+006	-9.94565e+006	-2.48298e+007	1.48393e+000	9700370	9945650	24829800	130829			70.1	0.5	87.7	6632.59	50	-9.49989e+006	-9.79976e+006	-2.41563e+007	1.48393e+000	9499890	9799760	24156300	124196
51	-9.72111e+006	-9.88430e+006	-2.49759e+007	1.39921e+000	9721110	9884300	24975900	124519			69.4	0.5	88.2	5092	51	-9.54993e+006	-9.71485e+006	-2.44457e+007	1.39921e+000	9549930	9714850	24445700	119427
52	-9.73091e+006	-9.85615e+006	-2.50441e+007	1.43143e+000	9730910	9856150	25044100	127944			69	0.5	89	4563.86	52	-9.57852e+006	-9.69180e+006	-2.45856e+007	1.43143e+000	9578520	9691800	24585600	123380
53	-1.01469e+007	-1.01667e+007	-2.65344e+007	8.32617e-001	10146900	10166700	26534400	83035.8			29.4	0.5	55.2	-113.441	53	-1.01481e+007	-1.01718e+007	-2.65541e+007	8.32617e-001	10148100	10171800	26554100	83149.3
54	-1.01394e+007	-1.01576e+007	-2.65045e+007	1.41327e+000	10139400	10157600	26504500	140638			29.4	0.5	56.3	-211.623	54	-1.01447e+007	-1.01639e+007	-2.65252e+007	1.41327e+000	10144700	10163900	26525200	140850
55	-1.01442e+007	-1.01644e+007	-2.65279e+007	1.28028e+000	10144200	10164400	26527900	127618			30.5	0.5	55.5	-190.269	55	-1.01442e+007	-1.01698e+007	-2.65497e+007	1.28028e+000	10144200	10169800	26549700	127808
56	-1.01494e+007	-1.01716e+007	-2.65521e+007	1.04080e+000	10149400	10171600	26552100	103927			30.3	0.5	54.6	-141.507	56	-1.01467e+007	-1.01760e+007	-2.65727e+007	1.04080e+000	10146700	10176000	26572700	104069
57	-1.01535e+007	-1.01759e+007	-2.65655e+007	1.03409e+000	10153500	10175900	26565500	103359			29.9	0.5	54	-130.175	57	-1.01488e+007	-1.01796e+007	-2.65851e+007	1.03409e+000	10148800	10179600	26585100	103489
58	-1.01491e+007	-1.01723e+007	-2.65552e+007	1.41705e+000	10149100	10172300	26555200	141527			31.6	0.5	54.6	-207.529	58	-1.01433e+007	-1.01765e+007	-2.65781e+007	1.41705e+000	10143300	10176500	26578100	141734
59	-1.01550e+007	-1.01802e+007	-2.65813e+007	1.36752e+000	10155000	10180200	26581300	136837			31.2	0.5	53.6	-177.982	59	-1.01464e+007	-1.01832e+007	-2.66025e+007	1.36752e+000	10146400	10183200	26602500	137015
60	-1.01606e+007	-1.01862e+007	-2.66005e+007	1.37146e+000	10160600	10186200	26600500	137424			30.7	0.5	52.8	-170.5	60	-1.01508e+007	-1.01889e+007	-2.66211e+007	1.37146e+000	10150800	10188900	26621100	137594
61	-1.01474e+007	-1.01667e+007	-2.65338e+007	1.23525e+000	10147400	10166700	26533800	123186			28.6	0.5	55.1	-158.813	61	-1.01485e+007	-1.01715e+007	-2.65524e+007	1.23525e+000	10148500	10171500	26552400	123345
62	-9.90284e+006	-9.90721e+006	-2.56957e+007	1.89582e+000	9902840	9907210	25695700	177651			127	0.5	86.4	-167.796	62	-9.91204e+006	-9.93950e+006	-2.57010e+007	1.89582e+000	9912040	9939500	25701000	177819
63	-9.90655e+006	-9.91120e+006	-2.57069e+007	2.20676e+000	9906550	9911200	25706900	206966			126	0.5	86	-212.25	63	-9.91644e+006	-9.94570e+006	-2.57128e+007	2.20676e+000	9916440	9945700	25712800	207178
64	-9.90618e+006	-9.91052e+006	-2.57060e+007	9.76098e-001	9906180	9910520	25706000	91538.7			129	0.5	85.9	-76.8775	64	-9.91509e+006	-9.94329e+006	-2.57097e+007	9.76098e-001	9915090	9943290	25709700	91615.6
65	-9.89728e+006	-9.90044e+006	-2.56797e+007	1.43698e+000	9897280	9900440	25679700	134487			128	0.5	87	-119.259	65	-9.90588e+006	-9.93065e+006	-2.56847e+007	1.43698e+000	9905880	9930650	25684700	134606
66	-9.89507e+006	-9.89809e+006	-2.56731e+007	1.17828e+000	9895070	9898090	25673100	110220			130	0.5	87.1	-86.7745	66	-9.90326e+006	-9.92782e+006	-2.56768e+007	1.17828e+000	9903260	9927820	25676800	110306
67	-9.90364e+006	-9.90772e+006	-2.56985e+007	8.95277e-001	9903640	9907720	25698500	83910.8			130	0.5	86.2	-62.6086	67	-9.91200e+006	-9.93914e+006	-2.57012e+007	8.95277e-001	9912000	9939140	25701200	83973.4
68	-9.91160e+006	-9.91712e+006	-2.57216e+007	8.86388e-001	9911600	9917120	25721600	83226.6			130	0.5	85.3	-66.158	68	-9.92055e+006	-9.95095e+006	-2.57244e+007	8.86388e-001	9920550	9950950	25724400	83292.7
69	-9.89566e+006	-9.89871e+006	-2.56749e+007	1.09177e+000	9895660	9898710	25674900	102141			131	0.5	87	-69.3658	69	-9.90337e+006	-9.92791e+006	-2.56772e+007	1.09177e+000	9903370	9927910	25677200	102211
70	-9.90432e+006	-9.90857e+006	-2.57004e+007	1.02797e+000	9904320	9908570	25700400	96361.9			131	0.5	86	-68.4119	70	-9.91253e+006	-9.93995e+006	-2.57026e+007	1.02797e+000	9912530	9939950	25702600	96430.3
71	-9.91326e+006	-9.91908e+006	-2.57264e+007	1.04870e+000	9913260	9919080	25726400	98503.3			131	0.5	85.1	-72.4616	71	-9.92191e+006	-9.95234e+006	-2.57285e+007	1.04870e+000	9921910	9952340	25728500	98575.8
72	-9.89703e+006	-9.90041e+006	-2.56788e+007	1.04281e+000	9897030	9900410	25678800	97590.5			132	0.5	86.8	-61.4585	72	-9.90457e+006	-9.92961e+006	-2.56804e+007	1.04281e+000	9904570	9929610	25680400	97651.9
73	-9.90557e+006	-9.91013e+006	-2.57039e+007	1.06745e+000	9905570	9910130	25703900	100090			132	0.5	85.9	-64.6565	73	-9.91348e+006	-9.94108e+006	-2.57053e+007	1.06745e+000	9913480	9941080	25705300	100155
74	-9.91438e+006	-9.92028e+006	-2.57298e+007	1.10517e+000	9914380	9920280	25729800	103835			132	0.5	84.9	-69.2144	74	-9.92274e+006	-9.95321e+006	-2.57310e+007	1.10517e+000	9922740	9953210	25731000	103904
75	-9.74336e+006	-9.79363e+006	-2.51575e+007	1.64751e+000	9743360	9793630	25157500	148290			65	0.5	97.2	2213.86	75	-9.68276e+006	-9.74171e+006	-2.49617e+007	1.64751e+000	9682760	9741710	24961700	146076
76	-9.72956e+006	-9.81351e+006	-2.50812e+007	1.34558e+000	9729560	9813510	25081200	120496			65.9	0.5	98.2	2166.19	76	-9.66386e+006	-9.79072e+006	-2.48355e+007	1.34558e+000	9663860	9790720	24835500	118330
77	-9.72008e+006	-9.83596e+006	-2.50200e+007	1.90586e+000	9720080	9835960	25020000	169991			67	0.5	97.9	3832.8	77	-9.64137e+006	-9.82780e+006	-2.47065e+007	1.90586e+000	9641370	9827800	24706500	166158
78	-9.74198e+006	-9.81667e+006	-2.51288e+007	2.30927e+000	9741980	9816670	25128800	207514			65.9	0.5	96.5	3701.1	78	-9.67332e+006	-9.77541e+006	-2.48895e+007	2.30927e+000	9673320	9775410	24889500	203813
79	-9.70176e+006	-9.80853e+006	-2.49726e+007	8.58203e-001	9701760	9808530	24972600	76246.7			66.7	0.5	102	1387.13	79	-9.64244e+006	-9.82393e+006	-2.47147e+007	8.58203e-001	9642440	9823930	24714700	74859.6
80	-9.70096e+006	-9.82383e+006	-2.49540e+007	1.04850e+000	9700960	9823830	24954000	93055.4			67.6	0.5	102	1817.74	80	-9.63913e+006	-9.85090e+006	-2.46742e+007	1.04850e+000	9639130	9850900	24674200	91237.7
81	-9.69836e+006	-9.84090e+006	-2.49263e+007	9.89229e-001	9698360	9840900	24926300	87648			68.7	0.5	102	1863.51	81	-9.63341e+006	-9.88367e+006	-2.46181e+007	9.89229e-001	9633410	9883670	24618100	85784.5
82	-1.01116e+007	-1.01745e+007	-2.62816e+007	2.90515e+000	10111600	10174500	26281600	284886			94.8	0.5	72.9	-4905.69	82	-1.02270e+007	-1.04730e+007	-2.64546e+007	2.90515e+000	10227000	10473000	26454600	289791
83	-1.01150e+007	-1.01358e+007	-2.63342e+007	1.93041e+000	10115000	10135800	26334200	189859			94.8	0.5	71.2	-3257.69	83	-1.02186e+007	-1.03692e+007	-2.65240e+007	1.93041e+000	10218600	10369200	26524000	193117
84	-1.01294e+007	-1.01705e+007	-2.63582e+007	1.91643e+000	10129400	10170500	26358200	188908			93.5	0.5	71.8	-3909.54	84	-1.02576e+007	-1.04710e+007	-2.65820e+007	1.91643e+000	10257600	10471000	26582000	192817
85	-1.01242e+007	-1.01991e+007	-2.63086e+007	2.20260e+000	10124200	10199100	26308600	216485			93.4	0.5	73.5	-4470.26	85	-1.02609e+007	-1.05482e+007	-2.65181e+007	2.20260e+000	10260900	10548200	26518100	220956
86	-9.70872e+006	-9.78713e+006	-2.50224e+007	8.44545e-001	9708720	9787130	25022400	75272.9			65.2	0.5	102	1151.12	86	-9.65547e+006	-9.78144e+006	-2.48105e+007	8.44545e-001	9655470	9781440	24810500	74121.8
87	-9.70700e+006	-9.77584e+006	-2.50267e+007	8.70753e-001	9707000	9775840	25026700	77616.6			64.6	0.5	103	1090.77	87	-9.65710e+006	-9.76509e+006	-2.48335e+007	8.70753e-001	9657100	9765090	24833500	76525.9
88	-9.70095e+006	-9.78333e+006	-2.49945e+007	7.76775e-001	9700950	9783330	24994500	69088.8			65.4	0.5	103	1046.96	88	-9.64966e+006	-9.78544e+006	-2.47827e+007	7.76775e-001	9649660	9785440	24782700	68041.9
89	-9.70208e+006	-9.79494e+006	-2.49875e+007	6.45491e-001	9702080	9794940	24987500	57395.5			66	0.5	103	952.462	89	-9.64680e+006	-9.80236e+006	-2.47541e+007	6.45491e-001	9646800	9802360	24754100	56443
90	-9.71807e+006	-9.78540e+006	-2.50624e+007	9.02433e-001	9718070	9785400	25062400	80661.6			64.8	0.5	101	1191.41	90	-9.66418e+006	-9.76649e+006	-2.48610e+007	9.02433e-001	9664180	9766490	24861000	79470.2
91	-9.71056e+006	-9.80204e+006	-2.50150e+007	9.83323e-001	9710560	9802040	25015000	87619.5			65.9	0.5	102	1457.14	91	-9.65424e+006	-9.80479e+006	-2.47821e+007	9.83323e-001	9654240	9804790	24782100	86162.4
92	-9.62648e+006	-9.73501e+006	-2.47384e+007	1.87303e+000	9626480	9735010	24738400	163386			75.3	0.5	113	2496.25	92	-9.58263e+006	-9.77843e+006	-2.45158e+007	1.87303e+000	9582630	9778430	24515800	160890
93	-9.62687e+006	-9.73366e+006	-2.47414e+007	2.04611e+000	9626870	9733660	24741400	178518			76.6	0.5	113	2671.61	93	-9.58391e+006	-9.77609e+006	-2.45234e+007	2.04611e+000	9583910	9776090	24523400	175847
94	-9.62738e+006	-9.73559e+006	-2.47415e+007	1.79239e+000	9627380	9735590	24741500	156389			73.9	0.5	113	2364.48	94	-9.58406e+006	-9.77896e+006	-2.45211e+007	1.79239e+000	9584060	9778960	24521100	154024
95	-9.62238e+006	-9.65270e+006	-2.49582e+007	1.34458e+000	9622380	9652700	24958200	118926			39.7	0.5	114	49.9424	95	-9.58602e+006	-9.64460e+006	-2.49615e+007	1.34458e+000	9586020	9644600	24961500	118876
96	-9.61741e+006	-9.64661e+006	-2.49383e+007	1.82766e+000	9617410	9646610	24938300	161406			39.1	0.5	114	85.2624	96	-9.58230e+006	-9.63839e+006	-2.49398e+007	1.82766e+000	9582300	9638390	24939800	161321
97	-9.61107e+006	-9.63930e+006	-2.49148e+007	2.41115e+000	9611070	9639300	24914800	212549			38.5	0.5	115	130.251	97	-9.57694e+006	-9.63098e+006	-2.49149e+007	2.41115e+000	9576940	9630980	24914900	212419
98	-9.73931e+006	-9.76312e+006	-2.52926e+007	2.16623e+000	9739310	9763120	25292600	196681			25.6	0.5	102	-182.711	98	-9.73366e+006	-9.76527e+006	-2.53070e+007	2.16623e+000	9733660	9765270	25307000	196863
99	-9.73507e+006	-9.76021e+006	-2.52849e+007	2.32574e+000	9735070	9760210	25284900	211031			26.8	0.5	102	-216.428	99	-9.72720e+006	-9.76228e+006	-2.53012e+007	2.32574e+000	9727200	9762280	25301200	211247
100	-9.75250e+006	-9.77605e+006	-2.53322e+007	1.97188e+000	9752500	9776050	25332200	179584			26.9	0.5	100	-213.676	100	-9.74915e+006	-9.77950e+006	-2.53497e+007	1.97188e+000	9749150	9779500	25349700	179798
101	-9.75598e+006	-9.77795e+006	-2.53365e+007	1.82448e+000	9755980	9777950	25336500	166222			25.7	0.5	100	-180.002	101	-9.75425e+006	-9.78134e+006	-2.53521e+007	1.82448e+000	9754250	9781340	25352100	166402
102	-9.73477e+006	-9.75722e+006	-2.52730e+007	1.70484e+000	9734770	9757220	25273000	154560			24	0.5	103	-110.25	102	-9.72984e+006	-9.75876e+006	-2.52842e+007	1.70484e+000	9729840	9758760	25284200	154670
103	-9.74747e+006	-9.76875e+006	-2.53074e+007	1.81558e+000	9747470	9768750	25307400	165042			24.3	0.5	101	-143.308	103	-9.74447e+006	-9.77117e+006	-2.53203e+007	1.81558e+000	9744470	9771170	25320300	165186
104	-9.49625e+006	-9.52464e+006	-2.45610e+007	2.15416e+000	9496250	9524640	24561000	184661			23.6	0.5	129	251.557	104	-9.47469e+006	-9.51616e+006	-2.45479e+007	2.15416e+000	9474690	9516160	24547900	184409
105	-9.50240e+006	-9.53063e+006	-2.45793e+007	2.73953e+000	9502400	9530630	24579300	235183			24.7	0.5	128	319.437	105	-9.48021e+006	-9.52204e+006	-2.45664e+007	2.73953e+000	9480210	9522040	24566400	234864
106	-9.48865e+006	-9.51705e+006	-2.45375e+007	1.49465e+000	9488650	9517050	24537500	127886			22.8	0.5	130	181.751	106	-9.46677e+006	-9.50831e+006	-2.45237e+007	1.49465e+000	9466770	9508310	24523700	127704
107	-1.04411e+007	-1.04599e+007	-2.74387e+007	1.16218e+000	10441100	10459900	27438700	123767			30.4	0.5	19.8	345.556	107	-1.03996e+007	-1.04420e+007	-2.74066e+007	1.16218e+000	10399600	10442000	27406600	123422
108	-1.04492e+007	-1.04674e+007	-2.74608e+007	1.46449e+000	10449200	10467400	27460800	156211			30.9	0.5	18.9	456.816	108	-1.04081e+007	-1.04489e+007	-2.74266e+007	1.46449e+000	10408100	10448900	27426600	155754
109	-1.04593e+007	-1.04766e+007	-2.74885e+007	1.38400e+000	10459300	10476600	27488500	147920			31.2	0.5	17.8	449.593	109	-1.04186e+007	-1.04578e+007	-2.74524e+007	1.38400e+000	10418600	10457800	27452400	147470
110	-9.47250e+006	-9.49949e+006	-2.44819e+007	1.08460e+000	9472500	9499490	24481900	92394.1			24.8	0.5	132	138.222	110	-9.45035e+006	-9.49046e+006	-2.44672e+007	1.08460e+000	9450350	9490460	24467200	92255.9
111	-9.46241e+006	-9.48957e+006	-2.44515e+007	1.01692e+000	9462410	9489570	24451500	86418.2			25	0.5	133	133.418	111	-9.44094e+006	-9.48054e+006	-2.44360e+007	1.01692e+000	9440940	9480540	24436000	86284.8
112	-9.46331e+006	-9.49012e+006	-2.44528e+007	1.07002e+000	9463310	9490120	24452800	90941			25.9	0.5	133	142.593	112	-9.44175e+006	-9.48097e+006	-2.44370e+007	1.07002e+000	9441750	9480970	24437000	90798.4
113	-9.47400e+006	-9.50107e+006	-2.44869e+007	1.29782e+000	9474000	9501070	24486900	110602			25.7	0.5	132	168.359	113	-9.45199e+006	-9.49200e+006	-2.44718e+007	1.29782e+000	9451990	9492000	24471800	110433
114	-9.47854e+006	-9.50653e+006	-2.45046e+007	1.32690e+000	9478540	9506530	24504600	113237			23.6	0.5	131	163.232	114	-9.45687e+006	-9.49776e+006	-2.44905e+007	1.32690e+000	9456870	9497760	24490500	113074
115	-9.46824e+006	-9.49601e+006	-2.44720e+007	8.47800e-001	9468240	9496010	24472000	72163.3			23.9	0.5	132	104.64	115	-9.44659e+006	-9.48725e+006	-2.44578e+007	8.47800e-001	9446590	9487250	24457800	72058.6
116	-1.04700e+007	-1.04866e+007	-2.75186e+007	1.37046e+000	10470000	10486600	27518600	146789			31.3	0.5	16.6	460.211	116	-1.04297e+007	-1.04675e+007	-2.74809e+007	1.37046e+000	10429700	10467500	27480900	146329
117	-1.04718e+007	-1.04892e+007	-2.75277e+007	1.26850e+000	10471800	10489200	27527700	135954			30.2	0.5	16.3	407.184	117	-1.04307e+007	-1.04705e+007	-2.74923e+007	1.26850e+000	10430700	10470500	27492300	135547
118	-1.04736e+007	-1.04918e+007	-2.75366e+007	1.24132e+000	10473600	10491800	27536600	133123			29.1	0.5	16	377.701	118	-1.04320e+007	-1.04736e+007	-2.75037e+007	1.24132e+000	10432000	10473600	27503700	132745
119	-1.05201e+007	-1.05235e+007	-2.76195e+007	7.51620e-001	10520100	10523500	27619500	81107.8			40.7	0.5	11.9	399.257	119	-1.04923e+007	-1.05001e+007	-2.75513e+007	7.51620e-001	10492300	10500100	27551300	80708.5
120	-1.05186e+007	-1.05233e+007	-2.76202e+007	1.11425e-001	10518600	10523300	27620200	12024.2			41.1	0.5	11.8	60.5392	120	-1.04912e+007	-1.04995e+007	-2.75502e+007	1.11425e-001	10491200	10499500	27550200	11963.7
121	-1.05298e+007	-1.05327e+007	-2.76472e+007	6.77104e-001	10529800	10532700	27647200	73211.3			40.9	0.5	10.9	360.327	121	-1.05039e+007	-1.05095e+007	-2.75785e+007	6.77104e-001	10503900	10509500	27578500	72850.9
122	-1.05295e+007	-1.05333e+007	-2.76500e+007	9.88916e-001	10529500	10533300	27650000	106945			40.2	0.5	10.9	514.773	122	-1.05021e+007	-1.05103e+007	-2.75833e+007	9.88916e-001	10502100	10510300	27583300	106430
123	-1.05188e+007	-1.05233e+007	-2.76201e+007	1.24471e+000	10518800	10523300	27620100	134320			39.8	0.5	12	633.534	123	-1.04904e+007	-1.05005e+007	-2.75552e+007	1.24471e+000	10490400	10500500	27555200	133686
124	-9.71913e+006	-9.88386e+006	-2.49683e+007	2.59289e+000	9719130	9883860	24968300	230619			68.5	0.5	97.1	6211.4	124	-9.63119e+006	-9.90848e+006	-2.45842e+007	2.59289e+000	9631190	9908480	24584200	224407
125	-9.73874e+006	-9.83623e+006	-2.50960e+007	2.25546e+000	9738740	9836230	25096000	202275			66.8	0.5	95.8	4256.89	125	-9.66007e+006	-9.80054e+006	-2.48102e+007	2.25546e+000	9660070	9800540	24810200	198019
126	-1.00542e+007	-1.02650e+007	-2.59564e+007	1.77894e+000	10054200	10265000	25956400	170850			80.9	0.5	56.1	5580.04	126	-9.94020e+006	-1.02794e+007	-2.54762e+007	1.77894e+000	9940200	10279400	25476200	165270
127	-1.00763e+007	-1.02395e+007	-2.60723e+007	1.89587e+000	10076300	10239500	26072300	183461			82	0.5	55.4	4947.78	127	-9.97903e+006	-1.02343e+007	-2.56800e+007	1.89587e+000	9979030	10234300	25680000	178513
128	-1.00683e+007	-1.02772e+007	-2.60018e+007	1.55526e+000	10068300	10277200	26001800	149871			80.9	0.5	54.6	4875.79	128	-9.95695e+006	-1.03050e+007	-2.55191e+007	1.55526e+000	9956950	10305000	25519100	144995
129	-1.00679e+007	-1.03534e+007	-2.59242e+007	1.71257e+000	10067900	10353400	25924200	164375			79.1	0.5	54.7	5936.47	129	-9.95578e+006	-1.04498e+007	-2.53695e+007	1.71257e+000	9955780	10449800	25369500	158439
130	-9.70433e+006	-9.73227e+006	-2.50593e+007	8.96920e-001	9704330	9732270	25059300	80072.8			61.7	0.5	104	767.42	130	-9.66577e+006	-9.69993e+006	-2.49341e+007	8.96920e-001	9665770	9699930	24934100	79305.4
131	-9.69523e+006	-9.72486e+006	-2.50296e+007	8.92305e-001	9695230	9724860	25029600	79479.7			61.4	0.5	105	738.959	131	-9.65859e+006	-9.69738e+006	-2.49073e+007	8.92305e-001	9658590	9697380	24907300	78740.8
132	-9.70394e+006	-9.73161e+006	-2.50584e+007	4.30870e-001	9703940	9731610	25058400	38463.1			61.3	0.5	105	333.269	132	-9.66928e+006	-9.70331e+006	-2.49450e+007	4.30870e-001	9669280	9703310	24945000	38129.8
133	-1.02140e+007	-1.02492e+007	-2.68046e+007	7.85000e-001	10214000	10249200	26804600	79828.2			99.5	0.5	43.5	210.211	133	-1.01571e+007	-1.02292e+007	-2.67796e+007	7.85000e-001	10157100	10229200	26779600	79618
134	-1.02311e+007	-1.02608e+007	-2.68348e+007	9.63915e-001	10231100	10260800	26834800	98250.8			99.5	0.5	42.1	303.316	134	-1.01789e+007	-1.02400e+007	-2.68019e+007	9.63915e-001	10178900	10240000	26801900	97947.5
135	-1.02218e+007	-1.02557e+007	-2.68234e+007	9.16653e-001	10221800	10255700	26823400	93347			100	0.5	42.8	244.816	135	-1.01675e+007	-1.02362e+007	-2.67979e+007	9.16653e-001	10167500	10236200	26797900	93102.2
136	-9.77400e+006	-1.00247e+007	-2.63270e+007	1.98755e+000	9774000	10024700	26327000	194202			83.4	0.5	63.5	117.832	136	-9.36453e+006	-9.94504e+006	-2.64108e+007	1.98755e+000	9364530	9945040	26410800	194084
137	-9.96145e+006	-1.00232e+007	-2.58193e+007	2.18122e+000	9961450	10023200	25819300	206599			81.2	0.5	62.1	6759.11	137	-9.77836e+006	-9.80129e+006	-2.54095e+007	2.18122e+000	9778360	9801290	25409500	199839
138	-9.89589e+006	-9.99238e+006	-2.60730e+007	2.03443e+000	9895890	9992380	26073000	195703			82.7	0.5	62.1	3542.82	138	-9.57170e+006	-9.86822e+006	-2.58897e+007	2.03443e+000	9571700	9868220	25889700	192160
139	-1.03107e+007	-1.03269e+007	-2.70252e+007	1.91354e+000	10310700	10326900	27025200	197823			103	0.5	34.6	763.783	139	-1.02734e+007	-1.03059e+007	-2.69768e+007	1.91354e+000	10273400	10305900	26976800	197060
140	-1.03251e+007	-1.03408e+007	-2.70676e+007	1.88477e+000	10325100	10340800	27067600	195450			104	0.5	32.9	771.552	140	-1.02887e+007	-1.03196e+007	-2.70176e+007	1.88477e+000	10288700	10319600	27017600	194679
141	-1.03139e+007	-1.03323e+007	-2.70442e+007	1.95558e+000	10313900	10332300	27044200	202438			104	0.5	34	723.425	141	-1.02764e+007	-1.03123e+007	-2.70001e+007	1.95558e+000	10276400	10312300	27000100	201715
142	-9.09465e+006	-1.00051e+007	-2.69262e+007	2.04302e+000	9094650	10005100	26926200	205963			67.7	0.5	81.6	-13063.6	142	-8.39637e+006	-1.00846e+007	-2.79492e+007	2.04302e+000	8396370	10084600	27949200	219027
143	-8.74837e+006	-1.00927e+007	-2.76307e+007	1.84429e+000	8748370	10092700	27630700	194264			68.9	0.5	80.1	-18650.9	143	-7.96811e+006	-1.02659e+007	-2.91186e+007	1.84429e+000	7968110	10265900	29118600	212915
144	-8.79482e+006	-9.87296e+006	-2.66860e+007	2.04881e+000	8794820	9872960	26686000	202307			69.1	0.5	81.4	-8389.4	144	-7.75177e+006	-9.80210e+006	-2.74394e+007	2.04881e+000	7751770	9802100	27439400	210696
145	-1.05347e+007	-1.05442e+007	-2.76411e+007	6.56425e-001	10534700	10544200	27641100	70963.4			101	0.5	10.2	435.118	145	-1.05096e+007	-1.05321e+007	-2.75505e+007	6.56425e-001	10509600	10532100	27550500	70528.3
146	-1.05417e+007	-1.05513e+007	-2.76627e+007	8.41480e-001	10541700	10551300	27662700	91108.4			101	0.5	9.34	559.234	146	-1.05166e+007	-1.05393e+007	-2.75719e+007	8.41480e-001	10516600	10539300	27571900	90549.1
147	-1.05411e+007	-1.05526e+007	-2.76589e+007	8.52062e-001	10541100	10552600	27658900	92233			99.9	0.5	9.38	584.826	147	-1.05155e+007	-1.05423e+007	-2.75646e+007	8.52062e-001	10515500	10542300	27564600	91648.2
148	-1.05341e+007	-1.05453e+007	-2.76375e+007	6.99621e-001	10534100	10545300	27637500	75616.6			100	0.5	10.2	477.394	148	-1.05085e+007	-1.05346e+007	-2.75438e+007	6.99621e-001	10508500	10534600	27543800	75139.2
149	-1.05283e+007	-1.05387e+007	-2.76206e+007	7.60016e-001	10528300	10538700	27620600	82044.3			100	0.5	10.9	508.499	149	-1.05031e+007	-1.05272e+007	-2.75289e+007	7.60016e-001	10503100	10527200	27528900	81535.8
150	-1.05323e+007	-1.05609e+007	-2.76146e+007	6.60761e-001	10532300	10560900	27614600	71327.3			90.8	0.5	10.2	577.557	150	-1.05031e+007	-1.05669e+007	-2.74895e+007	6.60761e-001	10503100	10566900	27489500	70749.7
151	-1.05393e+007	-1.05677e+007	-2.76365e+007	8.46696e-001	10539300	10567700	27636500	91540			90.9	0.5	9.34	737.594	151	-1.05103e+007	-1.05737e+007	-2.75119e+007	8.46696e-001	10510300	10573700	27511900	90802.4
152	-1.05387e+007	-1.05691e+007	-2.76326e+007	8.50464e-001	10538700	10569100	27632600	91925.9			89.9	0.5	9.38	756.226	152	-1.05093e+007	-1.05764e+007	-2.75051e+007	8.50464e-001	10509300	10576400	27505100	91169.7
153	-1.05316e+007	-1.05619e+007	-2.76108e+007	6.96747e-001	10531600	10561900	27610800	75194.3			90	0.5	10.2	619.614	153	-1.05022e+007	-1.05691e+007	-2.74832e+007	6.96747e-001	10502200	10569100	27483200	74574.7
154	-1.05255e+007	-1.05553e+007	-2.75926e+007	8.07080e-001	10525500	10555300	27592600	86988.2			90.4	0.5	10.9	710.57	154	-1.04963e+007	-1.05620e+007	-2.74663e+007	8.07080e-001	10496300	10562000	27466300	86277.7
155	-1.05306e+007	-1.05741e+007	-2.75945e+007	7.26553e-001	10530600	10574100	27594500	78342.7			80.8	0.5	10.2	738.79	155	-1.04989e+007	-1.05933e+007	-2.74457e+007	7.26553e-001	10498900	10593300	27445700	77603.9
156	-1.05379e+007	-1.05809e+007	-2.76173e+007	8.67628e-001	10537900	10580900	27617300	93705.1			80.8	0.5	9.34	878.004	156	-1.05063e+007	-1.05998e+007	-2.74694e+007	8.67628e-001	10506300	10599800	27469400	92827.1
157	-1.05375e+007	-1.05815e+007	-2.76152e+007	8.24474e-001	10537500	10581500	27615200	89032.9			79.9	0.5	9.37	840.65	157	-1.05057e+007	-1.06008e+007	-2.74661e+007	8.24474e-001	10505700	10600800	27466100	88192.3
158	-1.05302e+007	-1.05743e+007	-2.75924e+007	6.78455e-001	10530200	10574300	27592400	73146.6			79.9	0.5	10.2	694.884	158	-1.04983e+007	-1.05941e+007	-2.74424e+007	6.78455e-001	10498300	10594100	27442400	72451.7
159	-1.05239e+007	-1.05681e+007	-2.75729e+007	8.44679e-001	10523900	10568100	27572900	90942			80.4	0.5	10.9	864.152	159	-1.04921e+007	-1.05881e+007	-2.74229e+007	8.44679e-001	10492100	10588100	27422900	90077.8
160	-1.05308e+007	-1.05763e+007	-2.75930e+007	6.55441e-001	10530800	10576300	27593000	70670.4			70.8	0.5	10.2	677.987	160	-1.04986e+007	-1.05963e+007	-2.74415e+007	6.55441e-001	10498600	10596300	27441500	69992.4
161	-1.05380e+007	-1.05830e+007	-2.76157e+007	8.38137e-001	10538000	10583000	27615700	90513.6			70.9	0.5	9.34	862.648	161	-1.05060e+007	-1.06028e+007	-2.74651e+007	8.38137e-001	10506000	10602800	27465100	89650.9
162	-1.05379e+007	-1.05825e+007	-2.76157e+007	8.49131e-001	10537900	10582500	27615700	91700.1			69.9	0.5	9.38	870.263	162	-1.05059e+007	-1.06016e+007	-2.74659e+007	8.49131e-001	10505900	10601600	27465900	90829.9
163	-1.05305e+007	-1.05755e+007	-2.75925e+007	6.99117e-001	10530500	10575500	27592500	75376.2			70	0.5	10.2	719.244	163	-1.04984e+007	-1.05951e+007	-2.74419e+007	6.99117e-001	10498400	10595100	27441900	74656.9
164	-1.05243e+007	-1.05700e+007	-2.75728e+007	7.67152e-001	10524300	10570000	27572800	82597			70.4	0.5	10.9	793.025	164	-1.04922e+007	-1.05903e+007	-2.74212e+007	7.67152e-001	10492200	10590300	27421200	81804
165	-1.05327e+007	-1.05669e+007	-2.76101e+007	7.27249e-001	10532700	10566900	27610100	78488.9			60.8	0.5	10.2	670.894	165	-1.05022e+007	-1.05749e+007	-2.74776e+007	7.27249e-001	10502200	10574900	27477600	77818.1
166	-1.05398e+007	-1.05738e+007	-2.76322e+007	8.68466e-001	10539800	10573800	27632200	93876.5			60.8	0.5	9.34	796.297	166	-1.05096e+007	-1.05822e+007	-2.75005e+007	8.68466e-001	10509600	10582200	27500500	93080.2
167	-1.05398e+007	-1.05719e+007	-2.76341e+007	8.24614e-001	10539800	10571900	27634100	89144.7			59.9	0.5	9.37	742.937	167	-1.05099e+007	-1.05790e+007	-2.75050e+007	8.24614e-001	10509900	10579000	27505000	88401.7
168	-1.05327e+007	-1.05652e+007	-2.76118e+007	6.78992e-001	10532700	10565200	27611800	73286.9			59.9	0.5	10.2	617.54	168	-1.05025e+007	-1.05722e+007	-2.74814e+007	6.78992e-001	10502500	10572200	27481400	72669.4
169	-1.05260e+007	-1.05599e+007	-2.75897e+007	8.58171e-001	10526000	10559900	27589700	92484.3			60.4	0.5	10.9	782.822	169	-1.04957e+007	-1.05674e+007	-2.74587e+007	8.58171e-001	10495700	10567400	27458700	91701.5
170	-1.05355e+007	-1.05501e+007	-2.76383e+007	6.78865e-001	10535500	10550100	27638300	73382.8			50.8	0.5	10.2	503.583	170	-1.05082e+007	-1.05414e+007	-2.75357e+007	6.78865e-001	10508200	10541400	27535700	72879.3
171	-1.05427e+007	-1.05575e+007	-2.76605e+007	8.49836e-001	10542700	10557500	27660500	92009			50.9	0.5	9.36	633.059	171	-1.05155e+007	-1.05493e+007	-2.75574e+007	8.49836e-001	10515500	10549300	27557400	91376
172	-1.05428e+007	-1.05556e+007	-2.76628e+007	8.56242e-001	10542800	10555600	27662800	92713.7			49.9	0.5	9.39	621.47	172	-1.05159e+007	-1.05459e+007	-2.75628e+007	8.56242e-001	10515900	10545900	27562800	92092.3
173	-1.05353e+007	-1.05482e+007	-2.76396e+007	6.98091e-001	10535300	10548200	27639600	75465.2			50	0.5	10.2	502.951	173	-1.05087e+007	-1.05387e+007	-2.75402e+007	6.98091e-001	10508700	10538700	27540200	74962.2
174	-1.05290e+007	-1.05428e+007	-2.76190e+007	7.75715e-001	10529000	10542800	27619000	83735.9			50.4	0.5	10.9	558.131	174	-1.05024e+007	-1.05336e+007	-2.75196e+007	7.75715e-001	10502400	10533600	27519600	83177.8
175	-1.05108e+007	-1.05183e+007	-2.76074e+007	1.90773e+000	10510800	10518300	27607400	205670			110	0.5	12.4	859.506	175	-1.04838e+007	-1.04977e+007	-2.75504e+007	1.90773e+000	10483800	10497700	27550400	204810
176	-1.05168e+007	-1.05266e+007	-2.76354e+007	1.53210e+000	10516800	10526600	27635400	165494			112	0.5	11.4	641.642	176	-1.04879e+007	-1.05068e+007	-2.75834e+007	1.53210e+000	10487900	10506800	27583400	164852
177	-1.05077e+007	-1.05173e+007	-2.76067e+007	1.87277e+000	10507700	10517300	27606700	201881			112	0.5	12.5	795.175	177	-1.04784e+007	-1.04973e+007	-2.75539e+007	1.87277e+000	10478400	10497300	27553900	201086
178	-1.05235e+007	-1.05319e+007	-2.76505e+007	1.39100e+000	10523500	10531900	27650500	150418			111	0.5	10.7	620.336	178	-1.04962e+007	-1.05115e+007	-2.75943e+007	1.39100e+000	10496200	10511500	27594300	149797
179	-9.66726e+006	-1.00828e+007	-2.66710e+007	2.60485e+000	9667260	10082800	26671000	260193			64.5	0.5	65	-5334.53	179	-9.24798e+006	-1.00745e+007	-2.70563e+007	2.60485e+000	9247980	10074500	27056300	265527
180	-9.73065e+006	-1.00776e+007	-2.65866e+007	2.75659e+000	9730650	10077600	26586600	274027			64	0.5	63.8	-3826.03	180	-9.34939e+006	-1.00541e+007	-2.68717e+007	2.75659e+000	9349390	10054100	26871700	277853
181	-9.75435e+006	-1.01005e+007	-2.66565e+007	2.38333e+000	9754350	10100500	26656500	238152			62.5	0.5	64.7	-4879	181	-9.43970e+006	-1.01129e+007	-2.70217e+007	2.38333e+000	9439700	10112900	27021700	243031
182	-9.81626e+006	-1.01379e+007	-2.67472e+007	2.61039e+000	9816260	10137900	26747200	262723			62	0.5	66.6	-8038.21	182	-9.61156e+006	-1.02073e+007	-2.72356e+007	2.61039e+000	9611560	10207300	27235600	270762
183	-1.00385e+007	-1.00445e+007	-2.61129e+007	1.71946e+000	10038500	10044500	26112900	166287			14.4	0.5	70.1	-129.003	183	-1.00474e+007	-1.00780e+007	-2.61157e+007	1.71946e+000	10047400	10078000	26115700	166416
184	-1.00520e+007	-1.00566e+007	-2.61559e+007	1.47731e+000	10052000	10056600	26155900	143325			13.9	0.5	68.4	-104.758	184	-1.00603e+007	-1.00876e+007	-2.61587e+007	1.47731e+000	10060300	10087600	26158700	143430
185	-1.00502e+007	-1.00558e+007	-2.61495e+007	1.83123e+000	10050200	10055800	26149500	177580			14.9	0.5	68.7	-147.054	185	-1.00592e+007	-1.00888e+007	-2.61532e+007	1.83123e+000	10059200	10088800	26153200	177727
186	-9.93653e+006	-9.94248e+006	-2.57981e+007	1.71992e+000	9936530	9942480	25798100	162432			14.5	0.5	82.1	-113.902	186	-9.94532e+006	-9.97710e+006	-2.57994e+007	1.71992e+000	9945320	9977100	25799400	162546
187	-9.95036e+006	-9.95675e+006	-2.58404e+007	1.51459e+000	9950360	9956750	25840400	143501			13.9	0.5	80.4	-93.3703	187	-9.95906e+006	-9.99174e+006	-2.58409e+007	1.51459e+000	9959060	9991740	25840900	143594
188	-9.94853e+006	-9.95536e+006	-2.58343e+007	1.83994e+000	9948530	9955360	25834300	174248			14.9	0.5	80.7	-115.295	188	-9.95738e+006	-9.99096e+006	-2.58348e+007	1.83994e+000	9957380	9990960	25834800	174363
189	-9.82689e+006	-9.83246e+006	-2.54884e+007	1.54096e+000	9826890	9832460	25488400	142096			14.3	0.5	94.1	-68.0437	189	-9.83722e+006	-9.84380e+006	-2.54909e+007	1.54096e+000	9837220	9843800	25490900	142165
190	-9.84224e+006	-9.84630e+006	-2.55296e+007	1.38716e+000	9842240	9846300	25529600	128323			13.9	0.5	92.4	-68.2544	190	-9.85178e+006	-9.86219e+006	-2.55321e+007	1.38716e+000	9851780	9862190	25532100	128391
191	-9.83983e+006	-9.84412e+006	-2.55231e+007	1.62000e+000	9839830	9844120	25523100	149787			14.8	0.5	92.7	-84.4779	191	-9.84961e+006	-9.85918e+006	-2.55262e+007	1.62000e+000	9849610	9859180	25526200	149872
192	-9.45710e+006	-9.48600e+006	-2.44422e+007	1.37583e+000	9457100	9486000	24442200	116827			16.7	0.5	134	170.798	192	-9.43492e+006	-9.47709e+006	-2.44280e+007	1.37583e+000	9434920	9477090	24428000	116656
193	-9.46954e+006	-9.49822e+006	-2.44797e+007	1.59310e+000	9469540	9498220	24479700	135682			17.1	0.5	132	191.962	193	-9.44738e+006	-9.48948e+006	-2.44661e+007	1.59310e+000	9447380	9489480	24466100	135490
194	-9.47075e+006	-9.49995e+006	-2.44856e+007	1.56145e+000	9470750	9499950	24485600	133048			16	0.5	132	188.026	194	-9.44905e+006	-9.49130e+006	-2.44719e+007	1.56145e+000	9449050	9491300	24471900	132860
195	-1.04586e+007	-1.04819e+007	-2.75107e+007	1.13429e+000	10458600	10481900	27510700	121408			21.9	0.5	17.2	223.793	195	-1.04150e+007	-1.04670e+007	-2.74934e+007	1.13429e+000	10415000	10467000	27493400	121184
196	-1.04542e+007	-1.04776e+007	-2.74977e+007	1.06689e+000	10454200	10477600	27497700	114087			21.1	0.5	17.8	200.935	196	-1.04104e+007	-1.04630e+007	-2.74817e+007	1.06689e+000	10410400	10463000	27481700	113886
197	-1.04454e+007	-1.04690e+007	-2.74714e+007	1.34995e+000	10445400	10469000	27471400	144085			21.4	0.5	18.8	255.302	197	-1.04015e+007	-1.04543e+007	-2.74553e+007	1.34995e+000	10401500	10454300	27455300	143830
198	-1.04455e+007	-1.04687e+007	-2.74700e+007	1.43524e+000	10445500	10468700	27470000	153175			22.6	0.5	18.8	284.153	198	-1.04018e+007	-1.04537e+007	-2.74526e+007	1.43524e+000	10401800	10453700	27452600	152891
199	-9.49370e+006	-9.51037e+006	-2.44204e+007	5.54011e-001	9493700	9510370	24420400	47014.3			98.3	0.5	131	232.489	199	-9.47517e+006	-9.49872e+006	-2.43563e+007	5.54011e-001	9475170	9498720	24356300	46781.9
200	-9.49671e+006	-9.51173e+006	-2.44313e+007	7.70493e-001	9496710	9511730	24431300	65439.7			98.9	0.5	131	315.6	200	-9.47846e+006	-9.49944e+006	-2.43690e+007	7.70493e-001	9478460	9499440	24369000	65124.1
201	-9.50308e+006	-9.51972e+006	-2.44494e+007	7.72681e-001	9503080	9519720	24449400	65723.1			98.1	0.5	130	331.196	201	-9.48410e+006	-9.50746e+006	-2.43841e+007	7.72681e-001	9484100	9507460	24384100	65391.9
202	-9.49819e+006	-9.51627e+006	-2.44328e+007	5.78739e-001	9498190	9516270	24432800	49163.2			97.7	0.5	131	254.091	202	-9.47884e+006	-9.50437e+006	-2.43657e+007	5.78739e-001	9478840	9504370	24365700	48909.2
203	-9.49224e+006	-9.51080e+006	-2.44140e+007	5.19120e-001	9492240	9510800	24414000	44033			97.6	0.5	132	224.691	203	-9.47324e+006	-9.49943e+006	-2.43477e+007	5.19120e-001	9473240	9499430	24347700	43808.3
204	-1.02718e+007	-1.03013e+007	-2.69595e+007	1.80701e+000	10271800	10301300	26959500	185868			127	0.5	38.7	59.1931	204	-1.02419e+007	-1.02946e+007	-2.69621e+007	1.80701e+000	10241900	10294600	26962100	185809
205	-1.02710e+007	-1.02993e+007	-2.69521e+007	1.73785e+000	10271000	10299300	26952100	178663			128	0.5	39	47.3971	205	-1.02427e+007	-1.02931e+007	-2.69551e+007	1.73785e+000	10242700	10293100	26955100	178615
206	-1.02791e+007	-1.03083e+007	-2.69809e+007	1.52333e+000	10279100	10308300	26980900	156933			128	0.5	37.9	52.5279	206	-1.02494e+007	-1.03016e+007	-2.69832e+007	1.52333e+000	10249400	10301600	26983200	156881
207	-1.03546e+007	-1.03824e+007	-2.72081e+007	2.80479e+000	10354600	10382400	27208100	293744			120	0.5	28.8	485.186	207	-1.03151e+007	-1.03690e+007	-2.71930e+007	2.80479e+000	10315100	10369000	27193000	293259
208	-1.03548e+007	-1.03820e+007	-2.72063e+007	2.87845e+000	10354800	10382000	27206300	301423			118	0.5	28.8	554.987	208	-1.03155e+007	-1.03680e+007	-2.71883e+007	2.87845e+000	10315500	10368000	27188300	300868
209	-1.03436e+007	-1.03714e+007	-2.71743e+007	2.47717e+000	10343600	10371400	27174300	258801			118	0.5	30.1	442.157	209	-1.03044e+007	-1.03579e+007	-2.71583e+007	2.47717e+000	10304400	10357900	27158300	258359
210	-1.02764e+007	-1.03075e+007	-2.69802e+007	2.12284e+000	10276400	10307500	26980200	218675			33.5	0.5	37.8	212.68	210	-1.02341e+007	-1.02961e+007	-2.69761e+007	2.12284e+000	10234100	10296100	26976100	218462
211	-1.02590e+007	-1.02911e+007	-2.69306e+007	2.42463e+000	10259000	10291100	26930600	248858			33.3	0.5	39.8	141.562	211	-1.02188e+007	-1.02816e+007	-2.69320e+007	2.42463e+000	10218800	10281600	26932000	248717
212	-1.02563e+007	-1.02894e+007	-2.69266e+007	1.75822e+000	10256300	10289400	26926600	180403			34.3	0.5	40	116.912	212	-1.02141e+007	-1.02793e+007	-2.69273e+007	1.75822e+000	10214100	10279300	26927300	180286
213	-1.02691e+007	-1.03006e+007	-2.69595e+007	1.52558e+000	10269100	10300600	26959500	156913			35.1	0.5	38.6	139.664	213	-1.02265e+007	-1.02895e+007	-2.69567e+007	1.52558e+000	10226500	10289500	26956700	156773
214	-1.01745e+007	-1.02274e+007	-2.67548e+007	6.27807e-001	10174500	10227400	26754800	63586.2			104	0.5	46.9	-6.71332	214	-1.01156e+007	-1.02169e+007	-2.67707e+007	6.27807e-001	10115600	10216900	26770700	63592.9
215	-1.01812e+007	-1.02322e+007	-2.67676e+007	9.60486e-001	10181200	10232200	26767600	97376.2			103	0.5	46.2	21.6059	215	-1.01231e+007	-1.02206e+007	-2.67785e+007	9.60486e-001	10123100	10220600	26778500	97354.6
216	-1.01711e+007	-1.02253e+007	-2.67496e+007	8.36191e-001	10171100	10225300	26749600	84657.3			103	0.5	47	2.36329	216	-1.01111e+007	-1.02141e+007	-2.67638e+007	8.36191e-001	10111100	10214100	26763800	84654.9
217	-1.01662e+007	-1.02214e+007	-2.67387e+007	5.43160e-001	10166200	10221400	26738700	54945.2			103	0.5	47.6	-17.4048	217	-1.01061e+007	-1.02114e+007	-2.67580e+007	5.43160e-001	10106100	10211400	26758000	54962.6
218	-1.01664e+007	-1.02215e+007	-2.67390e+007	6.27640e-001	10166400	10221500	26739000	63492.5			104	0.5	47.7	-23.5175	218	-1.01079e+007	-1.02120e+007	-2.67587e+007	6.27640e-001	10107900	10212000	26758700	63516.1
219	-1.03289e+007	-1.03928e+007	-2.69514e+007	1.98931e+000	10328900	10392800	26951400	204921			85.2	0.5	32.7	2415.88	219	-1.02895e+007	-1.04131e+007	-2.67700e+007	1.98931e+000	10289500	10413100	26770000	202505
220	-1.03268e+007	-1.03803e+007	-2.69555e+007	1.93286e+000	10326800	10380300	26955500	199119			87.5	0.5	33.2	2126.74	220	-1.02898e+007	-1.03914e+007	-2.67931e+007	1.93286e+000	10289800	10391400	26793100	196992
221	-1.03223e+007	-1.03814e+007	-2.69360e+007	1.74771e+000	10322300	10381400	26936000	179813			86.5	0.5	33.6	2018.38	221	-1.02841e+007	-1.03965e+007	-2.67645e+007	1.74771e+000	10284100	10396500	26764500	177794
222	-1.00034e+007	-1.01386e+007	-2.65633e+007	1.96283e+000	10003400	10138600	26563300	195668			55.7	0.5	58.2	-1144.88	222	-9.86767e+006	-1.01342e+007	-2.66807e+007	1.96283e+000	9867670	10134200	26680700	196813
223	-9.98811e+006	-1.01331e+007	-2.65559e+007	1.85062e+000	9988110	10133100	26555900	184343			55.7	0.5	59.8	-1486.05	223	-9.85655e+006	-1.01372e+007	-2.67043e+007	1.85062e+000	9856550	10137200	26704300	185829
224	-1.00084e+007	-1.01386e+007	-2.65578e+007	1.39666e+000	10008400	10138600	26557800	139188			54.6	0.5	58.8	-924.884	224	-9.89103e+006	-1.01403e+007	-2.66825e+007	1.39666e+000	9891030	10140300	26682500	140113
225	-9.45409e+006	-9.47540e+006	-2.44019e+007	8.20496e-001	9454090	9475400	24401900	69460.1			31	0.5	134	125.026	225	-9.43296e+006	-9.46558e+006	-2.43829e+007	8.20496e-001	9432960	9465580	24382900	69335.1
226	-9.44700e+006	-9.46797e+006	-2.43786e+007	9.18770e-001	9447000	9467970	24378600	77635.3			31.1	0.5	135	144.011	226	-9.42620e+006	-9.45802e+006	-2.43588e+007	9.18770e-001	9426200	9458020	24358800	77491.3
227	-9.46084e+006	-9.48236e+006	-2.44236e+007	7.85328e-001	9460840	9482360	24423600	66598.1			31	0.5	134	120.792	227	-9.43928e+006	-9.47241e+006	-2.44045e+007	7.85328e-001	9439280	9472410	24404500	66477.3
228	-9.61794e+006	-9.64617e+006	-2.49360e+007	1.77959e+000	9617940	9646170	24936000	157136			41	0.5	114	109.079	228	-9.58127e+006	-9.63712e+006	-2.49356e+007	1.77959e+000	9581270	9637120	24935600	157027
229	-9.61489e+006	-9.64084e+006	-2.49172e+007	1.92319e+000	9614890	9640840	24917200	169575			42.5	0.5	115	170.292	229	-9.57839e+006	-9.63076e+006	-2.49125e+007	1.92319e+000	9578390	9630760	24912500	169405
230	-9.61012e+006	-9.63712e+006	-2.49068e+007	1.87715e+000	9610120	9637120	24906800	165377			40.7	0.5	115	134.358	230	-9.57542e+006	-9.62801e+006	-2.49043e+007	1.87715e+000	9575420	9628010	24904300	165242
231	-1.03384e+007	-1.03777e+007	-2.70052e+007	1.83745e+000	10338400	10377700	27005200	189914			90.1	0.5	32.1	1777.6	231	-1.03044e+007	-1.03794e+007	-2.68648e+007	1.83745e+000	10304400	10379400	26864800	188136
232	-1.03274e+007	-1.03667e+007	-2.69712e+007	1.70232e+000	10327400	10366700	26971200	175514			90.1	0.5	33.4	1654.05	232	-1.02929e+007	-1.03664e+007	-2.68305e+007	1.70232e+000	10292900	10366400	26830500	173860
233	-1.01529e+007	-1.02116e+007	-2.67118e+007	2.08984e+000	10152900	10211600	26711800	210972			46.1	0.5	49.2	-142.951	233	-1.00907e+007	-1.02025e+007	-2.67369e+007	2.08984e+000	10090700	10202500	26736900	211115
234	-1.01528e+007	-1.02097e+007	-2.67041e+007	2.17932e+000	10152800	10209700	26704100	219890			44.6	0.5	49.5	-209.953	234	-1.00942e+007	-1.02023e+007	-2.67324e+007	2.17932e+000	10094200	10202300	26732400	220100
235	-9.92185e+006	-1.01208e+007	-2.65719e+007	1.92158e+000	9921850	10120800	26571900	191413			91.5	0.5	62	-2641.15	235	-9.76024e+006	-1.01394e+007	-2.68096e+007	1.92158e+000	9760240	10139400	26809600	194054
236	-9.92042e+006	-1.01204e+007	-2.65717e+007	1.75668e+000	9920420	10120400	26571700	174981			91.9	0.5	63.4	-2795.2	236	-9.78501e+006	-1.01517e+007	-2.68348e+007	1.75668e+000	9785010	10151700	26834800	177776
237	-9.90110e+006	-9.95928e+006	-2.59325e+007	1.99928e+000	9901100	9959280	25932500	190463			52.2	0.5	84.1	-2304.75	237	-9.95297e+006	-1.00111e+007	-2.60923e+007	1.99928e+000	9952970	10011100	26092300	192768
238	-9.91242e+006	-9.97157e+006	-2.59714e+007	2.35185e+000	9912420	9971570	25971400	224704			53.3	0.5	83.5	-3148.46	238	-9.98113e+006	-1.00332e+007	-2.61545e+007	2.35185e+000	9981130	10033200	26154500	227853
239	-9.65857e+006	-9.69221e+006	-2.50835e+007	2.35841e+000	9658570	9692210	25083500	210633			36.2	0.5	110	-107.103	239	-9.62552e+006	-9.68786e+006	-2.50988e+007	2.35841e+000	9625520	9687860	25098800	210740
240	-9.66618e+006	-9.70104e+006	-2.51120e+007	2.64457e+000	9666180	9701040	25112000	236708			35.3	0.5	108	-156.544	240	-9.63522e+006	-9.69761e+006	-2.51289e+007	2.64457e+000	9635220	9697610	25128900	236865
241	-9.62521e+006	-9.65424e+006	-2.49617e+007	2.00479e+000	9625210	9654240	24961700	177375			116	0.5	114	22.5057	241	-9.59063e+006	-9.64747e+006	-2.49686e+007	2.00479e+000	9590630	9647470	24968600	177352
242	-9.61669e+006	-9.64406e+006	-2.49286e+007	2.75685e+000	9616690	9644060	24928600	243292			115	0.5	115	79.1331	242	-9.58121e+006	-9.63645e+006	-2.49330e+007	2.75685e+000	9581210	9636450	24933000	243212
243	-9.72824e+006	-9.75823e+006	-2.52836e+007	2.06016e+000	9728240	9758230	25283600	186893			118	0.5	102	-269.96	243	-9.70530e+006	-9.75895e+006	-2.53095e+007	2.06016e+000	9705300	9758950	25309500	187163
244	-9.71192e+006	-9.74347e+006	-2.52397e+007	2.58535e+000	9711920	9743470	25239700	233732			117	0.5	104	-326.033	244	-9.68525e+006	-9.74334e+006	-2.52658e+007	2.58535e+000	9685250	9743340	25265800	234058
245	-9.52373e+006	-9.84514e+006	-2.42084e+007	1.49767e+000	9523730	9845140	24208400	125944			71.6	0.5	83.6	12489.5	245	-9.08049e+006	-9.25311e+006	-2.29889e+007	1.49767e+000	9080490	9253110	22988900	113455
246	-9.53367e+006	-1.01757e+007	-2.39184e+007	1.14573e+000	9533670	10175700	23918400	94968.8			72	0.5	84.7	10229.7	246	-9.12632e+006	-9.95432e+006	-2.24750e+007	1.14573e+000	9126320	9954320	22475000	84739.1
247	-9.51258e+006	-9.56526e+006	-2.44427e+007	1.72528e+000	9512580	9565260	24442700	146803			83.1	0.5	129	1251.19	247	-9.48562e+006	-9.57301e+006	-2.43247e+007	1.72528e+000	9485620	9573010	24324700	145552
248	-9.50534e+006	-9.55762e+006	-2.44207e+007	1.44239e+000	9505340	9557620	24420700	122516			82.8	0.5	129	1032.33	248	-9.47866e+006	-9.56507e+006	-2.43042e+007	1.44239e+000	9478660	9565070	24304200	121484
249	-1.04050e+007	-1.04331e+007	-2.73651e+007	2.60269e+000	10405000	10433100	27365100	275666			128	0.5	22.9	372.785	249	-1.03649e+007	-1.04207e+007	-2.73545e+007	2.60269e+000	10364900	10420700	27354500	275293
250	-1.03932e+007	-1.04217e+007	-2.73304e+007	2.66511e+000	10393200	10421700	27330400	281574			128	0.5	24.3	340.603	250	-1.03534e+007	-1.04099e+007	-2.73219e+007	2.66511e+000	10353400	10409900	27321900	281233
251	-1.02049e+007	-1.02274e+007	-2.67244e+007	1.03135e+000	10204900	10227400	26724400	104296			129	0.5	47.7	-14.6191	251	-1.01930e+007	-1.02257e+007	-2.67294e+007	1.03135e+000	10193000	10225700	26729400	104310
252	-1.01990e+007	-1.02203e+007	-2.67014e+007	7.36801e-001	10199000	10220300	26701400	74385.8			130	0.5	48.6	-12.3839	252	-1.01899e+007	-1.02192e+007	-2.67061e+007	7.36801e-001	10189900	10219200	26706100	74398.2
253	-9.47475e+006	-9.50111e+006	-2.44863e+007	1.37351e+000	9474750	9501110	24486300	117048			26.7	0.5	132	185.788	253	-9.45242e+006	-9.49176e+006	-2.44704e+007	1.37351e+000	9452420	9491760	24470400	116863
254	-1.04429e+007	-1.04669e+007	-2.74651e+007	1.01090e+000	10442900	10466900	27465100	107848			122	0.5	18.7	228.286	254	-1.04039e+007	-1.04518e+007	-2.74426e+007	1.01090e+000	10403900	10451800	27442600	107620
255	-1.04390e+007	-1.04623e+007	-2.74505e+007	1.48830e+000	10439000	10462300	27450500	158616			121	0.5	19.3	349.12	255	-1.04001e+007	-1.04470e+007	-2.74267e+007	1.48830e+000	10400100	10447000	27426700	158267
256	-1.00435e+007	-1.00518e+007	-2.61262e+007	1.30922e+000	10043500	10051800	26126200	126746			132	0.5	69.8	-69.1212	256	-1.00528e+007	-1.00915e+007	-2.61241e+007	1.30922e+000	10052800	10091500	26124100	126815
257	-1.00350e+007	-1.00439e+007	-2.60991e+007	1.33360e+000	10035000	10043900	26099100	128846			132	0.5	70.8	-68.4253	257	-1.00443e+007	-1.00844e+007	-2.60966e+007	1.33360e+000	10044300	10084400	26096600	128915
258	-9.46203e+006	-9.48635e+006	-2.44387e+007	1.35667e+000	9462030	9486350	24438700	115181			129	0.5	134	189.504	258	-9.43518e+006	-9.47598e+006	-2.44232e+007	1.35667e+000	9435180	9475980	24423200	114991
259	-9.46929e+006	-9.49411e+006	-2.44632e+007	1.15349e+000	9469290	9494110	24463200	98121.3			129	0.5	133	155.44	259	-9.44244e+006	-9.48396e+006	-2.44485e+007	1.15349e+000	9442440	9483960	24448500	97965.8
260	-9.81345e+006	-9.82200e+006	-2.54591e+007	9.69503e-001	9813450	9822000	25459100	89193.7			17.2	0.5	95.3	-50.6739	260	-9.82667e+006	-9.82817e+006	-2.54634e+007	9.69503e-001	9826670	9828170	25463400	89244.3
261	-9.82368e+006	-9.83109e+006	-2.54860e+007	1.14204e+000	9823680	9831090	25486000	105287			17.6	0.5	94.2	-67.4084	261	-9.83638e+006	-9.84050e+006	-2.54908e+007	1.14204e+000	9836380	9840500	25490800	105354
262	-1.02086e+007	-1.02478e+007	-2.68041e+007	6.21813e-001	10208600	10247800	26804100	63225.6			100	0.5	43.8	133.776	262	-1.01511e+007	-1.02295e+007	-2.67869e+007	6.21813e-001	10151100	10229500	26786900	63091.9
263	-1.02010e+007	-1.02426e+007	-2.67905e+007	6.80813e-001	10201000	10242600	26790500	69152.3			100	0.5	44.5	132.676	263	-1.01415e+007	-1.02247e+007	-2.67767e+007	6.80813e-001	10141500	10224700	26776700	69019.6
264	-1.01578e+007	-1.02153e+007	-2.67220e+007	8.34275e-001	10157800	10215300	26722000	84286.6			103	0.5	48.4	-52.5056	264	-1.00964e+007	-1.02062e+007	-2.67461e+007	8.34275e-001	10096400	10206200	26746100	84339.1
265	-1.01472e+007	-1.02079e+007	-2.67024e+007	1.05366e+000	10147200	10207900	26702400	106291			103	0.5	49.3	-99.6429	265	-1.00838e+007	-1.01995e+007	-2.67316e+007	1.05366e+000	10083800	10199500	26731600	106390
266	-1.03377e+007	-1.03618e+007	-2.71409e+007	8.53477e-001	10337700	10361800	27140900	88959.2			35.1	0.5	31.1	176.019	266	-1.02956e+007	-1.03468e+007	-2.71216e+007	8.53477e-001	10295600	10346800	27121600	88783.2
267	-1.03398e+007	-1.03631e+007	-2.71443e+007	1.11854e+000	10339800	10363100	27144300	116618			35.9	0.5	31	253.891	267	-1.02978e+007	-1.03474e+007	-2.71220e+007	1.11854e+000	10297800	10347400	27122000	116364
268	-1.02214e+007	-1.02540e+007	-2.68166e+007	1.21175e+000	10221400	10254000	26816600	123341			119	0.5	44.4	-22.295	268	-1.01928e+007	-1.02493e+007	-2.68263e+007	1.21175e+000	10192800	10249300	26826300	123363
269	-1.02221e+007	-1.02533e+007	-2.68130e+007	1.11428e+000	10222100	10253300	26813000	113393			120	0.5	44.5	-17.7804	269	-1.01949e+007	-1.02488e+007	-2.68220e+007	1.11428e+000	10194900	10248800	26822000	113411
270	-1.02920e+007	-1.03195e+007	-2.70137e+007	9.27506e-001	10292000	10319500	27013700	95782.8			19	0.5	36.6	34.4441	270	-1.02604e+007	-1.03123e+007	-2.70161e+007	9.27506e-001	10260400	10312300	27016100	95748.3
271	-1.02995e+007	-1.03270e+007	-2.70367e+007	1.21970e+000	10299500	10327000	27036700	126168			19.5	0.5	35.6	58.509	271	-1.02660e+007	-1.03191e+007	-2.70380e+007	1.21970e+000	10266000	10319100	27038000	126109
272	-1.00667e+007	-1.01298e+007	-2.61426e+007	2.27457e+000	10066700	10129800	26142600	220751			96.9	0.5	76	-3005.03	272	-1.01614e+007	-1.03866e+007	-2.62732e+007	2.27457e+000	10161400	10386600	26273200	223756
273	-1.00571e+007	-1.01101e+007	-2.61234e+007	1.73009e+000	10057100	10110100	26123400	167628			97.8	0.5	76.1	-2043.16	273	-1.01419e+007	-1.03392e+007	-2.62406e+007	1.73009e+000	10141900	10339200	26240600	169671
274	-1.03386e+007	-1.03661e+007	-2.71577e+007	8.32238e-001	10338600	10366100	27157700	86844.1			13.8	0.5	31	46.8859	274	-1.03027e+007	-1.03575e+007	-2.71584e+007	8.32238e-001	10302700	10357500	27158400	86797.2
275	-1.03459e+007	-1.03738e+007	-2.71817e+007	1.07268e+000	10345900	10373800	27181700	112127			14.2	0.5	30.1	72.0592	275	-1.03094e+007	-1.03647e+007	-2.71810e+007	1.07268e+000	10309400	10364700	27181000	112055
276	-9.46396e+006	-9.49087e+006	-2.44553e+007	1.29868e+000	9463960	9490870	24455300	110396			136	0.5	133	173.101	276	-9.43800e+006	-9.48094e+006	-2.44406e+007	1.29868e+000	9438000	9480940	24440600	110223
277	-9.45693e+006	-9.48397e+006	-2.44341e+007	1.32497e+000	9456930	9483970	24434100	112440			136	0.5	134	185.432	277	-9.43066e+006	-9.47371e+006	-2.44184e+007	1.32497e+000	9430660	9473710	24418400	112255
278	-1.04414e+007	-1.04995e+007	-2.73045e+007	1.81712e+000	10441400	10499500	27304500	191987			73	0.5	20.2	2054.38	278	-1.04070e+007	-1.05281e+007	-2.71354e+007	1.81712e+000	10407000	10528100	27135400	189932
279	-1.04506e+007	-1.05070e+007	-2.73345e+007	2.14011e+000	10450600	10507000	27334500	226590			72.5	0.5	19.2	2382.76	279	-1.04167e+007	-1.05346e+007	-2.71683e+007	2.14011e+000	10416700	10534600	27168300	224208
280	-1.04606e+007	-1.05154e+007	-2.73672e+007	2.16145e+000	10460600	10515400	27367200	229377			72.1	0.5	18.1	2373.6	280	-1.04271e+007	-1.05417e+007	-2.72037e+007	2.16145e+000	10427100	10541700	27203700	227004
281	-1.01016e+007	-1.01832e+007	-2.62322e+007	2.18308e+000	10101600	10183200	26232200	213384			94.2	0.5	75.1	-3987.48	281	-1.02288e+007	-1.05194e+007	-2.64158e+007	2.18308e+000	10228800	10519400	26415800	217371
282	-1.00899e+007	-1.01638e+007	-2.62037e+007	2.28535e+000	10089900	10163800	26203700	222866			95.2	0.5	75.2	-3683.67	282	-1.02037e+007	-1.04682e+007	-2.63643e+007	2.28535e+000	10203700	10468200	26364300	226550
283	-9.63193e+006	-9.73851e+006	-2.47572e+007	1.62340e+000	9631930	9738510	24757200	141814			78.3	0.5	112	2158	283	-9.58794e+006	-9.78011e+006	-2.45358e+007	1.62340e+000	9587940	9780110	24535800	139656
284	-9.62466e+006	-9.72683e+006	-2.47392e+007	1.66744e+000	9624660	9726830	24739200	145438			78.1	0.5	113	2127	284	-9.58219e+006	-9.76545e+006	-2.45270e+007	1.66744e+000	9582190	9765450	24527000	143311
285	-9.62320e+006	-9.71974e+006	-2.47403e+007	1.55055e+000	9623200	9719740	24740300	135235			79.5	0.5	114	1901.7	285	-9.58194e+006	-9.75439e+006	-2.45370e+007	1.55055e+000	9581940	9754390	24537000	133334
286	-9.63080e+006	-9.73094e+006	-2.47601e+007	1.57072e+000	9630800	9730940	24760100	137221			79.7	0.5	113	2002.4	286	-9.58813e+006	-9.76809e+006	-2.45486e+007	1.57072e+000	9588130	9768090	24548600	135219
287	-1.03466e+007	-1.03639e+007	-2.71407e+007	1.62271e+000	10346600	10363900	27140700	169160			107	0.5	30.4	599.802	287	-1.03112e+007	-1.03444e+007	-2.70963e+007	1.62271e+000	10311200	10344400	27096300	168560
288	-1.03462e+007	-1.03608e+007	-2.71285e+007	1.51932e+000	10346200	10360800	27128500	158252			105	0.5	30.7	595.953	288	-1.03117e+007	-1.03407e+007	-2.70806e+007	1.51932e+000	10311700	10340700	27080600	157656
289	-1.03351e+007	-1.03520e+007	-2.71034e+007	1.56046e+000	10335100	10352000	27103400	162235			105	0.5	31.7	597.603	289	-1.02990e+007	-1.03318e+007	-2.70572e+007	1.56046e+000	10299000	10331800	27057200	161637
290	-1.03355e+007	-1.03549e+007	-2.71148e+007	1.58021e+000	10335500	10354900	27114800	164415			107	0.5	31.5	552.446	290	-1.02986e+007	-1.03358e+007	-2.70736e+007	1.58021e+000	10298600	10335800	27073600	163862
291	-1.03587e+007	-1.03759e+007	-2.71775e+007	1.60529e+000	10358700	10375900	27177500	167789			108	0.5	29.1	579.015	291	-1.03231e+007	-1.03567e+007	-2.71345e+007	1.60529e+000	10323100	10356700	27134500	167210
292	-1.03476e+007	-1.03667e+007	-2.71511e+007	1.62342e+000	10347600	10366700	27151100	169354			108	0.5	30.2	555.561	292	-1.03108e+007	-1.03479e+007	-2.71110e+007	1.62342e+000	10310800	10347900	27111000	168799
293	-1.04477e+007	-1.04753e+007	-2.74949e+007	1.59554e+000	10447700	10475300	27494900	170569			130	0.5	17.9	213.899	293	-1.04063e+007	-1.04630e+007	-2.74860e+007	1.59554e+000	10406300	10463000	27486000	170355
294	-1.04487e+007	-1.04758e+007	-2.74959e+007	1.78422e+000	10448700	10475800	27495900	190755			129	0.5	17.8	261.049	294	-1.04076e+007	-1.04631e+007	-2.74852e+007	1.78422e+000	10407600	10463100	27485200	190494
295	-1.04378e+007	-1.04652e+007	-2.74634e+007	1.75921e+000	10437800	10465200	27463400	187645			129	0.5	19.1	255.936	295	-1.03967e+007	-1.04525e+007	-2.74528e+007	1.75921e+000	10396700	10452500	27452800	187389
296	-1.04372e+007	-1.04651e+007	-2.74637e+007	1.66859e+000	10437200	10465100	27463700	177981			130	0.5	19.1	218.296	296	-1.03960e+007	-1.04529e+007	-2.74552e+007	1.66859e+000	10396000	10452900	27455200	177762
297	-1.04550e+007	-1.04830e+007	-2.75191e+007	1.14308e+000	10455000	10483000	27519100	122409			132	0.5	16.9	140.435	297	-1.04132e+007	-1.04710e+007	-2.75119e+007	1.14308e+000	10413200	10471000	27511900	122269
298	-1.04466e+007	-1.04748e+007	-2.74938e+007	1.26800e+000	10446600	10474800	27493800	135541			131	0.5	18	154.281	298	-1.04050e+007	-1.04629e+007	-2.74867e+007	1.26800e+000	10405000	10462900	27486700	135387
299	-9.64402e+006	-9.66936e+006	-2.50047e+007	1.91587e+000	9644020	9669360	25004700	170094			16.5	0.5	113	81.1608	299	-9.63206e+006	-9.66555e+006	-2.50011e+007	1.91587e+000	9632060	9665550	25001100	170013
300	-9.64268e+006	-9.66757e+006	-2.49987e+007	1.72286e+000	9642680	9667570	24998700	152888			15.2	0.5	113	81.9398	300	-9.63107e+006	-9.66363e+006	-2.49942e+007	1.72286e+000	9631070	9663630	24994200	152806
301	-9.62935e+006	-9.65537e+006	-2.49622e+007	1.54607e+000	9629350	9655370	24962200	136804			15.2	0.5	114	83.1126	301	-9.61664e+006	-9.65098e+006	-2.49570e+007	1.54607e+000	9616640	9650980	24957000	136721
302	-9.63032e+006	-9.65642e+006	-2.49655e+007	1.65996e+000	9630320	9656420	24965500	146920			16.3	0.5	114	84.3307	302	-9.61665e+006	-9.65198e+006	-2.49610e+007	1.65996e+000	9616650	9651980	24961000	146835
303	-9.67831e+006	-9.72114e+006	-2.51820e+007	1.50974e+000	9678310	9721140	25182000	135844			107	0.5	106	-109.621	303	-9.62604e+006	-9.71428e+006	-2.52062e+007	1.50974e+000	9626040	9714280	25206200	135954
304	-9.66975e+006	-9.71095e+006	-2.51489e+007	2.26588e+000	9669750	9710950	25148900	203365			105	0.5	107	-54.7632	304	-9.61599e+006	-9.70198e+006	-2.51660e+007	2.26588e+000	9615990	9701980	25166000	203420
305	-1.03153e+007	-1.03537e+007	-2.69349e+007	1.48978e+000	10315300	10353700	26934900	153193			90.3	0.5	34.7	1429.49	305	-1.02808e+007	-1.03513e+007	-2.67963e+007	1.48978e+000	10280800	10351300	26796300	151764
306	-1.03280e+007	-1.03744e+007	-2.69661e+007	1.76349e+000	10328000	10374400	26966100	181782			88.8	0.5	33.2	1836	306	-1.02921e+007	-1.03799e+007	-2.68138e+007	1.76349e+000	10292100	10379900	26813800	179946
307	-9.59447e+006	-9.61935e+006	-2.48498e+007	2.62676e+000	9594470	9619350	24849800	230395			39.9	0.5	117	253.51	307	-9.56127e+006	-9.60955e+006	-2.48430e+007	2.62676e+000	9561270	9609550	24843000	230142
308	-9.60239e+006	-9.62861e+006	-2.48797e+007	2.31025e+000	9602390	9628610	24879700	203104			40.2	0.5	116	195.992	308	-9.56856e+006	-9.61914e+006	-2.48749e+007	2.31025e+000	9568560	9619140	24874900	202908
309	-9.60101e+006	-9.62909e+006	-2.48831e+007	3.21439e+000	9601010	9629090	24883100	282653			37.8	0.5	116	199.921	309	-9.56853e+006	-9.62076e+006	-2.48815e+007	3.21439e+000	9568530	9620760	24881500	282454
310	-1.03710e+007	-1.03827e+007	-2.71932e+007	8.43392e-001	10371000	10382700	27193200	88263.8			106	0.5	28.2	359.302	310	-1.03385e+007	-1.03618e+007	-2.71401e+007	8.43392e-001	10338500	10361800	27140100	87904.5
311	-1.03718e+007	-1.03847e+007	-2.72004e+007	1.34457e+000	10371800	10384700	27200400	140783			106	0.5	28	546.003	311	-1.03388e+007	-1.03644e+007	-2.71503e+007	1.34457e+000	10338800	10364400	27150300	140237
312	-9.47159e+006	-9.49609e+006	-2.44690e+007	1.44783e+000	9471590	9496090	24469000	123217			130	0.5	133	191.806	312	-9.44502e+006	-9.48607e+006	-2.44546e+007	1.44783e+000	9445020	9486070	24454600	123025
313	-9.47797e+006	-9.50290e+006	-2.44904e+007	1.68194e+000	9477970	9502900	24490400	143384			129	0.5	132	223.334	313	-9.45128e+006	-9.49284e+006	-2.44760e+007	1.68194e+000	9451280	9492840	24476000	143161
314	-9.47181e+006	-9.49739e+006	-2.44741e+007	1.93412e+000	9471810	9497390	24474100	164665			131	0.5	132	256.946	314	-9.44541e+006	-9.48739e+006	-2.44596e+007	1.93412e+000	9445410	9487390	24459600	164408
315	-1.04694e+007	-1.04968e+007	-2.75609e+007	8.57666e-001	10469400	10496800	27560900	92119.8			130	0.5	15.3	121.725	315	-1.04273e+007	-1.04841e+007	-2.75511e+007	8.57666e-001	10427300	10484100	27551100	91998.1
316	-1.04664e+007	-1.04940e+007	-2.75526e+007	1.02695e+000	10466400	10494000	27552600	110237			131	0.5	15.7	134.34	316	-1.04246e+007	-1.04817e+007	-2.75443e+007	1.02695e+000	10424600	10481700	27544300	110102
317	-1.00381e+007	-1.01228e+007	-2.64637e+007	1.40036e+000	10038100	10122800	26463700	138728			53.7	0.5	65.4	-1788.15	317	-1.00438e+007	-1.01696e+007	-2.66495e+007	1.40036e+000	10043800	10169600	26649500	140516
318	-1.00150e+007	-1.01231e+007	-2.64883e+007	1.75449e+000	10015000	10123100	26488300	174036			54.6	0.5	65	-2364.93	318	-9.99113e+006	-1.01670e+007	-2.66913e+007	1.75449e+000	9991130	10167000	26691300	176401
319	-9.99420e+006	-1.01264e+007	-2.65225e+007	1.86734e+000	9994200	10126400	26522500	185601			54.9	0.5	63.2	-2275.93	319	-9.92247e+006	-1.01566e+007	-2.67177e+007	1.86734e+000	9922470	10156600	26717700	187877
320	-1.00404e+007	-1.01506e+007	-2.65751e+007	1.75209e+000	10040400	10150600	26575100	174908			93.8	0.5	55.6	-527.074	320	-9.91483e+006	-1.01380e+007	-2.66491e+007	1.75209e+000	9914830	10138000	26649100	175436
321	-1.00632e+007	-1.01590e+007	-2.65868e+007	1.54908e+000	10063200	10159000	26586800	154825			94	0.5	54.1	-190.037	321	-9.94258e+006	-1.01410e+007	-2.66337e+007	1.54908e+000	9942580	10141000	26633700	155015
322	-1.00374e+007	-1.01470e+007	-2.65635e+007	1.68301e+000	10037400	10147000	26563500	167871			92.7	0.5	55.6	-369.796	322	-9.90158e+006	-1.01296e+007	-2.66281e+007	1.68301e+000	9901580	10129600	26628100	168240
323	-1.00880e+007	-1.01683e+007	-2.65996e+007	1.27901e+000	10088000	10168300	26599600	127997			94.1	0.5	52.8	-11.8355	323	-9.97931e+006	-1.01484e+007	-2.66272e+007	1.27901e+000	9979310	10148400	26627200	128009
324	-9.99002e+006	-1.01289e+007	-2.65366e+007	2.98389e+000	9990020	10128900	26536600	296846			58.7	0.5	57.5	-784.199	324	-9.81831e+006	-1.01062e+007	-2.66157e+007	2.98389e+000	9818310	10106200	26615700	297630
325	-9.99635e+006	-1.01359e+007	-2.65592e+007	2.46761e+000	9996350	10135900	26559200	245891			57.1	0.5	57.8	-1171.29	325	-9.84330e+006	-1.01243e+007	-2.66648e+007	2.46761e+000	9843300	10124300	26664800	247062
326	-9.97481e+006	-1.01304e+007	-2.65581e+007	2.17230e+000	9974810	10130400	26558100	216371			56.9	0.5	59.5	-1638.36	326	-9.82084e+006	-1.01285e+007	-2.67045e+007	2.17230e+000	9820840	10128500	26704500	218009
327	-9.96259e+006	-1.01262e+007	-2.65530e+007	2.78292e+000	9962590	10126200	26553000	277039			58.3	0.5	59.3	-1930.87	327	-9.78937e+006	-1.01185e+007	-2.66950e+007	2.78292e+000	9789370	10118500	26695000	278970
328	-1.00056e+007	-1.01230e+007	-2.64971e+007	3.08157e+000	10005600	10123000	26497100	305813			60.5	0.5	56.9	191.953	328	-9.83380e+006	-1.00887e+007	-2.65289e+007	3.08157e+000	9833800	10088700	26528900	305621
329	-9.70179e+006	-9.78719e+006	-2.54285e+007	9.00358e-001	9701790	9787190	25428500	82489.1			94	0.5	96.9	-110.213	329	-9.58612e+006	-9.77036e+006	-2.54754e+007	9.00358e-001	9586120	9770360	25475400	82599.3
330	-9.70030e+006	-9.78876e+006	-2.54364e+007	1.05244e+000	9700300	9788760	25436400	96474.4			93.1	0.5	96.4	-86.6403	330	-9.57651e+006	-9.76893e+006	-2.54791e+007	1.05244e+000	9576510	9768930	25479100	96561
331	-9.70342e+006	-9.77888e+006	-2.53929e+007	1.31583e+000	9703420	9778880	25392900	120252			92.5	0.5	97.2	55.0372	331	-9.58761e+006	-9.75592e+006	-2.54148e+007	1.31583e+000	9587610	9755920	25414800	120197
332	-9.70128e+006	-9.77783e+006	-2.53907e+007	1.08448e+000	9701280	9777830	25390700	99089.7			93.7	0.5	97.7	-23.9539	332	-9.58994e+006	-9.75808e+006	-2.54213e+007	1.08448e+000	9589940	9758080	25421300	99113.6
333	-9.70316e+006	-9.79459e+006	-2.54573e+007	6.11193e-001	9703160	9794590	25457300	56112.7			95.2	0.5	96.5	-144.916	333	-9.59091e+006	-9.78265e+006	-2.55208e+007	6.11193e-001	9590910	9782650	25520800	56257.6
334	-9.70120e+006	-9.78632e+006	-2.54255e+007	7.97028e-001	9701200	9786320	25425500	73005.8			95.1	0.5	97.2	-126.118	334	-9.59166e+006	-9.77197e+006	-2.54764e+007	7.97028e-001	9591660	9771970	25476400	73132
335	-9.76680e+006	-9.89417e+006	-2.58007e+007	2.58838e+000	9766800	9894170	25800700	243752			95.9	0.5	88.6	-2740.21	335	-9.67495e+006	-9.91601e+006	-2.59818e+007	2.58838e+000	9674950	9916010	25981800	246492
336	-9.74677e+006	-9.87598e+006	-2.57464e+007	2.39370e+000	9746770	9875980	25746400	224481			95.6	0.5	89.9	-2213.81	336	-9.63992e+006	-9.89020e+006	-2.59113e+007	2.39370e+000	9639920	9890200	25911300	226695
337	-9.72376e+006	-9.86023e+006	-2.57050e+007	1.67737e+000	9723760	9860230	25705000	156783			94.8	0.5	90.9	-1391.74	337	-9.59602e+006	-9.86708e+006	-2.58607e+007	1.67737e+000	9596020	9867080	25860700	158174
338	-9.69589e+006	-9.94600e+006	-2.48111e+007	2.00202e+000	9695890	9946000	24811100	176269			74.4	0.5	99.7	5706.91	338	-9.60580e+006	-1.00638e+007	-2.43251e+007	2.00202e+000	9605800	10063800	24325100	170562
339	-9.69646e+006	-9.96256e+006	-2.47969e+007	2.43645e+000	9696460	9962560	24796900	214368			75.2	0.5	98.9	7408.97	339	-9.59993e+006	-1.00870e+007	-2.42779e+007	2.43645e+000	9599930	10087000	24277900	206959
340	-9.81932e+006	-9.95916e+006	-2.60138e+007	2.36481e+000	9819320	9959160	26013800	226253			56.5	0.5	84.6	-4108.99	340	-9.79573e+006	-1.00180e+007	-2.62780e+007	2.36481e+000	9795730	10018000	26278000	230362
341	-9.80891e+006	-9.96825e+006	-2.60613e+007	2.22110e+000	9808910	9968250	26061300	213172			57.6	0.5	84.1	-4390.35	341	-9.78003e+006	-1.00346e+007	-2.63615e+007	2.22110e+000	9780030	10034600	26361500	217563
342	-9.89830e+006	-1.00004e+007	-2.61032e+007	1.94912e+000	9898300	10000400	26103200	187899			56.9	0.5	82.5	-3942.47	342	-9.96456e+006	-1.00861e+007	-2.63871e+007	1.94912e+000	9964560	10086100	26387100	191841
343	-9.89828e+006	-9.98854e+006	-2.60549e+007	2.10430e+000	9898280	9988540	26054900	202178			55.9	0.5	82.9	-3707.01	343	-9.96010e+006	-1.00641e+007	-2.63018e+007	2.10430e+000	9960100	10064100	26301800	205885
344	-9.79110e+006	-9.93056e+006	-2.59251e+007	1.69215e+000	9791100	9930560	25925100	160818			55.6	0.5	86.3	-2434.52	344	-9.73738e+006	-9.97316e+006	-2.61529e+007	1.69215e+000	9737380	9973160	26152900	163252
345	-9.84267e+006	-9.95544e+006	-2.59752e+007	2.05434e+000	9842670	9955440	25975200	196097			55.2	0.5	84.7	-3173.79	345	-9.84284e+006	-1.00119e+007	-2.62056e+007	2.05434e+000	9842840	10011900	26205600	199271
346	-9.71653e+006	-9.77581e+006	-2.50656e+007	8.76743e-001	9716530	9775810	25065600	78369.6			64.3	0.5	101	1062.73	346	-9.66634e+006	-9.75452e+006	-2.48818e+007	8.76743e-001	9666340	9754520	24881800	77306.9
347	-1.01101e+007	-1.01770e+007	-2.66132e+007	1.16443e+000	10110100	10177000	26613200	116681			93.9	0.5	51.5	156.962	347	-1.00090e+007	-1.01534e+007	-2.66180e+007	1.16443e+000	10009000	10153400	26618000	116524
348	-1.00893e+007	-1.01717e+007	-2.66125e+007	1.75557e+000	10089300	10171700	26612500	175847			95.1	0.5	52.7	-102.65	348	-9.98458e+006	-1.01544e+007	-2.66463e+007	1.75557e+000	9984580	10154400	26646300	175950
349	-1.01139e+007	-1.01813e+007	-2.66269e+007	1.40116e+000	10113900	10181300	26626900	140543			94.7	0.5	51.3	112.862	349	-1.00188e+007	-1.01607e+007	-2.66382e+007	1.40116e+000	10018800	10160700	26638200	140430
350	-1.01324e+007	-1.01815e+007	-2.66094e+007	1.06757e+000	10132400	10181500	26609400	106988			92.8	0.5	50.4	332.892	350	-1.00416e+007	-1.01535e+007	-2.65859e+007	1.06757e+000	10041600	10153500	26585900	106655
351	-1.01337e+007	-1.01859e+007	-2.66260e+007	1.13680e+000	10133700	10185900	26626000	114057			93.6	0.5	50.2	293.044	351	-1.00438e+007	-1.01600e+007	-2.66102e+007	1.13680e+000	10043800	10160000	26610200	113764
352	-1.00590e+007	-1.04001e+007	-2.58411e+007	1.60129e+000	10059000	10400100	25841100	152945			77.2	0.5	54.5	6352.72	352	-9.93493e+006	-1.05401e+007	-2.51939e+007	1.60129e+000	9934930	10540100	25193900	146593
353	-1.00756e+007	-1.03950e+007	-2.59140e+007	1.51856e+000	10075600	10395000	25914000	145763			77.1	0.5	53.7	5637.89	353	-9.96082e+006	-1.05302e+007	-2.53097e+007	1.51856e+000	9960820	10530200	25309700	140125
354	-1.00899e+007	-1.03908e+007	-2.59766e+007	1.35655e+000	10089900	10390800	25976600	130766			77	0.5	52.8	4766.45	354	-9.98216e+006	-1.05209e+007	-2.54061e+007	1.35655e+000	9982160	10520900	25406100	125999
355	-1.01341e+007	-1.01999e+007	-2.66829e+007	1.25011e+000	10134100	10199900	26682900	125913			100	0.5	50.1	-99.7363	355	-1.00592e+007	-1.01889e+007	-2.67127e+007	1.25011e+000	10059200	10188900	26712700	126013
356	-1.01186e+007	-1.01906e+007	-2.66606e+007	1.27983e+000	10118600	10190600	26660600	128678			99.5	0.5	51.2	-165.208	356	-1.00394e+007	-1.01806e+007	-2.66986e+007	1.27983e+000	10039400	10180600	26698600	128843
357	-1.01190e+007	-1.01906e+007	-2.66600e+007	1.39339e+000	10119000	10190600	26660000	140091			101	0.5	51.4	-228.47	357	-1.00448e+007	-1.01827e+007	-2.67019e+007	1.39339e+000	10044800	10182700	26701900	140319
358	-1.01351e+007	-1.02003e+007	-2.66836e+007	1.42792e+000	10135100	10200300	26683600	143832			101	0.5	50.1	-143.22	358	-1.00647e+007	-1.01909e+007	-2.67153e+007	1.42792e+000	10064700	10190900	26715300	143975
359	-1.01464e+007	-1.02072e+007	-2.67004e+007	1.09457e+000	10146400	10207200	26700400	110401			100	0.5	49	-17.5362	359	-1.00741e+007	-1.01944e+007	-2.67203e+007	1.09457e+000	10074100	10194400	26720300	110418
360	-9.71398e+006	-9.79603e+006	-2.54524e+007	1.46867e+000	9713980	9796030	25452400	134815			51	0.5	97.2	-475.902	360	-9.63125e+006	-9.79284e+006	-2.55221e+007	1.46867e+000	9631250	9792840	25522100	135291
361	-9.70757e+006	-9.78191e+006	-2.54011e+007	1.38365e+000	9707570	9781910	25401100	126533			50.5	0.5	98.6	-356.529	361	-9.63106e+006	-9.77742e+006	-2.54593e+007	1.38365e+000	9631060	9777420	25459300	126889
362	-9.70603e+006	-9.77994e+006	-2.53946e+007	1.07231e+000	9706030	9779940	25394600	98013.1			51.3	0.5	98.7	-255.587	362	-9.62523e+006	-9.77394e+006	-2.54509e+007	1.07231e+000	9625230	9773940	25450900	98268.7
363	-9.70827e+006	-9.79129e+006	-2.54388e+007	1.30773e+000	9708270	9791290	25438800	119913			51.9	0.5	97.5	-383.931	363	-9.61924e+006	-9.78581e+006	-2.55054e+007	1.30773e+000	9619240	9785810	25505400	120297
364	-9.72678e+006	-9.81385e+006	-2.55124e+007	1.60686e+000	9726780	9813850	25512400	148164			50.6	0.5	95.6	-699.126	364	-9.64751e+006	-9.81538e+006	-2.55980e+007	1.60686e+000	9647510	9815380	25598000	148863
365	-9.71932e+006	-9.80985e+006	-2.55035e+007	1.63390e+000	9719320	9809850	25503500	150542			51.7	0.5	95.8	-672.5	365	-9.63190e+006	-9.80899e+006	-2.55875e+007	1.63390e+000	9631900	9808990	25587500	151215
366	-9.77402e+006	-9.87367e+006	-2.57097e+007	3.30506e+000	9774020	9873670	25709700	309292			98.5	0.5	90.3	-2609.58	366	-9.70182e+006	-9.88946e+006	-2.58464e+007	3.30506e+000	9701820	9889460	25846400	311901
367	-9.75970e+006	-9.85411e+006	-2.56440e+007	2.80872e+000	9759700	9854110	25644000	261562			99.2	0.5	92	-1806.21	367	-9.68222e+006	-9.86356e+006	-2.57602e+007	2.80872e+000	9682220	9863560	25760200	263368
368	-9.80117e+006	-9.88388e+006	-2.57243e+007	2.90706e+000	9801170	9883880	25724300	272455			99.9	0.5	89.4	-2201.05	368	-9.75440e+006	-9.90320e+006	-2.58500e+007	2.90706e+000	9754400	9903200	25850000	274656
369	-9.70737e+006	-9.76554e+006	-2.53344e+007	1.08456e+000	9707370	9765540	25334400	98710			104	0.5	101	-213.384	369	-9.64211e+006	-9.76090e+006	-2.53807e+007	1.08456e+000	9642110	9760900	25380700	98923.4
370	-9.70605e+006	-9.76078e+006	-2.53163e+007	1.36887e+000	9706050	9760780	25316300	124422			105	0.5	101	-252.552	370	-9.64469e+006	-9.75642e+006	-2.53598e+007	1.36887e+000	9644690	9756420	25359800	124675
371	-1.01487e+007	-1.02093e+007	-2.67068e+007	1.25799e+000	10148700	10209300	26706800	126944			47.2	0.5	49.3	-32.184	371	-1.00809e+007	-1.01977e+007	-2.67270e+007	1.25799e+000	10080900	10197700	26727000	126976
372	-1.01668e+007	-1.02206e+007	-2.67349e+007	2.31339e+000	10166800	10220600	26734900	233961			44.6	0.5	48	-106.036	372	-1.01088e+007	-1.02115e+007	-2.67557e+007	2.31339e+000	10108800	10211500	26755700	234067
373	-1.01658e+007	-1.02182e+007	-2.67259e+007	2.21565e+000	10165800	10218200	26725900	223936			43.1	0.5	48.5	-178.175	373	-1.01129e+007	-1.02113e+007	-2.67505e+007	2.21565e+000	10112900	10211300	26750500	224114
374	-9.72432e+006	-9.96741e+006	-2.49059e+007	1.47915e+000	9724320	9967410	24905900	131179			69.7	0.5	92.6	4933.85	374	-9.59892e+006	-9.99015e+006	-2.43706e+007	1.47915e+000	9598920	9990150	24370600	126245
375	-9.71170e+006	-1.00298e+007	-2.47920e+007	1.86685e+000	9711700	10029800	24792000	164409			71.1	0.5	93.5	7075.21	375	-9.58084e+006	-1.01283e+007	-2.41586e+007	1.86685e+000	9580840	10128300	24158600	157334
376	-1.01788e+007	-1.02238e+007	-2.67357e+007	1.57630e+000	10178800	10223800	26735700	159457			110	0.5	47.9	-136.563	376	-1.01400e+007	-1.02197e+007	-2.67578e+007	1.57630e+000	10140000	10219700	26757800	159594
377	-1.01688e+007	-1.02146e+007	-2.67085e+007	2.02805e+000	10168800	10214600	26708500	204743			110	0.5	49.2	-228.457	377	-1.01312e+007	-1.02117e+007	-2.67341e+007	2.02805e+000	10131200	10211700	26734100	204971
378	-1.01864e+007	-1.02311e+007	-2.67582e+007	1.11791e+000	10186400	10231100	26758200	113274			110	0.5	47	-70.6012	378	-1.01454e+007	-1.02258e+007	-2.67774e+007	1.11791e+000	10145400	10225800	26777400	113344
379	-9.66134e+006	-9.69537e+006	-2.50936e+007	3.05298e+000	9661340	9695370	25093600	272878			102	0.5	108	311.311	379	-9.60585e+006	-9.68129e+006	-2.50916e+007	3.05298e+000	9605850	9681290	25091600	272567
380	-9.66004e+006	-9.68676e+006	-2.50597e+007	2.75044e+000	9660040	9686760	25059700	245231			99.8	0.5	109	488.797	380	-9.60869e+006	-9.67056e+006	-2.50449e+007	2.75044e+000	9608690	9670560	25044900	244742
381	-9.66314e+006	-9.69276e+006	-2.50812e+007	2.30654e+000	9663140	9692760	25081200	205983			99.1	0.5	108	436.027	381	-9.60837e+006	-9.67552e+006	-2.50655e+007	2.30654e+000	9608370	9675520	25065500	205547
382	-1.02086e+007	-1.03765e+007	-2.64759e+007	1.92036e+000	10208600	10376500	26475900	191508			73.9	0.5	43.9	4187.97	382	-1.01437e+007	-1.04560e+007	-2.61314e+007	1.92036e+000	10143700	10456000	26131400	187320
383	-1.02220e+007	-1.03781e+007	-2.65291e+007	1.10321e+000	10222000	10378100	26529100	110420			73.7	0.5	42.8	2266.31	383	-1.01610e+007	-1.04524e+007	-2.62056e+007	1.10321e+000	10161000	10452400	26205600	108153
384	-1.02228e+007	-1.03720e+007	-2.65383e+007	7.16641e-001	10222800	10372000	26538300	71765.4			72.7	0.5	42.4	1472.75	384	-1.01606e+007	-1.04401e+007	-2.62165e+007	7.16641e-001	10160600	10440100	26216500	70292.7
385	-1.02096e+007	-1.02536e+007	-2.68267e+007	1.53695e+000	10209600	10253600	26826700	156518			108	0.5	43.9	67.3247	385	-1.01615e+007	-1.02431e+007	-2.68321e+007	1.53695e+000	10161500	10243100	26832100	156451
386	-1.02002e+007	-1.02459e+007	-2.68047e+007	1.58965e+000	10200200	10245900	26804700	161619			108	0.5	44.9	9.41312	386	-1.01525e+007	-1.02368e+007	-2.68155e+007	1.58965e+000	10152500	10236800	26815500	161609
387	-1.01993e+007	-1.02441e+007	-2.67985e+007	1.36403e+000	10199300	10244100	26798500	138620			109	0.5	45.3	-20.5479	387	-1.01546e+007	-1.02364e+007	-2.68116e+007	1.36403e+000	10154600	10236400	26811600	138640
388	-1.02064e+007	-1.02502e+007	-2.68162e+007	1.24225e+000	10206400	10250200	26816200	126410			110	0.5	44.5	11.9611	388	-1.01618e+007	-1.02416e+007	-2.68257e+007	1.24225e+000	10161800	10241600	26825700	126398
389	-9.68615e+006	-1.01268e+007	-2.68322e+007	5.90268e-001	9686150	10126800	26832200	59633.4			86.4	0.5	67	-2265.89	389	-9.39262e+006	-1.02045e+007	-2.74432e+007	5.90268e-001	9392620	10204500	27443200	61899.3
390	-9.72694e+006	-1.01254e+007	-2.67857e+007	7.21344e-001	9726940	10125400	26785700	72689.8			87	0.5	66.7	-2512.02	390	-9.46129e+006	-1.01966e+007	-2.73423e+007	7.21344e-001	9461290	10196600	27342300	75201.8
391	-1.01336e+007	-1.01450e+007	-2.64588e+007	2.42122e+000	10133600	10145000	26458800	240166			57.6	0.5	70.6	-5678.98	391	-1.02682e+007	-1.03471e+007	-2.67490e+007	2.42122e+000	10268200	10347100	26749000	245845
392	-1.00796e+007	-1.01393e+007	-2.64896e+007	2.42991e+000	10079600	10139300	26489600	241317			57.6	0.5	69.1	-5399.74	392	-1.02075e+007	-1.02424e+007	-2.67831e+007	2.42991e+000	10207500	10242400	26783100	246716
393	-9.74244e+006	-9.77968e+006	-2.53571e+007	2.43014e+000	9742440	9779680	25357100	221673			83.3	0.5	90	3689.72	393	-9.53308e+006	-9.68383e+006	-2.51747e+007	2.43014e+000	9533080	9683830	25174700	217984
394	-9.63734e+006	-9.80446e+006	-2.55635e+007	2.28855e+000	9637340	9804460	25563500	211461			85.1	0.5	89.4	1113.41	394	-9.34584e+006	-9.73180e+006	-2.55581e+007	2.28855e+000	9345840	9731800	25558100	210347
395	-9.66782e+006	-9.67662e+006	-2.49658e+007	1.01374e+000	9667820	9676620	24965800	89801.9			57.4	0.5	110	527.138	395	-9.64234e+006	-9.64626e+006	-2.48922e+007	1.01374e+000	9642340	9646260	24892200	89274.7
396	-9.67192e+006	-9.68443e+006	-2.49747e+007	1.33577e+000	9671920	9684430	24974700	118422			58.1	0.5	109	751.844	396	-9.64513e+006	-9.65572e+006	-2.48940e+007	1.33577e+000	9645130	9655720	24894000	117670
397	-9.67300e+006	-9.68985e+006	-2.49737e+007	1.58514e+000	9673000	9689850	24973700	140533			59	0.5	109	999.728	397	-9.64382e+006	-9.66222e+006	-2.48821e+007	1.58514e+000	9643820	9662220	24882100	139534
398	-1.02705e+007	-1.02762e+007	-2.68294e+007	1.63203e+000	10270500	10276200	26829400	166416			93.9	0.5	40.1	1126.78	398	-1.02396e+007	-1.02418e+007	-2.67375e+007	1.63203e+000	10239600	10241800	26737500	165289
399	-1.02724e+007	-1.02856e+007	-2.68278e+007	1.58262e+000	10272400	10285600	26827800	161385			92.8	0.5	39.8	1206.42	399	-1.02401e+007	-1.02573e+007	-2.67239e+007	1.58262e+000	10240100	10257300	26723900	160179
400	-1.02384e+007	-1.03745e+007	-2.65999e+007	1.09582e+000	10238400	10374500	26599900	110201			71.6	0.5	41.3	2069.4	400	-1.01814e+007	-1.04363e+007	-2.63053e+007	1.09582e+000	10181400	10436300	26305300	108132
401	-1.02368e+007	-1.03783e+007	-2.65894e+007	5.74918e-001	10236800	10378300	26589400	57779.4			72.3	0.5	41.5	1109.89	401	-1.01790e+007	-1.04443e+007	-2.62873e+007	5.74918e-001	10179000	10444300	26287300	56669.6
402	-1.02461e+007	-1.03807e+007	-2.66253e+007	8.41885e-001	10246100	10380700	26625300	84819.3			72.5	0.5	40.6	1570.95	402	-1.01903e+007	-1.04436e+007	-2.63340e+007	8.41885e-001	10190300	10443600	26334000	83248.4
403	-1.02505e+007	-1.03793e+007	-2.66445e+007	1.08691e+000	10250500	10379300	26644500	109645			71.7	0.5	40.2	1969.74	403	-1.01959e+007	-1.04385e+007	-2.63624e+007	1.08691e+000	10195900	10438500	26362400	107676
404	-1.00084e+007	-1.00375e+007	-2.59968e+007	1.43945e+000	10008400	10037500	25996800	138073			110	0.5	76.6	-526.899	404	-1.00413e+007	-1.01443e+007	-2.60246e+007	1.43945e+000	10041300	10144300	26024600	138600
405	-1.00164e+007	-1.00452e+007	-2.60219e+007	1.01480e+000	10016400	10045200	26021900	97523.5			110	0.5	75.5	-356.111	405	-1.00488e+007	-1.01519e+007	-2.60474e+007	1.01480e+000	10048800	10151900	26047400	97879.6
406	-9.99886e+006	-1.00262e+007	-2.59691e+007	1.56748e+000	9998860	10026200	25969100	150035			109	0.5	77.7	-608.444	406	-1.00324e+007	-1.01317e+007	-2.60006e+007	1.56748e+000	10032400	10131700	26000600	150643
407	-1.02833e+007	-1.02915e+007	-2.68665e+007	1.42568e+000	10283300	10291500	26866500	145776			94.2	0.5	38.8	998.866	407	-1.02529e+007	-1.02613e+007	-2.67722e+007	1.42568e+000	10252900	10261300	26772200	144777
408	-1.02855e+007	-1.03005e+007	-2.68662e+007	1.43231e+000	10285500	10300500	26866200	146473			93.2	0.5	38.4	1099.61	408	-1.02535e+007	-1.02754e+007	-2.67609e+007	1.43231e+000	10253500	10275400	26760900	145374
409	-9.66609e+006	-9.70356e+006	-2.51224e+007	2.52749e+000	9666090	9703560	25122400	226398			107	0.5	108	-76.6595	409	-9.61787e+006	-9.69586e+006	-2.51391e+007	2.52749e+000	9617870	9695860	25139100	226475
410	-9.65426e+006	-9.68937e+006	-2.50762e+007	2.47676e+000	9654260	9689370	25076200	221069			107	0.5	109	52.343	410	-9.60578e+006	-9.67966e+006	-2.50850e+007	2.47676e+000	9605780	9679660	25085000	221017
411	-9.65785e+006	-9.69348e+006	-2.50894e+007	1.72904e+000	9657850	9693480	25089400	154487			108	0.5	109	-27.4803	411	-9.61156e+006	-9.68558e+006	-2.51034e+007	1.72904e+000	9611560	9685580	25103400	154514
412	-9.66782e+006	-9.70500e+006	-2.51265e+007	1.98223e+000	9667820	9705000	25126500	177615			109	0.5	108	-108.11	412	-9.62224e+006	-9.69868e+006	-2.51463e+007	1.98223e+000	9622240	9698680	25146300	177723
413	-9.67810e+006	-9.71882e+006	-2.51727e+007	1.83871e+000	9678100	9718820	25172700	165334			108	0.5	106	-132.288	413	-9.62790e+006	-9.71231e+006	-2.51963e+007	1.83871e+000	9627900	9712310	25196300	165466
414	-9.67864e+006	-9.71827e+006	-2.51699e+007	2.14549e+000	9678640	9718270	25169900	192882			109	0.5	106	-167.601	414	-9.63112e+006	-9.71247e+006	-2.51938e+007	2.14549e+000	9631120	9712470	25193800	193049
415	-1.02229e+007	-1.02634e+007	-2.68535e+007	2.68579e+000	10222900	10263400	26853500	274069			42.5	0.5	42.7	257.062	415	-1.01714e+007	-1.02505e+007	-2.68522e+007	2.68579e+000	10171400	10250500	26852200	273812
416	-1.02276e+007	-1.02668e+007	-2.68628e+007	2.31320e+000	10227600	10266800	26862800	236215			40.9	0.5	42.4	169.831	416	-1.01787e+007	-1.02552e+007	-2.68641e+007	2.31320e+000	10178700	10255200	26864100	236045
417	-1.02087e+007	-1.02522e+007	-2.68220e+007	2.77116e+000	10208700	10252200	26822000	282112			42.4	0.5	44.2	153.521	417	-1.01565e+007	-1.02406e+007	-2.68267e+007	2.77116e+000	10156500	10240600	26826700	281959
418	-1.02275e+007	-1.02653e+007	-2.68569e+007	1.67077e+000	10227500	10265300	26856900	170544			38.9	0.5	42.7	73.5412	418	-1.01805e+007	-1.02551e+007	-2.68620e+007	1.67077e+000	10180500	10255100	26862000	170471
419	-1.02348e+007	-1.02722e+007	-2.68775e+007	1.72403e+000	10234800	10272200	26877500	176247			39.6	0.5	41.8	118.393	419	-1.01876e+007	-1.02610e+007	-2.68791e+007	1.72403e+000	10187600	10261000	26879100	176129
420	-1.02417e+007	-1.02774e+007	-2.68921e+007	1.30409e+000	10241700	10277400	26892100	133463			38.4	0.5	41.2	92.9829	420	-1.01958e+007	-1.02664e+007	-2.68930e+007	1.30409e+000	10195800	10266400	26893000	133370
421	-1.02351e+007	-1.02712e+007	-2.68733e+007	1.28508e+000	10235100	10271200	26873300	131337			37.8	0.5	42	59.9066	421	-1.01899e+007	-1.02612e+007	-2.68776e+007	1.28508e+000	10189900	10261200	26877600	131277
422	-1.01236e+007	-1.01519e+007	-2.64973e+007	2.11415e+000	10123600	10151900	26497300	210225			113	0.5	57.5	-472.635	422	-1.01266e+007	-1.01605e+007	-2.65294e+007	2.11415e+000	10126600	10160500	26529400	210697
423	-1.01320e+007	-1.01625e+007	-2.65323e+007	1.91326e+000	10132000	10162500	26532300	190732			113	0.5	56.1	-371.277	423	-1.01282e+007	-1.01688e+007	-2.65617e+007	1.91326e+000	10128200	10168800	26561700	191103
424	-1.00288e+007	-1.00539e+007	-2.60640e+007	2.32721e+000	10028800	10053900	26064000	224336			112	0.5	73.6	-618.003	424	-1.00557e+007	-1.01476e+007	-2.60800e+007	2.32721e+000	10055700	10147600	26080000	224954
425	-1.00475e+007	-1.00672e+007	-2.61269e+007	2.09735e+000	10047500	10067200	26126900	203109			113	0.5	71.1	-523.282	425	-1.00722e+007	-1.01525e+007	-2.61426e+007	2.09735e+000	10072200	10152500	26142600	203632
426	-1.00403e+007	-1.00630e+007	-2.61017e+007	2.04236e+000	10040300	10063000	26101700	197424			112	0.5	72.3	-555.84	426	-1.00671e+007	-1.01554e+007	-2.61190e+007	2.04236e+000	10067100	10155400	26119000	197980
427	-9.60655e+006	-9.69765e+006	-2.46943e+007	1.63276e+000	9606550	9697650	24694300	141871			78.1	0.5	116	1878.79	427	-9.56775e+006	-9.73013e+006	-2.45033e+007	1.63276e+000	9567750	9730130	24503300	139992
428	-9.59433e+006	-9.67820e+006	-2.46639e+007	1.10240e+000	9594330	9678200	24663900	95540.4			78.7	0.5	118	1193.58	428	-9.55714e+006	-9.70508e+006	-2.44850e+007	1.10240e+000	9557140	9705080	24485000	94346.8
429	-9.59817e+006	-9.68565e+006	-2.46721e+007	1.42824e+000	9598170	9685650	24672100	123871			77.8	0.5	117	1578.83	429	-9.56073e+006	-9.71606e+006	-2.44887e+007	1.42824e+000	9560730	9716060	24488700	122292
430	-9.78199e+006	-9.81610e+006	-2.54664e+007	2.48785e+000	9781990	9816100	25466400	228871			36.7	0.5	96	-636.838	430	-9.77243e+006	-9.82392e+006	-2.55079e+007	2.48785e+000	9772430	9823920	25507900	229508
431	-9.76560e+006	-9.80054e+006	-2.54192e+007	2.17479e+000	9765600	9800540	25419200	199343			36.3	0.5	97.7	-489.861	431	-9.75070e+006	-9.80623e+006	-2.54574e+007	2.17479e+000	9750700	9806230	25457400	199833
432	-9.80158e+006	-9.83349e+006	-2.55179e+007	2.20141e+000	9801580	9833490	25517900	203332			37.2	0.5	94.2	-624.346	432	-9.79900e+006	-9.84360e+006	-2.55618e+007	2.20141e+000	9799000	9843600	25561800	203957
433	-1.01525e+007	-1.01877e+007	-2.66146e+007	1.61745e+000	10152500	10187700	26614600	162206			35.7	0.5	52.7	-263.489	433	-1.01331e+007	-1.01899e+007	-2.66432e+007	1.61745e+000	10133100	10189900	26643200	162470
434	-1.01438e+007	-1.01768e+007	-2.65787e+007	1.99236e+000	10143800	10176800	26578700	199287			35.5	0.5	54.1	-348.786	434	-1.01297e+007	-1.01805e+007	-2.66078e+007	1.99236e+000	10129700	10180500	26607800	199636
435	-1.01612e+007	-1.01972e+007	-2.66445e+007	1.38252e+000	10161200	10197200	26644500	138949			35.6	0.5	51.5	-194.891	435	-1.01380e+007	-1.01979e+007	-2.66708e+007	1.38252e+000	10138000	10197900	26670800	139144
436	-1.02974e+007	-1.03139e+007	-2.69014e+007	1.46091e+000	10297400	10313900	26901400	149786			93.4	0.5	37.1	1122.33	436	-1.02660e+007	-1.02914e+007	-2.67955e+007	1.46091e+000	10266000	10291400	26795500	148664
437	-9.62671e+006	-9.68860e+006	-2.47858e+007	2.44613e+000	9626710	9688600	24785800	213928			64.3	0.5	114	2269.43	437	-9.59255e+006	-9.69778e+006	-2.46370e+007	2.44613e+000	9592550	9697780	24637000	211658
438	-9.63766e+006	-9.69753e+006	-2.48216e+007	2.29820e+000	9637660	9697530	24821600	201547			63.8	0.5	113	2131.42	438	-9.60306e+006	-9.70390e+006	-2.46738e+007	2.29820e+000	9603060	9703900	24673800	199416
439	-9.63500e+006	-9.68357e+006	-2.48247e+007	1.87531e+000	9635000	9683570	24824700	164455			62.3	0.5	113	1560.07	439	-9.60278e+006	-9.68272e+006	-2.46939e+007	1.87531e+000	9602780	9682720	24693900	162895
440	-9.62625e+006	-9.67730e+006	-2.47952e+007	2.05998e+000	9626250	9677300	24795200	180242			62.7	0.5	114	1707.67	440	-9.59468e+006	-9.67954e+006	-2.46639e+007	2.05998e+000	9594680	9679540	24663900	178534
441	-9.61524e+006	-9.68508e+006	-2.47424e+007	2.10533e+000	9615240	9685080	24742400	183531			66.1	0.5	115	2054.95	441	-9.58021e+006	-9.70025e+006	-2.45841e+007	2.10533e+000	9580210	9700250	24584100	181476
442	-9.61637e+006	-9.67793e+006	-2.47542e+007	2.11180e+000	9616370	9677930	24754200	184228			64.5	0.5	115	1903.65	442	-9.58346e+006	-9.68858e+006	-2.46090e+007	2.11180e+000	9583460	9688580	24609000	182325
443	-9.63083e+006	-9.65975e+006	-2.49786e+007	4.09942e+000	9630830	9659750	24978600	363179			113	0.5	113	100.193	443	-9.59199e+006	-9.65170e+006	-2.49845e+007	4.09942e+000	9591990	9651700	24984500	363079
444	-9.63992e+006	-9.67103e+006	-2.50156e+007	3.61003e+000	9639920	9671030	25015600	320732			112	0.5	112	7.47659	444	-9.60099e+006	-9.66382e+006	-2.50250e+007	3.61003e+000	9600990	9663820	25025000	320725
445	-9.64701e+006	-9.67914e+006	-2.50417e+007	2.80412e+000	9647010	9679140	25041700	249634			111	0.5	111	-21.9574	445	-9.60621e+006	-9.67196e+006	-2.50531e+007	2.80412e+000	9606210	9671960	25053100	249656
446	-1.01796e+007	-1.02135e+007	-2.66929e+007	2.16195e+000	10179600	10213500	26692900	218069			33.4	0.5	49.4	-206.315	446	-1.01536e+007	-1.02121e+007	-2.67132e+007	2.16195e+000	10153600	10212100	26713200	218275
447	-1.01766e+007	-1.02078e+007	-2.66727e+007	2.14060e+000	10176600	10207800	26672700	215608			32.4	0.5	50.2	-216.847	447	-1.01550e+007	-1.02074e+007	-2.66928e+007	2.14060e+000	10155000	10207400	26692800	215825
448	-1.01651e+007	-1.01961e+007	-2.66363e+007	1.78301e+000	10165100	10196100	26636300	179112			33.1	0.5	51.6	-224.419	448	-1.01468e+007	-1.01972e+007	-2.66592e+007	1.78301e+000	10146800	10197200	26659200	179336
449	-1.01676e+007	-1.02015e+007	-2.66558e+007	1.81557e+000	10167600	10201500	26655800	182633			34	0.5	50.9	-210.045	449	-1.01448e+007	-1.02014e+007	-2.66783e+007	1.81557e+000	10144800	10201400	26678300	182843
450	-1.03321e+007	-1.03563e+007	-2.70008e+007	1.66296e+000	10332100	10356300	27000800	171767			93	0.5	33.1	1360.8	450	-1.03010e+007	-1.03449e+007	-2.68853e+007	1.66296e+000	10301000	10344900	26885300	170406
451	-1.03358e+007	-1.03677e+007	-2.70047e+007	1.74203e+000	10335800	10367700	27004700	180015			91.6	0.5	32.5	1546.94	451	-1.03035e+007	-1.03631e+007	-2.68774e+007	1.74203e+000	10303500	10363100	26877400	178468
452	-1.03397e+007	-1.03940e+007	-2.69944e+007	2.36032e+000	10339700	10394000	26994400	243846			87	0.5	31.7	2619.05	452	-1.03029e+007	-1.04078e+007	-2.68302e+007	2.36032e+000	10302900	10407800	26830200	241227
453	-1.03397e+007	-1.03866e+007	-2.70017e+007	1.99693e+000	10339700	10386600	27001700	206380			88.6	0.5	31.8	2064.28	453	-1.03045e+007	-1.03944e+007	-2.68501e+007	1.99693e+000	10304500	10394400	26850100	204315
454	-1.03395e+007	-1.03650e+007	-2.71524e+007	1.84114e+000	10339500	10365000	27152400	192058			29.6	0.5	30.8	275.557	454	-1.02979e+007	-1.03521e+007	-2.71411e+007	1.84114e+000	10297900	10352100	27141100	191782
455	-1.03323e+007	-1.03583e+007	-2.71318e+007	1.95167e+000	10332300	10358300	27131800	203284			30.2	0.5	31.7	278.917	455	-1.02910e+007	-1.03456e+007	-2.71214e+007	1.95167e+000	10291000	10345600	27121400	203005
456	-1.03267e+007	-1.03534e+007	-2.71176e+007	1.66048e+000	10326700	10353400	27117600	172774			31.1	0.5	32.3	236.947	456	-1.02854e+007	-1.03408e+007	-2.71072e+007	1.66048e+000	10285400	10340800	27107200	172537
457	-9.59477e+006	-9.62335e+006	-2.48659e+007	4.03736e+000	9594770	9623350	24865900	354537			35.3	0.5	117	248.916	457	-9.56342e+006	-9.61523e+006	-2.48641e+007	4.03736e+000	9563420	9615230	24864100	354288
458	-9.61365e+006	-9.64395e+006	-2.49312e+007	4.35856e+000	9613650	9643950	24931200	384693			34.7	0.5	115	138.819	458	-9.58259e+006	-9.63703e+006	-2.49340e+007	4.35856e+000	9582590	9637030	24934000	384555
459	-1.03628e+007	-1.03728e+007	-2.71610e+007	6.39599e-001	10362800	10372800	27161000	66783.5			104	0.5	29.2	281.235	459	-1.03310e+007	-1.03515e+007	-2.71057e+007	6.39599e-001	10331000	10351500	27105700	66502.2
460	-1.03542e+007	-1.03671e+007	-2.71463e+007	1.01750e+000	10354200	10367100	27146300	106123			105	0.5	29.9	425.125	460	-1.03204e+007	-1.03462e+007	-2.70946e+007	1.01750e+000	10320400	10346200	27094600	105697
461	-1.01584e+007	-1.01786e+007	-2.65715e+007	1.45017e+000	10158400	10178600	26571500	145018			121	0.5	53.9	-123.291	461	-1.01574e+007	-1.01815e+007	-2.65842e+007	1.45017e+000	10157400	10181500	26584200	145142
462	-1.01537e+007	-1.01710e+007	-2.65452e+007	1.55874e+000	10153700	10171000	26545200	155584			122	0.5	54.8	-125.074	462	-1.01564e+007	-1.01744e+007	-2.65563e+007	1.55874e+000	10156400	10174400	26556300	155709
463	-1.01516e+007	-1.01696e+007	-2.65414e+007	1.53533e+000	10151600	10169600	26541400	153202			121	0.5	55.1	-135.793	463	-1.01548e+007	-1.01733e+007	-2.65536e+007	1.53533e+000	10154800	10173300	26553600	153338
464	-1.02256e+007	-1.02554e+007	-2.68182e+007	1.40328e+000	10225600	10255400	26818200	142861			28.7	0.5	44.1	-28.4219	464	-1.01952e+007	-1.02505e+007	-2.68286e+007	1.40328e+000	10195200	10250500	26828600	142890
465	-1.02340e+007	-1.02628e+007	-2.68402e+007	1.25556e+000	10234000	10262800	26840200	128031			28	0.5	43.4	-12.5808	465	-1.02036e+007	-1.02576e+007	-2.68491e+007	1.25556e+000	10203600	10257600	26849100	128043
466	-1.02220e+007	-1.02515e+007	-2.68058e+007	1.28067e+000	10222000	10251500	26805800	130262			27.8	0.5	44.6	-35.3676	466	-1.01948e+007	-1.02474e+007	-2.68165e+007	1.28067e+000	10194800	10247400	26816500	130297
467	-1.02360e+007	-1.02675e+007	-2.68571e+007	2.01224e+000	10236000	10267500	26857100	205432			29.4	0.5	42.7	4.10147	467	-1.02030e+007	-1.02613e+007	-2.68649e+007	2.01224e+000	10203000	10261300	26864900	205428
468	-1.02324e+007	-1.02641e+007	-2.68468e+007	2.26791e+000	10232400	10264100	26846800	231358			30.3	0.5	43.2	-2.76911	468	-1.01989e+007	-1.02579e+007	-2.68552e+007	2.26791e+000	10198900	10257900	26855200	231361
469	-9.98829e+006	-1.00040e+007	-2.59482e+007	1.78598e+000	9988290	10004000	25948200	170634			122	0.5	77	-184.188	469	-1.00026e+007	-1.00615e+007	-2.59492e+007	1.78598e+000	10002600	10061500	25949200	170818
470	-1.00026e+007	-1.00187e+007	-2.59921e+007	1.72740e+000	10002600	10018700	25992100	165585			123	0.5	75.3	-173.587	470	-1.00169e+007	-1.00765e+007	-2.59926e+007	1.72740e+000	10016900	10076500	25992600	165759
471	-1.00047e+007	-1.00215e+007	-2.59980e+007	1.37478e+000	10004700	10021500	25998000	131844			122	0.5	75.1	-152.999	471	-1.00198e+007	-1.00813e+007	-2.59996e+007	1.37478e+000	10019800	10081300	25999600	131997
472	-9.99251e+006	-1.00098e+007	-2.59596e+007	1.63823e+000	9992510	10009800	25959600	156658			121	0.5	76.5	-195.963	472	-1.00082e+007	-1.00715e+007	-2.59620e+007	1.63823e+000	10008200	10071500	25962000	156854
473	-9.97151e+006	-9.98585e+006	-2.58977e+007	1.86451e+000	9971510	9985850	25897700	177454			123	0.5	78.9	-204.025	473	-9.98545e+006	-1.00401e+007	-2.59005e+007	1.86451e+000	9985450	10040100	25900500	177658
474	-9.97474e+006	-9.99029e+006	-2.59065e+007	1.93150e+000	9974740	9990290	25906500	183957			122	0.5	78.6	-228.142	474	-9.98944e+006	-1.00469e+007	-2.59100e+007	1.93150e+000	9989440	10046900	25910000	184185
475	-9.64269e+006	-9.67304e+006	-2.50211e+007	2.17708e+000	9642690	9673040	25021100	193509			29.1	0.5	112	-9.36172	475	-9.61777e+006	-9.66865e+006	-2.50280e+007	2.17708e+000	9617770	9668650	25028000	193518
476	-9.62518e+006	-9.65556e+006	-2.49671e+007	2.09579e+000	9625180	9655560	24967100	185498			28.9	0.5	114	44.6263	476	-9.59873e+006	-9.64989e+006	-2.49704e+007	2.09579e+000	9598730	9649890	24970400	185454
477	-9.62458e+006	-9.65533e+006	-2.49668e+007	1.92080e+000	9624580	9655330	24966800	170004			30	0.5	114	38.2942	477	-9.59777e+006	-9.64965e+006	-2.49704e+007	1.92080e+000	9597770	9649650	24970400	169966
478	-9.63875e+006	-9.67029e+006	-2.50137e+007	2.23238e+000	9638750	9670290	25013700	198304			30.3	0.5	112	-7.01991	478	-9.61152e+006	-9.66541e+006	-2.50210e+007	2.23238e+000	9611520	9665410	25021000	198311
479	-9.65997e+006	-9.68990e+006	-2.50727e+007	2.12045e+000	9659970	9689900	25072700	189238			28.1	0.5	110	-53.5948	479	-9.63808e+006	-9.68685e+006	-2.50821e+007	2.12045e+000	9638080	9686850	25082100	189291
480	-9.65894e+006	-9.68930e+006	-2.50713e+007	2.29456e+000	9658940	9689300	25071300	204752			29.3	0.5	110	-57.3711	480	-9.63527e+006	-9.68592e+006	-2.50811e+007	2.29456e+000	9635270	9685920	25081100	204809
481	-1.03418e+007	-1.03705e+007	-2.71726e+007	2.55416e+000	10341800	10370500	27172600	266806			121	0.5	30.3	386.204	481	-1.03026e+007	-1.03580e+007	-2.71605e+007	2.55416e+000	10302600	10358000	27160500	266420
482	-1.00740e+007	-1.00795e+007	-2.62231e+007	1.85571e+000	10074000	10079500	26223100	180946			28.1	0.5	66.7	-266.867	482	-1.00872e+007	-1.01229e+007	-2.62336e+007	1.85571e+000	10087200	10122900	26233600	181213
483	-1.00618e+007	-1.00696e+007	-2.61831e+007	1.39632e+000	10061800	10069600	26183100	135753			27.6	0.5	68.1	-186.44	483	-1.00754e+007	-1.01169e+007	-2.61911e+007	1.39632e+000	10075400	10116900	26191100	135939
484	-1.00631e+007	-1.00716e+007	-2.61862e+007	1.27043e+000	10063100	10071600	26186200	123544			28.7	0.5	68.1	-182.27	484	-1.00773e+007	-1.01209e+007	-2.61952e+007	1.27043e+000	10077300	10120900	26195200	123727
485	-1.00734e+007	-1.00794e+007	-2.62206e+007	1.65620e+000	10073400	10079400	26220600	161464			29.3	0.5	66.9	-259.342	485	-1.00877e+007	-1.01264e+007	-2.62321e+007	1.65620e+000	10087700	10126400	26232100	161723
486	-1.00861e+007	-1.00888e+007	-2.62633e+007	1.94761e+000	10086100	10088800	26263300	190464			28.4	0.5	65.2	-288.967	486	-1.00988e+007	-1.01284e+007	-2.62754e+007	1.94761e+000	10098800	10128400	26275400	190753
487	-1.03744e+007	-1.04170e+007	-2.71130e+007	2.52272e+000	10374400	10417000	27113000	262801			89.2	0.5	28.1	2496.34	487	-1.03409e+007	-1.04249e+007	-2.69684e+007	2.52272e+000	10340900	10424900	26968400	260305
488	-1.03782e+007	-1.04266e+007	-2.71193e+007	2.40810e+000	10378200	10426600	27119300	251006			87.3	0.5	27.5	2512.01	488	-1.03440e+007	-1.04407e+007	-2.69654e+007	2.40810e+000	10344000	10440700	26965400	248494
489	-1.03665e+007	-1.04177e+007	-2.70803e+007	2.49649e+000	10366500	10417700	27080300	259504			87	0.5	28.8	2666.09	489	-1.03316e+007	-1.04329e+007	-2.69223e+007	2.49649e+000	10331600	10432900	26922300	256838
490	-1.03629e+007	-1.04074e+007	-2.70757e+007	2.30548e+000	10362900	10407400	27075700	239534			88.8	0.5	29.3	2311.9	490	-1.03291e+007	-1.04164e+007	-2.69287e+007	2.30548e+000	10329100	10416400	26928700	237223
491	-1.03771e+007	-1.04100e+007	-2.71313e+007	1.80246e+000	10377100	10410000	27131300	187977			91.5	0.5	27.8	1608.17	491	-1.03459e+007	-1.04109e+007	-2.70026e+007	1.80246e+000	10345900	10410900	27002600	186369
492	-1.03690e+007	-1.04036e+007	-2.71043e+007	2.24553e+000	10369000	10403600	27104300	233738			91.1	0.5	28.8	2021.4	492	-1.03375e+007	-1.04055e+007	-2.69741e+007	2.24553e+000	10337500	10405500	26974100	231716
493	-1.03661e+007	-1.03864e+007	-2.72131e+007	1.77818e+000	10366100	10386400	27213100	186325			36.1	0.5	28.2	483.575	493	-1.03255e+007	-1.03694e+007	-2.71841e+007	1.77818e+000	10325500	10369400	27184100	185841
494	-1.03624e+007	-1.03837e+007	-2.72059e+007	1.36483e+000	10362400	10383700	27205900	142935			35	0.5	28.7	345.131	494	-1.03211e+007	-1.03672e+007	-2.71798e+007	1.36483e+000	10321100	10367200	27179800	142590
495	-1.03683e+007	-1.03901e+007	-2.72258e+007	1.55606e+000	10368300	10390100	27225800	163194			34.1	0.5	27.9	382.943	495	-1.03274e+007	-1.03739e+007	-2.72006e+007	1.55606e+000	10327400	10373900	27200600	162811
496	-1.01922e+007	-1.02152e+007	-2.66873e+007	1.49235e+000	10192200	10215200	26687300	150503			125	0.5	49.2	-58.292	496	-1.01817e+007	-1.02146e+007	-2.66956e+007	1.49235e+000	10181700	10214600	26695600	150561
497	-1.01837e+007	-1.02060e+007	-2.66582e+007	1.49701e+000	10183700	10206000	26658200	150653			124	0.5	50.4	-64.0777	497	-1.01754e+007	-1.02060e+007	-2.66665e+007	1.49701e+000	10175400	10206000	26666500	150717
498	-1.01819e+007	-1.02033e+007	-2.66490e+007	1.18578e+000	10181900	10203300	26649000	119254			125	0.5	50.7	-46.484	498	-1.01747e+007	-1.02034e+007	-2.66565e+007	1.18578e+000	10174700	10203400	26656500	119300
499	-1.01905e+007	-1.02124e+007	-2.66776e+007	1.01006e+000	10190500	10212400	26677600	101794			126	0.5	49.6	-32.2682	499	-1.01814e+007	-1.02119e+007	-2.66845e+007	1.01006e+000	10181400	10211900	26684500	101826
500	-1.02040e+007	-1.02283e+007	-2.67289e+007	1.03452e+000	10204000	10228300	26728900	104647			126	0.5	47.6	-23.7272	500	-1.01896e+007	-1.02264e+007	-2.67358e+007	1.03452e+000	10189600	10226400	26735800	104671
501	-1.02006e+007	-1.02243e+007	-2.67161e+007	1.16405e+000	10200600	10224300	26716100	117640			127	0.5	48.1	-28.7889	501	-1.01880e+007	-1.02229e+007	-2.67228e+007	1.16405e+000	10188000	10222900	26722800	117669
502	-9.51986e+006	-9.53444e+006	-2.45032e+007	1.32162e+000	9519860	9534440	24503200	112893			98.4	0.5	128	555.194	502	-9.50104e+006	-9.52106e+006	-2.44397e+007	1.32162e+000	9501040	9521060	24439700	112337
503	-9.52595e+006	-9.54229e+006	-2.45203e+007	1.60013e+000	9525950	9542290	24520300	136875			97.4	0.5	128	717.488	503	-9.50622e+006	-9.52981e+006	-2.44521e+007	1.60013e+000	9506220	9529810	24452100	136158
504	-9.53403e+006	-9.54842e+006	-2.45472e+007	1.63572e+000	9534030	9548420	24547200	140213			98	0.5	127	697.274	504	-9.51503e+006	-9.53516e+006	-2.44828e+007	1.63572e+000	9515030	9535160	24482800	139515
505	-1.03909e+007	-1.03970e+007	-2.72316e+007	1.40608e+000	10390900	10397000	27231600	147576			104	0.5	26.4	701.248	505	-1.03632e+007	-1.03744e+007	-2.71670e+007	1.40608e+000	10363200	10374400	27167000	146875
506	-1.03857e+007	-1.03957e+007	-2.72316e+007	1.57757e+000	10385700	10395700	27231600	165561			106	0.5	26.7	691.763	506	-1.03548e+007	-1.03747e+007	-2.71764e+007	1.57757e+000	10354800	10374700	27176400	164869
507	-1.03825e+007	-1.03914e+007	-2.72173e+007	1.37269e+000	10382500	10391400	27217300	143915			105	0.5	27.2	632.977	507	-1.03521e+007	-1.03697e+007	-2.71587e+007	1.37269e+000	10352100	10369700	27158700	143282
508	-9.52242e+006	-9.58510e+006	-2.44630e+007	1.74993e+000	9522420	9585100	24463000	149180			75.7	0.5	127	1413.81	508	-9.49347e+006	-9.59988e+006	-2.43300e+007	1.74993e+000	9493470	9599880	24330000	147766
509	-9.52019e+006	-9.58248e+006	-2.44565e+007	1.40634e+000	9520190	9582480	24456500	119826			74.5	0.5	127	1140.01	509	-9.49101e+006	-9.59662e+006	-2.43232e+007	1.40634e+000	9491010	9596620	24323200	118686
510	-9.51114e+006	-9.57137e+006	-2.44307e+007	1.21210e+000	9511140	9571370	24430700	103058			75.3	0.5	129	947.18	510	-9.48291e+006	-9.58454e+006	-2.43022e+007	1.21210e+000	9482910	9584540	24302200	102111
511	-9.51255e+006	-9.57282e+006	-2.44350e+007	1.41117e+000	9512550	9572820	24435000	120025			76.3	0.5	128	1109.96	511	-9.48413e+006	-9.58599e+006	-2.43057e+007	1.41117e+000	9484130	9585990	24305700	118915
512	-1.03898e+007	-1.04177e+007	-2.73174e+007	2.33464e+000	10389800	10417700	27317400	246432			127	0.5	24.7	334.163	512	-1.03500e+007	-1.04054e+007	-2.73067e+007	2.33464e+000	10350000	10405400	27306700	246098
513	-1.03838e+007	-1.04120e+007	-2.73000e+007	1.64986e+000	10383800	10412000	27300000	173932			126	0.5	25.4	246.568	513	-1.03444e+007	-1.03995e+007	-2.72883e+007	1.64986e+000	10344400	10399500	27288300	173686
514	-1.04291e+007	-1.04759e+007	-2.72777e+007	1.22640e+000	10429100	10475900	27277700	129294			85.8	0.5	21.8	1257.72	514	-1.03963e+007	-1.04933e+007	-2.71264e+007	1.22640e+000	10396300	10493300	27126400	128036
515	-1.04203e+007	-1.04675e+007	-2.72502e+007	1.47733e+000	10420300	10467500	27250200	155443			86.1	0.5	22.8	1514.54	515	-1.03874e+007	-1.04845e+007	-2.70989e+007	1.47733e+000	10387400	10484500	27098900	153928
516	-9.50459e+006	-9.52613e+006	-2.45587e+007	1.52123e+000	9504590	9526130	24558700	130402			33.4	0.5	128	216.971	516	-9.48066e+006	-9.51621e+006	-2.45421e+007	1.52123e+000	9480660	9516210	24542100	130185
517	-9.49807e+006	-9.52043e+006	-2.45419e+007	9.52712e-001	9498070	9520430	24541900	81557.2			32.5	0.5	129	135.864	517	-9.47489e+006	-9.51064e+006	-2.45251e+007	9.52712e-001	9474890	9510640	24525100	81421.4
518	-9.50847e+006	-9.52911e+006	-2.45670e+007	1.86902e+000	9508470	9529110	24567000	160325			34.6	0.5	128	275.27	518	-9.48443e+006	-9.51898e+006	-2.45497e+007	1.86902e+000	9484430	9518980	24549700	160049
519	-1.04214e+007	-1.04524e+007	-2.72700e+007	1.22399e+000	10421400	10452400	27270000	128924			91.5	0.5	22.8	1080.69	519	-1.03911e+007	-1.04557e+007	-2.71427e+007	1.22399e+000	10391100	10455700	27142700	127843
520	-1.04253e+007	-1.04604e+007	-2.72777e+007	1.12434e+000	10425300	10460400	27277700	118504			90.3	0.5	22.5	1044.46	520	-1.03939e+007	-1.04666e+007	-2.71431e+007	1.12434e+000	10393900	10466600	27143100	117459
521	-1.04166e+007	-1.04514e+007	-2.72513e+007	1.04883e+000	10416600	10451400	27251300	110335			90.6	0.5	23.3	959.535	521	-1.03855e+007	-1.04568e+007	-2.71188e+007	1.04883e+000	10385500	10456800	27118800	109376
522	-1.04318e+007	-1.04625e+007	-2.73022e+007	1.96591e+000	10431800	10462500	27302200	207549			91.7	0.5	21.8	1733.64	522	-1.04015e+007	-1.04659e+007	-2.71752e+007	1.96591e+000	10401500	10465900	27175200	205815
523	-1.04311e+007	-1.04575e+007	-2.73045e+007	2.05779e+000	10431100	10457500	27304500	217264			93.2	0.5	21.9	1719.89	523	-1.04017e+007	-1.04565e+007	-2.71852e+007	2.05779e+000	10401700	10456500	27185200	215544
524	-1.01086e+007	-1.01095e+007	-2.63388e+007	1.25733e+000	10108600	10109500	26338800	123642			131	0.5	61.9	-70.6544	524	-1.01162e+007	-1.01339e+007	-2.63408e+007	1.25733e+000	10116200	10133900	26340800	123713
525	-1.01023e+007	-1.01029e+007	-2.63152e+007	1.08281e+000	10102300	10102900	26315200	106297			131	0.5	62.8	-63.9428	525	-1.01095e+007	-1.01303e+007	-2.63171e+007	1.08281e+000	10109500	10130300	26317100	106361
526	-1.01151e+007	-1.01173e+007	-2.63644e+007	1.18067e+000	10115100	10117300	26364400	116321			131	0.5	61	-67.9739	526	-1.01236e+007	-1.01380e+007	-2.63672e+007	1.18067e+000	10123600	10138000	26367200	116389
527	-9.49270e+006	-9.50754e+006	-2.44191e+007	8.96051e-001	9492700	9507540	24419100	76029.1			52.1	0.5	131	337.056	527	-9.47582e+006	-9.49574e+006	-2.43620e+007	8.96051e-001	9475820	9495740	24362000	75692.1
528	-9.49956e+006	-9.51530e+006	-2.44394e+007	1.25730e+000	9499560	9515300	24439400	106856			52.7	0.5	130	478.071	528	-9.48282e+006	-9.50505e+006	-2.43813e+007	1.25730e+000	9482820	9505050	24381300	106378
529	-9.50238e+006	-9.51542e+006	-2.44508e+007	1.14705e+000	9502380	9515420	24450800	97568.5			51.5	0.5	130	413.265	529	-9.48587e+006	-9.50210e+006	-2.43967e+007	1.14705e+000	9485870	9502100	24396700	97155.3
530	-9.49446e+006	-9.50713e+006	-2.44268e+007	1.02014e+000	9494460	9507130	24426800	86606.5			51.2	0.5	131	363.248	530	-9.47813e+006	-9.49386e+006	-2.43733e+007	1.02014e+000	9478130	9493860	24373300	86243.2
531	-9.48474e+006	-9.49943e+006	-2.43947e+007	8.22279e-001	9484740	9499430	24394700	69633.3			51.7	0.5	132	299.293	531	-9.46833e+006	-9.48758e+006	-2.43395e+007	8.22279e-001	9468330	9487580	24339500	69334
532	-9.48325e+006	-9.49974e+006	-2.43883e+007	6.58515e-001	9483250	9499740	24388300	55739.2			52.5	0.5	132	245.732	532	-9.46677e+006	-9.48951e+006	-2.43312e+007	6.58515e-001	9466770	9489510	24331200	55493.5
533	-1.04361e+007	-1.04950e+007	-2.72874e+007	1.96281e+000	10436100	10495000	27287400	207129			71.7	0.5	20.9	2203.01	533	-1.04020e+007	-1.05239e+007	-2.71193e+007	1.96281e+000	10402000	10523900	27119300	204926
534	-9.81674e+006	-9.82347e+006	-2.54618e+007	9.15143e-001	9816740	9823470	25461800	84213.7			133	0.5	95.2	-46.1955	534	-9.82743e+006	-9.82798e+006	-2.54667e+007	9.15143e-001	9827430	9827980	25466700	84259.8
535	-9.81195e+006	-9.81950e+006	-2.54504e+007	8.25422e-001	9811950	9819500	25450400	75889.3			133	0.5	95.6	-38.6498	535	-9.82258e+006	-9.82320e+006	-2.54549e+007	8.25422e-001	9822580	9823200	25454900	75928
536	-9.82261e+006	-9.82811e+006	-2.54749e+007	8.02520e-001	9822610	9828110	25474900	73926.3			133	0.5	94.7	-41.6548	536	-9.83242e+006	-9.83550e+006	-2.54796e+007	8.02520e-001	9832420	9835500	25479600	73967.9
537	-9.80553e+006	-9.81374e+006	-2.54332e+007	1.12700e+000	9805530	9813740	25433200	103478			132	0.5	96.3	-59.5282	537	-9.81427e+006	-9.81731e+006	-2.54391e+007	1.12700e+000	9814270	9817310	25439100	103538
538	-9.80728e+006	-9.81567e+006	-2.54394e+007	1.05886e+000	9807280	9815670	25439400	97267.5			132	0.5	96.1	-62.0352	538	-9.81673e+006	-9.81960e+006	-2.54460e+007	1.05886e+000	9816730	9819600	25446000	97329.5
539	-1.04730e+007	-1.05243e+007	-2.74088e+007	2.24221e+000	10473000	10524300	27408800	238638			79	0.5	16.7	2403.47	539	-1.04402e+007	-1.05495e+007	-2.72496e+007	2.24221e+000	10440200	10549500	27249600	236235
540	-1.04658e+007	-1.05186e+007	-2.73849e+007	2.52118e+000	10465800	10518600	27384900	267881			78.5	0.5	17.6	2765.39	540	-1.04321e+007	-1.05442e+007	-2.72219e+007	2.52118e+000	10432100	10544200	27221900	265115
541	-1.04566e+007	-1.05110e+007	-2.73552e+007	2.16358e+000	10456600	10511000	27355200	229405			78.4	0.5	18.6	2388.92	541	-1.04229e+007	-1.05376e+007	-2.71907e+007	2.16358e+000	10422900	10537600	27190700	227016
542	-1.04632e+007	-1.04912e+007	-2.75445e+007	7.49542e-001	10463200	10491200	27544500	80411.4			134	0.5	16	80.145	542	-1.04208e+007	-1.04797e+007	-2.75397e+007	7.49542e-001	10420800	10479700	27539700	80331.3
543	-1.04685e+007	-1.04966e+007	-2.75611e+007	4.52727e-001	10468500	10496600	27561100	48626.2			134	0.5	15.4	49.472	543	-1.04260e+007	-1.04850e+007	-2.75560e+007	4.52727e-001	10426000	10485000	27556000	48576.8
544	-1.04684e+007	-1.04963e+007	-2.75600e+007	5.19471e-001	10468400	10496300	27560000	55790.9			133	0.5	15.4	61.0382	544	-1.04261e+007	-1.04844e+007	-2.75537e+007	5.19471e-001	10426100	10484400	27553700	55729.9
545	-1.04624e+007	-1.04903e+007	-2.75416e+007	8.10388e-001	10462400	10490300	27541600	86921.3			133	0.5	16.1	90.6755	545	-1.04204e+007	-1.04787e+007	-2.75360e+007	8.10388e-001	10420400	10478700	27536000	86830.6
546	-1.04569e+007	-1.04857e+007	-2.75281e+007	9.53678e-001	10456900	10485700	27528100	102190			135	0.5	16.7	90.589	546	-1.04149e+007	-1.04746e+007	-2.75249e+007	9.53678e-001	10414900	10474600	27524900	102100
547	-1.04656e+007	-1.04940e+007	-2.75533e+007	9.53967e-001	10465600	10494000	27553300	102406			135	0.5	15.7	91.8582	547	-1.04233e+007	-1.04828e+007	-2.75500e+007	9.53967e-001	10423300	10482800	27550000	102314
548	-1.04684e+007	-1.04840e+007	-2.75097e+007	1.44363e+000	10468400	10484000	27509700	154532			32.5	0.5	16.9	510.027	548	-1.04289e+007	-1.04645e+007	-2.74693e+007	1.44363e+000	10428900	10464500	27469300	154022
549	-1.04793e+007	-1.04942e+007	-2.75403e+007	1.35495e+000	10479300	10494200	27540300	145358			32.5	0.5	15.7	489.05	549	-1.04402e+007	-1.04744e+007	-2.74988e+007	1.35495e+000	10440200	10474400	27498800	144869
550	-1.04807e+007	-1.04966e+007	-2.75489e+007	1.35981e+000	10480700	10496600	27548900	145965			31.4	0.5	15.4	468.448	550	-1.04409e+007	-1.04773e+007	-2.75099e+007	1.35981e+000	10440900	10477300	27509900	145497
551	-9.43948e+006	-9.45988e+006	-2.43531e+007	9.46555e-001	9439480	9459880	24353100	79820.9			31.3	0.5	136	145.613	551	-9.41921e+006	-9.45017e+006	-2.43336e+007	9.46555e-001	9419210	9450170	24333600	79675.3
552	-9.45592e+006	-9.48249e+006	-2.44290e+007	1.58242e+000	9455920	9482490	24429000	134235			134	0.5	134	220.284	552	-9.42973e+006	-9.47225e+006	-2.44134e+007	1.58242e+000	9429730	9472250	24413400	134015
553	-9.46644e+006	-9.49346e+006	-2.44633e+007	1.31286e+000	9466440	9493460	24463300	111673			135	0.5	133	172.527	553	-9.44052e+006	-9.48359e+006	-2.44489e+007	1.31286e+000	9440520	9483590	24448900	111500
554	-9.46246e+006	-9.48912e+006	-2.44496e+007	1.83133e+000	9462460	9489120	24449600	155605			133	0.5	133	250.74	554	-9.43619e+006	-9.47897e+006	-2.44344e+007	1.83133e+000	9436190	9478970	24434400	155355
555	-9.44605e+006	-9.47218e+006	-2.43968e+007	9.71493e-001	9446050	9472180	24396800	82199.6			134	0.5	135	143.193	555	-9.41971e+006	-9.46160e+006	-2.43799e+007	9.71493e-001	9419710	9461600	24379900	82056.4
556	-9.45155e+006	-9.47762e+006	-2.44135e+007	1.05981e+000	9451550	9477620	24413500	89792.3			133	0.5	135	153.679	556	-9.42479e+006	-9.46707e+006	-2.43971e+007	1.05981e+000	9424790	9467070	24397100	89638.6
557	-1.04228e+007	-1.04500e+007	-2.74162e+007	1.47582e+000	10422800	10450000	27416200	156888			14.4	0.5	21	176.851	557	-1.03801e+007	-1.04379e+007	-2.74096e+007	1.47582e+000	10380100	10437900	27409600	156711
558	-1.04200e+007	-1.04466e+007	-2.74054e+007	1.72334e+000	10420000	10446600	27405400	183062			15.3	0.5	21.5	210.837	558	-1.03774e+007	-1.04345e+007	-2.73984e+007	1.72334e+000	10377400	10434500	27398400	182851
559	-1.05049e+007	-1.05159e+007	-2.75475e+007	2.00812e+000	10504900	10515900	27547500	215659			100	0.5	13.6	1355.5	559	-1.04792e+007	-1.05037e+007	-2.74549e+007	2.00812e+000	10479200	10503700	27454900	214304
560	-1.04966e+007	-1.05064e+007	-2.75231e+007	2.23114e+000	10496600	10506400	27523100	239188			101	0.5	14.7	1464.42	560	-1.04714e+007	-1.04932e+007	-2.74333e+007	2.23114e+000	10471400	10493200	27433300	237724
561	-1.04866e+007	-1.04955e+007	-2.74931e+007	2.18214e+000	10486600	10495500	27493100	233432			101	0.5	15.8	1417.69	561	-1.04614e+007	-1.04813e+007	-2.74044e+007	2.18214e+000	10461400	10481300	27404400	232014
562	-1.04999e+007	-1.05479e+007	-2.74950e+007	2.03505e+000	10499900	10547900	27495000	217910			70	0.5	13.7	2130.24	562	-1.04674e+007	-1.05695e+007	-2.73408e+007	2.03505e+000	10467400	10569500	27340800	215780
563	-1.04903e+007	-1.05399e+007	-2.74638e+007	2.58522e+000	10490300	10539900	27463800	276217			70.8	0.5	14.8	2734.95	563	-1.04577e+007	-1.05632e+007	-2.73074e+007	2.58522e+000	10457700	10563200	27307400	273482
564	-1.04800e+007	-1.05315e+007	-2.74303e+007	2.36247e+000	10480000	10531500	27430300	251825			71.3	0.5	15.9	2544.14	564	-1.04469e+007	-1.05555e+007	-2.72708e+007	2.36247e+000	10446900	10555500	27270800	249281
565	-1.05039e+007	-1.05187e+007	-2.75409e+007	2.05482e+000	10503900	10518700	27540900	220588			51	0.5	13.8	1487.75	565	-1.04772e+007	-1.05097e+007	-2.74405e+007	2.05482e+000	10477200	10509700	27440500	219101
566	-1.04953e+007	-1.05091e+007	-2.75152e+007	2.38859e+000	10495300	10509100	27515200	255945			50.7	0.5	14.8	1692.96	566	-1.04690e+007	-1.04996e+007	-2.74170e+007	2.38859e+000	10469000	10499600	27417000	254253
567	-1.04851e+007	-1.04985e+007	-2.74840e+007	2.23332e+000	10485100	10498500	27484000	238775			50.7	0.5	16	1580.94	567	-1.04586e+007	-1.04883e+007	-2.73860e+007	2.23332e+000	10458600	10488300	27386000	237194
568	-1.03198e+007	-1.03472e+007	-2.70993e+007	1.46433e+000	10319800	10347200	27099300	152160			14.1	0.5	33.3	63.304	568	-1.02870e+007	-1.03397e+007	-2.71011e+007	1.46433e+000	10287000	10339700	27101100	152097
569	-1.03272e+007	-1.03547e+007	-2.71226e+007	1.18312e+000	10327200	10354700	27122600	123146			13.7	0.5	32.3	56.1141	569	-1.02932e+007	-1.03468e+007	-2.71241e+007	1.18312e+000	10293200	10346800	27124100	123090
570	-1.03102e+007	-1.03377e+007	-2.70700e+007	1.31935e+000	10310200	10337700	27070000	136805			14.1	0.5	34.4	53.063	570	-1.02788e+007	-1.03305e+007	-2.70719e+007	1.31935e+000	10278800	10330500	27071900	136752
571	-1.02254e+007	-1.02471e+007	-2.67845e+007	1.45242e+000	10225400	10247100	26784500	147527			14.2	0.5	45.2	-33.7765	571	-1.02111e+007	-1.02453e+007	-2.67914e+007	1.45242e+000	10211100	10245300	26791400	147561
572	-1.02312e+007	-1.02537e+007	-2.68057e+007	1.11669e+000	10231200	10253700	26805700	113599			13.9	0.5	44.3	-22.6618	572	-1.02151e+007	-1.02515e+007	-2.68126e+007	1.11669e+000	10215100	10251500	26812600	113622
573	-1.02168e+007	-1.02377e+007	-2.67546e+007	1.31562e+000	10216800	10237700	26754600	133342			14.1	0.5	46.3	-36.9108	573	-1.02046e+007	-1.02364e+007	-2.67617e+007	1.31562e+000	10204600	10236400	26761700	133379
574	-1.01388e+007	-1.01459e+007	-2.64574e+007	1.61648e+000	10138800	10145900	26457400	160341			14.2	0.5	57.3	-112.615	574	-1.01491e+007	-1.01503e+007	-2.64651e+007	1.61648e+000	10149100	10150300	26465100	160453
575	-1.01447e+007	-1.01532e+007	-2.64815e+007	1.29651e+000	10144700	10153200	26481500	128828			14	0.5	56.4	-80.304	575	-1.01532e+007	-1.01570e+007	-2.64885e+007	1.29651e+000	10153200	10157000	26488500	128908
576	-1.01303e+007	-1.01360e+007	-2.64254e+007	1.41905e+000	10130300	10136000	26425400	140429			14.2	0.5	58.5	-108.043	576	-1.01411e+007	-1.01433e+007	-2.64334e+007	1.41905e+000	10141100	10143300	26433400	140537
577	-9.71472e+006	-9.73295e+006	-2.51939e+007	1.54619e+000	9714720	9732950	25193900	139334			14.3	0.5	105	-2.68552	577	-9.71260e+006	-9.73263e+006	-2.51947e+007	1.54619e+000	9712600	9732630	25194700	139337
578	-9.72370e+006	-9.74098e+006	-2.52177e+007	1.23107e+000	9723700	9740980	25217700	111145			14	0.5	105	-8.16038	578	-9.72261e+006	-9.74102e+006	-2.52190e+007	1.23107e+000	9722610	9741020	25219000	111153
579	-9.70339e+006	-9.72307e+006	-2.51648e+007	1.42826e+000	9703390	9723070	25164800	128412			14.3	0.5	107	13.1652	579	-9.70009e+006	-9.72212e+006	-2.51642e+007	1.42826e+000	9700090	9722120	25164200	128399
580	-1.05091e+007	-1.05130e+007	-2.75876e+007	1.66189e+000	10509100	10513000	27587600	178928			40.6	0.5	13.2	867.869	580	-1.04817e+007	-1.04899e+007	-2.75205e+007	1.66189e+000	10481700	10489900	27520500	178060
581	-1.05072e+007	-1.05130e+007	-2.75896e+007	1.56363e+000	10507200	10513000	27589600	168366			39.2	0.5	13.2	775.764	581	-1.04769e+007	-1.04903e+007	-2.75269e+007	1.56363e+000	10476900	10490300	27526900	167590
582	-1.04978e+007	-1.05037e+007	-2.75610e+007	1.72624e+000	10497800	10503700	27561000	185497			39.6	0.5	14.3	849.49	582	-1.04679e+007	-1.04812e+007	-2.74987e+007	1.72624e+000	10467900	10481200	27498700	184648
583	-1.04999e+007	-1.05035e+007	-2.75577e+007	2.04671e+000	10499900	10503500	27557700	219894			41.2	0.5	14.3	1079.22	583	-1.04730e+007	-1.04802e+007	-2.74897e+007	2.04671e+000	10473000	10480200	27489700	218815
584	-1.05129e+007	-1.05156e+007	-2.75942e+007	1.39133e+000	10512900	10515600	27594200	149872			41.7	0.5	12.8	752.788	584	-1.04882e+007	-1.04923e+007	-2.75238e+007	1.39133e+000	10488200	10492300	27523800	149120
585	-1.05192e+007	-1.05216e+007	-2.76124e+007	9.75998e-001	10519200	10521600	27612400	105270			42.1	0.5	12.1	547.435	585	-1.04955e+007	-1.04978e+007	-2.75390e+007	9.75998e-001	10495500	10497800	27539000	104723
586	-1.05276e+007	-1.05306e+007	-2.76408e+007	9.33748e-001	10527600	10530600	27640800	100915			41.4	0.5	11.1	503.64	586	-1.05032e+007	-1.05074e+007	-2.75707e+007	9.33748e-001	10503200	10507400	27570700	100411
587	-1.00866e+007	-1.00896e+007	-2.62644e+007	7.05455e-001	10086600	10089600	26264400	68995.4			128	0.5	64.8	-48.2526	587	-1.00955e+007	-1.01246e+007	-2.62658e+007	7.05455e-001	10095500	10124600	26265800	69043.6
588	-1.00935e+007	-1.00959e+007	-2.62864e+007	7.28810e-001	10093500	10095900	26286400	71395.4			129	0.5	64	-48.2104	588	-1.01019e+007	-1.01283e+007	-2.62881e+007	7.28810e-001	10101900	10128300	26288100	71443.6
589	-1.00908e+007	-1.00941e+007	-2.62772e+007	9.20806e-001	10090800	10094100	26277200	90143.7			128	0.5	64.4	-63.2788	589	-1.00996e+007	-1.01280e+007	-2.62789e+007	9.20806e-001	10099600	10128000	26278900	90207
590	-1.02520e+007	-1.02729e+007	-2.68634e+007	6.31451e-001	10252000	10272900	26863400	64510			98.8	0.5	40.6	253.168	590	-1.02041e+007	-1.02498e+007	-2.68170e+007	6.31451e-001	10204100	10249800	26817000	64256.8
591	-1.02604e+007	-1.02766e+007	-2.68702e+007	6.51862e-001	10260400	10276600	26870200	66635.1			98.2	0.5	40.1	287.579	591	-1.02144e+007	-1.02525e+007	-2.68175e+007	6.51862e-001	10214400	10252500	26817500	66347.5
592	-1.02511e+007	-1.02698e+007	-2.68516e+007	6.39308e-001	10251100	10269800	26851600	65259.7			98.1	0.5	40.8	272.103	592	-1.02027e+007	-1.02458e+007	-2.68017e+007	6.39308e-001	10202700	10245800	26801700	64987.6
593	-1.02545e+007	-1.02884e+007	-2.69244e+007	1.02137e+000	10254500	10288400	26924400	104779			37.8	0.5	39.9	87.6905	593	-1.02094e+007	-1.02771e+007	-2.69230e+007	1.02137e+000	10209400	10277100	26923000	104692
594	-1.02564e+007	-1.02903e+007	-2.69302e+007	7.12025e-001	10256400	10290300	26930200	73075.3			36.8	0.5	39.7	55.7514	594	-1.02125e+007	-1.02795e+007	-2.69296e+007	7.12025e-001	10212500	10279500	26929600	73019.6
595	-1.02501e+007	-1.02848e+007	-2.69137e+007	5.36054e-001	10250100	10284800	26913700	54948.6			36.6	0.5	40.4	29.2806	595	-1.02072e+007	-1.02749e+007	-2.69163e+007	5.36054e-001	10207200	10274900	26916300	54919.3
596	-1.02471e+007	-1.02818e+007	-2.69047e+007	9.71304e-001	10247100	10281800	26904700	99498.7			37.4	0.5	40.7	68.4691	596	-1.02025e+007	-1.02711e+007	-2.69054e+007	9.71304e-001	10202500	10271100	26905400	99430.3
597	-1.02196e+007	-1.02557e+007	-2.68254e+007	1.03433e+000	10219600	10255700	26825400	105341			35.8	0.5	44.1	2.86551	597	-1.01783e+007	-1.02480e+007	-2.68351e+007	1.03433e+000	10178300	10248000	26835100	105338
598	-1.02171e+007	-1.02549e+007	-2.68248e+007	1.13169e+000	10217100	10254900	26824800	115247			36.8	0.5	44	11.7947	598	-1.01745e+007	-1.02467e+007	-2.68337e+007	1.13169e+000	10174500	10246700	26833700	115235
599	-1.02257e+007	-1.02620e+007	-2.68449e+007	9.53341e-001	10225700	10262000	26844900	97230.7			36.2	0.5	43.3	22.235	599	-1.01833e+007	-1.02533e+007	-2.68519e+007	9.53341e-001	10183300	10253300	26851900	97208.5
600	-1.03114e+007	-1.03670e+007	-2.69055e+007	9.71826e-001	10311400	10367000	26905500	99757.2			87.3	0.5	34.9	1095.32	600	-1.02732e+007	-1.03773e+007	-2.67391e+007	9.71826e-001	10273200	10377300	26739100	98661.9
601	-1.03056e+007	-1.03653e+007	-2.68837e+007	9.22034e-001	10305600	10365300	26883700	94504.6			86.8	0.5	35.4	1071.13	601	-1.02666e+007	-1.03784e+007	-2.67114e+007	9.22034e-001	10266600	10378400	26711400	93433.5
602	-1.03006e+007	-1.03558e+007	-2.68726e+007	7.90551e-001	10300600	10355800	26872600	80954.7			87.5	0.5	35.9	886.822	602	-1.02623e+007	-1.03648e+007	-2.67071e+007	7.90551e-001	10262300	10364800	26707100	80067.9
603	-9.97479e+006	-9.99106e+006	-2.59059e+007	1.12908e+000	9974790	9991060	25905900	107531			33.4	0.5	79	-227.301	603	-9.99538e+006	-1.00631e+007	-2.59180e+007	1.12908e+000	9995380	10063100	25918000	107758
604	-9.98274e+006	-1.00002e+007	-2.59293e+007	1.17273e+000	9982740	10000200	25929300	111889			34	0.5	78.2	-243.46	604	-1.00044e+007	-1.00766e+007	-2.59412e+007	1.17273e+000	10004400	10076600	25941200	112132
605	-9.98244e+006	-9.99957e+006	-2.59286e+007	1.13148e+000	9982440	9999570	25928600	107947			33	0.5	78.1	-217.339	605	-1.00027e+007	-1.00720e+007	-2.59392e+007	1.13148e+000	10002700	10072000	25939200	108164
606	-1.02659e+007	-1.02989e+007	-2.69558e+007	9.20224e-001	10265900	10298900	26955800	94620.7			118	0.5	38.9	50.6813	606	-1.02293e+007	-1.02902e+007	-2.69568e+007	9.20224e-001	10229300	10290200	26956800	94570
607	-1.02596e+007	-1.02926e+007	-2.69360e+007	9.19949e-001	10259600	10292600	26936000	94456.7			118	0.5	39.6	47.149	607	-1.02224e+007	-1.02839e+007	-2.69377e+007	9.19949e-001	10222400	10283900	26937700	94409.5
608	-1.02581e+007	-1.02915e+007	-2.69332e+007	7.79273e-001	10258100	10291500	26933200	79995.5			118	0.5	39.7	32.3537	608	-1.02230e+007	-1.02835e+007	-2.69358e+007	7.79273e-001	10223000	10283500	26935800	79963.1
609	-1.01264e+007	-1.01406e+007	-2.64481e+007	1.37324e+000	10126400	10140600	26448100	136098			30	0.5	58.5	-216.64	609	-1.01394e+007	-1.01487e+007	-2.64681e+007	1.37324e+000	10139400	10148700	26468100	136315
610	-1.01330e+007	-1.01491e+007	-2.64766e+007	1.57265e+000	10133000	10149100	26476600	156183			29.6	0.5	57.4	-240.539	610	-1.01418e+007	-1.01563e+007	-2.64969e+007	1.57265e+000	10141800	10156300	26496900	156423
611	-1.02071e+007	-1.02171e+007	-2.66801e+007	6.41260e-001	10207100	10217100	26680100	64655.4			92.4	0.5	46	392.366	611	-1.01498e+007	-1.01846e+007	-2.66048e+007	6.41260e-001	10149800	10184600	26604800	64263.1
612	-1.02193e+007	-1.02208e+007	-2.66830e+007	7.09083e-001	10219300	10220800	26683000	71522.5			91.9	0.5	45.4	498.736	612	-1.01678e+007	-1.01861e+007	-2.65929e+007	7.09083e-001	10167800	10186100	26592900	71023.8
613	-1.02068e+007	-1.02126e+007	-2.66620e+007	7.03597e-001	10206800	10212600	26662000	70853.1			91.8	0.5	46.3	478.133	613	-1.01500e+007	-1.01778e+007	-2.65766e+007	7.03597e-001	10150000	10177800	26576600	70374.9
614	-1.00143e+007	-1.00452e+007	-2.60133e+007	1.46848e+000	10014300	10045200	26013300	141038			108	0.5	76.2	-596.672	614	-1.00503e+007	-1.01605e+007	-2.60449e+007	1.46848e+000	10050300	10160500	26044900	141635
615	-1.00220e+007	-1.00529e+007	-2.60369e+007	1.08645e+000	10022000	10052900	26036900	104532			109	0.5	75.1	-409.975	615	-1.00565e+007	-1.01664e+007	-2.60646e+007	1.08645e+000	10056500	10166400	26064600	104942
616	-9.99219e+006	-1.00072e+007	-2.59609e+007	1.18680e+000	9992190	10007200	25960900	113495			29.4	0.5	76.5	-173.111	616	-1.00092e+007	-1.00711e+007	-2.59667e+007	1.18680e+000	10009200	10071100	25966700	113668
617	-9.99794e+006	-1.00153e+007	-2.59763e+007	1.73876e+000	9997940	10015300	25976300	166481			30.5	0.5	76.1	-273.46	617	-1.00161e+007	-1.00831e+007	-2.59828e+007	1.73876e+000	10016100	10083100	25982800	166754
618	-1.00037e+007	-1.00198e+007	-2.59953e+007	1.31527e+000	10003700	10019800	25995300	126110			29.8	0.5	75.3	-200.578	618	-1.00212e+007	-1.00847e+007	-2.60018e+007	1.31527e+000	10021200	10084700	26001800	126310
619	-1.00875e+007	-1.01181e+007	-2.63949e+007	1.26740e+000	10087500	10118100	26394900	125069			44.1	0.5	62.9	-627.7	619	-1.01098e+007	-1.01400e+007	-2.64624e+007	1.26740e+000	10109800	10140000	26462400	125696
620	-1.00858e+007	-1.01255e+007	-2.64273e+007	1.32923e+000	10085800	10125500	26427300	131458			44.8	0.5	61.8	-664.063	620	-1.00948e+007	-1.01452e+007	-2.64986e+007	1.32923e+000	10094800	10145200	26498600	132122
621	-1.00886e+007	-1.01231e+007	-2.64143e+007	1.31571e+000	10088600	10123100	26414300	130011			43.7	0.5	62	-598.08	621	-1.01034e+007	-1.01422e+007	-2.64776e+007	1.31571e+000	10103400	10142200	26477600	130609
622	-9.79373e+006	-9.81303e+006	-2.54421e+007	1.37720e+000	9793730	9813030	25442100	126504			27.4	0.5	96.4	-181.217	622	-9.80030e+006	-9.81916e+006	-2.54606e+007	1.37720e+000	9800300	9819160	25460600	126685
623	-9.78228e+006	-9.80231e+006	-2.54098e+007	1.16732e+000	9782280	9802310	25409800	106958			27	0.5	97.5	-140.12	623	-9.78547e+006	-9.80740e+006	-2.54274e+007	1.16732e+000	9785470	9807400	25427400	107098
624	-9.78292e+006	-9.80417e+006	-2.54167e+007	1.43399e+000	9782920	9804170	25416700	131458			27.9	0.5	97.4	-187.929	624	-9.78605e+006	-9.80965e+006	-2.54360e+007	1.43399e+000	9786050	9809650	25436000	131646
625	-1.01030e+007	-1.01055e+007	-2.63282e+007	1.43288e+000	10103000	10105500	26328200	140789			27.4	0.5	62.7	-209.147	625	-1.01162e+007	-1.01327e+007	-2.63424e+007	1.43288e+000	10116200	10132700	26342400	140998
626	-1.01048e+007	-1.01087e+007	-2.63396e+007	1.49863e+000	10104800	10108700	26339600	147369			28.5	0.5	62.4	-233.673	626	-1.01198e+007	-1.01343e+007	-2.63553e+007	1.49863e+000	10119800	10134300	26355300	147603
627	-9.69523e+006	-9.78709e+006	-2.49673e+007	5.46233e-001	9695230	9787090	24967300	48491.9			66	0.5	104	775.733	627	-9.64254e+006	-9.79740e+006	-2.47417e+007	5.46233e-001	9642540	9797400	24741700	47716.2
628	-9.69122e+006	-9.79258e+006	-2.49455e+007	5.29736e-001	9691220	9792580	24945500	46958.3			66.7	0.5	104	783.642	628	-9.63782e+006	-9.81172e+006	-2.47080e+007	5.29736e-001	9637820	9811720	24708000	46174.7
629	-9.69622e+006	-9.79720e+006	-2.49613e+007	4.95052e-001	9696220	9797200	24961300	43937.6			66.5	0.5	103	748.231	629	-9.64111e+006	-9.81363e+006	-2.47196e+007	4.95052e-001	9641110	9813630	24719600	43189.4
630	-9.71044e+006	-9.80317e+006	-2.54851e+007	1.92856e+000	9710440	9803170	25485100	177432			52.7	0.5	96.2	-694.495	630	-9.61470e+006	-9.79888e+006	-2.55633e+007	1.92856e+000	9614700	9798880	25563300	178126
631	-1.01028e+007	-1.01048e+007	-2.63257e+007	1.39019e+000	10102800	10104800	26325700	136570			26.3	0.5	62.7	-185.213	631	-1.01149e+007	-1.01313e+007	-2.63383e+007	1.39019e+000	10114900	10131300	26338300	136755
632	-1.01567e+007	-1.01729e+007	-2.65498e+007	8.17499e-001	10156700	10172900	26549800	81627.4			124	0.5	54.5	-54.4329	632	-1.01610e+007	-1.01761e+007	-2.65585e+007	8.17499e-001	10161000	10176100	26558500	81681.9
633	-1.01527e+007	-1.01676e+007	-2.65323e+007	8.09834e-001	10152700	10167600	26532300	80760			124	0.5	55.2	-54.7295	633	-1.01588e+007	-1.01712e+007	-2.65407e+007	8.09834e-001	10158800	10171200	26540700	80814.8
634	-1.01516e+007	-1.01662e+007	-2.65278e+007	7.31446e-001	10151600	10166200	26527800	72919			125	0.5	55.3	-50.2948	634	-1.01580e+007	-1.01699e+007	-2.65363e+007	7.31446e-001	10158000	10169900	26536300	72969.3
635	-1.00554e+007	-1.01566e+007	-2.65845e+007	1.22313e+000	10055400	10156600	26584500	122212			52.3	0.5	56.1	-488.258	635	-9.95599e+006	-1.01524e+007	-2.66667e+007	1.22313e+000	9955990	10152400	26666700	122700
636	-1.00500e+007	-1.01525e+007	-2.65731e+007	1.15152e+000	10050000	10152500	26573100	114957			51.8	0.5	57	-564.871	636	-9.95930e+006	-1.01531e+007	-2.66666e+007	1.15152e+000	9959300	10153100	26666600	115522
637	-1.00410e+007	-1.01506e+007	-2.65746e+007	1.46167e+000	10041000	10150600	26574600	145913			53.1	0.5	56.6	-599.196	637	-9.93165e+006	-1.01449e+007	-2.66607e+007	1.46167e+000	9931650	10144900	26660700	146512
638	-9.71309e+006	-9.76484e+006	-2.50626e+007	8.70193e-001	9713090	9764840	25062600	77751.6			63.8	0.5	102	987.352	638	-9.66540e+006	-9.74092e+006	-2.48916e+007	8.70193e-001	9665400	9740920	24891600	76764.3
639	-9.53393e+006	-9.55885e+006	-2.46631e+007	1.78487e+000	9533930	9558850	24663100	154262			125	0.5	125	183.221	639	-9.50563e+006	-9.54970e+006	-2.46540e+007	1.78487e+000	9505630	9549700	24654000	154079
640	-9.52604e+006	-9.55083e+006	-2.46382e+007	1.75668e+000	9526040	9550830	24638200	151527			126	0.5	126	182.869	640	-9.49837e+006	-9.54173e+006	-2.46287e+007	1.75668e+000	9498370	9541730	24628700	151344
641	-9.53249e+006	-9.55764e+006	-2.46596e+007	1.06203e+000	9532490	9557640	24659600	91762.8			127	0.5	125	102.499	641	-9.50527e+006	-9.54891e+006	-2.46512e+007	1.06203e+000	9505270	9548910	24651200	91660.3
642	-9.53816e+006	-9.56372e+006	-2.46788e+007	1.08026e+000	9538160	9563720	24678800	93479			126	0.5	125	105.528	642	-9.51063e+006	-9.55490e+006	-2.46703e+007	1.08026e+000	9510630	9554900	24670300	93373.5
643	-9.54681e+006	-9.54760e+006	-2.46043e+007	8.43692e-001	9546810	9547600	24604300	72622.1			104	0.5	125	255.512	643	-9.52349e+006	-9.53160e+006	-2.45622e+007	8.43692e-001	9523490	9531600	24562200	72366.6
644	-9.54036e+006	-9.54090e+006	-2.45806e+007	7.00579e-001	9540360	9540900	24580600	60192			104	0.5	126	222.587	644	-9.51834e+006	-9.52392e+006	-2.45359e+007	7.00579e-001	9518340	9523920	24535900	59969.5
645	-9.54050e+006	-9.54148e+006	-2.45855e+007	7.87316e-001	9540500	9541480	24585500	67668.1			105	0.5	126	234.889	645	-9.51750e+006	-9.52570e+006	-2.45440e+007	7.87316e-001	9517500	9525700	24544000	67433.2
646	-1.00897e+007	-1.00944e+007	-2.62723e+007	6.58530e-001	10089700	10094400	26272300	64446.4			46.9	0.5	68.4	-440.129	646	-1.01315e+007	-1.01901e+007	-2.63473e+007	6.58530e-001	10131500	10190100	26347300	64886.5
647	-1.00925e+007	-1.00949e+007	-2.62955e+007	7.58399e-001	10092500	10094900	26295500	74336.2			46.7	0.5	67.5	-492.252	647	-1.01337e+007	-1.01759e+007	-2.63707e+007	7.58399e-001	10133700	10175900	26370700	74828.5
648	-1.00891e+007	-1.00938e+007	-2.62703e+007	7.84793e-001	10089100	10093800	26270300	76791.6			46.1	0.5	68.2	-483.017	648	-1.01280e+007	-1.01843e+007	-2.63388e+007	7.84793e-001	10128000	10184300	26338800	77274.7
649	-9.72622e+006	-9.85117e+006	-2.50299e+007	2.34746e+000	9726220	9851170	25029900	209588			82.7	0.5	97.9	4656.78	649	-9.65133e+006	-9.85815e+006	-2.47168e+007	2.34746e+000	9651330	9858150	24716800	204931
650	-9.73137e+006	-9.84441e+006	-2.50577e+007	2.14391e+000	9731370	9844410	25057700	191773			83	0.5	96.8	4307.49	650	-9.65209e+006	-9.83204e+006	-2.47461e+007	2.14391e+000	9652090	9832040	24746100	187465
651	-9.72093e+006	-9.90711e+006	-2.49523e+007	1.85857e+000	9720930	9907110	24952300	165189			81.1	0.5	96.7	4774.49	651	-9.62930e+006	-9.94958e+006	-2.45354e+007	1.85857e+000	9629300	9949580	24535400	160414
652	-9.71310e+006	-9.90309e+006	-2.49244e+007	1.74115e+000	9713100	9903090	24924400	154430			80.7	0.5	97.6	4527.27	652	-9.62152e+006	-9.95330e+006	-2.44999e+007	1.74115e+000	9621520	9953300	24499900	149903
653	-9.50465e+006	-9.51272e+006	-2.44628e+007	8.73667e-001	9504650	9512720	24462800	74376.5			49.4	0.5	130	283.302	653	-9.48918e+006	-9.49735e+006	-2.44150e+007	8.73667e-001	9489180	9497350	24415000	74093.2
654	-9.51272e+006	-9.51987e+006	-2.44886e+007	1.13485e+000	9512720	9519870	24488600	96808.2			49.4	0.5	129	367.992	654	-9.49709e+006	-9.50353e+006	-2.44411e+007	1.13485e+000	9497090	9503530	24441100	96440.2
655	-9.50871e+006	-9.51452e+006	-2.44776e+007	1.16777e+000	9508710	9514520	24477600	99525.7			48.5	0.5	130	361.17	655	-9.49372e+006	-9.49843e+006	-2.44324e+007	1.16777e+000	9493720	9498430	24432400	99164.5
656	-1.01156e+007	-1.03845e+007	-2.60877e+007	1.04209e+000	10115600	10384500	26087700	101213			76.8	0.5	51.1	3299.35	656	-1.00199e+007	-1.05054e+007	-2.55758e+007	1.04209e+000	10019900	10505400	25575800	97914
657	-1.01185e+007	-1.03684e+007	-2.61157e+007	1.29423e+000	10118500	10368400	26115700	125908			78	0.5	51.2	3901.78	657	-1.00259e+007	-1.04740e+007	-2.56319e+007	1.29423e+000	10025900	10474000	25631900	122006
658	-1.01257e+007	-1.03735e+007	-2.61402e+007	1.44593e+000	10125700	10373500	26140200	140916			77.1	0.5	50.4	4392.22	658	-1.00327e+007	-1.04808e+007	-2.56529e+007	1.44593e+000	10032700	10480800	25652900	136524
659	-9.86147e+006	-9.86298e+006	-2.55785e+007	8.38643e-001	9861470	9862980	25578500	77876.6			132	0.5	90.7	-49.4382	659	-9.86902e+006	-9.88249e+006	-2.55822e+007	8.38643e-001	9869020	9882490	25582200	77926
660	-9.87150e+006	-9.87181e+006	-2.56030e+007	8.84399e-001	9871500	9871810	25603000	82282.8			132	0.5	89.8	-57.4197	660	-9.87820e+006	-9.89521e+006	-2.56070e+007	8.84399e-001	9878200	9895210	25607000	82340.3
661	-9.86599e+006	-9.86696e+006	-2.55903e+007	1.18879e+000	9865990	9866960	25590300	110492			131	0.5	90.3	-80.4373	661	-9.87358e+006	-9.88827e+006	-2.55950e+007	1.18879e+000	9873580	9888270	25595000	110573
662	-9.46067e+006	-9.48604e+006	-2.44388e+007	1.37536e+000	9460670	9486040	24438800	116765			130	0.5	134	191.579	662	-9.43405e+006	-9.47574e+006	-2.44233e+007	1.37536e+000	9434050	9475740	24423300	116574
663	-9.46048e+006	-9.48798e+006	-2.44469e+007	9.22885e-001	9460480	9487980	24446900	78397.6			24.1	0.5	133	121.081	663	-9.43900e+006	-9.47894e+006	-2.44314e+007	9.22885e-001	9439000	9478940	24431400	78276.6
664	-1.04506e+007	-1.04736e+007	-2.74849e+007	8.71507e-001	10450600	10473600	27484900	93110.1			121	0.5	17.9	204.437	664	-1.04119e+007	-1.04583e+007	-2.74611e+007	8.71507e-001	10411900	10458300	27461100	92905.6
665	-1.04491e+007	-1.04711e+007	-2.74764e+007	1.30415e+000	10449100	10471100	27476400	139251			120	0.5	18.2	325.83	665	-1.04105e+007	-1.04553e+007	-2.74504e+007	1.30415e+000	10410500	10455300	27450400	138925
666	-9.95279e+006	-1.01254e+007	-2.65596e+007	1.19139e+000	9952790	10125400	26559600	118637			57.8	0.5	65.6	-2204.11	666	-9.87497e+006	-1.01767e+007	-2.68473e+007	1.19139e+000	9874970	10176700	26847300	120841
667	-9.96162e+006	-1.01247e+007	-2.65482e+007	1.16617e+000	9961620	10124700	26548200	116052			57.2	0.5	64.9	-1956.29	667	-9.88064e+006	-1.01694e+007	-2.68118e+007	1.16617e+000	9880640	10169400	26811800	118008
668	-9.99217e+006	-1.01273e+007	-2.65279e+007	1.09821e+000	9992170	10127300	26527900	109192			57.1	0.5	66.3	-2013.24	668	-9.97029e+006	-1.01886e+007	-2.68006e+007	1.09821e+000	9970290	10188600	26800600	111205
669	-9.73985e+006	-9.85892e+006	-2.50779e+007	2.27543e+000	9739850	9858920	25077900	203887			81.9	0.5	91.8	6167.74	669	-9.62097e+006	-9.77670e+006	-2.46742e+007	2.27543e+000	9620970	9776700	24674200	197720
670	-9.73907e+006	-9.87462e+006	-2.50590e+007	2.12535e+000	9739070	9874620	25059000	190237			81.6	0.5	90.8	6292.21	670	-9.60870e+006	-9.78291e+006	-2.46179e+007	2.12535e+000	9608700	9782910	24617900	183945
671	-9.71139e+006	-1.00155e+007	-2.48050e+007	2.04871e+000	9711390	10015500	24805000	180544			79.7	0.5	91.2	8510.02	671	-9.55486e+006	-1.00490e+007	-2.41317e+007	2.04871e+000	9554860	10049000	24131700	172034
672	-9.71765e+006	-9.99474e+006	-2.48513e+007	2.23219e+000	9717650	9994740	24851300	197291			79.9	0.5	92.2	8404.13	672	-9.57850e+006	-1.00377e+007	-2.42397e+007	2.23219e+000	9578500	10037700	24239700	188886
673	-9.44590e+006	-9.47518e+006	-2.44092e+007	8.71487e-001	9445900	9475180	24409200	73805.4			16.5	0.5	135	112.21	673	-9.42385e+006	-9.46613e+006	-2.43942e+007	8.71487e-001	9423850	9466130	24394200	73693.2
674	-9.43726e+006	-9.46644e+006	-2.43821e+007	8.42304e-001	9437260	9466440	24382100	71179.5			16.4	0.5	136	109.546	674	-9.41511e+006	-9.45730e+006	-2.43669e+007	8.42304e-001	9415110	9457300	24366900	71069.9
675	-9.43668e+006	-9.46588e+006	-2.43804e+007	8.69806e-001	9436680	9465880	24380400	73493.5			17.2	0.5	136	114.006	675	-9.41467e+006	-9.45673e+006	-2.43650e+007	8.69806e-001	9414670	9456730	24365000	73379.5
676	-9.44657e+006	-9.47534e+006	-2.44092e+007	9.38419e-001	9446570	9475340	24409200	79474.8			17.4	0.5	135	121.343	676	-9.42419e+006	-9.46619e+006	-2.43942e+007	9.38419e-001	9424190	9466190	24394200	79353.4
677	-9.47272e+006	-9.49978e+006	-2.44829e+007	8.89456e-001	9472720	9499780	24482900	75776.2			136	0.5	132	114.949	677	-9.44704e+006	-9.49005e+006	-2.44688e+007	8.89456e-001	9447040	9490050	24468800	75661.3
678	-9.47944e+006	-9.50655e+006	-2.45038e+007	8.47317e-001	9479440	9506550	24503800	72306.6			136	0.5	131	104.569	678	-9.45394e+006	-9.49707e+006	-2.44906e+007	8.47317e-001	9453940	9497070	24490600	72202
679	-9.47725e+006	-9.50431e+006	-2.44969e+007	9.18666e-001	9477250	9504310	24496900	78352.2			135	0.5	132	115.272	679	-9.45121e+006	-9.49466e+006	-2.44835e+007	9.18666e-001	9451210	9494660	24483500	78236.9
680	-1.06931e+007	-1.08625e+007	-2.88318e+007	8.39904e-001	10693100	10862500	28831800	98271			68.5	0.5	76.3	-22593.6	680	-1.17643e+007	-1.19051e+007	-3.20217e+007	8.39904e-001	11764300	11905100	32021700	120865
681	-1.04351e+007	-1.10686e+007	-2.99321e+007	8.89629e-001	10435100	11068600	29932100	111111			69.3	0.5	76.5	-36047.3	681	-1.12715e+007	-1.24216e+007	-3.46257e+007	8.89629e-001	11271500	12421600	34625700	147158
682	-1.11610e+007	-1.11629e+007	-2.95917e+007	9.75203e-001	11161000	11162900	29591700	120478			69	0.5	75.6	-38962.3	682	-1.24530e+007	-1.25984e+007	-3.41665e+007	9.75203e-001	12453000	12598400	34166500	159440
683	-1.01224e+007	-1.01315e+007	-2.64151e+007	1.67417e+000	10122400	10131500	26415100	165536			93.4	0.5	70.3	-3425.3	683	-1.02455e+007	-1.03432e+007	-2.66602e+007	1.67417e+000	10245500	10343200	26660200	168962
684	-1.01136e+007	-1.01219e+007	-2.63847e+007	1.31704e+000	10113600	10121900	26384700	129934			94.4	0.5	70	-2339.55	684	-1.02218e+007	-1.03096e+007	-2.65969e+007	1.31704e+000	10221800	10309600	26596900	132273
685	-1.04685e+007	-1.05203e+007	-2.73944e+007	1.85555e+000	10468500	10520300	27394400	197285			69.9	0.5	17.3	2009.01	685	-1.04350e+007	-1.05438e+007	-2.72340e+007	1.85555e+000	10435000	10543800	27234000	195276
686	-1.04707e+007	-1.05239e+007	-2.73998e+007	2.04889e+000	10470700	10523900	27399800	217932			71.7	0.5	17	2234.01	686	-1.04372e+007	-1.05487e+007	-2.72380e+007	2.04889e+000	10437200	10548700	27238000	215698
687	-1.00883e+007	-1.00892e+007	-2.62717e+007	1.16645e+000	10088300	10089200	26271700	114139			32.8	0.5	65.3	-232.274	687	-1.01040e+007	-1.01353e+007	-2.62897e+007	1.16645e+000	10104000	10135300	26289700	114371
688	-1.00840e+007	-1.00868e+007	-2.62565e+007	1.00096e+000	10084000	10086800	26256500	97838.6			33.4	0.5	66	-207.547	688	-1.01009e+007	-1.01378e+007	-2.62745e+007	1.00096e+000	10100900	10137800	26274500	98046.1
689	-1.00898e+007	-1.00901e+007	-2.62783e+007	1.22082e+000	10089800	10090100	26278300	119514			34.3	0.5	65.4	-264.818	689	-1.01069e+007	-1.01389e+007	-2.62982e+007	1.22082e+000	10106900	10138900	26298200	119779
690	-1.00936e+007	-1.00962e+007	-2.62997e+007	1.48071e+000	10093600	10096200	26299700	145180			33.8	0.5	64.5	-319.661	690	-1.01123e+007	-1.01383e+007	-2.63205e+007	1.48071e+000	10112300	10138300	26320500	145500
691	-1.00886e+007	-1.00901e+007	-2.62722e+007	1.24422e+000	10088600	10090100	26272200	121754			31.3	0.5	65.1	-216.227	691	-1.01029e+007	-1.01331e+007	-2.62872e+007	1.24422e+000	10102900	10133100	26287200	121971
692	-1.00925e+007	-1.00934e+007	-2.62892e+007	9.73774e-001	10092500	10093400	26289200	95405.3			32.2	0.5	64.6	-185.901	692	-1.01081e+007	-1.01349e+007	-2.63069e+007	9.73774e-001	10108100	10134900	26306900	95591.2
693	-9.61644e+006	-9.71612e+006	-2.47163e+007	1.65476e+000	9616440	9716120	24716300	144063			76.8	0.5	115	2042.86	693	-9.57542e+006	-9.75422e+006	-2.45106e+007	1.65476e+000	9575420	9754220	24510600	142020
694	-9.61603e+006	-9.71270e+006	-2.47180e+007	1.68533e+000	9616030	9712700	24718000	146733			78.1	0.5	115	2038.97	694	-9.57555e+006	-9.74837e+006	-2.45169e+007	1.68533e+000	9575550	9748370	24516900	144694
695	-1.00972e+007	-1.01004e+007	-2.63131e+007	1.06683e+000	10097200	10100400	26313100	104703			32.8	0.5	63.9	-207.598	695	-1.01146e+007	-1.01361e+007	-2.63322e+007	1.06683e+000	10114600	10136100	26332200	104911
696	-1.01018e+007	-1.01080e+007	-2.63397e+007	1.54849e+000	10101800	10108000	26339700	152265			33.2	0.5	62.9	-312.473	696	-1.01215e+007	-1.01357e+007	-2.63611e+007	1.54849e+000	10121500	10135700	26361100	152578
697	-9.64641e+006	-9.67118e+006	-2.50097e+007	1.17554e+000	9646410	9671180	25009700	104408			13.8	0.5	113	60.6752	697	-9.63668e+006	-9.66743e+006	-2.50041e+007	1.17554e+000	9636680	9667430	25004100	104348
698	-9.63786e+006	-9.66313e+006	-2.49854e+007	1.33414e+000	9637860	9663130	24985400	118268			13.9	0.5	113	72.4205	698	-9.62684e+006	-9.65904e+006	-2.49797e+007	1.33414e+000	9626840	9659040	24979700	118196
699	-1.04592e+007	-1.05132e+007	-2.73637e+007	1.69445e+000	10459200	10513200	27363700	179770			70.4	0.5	18.3	1837.03	699	-1.04260e+007	-1.05387e+007	-2.72024e+007	1.69445e+000	10426000	10538700	27202400	177933
700	-9.51474e+006	-9.52548e+006	-2.44913e+007	9.47620e-001	9514740	9525480	24491300	80861.1			100	0.5	129	369.27	700	-9.49683e+006	-9.51060e+006	-2.44330e+007	9.47620e-001	9496830	9510600	24433000	80491.8
701	-9.51190e+006	-9.52493e+006	-2.44802e+007	9.14681e-001	9511900	9524930	24480200	77985.8			99.2	0.5	129	370.731	701	-9.49356e+006	-9.51115e+006	-2.44191e+007	9.14681e-001	9493560	9511150	24419100	77615.1
702	-9.50727e+006	-9.51751e+006	-2.44687e+007	6.63818e-001	9507270	9517510	24468700	56541.4			100	0.5	130	252.419	702	-9.48974e+006	-9.50283e+006	-2.44118e+007	6.63818e-001	9489740	9502830	24411800	56289
703	-9.91317e+006	-1.01136e+007	-2.65511e+007	1.09167e+000	9913170	10113600	26551100	108574			90.3	0.5	60.6	-1054.9	703	-9.70924e+006	-1.01098e+007	-2.67393e+007	1.09167e+000	9709240	10109800	26739300	109628
704	-9.93258e+006	-1.01197e+007	-2.65568e+007	1.47982e+000	9932580	10119700	26556800	147282			91.2	0.5	60.5	-1493.91	704	-9.75416e+006	-1.01223e+007	-2.67456e+007	1.47982e+000	9754160	10122300	26745600	148776
705	-9.67075e+006	-9.70972e+006	-2.51429e+007	2.83029e+000	9670750	9709720	25142900	253917			102	0.5	106	129.499	705	-9.61248e+006	-9.69727e+006	-2.51503e+007	2.83029e+000	9612480	9697270	25150300	253787
706	-9.67577e+006	-9.71823e+006	-2.51726e+007	2.88482e+000	9675770	9718230	25172600	259385			103	0.5	106	-51.2287	706	-9.61755e+006	-9.70819e+006	-2.51898e+007	2.88482e+000	9617550	9708190	25189800	259437
707	-9.66506e+006	-9.70316e+006	-2.51218e+007	3.08325e+000	9665060	9703160	25121800	276163			104	0.5	107	77.6456	707	-9.61037e+006	-9.69216e+006	-2.51315e+007	3.08325e+000	9610370	9692160	25131500	276085
708	-9.61522e+006	-9.70766e+006	-2.47197e+007	1.53510e+000	9615220	9707660	24719700	133657			79.4	0.5	115	1805.52	708	-9.57542e+006	-9.73990e+006	-2.45249e+007	1.53510e+000	9575420	9739900	24524900	131852
709	-1.01073e+007	-1.01235e+007	-2.63973e+007	1.49861e+000	10107300	10123500	26397300	147959			35.6	0.5	61.1	-352.975	709	-1.01305e+007	-1.01362e+007	-2.64263e+007	1.49861e+000	10130500	10136200	26426300	148312
710	-1.01041e+007	-1.01146e+007	-2.63645e+007	1.89342e+000	10104100	10114600	26364500	186508			35	0.5	62.2	-432.961	710	-1.01286e+007	-1.01349e+007	-2.63906e+007	1.89342e+000	10128600	10134900	26390600	186941
711	-1.01066e+007	-1.01170e+007	-2.63717e+007	1.93709e+000	10106600	10117000	26371700	190912			33.6	0.5	61.8	-388.485	711	-1.01293e+007	-1.01340e+007	-2.63945e+007	1.93709e+000	10129300	10134000	26394500	191300
712	-1.03713e+007	-1.03861e+007	-2.72068e+007	1.68498e+000	10371300	10386100	27206800	176500			108	0.5	27.8	647.074	712	-1.03370e+007	-1.03663e+007	-2.71602e+007	1.68498e+000	10337000	10366300	27160200	175853
713	-9.51314e+006	-9.53810e+006	-2.45991e+007	1.69922e+000	9513140	9538100	24599100	146116			127	0.5	128	194.075	713	-9.48575e+006	-9.52867e+006	-2.45879e+007	1.69922e+000	9485750	9528670	24587900	145922
714	-9.52077e+006	-9.54617e+006	-2.46244e+007	1.51864e+000	9520770	9546170	24624400	130849			127	0.5	127	166.543	714	-9.49355e+006	-9.53692e+006	-2.46139e+007	1.51864e+000	9493550	9536920	24613900	130682
715	-9.51788e+006	-9.54344e+006	-2.46162e+007	1.47628e+000	9517880	9543440	24616200	127116			129	0.5	127	158.19	715	-9.49100e+006	-9.53438e+006	-2.46060e+007	1.47628e+000	9491000	9534380	24606000	126958
716	-9.52628e+006	-9.55201e+006	-2.46428e+007	1.37104e+000	9526280	9552010	24642800	118303			129	0.5	126	134.555	716	-9.49998e+006	-9.54339e+006	-2.46339e+007	1.37104e+000	9499980	9543390	24633900	118168
717	-1.04637e+007	-1.04914e+007	-2.75446e+007	9.35263e-001	10463700	10491400	27544600	100337			132	0.5	16	112.365	717	-1.04215e+007	-1.04794e+007	-2.75379e+007	9.35263e-001	10421500	10479400	27537900	100225
718	-9.62783e+006	-9.65354e+006	-2.49562e+007	1.37962e+000	9627830	9653540	24956200	122020			14	0.5	115	81.7133	718	-9.61568e+006	-9.64906e+006	-2.49500e+007	1.37962e+000	9615680	9649060	24950000	121938
719	-1.00773e+007	-1.01428e+007	-2.61730e+007	2.23765e+000	10077300	10142800	26173000	217674			96.1	0.5	75.5	-3199.97	719	-1.01792e+007	-1.04176e+007	-2.63148e+007	2.23765e+000	10179200	10417600	26314800	220873
720	-1.00814e+007	-1.01396e+007	-2.61931e+007	1.95482e+000	10081400	10139600	26193100	190414			97.5	0.5	73.8	-2388.56	720	-1.01702e+007	-1.03837e+007	-2.63120e+007	1.95482e+000	10170200	10383700	26312000	192802
721	-1.00925e+007	-1.01504e+007	-2.62278e+007	2.32289e+000	10092500	10150400	26227800	226851			96.7	0.5	73.2	-3154.68	721	-1.01887e+007	-1.04081e+007	-2.63631e+007	2.32289e+000	10188700	10408100	26363100	230005
722	-1.02005e+007	-1.02435e+007	-2.67948e+007	1.10682e+000	10200500	10243500	26794800	112455			111	0.5	45.4	-33.3499	722	-1.01591e+007	-1.02369e+007	-2.68093e+007	1.10682e+000	10159100	10236900	26809300	112488
723	-1.01929e+007	-1.02369e+007	-2.67752e+007	1.18905e+000	10192900	10236900	26775200	120634			111	0.5	46.2	-53.8819	723	-1.01511e+007	-1.02308e+007	-2.67920e+007	1.18905e+000	10151100	10230800	26792000	120688
724	-1.01832e+007	-1.02305e+007	-2.67590e+007	1.38755e+000	10183200	10230500	26759000	140595			109	0.5	47	-84.473	724	-1.01400e+007	-1.02247e+007	-2.67784e+007	1.38755e+000	10140000	10224700	26778400	140680
725	-1.01913e+007	-1.02375e+007	-2.67792e+007	1.30375e+000	10191300	10237500	26779200	132303			109	0.5	46.1	-50.7846	725	-1.01470e+007	-1.02306e+007	-2.67957e+007	1.30375e+000	10147000	10230600	26795700	132354
726	-9.65453e+006	-9.68758e+006	-2.50686e+007	3.44380e+000	9654530	9687580	25068600	307218			114	0.5	110	-104.815	726	-9.61658e+006	-9.68176e+006	-2.50828e+007	3.44380e+000	9616580	9681760	25082800	307323
727	-9.65930e+006	-9.69340e+006	-2.50877e+007	2.77554e+000	9659300	9693400	25087700	247966			113	0.5	109	-124.017	727	-9.62014e+006	-9.68791e+006	-2.51044e+007	2.77554e+000	9620140	9687910	25104400	248090
728	-9.67585e+006	-9.71023e+006	-2.51399e+007	2.63426e+000	9675850	9710230	25139900	236301			114	0.5	107	-204.096	728	-9.63893e+006	-9.70639e+006	-2.51611e+007	2.63426e+000	9638930	9706390	25161100	236505
729	-9.67760e+006	-9.71368e+006	-2.51522e+007	2.41997e+000	9677600	9713680	25152200	217277			113	0.5	107	-211.188	729	-9.63869e+006	-9.70983e+006	-2.51754e+007	2.41997e+000	9638690	9709830	25175400	217488
730	-9.67548e+006	-9.69968e+006	-2.50971e+007	1.66229e+000	9675480	9699680	25097100	148652			96.3	0.5	107	472.887	730	-9.62074e+006	-9.67882e+006	-2.50666e+007	1.66229e+000	9620740	9678820	25066600	148180
731	-9.68274e+006	-9.70146e+006	-2.50971e+007	1.70795e+000	9682740	9701460	25097100	152756			94.8	0.5	106	625.407	731	-9.62847e+006	-9.67758e+006	-2.50538e+007	1.70795e+000	9628470	9677580	25053800	152130
732	-9.68059e+006	-9.69197e+006	-2.50605e+007	1.73891e+000	9680590	9691970	25060500	155109			94.5	0.5	107	721.707	732	-9.63202e+006	-9.66728e+006	-2.50081e+007	1.73891e+000	9632020	9667280	25008100	154387
733	-9.68972e+006	-9.69349e+006	-2.50576e+007	2.00139e+000	9689720	9693490	25057600	178514			93	0.5	107	1019.63	733	-9.64351e+006	-9.66563e+006	-2.49899e+007	2.00139e+000	9643510	9665630	24989900	177495
734	-9.63886e+006	-9.65388e+006	-2.48701e+007	1.35620e+000	9638860	9653880	24870100	119259			57	0.5	113	705.415	734	-9.61481e+006	-9.63168e+006	-2.47941e+007	1.35620e+000	9614810	9631680	24794100	118553
735	-9.64721e+006	-9.66062e+006	-2.48975e+007	1.73396e+000	9647210	9660620	24897500	152800			57.2	0.5	112	930.903	735	-9.62202e+006	-9.63550e+006	-2.48197e+007	1.73396e+000	9622020	9635500	24819700	151869
736	-9.64481e+006	-9.66960e+006	-2.48787e+007	1.87606e+000	9644810	9669600	24878700	165124			58.9	0.5	112	1160.46	736	-9.61811e+006	-9.65350e+006	-2.47857e+007	1.87606e+000	9618110	9653500	24785700	163964
737	-9.65208e+006	-9.67494e+006	-2.49031e+007	1.11010e+000	9652080	9674940	24903100	97889.6			58.9	0.5	111	688.738	737	-9.62498e+006	-9.65688e+006	-2.48104e+007	1.11010e+000	9624980	9656880	24810400	97200.9
738	-9.71502e+006	-9.99291e+006	-2.48424e+007	1.01870e+000	9715020	9992910	24842400	89976.2			76	0.5	98.5	2841.47	738	-9.63248e+006	-1.01397e+007	-2.43583e+007	1.01870e+000	9632480	10139700	24358300	87134.8
739	-9.70540e+006	-9.94846e+006	-2.48475e+007	1.36446e+000	9705400	9948460	24847500	120456			78.4	0.5	98.2	3935.56	739	-9.61147e+006	-1.00508e+007	-2.43612e+007	1.36446e+000	9611470	10050800	24361200	116521
740	-9.69806e+006	-9.93830e+006	-2.48277e+007	1.69827e+000	9698060	9938300	24827700	149682			77.8	0.5	98.9	4930.51	740	-9.60310e+006	-1.00396e+007	-2.43383e+007	1.69827e+000	9603100	10039600	24338300	144752
741	-9.52917e+006	-9.55454e+006	-2.46502e+007	1.36086e+000	9529170	9554540	24650200	117495			128	0.5	126	136.377	741	-9.50199e+006	-9.54567e+006	-2.46412e+007	1.36086e+000	9501990	9545670	24641200	117358
742	-9.44105e+006	-9.46495e+006	-2.43722e+007	1.20778e+000	9441050	9464950	24372200	101997			128	0.5	136	183.39	742	-9.41459e+006	-9.45417e+006	-2.43546e+007	1.20778e+000	9414590	9454170	24354600	101813
743	-9.44357e+006	-9.46803e+006	-2.43823e+007	1.45049e+000	9443570	9468030	24382300	122591			129	0.5	136	219.516	743	-9.41628e+006	-9.45711e+006	-2.43650e+007	1.45049e+000	9416280	9457110	24365000	122371
744	-1.01079e+007	-1.01135e+007	-2.63561e+007	1.69849e+000	10107900	10113500	26356100	167221			29.7	0.5	61.9	-283.829	744	-1.01247e+007	-1.01360e+007	-2.63738e+007	1.69849e+000	10124700	10136000	26373800	167505
745	-1.01603e+007	-1.01889e+007	-2.66116e+007	1.70144e+000	10160300	10188900	26611600	170617			32.2	0.5	52.5	-221.499	745	-1.01471e+007	-1.01911e+007	-2.66339e+007	1.70144e+000	10147100	10191100	26633900	170838
746	-1.01523e+007	-1.01791e+007	-2.65794e+007	1.63141e+000	10152300	10179100	26579400	163214			32.7	0.5	53.7	-242.511	746	-1.01417e+007	-1.01824e+007	-2.66038e+007	1.63141e+000	10141700	10182400	26603800	163456
747	-1.03149e+007	-1.03599e+007	-2.69272e+007	1.63279e+000	10314900	10359900	26927200	167829			89.1	0.5	34.6	1670.57	747	-1.02791e+007	-1.03626e+007	-2.67780e+007	1.63279e+000	10279100	10362600	26778000	166159
748	-1.03139e+007	-1.03650e+007	-2.69177e+007	1.36305e+000	10313900	10365000	26917700	140026			88.1	0.5	34.6	1469.36	748	-1.02769e+007	-1.03723e+007	-2.67593e+007	1.36305e+000	10276900	10372300	26759300	138557
749	-9.66689e+006	-9.70753e+006	-2.51378e+007	1.68877e+000	9666890	9707530	25137800	151440			41	0.5	107	-123.43	749	-9.62597e+006	-9.70278e+006	-2.51593e+007	1.68877e+000	9625970	9702780	25159300	151564
750	-9.66176e+006	-9.70191e+006	-2.51199e+007	1.72736e+000	9661760	9701910	25119900	154687			42.1	0.5	108	-90.3574	750	-9.61881e+006	-9.69598e+006	-2.51387e+007	1.72736e+000	9618810	9695980	25138700	154777
751	-9.55850e+006	-9.58499e+006	-2.47454e+007	1.31701e+000	9558500	9584990	24745400	114565			131	0.5	122	100.306	751	-9.53426e+006	-9.57761e+006	-2.47395e+007	1.31701e+000	9534260	9577610	24739500	114465
752	-9.55108e+006	-9.57733e+006	-2.47215e+007	1.02439e+000	9551080	9577330	24721500	88942.8			131	0.5	123	81.4389	752	-9.52669e+006	-9.56980e+006	-2.47151e+007	1.02439e+000	9526690	9569800	24715100	88861.4
753	-1.00350e+007	-1.00465e+007	-2.60966e+007	1.30734e+000	10035000	10046500	26096600	126293			127	0.5	71.1	-93.7666	753	-1.00464e+007	-1.00943e+007	-2.60953e+007	1.30734e+000	10046400	10094300	26095300	126387
754	-1.00372e+007	-1.00489e+007	-2.61029e+007	1.25213e+000	10037200	10048900	26102900	121017			126	0.5	70.9	-95.788	754	-1.00490e+007	-1.00984e+007	-2.61019e+007	1.25213e+000	10049000	10098400	26101900	121113
755	-1.03873e+007	-1.04098e+007	-2.72874e+007	1.33895e+000	10387300	10409800	27287400	141045			29.6	0.5	25.6	286.484	755	-1.03450e+007	-1.03945e+007	-2.72672e+007	1.33895e+000	10345000	10394500	27267200	140759
756	-1.03761e+007	-1.03993e+007	-2.72560e+007	1.37170e+000	10376100	10399300	27256000	144167			29.5	0.5	26.9	273.233	756	-1.03337e+007	-1.03845e+007	-2.72379e+007	1.37170e+000	10333700	10384500	27237900	143894
757	-1.03023e+007	-1.03305e+007	-2.70485e+007	2.05508e+000	10302300	10330500	27048500	212759			28.1	0.5	35.1	177.265	757	-1.02630e+007	-1.03202e+007	-2.70457e+007	2.05508e+000	10263000	10320200	27045700	212581
758	-1.03010e+007	-1.03295e+007	-2.70456e+007	2.00994e+000	10301000	10329500	27045600	208041			29.3	0.5	35.2	198.17	758	-1.02610e+007	-1.03186e+007	-2.70412e+007	2.00994e+000	10261000	10318600	27041200	207842
759	-9.59331e+006	-9.61903e+006	-2.48497e+007	2.71479e+000	9593310	9619030	24849700	238110			119	0.5	118	133.309	759	-9.56223e+006	-9.61144e+006	-2.48498e+007	2.71479e+000	9562230	9611440	24849800	237976
760	-9.60570e+006	-9.63247e+006	-2.48922e+007	2.44062e+000	9605700	9632470	24892200	214773			120	0.5	116	74.2008	760	-9.57475e+006	-9.62563e+006	-2.48952e+007	2.44062e+000	9574750	9625630	24895200	214699
761	-9.68147e+006	-9.72434e+006	-2.51919e+007	1.39798e+000	9681470	9724340	25191900	125885			40.4	0.5	106	-152.447	761	-9.64184e+006	-9.72117e+006	-2.52186e+007	1.39798e+000	9641840	9721170	25218600	126038
762	-9.68616e+006	-9.72765e+006	-2.52008e+007	9.84165e-001	9686160	9727650	25200800	88686			39.4	0.5	105	-115.138	762	-9.64822e+006	-9.72511e+006	-2.52283e+007	9.84165e-001	9648220	9725110	25228300	88801.1
763	-1.01185e+007	-1.01729e+007	-2.63114e+007	1.38041e+000	10118500	10172900	26311400	135640			65	0.5	53.6	2205.42	763	-1.00498e+007	-1.01155e+007	-2.60882e+007	1.38041e+000	10049800	10115500	26088200	133434
764	-1.01203e+007	-1.01211e+007	-2.63746e+007	1.91934e+000	10120300	10121100	26374600	189245			63.6	0.5	54.3	2243.34	764	-1.00218e+007	-1.00606e+007	-2.62259e+007	1.91934e+000	10021800	10060600	26225900	187001
765	-9.72124e+006	-9.85392e+006	-2.50068e+007	6.51726e-001	9721240	9853920	25006800	58094.3			67.5	0.5	99	1243.92	765	-9.65157e+006	-9.87425e+006	-2.47017e+007	6.51726e-001	9651570	9874250	24701700	56850.4
766	-9.98611e+006	-1.01302e+007	-2.65460e+007	1.79766e+000	9986110	10130200	26546000	178940			55.4	0.5	61.4	-1865.09	766	-9.87766e+006	-1.01470e+007	-2.67232e+007	1.79766e+000	9877660	10147000	26723200	180805
767	-9.97840e+006	-1.01313e+007	-2.65581e+007	1.20844e+000	9978400	10131300	26558100	120373			92.8	0.5	59.1	-941.914	767	-9.83216e+006	-1.01318e+007	-2.67064e+007	1.20844e+000	9832160	10131800	26706400	121315
768	-9.96928e+006	-1.01290e+007	-2.65579e+007	1.66255e+000	9969280	10129000	26557900	165580			93.4	0.5	60.4	-1700.17	768	-9.83561e+006	-1.01405e+007	-2.67386e+007	1.66255e+000	9835610	10140500	26738600	167280
769	-9.98688e+006	-1.01335e+007	-2.65588e+007	1.47876e+000	9986880	10133500	26558800	147327			94	0.5	59.4	-1235.52	769	-9.85744e+006	-1.01392e+007	-2.67114e+007	1.47876e+000	9857440	10139200	26711400	148563
770	-9.99694e+006	-1.01366e+007	-2.65611e+007	1.43454e+000	9996940	10136600	26561100	142968			93.4	0.5	58	-856.999	770	-9.85677e+006	-1.01317e+007	-2.66816e+007	1.43454e+000	9856770	10131700	26681600	143825
771	-9.97292e+006	-1.01278e+007	-2.65493e+007	8.94141e-001	9972920	10127800	26549300	89004.1			91.8	0.5	58.7	-612.453	771	-9.81189e+006	-1.01221e+007	-2.66873e+007	8.94141e-001	9811890	10122100	26687300	89616.5
772	-9.98696e+006	-1.01321e+007	-2.65529e+007	8.45758e-001	9986960	10132100	26552900	84228.2			92.3	0.5	58.1	-472.59	772	-9.83190e+006	-1.01231e+007	-2.66712e+007	8.45758e-001	9831900	10123100	26671200	84700.7
773	-9.94565e+006	-1.01240e+007	-2.65612e+007	1.71104e+000	9945650	10124000	26561200	170382			92.5	0.5	61.3	-2007.97	773	-9.79910e+006	-1.01384e+007	-2.67666e+007	1.71104e+000	9799100	10138400	26766600	172390
774	-9.70521e+006	-9.77266e+006	-2.53657e+007	1.44861e+000	9705210	9772660	25365700	132134			49	0.5	99.7	-337.076	774	-9.63718e+006	-9.76884e+006	-2.54181e+007	1.44861e+000	9637180	9768840	25418100	132471
775	-9.69902e+006	-9.76109e+006	-2.53246e+007	1.56324e+000	9699020	9761090	25324600	142156			48.4	0.5	101	-285.66	775	-9.63436e+006	-9.75604e+006	-2.53686e+007	1.56324e+000	9634360	9756040	25368600	142441
776	-9.69530e+006	-9.75653e+006	-2.53097e+007	1.68101e+000	9695300	9756530	25309700	152692			49.5	0.5	101	-241.772	776	-9.62675e+006	-9.74930e+006	-2.53487e+007	1.68101e+000	9626750	9749300	25348700	152934
777	-9.70178e+006	-9.76914e+006	-2.53547e+007	1.45031e+000	9701780	9769140	25354700	132177			50	0.5	99.9	-294.372	777	-9.62952e+006	-9.76341e+006	-2.54036e+007	1.45031e+000	9629520	9763410	25403600	132471
778	-9.71724e+006	-9.78943e+006	-2.54222e+007	1.39561e+000	9717240	9789430	25422200	127841			48.6	0.5	98.1	-432.111	778	-9.65020e+006	-9.78865e+006	-2.54860e+007	1.39561e+000	9650200	9788650	25486000	128273
779	-9.71209e+006	-9.78569e+006	-2.54120e+007	1.43532e+000	9712090	9785690	25412000	131371			49.5	0.5	98.4	-413.269	779	-9.63973e+006	-9.78309e+006	-2.54738e+007	1.43532e+000	9639730	9783090	25473800	131784
780	-9.93469e+006	-9.94073e+006	-2.58231e+007	1.71656e+000	9934690	9940730	25823100	162377			43.5	0.5	84.1	-863.908	780	-9.97161e+006	-1.00019e+007	-2.58821e+007	1.71656e+000	9971610	10001900	25882100	163241
781	-9.93683e+006	-9.94016e+006	-2.58186e+007	1.75074e+000	9936830	9940160	25818600	165564			42.4	0.5	84	-794.944	781	-9.96922e+006	-1.00040e+007	-2.58702e+007	1.75074e+000	9969220	10004000	25870200	166359
782	-9.90970e+006	-9.92275e+006	-2.57746e+007	1.75546e+000	9909700	9922750	25774600	165421			42.3	0.5	85.7	-788.057	782	-9.94856e+006	-9.96002e+006	-2.58298e+007	1.75546e+000	9948560	9960020	25829800	166209
783	-9.90659e+006	-9.92313e+006	-2.57792e+007	1.76813e+000	9906590	9923130	25779200	166659			43.3	0.5	85.8	-875.87	783	-9.95036e+006	-9.95532e+006	-2.58418e+007	1.76813e+000	9950360	9955320	25841800	167535
784	-9.95857e+006	-9.96010e+006	-2.58706e+007	1.79472e+000	9958570	9960100	25870600	170412			44.8	0.5	82.7	-1005.36	784	-9.99506e+006	-1.00467e+007	-2.59331e+007	1.79472e+000	9995060	10046700	25933100	171417
785	-9.93205e+006	-9.94149e+006	-2.58288e+007	1.79330e+000	9932050	9941490	25828800	169696			44.6	0.5	84.2	-1000.22	785	-9.97429e+006	-9.99885e+006	-2.58961e+007	1.79330e+000	9974290	9998850	25896100	170696
786	-9.72658e+006	-9.77740e+006	-2.53637e+007	1.27482e+000	9726580	9777400	25363700	116309			41.8	0.5	99.8	-316.087	786	-9.68831e+006	-9.77968e+006	-2.54112e+007	1.27482e+000	9688310	9779680	25411200	116625
787	-9.71378e+006	-9.76427e+006	-2.53228e+007	1.31046e+000	9713780	9764270	25322800	119185			42.1	0.5	101	-285.239	787	-9.67194e+006	-9.76476e+006	-2.53666e+007	1.31046e+000	9671940	9764760	25366600	119470
788	-9.71525e+006	-9.76769e+006	-2.53353e+007	1.37025e+000	9715250	9767690	25335300	124737			43	0.5	101	-313.863	788	-9.67068e+006	-9.76808e+006	-2.53815e+007	1.37025e+000	9670680	9768080	25381500	125051
789	-9.72606e+006	-9.77875e+006	-2.53697e+007	9.60612e-001	9726060	9778750	25369700	87678.7			42.6	0.5	99.6	-242.875	789	-9.68388e+006	-9.78047e+006	-2.54189e+007	9.60612e-001	9683880	9780470	25418900	87921.6
790	-9.74292e+006	-9.79048e+006	-2.54008e+007	1.46166e+000	9742920	9790480	25400800	133747			40.7	0.5	98.6	-392.574	790	-9.71199e+006	-9.79486e+006	-2.54496e+007	1.46166e+000	9711990	9794860	25449600	134140
791	-9.74194e+006	-9.79209e+006	-2.54083e+007	1.36660e+000	9741940	9792090	25408300	125114			41.6	0.5	98.4	-380.007	791	-9.70710e+006	-9.79608e+006	-2.54595e+007	1.36660e+000	9707100	9796080	25459500	125494
792	-1.01951e+007	-1.02372e+007	-2.67745e+007	1.36241e+000	10195100	10237200	26774500	138221			112	0.5	46.2	-67.4076	792	-1.01562e+007	-1.02318e+007	-2.67912e+007	1.36241e+000	10156200	10231800	26791200	138288
793	-1.02042e+007	-1.02455e+007	-2.67989e+007	1.27687e+000	10204200	10245500	26798900	129776			112	0.5	45.2	-35.3617	793	-1.01647e+007	-1.02391e+007	-2.68126e+007	1.27687e+000	10164700	10239100	26812600	129812
794	-9.94094e+006	-1.00640e+007	-2.63206e+007	2.03595e+000	9940940	10064000	26320600	199392			90	0.5	80.6	-6463.31	794	-1.00418e+007	-1.01966e+007	-2.67618e+007	2.03595e+000	10041800	10196600	26761800	205855
795	-9.94956e+006	-1.00484e+007	-2.62482e+007	2.05874e+000	9949560	10048400	26248200	200646			91.1	0.5	80.8	-5632.34	795	-1.00539e+007	-1.01663e+007	-2.66257e+007	2.05874e+000	10053900	10166300	26625700	206279
796	-9.92149e+006	-1.00804e+007	-2.64070e+007	2.04201e+000	9921490	10080400	26407000	201116			88.9	0.5	80.4	-7565.47	796	-1.00109e+007	-1.02293e+007	-2.69262e+007	2.04201e+000	10010900	10229300	26926200	208681
797	-9.76628e+006	-1.00160e+007	-2.62992e+007	1.43326e+000	9766280	10016000	26299200	139756			60.9	0.5	82.5	-4574.49	797	-9.71866e+006	-1.01214e+007	-2.67775e+007	1.43326e+000	9718660	10121400	26777500	144330
798	-9.67151e+006	-9.99013e+006	-2.62881e+007	1.68090e+000	9671510	9990130	26288100	163525			61.8	0.5	83.3	-5322.73	798	-9.51442e+006	-1.00737e+007	-2.67866e+007	1.68090e+000	9514420	10073700	26786600	168848
799	-1.02812e+007	-1.03099e+007	-2.69854e+007	1.22104e+000	10281200	10309900	26985400	125834			107	0.5	36.9	288.526	799	-1.02383e+007	-1.02936e+007	-2.69618e+007	1.22104e+000	10238300	10293600	26961800	125545
800	-1.02923e+007	-1.03186e+007	-2.70099e+007	1.41488e+000	10292300	10318600	27009900	146077			107	0.5	35.9	384.284	800	-1.02507e+007	-1.03014e+007	-2.69809e+007	1.41488e+000	10250700	10301400	26980900	145693
801	-9.63773e+006	-9.67166e+006	-2.50204e+007	1.68713e+000	9637730	9671660	25020400	149939			40.1	0.5	111	12.4664	801	-9.59988e+006	-9.66443e+006	-2.50287e+007	1.68713e+000	9599880	9664430	25028700	149926
802	-9.64042e+006	-9.67411e+006	-2.50277e+007	1.83008e+000	9640420	9674110	25027700	162737			38.7	0.5	111	-4.52455	802	-9.60351e+006	-9.66743e+006	-2.50373e+007	1.83008e+000	9603510	9667430	25037300	162741
803	-9.58768e+006	-9.66969e+006	-2.46452e+007	7.12220e-001	9587680	9669690	24645200	61631			78.1	0.5	119	740.722	803	-9.55210e+006	-9.69651e+006	-2.44730e+007	7.12220e-001	9552100	9696510	24473000	60890.3
804	-9.58208e+006	-9.66206e+006	-2.46299e+007	4.31004e-001	9582080	9662060	24629900	37249.3			77.7	0.5	119	438.288	804	-9.54724e+006	-9.68807e+006	-2.44615e+007	4.31004e-001	9547240	9688070	24461500	36811.1
805	-9.57915e+006	-9.65715e+006	-2.46229e+007	6.02439e-001	9579150	9657150	24622900	52034.1			78.1	0.5	120	601.715	805	-9.54470e+006	-9.68143e+006	-2.44578e+007	6.02439e-001	9544700	9681430	24457800	51432.4
806	-9.58412e+006	-9.66354e+006	-2.46368e+007	6.58212e-001	9584120	9663540	24636800	56916			78.7	0.5	119	672.103	806	-9.54877e+006	-9.68756e+006	-2.44683e+007	6.58212e-001	9548770	9687560	24468300	56243.9
807	-9.69536e+006	-9.74183e+006	-2.52495e+007	1.59161e+000	9695360	9741830	25249500	143950			68.9	0.5	86.5	4047.56	807	-9.31862e+006	-9.57560e+006	-2.49469e+007	1.59161e+000	9318620	9575600	24946900	139903
808	-9.71082e+006	-9.74074e+006	-2.50774e+007	1.46232e+000	9710820	9740740	25077400	130740			69.6	0.5	86	5212.17	808	-9.35617e+006	-9.50348e+006	-2.46146e+007	1.46232e+000	9356170	9503480	24614600	125527
809	-9.66553e+006	-9.81338e+006	-2.48197e+007	1.41895e+000	9665530	9813380	24819700	124693			70.4	0.5	85.5	7078.38	809	-9.40254e+006	-9.43566e+006	-2.41226e+007	1.41895e+000	9402540	9435660	24122600	117615
810	-9.58857e+006	-9.66858e+006	-2.46499e+007	7.37168e-001	9588570	9668580	24649900	63810.4			79.2	0.5	119	749.527	810	-9.55372e+006	-9.69444e+006	-2.44817e+007	7.37168e-001	9553720	9694440	24481700	63060.9
811	-9.59160e+006	-9.67061e+006	-2.46603e+007	7.52464e-001	9591600	9670610	24660300	65186.4			79.9	0.5	118	770.73	811	-9.55648e+006	-9.69636e+006	-2.44910e+007	7.52464e-001	9556480	9696360	24491000	64415.7
812	-1.02209e+007	-1.02552e+007	-2.68219e+007	1.82137e+000	10220900	10255200	26821900	185457			33.5	0.5	44.2	-22.3132	812	-1.01841e+007	-1.02488e+007	-2.68327e+007	1.82137e+000	10184100	10248800	26832700	185479
813	-1.02091e+007	-1.02428e+007	-2.67831e+007	1.77626e+000	10209100	10242800	26783100	180354			33.2	0.5	45.8	-76.758	813	-1.01760e+007	-1.02382e+007	-2.67975e+007	1.77626e+000	10176000	10238200	26797500	180431
814	-9.58716e+006	-9.59350e+006	-2.47192e+007	1.35262e+000	9587160	9593500	24719200	117514			98.4	0.5	120	553.965	814	-9.56727e+006	-9.57124e+006	-2.46602e+007	1.35262e+000	9567270	9571240	24660200	116960
815	-9.59582e+006	-9.59893e+006	-2.47492e+007	1.42407e+000	9595820	9598930	24749200	124005			99	0.5	119	545.34	815	-9.57458e+006	-9.57661e+006	-2.46950e+007	1.42407e+000	9574580	9576610	24695000	123459
816	-1.03422e+007	-1.04112e+007	-2.69874e+007	2.04688e+000	10342200	10411200	26987400	211426			83.6	0.5	31.2	2531.35	816	-1.03033e+007	-1.04381e+007	-2.68013e+007	2.04688e+000	10303300	10438100	26801300	208895
817	-1.03408e+007	-1.04021e+007	-2.69908e+007	2.42221e+000	10340800	10402100	26990800	250214			85.4	0.5	31.5	2824.68	817	-1.03032e+007	-1.04228e+007	-2.68166e+007	2.42221e+000	10303200	10422800	26816600	247389
818	-1.03540e+007	-1.04146e+007	-2.70320e+007	2.42314e+000	10354000	10414600	27032000	251054			85.1	0.5	30.1	2786.56	818	-1.03173e+007	-1.04365e+007	-2.68601e+007	2.42314e+000	10317300	10436500	26860100	248268
819	-1.03526e+007	-1.04200e+007	-2.70213e+007	2.04240e+000	10352600	10420000	27021300	211474			83.3	0.5	30.1	2481.32	819	-1.03146e+007	-1.04473e+007	-2.68385e+007	2.04240e+000	10314600	10447300	26838500	208993
820	-1.02079e+007	-1.02353e+007	-2.67536e+007	8.10388e-001	10207900	10235300	26753600	82117.5			123	0.5	46.8	-26.142	820	-1.01884e+007	-1.02328e+007	-2.67631e+007	8.10388e-001	10188400	10232800	26763100	82143.7
821	-1.02146e+007	-1.02424e+007	-2.67761e+007	8.08903e-001	10214600	10242400	26776100	82101.2			123	0.5	45.9	-17.0489	821	-1.01937e+007	-1.02393e+007	-2.67843e+007	8.08903e-001	10193700	10239300	26784300	82118.3
822	-1.02211e+007	-1.02495e+007	-2.67985e+007	8.51264e-001	10221100	10249500	26798500	86541.3			124	0.5	45	-18.1598	822	-1.01995e+007	-1.02463e+007	-2.68069e+007	8.51264e-001	10199500	10246300	26806900	86559.5
823	-9.84624e+006	-9.85468e+006	-2.55599e+007	1.65193e+000	9846240	9854680	25559900	153156			25.8	0.5	91.7	-213.368	823	-9.86352e+006	-9.86809e+006	-2.55741e+007	1.65193e+000	9863520	9868090	25574100	153369
824	-9.83955e+006	-9.84989e+006	-2.55469e+007	1.81665e+000	9839550	9849890	25546900	168252			26.8	0.5	92.3	-253.42	824	-9.85872e+006	-9.85938e+006	-2.55632e+007	1.81665e+000	9858720	9859380	25563200	168506
825	-1.03146e+007	-1.03417e+007	-2.70819e+007	1.93820e+000	10314600	10341700	27081900	201149			25.7	0.5	33.9	187.645	825	-1.02757e+007	-1.03311e+007	-2.70775e+007	1.93820e+000	10275700	10331100	27077500	200961
826	-1.03171e+007	-1.03446e+007	-2.70914e+007	2.22283e+000	10317100	10344600	27091400	230844			26.9	0.5	33.5	241.011	826	-1.02771e+007	-1.03334e+007	-2.70856e+007	2.22283e+000	10277100	10333400	27085600	230603
827	-1.02723e+007	-1.08998e+007	-2.94049e+007	1.41092e+000	10272300	10899800	29404900	170155			69	0.5	73.1	-35955.3	827	-1.05758e+007	-1.17385e+007	-3.25294e+007	1.41092e+000	10575800	11738500	32529400	206110
828	-1.11004e+007	-1.13695e+007	-3.04966e+007	1.56108e+000	11100400	11369500	30496600	203597			69.4	0.5	74.1	-79175.5	828	-1.18590e+007	-1.29585e+007	-3.62322e+007	1.56108e+000	11859000	12958500	36232200	282773
829	-9.69280e+006	-9.71982e+006	-2.51621e+007	1.34025e+000	9692800	9719820	25162100	120453			25.3	0.5	107	-61.2512	829	-9.67832e+006	-9.71888e+006	-2.51728e+007	1.34025e+000	9678320	9718880	25172800	120514
830	-9.67679e+006	-9.70468e+006	-2.51163e+007	1.54908e+000	9676790	9704680	25116300	138723			25.2	0.5	108	-47.4906	830	-9.66061e+006	-9.70289e+006	-2.51251e+007	1.54908e+000	9660610	9702890	25125100	138771
831	-9.67755e+006	-9.70591e+006	-2.51205e+007	1.73584e+000	9677550	9705910	25120500	155497			26.2	0.5	108	-61.6869	831	-9.66001e+006	-9.70403e+006	-2.51304e+007	1.73584e+000	9660010	9704030	25130400	155559
832	-9.69403e+006	-9.72229e+006	-2.51710e+007	1.69451e+000	9694030	9722290	25171000	152392			26.2	0.5	106	-99.5177	832	-9.67998e+006	-9.72194e+006	-2.51836e+007	1.69451e+000	9679980	9721940	25183600	152492
833	-9.70461e+006	-9.73042e+006	-2.51936e+007	1.25267e+000	9704610	9730420	25193600	112861			24.4	0.5	106	-63.0581	833	-9.69337e+006	-9.73024e+006	-2.52042e+007	1.25267e+000	9693370	9730240	25204200	112924
834	-9.70734e+006	-9.73354e+006	-2.52036e+007	1.10583e+000	9707340	9733540	25203600	99707.6			25.2	0.5	105	-64.9571	834	-9.69607e+006	-9.73368e+006	-2.52155e+007	1.10583e+000	9696070	9733680	25215500	99772.5
835	-1.04109e+007	-1.04625e+007	-2.72167e+007	1.60660e+000	10410900	10462500	27216700	168654			84.9	0.5	23.8	1727.28	835	-1.03768e+007	-1.04827e+007	-2.70572e+007	1.60660e+000	10376800	10482700	27057200	166927
836	-1.04014e+007	-1.04536e+007	-2.71869e+007	1.71575e+000	10401400	10453600	27186900	179729			85.1	0.5	24.9	1855.06	836	-1.03670e+007	-1.04736e+007	-2.70264e+007	1.71575e+000	10367000	10473600	27026400	177874
837	-1.04013e+007	-1.04230e+007	-2.72170e+007	1.95865e+000	10401300	10423000	27217000	205481			55	0.5	25.3	1542.17	837	-1.03726e+007	-1.04176e+007	-2.71054e+007	1.95865e+000	10372600	10417600	27105400	203938
838	-1.03989e+007	-1.04266e+007	-2.72036e+007	1.92459e+000	10398900	10426600	27203600	201739			56.8	0.5	25.5	1614.89	838	-1.03691e+007	-1.04252e+007	-2.70835e+007	1.92459e+000	10369100	10425200	27083500	200124
839	-1.04091e+007	-1.04363e+007	-2.72355e+007	1.97107e+000	10409100	10436300	27235500	207084			56.6	0.5	24.4	1642.46	839	-1.03796e+007	-1.04352e+007	-2.71163e+007	1.97107e+000	10379600	10435200	27116300	205441
840	-1.04113e+007	-1.04327e+007	-2.72483e+007	1.99456e+000	10411300	10432700	27248300	209718			54.8	0.5	24.2	1551.26	840	-1.03831e+007	-1.04277e+007	-2.71381e+007	1.99456e+000	10383100	10427700	27138100	208166
841	-1.00253e+007	-1.00363e+007	-2.60670e+007	1.04581e+000	10025300	10036300	26067000	100803			130	0.5	72.1	-61.2542	841	-1.00356e+007	-1.00807e+007	-2.60646e+007	1.04581e+000	10035600	10080700	26064600	100865
842	-1.00175e+007	-1.00290e+007	-2.60427e+007	1.20279e+000	10017500	10029000	26042700	115724			129	0.5	73	-76.8896	842	-1.00283e+007	-1.00750e+007	-2.60407e+007	1.20279e+000	10028300	10075000	26040700	115801
843	-9.49821e+006	-9.54648e+006	-2.44027e+007	1.45199e+000	9498210	9546480	24402700	123142			84.7	0.5	130	967.952	843	-9.47307e+006	-9.55202e+006	-2.42945e+007	1.45199e+000	9473070	9552020	24294500	122174
844	-9.49695e+006	-9.54690e+006	-2.43972e+007	1.17006e+000	9496950	9546900	24397200	99192			83.8	0.5	131	795.329	844	-9.47151e+006	-9.55345e+006	-2.42866e+007	1.17006e+000	9471510	9553450	24286600	98396.6
845	-9.49708e+006	-9.54304e+006	-2.44016e+007	1.28638e+000	9497080	9543040	24401600	109080			85.8	0.5	131	834.468	845	-9.47231e+006	-9.54654e+006	-2.42968e+007	1.28638e+000	9472310	9546540	24296800	108246
846	-9.80070e+006	-9.81236e+006	-2.54324e+007	1.47317e+000	9800700	9812360	25432400	135243			19.8	0.5	96.4	-89.7436	846	-9.81160e+006	-9.81663e+006	-2.54390e+007	1.47317e+000	9811600	9816630	25439000	135333
847	-9.79471e+006	-9.80801e+006	-2.54206e+007	1.50871e+000	9794710	9808010	25420600	138375			20.7	0.5	96.9	-101.127	847	-9.80458e+006	-9.81232e+006	-2.54284e+007	1.50871e+000	9804580	9812320	25428400	138476
848	-9.46294e+006	-9.48536e+006	-2.44337e+007	1.02320e+000	9462940	9485360	24433700	86838.5			30	0.5	133	153.21	848	-9.44083e+006	-9.47546e+006	-2.44154e+007	1.02320e+000	9440830	9475460	24415400	86685.3
849	-9.47072e+006	-9.49345e+006	-2.44590e+007	1.33938e+000	9470720	9493450	24459000	113902			30.3	0.5	132	195.072	849	-9.44811e+006	-9.48363e+006	-2.44415e+007	1.33938e+000	9448110	9483630	24441500	113707
850	-9.47227e+006	-9.49614e+006	-2.44685e+007	1.24412e+000	9472270	9496140	24468500	105878			29	0.5	132	174.1	850	-9.44971e+006	-9.48657e+006	-2.44519e+007	1.24412e+000	9449710	9486570	24451900	105704
851	-9.46396e+006	-9.48760e+006	-2.44419e+007	1.16989e+000	9463960	9487600	24441900	99350.1			28.9	0.5	133	169.168	851	-9.44194e+006	-9.47793e+006	-2.44244e+007	1.16989e+000	9441940	9477930	24424400	99180.9
852	-9.45475e+006	-9.47708e+006	-2.44081e+007	9.55470e-001	9454750	9477080	24408100	80924.6			30	0.5	134	143.603	852	-9.43337e+006	-9.46730e+006	-2.43895e+007	9.55470e-001	9433370	9467300	24389500	80781
853	-9.46784e+006	-9.49657e+006	-2.44746e+007	1.45717e+000	9467840	9496570	24474600	124055			18.1	0.5	132	178.232	853	-9.44612e+006	-9.48782e+006	-2.44606e+007	1.45717e+000	9446120	9487820	24460600	123877
854	-9.46556e+006	-9.49365e+006	-2.44650e+007	9.47353e-001	9465560	9493650	24465000	80591.4			18.9	0.5	133	115.632	854	-9.44357e+006	-9.48487e+006	-2.44511e+007	9.47353e-001	9443570	9484870	24451100	80475.8
855	-9.76083e+006	-9.80066e+006	-2.54245e+007	1.93094e+000	9760830	9800660	25424500	177043			38.3	0.5	97.6	-493.055	855	-9.74103e+006	-9.80659e+006	-2.54685e+007	1.93094e+000	9741030	9806590	25468500	177536
856	-9.75841e+006	-9.79599e+006	-2.54078e+007	1.47981e+000	9758410	9795990	25407800	135513			37.3	0.5	98.3	-349.682	856	-9.73868e+006	-9.80122e+006	-2.54489e+007	1.47981e+000	9738680	9801220	25448900	135863
857	-9.74326e+006	-9.78357e+006	-2.53722e+007	1.19443e+000	9743260	9783570	25372200	109073			37.8	0.5	99.4	-266.848	857	-9.71899e+006	-9.78748e+006	-2.54125e+007	1.19443e+000	9718990	9787480	25412500	109340
858	-9.74407e+006	-9.78624e+006	-2.53823e+007	1.43381e+000	9744070	9786240	25382300	131029			38.7	0.5	99.1	-335.675	858	-9.71745e+006	-9.79013e+006	-2.54248e+007	1.43381e+000	9717450	9790130	25424800	131365
859	-9.55641e+006	-9.58148e+006	-2.47331e+007	1.80617e+000	9556410	9581480	24733100	156969			124	0.5	122	148.375	859	-9.52759e+006	-9.57304e+006	-2.47274e+007	1.80617e+000	9527590	9573040	24727400	156821
860	-9.55677e+006	-9.58205e+006	-2.47351e+007	1.69105e+000	9556770	9582050	24735100	146987			125	0.5	122	135.282	860	-9.52850e+006	-9.57380e+006	-2.47296e+007	1.69105e+000	9528500	9573800	24729600	146852
861	-9.56741e+006	-9.59302e+006	-2.47693e+007	1.68653e+000	9567410	9593020	24769300	146989			125	0.5	121	120.873	861	-9.53925e+006	-9.58510e+006	-2.47651e+007	1.68653e+000	9539250	9585100	24765100	146868
862	-9.56770e+006	-9.59309e+006	-2.47693e+007	1.81369e+000	9567700	9593090	24769300	158073			124	0.5	121	135.228	862	-9.53892e+006	-9.58495e+006	-2.47648e+007	1.81369e+000	9538920	9584950	24764800	157937
863	-1.01006e+007	-1.01108e+007	-2.63521e+007	1.51689e+000	10100600	10110800	26352100	149282			96.5	0.5	69.2	-2094.7	863	-1.01893e+007	-1.02572e+007	-2.65165e+007	1.51689e+000	10189300	10257200	26516500	151377
864	-1.01043e+007	-1.01109e+007	-2.63152e+007	1.61267e+000	10104300	10110900	26315200	158334			97.5	0.5	69.7	-1997.58	864	-1.01799e+007	-1.02793e+007	-2.64558e+007	1.61267e+000	10179900	10279300	26455800	160332
865	-1.00878e+007	-1.01086e+007	-2.63562e+007	1.70131e+000	10087800	10108600	26356200	167442			97.7	0.5	68.1	-2033.7	865	-1.01738e+007	-1.02075e+007	-2.65026e+007	1.70131e+000	10173800	10207500	26502600	169476
866	-1.00753e+007	-1.01140e+007	-2.63907e+007	1.66035e+000	10075300	10114000	26390700	163764			96.7	0.5	67.7	-2245.28	866	-1.01818e+007	-1.01823e+007	-2.65633e+007	1.66035e+000	10181800	10182300	26563300	166009
867	-1.04731e+007	-1.05009e+007	-2.75742e+007	4.39079e-001	10473100	10500900	27574200	47204.5			134	0.5	14.9	48.0012	867	-1.04306e+007	-1.04893e+007	-2.75691e+007	4.39079e-001	10430600	10489300	27569100	47156.5
868	-1.04773e+007	-1.05048e+007	-2.75859e+007	6.99521e-001	10477300	10504800	27585900	75267.2			133	0.5	14.4	79.4322	868	-1.04349e+007	-1.04930e+007	-2.75802e+007	6.99521e-001	10434900	10493000	27580200	75187.8
869	-1.04717e+007	-1.04993e+007	-2.75687e+007	8.42303e-001	10471700	10499300	27568700	90519.6			132	0.5	15.1	102.758	869	-1.04293e+007	-1.04872e+007	-2.75618e+007	8.42303e-001	10429300	10487200	27561800	90416.9
870	-9.72598e+006	-9.88039e+006	-2.49997e+007	1.61104e+000	9725980	9880390	24999700	143605			68.4	0.5	98.2	3317.87	870	-9.65293e+006	-9.91474e+006	-2.46668e+007	1.61104e+000	9652930	9914740	24666800	140287
871	-1.02330e+007	-1.03776e+007	-2.65745e+007	4.48945e-001	10233000	10377600	26574500	45073			73	0.5	41.7	886.558	871	-1.01740e+007	-1.04460e+007	-2.62650e+007	4.48945e-001	10174000	10446000	26265000	44186.4
872	-9.50486e+006	-9.51671e+006	-2.44597e+007	6.73282e-001	9504860	9516710	24459700	57308.6			99.8	0.5	130	264.068	872	-9.48707e+006	-9.50306e+006	-2.44006e+007	6.73282e-001	9487070	9503060	24400600	57044.5
873	-1.01564e+007	-1.01904e+007	-2.66218e+007	1.50060e+000	10156400	10190400	26621800	150572			34.7	0.5	52.2	-226.14	873	-1.01374e+007	-1.01923e+007	-2.66485e+007	1.50060e+000	10137400	10192300	26648500	150798
874	-1.01557e+007	-1.01853e+007	-2.66016e+007	1.96866e+000	10155700	10185300	26601600	197263			33.8	0.5	53	-289.799	874	-1.01400e+007	-1.01877e+007	-2.66270e+007	1.96866e+000	10140000	10187700	26627000	197553
875	-1.01482e+007	-1.01719e+007	-2.65544e+007	3.43075e-001	10148200	10171900	26554400	34261.9			119	0.5	54.8	-36.0803	875	-1.01479e+007	-1.01756e+007	-2.65699e+007	3.43075e-001	10147900	10175600	26569900	34298
876	-1.01488e+007	-1.01712e+007	-2.65511e+007	6.12302e-001	10148800	10171200	26551100	61135.7			119	0.5	54.8	-64.9331	876	-1.01502e+007	-1.01753e+007	-2.65663e+007	6.12302e-001	10150200	10175300	26566300	61200.6
877	-1.01524e+007	-1.01764e+007	-2.65683e+007	5.02214e-001	10152400	10176400	26568300	50205.9			119	0.5	54.2	-51.0236	877	-1.01504e+007	-1.01796e+007	-2.65837e+007	5.02214e-001	10150400	10179600	26583700	50256.9
878	-1.01324e+007	-1.01985e+007	-2.66790e+007	7.56480e-001	10132400	10198500	26679000	76171.6			99	0.5	50.1	-32.0532	878	-1.00527e+007	-1.01853e+007	-2.67045e+007	7.56480e-001	10052700	10185300	26704500	76203.7
879	-1.01420e+007	-1.02040e+007	-2.66916e+007	6.75582e-001	10142000	10204000	26691600	68095.1			99.1	0.5	49.3	-5.98875	879	-1.00658e+007	-1.01902e+007	-2.67114e+007	6.75582e-001	10065800	10190200	26711400	68101.1
880	-1.01358e+007	-1.02002e+007	-2.66824e+007	6.54312e-001	10135800	10200200	26682400	65903.1			98.4	0.5	49.7	3.12009	880	-1.00563e+007	-1.01853e+007	-2.67010e+007	6.54312e-001	10056300	10185300	26701000	65900
881	-1.03459e+007	-1.03704e+007	-2.71677e+007	8.58251e-001	10345900	10370400	27167700	89629.3			31	0.5	30.3	151.707	881	-1.03041e+007	-1.03564e+007	-2.71526e+007	8.58251e-001	10304100	10356400	27152600	89477.5
882	-1.03558e+007	-1.03798e+007	-2.71966e+007	5.01799e-001	10355800	10379800	27196600	52513.8			31.4	0.5	29.2	95.2592	882	-1.03141e+007	-1.03655e+007	-2.71796e+007	5.01799e-001	10314100	10365500	27179600	52418.5
883	-1.03501e+007	-1.03752e+007	-2.71832e+007	8.86811e-001	10350100	10375200	27183200	92714.1			30.6	0.5	29.7	161.678	883	-1.03079e+007	-1.03610e+007	-2.71674e+007	8.86811e-001	10307900	10361000	27167400	92552.4
884	-1.00725e+007	-1.01599e+007	-2.65809e+007	1.11158e+000	10072500	10159900	26580900	111071			93	0.5	53.7	-49.3793	884	-9.95413e+006	-1.01395e+007	-2.66159e+007	1.11158e+000	9954130	10139500	26615900	111120
885	-1.00887e+007	-1.01659e+007	-2.65895e+007	9.28096e-001	10088700	10165900	26589500	92816			93.2	0.5	52.7	59.6268	885	-9.97778e+006	-1.01430e+007	-2.66069e+007	9.28096e-001	9977780	10143000	26606900	92756.4
886	-1.00911e+007	-1.01631e+007	-2.65754e+007	9.08234e-001	10091100	10163100	26575400	90746			92.3	0.5	52.8	138.357	886	-9.97864e+006	-1.01368e+007	-2.65803e+007	9.08234e-001	9978640	10136800	26580300	90607.6
887	-9.71397e+006	-9.73999e+006	-2.52234e+007	1.85891e+000	9713970	9739990	25223400	167867			25.9	0.5	105	-136.483	887	-9.70293e+006	-9.74073e+006	-2.52375e+007	1.85891e+000	9702930	9740730	25237500	168004
888	-1.00138e+007	-1.01402e+007	-2.65592e+007	1.28076e+000	10013800	10140200	26559200	127661			92.7	0.5	57	-572.744	888	-9.87318e+006	-1.01300e+007	-2.66580e+007	1.28076e+000	9873180	10130000	26658000	128234
889	-1.00934e+007	-1.00962e+007	-2.62857e+007	6.39246e-001	10093400	10096200	26285700	62618.9			129	0.5	64	-40.8367	889	-1.01015e+007	-1.01277e+007	-2.62873e+007	6.39246e-001	10101500	10127700	26287300	62659.7
890	-1.00937e+007	-1.00961e+007	-2.62869e+007	6.33634e-001	10093700	10096100	26286900	62074.2			130	0.5	63.9	-40.7739	890	-1.01017e+007	-1.01271e+007	-2.62887e+007	6.33634e-001	10101700	10127100	26288700	62114.9
891	-1.00998e+007	-1.01015e+007	-2.63066e+007	7.52057e-001	10099800	10101500	26306600	73782.3			130	0.5	63.2	-46.2998	891	-1.01075e+007	-1.01312e+007	-2.63083e+007	7.52057e-001	10107500	10131200	26308300	73828.6
892	-9.85350e+006	-9.95003e+006	-2.59423e+007	1.80478e+000	9853500	9950030	25942300	171911			54.1	0.5	85	-2466.55	892	-9.86327e+006	-1.00018e+007	-2.61442e+007	1.80478e+000	9863270	10001800	26144200	174378
893	-9.85685e+006	-9.94338e+006	-2.59117e+007	1.43417e+000	9856850	9943380	25911700	136325			53.1	0.5	85.4	-1776.03	893	-9.86876e+006	-9.99093e+006	-2.60942e+007	1.43417e+000	9868760	9990930	26094200	138101
894	-9.46604e+006	-9.49413e+006	-2.44665e+007	7.20998e-001	9466040	9494130	24466500	61342.7			23.1	0.5	132	90.9278	894	-9.44467e+006	-9.48530e+006	-2.44518e+007	7.20998e-001	9444670	9485300	24451800	61251.8
895	-9.45833e+006	-9.48644e+006	-2.44428e+007	8.82456e-001	9458330	9486440	24442800	74937.5			23.1	0.5	133	111.894	895	-9.43763e+006	-9.47772e+006	-2.44278e+007	8.82456e-001	9437630	9477720	24427800	74825.7
896	-1.04719e+007	-1.05003e+007	-2.75728e+007	7.36840e-001	10471900	10500300	27572800	79207.4			135	0.5	14.9	74.9772	896	-1.04293e+007	-1.04889e+007	-2.75688e+007	7.36840e-001	10429300	10488900	27568800	79132.5
897	-1.00531e+007	-1.01195e+007	-2.64352e+007	9.02906e-001	10053100	10119500	26435200	89294.8			52.8	0.5	65.8	-1074.06	897	-1.00808e+007	-1.01673e+007	-2.66031e+007	9.02906e-001	10080800	10167300	26603100	90368.9
898	-1.00614e+007	-1.01140e+007	-2.64043e+007	1.00472e+000	10061400	10114000	26404300	99167.2			52.1	0.5	66.2	-1101.62	898	-1.01036e+007	-1.01612e+007	-2.65552e+007	1.00472e+000	10103600	10161200	26555200	100269
899	-1.00670e+007	-1.01151e+007	-2.64034e+007	1.12045e+000	10067000	10115100	26403400	110593			52.7	0.5	66.9	-1372.45	899	-1.01272e+007	-1.01703e+007	-2.65687e+007	1.12045e+000	10127200	10170300	26568700	111966
900	-1.00408e+007	-1.01197e+007	-2.64484e+007	8.23168e-001	10040800	10119700	26448400	81465.9			52.6	0.5	64.8	-912.892	900	-1.00438e+007	-1.01601e+007	-2.66104e+007	8.23168e-001	10043800	10160100	26610400	82378.8
901	-1.00227e+007	-1.01217e+007	-2.64746e+007	1.11937e+000	10022700	10121700	26474600	110946			53.4	0.5	64.2	-1256.42	901	-9.99605e+006	-1.01570e+007	-2.66455e+007	1.11937e+000	9996050	10157000	26645500	112202
902	-1.00094e+007	-1.01271e+007	-2.65100e+007	1.62703e+000	10009400	10127100	26510000	161618			53.9	0.5	63	-1841.51	902	-9.95283e+006	-1.01571e+007	-2.66891e+007	1.62703e+000	9952830	10157100	26689100	163460
903	-1.00321e+007	-1.01236e+007	-2.64729e+007	9.13253e-001	10032100	10123600	26472900	90520.2			52.6	0.5	63.8	-940.465	903	-1.00084e+007	-1.01561e+007	-2.66296e+007	9.13253e-001	10008400	10156100	26629600	91460.7
904	-1.00533e+007	-1.01184e+007	-2.64305e+007	1.05510e+000	10053300	10118400	26430500	104313			51.8	0.5	65.1	-1084.81	904	-1.00719e+007	-1.01588e+007	-2.65770e+007	1.05510e+000	10071900	10158800	26577000	105398
905	-1.00763e+007	-1.01114e+007	-2.63791e+007	1.37685e+000	10076300	10111400	26379100	135696			51.2	0.5	66.6	-1426.87	905	-1.01387e+007	-1.01603e+007	-2.65163e+007	1.37685e+000	10138700	10160300	26516300	137123
906	-1.00886e+007	-1.01092e+007	-2.63577e+007	1.61935e+000	10088600	10109200	26357700	159394			52.4	0.5	68.2	-1922.47	906	-1.01708e+007	-1.01907e+007	-2.65073e+007	1.61935e+000	10170800	10190700	26507300	161317
907	-1.00885e+007	-1.01059e+007	-2.63443e+007	1.54559e+000	10088500	10105900	26344300	151994			51.3	0.5	68	-1640.87	907	-1.01616e+007	-1.01830e+007	-2.64774e+007	1.54559e+000	10161600	10183000	26477400	153635
908	-1.00600e+007	-1.01178e+007	-2.64215e+007	1.38833e+000	10060000	10117800	26421500	137189			53.6	0.5	66.9	-1850.68	908	-1.01150e+007	-1.01759e+007	-2.66038e+007	1.38833e+000	10115000	10175900	26603800	139039
909	-1.00015e+007	-1.01308e+007	-2.65330e+007	1.59382e+000	10001500	10130800	26533000	158549			54.2	0.5	61.5	-1579.27	909	-9.91348e+006	-1.01498e+007	-2.66988e+007	1.59382e+000	9913480	10149800	26698800	160128
910	-1.01014e+007	-1.01071e+007	-2.63073e+007	1.61271e+000	10101400	10107100	26307300	158242			52.2	0.5	69.7	-1882.78	910	-1.01700e+007	-1.02513e+007	-2.64436e+007	1.61271e+000	10170000	10251300	26443600	160124
911	-1.00874e+007	-1.01128e+007	-2.63737e+007	1.53604e+000	10087400	10112800	26373700	151357			53.4	0.5	68.5	-2048.55	911	-1.01805e+007	-1.01940e+007	-2.65436e+007	1.53604e+000	10180500	10194000	26543600	153406
912	-9.99136e+006	-1.01321e+007	-2.65483e+007	8.57789e-001	9991360	10132100	26548300	85405.6			91.6	0.5	57.7	-390.649	912	-9.82856e+006	-1.01179e+007	-2.66534e+007	8.57789e-001	9828560	10117900	26653400	85796.3
913	-1.00147e+007	-1.01369e+007	-2.65447e+007	1.29231e+000	10014700	10136900	26544700	128686			91.6	0.5	56.6	-347.642	913	-9.86419e+006	-1.01184e+007	-2.66199e+007	1.29231e+000	9864190	10118400	26619900	129034
914	-1.00155e+007	-1.01428e+007	-2.65680e+007	1.37774e+000	10015500	10142800	26568000	137414			94	0.5	57.1	-736.269	914	-9.88506e+006	-1.01376e+007	-2.66771e+007	1.37774e+000	9885060	10137600	26677100	138151
915	-1.00235e+007	-1.01272e+007	-2.64964e+007	1.28416e+000	10023500	10127200	26496400	127471			52.9	0.5	62.7	-1284.13	915	-9.97709e+006	-1.01544e+007	-2.66540e+007	1.28416e+000	9977090	10154400	26654000	128755
916	-9.96641e+006	-1.01275e+007	-2.65547e+007	1.97367e+000	9966410	10127500	26554700	196514			56.5	0.5	61.3	-2057.31	916	-9.83046e+006	-1.01393e+007	-2.67388e+007	1.97367e+000	9830460	10139300	26738800	198571
917	-1.00444e+007	-1.01229e+007	-2.64580e+007	1.11714e+000	10044400	10122900	26458000	110639			51.7	0.5	63.9	-1078.59	917	-1.00348e+007	-1.01558e+007	-2.66020e+007	1.11714e+000	10034800	10155800	26602000	111717
918	-1.00627e+007	-1.01160e+007	-2.64114e+007	1.19111e+000	10062700	10116000	26411400	117624			50.9	0.5	65.3	-1129.92	918	-1.00921e+007	-1.01556e+007	-2.65437e+007	1.19111e+000	10092100	10155600	26543700	118754
919	-1.00944e+007	-1.01247e+007	-2.62610e+007	1.15829e+000	10094400	10124700	26261000	113326			51.7	0.5	71	-1286.55	919	-1.01673e+007	-1.03035e+007	-2.63802e+007	1.15829e+000	10167300	10303500	26380200	114612
920	-1.00922e+007	-1.01330e+007	-2.62437e+007	1.19711e+000	10092200	10133000	26243700	117001			52.2	0.5	71.9	-1410.91	920	-1.01719e+007	-1.03357e+007	-2.63668e+007	1.19711e+000	10171900	10335700	26366800	118412
921	-1.00849e+007	-1.01270e+007	-2.62201e+007	9.65213e-001	10084900	10127000	26220100	94173.3			51.3	0.5	72.1	-1027.66	921	-1.01590e+007	-1.03214e+007	-2.63286e+007	9.65213e-001	10159000	10321400	26328600	95201
922	-1.00988e+007	-1.01042e+007	-2.62995e+007	1.34894e+000	10098800	10104200	26299500	132283			51.2	0.5	69.4	-1407.73	922	-1.01608e+007	-1.02364e+007	-2.64206e+007	1.34894e+000	10160800	10236400	26420600	133690
923	-1.00907e+007	-1.01148e+007	-2.62558e+007	1.19759e+000	10090700	10114800	26255800	117109			50.9	0.5	70.7	-1196.23	923	-1.01559e+007	-1.02734e+007	-2.63637e+007	1.19759e+000	10155900	10273400	26363700	118305
924	-1.00922e+007	-1.01023e+007	-2.63259e+007	1.26200e+000	10092200	10102300	26325900	123956			50.3	0.5	68	-1202.65	924	-1.01544e+007	-1.01886e+007	-2.64426e+007	1.26200e+000	10154400	10188600	26442600	125159
925	-1.00800e+007	-1.01077e+007	-2.63600e+007	1.24567e+000	10080000	10107700	26360000	122614			50.2	0.5	66.8	-1152.66	925	-1.01472e+007	-1.01534e+007	-2.64798e+007	1.24567e+000	10147200	10153400	26479800	123767
926	-1.00031e+007	-1.01352e+007	-2.65494e+007	1.52685e+000	10003100	10135200	26549400	152061			54.5	0.5	60.1	-1291.91	926	-9.89683e+006	-1.01456e+007	-2.66983e+007	1.52685e+000	9896830	10145600	26698300	153353
927	-1.00054e+007	-1.01392e+007	-2.65634e+007	1.26236e+000	10005400	10139200	26563400	125846			94.6	0.5	58.2	-850.739	927	-9.88101e+006	-1.01400e+007	-2.66914e+007	1.26236e+000	9881010	10140000	26691400	126697
928	-1.01067e+007	-1.01163e+007	-2.63198e+007	1.75962e+000	10106700	10116300	26319800	172832			53.2	0.5	70.1	-2326.28	928	-1.01843e+007	-1.02793e+007	-2.64740e+007	1.75962e+000	10184300	10279300	26474000	175159
929	-1.00977e+007	-1.01354e+007	-2.62639e+007	1.70884e+000	10097700	10135400	26263900	167255			53.1	0.5	71.7	-2216.04	929	-1.01828e+007	-1.03442e+007	-2.64028e+007	1.70884e+000	10182800	10344200	26402800	169471
930	-1.00812e+007	-1.01336e+007	-2.61982e+007	1.24378e+000	10081200	10133600	26198200	121183			52.1	0.5	73.3	-1428.16	930	-1.01631e+007	-1.03543e+007	-2.63123e+007	1.24378e+000	10163100	10354300	26312300	122611
931	-1.00887e+007	-1.01455e+007	-2.62171e+007	1.42469e+000	10088700	10145500	26217100	139019			53	0.5	73.3	-1841.55	931	-1.01794e+007	-1.03859e+007	-2.63473e+007	1.42469e+000	10179400	10385900	26347300	140861
932	-9.97560e+006	-1.01262e+007	-2.65402e+007	1.79948e+000	9975600	10126200	26540200	179019			56	0.5	63.1	-2326.29	932	-9.87829e+006	-1.01542e+007	-2.67519e+007	1.79948e+000	9878290	10154200	26751900	181345
933	-1.00489e+007	-1.01215e+007	-2.64477e+007	1.56052e+000	10048900	10121500	26447700	154452			54.5	0.5	66.7	-2266.08	933	-1.00889e+007	-1.01810e+007	-2.66509e+007	1.56052e+000	10088900	10181000	26650900	156719
934	-9.72428e+006	-9.77087e+006	-2.53393e+007	6.50632e-001	9724280	9770870	25339300	59255			61.9	0.5	95.9	347.083	934	-9.60613e+006	-9.72901e+006	-2.52864e+007	6.50632e-001	9606130	9729010	25286400	58908
935	-9.71199e+006	-9.78184e+006	-2.53964e+007	8.44421e-001	9711990	9781840	25396400	77201.3			61.2	0.5	95.2	265.278	935	-9.57889e+006	-9.74547e+006	-2.53808e+007	8.44421e-001	9578890	9745470	25380800	76936
936	-9.70980e+006	-9.77876e+006	-2.53860e+007	8.72789e-001	9709800	9778760	25386000	79732.6			60.6	0.5	95.8	238.607	936	-9.58349e+006	-9.74517e+006	-2.53750e+007	8.72789e-001	9583490	9745170	25375000	79493.9
937	-9.72358e+006	-9.76871e+006	-2.53311e+007	8.69005e-001	9723580	9768710	25331100	79095.6			61.4	0.5	96.4	425.263	937	-9.61185e+006	-9.72970e+006	-2.52834e+007	8.69005e-001	9611850	9729700	25283400	78670.4
938	-9.72133e+006	-9.82560e+006	-2.50355e+007	7.63237e-001	9721330	9825600	25035500	68138.8			66.5	0.5	99.1	1335.96	938	-9.65359e+006	-9.82217e+006	-2.47621e+007	7.63237e-001	9653590	9822170	24762100	66802.9
939	-9.70095e+006	-9.78891e+006	-2.54363e+007	7.53297e-001	9700950	9788910	25436300	69053			59.9	0.5	95.2	72.2338	939	-9.56376e+006	-9.75992e+006	-2.54550e+007	7.53297e-001	9563760	9759920	25455000	68980.8
940	-9.69986e+006	-9.79162e+006	-2.54485e+007	7.04487e-001	9699860	9791620	25448500	64633.6			60.5	0.5	94.6	77.2409	940	-9.55421e+006	-9.76054e+006	-2.54671e+007	7.04487e-001	9554210	9760540	25467100	64556.4
941	-9.73946e+006	-9.76169e+006	-2.52866e+007	8.02534e-001	9739460	9761690	25286600	72834.2			62.8	0.5	96.3	613.175	941	-9.63540e+006	-9.71372e+006	-2.51946e+007	8.02534e-001	9635400	9713720	25194600	72221
942	-9.73092e+006	-9.76853e+006	-2.53231e+007	8.02880e-001	9730920	9768530	25323100	73044.8			62.6	0.5	95.5	541.438	942	-9.61311e+006	-9.72144e+006	-2.52484e+007	8.02880e-001	9613110	9721440	25248400	72503.4
943	-9.71656e+006	-9.78342e+006	-2.53983e+007	9.72481e-001	9716560	9783420	25398300	88928.4			61.9	0.5	94.7	370.177	943	-9.58028e+006	-9.74396e+006	-2.53733e+007	9.72481e-001	9580280	9743960	25373300	88558.2
944	-9.81282e+006	-9.92320e+006	-2.58733e+007	1.18766e+000	9812820	9923200	25873300	112505			53.7	0.5	86.7	-1419.05	944	-9.78045e+006	-9.96100e+006	-2.60602e+007	1.18766e+000	9780450	9961000	26060200	113924
945	-9.80581e+006	-9.92768e+006	-2.58986e+007	1.47221e+000	9805810	9927680	25898600	139690			54.5	0.5	86.4	-1935.76	945	-9.76749e+006	-9.96870e+006	-2.61046e+007	1.47221e+000	9767490	9968700	26104600	141626
946	-9.98988e+006	-1.01320e+007	-2.65494e+007	1.71119e+000	9989880	10132000	26549400	170383			94.8	0.5	60.3	-1613.04	946	-9.88100e+006	-1.01453e+007	-2.67129e+007	1.71119e+000	9881000	10145300	26712900	171996
947	-1.00095e+007	-1.01390e+007	-2.65586e+007	1.57946e+000	10009500	10139000	26558600	157417			95.4	0.5	58.9	-1186.52	947	-9.90087e+006	-1.01456e+007	-2.66942e+007	1.57946e+000	9900870	10145600	26694200	158603
948	-9.97173e+006	-1.01273e+007	-2.65484e+007	2.08623e+000	9971730	10127300	26548400	207649			94.1	0.5	61.7	-2467.83	948	-9.86520e+006	-1.01496e+007	-2.67462e+007	2.08623e+000	9865200	10149600	26746200	210117
949	-1.00109e+007	-1.01302e+007	-2.65214e+007	1.31766e+000	10010900	10130200	26521400	130993			90.4	0.5	56.7	-164.792	949	-9.84886e+006	-1.01045e+007	-2.65783e+007	1.31766e+000	9848860	10104500	26578300	131158
950	-9.98458e+006	-1.01259e+007	-2.65300e+007	1.21036e+000	9984580	10125900	26530000	120345			90.7	0.5	57.8	-456.381	950	-9.81311e+006	-1.01074e+007	-2.66257e+007	1.21036e+000	9813110	10107400	26625700	120801
951	-1.00364e+007	-1.01421e+007	-2.65443e+007	1.70671e+000	10036400	10142100	26544300	170008			91.5	0.5	55.5	-150.051	951	-9.89378e+006	-1.01187e+007	-2.65913e+007	1.70671e+000	9893780	10118700	26591300	170158
952	-1.00370e+007	-1.01343e+007	-2.65119e+007	1.42540e+000	10037000	10134300	26511900	141673			90.2	0.5	55.6	126.996	952	-9.88873e+006	-1.01035e+007	-2.65344e+007	1.42540e+000	9888730	10103500	26534400	141546
953	-1.00066e+007	-1.01215e+007	-2.64898e+007	1.36116e+000	10006600	10121500	26489800	135015			89.3	0.5	57	20.7344	953	-9.83663e+006	-1.00892e+007	-2.65281e+007	1.36116e+000	9836630	10089200	26528100	134994
954	-1.00387e+007	-1.01252e+007	-2.64731e+007	1.43658e+000	10038700	10125200	26473100	142409			88.9	0.5	55.9	415.289	954	-9.88749e+006	-1.00867e+007	-2.64670e+007	1.43658e+000	9887490	10086700	26467000	141994
955	-1.00628e+007	-1.01531e+007	-2.65629e+007	1.30221e+000	10062800	10153100	26562900	129938			92.2	0.5	54.2	24.0283	955	-9.93517e+006	-1.01287e+007	-2.65909e+007	1.30221e+000	9935170	10128700	26590900	129914
956	-1.01098e+007	-1.01734e+007	-2.65990e+007	1.03269e+000	10109800	10173400	26599000	103380			93	0.5	51.6	213.867	956	-1.00071e+007	-1.01470e+007	-2.65936e+007	1.03269e+000	10007100	10147000	26593600	103166
957	-1.00264e+007	-1.01468e+007	-2.65734e+007	1.31386e+000	10026400	10146800	26573400	131115			94.9	0.5	57	-707.483	957	-9.90761e+006	-1.01439e+007	-2.66804e+007	1.31386e+000	9907610	10143900	26680400	131823
958	-1.00434e+007	-1.01533e+007	-2.65831e+007	1.75952e+000	10043400	10153300	26583100	175755			95	0.5	55.6	-626.941	958	-9.92496e+006	-1.01440e+007	-2.66635e+007	1.75952e+000	9924960	10144000	26663500	176382
959	-1.00678e+007	-1.01632e+007	-2.65992e+007	1.97594e+000	10067800	10163200	26599200	197670			95.2	0.5	54.2	-417.882	959	-9.95671e+006	-1.01501e+007	-2.66568e+007	1.97594e+000	9956710	10150100	26656800	198088
960	-1.00289e+007	-1.01454e+007	-2.65654e+007	2.94497e+000	10028900	10145400	26565400	293741			56.9	0.5	56.1	-747.976	960	-9.88989e+006	-1.01286e+007	-2.66357e+007	2.94497e+000	9889890	10128600	26635700	294489
961	-1.00257e+007	-1.01463e+007	-2.65724e+007	2.57347e+000	10025700	10146300	26572400	256796			55.3	0.5	56.8	-1021.46	961	-9.89736e+006	-1.01366e+007	-2.66610e+007	2.57347e+000	9897360	10136600	26661000	257817
962	-1.00216e+007	-1.01431e+007	-2.65632e+007	1.51226e+000	10021600	10143100	26563200	150797			54.2	0.5	57.9	-800.76	962	-9.90501e+006	-1.01403e+007	-2.66684e+007	1.51226e+000	9905010	10140300	26668400	151598
963	-1.00203e+007	-1.01403e+007	-2.65531e+007	1.29699e+000	10020300	10140300	26553100	129239			53.6	0.5	59.1	-916.355	963	-9.92086e+006	-1.01471e+007	-2.66801e+007	1.29699e+000	9920860	10147100	26680100	130155
964	-1.00174e+007	-1.01311e+007	-2.65185e+007	1.48727e+000	10017400	10131100	26518500	147841			53.1	0.5	61.6	-1366.98	964	-9.94841e+006	-1.01512e+007	-2.66695e+007	1.48727e+000	9948410	10151200	26669500	149208
965	-1.00840e+007	-1.01181e+007	-2.63988e+007	1.60297e+000	10084000	10118100	26398800	158216			54.3	0.5	68.5	-2397.26	965	-1.01901e+007	-1.01915e+007	-2.65924e+007	1.60297e+000	10190100	10191500	26592400	160613
966	-9.99732e+006	-1.01250e+007	-2.65134e+007	1.62435e+000	9997320	10125000	26513400	161358			55.6	0.5	64.8	-2384.87	966	-9.95220e+006	-1.01691e+007	-2.67387e+007	1.62435e+000	9952200	10169100	26738700	163742
967	-1.00319e+007	-1.01396e+007	-2.65385e+007	2.76309e+000	10031900	10139600	26538500	275106			58.6	0.5	55.8	-60.1149	967	-9.88301e+006	-1.01126e+007	-2.65773e+007	2.76309e+000	9883010	10112600	26577300	275167
968	-1.00758e+007	-1.01410e+007	-2.61688e+007	1.12704e+000	10075800	10141000	26168800	109601			52.8	0.5	74.7	-1388.46	968	-1.01663e+007	-1.03922e+007	-2.62874e+007	1.12704e+000	10166300	10392200	26287400	110989
969	-1.00815e+007	-1.01604e+007	-2.61729e+007	1.45694e+000	10081500	10160400	26172900	141770			53.5	0.5	75.1	-2045.02	969	-1.01849e+007	-1.04484e+007	-2.63071e+007	1.45694e+000	10184900	10448400	26307100	143815
970	-1.00635e+007	-1.01257e+007	-2.61338e+007	1.16431e+000	10063500	10125700	26133800	112921			52.7	0.5	75.9	-1429.41	970	-1.01535e+007	-1.03747e+007	-2.62526e+007	1.16431e+000	10153500	10374700	26252600	114351
971	-1.00376e+007	-1.01268e+007	-2.64808e+007	1.20449e+000	10037600	10126800	26480800	119463			51.8	0.5	62.7	-1092.13	971	-1.00046e+007	-1.01532e+007	-2.66217e+007	1.20449e+000	10004600	10153200	26621700	120555
972	-9.94447e+006	-1.01238e+007	-2.65613e+007	2.06640e+000	9944470	10123800	26561300	205766			57.6	0.5	61.2	-2204.06	972	-9.78344e+006	-1.01316e+007	-2.67545e+007	2.06640e+000	9783440	10131600	26754500	207970
973	-1.00696e+007	-1.01293e+007	-2.61554e+007	1.28164e+000	10069600	10129300	26155400	124494			51.9	0.5	74.6	-1422.5	973	-1.01521e+007	-1.03602e+007	-2.62613e+007	1.28164e+000	10152100	10360200	26261300	125917
974	-1.00552e+007	-1.01208e+007	-2.64385e+007	1.22170e+000	10055200	10120800	26438500	120854			50.7	0.5	64.1	-1094.65	974	-1.00590e+007	-1.01537e+007	-2.65692e+007	1.22170e+000	10059000	10153700	26569200	121949
975	-1.00751e+007	-1.01267e+007	-2.61802e+007	1.18179e+000	10075100	10126700	26180200	114987			51.1	0.5	73.3	-1220.61	975	-1.01506e+007	-1.03350e+007	-2.62805e+007	1.18179e+000	10150600	10335000	26280500	116207
976	-1.00802e+007	-1.01192e+007	-2.62087e+007	1.17565e+000	10080200	10119200	26208700	114599			50.5	0.5	72	-1140.96	976	-1.01484e+007	-1.02997e+007	-2.63069e+007	1.17565e+000	10148400	10299700	26306900	115740
977	-1.00952e+007	-1.01029e+007	-2.62860e+007	1.25714e+000	10095200	10102900	26286000	123163			50.2	0.5	69.3	-1175.49	977	-1.01518e+007	-1.02274e+007	-2.63931e+007	1.25714e+000	10151800	10227400	26393100	124338
978	-1.00865e+007	-1.01107e+007	-2.62427e+007	1.23722e+000	10086500	10110700	26242700	120867			49.9	0.5	70.6	-1133.37	978	-1.01473e+007	-1.02615e+007	-2.63404e+007	1.23722e+000	10147300	10261500	26340400	122000
979	-1.00929e+007	-1.00987e+007	-2.63105e+007	1.13639e+000	10092900	10098700	26310500	111502			49.4	0.5	68.1	-973.717	979	-1.01475e+007	-1.01900e+007	-2.64129e+007	1.13639e+000	10147500	10190000	26412900	112475
980	-1.00714e+007	-1.01134e+007	-2.63920e+007	1.25241e+000	10071400	10113400	26392000	123531			50	0.5	65.5	-1099.99	980	-1.01105e+007	-1.01522e+007	-2.65117e+007	1.25241e+000	10110500	10152200	26511700	124631
981	-1.00841e+007	-1.01048e+007	-2.63444e+007	1.13708e+000	10084100	10104800	26344400	111813			49.3	0.5	66.8	-957.936	981	-1.01482e+007	-1.01547e+007	-2.64512e+007	1.13708e+000	10148200	10154700	26451200	112771
982	-9.73873e+006	-9.77819e+006	-2.51540e+007	1.18442e+000	9738730	9778190	25154000	106551			64.3	0.5	98.1	1450.13	982	-9.68225e+006	-9.72395e+006	-2.49774e+007	1.18442e+000	9682250	9723950	24977400	105101
983	-9.75022e+006	-9.75678e+006	-2.52224e+007	1.34454e+000	9750220	9756780	25222400	121503			63.9	0.5	96.6	1460.3	983	-9.66663e+006	-9.69255e+006	-2.50768e+007	1.34454e+000	9666630	9692550	25076800	120042
984	-9.74862e+006	-9.75970e+006	-2.52129e+007	1.09789e+000	9748620	9759700	25212900	99151.2			63.4	0.5	97.5	1090.31	984	-9.68392e+006	-9.69709e+006	-2.50781e+007	1.09789e+000	9683920	9697090	25078100	98060.9
985	-9.73906e+006	-9.75771e+006	-2.52707e+007	9.57292e-001	9739060	9757710	25270700	86779.9			62.4	0.5	97	708.477	985	-9.64248e+006	-9.71201e+006	-2.51805e+007	9.57292e-001	9642480	9712010	25180500	86071.5
986	-9.71691e+006	-9.83146e+006	-2.50116e+007	4.82305e-001	9716910	9831460	25011600	42989.1			67	0.5	99.7	862.037	986	-9.64986e+006	-9.84005e+006	-2.47289e+007	4.82305e-001	9649860	9840050	24728900	42127
987	-9.72816e+006	-9.78139e+006	-2.51076e+007	8.95133e-001	9728160	9781390	25107600	80263.5			64.5	0.5	99.6	1132.38	987	-9.67344e+006	-9.74588e+006	-2.49195e+007	8.95133e-001	9673440	9745880	24919500	79131.2
988	-9.72022e+006	-9.79520e+006	-2.50614e+007	8.33144e-001	9720220	9795200	25061400	74476.5			65.3	0.5	100	1178.89	988	-9.66317e+006	-9.77904e+006	-2.48444e+007	8.33144e-001	9663170	9779040	24844400	73297.6
989	-9.73700e+006	-9.76769e+006	-2.51574e+007	1.00869e+000	9737000	9767690	25157400	90747			63.7	0.5	98.9	1093.72	989	-9.68590e+006	-9.71367e+006	-2.50026e+007	1.00869e+000	9685900	9713670	25002600	89653.3
990	-9.70904e+006	-9.77633e+006	-2.53768e+007	9.75897e-001	9709040	9776330	25376800	89092.2			60	0.5	96.4	220.468	990	-9.59008e+006	-9.74588e+006	-2.53713e+007	9.75897e-001	9590080	9745880	25371300	88871.7
991	-9.72072e+006	-9.76526e+006	-2.53199e+007	9.61243e-001	9720720	9765260	25319900	87416.6			60.9	0.5	97.1	434.72	991	-9.61425e+006	-9.72862e+006	-2.52766e+007	9.61243e-001	9614250	9728620	25276600	86981.8
992	-9.69878e+006	-9.78812e+006	-2.54353e+007	1.20245e+000	9698780	9788120	25435300	110214			59.1	0.5	95.6	34.1113	992	-9.56828e+006	-9.76290e+006	-2.54627e+007	1.20245e+000	9568280	9762900	25462700	110180
993	-9.70848e+006	-9.77234e+006	-2.53611e+007	1.02031e+000	9708480	9772340	25361100	93041.5			59.4	0.5	97.1	225.154	993	-9.59614e+006	-9.74332e+006	-2.53548e+007	1.02031e+000	9596140	9743320	25354800	92816.3
994	-9.70325e+006	-9.78556e+006	-2.54203e+007	1.36417e+000	9703250	9785560	25420300	124913			58.4	0.5	96.4	5.55094	994	-9.58261e+006	-9.76307e+006	-2.54491e+007	1.36417e+000	9582610	9763070	25449100	124907
995	-9.69447e+006	-9.79875e+006	-2.54830e+007	8.41704e-001	9694470	9798750	25483000	77405.4			59.6	0.5	94.4	-42.8426	995	-9.54667e+006	-9.77321e+006	-2.55265e+007	8.41704e-001	9546670	9773210	25526500	77448.2
996	-9.69856e+006	-9.79736e+006	-2.54732e+007	1.00510e+000	9698560	9797360	25473200	92373.8			60.9	0.5	94	77.6931	996	-9.54365e+006	-9.76573e+006	-2.54989e+007	1.00510e+000	9543650	9765730	25498900	92296.1
997	-9.75056e+006	-9.76347e+006	-2.52828e+007	1.42428e+000	9750560	9763470	25282800	129252			63.6	0.5	95.4	1297.48	997	-9.64450e+006	-9.70958e+006	-2.51686e+007	1.42428e+000	9644500	9709580	25168600	127954
998	-9.72415e+006	-9.78379e+006	-2.53922e+007	1.28760e+000	9724150	9783790	25392200	117709			62.6	0.5	94.3	623.854	998	-9.58624e+006	-9.74013e+006	-2.53517e+007	1.28760e+000	9586240	9740130	25351700	117085
999	-9.73700e+006	-9.76117e+006	-2.52869e+007	2.19974e+000	9737000	9761170	25286900	199634			87.7	0.5	96.7	1676.43	999	-9.63452e+006	-9.71357e+006	-2.51948e+007	2.19974e+000	9634520	9713570	25194800	197957
1000	-9.75296e+006	-9.76176e+006	-2.52286e+007	1.46548e+000	9752960	9761760	25228600	132502			86.1	0.5	96.5	1650.3	1000	-9.67492e+006	-9.69439e+006	-2.50760e+007	1.46548e+000	9674920	9694390	25076000	130852
1001	-9.70036e+006	-9.79484e+006	-2.54612e+007	1.45643e+000	9700360	9794840	25461200	133743			92.3	0.5	95.7	-141.451	1001	-9.56903e+006	-9.77415e+006	-2.55079e+007	1.45643e+000	9569030	9774150	25507900	133885
1002	-9.69419e+006	-9.79819e+006	-2.54810e+007	1.46768e+000	9694190	9798190	25481000	134952			91.8	0.5	94.9	-153.302	1002	-9.55042e+006	-9.77541e+006	-2.55317e+007	1.46768e+000	9550420	9775410	25531700	135105
1003	-9.70891e+006	-9.78325e+006	-2.54052e+007	2.04797e+000	9708910	9783250	25405200	187343			90.4	0.5	95.9	384.045	1003	-9.58113e+006	-9.75259e+006	-2.54077e+007	2.04797e+000	9581130	9752590	25407700	186959
1004	-9.72027e+006	-9.76573e+006	-2.53223e+007	2.17017e+000	9720270	9765730	25322300	197390			89.2	0.5	97.1	1073.58	1004	-9.60998e+006	-9.72678e+006	-2.52734e+007	2.17017e+000	9609980	9726780	25273400	196316
1005	-9.74653e+006	-9.75326e+006	-2.52108e+007	2.04102e+000	9746530	9753260	25210800	184277			86.9	0.5	97.9	2061.99	1005	-9.67630e+006	-9.69413e+006	-2.50736e+007	2.04102e+000	9676300	9694130	25073600	182215
1006	-9.74370e+006	-9.78437e+006	-2.51681e+007	1.56664e+000	9743700	9784370	25168100	141094			85.5	0.5	97.4	2051.49	1006	-9.68350e+006	-9.72748e+006	-2.49790e+007	1.56664e+000	9683500	9727480	24979000	139043
1007	-9.73034e+006	-9.80678e+006	-2.50911e+007	2.50397e+000	9730340	9806780	25091100	224361			84.5	0.5	98.4	3996.32	1007	-9.66449e+006	-9.78008e+006	-2.48487e+007	2.50397e+000	9664490	9780080	24848700	220365
1008	-9.70477e+006	-9.85086e+006	-2.49426e+007	9.61205e-001	9704770	9850860	24942600	85281.1			81.8	0.5	98.6	2321.07	1008	-9.61410e+006	-9.86483e+006	-2.45580e+007	9.61205e-001	9614100	9864830	24558000	82960
1009	-9.70430e+006	-9.77969e+006	-2.53953e+007	1.57953e+000	9704300	9779690	25395300	144378			91.4	0.5	96.6	188.668	1009	-9.58196e+006	-9.75258e+006	-2.54069e+007	1.57953e+000	9581960	9752580	25406900	144189
1010	-9.70218e+006	-9.79542e+006	-2.54617e+007	6.34977e-001	9702180	9795420	25461700	58313.6			94.5	0.5	96.2	-135.582	1010	-9.58320e+006	-9.78135e+006	-2.55232e+007	6.34977e-001	9583200	9781350	25523200	58449.1
1011	-9.70212e+006	-9.79961e+006	-2.54789e+007	9.10680e-001	9702120	9799610	25478900	83735.3			93.9	0.5	95.7	-201.574	1011	-9.57659e+006	-9.78461e+006	-2.55431e+007	9.10680e-001	9576590	9784610	25543100	83936.9
1012	-9.69665e+006	-9.80272e+006	-2.54971e+007	8.66648e-001	9696650	9802720	25497100	79782.3			93.4	0.5	95	-195.673	1012	-9.56139e+006	-9.78606e+006	-2.55642e+007	8.66648e-001	9561390	9786060	25564200	79978
1013	-9.69664e+006	-9.81207e+006	-2.55353e+007	1.03191e+000	9696640	9812070	25535300	95254.4			93.1	0.5	94.2	-300.855	1013	-9.55317e+006	-9.79628e+006	-2.56142e+007	1.03191e+000	9553170	9796280	25614200	95555.3
1014	-9.70074e+006	-9.77843e+006	-2.53937e+007	9.01992e-001	9700740	9778430	25393700	82432.5			94.9	0.5	98	-86.6609	1014	-9.59566e+006	-9.76261e+006	-2.54341e+007	9.01992e-001	9595660	9762610	25434100	82519.1
1015	-9.70349e+006	-9.81676e+006	-2.55476e+007	1.06657e+000	9703490	9816760	25547600	98551.6			94.2	0.5	94.3	-439.24	1015	-9.57158e+006	-9.80757e+006	-2.56420e+007	1.06657e+000	9571580	9807570	25642000	98990.9
1016	-9.69731e+006	-9.82215e+006	-2.55758e+007	1.70662e+000	9697310	9822150	25575800	157992			92.9	0.5	93.4	-735.946	1016	-9.54962e+006	-9.81068e+006	-2.56767e+007	1.70662e+000	9549620	9810680	25676700	158728
1017	-9.70399e+006	-9.80984e+006	-2.55188e+007	1.04031e+000	9703990	9809840	25518800	95929.5			94.8	0.5	95	-363.078	1017	-9.57920e+006	-9.79969e+006	-2.56021e+007	1.04031e+000	9579200	9799690	25602100	96292.6
1018	-9.70399e+006	-9.80256e+006	-2.54891e+007	7.89770e-001	9703990	9802560	25489100	72673			95.2	0.5	95.8	-233.217	1018	-9.58570e+006	-9.79165e+006	-2.55628e+007	7.89770e-001	9585700	9791650	25562800	72906.2
1019	-9.71458e+006	-9.90944e+006	-2.49240e+007	1.59996e+000	9714580	9909440	24924000	141921			80.2	0.5	98.5	3906.02	1019	-9.63221e+006	-9.97678e+006	-2.45201e+007	1.59996e+000	9632210	9976780	24520100	138015
1020	-9.71424e+006	-9.95671e+006	-2.48754e+007	1.33656e+000	9714240	9956710	24875400	118249			79	0.5	97.5	3801.16	1020	-9.62134e+006	-1.00552e+007	-2.43972e+007	1.33656e+000	9621340	10055200	24397200	114448
1021	-9.74244e+006	-9.79494e+006	-2.51524e+007	1.56954e+000	9742440	9794940	25152400	141224			84.7	0.5	96.6	2399.75	1021	-9.67361e+006	-9.73683e+006	-2.49292e+007	1.56954e+000	9673610	9736830	24929200	138824
1022	-9.69243e+006	-9.80500e+006	-2.55106e+007	1.63339e+000	9692430	9805000	25510600	150501			91.3	0.5	94.2	-241.813	1022	-9.53951e+006	-9.78213e+006	-2.55700e+007	1.63339e+000	9539510	9782130	25570000	150743
1023	-9.70107e+006	-9.78620e+006	-2.54251e+007	2.18975e+000	9701070	9786200	25425100	200570			89.7	0.5	95	485.626	1023	-9.55666e+006	-9.75116e+006	-2.54263e+007	2.18975e+000	9556660	9751160	25426300	200084
1024	-9.72521e+006	-9.77568e+006	-2.53580e+007	2.11383e+000	9725210	9775680	25358000	192773			88	0.5	95.5	1147.3	1024	-9.60051e+006	-9.73227e+006	-2.53053e+007	2.11383e+000	9600510	9732270	25305300	191626
1025	-9.75272e+006	-9.76172e+006	-2.52734e+007	1.79087e+000	9752720	9761720	25273400	162416			86.3	0.5	95.5	1823.02	1025	-9.64748e+006	-9.70391e+006	-2.51424e+007	1.79087e+000	9647480	9703910	25142400	160593
1026	-9.69143e+006	-9.82926e+006	-2.56108e+007	1.53606e+000	9691430	9829260	25610800	142541			92.4	0.5	92.6	-759.067	1026	-9.53135e+006	-9.81777e+006	-2.57239e+007	1.53606e+000	9531350	9817770	25723900	143300
1027	-9.70536e+006	-9.84513e+006	-2.56617e+007	1.67463e+000	9705360	9845130	25661700	155999			93.7	0.5	91.8	-1144.73	1027	-9.56007e+006	-9.84336e+006	-2.57997e+007	1.67463e+000	9560070	9843360	25799700	157143
1028	-9.69900e+006	-9.85175e+006	-2.56951e+007	1.21766e+000	9699000	9851750	25695100	113686			93	0.5	91.1	-931.139	1028	-9.54232e+006	-9.85075e+006	-2.58477e+007	1.21766e+000	9542320	9850750	25847700	114617
1029	-9.71468e+006	-9.86619e+006	-2.57384e+007	1.25767e+000	9714680	9866190	25738400	117813			93.7	0.5	90.3	-1122.96	1029	-9.57193e+006	-9.87244e+006	-2.59068e+007	1.25767e+000	9571930	9872440	25906800	118936
1030	-9.70725e+006	-9.83515e+006	-2.56190e+007	1.76260e+000	9707250	9835150	25619000	163703			94.4	0.5	92.7	-1014.66	1030	-9.57046e+006	-9.83104e+006	-2.57390e+007	1.76260e+000	9570460	9831040	25739000	164718
1031	-9.70240e+006	-9.78758e+006	-2.54294e+007	8.06595e-001	9702400	9787580	25429400	73904.3			96.1	0.5	97.3	-170.449	1031	-9.59909e+006	-9.77636e+006	-2.54869e+007	8.06595e-001	9599090	9776360	25486900	74074.7
1032	-9.70487e+006	-9.79687e+006	-2.54649e+007	8.55063e-001	9704870	9796870	25464900	78546.9			96.2	0.5	96.5	-238.323	1032	-9.59730e+006	-9.78735e+006	-2.55336e+007	8.55063e-001	9597300	9787350	25533600	78785.2
1033	-9.70048e+006	-9.77884e+006	-2.53956e+007	8.41353e-001	9700480	9778840	25395600	76900.8			96	0.5	98.1	-120.377	1033	-9.60072e+006	-9.76575e+006	-2.54419e+007	8.41353e-001	9600720	9765750	25441900	77021.2
1034	-9.71243e+006	-9.76710e+006	-2.53357e+007	1.81624e+000	9712430	9767100	25335700	165333			90.6	0.5	97.6	563.89	1034	-9.60390e+006	-9.73540e+006	-2.53147e+007	1.81624e+000	9603900	9735400	25314700	164769
1035	-9.70605e+006	-9.76780e+006	-2.53450e+007	1.62950e+000	9706050	9767800	25345000	148416			92.1	0.5	98.1	278.093	1035	-9.59977e+006	-9.74179e+006	-2.53449e+007	1.62950e+000	9599770	9741790	25344900	148138
1036	-9.70144e+006	-9.76903e+006	-2.53546e+007	1.28107e+000	9701440	9769030	25354600	116751			93.5	0.5	98.5	74.081	1036	-9.59677e+006	-9.74753e+006	-2.53714e+007	1.28107e+000	9596770	9747530	25371400	116677
1037	-9.69916e+006	-9.76997e+006	-2.53607e+007	9.71051e-001	9699160	9769970	25360700	88532.4			94.9	0.5	98.7	-25.5443	1037	-9.59895e+006	-9.75244e+006	-2.53893e+007	9.71051e-001	9598950	9752440	25389300	88558
1038	-9.73348e+006	-9.75177e+006	-2.52520e+007	2.16437e+000	9733480	9751770	25252000	195921			88.5	0.5	98.3	1529.18	1038	-9.64543e+006	-9.70888e+006	-2.51648e+007	2.16437e+000	9645430	9708880	25164800	194392
1039	-9.73539e+006	-9.76938e+006	-2.51492e+007	2.14676e+000	9735390	9769380	25149200	193026			86.2	0.5	98.9	2532.54	1039	-9.68105e+006	-9.71758e+006	-2.49789e+007	2.14676e+000	9681050	9717580	24978900	190493
1040	-9.71903e+006	-9.81623e+006	-2.50355e+007	2.33442e+000	9719030	9816230	25035500	208372			83.8	0.5	99.5	4020.33	1040	-9.65203e+006	-9.81072e+006	-2.47671e+007	2.33442e+000	9652030	9810720	24767100	204351
1041	-9.71676e+006	-9.86490e+006	-2.49775e+007	2.07802e+000	9716760	9864900	24977500	184881			81.8	0.5	99.4	4229.2	1041	-9.64497e+006	-9.90140e+006	-2.46476e+007	2.07802e+000	9644970	9901400	24647600	180652
1042	-9.70983e+006	-9.82763e+006	-2.55857e+007	1.61706e+000	9709830	9827630	25585700	149838			95.1	0.5	93.6	-842.736	1042	-9.58302e+006	-9.82341e+006	-2.56953e+007	1.61706e+000	9583020	9823410	25695300	150681
1043	-9.71162e+006	-9.81908e+006	-2.55490e+007	1.26120e+000	9711620	9819080	25549000	116564			95.8	0.5	94.5	-570.3	1043	-9.59467e+006	-9.81420e+006	-2.56460e+007	1.26120e+000	9594670	9814200	25646000	117134
1044	-9.70872e+006	-9.80768e+006	-2.55053e+007	1.15512e+000	9708720	9807680	25505300	106423			96.1	0.5	95.5	-419.281	1044	-9.59734e+006	-9.80057e+006	-2.55876e+007	1.15512e+000	9597340	9800570	25587600	106842
1045	-9.74568e+006	-9.75142e+006	-2.52092e+007	1.03515e+000	9745680	9751420	25209200	93446.4			62.8	0.5	98.3	921.064	1045	-9.67766e+006	-9.69845e+006	-2.50899e+007	1.03515e+000	9677660	9698450	25089900	92525.3
1046	-9.73537e+006	-9.75516e+006	-2.52640e+007	9.92480e-001	9735370	9755160	25264000	89920.7			61.9	0.5	97.7	665.634	1046	-9.64444e+006	-9.71312e+006	-2.51831e+007	9.92480e-001	9644440	9713120	25183100	89255
1047	-9.70395e+006	-9.90072e+006	-2.48893e+007	1.62365e+000	9703950	9900720	24889300	143639			79.8	0.5	99.3	4107.77	1047	-9.61834e+006	-9.97013e+006	-2.44701e+007	1.62365e+000	9618340	9970130	24470100	139531
1048	-9.70826e+006	-9.76750e+006	-2.53415e+007	8.26573e-001	9708260	9767500	25341500	75269			59	0.5	97.8	184.963	1048	-9.60305e+006	-9.73966e+006	-2.53330e+007	8.26573e-001	9603050	9739660	25333000	75084
1049	-9.70249e+006	-9.77354e+006	-2.53720e+007	9.27249e-001	9702490	9773540	25372000	84612.1			58.2	0.5	97.5	97.6684	1049	-9.59039e+006	-9.74888e+006	-2.53833e+007	9.27249e-001	9590390	9748880	25383300	84514.5
1050	-9.69416e+006	-9.80307e+006	-2.55010e+007	1.45205e+000	9694160	9803070	25501000	133705			58.6	0.5	94.6	-252.444	1050	-9.55208e+006	-9.78317e+006	-2.55618e+007	1.45205e+000	9552080	9783170	25561800	133957
1051	-9.69728e+006	-9.80751e+006	-2.55160e+007	1.88150e+000	9697280	9807510	25516000	173443			57.4	0.5	94.7	-513.03	1051	-9.56273e+006	-9.79268e+006	-2.55900e+007	1.88150e+000	9562730	9792680	25590000	173956
1052	-9.69999e+006	-9.80904e+006	-2.55196e+007	1.84345e+000	9699990	9809040	25519600	169987			56.2	0.5	94.8	-605.067	1052	-9.57568e+006	-9.79821e+006	-2.55996e+007	1.84345e+000	9575680	9798210	25599600	170592
1053	-9.69741e+006	-9.78954e+006	-2.54425e+007	1.60436e+000	9697410	9789540	25442500	147124			57.3	0.5	96.2	-147.704	1053	-9.57469e+006	-9.77026e+006	-2.54864e+007	1.60436e+000	9574690	9770260	25486400	147272
1054	-9.70212e+006	-9.83133e+006	-2.56085e+007	2.58778e+000	9702120	9831330	25608500	240142			56.2	0.5	93	-1453.78	1054	-9.56674e+006	-9.82697e+006	-2.57261e+007	2.58778e+000	9566740	9826970	25726100	241596
1055	-9.71278e+006	-9.86188e+006	-2.57227e+007	1.42823e+000	9712780	9861880	25722700	133638			56	0.5	90.5	-1246.24	1055	-9.58353e+006	-9.86996e+006	-2.58850e+007	1.42823e+000	9583530	9869960	25885000	134884
1056	-9.77166e+006	-9.90591e+006	-2.58438e+007	1.38086e+000	9771660	9905910	25843800	130444			54.7	0.5	87.9	-1645.52	1056	-9.69908e+006	-9.93613e+006	-2.60399e+007	1.38086e+000	9699080	9936130	26039900	132089
1057	-9.73295e+006	-9.88359e+006	-2.57913e+007	1.19508e+000	9732950	9883590	25791300	112403			55.7	0.5	89.2	-1281.33	1057	-9.62162e+006	-9.90227e+006	-2.59789e+007	1.19508e+000	9621620	9902270	25978900	113685
1058	-9.74342e+006	-9.88246e+006	-2.57762e+007	1.53598e+000	9743420	9882460	25776200	144339			54.8	0.5	89.4	-1570.49	1058	-9.64547e+006	-9.90184e+006	-2.59534e+007	1.53598e+000	9645470	9901840	25953400	145909
1059	-9.72625e+006	-9.86033e+006	-2.57029e+007	1.94314e+000	9726250	9860330	25702900	181605			55	0.5	91.1	-1625.21	1059	-9.61184e+006	-9.86990e+006	-2.58565e+007	1.94314e+000	9611840	9869900	25856500	183230
1060	-9.71512e+006	-9.83599e+006	-2.56146e+007	2.60041e+000	9715120	9835990	25614600	241473			54.9	0.5	92.9	-1592.88	1060	-9.59966e+006	-9.83725e+006	-2.57352e+007	2.60041e+000	9599660	9837250	25735200	243066
1061	-9.78323e+006	-9.90401e+006	-2.58245e+007	1.26509e+000	9783230	9904010	25824500	119369			53.8	0.5	88.1	-1401.26	1061	-9.72304e+006	-9.93353e+006	-2.60053e+007	1.26509e+000	9723040	9933530	26005300	120770
1062	-9.82241e+006	-9.92115e+006	-2.58553e+007	8.33731e-001	9822410	9921150	25855300	78890.9			52.9	0.5	86.9	-942.217	1062	-9.80123e+006	-9.95871e+006	-2.60300e+007	8.33731e-001	9801230	9958710	26030000	79833.1
1063	-9.85056e+006	-9.93488e+006	-2.58833e+007	1.03042e+000	9850560	9934880	25883300	97741.3			52.4	0.5	85.9	-1144.95	1063	-9.85423e+006	-9.97631e+006	-2.60490e+007	1.03042e+000	9854230	9976310	26049000	98886.2
1064	-9.75578e+006	-9.90633e+006	-2.58614e+007	1.51179e+000	9755780	9906330	25861400	142950			55.7	0.5	87.8	-1928.33	1064	-9.66658e+006	-9.93646e+006	-2.60737e+007	1.51179e+000	9666580	9936460	26073700	144878
1065	-9.71730e+006	-9.87942e+006	-2.57899e+007	1.23501e+000	9717300	9879420	25789900	116116			56.5	0.5	89.3	-1328.18	1065	-9.58889e+006	-9.89497e+006	-2.59819e+007	1.23501e+000	9588890	9894970	25981900	117445
1066	-9.70596e+006	-9.85157e+006	-2.56874e+007	1.97894e+000	9705960	9851570	25687400	184684			56.7	0.5	91.3	-1556.16	1066	-9.56881e+006	-9.85506e+006	-2.58388e+007	1.97894e+000	9568810	9855060	25838800	186240
1067	-9.69455e+006	-9.82434e+006	-2.55875e+007	1.77749e+000	9694550	9824340	25587500	164681			57.5	0.5	93.2	-831.441	1067	-9.54960e+006	-9.81474e+006	-2.56932e+007	1.77749e+000	9549600	9814740	25693200	165513
1068	-9.68946e+006	-9.80880e+006	-2.55291e+007	1.19283e+000	9689460	9808800	25529100	110047			59.8	0.5	93.5	-203.785	1068	-9.53014e+006	-9.78554e+006	-2.55934e+007	1.19283e+000	9530140	9785540	25593400	110250
1069	-9.69511e+006	-9.80177e+006	-2.54947e+007	1.32209e+000	9695110	9801770	25494700	121686			61.4	0.5	93.3	93.0439	1069	-9.52837e+006	-9.76818e+006	-2.55242e+007	1.32209e+000	9528370	9768180	25524200	121593
1070	-9.76114e+006	-9.77044e+006	-2.52534e+007	1.97991e+000	9761140	9770440	25253400	179361			64.6	0.5	95.1	2226.66	1070	-9.67364e+006	-9.70084e+006	-2.51037e+007	1.97991e+000	9673640	9700840	25103700	177134
1071	-9.72539e+006	-9.78289e+006	-2.53873e+007	1.61836e+000	9725390	9782890	25387300	147898			63.3	0.5	93.7	961.977	1071	-9.57933e+006	-9.73360e+006	-2.53319e+007	1.61836e+000	9579330	9733600	25331900	146936
1072	-9.71399e+006	-9.86247e+006	-2.49686e+007	3.77715e-001	9713990	9862470	24968600	33582.2			68.5	0.5	99	806.521	1072	-9.63690e+006	-9.89121e+006	-2.46248e+007	3.77715e-001	9636900	9891210	24624800	32775.7
1073	-9.70511e+006	-9.88936e+006	-2.49054e+007	5.00205e-001	9705110	9889360	24905400	44293.2			69.3	0.5	98.7	1253.38	1073	-9.61713e+006	-9.93952e+006	-2.44957e+007	5.00205e-001	9617130	9939520	24495700	43039.8
1074	-9.70238e+006	-9.97250e+006	-2.48111e+007	2.67582e+000	9702380	9972500	24811100	235715			73	0.5	98	8244.12	1074	-9.60367e+006	-1.00934e+007	-2.42869e+007	2.67582e+000	9603670	10093400	24286900	227471
1075	-9.71721e+006	-9.93170e+006	-2.49125e+007	1.83185e+000	9717210	9931700	24912500	162424			70.1	0.5	98	4648.2	1075	-9.63346e+006	-1.00129e+007	-2.44891e+007	1.83185e+000	9633460	10012900	24489100	157776
1076	-9.71153e+006	-9.95203e+006	-2.48690e+007	2.49769e+000	9711530	9952030	24869000	220856			70.9	0.5	97.1	7248	1076	-9.61452e+006	-1.00402e+007	-2.43843e+007	2.49769e+000	9614520	10040200	24384300	213608
1077	-9.70919e+006	-9.98410e+006	-2.48274e+007	1.66740e+000	9709190	9984100	24827400	147088			77.4	0.5	97.6	5093.38	1077	-9.61256e+006	-1.01103e+007	-2.43062e+007	1.66740e+000	9612560	10110300	24306200	141995
1078	-9.69709e+006	-9.99076e+006	-2.47712e+007	2.62373e+000	9697090	9990760	24771200	230544			75.6	0.5	97.6	8844.57	1078	-9.58897e+006	-1.01249e+007	-2.41952e+007	2.62373e+000	9588970	10124900	24195200	221700
1079	-9.70285e+006	-1.00029e+007	-2.47826e+007	2.31238e+000	9702850	10002900	24782600	203401			73.4	0.5	97	7761.35	1079	-9.59579e+006	-1.01396e+007	-2.42084e+007	2.31238e+000	9595790	10139600	24208400	195640
1080	-9.71009e+006	-9.95933e+006	-2.48558e+007	1.83167e+000	9710090	9959330	24855800	161833			79.2	0.5	96.6	5654.88	1080	-9.60587e+006	-1.00485e+007	-2.43407e+007	1.83167e+000	9605870	10048500	24340700	156178
1081	-9.74877e+006	-9.79400e+006	-2.51792e+007	1.74251e+000	9748770	9794000	25179200	157086			84.6	0.5	95.6	2684.75	1081	-9.67705e+006	-9.72221e+006	-2.49579e+007	1.74251e+000	9677050	9722210	24957900	154401
1082	-9.73682e+006	-9.84513e+006	-2.50793e+007	1.72082e+000	9736820	9845130	25079300	154168			82.9	0.5	95.8	3549.8	1082	-9.65296e+006	-9.81842e+006	-2.47633e+007	1.72082e+000	9652960	9818420	24763300	150618
1083	-9.72346e+006	-9.90856e+006	-2.49612e+007	1.78525e+000	9723460	9908560	24961200	158778			81.2	0.5	95.7	4778.45	1083	-9.62546e+006	-9.93855e+006	-2.45307e+007	1.78525e+000	9625460	9938550	24530700	154000
1084	-9.68776e+006	-9.81340e+006	-2.55496e+007	1.73234e+000	9687760	9813400	25549600	160048			90.9	0.5	93.3	-393.843	1084	-9.52202e+006	-9.79103e+006	-2.56239e+007	1.73234e+000	9522020	9791030	25623900	160442
1085	-9.69728e+006	-9.79920e+006	-2.54820e+007	1.74805e+000	9697280	9799200	25482000	160752			89.4	0.5	93.9	154.521	1085	-9.53768e+006	-9.76627e+006	-2.55071e+007	1.74805e+000	9537680	9766270	25507100	160597
1086	-9.71078e+006	-9.78430e+006	-2.54076e+007	1.74021e+000	9710780	9784300	25407600	159223			87.9	0.5	94.3	808.583	1086	-9.56040e+006	-9.73905e+006	-2.53731e+007	1.74021e+000	9560400	9739050	25373100	158414
1087	-9.74289e+006	-9.77000e+006	-2.53171e+007	1.82713e+000	9742890	9770000	25317100	166194			86.3	0.5	94.5	1746.62	1087	-9.61564e+006	-9.71053e+006	-2.52013e+007	1.82713e+000	9615640	9710530	25201300	164447
1088	-9.68617e+006	-9.83797e+006	-2.56516e+007	1.45457e+000	9686170	9837970	25651600	135358			91.9	0.5	91.7	-852.227	1088	-9.51393e+006	-9.82752e+006	-2.57811e+007	1.45457e+000	9513930	9827520	25781100	136210
1089	-9.69457e+006	-9.86109e+006	-2.57377e+007	1.25260e+000	9694570	9861090	25737700	117292			92.6	0.5	90.2	-1081.22	1089	-9.52726e+006	-9.86163e+006	-2.59072e+007	1.25260e+000	9527260	9861630	25907200	118373
1090	-9.72804e+006	-9.88176e+006	-2.57887e+007	1.95373e+000	9728040	9881760	25788700	183709			94	0.5	89.3	-2063.64	1090	-9.59538e+006	-9.89583e+006	-2.59789e+007	1.95373e+000	9595380	9895830	25978900	185773
1091	-9.72558e+006	-9.85003e+006	-2.56615e+007	1.88381e+000	9725580	9850030	25661500	175543			95.7	0.5	91.9	-1353.54	1091	-9.60703e+006	-9.85457e+006	-2.57986e+007	1.88381e+000	9607030	9854570	25798600	176897
1092	-9.70513e+006	-9.78865e+006	-2.54311e+007	7.75979e-001	9705130	9788650	25431100	71111.1			97	0.5	97.4	-187.58	1092	-9.60658e+006	-9.77946e+006	-2.54921e+007	7.75979e-001	9606580	9779460	25492100	71298.7
1093	-9.70891e+006	-9.79892e+006	-2.54693e+007	1.03873e+000	9708910	9798920	25469300	95455.4			97.2	0.5	96.5	-321.989	1093	-9.60744e+006	-9.79170e+006	-2.55413e+007	1.03873e+000	9607440	9791700	25541300	95777.4
1094	-9.70150e+006	-9.77971e+006	-2.53982e+007	7.40649e-001	9701500	9779710	25398200	67710.1			96.9	0.5	98.3	-132.519	1094	-9.60618e+006	-9.76881e+006	-2.54489e+007	7.40649e-001	9606180	9768810	25448900	67842.6
1095	-9.69911e+006	-9.77095e+006	-2.53648e+007	8.51199e-001	9699110	9770950	25364800	77628			96	0.5	98.9	-74.5632	1095	-9.60376e+006	-9.75664e+006	-2.54016e+007	8.51199e-001	9603760	9756640	25401600	77702.5
1096	-9.69882e+006	-9.76070e+006	-2.53232e+007	1.04374e+000	9698820	9760700	25323200	94904.4			93.8	0.5	99.4	112.501	1096	-9.59972e+006	-9.73836e+006	-2.53310e+007	1.04374e+000	9599720	9738360	25331000	94791.9
1097	-9.69798e+006	-9.76248e+006	-2.53313e+007	9.83171e-001	9697980	9762480	25331300	89447.4			95.1	0.5	99.6	22.5729	1097	-9.60387e+006	-9.74425e+006	-2.53509e+007	9.83171e-001	9603870	9744250	25350900	89424.9
1098	-9.71863e+006	-9.75419e+006	-2.52768e+007	2.00397e+000	9718630	9754190	25276800	181676			90.1	0.5	98.7	973.403	1098	-9.62424e+006	-9.71850e+006	-2.52253e+007	2.00397e+000	9624240	9718500	25225300	180702
1099	-9.70810e+006	-9.75545e+006	-2.52924e+007	1.90156e+000	9708100	9755450	25292400	172552			91.6	0.5	99.2	605.452	1099	-9.61163e+006	-9.72566e+006	-2.52672e+007	1.90156e+000	9611630	9725660	25267200	171946
1100	-9.70479e+006	-9.75729e+006	-2.53033e+007	1.24136e+000	9704790	9757290	25303300	112725			93	0.5	99.7	208.488	1100	-9.61259e+006	-9.73398e+006	-2.53002e+007	1.24136e+000	9612590	9733980	25300200	112516
1101	-9.69924e+006	-9.75442e+006	-2.52971e+007	9.01874e-001	9699240	9754420	25297100	81852.5			94.2	0.5	100	104.09	1101	-9.60895e+006	-9.73343e+006	-2.53016e+007	9.01874e-001	9608950	9733430	25301600	81748.4
1102	-9.73907e+006	-9.74326e+006	-2.51903e+007	2.14498e+000	9739070	9743260	25190300	193344			88	0.5	99.4	1890.94	1102	-9.67418e+006	-9.69297e+006	-2.50710e+007	2.14498e+000	9674180	9692970	25071000	191453
1103	-9.72550e+006	-9.77959e+006	-2.50985e+007	2.25237e+000	9725500	9779590	25098500	201824			85.7	0.5	100	2948.26	1103	-9.66960e+006	-9.74702e+006	-2.49027e+007	2.25237e+000	9669600	9747020	24902700	198876
1104	-9.71290e+006	-9.81969e+006	-2.50069e+007	2.05303e+000	9712900	9819690	25006900	182890			83.4	0.5	101	3485.43	1104	-9.64956e+006	-9.82988e+006	-2.47379e+007	2.05303e+000	9649560	9829880	24737900	179404
1105	-9.70708e+006	-9.85541e+006	-2.49474e+007	1.98271e+000	9707080	9855410	24947400	175988			81.5	0.5	100	4075.82	1105	-9.63489e+006	-9.89471e+006	-2.46131e+007	1.98271e+000	9634890	9894710	24613100	171912
1106	-9.69895e+006	-9.93002e+006	-2.48396e+007	1.97829e+000	9698950	9930020	24839600	174484			77.3	0.5	99.7	5341.31	1106	-9.61247e+006	-1.00337e+007	-2.43825e+007	1.97829e+000	9612470	10033700	24382500	169143
1107	-9.70737e+006	-9.95229e+006	-2.48518e+007	1.79540e+000	9707370	9952290	24851800	158561			72.6	0.5	98.9	4899.16	1107	-9.62141e+006	-1.00651e+007	-2.43876e+007	1.79540e+000	9621410	10065100	24387600	153662
1108	-9.71360e+006	-9.84699e+006	-2.49825e+007	5.58750e-001	9713600	9846990	24982500	49713.1			67.8	0.5	99.6	1085.98	1108	-9.64281e+006	-9.86908e+006	-2.46711e+007	5.58750e-001	9642810	9869080	24671100	48627.1
1109	-9.71088e+006	-9.82989e+006	-2.49885e+007	6.36180e-001	9710880	9829890	24988500	56608.5			67.2	0.5	100	1143.06	1109	-9.64455e+006	-9.84504e+006	-2.47023e+007	6.36180e-001	9644550	9845040	24702300	55465.4
1110	-9.71149e+006	-9.80902e+006	-2.50118e+007	8.94260e-001	9711490	9809020	25011800	79675.5			66.2	0.5	101	1431.87	1110	-9.65046e+006	-9.81122e+006	-2.47602e+007	8.94260e-001	9650460	9811220	24760200	78243.6
1111	-9.72627e+006	-9.77149e+006	-2.51098e+007	9.29780e-001	9726270	9771490	25109800	83368.3			63.9	0.5	100	1071.4	1111	-9.67563e+006	-9.73458e+006	-2.49397e+007	9.29780e-001	9675630	9734580	24939700	82296.9
1112	-9.73431e+006	-9.75739e+006	-2.51568e+007	9.70338e-001	9734310	9757390	25156800	87276.5			63	0.5	99.6	956.646	1112	-9.68685e+006	-9.70264e+006	-2.50175e+007	9.70338e-001	9686850	9702640	25017500	86319.8
1113	-9.71886e+006	-9.76194e+006	-2.53082e+007	9.84818e-001	9718860	9761940	25308200	89482.6			60.4	0.5	97.7	410.099	1113	-9.61810e+006	-9.72769e+006	-2.52690e+007	9.84818e-001	9618100	9727690	25269000	89072.5
1114	-9.68969e+006	-9.81747e+006	-2.55643e+007	1.46033e+000	9689690	9817470	25564300	135063			58.7	0.5	93.3	-505.156	1114	-9.53468e+006	-9.80150e+006	-2.56540e+007	1.46033e+000	9534680	9801500	25654000	135568
1115	-9.70183e+006	-9.89693e+006	-2.48845e+007	1.93998e+000	9701830	9896930	24884500	171552			79.4	0.5	100	4696.9	1115	-9.62159e+006	-9.97258e+006	-2.44809e+007	1.93998e+000	9621590	9972580	24480900	166855
1116	-9.69906e+006	-9.91852e+006	-2.48515e+007	1.42984e+000	9699060	9918520	24851500	126192			71	0.5	98.9	3966.87	1116	-9.60549e+006	-9.99816e+006	-2.43895e+007	1.42984e+000	9605490	9998160	24389500	122225
1117	-9.70862e+006	-9.89410e+006	-2.49150e+007	9.10682e-001	9708620	9894100	24915000	80704			69.8	0.5	99.3	2141.07	1117	-9.62873e+006	-9.95564e+006	-2.45270e+007	9.10682e-001	9628730	9955640	24527000	78563
1118	-9.70858e+006	-9.86727e+006	-2.49417e+007	6.60113e-001	9708580	9867270	24941700	58581.6			68.8	0.5	99.5	1436.31	1118	-9.63175e+006	-9.90688e+006	-2.45881e+007	6.60113e-001	9631750	9906880	24588100	57145.3
1119	-9.74305e+006	-9.74374e+006	-2.52061e+007	1.00072e+000	9743050	9743740	25206100	90305.7			62.2	0.5	99	801.419	1119	-9.67230e+006	-9.69960e+006	-2.51000e+007	1.00072e+000	9672300	9699600	25100000	89504.2
1120	-9.73034e+006	-9.75211e+006	-2.52566e+007	1.00411e+000	9730340	9752110	25256600	90918			61.3	0.5	98.4	611.335	1120	-9.64355e+006	-9.71317e+006	-2.51842e+007	1.00411e+000	9643550	9713170	25184200	90306.7
1121	-9.72418e+006	-9.83899e+006	-2.56178e+007	1.79347e+000	9724180	9838990	25617800	166605			96.4	0.5	92.9	-1093.85	1121	-9.61138e+006	-9.84066e+006	-2.57374e+007	1.79347e+000	9611380	9840660	25737400	167698
1122	-9.72083e+006	-9.82630e+006	-2.55693e+007	1.58537e+000	9720830	9826300	25569300	146759			96.9	0.5	94.1	-807.368	1122	-9.61395e+006	-9.82540e+006	-2.56725e+007	1.58537e+000	9613950	9825400	25672500	147566
1123	-9.71485e+006	-9.81205e+006	-2.55170e+007	1.48893e+000	9714850	9812050	25517000	137306			97.2	0.5	95.3	-612.516	1123	-9.61156e+006	-9.80824e+006	-2.56047e+007	1.48893e+000	9611560	9808240	25604700	137919
1124	-9.70094e+006	-9.79451e+006	-2.54592e+007	1.47810e+000	9700940	9794510	25459200	135715			56.2	0.5	96.2	-285.12	1124	-9.58470e+006	-9.78018e+006	-2.55169e+007	1.47810e+000	9584700	9780180	25516900	136000
1125	-9.70697e+006	-9.80488e+006	-2.54956e+007	1.90829e+000	9706970	9804880	25495600	175687			55.3	0.5	95.7	-617.385	1125	-9.59489e+006	-9.79617e+006	-2.55721e+007	1.90829e+000	9594890	9796170	25572100	176305
1126	-9.70580e+006	-9.81215e+006	-2.55264e+007	2.36200e+000	9705800	9812150	25526400	217930			54.4	0.5	95	-951.676	1126	-9.59303e+006	-9.80622e+006	-2.56150e+007	2.36200e+000	9593030	9806220	25615000	218882
1127	-9.70191e+006	-9.77671e+006	-2.53855e+007	1.40972e+000	9701910	9776710	25385500	128761			57.2	0.5	97.6	2.19669	1127	-9.59385e+006	-9.75668e+006	-2.54117e+007	1.40972e+000	9593850	9756680	25411700	128758
1128	-9.75829e+006	-9.88292e+006	-2.57632e+007	1.61906e+000	9758290	9882920	25763200	152045			53.9	0.5	89.5	-1584.79	1128	-9.67651e+006	-9.90378e+006	-2.59302e+007	1.61906e+000	9676510	9903780	25930200	153630
1129	-9.73675e+006	-9.86024e+006	-2.56920e+007	1.87714e+000	9736750	9860240	25692000	175333			53.8	0.5	91.2	-1506.67	1129	-9.63863e+006	-9.87165e+006	-2.58368e+007	1.87714e+000	9638630	9871650	25836800	176840
1130	-9.72458e+006	-9.83965e+006	-2.56201e+007	2.13555e+000	9724580	9839650	25620100	198416			53.7	0.5	92.9	-1355.29	1130	-9.62197e+006	-9.84414e+006	-2.57410e+007	2.13555e+000	9621970	9844140	25741000	199771
1131	-9.71624e+006	-9.82006e+006	-2.55483e+007	2.11894e+000	9716240	9820060	25548300	195844			53.3	0.5	94.6	-1011.05	1131	-9.61486e+006	-9.81899e+006	-2.56454e+007	2.11894e+000	9614860	9818990	25645400	196855
1132	-9.79406e+006	-9.90261e+006	-2.58079e+007	1.36967e+000	9794060	9902610	25807900	129110			52.9	0.5	88.1	-1402.21	1132	-9.74521e+006	-9.93119e+006	-2.59736e+007	1.36967e+000	9745210	9931190	25973600	130512
1133	-9.83488e+006	-9.92146e+006	-2.58441e+007	1.15577e+000	9834880	9921460	25844100	109301			52	0.5	86.8	-1196.74	1133	-9.82378e+006	-9.95745e+006	-2.60023e+007	1.15577e+000	9823780	9957450	26002300	110498
1134	-9.88154e+006	-9.94373e+006	-2.58885e+007	1.47275e+000	9881540	9943730	25888500	139824			51.5	0.5	85.1	-1544.05	1134	-9.91386e+006	-9.98816e+006	-2.60378e+007	1.47275e+000	9913860	9988160	26037800	141368
1135	-9.90575e+006	-9.97976e+006	-2.60115e+007	2.17862e+000	9905750	9979760	26011500	208713			54.6	0.5	83.2	-3343.62	1135	-9.96978e+006	-1.00476e+007	-2.62246e+007	2.17862e+000	9969780	10047600	26224600	212056
1136	-9.73215e+006	-9.90222e+006	-2.58682e+007	1.59297e+000	9732150	9902220	25868200	150638			56.7	0.5	87.8	-2108.51	1136	-9.61672e+006	-9.92912e+006	-2.60936e+007	1.59297e+000	9616720	9929120	26093600	152746
1137	-9.70076e+006	-9.87094e+006	-2.57718e+007	1.61120e+000	9700760	9870940	25771800	151250			57.4	0.5	89.8	-1634.44	1137	-9.55085e+006	-9.88024e+006	-2.59597e+007	1.61120e+000	9550850	9880240	25959700	152885
1138	-9.68977e+006	-9.84134e+006	-2.56618e+007	1.83055e+000	9689770	9841340	25661800	170479			57.8	0.5	91.7	-1213.23	1138	-9.53233e+006	-9.83648e+006	-2.57994e+007	1.83055e+000	9532330	9836480	25799400	171692
1139	-9.68153e+006	-9.81777e+006	-2.55737e+007	1.44507e+000	9681530	9817770	25573700	133722			60.2	0.5	92.6	-403.766	1139	-9.50703e+006	-9.79566e+006	-2.56578e+007	1.44507e+000	9507030	9795660	25657800	134126
1140	-9.68918e+006	-9.80596e+006	-2.55178e+007	1.56376e+000	9689180	9805960	25517800	144151			62	0.5	92.6	75.4783	1140	-9.50836e+006	-9.77054e+006	-2.55539e+007	1.56376e+000	9508360	9770540	25553900	144075
1141	-9.76056e+006	-9.78132e+006	-2.52401e+007	2.06199e+000	9760560	9781320	25240100	186656			65.3	0.5	94.3	2708.45	1141	-9.68217e+006	-9.69263e+006	-2.50616e+007	2.06199e+000	9682170	9692630	25061600	183947
1142	-9.72453e+006	-9.78501e+006	-2.53968e+007	1.95429e+000	9724530	9785010	25396800	178716			63.9	0.5	93	1285.55	1142	-9.56516e+006	-9.73086e+006	-2.53349e+007	1.95429e+000	9565160	9730860	25334900	177430
1143	-9.72402e+006	-9.91206e+006	-2.49600e+007	2.38513e+000	9724020	9912060	24960000	212126			69	0.5	96	6144.47	1143	-9.63089e+006	-9.94742e+006	-2.45440e+007	2.38513e+000	9630890	9947420	24544000	205982
1144	-9.73951e+006	-9.85637e+006	-2.50790e+007	2.34197e+000	9739510	9856370	25079000	209856			67.4	0.5	94.8	4950.03	1144	-9.65278e+006	-9.82467e+006	-2.47563e+007	2.34197e+000	9652780	9824670	24756300	204906
1145	-9.70802e+006	-9.98389e+006	-2.48228e+007	2.17933e+000	9708020	9983890	24822800	192183			71.5	0.5	96.2	7141.12	1145	-9.59891e+006	-1.00890e+007	-2.42717e+007	2.17933e+000	9598910	10089000	24271700	185042
1146	-9.70415e+006	-1.00026e+007	-2.47883e+007	1.94497e+000	9704150	10002600	24788300	171153			77.4	0.5	96.5	6662.04	1146	-9.59309e+006	-1.01317e+007	-2.42053e+007	1.94497e+000	9593090	10131700	24205300	164491
1147	-9.70103e+006	-1.00297e+007	-2.47484e+007	2.05910e+000	9701030	10029700	24748400	180771			75.6	0.5	96.4	7485.95	1147	-9.58550e+006	-1.01831e+007	-2.41229e+007	2.05910e+000	9585500	10183100	24122900	173285
1148	-9.70162e+006	-1.00354e+007	-2.47452e+007	2.25580e+000	9701620	10035400	24745200	198016			73.8	0.5	96	8350.11	1148	-9.58315e+006	-1.01871e+007	-2.41093e+007	2.25580e+000	9583150	10187100	24109300	189666
1149	-9.71248e+006	-9.97214e+006	-2.48528e+007	1.84648e+000	9712480	9972140	24852800	163146			79.4	0.5	95.6	6002.87	1149	-9.60124e+006	-1.00581e+007	-2.43121e+007	1.84648e+000	9601240	10058100	24312100	157143
1150	-9.68018e+006	-9.82380e+006	-2.55997e+007	1.76525e+000	9680180	9823800	25599700	163648			90.5	0.5	92.3	-590.349	1150	-9.49753e+006	-9.80217e+006	-2.56939e+007	1.76525e+000	9497530	9802170	25693900	164239
1151	-9.68575e+006	-9.80892e+006	-2.55333e+007	1.77367e+000	9685750	9808920	25533300	163671			89	0.5	92.8	-34.0343	1151	-9.50487e+006	-9.77599e+006	-2.55796e+007	1.77367e+000	9504870	9775990	25579600	163705
1152	-9.70496e+006	-9.79579e+006	-2.54604e+007	1.33857e+000	9704960	9795790	25460400	122923			87.7	0.5	93.3	422.945	1152	-9.53883e+006	-9.75317e+006	-2.54524e+007	1.33857e+000	9538830	9753170	25452400	122500
1153	-9.75624e+006	-9.78440e+006	-2.52193e+007	1.80425e+000	9756240	9784400	25219300	163091			84.6	0.5	94.5	2686.83	1153	-9.68244e+006	-9.69007e+006	-2.50121e+007	1.80425e+000	9682440	9690070	25012100	160404
1154	-9.74149e+006	-9.83872e+006	-2.51047e+007	1.80756e+000	9741490	9838720	25104700	162215			83	0.5	94.7	3780.43	1154	-9.65283e+006	-9.79118e+006	-2.47900e+007	1.80756e+000	9652830	9791180	24790000	158435
1155	-9.72806e+006	-9.91250e+006	-2.49761e+007	1.84691e+000	9728060	9912500	24976100	164450			81.3	0.5	94.7	5087.91	1155	-9.62486e+006	-9.93005e+006	-2.45368e+007	1.84691e+000	9624860	9930050	24536800	159362
1156	-9.72462e+006	-9.77784e+006	-2.53674e+007	1.76210e+000	9724620	9777840	25367400	160803			86.3	0.5	93.4	1521.51	1156	-9.56815e+006	-9.71648e+006	-2.52731e+007	1.76210e+000	9568150	9716480	25273100	159282
1157	-9.67894e+006	-9.85006e+006	-2.57083e+007	1.80015e+000	9678940	9850060	25708300	168169			91.4	0.5	90.7	-1343.05	1157	-9.49267e+006	-9.84276e+006	-2.58647e+007	1.80015e+000	9492670	9842760	25864700	169512
1158	-9.70149e+006	-9.87856e+006	-2.58022e+007	1.74771e+000	9701490	9878560	25802200	164419			92.4	0.5	89.1	-1889.66	1158	-9.53654e+006	-9.88740e+006	-2.60033e+007	1.74771e+000	9536540	9887400	26003300	166309
1159	-9.74746e+006	-9.89984e+006	-2.58432e+007	2.25744e+000	9747460	9899840	25843200	213153			94.2	0.5	88.1	-2758.44	1159	-9.63147e+006	-9.92301e+006	-2.60539e+007	2.25744e+000	9631470	9923010	26053900	215912
1160	-9.79873e+006	-9.91810e+006	-2.58666e+007	2.31067e+000	9798730	9918100	25866600	218729			95.8	0.5	87	-2790.59	1160	-9.73378e+006	-9.95032e+006	-2.60632e+007	2.31067e+000	9733780	9950320	26063200	221520
1161	-9.81608e+006	-9.91590e+006	-2.58402e+007	2.17077e+000	9816080	9915900	25840200	205167			97.2	0.5	87.2	-2356.65	1161	-9.77053e+006	-9.94733e+006	-2.60142e+007	2.17077e+000	9770530	9947330	26014200	207523
1162	-9.85574e+006	-9.93827e+006	-2.58920e+007	2.06197e+000	9855740	9938270	25892000	195726			97.3	0.5	85.6	-2423.86	1162	-9.84603e+006	-9.97957e+006	-2.60705e+007	2.06197e+000	9846030	9979570	26070500	198150
1163	-9.90053e+006	-9.95960e+006	-2.59344e+007	2.08395e+000	9900530	9959600	25934400	198554			97.6	0.5	84.1	-2518.05	1163	-9.93315e+006	-1.00099e+007	-2.61072e+007	2.08395e+000	9933150	10009900	26107200	201072
1164	-9.94973e+006	-9.98023e+006	-2.59695e+007	2.13877e+000	9949730	9980230	25969500	204450			97.8	0.5	82.5	-2593.03	1164	-1.00306e+007	-1.00395e+007	-2.61307e+007	2.13877e+000	10030600	10039500	26130700	207043
1165	-9.99184e+006	-9.99945e+006	-2.60059e+007	1.47752e+000	9991840	9999450	26005900	141702			97.9	0.5	81.1	-1785.46	1165	-1.00655e+007	-1.01114e+007	-2.61565e+007	1.47752e+000	10065500	10111400	26156500	143487
1166	-1.00148e+007	-1.00284e+007	-2.60321e+007	1.11204e+000	10014800	10028400	26032100	106913			98	0.5	79.8	-1324.74	1166	-1.00868e+007	-1.01840e+007	-2.61707e+007	1.11204e+000	10086800	10184000	26170700	108238
1167	-1.00017e+007	-1.00096e+007	-2.59973e+007	1.27552e+000	10001700	10009600	25997300	122294			98.7	0.5	80.6	-1449.24	1167	-1.00686e+007	-1.01481e+007	-2.61323e+007	1.27552e+000	10068600	10148100	26132300	123743
1168	-9.95149e+006	-9.97409e+006	-2.59426e+007	1.97681e+000	9951490	9974090	25942600	188620			99.1	0.5	82.7	-2110.58	1168	-1.00278e+007	-1.00310e+007	-2.60827e+007	1.97681e+000	10027800	10031000	26082700	190730
1169	-9.90670e+006	-9.95409e+006	-2.59057e+007	1.92928e+000	9906700	9954090	25905700	183468			98.8	0.5	84.2	-2047.99	1169	-9.94448e+006	-1.00000e+007	-2.60555e+007	1.92928e+000	9944480	10000000	26055500	185516
1170	-9.78840e+006	-9.89348e+006	-2.57762e+007	2.51182e+000	9788400	9893480	25776200	236222			97.5	0.5	88.8	-2406.57	1170	-9.72268e+006	-9.91655e+006	-2.59363e+007	2.51182e+000	9722680	9916550	25936300	238629
1171	-9.74847e+006	-9.86472e+006	-2.56987e+007	2.56267e+000	9748470	9864720	25698700	239526			96.9	0.5	91	-2057.91	1171	-9.65021e+006	-9.87615e+006	-2.58436e+007	2.56267e+000	9650210	9876150	25843600	241584
1172	-9.70446e+006	-9.78055e+006	-2.53986e+007	5.12478e-001	9704460	9780550	25398600	46854.5			97.8	0.5	98.4	-101.378	1172	-9.61248e+006	-9.77094e+006	-2.54514e+007	5.12478e-001	9612480	9770940	25451400	46955.9
1173	-9.70733e+006	-9.78806e+006	-2.54265e+007	7.64855e-001	9707330	9788060	25426500	70071.4			97.9	0.5	97.7	-192.708	1173	-9.61327e+006	-9.78009e+006	-2.54880e+007	7.64855e-001	9613270	9780090	25488000	70264.1
1174	-9.71339e+006	-9.79847e+006	-2.54630e+007	8.37633e-001	9713390	9798470	25463000	76946.8			98.1	0.5	96.8	-272.876	1174	-9.61834e+006	-9.79305e+006	-2.55359e+007	8.37633e-001	9618340	9793050	25535900	77219.7
1175	-9.69909e+006	-9.77170e+006	-2.53679e+007	6.70437e-001	9699090	9771700	25367900	61156.3			97.1	0.5	99.1	-89.3756	1175	-9.60826e+006	-9.75993e+006	-2.54106e+007	6.70437e-001	9608260	9759930	25410600	61245.7
1176	-9.70195e+006	-9.77412e+006	-2.53749e+007	4.97933e-001	9701950	9774120	25374900	45445.7			97.9	0.5	99	-82.735	1176	-9.61287e+006	-9.76390e+006	-2.54222e+007	4.97933e-001	9612870	9763900	25422200	45528.5
1177	-9.70447e+006	-9.77824e+006	-2.53892e+007	5.25373e-001	9704470	9778240	25389200	48001.2			98.5	0.5	98.7	-105.116	1177	-9.61647e+006	-9.76949e+006	-2.54414e+007	5.25373e-001	9616470	9769490	25441400	48106.4
1178	-9.69725e+006	-9.76340e+006	-2.53358e+007	8.88457e-001	9697250	9763400	25335800	80855.5			96.3	0.5	99.8	-40.2992	1178	-9.60633e+006	-9.74832e+006	-2.53651e+007	8.88457e-001	9606330	9748320	25365100	80895.8
1179	-9.72545e+006	-9.74257e+006	-2.52225e+007	2.30692e+000	9725450	9742570	25222500	208354			89.7	0.5	99.9	1399.29	1179	-9.64772e+006	-9.70535e+006	-2.51481e+007	2.30692e+000	9647720	9705350	25148100	206955
1180	-9.71115e+006	-9.74437e+006	-2.52441e+007	1.92232e+000	9711150	9744370	25244100	173843			91.4	0.5	100	824.262	1180	-9.62739e+006	-9.71277e+006	-2.51987e+007	1.92232e+000	9627390	9712770	25198700	173018
1181	-9.70128e+006	-9.74674e+006	-2.52637e+007	1.27115e+000	9701280	9746740	25263700	115096			92.9	0.5	101	339.403	1181	-9.61328e+006	-9.72048e+006	-2.52443e+007	1.27115e+000	9613280	9720480	25244300	114757
1182	-9.69591e+006	-9.75467e+006	-2.53015e+007	1.02809e+000	9695910	9754670	25301500	93331.5			95.5	0.5	100	52.9167	1182	-9.60814e+006	-9.73656e+006	-2.53152e+007	1.02809e+000	9608140	9736560	25315200	93278.6
1183	-9.69742e+006	-9.74704e+006	-2.52687e+007	1.17730e+000	9697420	9747040	25268700	106629			94.4	0.5	101	190.189	1183	-9.61207e+006	-9.72521e+006	-2.52649e+007	1.17730e+000	9612070	9725210	25264900	106439
1184	-9.72923e+006	-9.75156e+006	-2.51418e+007	2.24028e+000	9729230	9751560	25141800	201263			87.5	0.5	101	2194.08	1184	-9.68257e+006	-9.70008e+006	-2.50026e+007	2.24028e+000	9682570	9700080	25002600	199068
1185	-9.71654e+006	-9.78498e+006	-2.50565e+007	2.18718e+000	9716540	9784980	25056500	195411			85.2	0.5	101	3006.74	1185	-9.66080e+006	-9.76762e+006	-2.48461e+007	2.18718e+000	9660800	9767620	24846100	192404
1186	-9.70549e+006	-9.81661e+006	-2.49798e+007	2.03536e+000	9705490	9816610	24979800	180952			83.1	0.5	102	3424.61	1186	-9.64424e+006	-9.83541e+006	-2.47106e+007	2.03536e+000	9644240	9835410	24710600	177527
1187	-9.70177e+006	-9.85110e+006	-2.49300e+007	1.94120e+000	9701770	9851100	24930000	172074			81.2	0.5	101	3882.61	1187	-9.63287e+006	-9.89703e+006	-2.46025e+007	1.94120e+000	9632870	9897030	24602500	168191
1188	-9.69216e+006	-9.92201e+006	-2.48199e+007	1.93870e+000	9692160	9922010	24819900	170723			75.6	0.5	101	5171.26	1188	-9.60751e+006	-1.00292e+007	-2.43667e+007	1.93870e+000	9607510	10029200	24366700	165552
1189	-9.69731e+006	-9.91426e+006	-2.48486e+007	2.24163e+000	9697310	9914260	24848600	197779			77.3	0.5	101	5638.25	1189	-9.61732e+006	-1.00133e+007	-2.44227e+007	2.24163e+000	9617320	10013300	24422700	192141
1190	-9.69559e+006	-9.92817e+006	-2.48277e+007	1.11546e+000	9695590	9928170	24827700	98295.2			73.6	0.5	100	2988.59	1190	-9.61050e+006	-1.00354e+007	-2.43727e+007	1.11546e+000	9610500	10035400	24372700	95306.6
1191	-9.69992e+006	-9.92693e+006	-2.48467e+007	9.47890e-001	9699920	9926930	24846700	83641.3			72.5	0.5	99.8	2508.78	1191	-9.61489e+006	-1.00267e+007	-2.43994e+007	9.47890e-001	9614890	10026700	24399400	81132.5
1192	-9.70895e+006	-9.84806e+006	-2.49624e+007	8.71969e-001	9708950	9848060	24962400	77470.1			68.1	0.5	100	1693.23	1192	-9.63976e+006	-9.87914e+006	-2.46486e+007	8.71969e-001	9639760	9879140	24648600	75776.9
1193	-9.72344e+006	-9.76207e+006	-2.51076e+007	9.30128e-001	9723440	9762070	25107600	83371.9			63.4	0.5	101	989.43	1193	-9.67597e+006	-9.72409e+006	-2.49516e+007	9.30128e-001	9675970	9724090	24951600	82382.5
1194	-9.70826e+006	-9.82867e+006	-2.49790e+007	1.00323e+000	9708260	9828670	24979000	89206.2			67.3	0.5	101	1733.69	1194	-9.64581e+006	-9.85073e+006	-2.47017e+007	1.00323e+000	9645810	9850730	24701700	87472.5
1195	-9.71990e+006	-9.75359e+006	-2.51016e+007	9.22332e-001	9719900	9753590	25101600	82624.7			62.9	0.5	102	910.003	1195	-9.67537e+006	-9.71564e+006	-2.49576e+007	9.22332e-001	9675370	9715640	24957600	81714.7
1196	-9.73135e+006	-9.74920e+006	-2.51528e+007	9.85220e-001	9731350	9749200	25152800	88576.4			62.5	0.5	100	881.66	1196	-9.68750e+006	-9.69543e+006	-2.50274e+007	9.85220e-001	9687500	9695430	25027400	87694.8
1197	-9.71608e+006	-9.75776e+006	-2.52939e+007	1.01010e+000	9716080	9757760	25293900	91681.5			59.8	0.5	98.5	388.62	1197	-9.62044e+006	-9.72565e+006	-2.52583e+007	1.01010e+000	9620440	9725650	25258300	91292.8
1198	-9.70546e+006	-9.76296e+006	-2.53258e+007	9.66121e-001	9705460	9762960	25325800	87873.4			58.4	0.5	98.4	194.326	1198	-9.60503e+006	-9.73688e+006	-2.53196e+007	9.66121e-001	9605030	9736880	25319600	87679
1199	-1.00693e+007	-1.01647e+007	-2.66037e+007	2.03529e+000	10069300	10164700	26603700	203675			96.5	0.5	54.4	-567.102	1199	-9.96704e+006	-1.01556e+007	-2.66690e+007	2.03529e+000	9967040	10155600	26669000	204242
1200	-1.00477e+007	-1.01549e+007	-2.65854e+007	1.75053e+000	10047700	10154900	26585400	174897			96.1	0.5	55.9	-759.793	1200	-9.94133e+006	-1.01506e+007	-2.66743e+007	1.75053e+000	9941330	10150600	26674300	175657
1201	-1.00284e+007	-1.01464e+007	-2.65701e+007	1.61113e+000	10028400	10146400	26570100	160750			95.8	0.5	57.4	-933.457	1201	-9.92012e+006	-1.01470e+007	-2.66806e+007	1.61113e+000	9920120	10147000	26680600	161683
1202	-9.95560e+006	-1.01252e+007	-2.65560e+007	2.20645e+000	9955600	10125200	26556000	219672			93.1	0.5	62.8	-3139.9	1202	-9.84953e+006	-1.01561e+007	-2.67884e+007	2.20645e+000	9849530	10156100	26788400	222811
1203	-9.96479e+006	-1.01234e+007	-2.65396e+007	2.05501e+000	9964790	10123400	26539600	204395			93.4	0.5	64.3	-3225.68	1203	-9.89692e+006	-1.01668e+007	-2.67846e+007	2.05501e+000	9896920	10166800	26784600	207621
1204	-9.94619e+006	-1.01255e+007	-2.65667e+007	1.46806e+000	9946190	10125500	26566700	146243			92.3	0.5	64.8	-2721.65	1204	-9.87027e+006	-1.01773e+007	-2.68544e+007	1.46806e+000	9870270	10177300	26854400	148965
1205	-9.95467e+006	-1.01256e+007	-2.65585e+007	1.38388e+000	9954670	10125600	26558500	137799			92.1	0.5	59.9	-1266.89	1205	-9.79337e+006	-1.01280e+007	-2.67299e+007	1.38388e+000	9793370	10128000	26729900	139066
1206	-9.95496e+006	-1.01217e+007	-2.65426e+007	1.28471e+000	9954960	10121700	26542600	127785			91	0.5	59.1	-857.348	1206	-9.77271e+006	-1.01115e+007	-2.66828e+007	1.28471e+000	9772710	10111500	26682800	128643
1207	-9.97372e+006	-1.01187e+007	-2.65114e+007	1.25468e+000	9973720	10118700	26511400	124570			89.7	0.5	58.1	-393.764	1207	-9.78794e+006	-1.00952e+007	-2.66012e+007	1.25468e+000	9787940	10095200	26601200	124964
1208	-1.00469e+007	-1.01156e+007	-2.64254e+007	1.53085e+000	10046900	10115600	26425400	151279			87.7	0.5	56.1	825.435	1208	-9.89581e+006	-1.00681e+007	-2.63825e+007	1.53085e+000	9895810	10068100	26382500	150454
1209	-1.00054e+007	-1.01117e+007	-2.64510e+007	1.46406e+000	10005400	10111700	26451000	144833			88.2	0.5	57.2	293.4	1209	-9.82901e+006	-1.00716e+007	-2.64637e+007	1.46406e+000	9829010	10071600	26463700	144539
1210	-1.00625e+007	-1.01467e+007	-2.65372e+007	1.47522e+000	10062500	10146700	26537200	146942			91	0.5	54.4	216.971	1210	-9.93151e+006	-1.01171e+007	-2.65472e+007	1.47522e+000	9931510	10117100	26547200	146725
1211	-1.00649e+007	-1.01395e+007	-2.65054e+007	1.48372e+000	10064900	10139500	26505400	147473			89.8	0.5	54.6	466.693	1211	-9.93206e+006	-1.01036e+007	-2.64913e+007	1.48372e+000	9932060	10103600	26491300	147006
1212	-1.00719e+007	-1.01306e+007	-2.64617e+007	1.44156e+000	10071900	10130600	26461700	142871			88.5	0.5	54.8	767.074	1212	-9.94089e+006	-1.00871e+007	-2.64152e+007	1.44156e+000	9940890	10087100	26415200	142104
1213	-1.00854e+007	-1.01196e+007	-2.64035e+007	1.53955e+000	10085400	10119600	26403500	152009			87.2	0.5	55	1288.2	1213	-9.96000e+006	-1.00662e+007	-2.63106e+007	1.53955e+000	9960000	10066200	26310600	150721
1214	-1.00602e+007	-1.01041e+007	-2.63654e+007	1.60863e+000	10060200	10104100	26365400	158347			86.5	0.5	56.4	1356.34	1214	-9.91464e+006	-1.00467e+007	-2.62762e+007	1.60863e+000	9914640	10046700	26276200	156990
1215	-1.01086e+007	-1.01130e+007	-2.63310e+007	1.83901e+000	10108600	10113000	26331000	180759			85.8	0.5	55.2	2245.01	1215	-1.00068e+007	-1.00448e+007	-2.61762e+007	1.83901e+000	10006800	10044800	26176200	178514
1216	-1.00898e+007	-1.01579e+007	-2.65555e+007	1.22322e+000	10089800	10157900	26555500	122049			91.5	0.5	53	288.926	1216	-9.97577e+006	-1.01283e+007	-2.65485e+007	1.22322e+000	9975770	10128300	26548500	121760
1217	-1.01127e+007	-1.01697e+007	-2.65809e+007	1.16316e+000	10112700	10169700	26580900	116302			92	0.5	51.7	337.76	1217	-1.00109e+007	-1.01405e+007	-2.65631e+007	1.16316e+000	10010900	10140500	26563100	115965
1218	-1.00874e+007	-1.01737e+007	-2.66226e+007	1.87392e+000	10087400	10173700	26622600	187825			97	0.5	53	-352.187	1218	-9.99095e+006	-1.01625e+007	-2.66733e+007	1.87392e+000	9990950	10162500	26673300	188177
1219	-1.01010e+007	-1.01789e+007	-2.66301e+007	1.73198e+000	10101000	10178900	26630100	173726			96.1	0.5	52.1	-162.896	1219	-1.00060e+007	-1.01646e+007	-2.66668e+007	1.73198e+000	10006000	10164600	26666800	173889
1220	-1.01062e+007	-1.01834e+007	-2.66434e+007	1.39964e+000	10106200	10183400	26643400	140530			97.8	0.5	51.9	-184.739	1220	-1.00184e+007	-1.01718e+007	-2.66839e+007	1.39964e+000	10018400	10171800	26683900	140715
1221	-1.00866e+007	-1.01729e+007	-2.66203e+007	1.63859e+000	10086600	10172900	26620300	164209			98.2	0.5	53.5	-421.705	1221	-9.99691e+006	-1.01655e+007	-2.66795e+007	1.63859e+000	9996910	10165500	26679500	164631
1222	-1.01032e+007	-1.01819e+007	-2.66404e+007	1.44809e+000	10103200	10181900	26640400	145358			98.8	0.5	52.4	-266.794	1222	-1.00179e+007	-1.01727e+007	-2.66879e+007	1.44809e+000	10017900	10172700	26687900	145625
1223	-1.00691e+007	-1.01641e+007	-2.66015e+007	1.82642e+000	10069100	10164100	26601500	182745			97.7	0.5	54.9	-643.415	1223	-9.97538e+006	-1.01593e+007	-2.66755e+007	1.82642e+000	9975380	10159300	26675500	183388
1224	-9.99490e+006	-1.01255e+007	-2.65182e+007	2.22157e+000	9994900	10125500	26518200	220747			94.7	0.5	64.1	-3187.36	1224	-9.95602e+006	-1.01696e+007	-2.67371e+007	2.22157e+000	9956020	10169600	26737100	223934
1225	-1.00124e+007	-1.01234e+007	-2.64921e+007	1.82974e+000	10012400	10123400	26492100	181540			94.5	0.5	65.8	-2920.3	1225	-1.00246e+007	-1.01828e+007	-2.67226e+007	1.82974e+000	10024600	10182800	26722600	184461
1226	-9.99002e+006	-1.01264e+007	-2.65266e+007	2.23682e+000	9990020	10126400	26526600	222373			95.1	0.5	62.5	-2642.76	1226	-9.91874e+006	-1.01554e+007	-2.67162e+007	2.23682e+000	9918740	10155400	26716200	225015
1227	-1.00017e+007	-1.01316e+007	-2.65362e+007	1.88148e+000	10001700	10131600	26536200	187206			95.8	0.5	60.9	-1849.5	1227	-9.91800e+006	-1.01512e+007	-2.66998e+007	1.88148e+000	9918000	10151200	26699800	189055
1228	-1.00162e+007	-1.01386e+007	-2.65502e+007	1.75786e+000	10016200	10138600	26550200	175116			96.3	0.5	59.4	-1372.37	1228	-9.92492e+006	-1.01495e+007	-2.66861e+007	1.75786e+000	9924920	10149500	26686100	176488
1229	-1.00355e+007	-1.01214e+007	-2.64605e+007	1.84174e+000	10035500	10121400	26460500	182406			95.7	0.5	65.9	-2626.08	1229	-1.00713e+007	-1.01791e+007	-2.66608e+007	1.84174e+000	10071300	10179100	26660800	185032
1230	-1.00188e+007	-1.01233e+007	-2.64853e+007	1.92725e+000	10018800	10123300	26485300	191146			95.9	0.5	64.4	-2480.95	1230	-1.00104e+007	-1.01679e+007	-2.66758e+007	1.92725e+000	10010400	10167900	26675800	193627
1231	-1.00598e+007	-1.01190e+007	-2.64267e+007	1.64583e+000	10059800	10119000	26426700	162691			95.6	0.5	67.4	-2498.46	1231	-1.01480e+007	-1.01898e+007	-2.66279e+007	1.64583e+000	10148000	10189800	26627900	165190
1232	-1.00541e+007	-1.01175e+007	-2.64261e+007	1.76878e+000	10054100	10117500	26426100	174821			96.9	0.5	66.3	-2247.74	1232	-1.01114e+007	-1.01738e+007	-2.65987e+007	1.76878e+000	10111400	10173800	26598700	177069
1233	-1.01087e+007	-1.01304e+007	-2.63138e+007	1.23521e+000	10108700	10130400	26313800	121303			96.3	0.5	70.6	-1759.8	1233	-1.01986e+007	-1.03407e+007	-2.64710e+007	1.23521e+000	10198600	10340700	26471000	123063
1234	-1.00982e+007	-1.01306e+007	-2.62705e+007	1.59297e+000	10098200	10130600	26270500	155972			97.2	0.5	71.3	-2016.84	1234	-1.01829e+007	-1.03436e+007	-2.64038e+007	1.59297e+000	10182900	10343600	26403800	157989
1235	-1.00899e+007	-1.01173e+007	-2.63894e+007	1.41667e+000	10089900	10117300	26389400	139752			95.5	0.5	68.8	-2210.28	1235	-1.01999e+007	-1.02339e+007	-2.65831e+007	1.41667e+000	10199900	10233900	26583100	141962
1236	-1.00441e+007	-1.01239e+007	-2.64623e+007	1.61014e+000	10044100	10123900	26462300	159511			94.4	0.5	67.3	-2761.99	1236	-1.01190e+007	-1.01993e+007	-2.66953e+007	1.61014e+000	10119000	10199300	26695300	162272
1237	-9.99251e+006	-1.01260e+007	-2.65224e+007	1.71998e+000	9992510	10126000	26522400	170949			93.4	0.5	65.9	-3096.63	1237	-9.98664e+006	-1.01892e+007	-2.67866e+007	1.71998e+000	9986640	10189200	26786600	174046
1238	-1.00510e+007	-1.01550e+007	-2.65825e+007	1.79247e+000	10051000	10155000	26582500	179062			97.2	0.5	56.3	-858.051	1238	-9.95535e+006	-1.01543e+007	-2.66754e+007	1.79247e+000	9955350	10154300	26675400	179920
1239	-1.00327e+007	-1.01461e+007	-2.65642e+007	1.73369e+000	10032700	10146100	26564200	172921			96.8	0.5	57.9	-1089.35	1239	-9.93801e+006	-1.01509e+007	-2.66787e+007	1.73369e+000	9938010	10150900	26678700	174010
1240	-9.88388e+006	-1.01216e+007	-2.66131e+007	4.56252e-001	9883880	10121600	26613100	45548.9			90.4	0.5	64.6	-951.352	1240	-9.73406e+006	-1.01674e+007	-2.69500e+007	4.56252e-001	9734060	10167400	26950000	46500.3
1241	-9.90615e+006	-1.01214e+007	-2.65902e+007	9.91474e-001	9906150	10121400	26590200	98861.9			91	0.5	64.1	-1817.3	1241	-9.76868e+006	-1.01608e+007	-2.68884e+007	9.91474e-001	9768680	10160800	26888400	100679
1242	-9.91779e+006	-1.01241e+007	-2.65895e+007	1.11876e+000	9917790	10124100	26589500	111570			91.3	0.5	65.2	-2312.64	1242	-9.81909e+006	-1.01791e+007	-2.69128e+007	1.11876e+000	9819090	10179100	26912800	113882
1243	-9.88623e+006	-1.01225e+007	-2.66143e+007	7.23741e-001	9886230	10122500	26614300	72261.8			90.4	0.5	65.3	-1630.25	1243	-9.75875e+006	-1.01784e+007	-2.69703e+007	7.23741e-001	9758750	10178400	26970300	73892.1
1244	-1.00897e+007	-1.01286e+007	-2.62379e+007	1.69115e+000	10089700	10128600	26237900	165208			98	0.5	71.8	-1943.62	1244	-1.01699e+007	-1.03399e+007	-2.63545e+007	1.69115e+000	10169900	10339900	26354500	167152
1245	-1.00947e+007	-1.02548e+007	-2.61322e+007	1.37874e+000	10094700	10254800	26132200	134008			82	0.5	54	3448.8	1245	-1.00040e+007	-1.02627e+007	-2.57538e+007	1.37874e+000	10004000	10262700	25753800	130559
1246	-1.00926e+007	-1.02914e+007	-2.60872e+007	8.69240e-001	10092600	10291400	26087200	84280.2			80.9	0.5	53.4	2475.4	1246	-9.99467e+006	-1.03316e+007	-2.56466e+007	8.69240e-001	9994670	10331600	25646600	81804.8
1247	-1.00836e+007	-1.03132e+007	-2.60285e+007	8.03814e-001	10083600	10313200	26028500	77652.2			80.2	0.5	53.8	2473.44	1247	-9.98033e+006	-1.03734e+007	-2.55462e+007	8.03814e-001	9980330	10373400	25546200	75178.8
1248	-1.00906e+007	-1.03239e+007	-2.60463e+007	8.58047e-001	10090600	10323900	26046300	83009.4			79.9	0.5	53.1	2681.71	1248	-9.98728e+006	-1.03937e+007	-2.55543e+007	8.58047e-001	9987280	10393700	25554300	80327.7
1249	-1.00902e+007	-1.03604e+007	-2.60083e+007	1.30899e+000	10090200	10360400	26008300	126387			78.6	0.5	53	4337.77	1249	-9.98529e+006	-1.04625e+007	-2.54774e+007	1.30899e+000	9985290	10462500	25477400	122049
1250	-1.00743e+007	-1.03508e+007	-2.59528e+007	1.36655e+000	10074300	10350800	25952800	131417			78.9	0.5	53.9	4779.64	1250	-9.96071e+006	-1.04447e+007	-2.53947e+007	1.36655e+000	9960710	10444700	25394700	126637
1251	-9.94292e+006	-1.01163e+007	-2.65324e+007	1.16660e+000	9942920	10116300	26532400	115933			90.1	0.5	59.4	-766.251	1251	-9.74782e+006	-1.01032e+007	-2.66740e+007	1.16660e+000	9747820	10103200	26674000	116700
1252	-9.96474e+006	-1.01094e+007	-2.64825e+007	1.46624e+000	9964740	10109400	26482500	145264			88.7	0.5	58.4	-259.011	1252	-9.76593e+006	-1.00786e+007	-2.65553e+007	1.46624e+000	9765930	10078600	26555300	145523
1253	-1.00080e+007	-1.01006e+007	-2.64032e+007	1.50126e+000	10008000	10100600	26403200	148032			87.1	0.5	57.6	645.108	1253	-9.82651e+006	-1.00514e+007	-2.63834e+007	1.50126e+000	9826510	10051400	26383400	147387
1254	-1.00916e+007	-1.01948e+007	-2.61797e+007	1.89335e+000	10091600	10194800	26179700	184434			83.2	0.5	54.7	4064.96	1254	-1.00052e+007	-1.01524e+007	-2.58688e+007	1.89335e+000	10005200	10152400	25868800	180369
1255	-1.00940e+007	-1.01369e+007	-2.62472e+007	1.97862e+000	10094000	10136900	26247200	193443			84.4	0.5	55.6	3250.36	1255	-1.00175e+007	-1.00468e+007	-2.60249e+007	1.97862e+000	10017500	10046800	26024900	190193
1256	-1.00744e+007	-1.00911e+007	-2.62980e+007	1.64886e+000	10074400	10091100	26298000	161595			85.3	0.5	56.7	1942.26	1256	-9.93625e+006	-1.00229e+007	-2.61571e+007	1.64886e+000	9936250	10022900	26157100	159652
1257	-1.00773e+007	-1.04116e+007	-2.59044e+007	1.54043e+000	10077300	10411600	25904400	147810			75.3	0.5	53.4	5859.04	1257	-9.96162e+006	-1.05619e+007	-2.52813e+007	1.54043e+000	9961620	10561900	25281300	141951
1258	-1.00908e+007	-1.04000e+007	-2.59711e+007	1.47139e+000	10090800	10400000	25971100	141806			75.3	0.5	52.5	5283.87	1258	-9.98164e+006	-1.05391e+007	-2.53859e+007	1.47139e+000	9981640	10539100	25385900	136522
1259	-1.01009e+007	-1.03848e+007	-2.60276e+007	1.21135e+000	10100900	10384800	26027600	117168			76.9	0.5	52	4091.35	1259	-9.99735e+006	-1.05079e+007	-2.54813e+007	1.21135e+000	9997350	10507900	25481300	113076
1260	-1.01026e+007	-1.03618e+007	-2.60575e+007	1.08650e+000	10102600	10361800	26057500	105264			78.3	0.5	52.2	3477.74	1260	-1.00021e+007	-1.04632e+007	-2.55452e+007	1.08650e+000	10002100	10463200	25545200	101786
1261	-1.00905e+007	-1.01519e+007	-2.65305e+007	1.36560e+000	10090500	10151900	26530500	136024			90.4	0.5	53.3	478.594	1261	-9.97452e+006	-1.01179e+007	-2.65072e+007	1.36560e+000	9974520	10117900	26507200	135545
1262	-1.00950e+007	-1.01447e+007	-2.64965e+007	1.47212e+000	10095000	10144700	26496500	146305			89.3	0.5	53.5	773.374	1262	-9.98025e+006	-1.01046e+007	-2.64472e+007	1.47212e+000	9980250	10104600	26447200	145531
1263	-1.01038e+007	-1.01362e+007	-2.64528e+007	1.42105e+000	10103800	10136200	26452800	140828			88.1	0.5	53.7	1064.2	1263	-9.99278e+006	-1.00887e+007	-2.63696e+007	1.42105e+000	9992780	10088700	26369600	139764
1264	-1.01193e+007	-1.01267e+007	-2.63984e+007	1.44920e+000	10119300	10126700	26398400	143121			86.8	0.5	53.9	1485.34	1264	-1.00178e+007	-1.00709e+007	-2.62719e+007	1.44920e+000	10017800	10070900	26271900	141635
1265	-1.01131e+007	-1.01456e+007	-2.63167e+007	1.78572e+000	10113100	10145600	26316700	175447			85.3	0.5	54	2659.02	1265	-1.00438e+007	-1.00628e+007	-2.61161e+007	1.78572e+000	10043800	10062800	26116100	172788
1266	-1.01152e+007	-1.01643e+007	-2.65563e+007	1.24058e+000	10115200	10164300	26556300	123841			91	0.5	51.9	503.944	1266	-1.00139e+007	-1.01310e+007	-2.65214e+007	1.24058e+000	10013900	10131000	26521400	123337
1267	-1.01339e+007	-1.01769e+007	-2.65891e+007	1.29199e+000	10133900	10176900	26589100	129302			91.8	0.5	50.6	536.664	1267	-1.00423e+007	-1.01451e+007	-2.65506e+007	1.29199e+000	10042300	10145100	26550600	128766
1268	-1.01551e+007	-1.01906e+007	-2.66238e+007	1.11631e+000	10155100	10190600	26623800	112025			92.5	0.5	49.3	494.409	1268	-1.00737e+007	-1.01597e+007	-2.65789e+007	1.11631e+000	10073700	10159700	26578900	111530
1269	-1.01559e+007	-1.01950e+007	-2.66411e+007	1.00379e+000	10155900	10195000	26641100	100853			93.3	0.5	49	378.495	1269	-1.00764e+007	-1.01668e+007	-2.66054e+007	1.00379e+000	10076400	10166800	26605400	100474
1270	-1.01362e+007	-1.01901e+007	-2.66409e+007	1.21030e+000	10136200	10190100	26640900	121560			94.4	0.5	49.9	253.539	1270	-1.00494e+007	-1.01666e+007	-2.66314e+007	1.21030e+000	10049400	10166600	26631400	121306
1271	-1.01198e+007	-1.01864e+007	-2.66419e+007	1.32353e+000	10119800	10186400	26641900	132905			95.6	0.5	50.8	80.1026	1271	-1.00289e+007	-1.01674e+007	-2.66551e+007	1.32353e+000	10028900	10167400	26655100	132825
1272	-1.01202e+007	-1.01913e+007	-2.66615e+007	1.14183e+000	10120200	10191300	26661500	114813			98.5	0.5	50.9	-102.614	1272	-1.00373e+007	-1.01791e+007	-2.66947e+007	1.14183e+000	10037300	10179100	26694700	114916
1273	-1.01146e+007	-1.01868e+007	-2.66490e+007	1.30908e+000	10114600	10186800	26649000	131506			97	0.5	51.2	-57.0362	1273	-1.00248e+007	-1.01717e+007	-2.66771e+007	1.30908e+000	10024800	10171700	26677100	131563
1274	-1.00876e+007	-1.01724e+007	-2.66170e+007	1.58801e+000	10087600	10172400	26617000	159108			99.3	0.5	53.9	-492.762	1274	-1.00065e+007	-1.01684e+007	-2.66819e+007	1.58801e+000	10006500	10168400	26681900	159600
1275	-1.01032e+007	-1.01814e+007	-2.66382e+007	1.47462e+000	10103200	10181400	26638200	147999			99.9	0.5	52.6	-334.664	1275	-1.00252e+007	-1.01750e+007	-2.66902e+007	1.47462e+000	10025200	10175000	26690200	148334
1276	-1.00715e+007	-1.01634e+007	-2.65964e+007	1.79935e+000	10071500	10163400	26596400	179981			98.8	0.5	55.2	-713.369	1276	-9.98856e+006	-1.01622e+007	-2.66743e+007	1.79935e+000	9988560	10162200	26674300	180694
1277	-1.00128e+007	-1.01263e+007	-2.65035e+007	1.99552e+000	10012800	10126300	26503500	198145			96.3	0.5	62.9	-2269.56	1277	-9.97334e+006	-1.01597e+007	-2.66794e+007	1.99552e+000	9973340	10159700	26679400	200414
1278	-1.00163e+007	-1.01311e+007	-2.65194e+007	1.94573e+000	10016300	10131100	26519400	193423			96.8	0.5	61.4	-1869	1278	-9.95637e+006	-1.01543e+007	-2.66743e+007	1.94573e+000	9956370	10154300	26674300	195292
1279	-1.00267e+007	-1.01381e+007	-2.65376e+007	1.84262e+000	10026700	10138100	26537600	183433			97.4	0.5	59.8	-1452.54	1279	-9.95332e+006	-1.01526e+007	-2.66705e+007	1.84262e+000	9953320	10152600	26670500	184885
1280	-1.00396e+007	-1.01210e+007	-2.64549e+007	1.84578e+000	10039600	10121000	26454900	182748			97.1	0.5	64.8	-2158.97	1280	-1.00556e+007	-1.01659e+007	-2.66226e+007	1.84578e+000	10055600	10165900	26622600	184907
1281	-1.00689e+007	-1.01129e+007	-2.63925e+007	1.81634e+000	10068900	10112900	26392500	179153			98	0.5	66.6	-2075	1281	-1.01448e+007	-1.01680e+007	-2.65419e+007	1.81634e+000	10144800	10168000	26541900	181228
1282	-1.00966e+007	-1.01135e+007	-2.62815e+007	1.73633e+000	10096600	10113500	26281500	170088			98.4	0.5	70.2	-1921.96	1282	-1.01683e+007	-1.02861e+007	-2.64017e+007	1.73633e+000	10168300	10286100	26401700	172010
1283	-1.01010e+007	-1.01518e+007	-2.62609e+007	2.50590e+000	10101000	10151800	26260900	245288			95.9	0.5	72.6	-3685.35	1283	-1.02014e+007	-1.04107e+007	-2.64124e+007	2.50590e+000	10201400	10410700	26412400	248973
1284	-1.01137e+007	-1.01148e+007	-2.63498e+007	1.12950e+000	10113700	10114800	26349800	111167			95.4	0.5	70.1	-1741.88	1284	-1.02043e+007	-1.03059e+007	-2.65291e+007	1.12950e+000	10204300	10305900	26529100	112909
1285	-1.00802e+007	-1.01237e+007	-2.64253e+007	1.49944e+000	10080200	10123700	26425300	148257			94.4	0.5	68.7	-2667.59	1285	-1.02134e+007	-1.02202e+007	-2.66518e+007	1.49944e+000	10213400	10220200	26651800	150925
1286	-1.00279e+007	-1.01284e+007	-2.64967e+007	1.60790e+000	10027900	10128400	26496700	159622			93.3	0.5	67.4	-3145.79	1286	-1.00926e+007	-1.02103e+007	-2.67670e+007	1.60790e+000	10092600	10210300	26767000	162768
1287	-9.96948e+006	-1.01284e+007	-2.65551e+007	1.57717e+000	9969480	10128400	26555100	157047			92.3	0.5	66.2	-3249.54	1287	-9.94863e+006	-1.01979e+007	-2.68601e+007	1.57717e+000	9948630	10197900	26860100	160297
1288	-9.85674e+006	-1.01200e+007	-2.66337e+007	5.68354e-001	9856740	10120000	26633700	56795.8			89.8	0.5	64.9	-1287.11	1288	-9.68402e+006	-1.01676e+007	-2.70010e+007	5.68354e-001	9684020	10167600	27001000	58082.9
1289	-9.88347e+006	-1.01196e+007	-2.66054e+007	8.85202e-001	9883470	10119600	26605400	88325			90.4	0.5	63.7	-1635.81	1289	-9.70955e+006	-1.01525e+007	-2.69136e+007	8.85202e-001	9709550	10152500	26913600	89960.8
1290	-1.00553e+007	-1.01545e+007	-2.65762e+007	1.81839e+000	10055300	10154500	26576200	181586			98.3	0.5	56.7	-928.807	1290	-9.97151e+006	-1.01572e+007	-2.66710e+007	1.81839e+000	9971510	10157200	26671000	182514
1291	-1.00400e+007	-1.01458e+007	-2.65558e+007	1.80669e+000	10040000	10145800	26555800	180120			97.8	0.5	58.3	-1168.02	1291	-9.95930e+006	-1.01539e+007	-2.66697e+007	1.80669e+000	9959300	10153900	26669700	181288
1292	-9.86554e+006	-9.93414e+006	-2.58653e+007	1.95805e+000	9865540	9934140	25865300	185546			98.6	0.5	85.7	-2040.34	1292	-9.86671e+006	-9.97263e+006	-2.60214e+007	1.95805e+000	9866710	9972630	26021400	187586
1293	-9.81126e+006	-9.89865e+006	-2.57745e+007	1.78542e+000	9811260	9898650	25774500	167955			98.9	0.5	88.4	-1587.65	1293	-9.76820e+006	-9.92345e+006	-2.59189e+007	1.78542e+000	9768200	9923450	25918900	169542
1294	-9.83343e+006	-9.91624e+006	-2.58242e+007	1.68500e+000	9833430	9916240	25824200	159124			98.5	0.5	87.1	-1679.94	1294	-9.80776e+006	-9.94814e+006	-2.59803e+007	1.68500e+000	9807760	9948140	25980300	160804
1295	-9.69845e+006	-9.88574e+006	-2.48818e+007	1.91554e+000	9698450	9885740	24881800	169321			79.3	0.5	101	4408.05	1295	-9.62280e+006	-9.96088e+006	-2.44975e+007	1.91554e+000	9622800	9960880	24497500	164913
1296	-9.70258e+006	-9.91665e+006	-2.48678e+007	1.14408e+000	9702580	9916650	24867800	101087			71.3	0.5	99.8	2887.57	1296	-9.62079e+006	-1.00069e+007	-2.44433e+007	1.14408e+000	9620790	10006900	24443300	98199.2
1297	-9.70201e+006	-9.89058e+006	-2.48915e+007	9.92763e-001	9702010	9890580	24891500	87823.3			70.2	0.5	100	2355.24	1297	-9.62223e+006	-9.95799e+006	-2.44981e+007	9.92763e-001	9622230	9957990	24498100	85468
1298	-9.70600e+006	-9.86913e+006	-2.49293e+007	9.09332e-001	9706000	9869130	24929300	80629.3			69.1	0.5	100	1944.29	1298	-9.63230e+006	-9.91832e+006	-2.45789e+007	9.09332e-001	9632300	9918320	24578900	78685
1299	-9.73685e+006	-9.73977e+006	-2.51996e+007	1.04062e+000	9736850	9739770	25199600	93850.8			61.5	0.5	99.7	759.099	1299	-9.66794e+006	-9.69950e+006	-2.51039e+007	1.04062e+000	9667940	9699500	25103900	93091.7
1300	-9.72572e+006	-9.74856e+006	-2.52466e+007	1.06881e+000	9725720	9748560	25246600	96699.1			60.6	0.5	99.1	589.497	1300	-9.64267e+006	-9.71244e+006	-2.51821e+007	1.06881e+000	9642670	9712440	25182100	96109.6
1301	-1.00158e+007	-1.01354e+007	-2.65376e+007	1.39755e+000	10015800	10135400	26537600	139101			53.3	0.5	60.3	-1144.54	1301	-9.92808e+006	-1.01484e+007	-2.66783e+007	1.39755e+000	9928080	10148400	26678300	140246
1302	-1.01265e+007	-1.01941e+007	-2.66668e+007	9.91437e-001	10126500	10194100	26666800	99737.3			97.7	0.5	50.3	-21.3137	1302	-1.00429e+007	-1.01794e+007	-2.66902e+007	9.91437e-001	10042900	10179400	26690200	99758.7
1303	-1.01121e+007	-1.02001e+007	-2.62582e+007	1.83449e+000	10112100	10200100	26258200	179685			83.9	0.5	53.7	3387.34	1303	-1.00377e+007	-1.01616e+007	-2.59924e+007	1.83449e+000	10037700	10161600	25992400	176298
1304	-1.01079e+007	-1.02492e+007	-2.61917e+007	1.48624e+000	10107900	10249200	26191700	145035			82.5	0.5	53.1	3439.9	1304	-1.00233e+007	-1.02514e+007	-2.58440e+007	1.48624e+000	10023300	10251400	25844000	141596
1305	-1.01070e+007	-1.02964e+007	-2.61408e+007	1.32055e+000	10107000	10296400	26140800	128524			81.1	0.5	52.6	3526.61	1305	-1.00164e+007	-1.03400e+007	-2.57272e+007	1.32055e+000	10016400	10340000	25727200	124997
1306	-1.01067e+007	-1.03375e+007	-2.60985e+007	1.20431e+000	10106700	10337500	26098500	116956			79.7	0.5	52.3	3555.19	1306	-1.00120e+007	-1.04181e+007	-2.56310e+007	1.20431e+000	10012000	10418100	25631000	113401
1307	-9.68257e+006	-9.83121e+006	-2.56276e+007	1.62024e+000	9682570	9831210	25627600	150509			59	0.5	92.1	-824.147	1307	-9.51191e+006	-9.81823e+006	-2.57452e+007	1.62024e+000	9511910	9818230	25745200	151333
1308	-9.84091e+006	-9.94194e+006	-2.59218e+007	2.18025e+000	9840910	9941940	25921800	207333			96	0.5	85.4	-2893.47	1308	-9.81646e+006	-9.98597e+006	-2.61262e+007	2.18025e+000	9816460	9985970	26126200	210227
1309	-9.89183e+006	-9.96557e+006	-2.59674e+007	2.18100e+000	9891830	9965570	25967400	208249			96.2	0.5	83.9	-3024.12	1309	-9.91719e+006	-1.00209e+007	-2.61683e+007	2.18100e+000	9917190	10020900	26168300	211273
1310	-9.94766e+006	-9.98836e+006	-2.60048e+007	1.98841e+000	9947660	9988360	26004800	190539			96.5	0.5	82.3	-2766.76	1310	-1.00287e+007	-1.00541e+007	-2.61924e+007	1.98841e+000	10028700	10054100	26192400	193305
1311	-1.00029e+007	-1.00097e+007	-2.60366e+007	1.85002e+000	10002900	10009700	26036600	177840			96.8	0.5	80.6	-2519.14	1311	-1.00842e+007	-1.01383e+007	-2.62058e+007	1.85002e+000	10084200	10138300	26205800	180359
1312	-1.00249e+007	-1.00565e+007	-2.60454e+007	1.26952e+000	10024900	10056500	26045400	122226			98.5	0.5	78.7	-1449.79	1312	-1.00999e+007	-1.02388e+007	-2.61696e+007	1.26952e+000	10099900	10238800	26169600	123676
1313	-1.00434e+007	-1.00953e+007	-2.60819e+007	1.23651e+000	10043400	10095300	26081900	119430			97.9	0.5	77.8	-1530.24	1313	-1.01296e+007	-1.03210e+007	-2.62087e+007	1.23651e+000	10129600	10321000	26208700	120961
1314	-1.00315e+007	-1.00612e+007	-2.60676e+007	1.83208e+000	10031500	10061200	26067600	176674			97.2	0.5	79	-2360.9	1314	-1.01134e+007	-1.02521e+007	-2.62113e+007	1.83208e+000	10113400	10252100	26211300	179035
1315	-1.00966e+007	-1.03945e+007	-2.60005e+007	1.51902e+000	10096600	10394500	26000500	146679			73.7	0.5	52.3	5291.1	1315	-9.99062e+006	-1.05272e+007	-2.54345e+007	1.51902e+000	9990620	10527200	25434500	141388
1316	-1.00882e+007	-1.03715e+007	-2.59889e+007	1.80833e+000	10088200	10371500	25988900	174402			71.9	0.5	53.1	6177.74	1316	-9.98106e+006	-1.04837e+007	-2.54389e+007	1.80833e+000	9981060	10483700	25438900	168224
1317	-1.00815e+007	-1.04011e+007	-2.59321e+007	1.64024e+000	10081500	10401100	25932100	157657			73.6	0.5	53.2	6071.17	1317	-9.96817e+006	-1.05414e+007	-2.53285e+007	1.64024e+000	9968170	10541400	25328500	151586
1318	-9.74153e+006	-9.84843e+006	-2.56390e+007	2.15437e+000	9741530	9848430	25639000	200491			97.7	0.5	92.4	-1414.52	1318	-9.64520e+006	-9.85487e+006	-2.57617e+007	2.15437e+000	9645200	9854870	25761700	201906
1319	-9.73214e+006	-9.83187e+006	-2.55807e+007	1.81803e+000	9732140	9831870	25580700	168466			98.1	0.5	93.8	-973.674	1319	-9.63607e+006	-9.83395e+006	-2.56853e+007	1.81803e+000	9636070	9833950	25685300	169440
1320	-9.72400e+006	-9.81643e+006	-2.55257e+007	1.56698e+000	9724000	9816430	25525700	144616			98.4	0.5	95.1	-695.538	1320	-9.63005e+006	-9.81556e+006	-2.56161e+007	1.56698e+000	9630050	9815560	25616100	145312
1321	-9.71744e+006	-9.80475e+006	-2.54846e+007	1.09063e+000	9717440	9804750	25484600	100349			98.7	0.5	96.2	-396.924	1321	-9.62384e+006	-9.80101e+006	-2.55629e+007	1.09063e+000	9623840	9801010	25562900	100746
1322	-9.71313e+006	-9.79468e+006	-2.54477e+007	7.97325e-001	9713130	9794680	25447700	73164			98.9	0.5	97.2	-245.687	1322	-9.62375e+006	-9.78965e+006	-2.55166e+007	7.97325e-001	9623750	9789650	25516600	73409.7
1323	-9.70922e+006	-9.78623e+006	-2.54171e+007	7.68296e-001	9709220	9786230	25417100	70341.9			98.8	0.5	98	-194.241	1323	-9.62123e+006	-9.77943e+006	-2.54773e+007	7.68296e-001	9621230	9779430	25477300	70536.1
1324	-9.67045e+006	-9.83599e+006	-2.56593e+007	1.97643e+000	9670450	9835990	25659300	183971			90	0.5	91.2	-999.683	1324	-9.46906e+006	-9.81708e+006	-2.57833e+007	1.97643e+000	9469060	9817080	25783300	184971
1325	-9.67229e+006	-9.81701e+006	-2.55798e+007	1.90126e+000	9672290	9817010	25579800	175985			88.5	0.5	91.7	-173.841	1325	-9.46577e+006	-9.78188e+006	-2.56428e+007	1.90126e+000	9465770	9781880	25642800	176158
1326	-9.70561e+006	-9.80067e+006	-2.54797e+007	1.90073e+000	9705610	9800670	25479700	174789			87	0.5	92.4	700.692	1326	-9.52541e+006	-9.75347e+006	-2.54670e+007	1.90073e+000	9525410	9753470	25467000	174089
1327	-1.01128e+007	-1.01179e+007	-2.63431e+007	1.69302e+000	10112800	10117900	26343100	166562			54.2	0.5	70.2	-2511.9	1327	-1.01975e+007	-1.02882e+007	-2.65191e+007	1.69302e+000	10197500	10288200	26519100	169074
1328	-1.01058e+007	-1.01449e+007	-2.62877e+007	1.78355e+000	10105800	10144900	26287700	174883			54.1	0.5	71.9	-2641.27	1328	-1.02007e+007	-1.03711e+007	-2.64491e+007	1.78355e+000	10200700	10371100	26449100	177524
1329	-1.00928e+007	-1.01516e+007	-2.62274e+007	1.89778e+000	10092800	10151600	26227400	185334			54	0.5	73.6	-2706.21	1329	-1.01916e+007	-1.04107e+007	-2.63724e+007	1.89778e+000	10191600	10410700	26372400	188040
1330	-9.69923e+006	-9.77882e+006	-2.53968e+007	1.93220e+000	9699230	9778820	25396800	176617			56	0.5	97.7	-153.439	1330	-9.59389e+006	-9.76232e+006	-2.54347e+007	1.93220e+000	9593890	9762320	25434700	176770
1331	-9.70014e+006	-9.78438e+006	-2.54186e+007	2.11663e+000	9700140	9784380	25418600	193779			54.9	0.5	97.5	-348.271	1331	-9.59590e+006	-9.77125e+006	-2.54692e+007	2.11663e+000	9595900	9771250	25469200	194128
1332	-9.77185e+006	-9.88328e+006	-2.57511e+007	1.70355e+000	9771850	9883280	25751100	159881			52.8	0.5	89.6	-1585.45	1332	-9.70568e+006	-9.90530e+006	-2.59073e+007	1.70355e+000	9705680	9905300	25907300	161466
1333	-9.75104e+006	-9.86283e+006	-2.56884e+007	1.95216e+000	9751040	9862830	25688400	182339			52.7	0.5	91.1	-1531.26	1333	-9.66946e+006	-9.87670e+006	-2.58266e+007	1.95216e+000	9669460	9876700	25826600	183870
1334	-9.73560e+006	-9.84280e+006	-2.56219e+007	1.97282e+000	9735600	9842800	25621900	183355			52.5	0.5	92.8	-1278.05	1334	-9.64700e+006	-9.85037e+006	-2.57415e+007	1.97282e+000	9647000	9850370	25741500	184633
1335	-9.72551e+006	-9.82518e+006	-2.55600e+007	1.90010e+000	9725510	9825180	25560000	175792			52.2	0.5	94.3	-977.631	1335	-9.63477e+006	-9.82750e+006	-2.56602e+007	1.90010e+000	9634770	9827500	25660200	176770
1336	-9.70642e+006	-9.79389e+006	-2.54512e+007	2.41418e+000	9706420	9793890	25451200	221559			53.8	0.5	96.8	-670.982	1336	-9.60897e+006	-9.78623e+006	-2.55174e+007	2.41418e+000	9608970	9786230	25517400	222230
1337	-1.01190e+007	-1.01581e+007	-2.65273e+007	1.37189e+000	10119000	10158100	26527300	136686			89.9	0.5	52.1	760.558	1337	-1.00186e+007	-1.01196e+007	-2.64704e+007	1.37189e+000	10018600	10119600	26470400	135926
1338	-1.01335e+007	-1.01476e+007	-2.63980e+007	1.13100e+000	10133500	10147600	26398000	111747			86.5	0.5	52.9	1342.33	1338	-1.00657e+007	-1.00755e+007	-2.62427e+007	1.13100e+000	10065700	10075500	26242700	110404
1339	-1.01274e+007	-1.01512e+007	-2.64905e+007	1.48806e+000	10127400	10151200	26490500	147909			88.7	0.5	52.4	1098.44	1339	-1.00323e+007	-1.01070e+007	-2.64052e+007	1.48806e+000	10032300	10107000	26405200	146810
1340	-1.01379e+007	-1.01429e+007	-2.64462e+007	1.45351e+000	10137900	10142900	26446200	144063			87.6	0.5	52.6	1358.6	1340	-1.00503e+007	-1.00930e+007	-2.63299e+007	1.45351e+000	10050300	10093000	26329900	142704
1341	-9.94237e+006	-1.01315e+007	-2.65949e+007	1.47275e+000	9942370	10131500	26594900	146985			91.1	0.5	66.4	-3507.17	1341	-9.90249e+006	-1.02086e+007	-2.69501e+007	1.47275e+000	9902490	10208600	26950100	150492
1342	-9.88895e+006	-1.01291e+007	-2.66388e+007	1.18340e+000	9888950	10129100	26638800	118360			90	0.5	66.2	-3051.69	1342	-9.78655e+006	-1.02012e+007	-2.70357e+007	1.18340e+000	9786550	10201200	27035700	121412
1343	-1.00320e+007	-1.01239e+007	-2.64742e+007	1.54899e+000	10032000	10123900	26474200	153547			55.4	0.5	66.6	-2452.02	1343	-1.00546e+007	-1.01847e+007	-2.67005e+007	1.54899e+000	10054600	10184700	26700500	155999
1344	-9.95293e+006	-1.01244e+007	-2.65554e+007	1.69877e+000	9952930	10124400	26555400	169113			57	0.5	63	-2318.27	1344	-9.83136e+006	-1.01503e+007	-2.67829e+007	1.69877e+000	9831360	10150300	26782900	171431
1345	-1.00424e+007	-1.01324e+007	-2.64988e+007	2.61143e+000	10042400	10132400	26498800	259345			60.2	0.5	55.4	745.266	1345	-9.89266e+006	-1.00943e+007	-2.64929e+007	2.61143e+000	9892660	10094300	26492900	258600
1346	-1.00731e+007	-1.01261e+007	-2.64422e+007	2.34501e+000	10073100	10126100	26442200	232104			62	0.5	54.9	1606.85	1346	-9.94246e+006	-1.00772e+007	-2.63730e+007	2.34501e+000	9942460	10077200	26373000	230498
1347	-1.01001e+007	-1.01828e+007	-2.62265e+007	2.11786e+000	10100100	10182800	26226500	206926			66.1	0.5	54.1	4288.3	1347	-1.00166e+007	-1.01309e+007	-2.59370e+007	2.11786e+000	10016600	10130900	25937000	202638
1348	-1.00910e+007	-1.02364e+007	-2.61353e+007	2.36062e+000	10091000	10236400	26135300	229417			67.7	0.5	54.3	5902.08	1348	-9.99749e+006	-1.02283e+007	-2.57614e+007	2.36062e+000	9997490	10228300	25761400	223515
1349	-1.00320e+007	-1.01249e+007	-2.64783e+007	1.94628e+000	10032000	10124900	26478300	192983			97.5	0.5	63.3	-2055.09	1349	-1.00165e+007	-1.01599e+007	-2.66368e+007	1.94628e+000	10016500	10159900	26636800	195039
1350	-1.00318e+007	-1.01303e+007	-2.65008e+007	1.91928e+000	10031800	10130300	26500800	190599			98	0.5	61.7	-1750.14	1350	-9.99264e+006	-1.01557e+007	-2.66438e+007	1.91928e+000	9992640	10155700	26643800	192349
1351	-1.00376e+007	-1.01371e+007	-2.65226e+007	1.87180e+000	10037600	10137100	26522600	186180			98.4	0.5	60.2	-1444.18	1351	-9.98216e+006	-1.01544e+007	-2.66489e+007	1.87180e+000	9982160	10154400	26648900	187624
1352	-9.69552e+006	-9.91326e+006	-2.48423e+007	9.72912e-001	9695520	9913260	24842300	85799.5			72.7	0.5	101	2472.36	1352	-9.61419e+006	-1.00106e+007	-2.44126e+007	9.72912e-001	9614190	10010600	24412600	83327.2
1353	-9.70310e+006	-9.84503e+006	-2.49416e+007	9.18105e-001	9703100	9845030	24941600	81442.3			68.4	0.5	101	1771.36	1353	-9.63555e+006	-9.88282e+006	-2.46277e+007	9.18105e-001	9635550	9882820	24627700	79671
1354	-9.72751e+006	-9.74222e+006	-2.51441e+007	9.68338e-001	9727510	9742220	25144100	86993.3			61.9	0.5	101	807.363	1354	-9.68632e+006	-9.69029e+006	-2.50277e+007	9.68338e-001	9686320	9690290	25027700	86185.9
1355	-9.71222e+006	-9.75392e+006	-2.52820e+007	1.20695e+000	9712220	9753920	25282000	109448			59.1	0.5	99.2	411.288	1355	-9.62211e+006	-9.72446e+006	-2.52518e+007	1.20695e+000	9622110	9724460	25251800	109036
1356	-9.81058e+006	-9.90388e+006	-2.57966e+007	1.61033e+000	9810580	9903880	25796600	151718			51.8	0.5	88.1	-1552.3	1356	-9.77984e+006	-9.93368e+006	-2.59491e+007	1.61033e+000	9779840	9933680	25949100	153270
1357	-1.00705e+007	-1.01342e+007	-2.61540e+007	2.05025e+000	10070500	10134200	26154000	199152			53.9	0.5	76.4	-2924.34	1357	-1.01716e+007	-1.04048e+007	-2.62965e+007	2.05025e+000	10171600	10404800	26296500	202076
1358	-1.00525e+007	-1.01058e+007	-2.61088e+007	1.64643e+000	10052500	10105800	26108800	159349			52.7	0.5	77.1	-2066.01	1358	-1.01416e+007	-1.03441e+007	-2.62347e+007	1.64643e+000	10141600	10344100	26234700	161415
1359	-1.00369e+007	-1.01482e+007	-2.65688e+007	1.72209e+000	10036900	10148200	26568800	171830			53	0.5	57.8	-980.574	1359	-9.93670e+006	-1.01499e+007	-2.66760e+007	1.72209e+000	9936700	10149900	26676000	172810
1360	-1.00305e+007	-1.01413e+007	-2.65471e+007	1.51253e+000	10030500	10141300	26547100	150680			52.5	0.5	59.1	-1015.13	1360	-9.94298e+006	-1.01491e+007	-2.66662e+007	1.51253e+000	9942980	10149100	26666200	151695
1361	-1.00320e+007	-1.01314e+007	-2.65051e+007	1.35916e+000	10032000	10131400	26505100	135015			51.9	0.5	61.6	-1162	1361	-9.97922e+006	-1.01523e+007	-2.66430e+007	1.35916e+000	9979220	10152300	26643000	136177
1362	-1.01514e+007	-1.02092e+007	-2.67037e+007	8.09251e-001	10151400	10209200	26703700	81648			98.9	0.5	48.5	36.2876	1362	-1.00772e+007	-1.01939e+007	-2.67152e+007	8.09251e-001	10077200	10193900	26715200	81611.8
1363	-1.01453e+007	-1.02045e+007	-2.66906e+007	8.27614e-001	10145300	10204500	26690600	83417.9			98	0.5	49	46.2466	1363	-1.00677e+007	-1.01882e+007	-2.67013e+007	8.27614e-001	10067700	10188200	26701300	83371.7
1364	-1.01286e+007	-1.01927e+007	-2.66588e+007	1.16281e+000	10128600	10192700	26658800	116918			96.4	0.5	50.2	62.1437	1364	-1.00429e+007	-1.01749e+007	-2.66718e+007	1.16281e+000	10042900	10174900	26671800	116856
1365	-1.01275e+007	-1.01748e+007	-2.63462e+007	1.29321e+000	10127500	10174800	26346200	127380			85.4	0.5	52.9	1929.32	1365	-1.00622e+007	-1.01141e+007	-2.61399e+007	1.29321e+000	10062200	10114100	26139900	125450
1366	-9.96575e+006	-9.99161e+006	-2.60000e+007	2.43710e+000	9965750	9991610	26000000	233529			52.9	0.5	81.9	-3111.71	1366	-1.00597e+007	-1.00826e+007	-2.61616e+007	2.43710e+000	10059700	10082600	26161600	236641
1367	-9.97004e+006	-1.00030e+007	-2.60421e+007	2.17027e+000	9970040	10003000	26042100	208587			54.2	0.5	81.6	-3272.85	1367	-1.00815e+007	-1.00981e+007	-2.62350e+007	2.17027e+000	10081500	10098100	26235000	211859
1368	-9.67160e+006	-9.82693e+006	-2.56211e+007	1.65504e+000	9671600	9826930	25621100	153642			60.7	0.5	91.6	-654.098	1368	-9.47867e+006	-9.80556e+006	-2.57267e+007	1.65504e+000	9478670	9805560	25726700	154296
1369	-9.68567e+006	-9.86006e+006	-2.57424e+007	1.77690e+000	9685670	9860060	25742400	166417			58.3	0.5	90.3	-1615.05	1369	-9.51728e+006	-9.86204e+006	-2.59189e+007	1.77690e+000	9517280	9862040	25918900	168032
1370	-9.77794e+006	-9.92226e+006	-2.59043e+007	2.31983e+000	9777940	9922260	25904300	220100			94.3	0.5	86.7	-3199.84	1370	-9.69033e+006	-9.95637e+006	-2.61314e+007	2.31983e+000	9690330	9956370	26131400	223300
1371	-9.88189e+006	-1.01129e+007	-2.65794e+007	1.50031e+000	9881890	10112900	26579400	149430			90.4	0.5	62.6	-2183.1	1371	-9.68187e+006	-1.01270e+007	-2.68370e+007	1.50031e+000	9681870	10127000	26837000	151613
1372	-9.92898e+006	-1.01086e+007	-2.65148e+007	1.39266e+000	9928980	10108600	26514800	138200			89.1	0.5	59.6	-783.803	1372	-9.71416e+006	-1.00884e+007	-2.66472e+007	1.39266e+000	9714160	10088400	26647200	138984
1373	-1.00939e+007	-1.03256e+007	-2.60583e+007	1.92011e+000	10093900	10325600	26058300	185915			70.1	0.5	53.1	5899.23	1373	-9.99276e+006	-1.03959e+007	-2.55745e+007	1.92011e+000	9992760	10395900	25574500	180016
1374	-1.00822e+007	-1.03113e+007	-2.60244e+007	1.99835e+000	10082200	10311300	26024400	192989			69.7	0.5	54.1	6172.06	1374	-9.97795e+006	-1.03689e+007	-2.55410e+007	1.99835e+000	9977950	10368900	25541000	186817
1375	-1.00719e+007	-1.03697e+007	-2.59242e+007	1.85437e+000	10071900	10369700	25924200	178039			71.6	0.5	54.1	6719.68	1375	-9.95632e+006	-1.04803e+007	-2.53411e+007	1.85437e+000	9956320	10480300	25341100	171319
1376	-1.00612e+007	-1.04218e+007	-2.58285e+007	1.60430e+000	10061200	10421800	25828500	153161			75.4	0.5	54.3	6524.11	1376	-9.93668e+006	-1.05817e+007	-2.51595e+007	1.60430e+000	9936680	10581700	25159500	146637
1377	-1.01105e+007	-1.01238e+007	-2.63276e+007	2.48265e+000	10110500	10123800	26327600	244012			64.4	0.5	55.2	3230.29	1377	-1.00272e+007	-1.00454e+007	-2.61585e+007	2.48265e+000	10027200	10045400	26158500	240782
1378	-1.00729e+007	-1.01309e+007	-2.64620e+007	1.55997e+000	10072900	10130900	26462000	154612			93.3	0.5	68.9	-3173.91	1378	-1.02146e+007	-1.02299e+007	-2.67251e+007	1.55997e+000	10214600	10229900	26725100	157786
1379	-1.01392e+007	-1.01718e+007	-2.65629e+007	1.30567e+000	10139200	10171800	26562900	130450			90.7	0.5	50.8	716.411	1379	-1.00506e+007	-1.01357e+007	-2.65041e+007	1.30567e+000	10050600	10135700	26504100	129733
1380	-9.69763e+006	-9.76522e+006	-2.53428e+007	7.68192e-001	9697630	9765220	25342800	69946			97.4	0.5	99.8	-75.7367	1380	-9.61064e+006	-9.75285e+006	-2.53793e+007	7.68192e-001	9610640	9752850	25379300	70021.8
1381	-9.69996e+006	-9.76826e+006	-2.53529e+007	6.95199e-001	9699960	9768260	25352900	63348.1			98.3	0.5	99.7	-96.8874	1381	-9.61476e+006	-9.75776e+006	-2.53952e+007	6.95199e-001	9614760	9757760	25395200	63445
1382	-9.70475e+006	-9.77495e+006	-2.53755e+007	7.74275e-001	9704750	9774950	25375500	70673.6			99.1	0.5	99.2	-147.969	1382	-9.62113e+006	-9.76669e+006	-2.54253e+007	7.74275e-001	9621130	9766690	25425300	70821.6
1383	-9.67425e+006	-9.86696e+006	-2.57820e+007	1.95395e+000	9674250	9866960	25782000	183475			91	0.5	89.4	-1895.62	1383	-9.47591e+006	-9.86543e+006	-2.59741e+007	1.95395e+000	9475910	9865430	25974100	185371
1384	-9.76481e+006	-9.76970e+006	-2.52691e+007	2.33477e+000	9764810	9769700	25269100	211743			84.6	0.5	93.3	3310.9	1384	-9.64428e+006	-9.68813e+006	-2.50811e+007	2.33477e+000	9644280	9688130	25081100	208432
1385	-9.75005e+006	-9.83719e+006	-2.51413e+007	1.66107e+000	9750050	9837190	25141300	149456			82.9	0.5	93.6	3426.52	1385	-9.65948e+006	-9.77224e+006	-2.48361e+007	1.66107e+000	9659480	9772240	24836100	146030
1386	-9.72536e+006	-9.89527e+006	-2.49823e+007	1.78358e+000	9725360	9895270	24982300	158830			81.5	0.5	93.6	5227.08	1386	-9.60907e+006	-9.87764e+006	-2.45247e+007	1.78358e+000	9609070	9877640	24524700	153603
1387	-9.97759e+006	-1.01250e+007	-2.65332e+007	1.47869e+000	9977590	10125000	26533200	147040			56.5	0.5	64.8	-2332.35	1387	-9.91292e+006	-1.01692e+007	-2.67787e+007	1.47869e+000	9912920	10169200	26778700	149372
1388	-1.00746e+007	-1.01235e+007	-2.64299e+007	1.58197e+000	10074600	10123500	26429900	156452			55.3	0.5	68.4	-2624.88	1388	-1.01725e+007	-1.02011e+007	-2.66493e+007	1.58197e+000	10172500	10201100	26649300	159077
1389	-1.00458e+007	-1.01551e+007	-2.65883e+007	2.37610e+000	10045800	10155100	26588300	237438			54.3	0.5	55.7	-829.368	1389	-9.92917e+006	-1.01459e+007	-2.66672e+007	2.37610e+000	9929170	10145900	26667200	238267
1390	-1.00655e+007	-1.01602e+007	-2.65892e+007	1.43126e+000	10065500	10160200	26589200	143078			51.2	0.5	55.8	-589.093	1390	-9.97758e+006	-1.01586e+007	-2.66705e+007	1.43126e+000	9977580	10158600	26670500	143667
1391	-1.00607e+007	-1.01542e+007	-2.65694e+007	1.48235e+000	10060700	10154200	26569400	147973			50.6	0.5	57	-695.667	1391	-9.98110e+006	-1.01562e+007	-2.66572e+007	1.48235e+000	9981100	10156200	26657200	148669
1392	-9.70252e+006	-9.76218e+006	-2.53255e+007	1.66448e+000	9702520	9762180	25325500	151381			57.4	0.5	98.9	240.791	1392	-9.60485e+006	-9.73871e+006	-2.53273e+007	1.66448e+000	9604850	9738710	25327300	151141
1393	-1.00551e+007	-1.01175e+007	-2.64250e+007	1.82778e+000	10055100	10117500	26425000	180642			98.3	0.5	65.1	-1942.96	1393	-1.00923e+007	-1.01626e+007	-2.65721e+007	1.82778e+000	10092300	10162600	26572100	182585
1394	-9.69513e+006	-9.75612e+006	-2.53081e+007	9.85540e-001	9695130	9756120	25308100	89509.8			96.7	0.5	101	-11.8976	1394	-9.60924e+006	-9.74073e+006	-2.53311e+007	9.85540e-001	9609240	9740730	25331100	89521.7
1395	-9.69265e+006	-9.91359e+006	-2.48303e+007	1.42684e+000	9692650	9913590	24830300	125723			74.3	0.5	101	3638.98	1395	-9.61199e+006	-1.00170e+007	-2.43972e+007	1.42684e+000	9611990	10017000	24397200	122084
1396	-9.85311e+006	-9.92474e+006	-2.58393e+007	1.60021e+000	9853110	9924740	25839300	151328			51	0.5	86.4	-1557.45	1396	-9.86026e+006	-9.96184e+006	-2.59838e+007	1.60021e+000	9860260	9961840	25983800	152886
1397	-1.00550e+007	-1.01111e+007	-2.61138e+007	1.34839e+000	10055000	10111100	26113800	130560			51.7	0.5	76	-1485.37	1397	-1.01365e+007	-1.03384e+007	-2.62197e+007	1.34839e+000	10136500	10338400	26219700	132046
1398	-1.00461e+007	-1.01480e+007	-2.65587e+007	1.47540e+000	10046100	10148000	26558700	147136			51.6	0.5	58	-841.982	1398	-9.96305e+006	-1.01530e+007	-2.66621e+007	1.47540e+000	9963050	10153000	26662100	147978
1399	-1.00491e+007	-1.01260e+007	-2.64658e+007	1.29862e+000	10049100	10126000	26465800	128691			50.7	0.5	62.8	-1091.32	1399	-1.00298e+007	-1.01526e+007	-2.65938e+007	1.29862e+000	10029800	10152600	26593800	129782
1400	-1.00650e+007	-1.01496e+007	-2.65462e+007	2.58628e+000	10065000	10149600	26546200	257780			58.5	0.5	54.2	430.465	1400	-9.93514e+006	-1.01195e+007	-2.65531e+007	2.58628e+000	9935140	10119500	26553100	257350
1401	-1.00570e+007	-1.01544e+007	-2.65742e+007	2.92310e+000	10057000	10154400	26574200	291871			56.7	0.5	54.4	-101.968	1401	-9.92949e+006	-1.01320e+007	-2.66099e+007	2.92310e+000	9929490	10132000	26609900	291973
1402	-1.01073e+007	-1.03950e+007	-2.60436e+007	1.33964e+000	10107300	10395000	26043600	129743			75.4	0.5	51.6	4463.16	1402	-1.00073e+007	-1.05278e+007	-2.55019e+007	1.33964e+000	10007300	10527800	25501900	125280
1403	-1.01027e+007	-1.03715e+007	-2.60484e+007	1.60013e+000	10102700	10371500	26048400	154956			72.1	0.5	52.1	5240.34	1403	-1.00009e+007	-1.04814e+007	-2.55221e+007	1.60013e+000	10000900	10481400	25522100	149716
1404	-1.01563e+007	-1.02130e+007	-2.67143e+007	7.16642e-001	10156300	10213000	26714300	72362.4			99.8	0.5	48.2	19.6934	1404	-1.00860e+007	-1.01990e+007	-2.67274e+007	7.16642e-001	10086000	10199000	26727400	72342.7
1405	-1.01659e+007	-1.02190e+007	-2.67291e+007	7.85181e-001	10165900	10219000	26729100	79375.5			99.5	0.5	47.4	58.3316	1405	-1.00968e+007	-1.02036e+007	-2.67351e+007	7.85181e-001	10096800	10203600	26735100	79317.2
1406	-1.01620e+007	-1.02149e+007	-2.67164e+007	8.28735e-001	10162000	10214900	26716400	83700.8			98.6	0.5	47.8	86.0378	1406	-1.00900e+007	-1.01979e+007	-2.67188e+007	8.28735e-001	10090000	10197900	26718800	83614.8
1407	-1.01398e+007	-1.01949e+007	-2.66568e+007	1.12674e+000	10139800	10194900	26656800	113297			95.2	0.5	49.5	199.406	1407	-1.00553e+007	-1.01730e+007	-2.66515e+007	1.12674e+000	10055300	10173000	26651500	113097
1408	-1.00755e+007	-1.01630e+007	-2.65906e+007	1.74862e+000	10075500	10163000	26590600	174849			99.9	0.5	55.6	-732.436	1408	-1.00031e+007	-1.01645e+007	-2.66693e+007	1.74862e+000	10003100	10164500	26669300	175581
1409	-1.00901e+007	-1.01718e+007	-2.66121e+007	1.64363e+000	10090100	10171800	26612100	164632			100	0.5	54.2	-551.862	1409	-1.00175e+007	-1.01703e+007	-2.66787e+007	1.64363e+000	10017500	10170300	26678700	165184
1410	-1.01060e+007	-1.01815e+007	-2.66356e+007	1.49956e+000	10106000	10181500	26635600	150482			101	0.5	52.9	-377.017	1410	-1.00346e+007	-1.01772e+007	-2.66896e+007	1.49956e+000	10034600	10177200	26689600	150859
1411	-1.01211e+007	-1.01907e+007	-2.66583e+007	1.43934e+000	10121100	10190700	26658300	144699			102	0.5	51.6	-273.541	1411	-1.00519e+007	-1.01847e+007	-2.67028e+007	1.43934e+000	10051900	10184700	26702800	144973
1412	-1.00954e+007	-1.01026e+007	-2.63241e+007	1.78414e+000	10095400	10102600	26324100	175230			98.8	0.5	68.6	-1896.58	1412	-1.01649e+007	-1.02252e+007	-2.64486e+007	1.78414e+000	10164900	10225200	26448600	177126
1413	-1.00796e+007	-1.01082e+007	-2.63627e+007	1.86295e+000	10079600	10108200	26362700	183407			99.1	0.5	67	-1891.27	1413	-1.01612e+007	-1.01685e+007	-2.64903e+007	1.86295e+000	10161200	10168500	26490300	185298
1414	-1.00724e+007	-1.01273e+007	-2.61687e+007	1.74507e+000	10072400	10127300	26168700	169660			98.3	0.5	74.1	-1914.28	1414	-1.01538e+007	-1.03550e+007	-2.62735e+007	1.74507e+000	10153800	10355000	26273500	171574
1415	-1.00817e+007	-1.01232e+007	-2.62108e+007	1.82531e+000	10081700	10123200	26210800	177965			98.9	0.5	72.3	-1894.76	1415	-1.01565e+007	-1.03265e+007	-2.63131e+007	1.82531e+000	10156500	10326500	26313100	179860
1416	-1.00895e+007	-1.01128e+007	-2.62528e+007	1.83369e+000	10089500	10112800	26252800	179268			99.4	0.5	70.6	-1814.77	1416	-1.01566e+007	-1.02838e+007	-2.63562e+007	1.83369e+000	10156600	10283800	26356200	181083
1417	-1.00397e+007	-1.00898e+007	-2.60726e+007	1.34737e+000	10039700	10089800	26072600	130042			98.7	0.5	77.4	-1448.42	1417	-1.01170e+007	-1.02983e+007	-2.61797e+007	1.34737e+000	10117000	10298300	26179700	131490
1418	-1.00151e+007	-1.00392e+007	-2.60224e+007	1.56433e+000	10015100	10039200	26022400	150324			99.3	0.5	79.2	-1590.56	1418	-1.00813e+007	-1.01982e+007	-2.61341e+007	1.56433e+000	10081300	10198200	26134100	151914
1419	-9.99065e+006	-9.99074e+006	-2.59715e+007	1.89711e+000	9990650	9990740	25971500	181504			99.6	0.5	81.1	-1882.37	1419	-1.00478e+007	-1.01039e+007	-2.60916e+007	1.89711e+000	10047800	10103900	26091600	183386
1420	-9.91036e+006	-9.94894e+006	-2.58810e+007	1.84994e+000	9910360	9948940	25881000	175631			100	0.5	84.4	-1751.37	1420	-9.95282e+006	-9.99154e+006	-2.60126e+007	1.84994e+000	9952820	9991540	26012600	177382
1421	-9.95021e+006	-9.96780e+006	-2.59182e+007	1.76471e+000	9950210	9967800	25918200	168092			100	0.5	82.9	-1659.34	1421	-1.00163e+007	-1.00264e+007	-2.60402e+007	1.76471e+000	10016300	10026400	26040200	169751
1422	-9.69363e+006	-9.74695e+006	-2.52722e+007	1.13953e+000	9693630	9746950	25272200	103227			95.8	0.5	101	88.7362	1422	-9.61141e+006	-9.72888e+006	-2.52805e+007	1.13953e+000	9611410	9728880	25280500	103139
1423	-9.70057e+006	-9.73964e+006	-2.52354e+007	1.14261e+000	9700570	9739640	25235400	103246			93.2	0.5	102	343.616	1423	-9.61980e+006	-9.71344e+006	-2.52090e+007	1.14261e+000	9619800	9713440	25209000	102903
1424	-9.69515e+006	-9.73907e+006	-2.52384e+007	1.28934e+000	9695150	9739070	25238400	116519			94.6	0.5	102	252.217	1424	-9.61567e+006	-9.71705e+006	-2.52279e+007	1.28934e+000	9615670	9717050	25227900	116267
1425	-9.72840e+006	-9.72972e+006	-2.51670e+007	2.44286e+000	9728400	9729720	25167000	219767			89.2	0.5	101	1810.08	1425	-9.66418e+006	-9.68984e+006	-2.50682e+007	2.44286e+000	9664180	9689840	25068200	217957
1426	-9.70699e+006	-9.73609e+006	-2.52144e+007	1.56222e+000	9706990	9736090	25214400	140966			91.8	0.5	101	676.36	1426	-9.62970e+006	-9.70551e+006	-2.51667e+007	1.56222e+000	9629700	9705510	25166700	140290
1427	-9.70100e+006	-9.73243e+006	-2.52055e+007	1.32322e+000	9701000	9732430	25205500	119311			93	0.5	102	451.402	1427	-9.62806e+006	-9.70612e+006	-2.51709e+007	1.32322e+000	9628060	9706120	25170900	118860
1428	-9.71890e+006	-9.75559e+006	-2.50956e+007	2.19603e+000	9718900	9755590	25095600	196648			87.1	0.5	102	2339.74	1428	-9.67146e+006	-9.71822e+006	-2.49391e+007	2.19603e+000	9671460	9718220	24939100	194308
1429	-9.69616e+006	-9.84186e+006	-2.49164e+007	1.99559e+000	9696160	9841860	24916400	176691			81.1	0.5	102	3858.14	1429	-9.63013e+006	-9.88944e+006	-2.45989e+007	1.99559e+000	9630130	9889440	24598900	172833
1430	-9.69856e+006	-9.81149e+006	-2.49565e+007	1.93007e+000	9698560	9811490	24956500	171287			82.9	0.5	103	3205.29	1430	-9.63895e+006	-9.83520e+006	-2.46892e+007	1.93007e+000	9638950	9835200	24689200	168082
1431	-9.70824e+006	-9.78513e+006	-2.50225e+007	2.11407e+000	9708240	9785130	25022500	188418			84.9	0.5	102	2935.75	1431	-9.65400e+006	-9.77929e+006	-2.48066e+007	2.11407e+000	9654000	9779290	24806600	185482
1432	-9.69146e+006	-9.88825e+006	-2.48508e+007	1.88240e+000	9691460	9888250	24850800	166028			77.7	0.5	102	4356.52	1432	-9.61752e+006	-9.97666e+006	-2.44602e+007	1.88240e+000	9617520	9976660	24460200	161672
1433	-9.69039e+006	-9.89797e+006	-2.48367e+007	1.72101e+000	9690390	9897970	24836700	151667			76.2	0.5	102	4110.94	1433	-9.61520e+006	-9.99611e+006	-2.44312e+007	1.72101e+000	9615200	9996110	24431200	147556
1434	-9.71576e+006	-9.74629e+006	-2.50920e+007	9.19199e-001	9715760	9746290	25092000	82276.2			62.4	0.5	102	858.985	1434	-9.67342e+006	-9.70945e+006	-2.49558e+007	9.19199e-001	9673420	9709450	24955800	81417.2
1435	-9.70936e+006	-9.75635e+006	-2.50558e+007	8.81041e-001	9709360	9756350	25055800	78670.1			63.3	0.5	103	940.414	1435	-9.66436e+006	-9.73317e+006	-2.48951e+007	8.81041e-001	9664360	9733170	24895100	77729.7
1436	-9.70316e+006	-9.76534e+006	-2.50215e+007	8.30863e-001	9703160	9765340	25021500	74018.9			64.2	0.5	103	965.707	1436	-9.65648e+006	-9.75329e+006	-2.48428e+007	8.30863e-001	9656480	9753290	24842800	73053.2
1437	-9.93590e+006	-9.96687e+006	-2.59287e+007	2.29017e+000	9935900	9966870	25928700	218248			51	0.5	83.3	-2401.26	1437	-1.00192e+007	-1.00206e+007	-2.60651e+007	2.29017e+000	10019200	10020600	26065100	220650
1438	-9.90122e+006	-9.94709e+006	-2.58825e+007	1.84333e+000	9901220	9947090	25882500	174994			50.4	0.5	84.7	-1765.15	1438	-9.95067e+006	-9.99137e+006	-2.60140e+007	1.84333e+000	9950670	9991370	26014000	176759
1439	-1.00631e+007	-1.01181e+007	-2.61396e+007	1.27968e+000	10063100	10118100	26139600	124144			50.9	0.5	74.6	-1282.51	1439	-1.01385e+007	-1.03319e+007	-2.62341e+007	1.27968e+000	10138500	10331900	26234100	125427
1440	-1.00699e+007	-1.01182e+007	-2.61675e+007	1.19035e+000	10069900	10118200	26167500	115701			50.2	0.5	73.3	-1095.38	1440	-1.01387e+007	-1.03121e+007	-2.62549e+007	1.19035e+000	10138700	10312100	26254900	116796
1441	-1.00763e+007	-1.01126e+007	-2.61994e+007	1.27376e+000	10076300	10112600	26199400	124069			49.6	0.5	71.9	-1117.67	1441	-1.01390e+007	-1.02813e+007	-2.62869e+007	1.27376e+000	10139000	10281300	26286900	125187
1442	-1.00913e+007	-1.01013e+007	-2.62717e+007	1.14877e+000	10091300	10101300	26271700	112432			49.2	0.5	69.3	-981.207	1442	-1.01445e+007	-1.02230e+007	-2.63676e+007	1.14877e+000	10144500	10223000	26367600	113413
1443	-1.00823e+007	-1.01062e+007	-2.62303e+007	1.18291e+000	10082300	10106200	26230300	115453			49	0.5	70.6	-978.522	1443	-1.01384e+007	-1.02483e+007	-2.63171e+007	1.18291e+000	10138400	10248300	26317100	116432
1444	-1.00776e+007	-1.01107e+007	-2.63750e+007	1.21120e+000	10077600	10110700	26375000	119339			49	0.5	65.6	-962.441	1444	-1.01234e+007	-1.01478e+007	-2.64808e+007	1.21120e+000	10123400	10147800	26480800	120302
1445	-1.00946e+007	-1.00958e+007	-2.62969e+007	1.02660e+000	10094600	10095800	26296900	100638			48.5	0.5	68.1	-795.013	1445	-1.01413e+007	-1.01900e+007	-2.63876e+007	1.02660e+000	10141300	10190000	26387600	101433
1446	-1.00879e+007	-1.01019e+007	-2.63286e+007	1.07067e+000	10087900	10101900	26328600	105175			48.4	0.5	67	-824.228	1446	-1.01433e+007	-1.01619e+007	-2.64239e+007	1.07067e+000	10143300	10161900	26423900	106000
1447	-1.00641e+007	-1.01186e+007	-2.64205e+007	1.30784e+000	10064100	10118600	26420500	129235			49.7	0.5	64.2	-1082	1447	-1.00787e+007	-1.01510e+007	-2.65386e+007	1.30784e+000	10078700	10151000	26538600	130317
1448	-1.01098e+007	-1.03867e+007	-2.60620e+007	1.54826e+000	10109800	10386700	26062000	150116			73.9	0.5	51.3	5116.1	1448	-1.00092e+007	-1.05102e+007	-2.55276e+007	1.54826e+000	10009200	10510200	25527600	144999
1449	-1.01565e+007	-1.01851e+007	-2.65999e+007	1.21237e+000	10156500	10185100	26599900	121469			91.5	0.5	49.5	650.452	1449	-1.00765e+007	-1.01511e+007	-2.65409e+007	1.21237e+000	10076500	10151100	26540900	120819
1450	-1.01748e+007	-1.01981e+007	-2.66349e+007	1.06785e+000	10174800	10198100	26634900	107278			92.2	0.5	48.2	571.784	1450	-1.01033e+007	-1.01657e+007	-2.65741e+007	1.06785e+000	10103300	10165700	26574100	106706
1451	-1.01753e+007	-1.02034e+007	-2.66559e+007	9.38887e-001	10175300	10203400	26655900	94457.8			93	0.5	47.8	444.208	1451	-1.01033e+007	-1.01731e+007	-2.66044e+007	9.38887e-001	10103300	10173100	26604400	94013.6
1452	-1.01570e+007	-1.01994e+007	-2.66581e+007	1.04091e+000	10157000	10199400	26658100	104705			94.1	0.5	48.6	343.626	1452	-1.00774e+007	-1.01729e+007	-2.66293e+007	1.04091e+000	10077400	10172900	26629300	104362
1453	-9.67840e+006	-9.81011e+006	-2.55455e+007	1.76889e+000	9678400	9810110	25545500	163351			62.5	0.5	91.7	30.1779	1453	-9.47706e+006	-9.77198e+006	-2.55910e+007	1.76889e+000	9477060	9771980	25591000	163321
1454	-9.70622e+006	-9.89328e+006	-2.58576e+007	1.67222e+000	9706220	9893280	25857600	157945			57.8	0.5	88.2	-2172.92	1454	-9.56103e+006	-9.91370e+006	-2.60862e+007	1.67222e+000	9561030	9913700	26086200	160118
1455	-9.84907e+006	-1.01146e+007	-2.66193e+007	8.86601e-001	9849070	10114600	26619300	88500			89.5	0.5	64	-1735.34	1455	-9.64160e+006	-1.01448e+007	-2.69502e+007	8.86601e-001	9641600	10144800	26950200	90235.3
1456	-9.95890e+006	-1.00989e+007	-2.64454e+007	1.41767e+000	9958900	10098900	26445400	140081			87.6	0.5	58.8	-17.6176	1456	-9.74768e+006	-1.00599e+007	-2.64971e+007	1.41767e+000	9747680	10059900	26497100	140099
1457	-9.92832e+006	-1.01219e+007	-2.65698e+007	2.13137e+000	9928320	10121900	26569800	212303			58.6	0.5	61.5	-2468.86	1457	-9.75021e+006	-1.01297e+007	-2.67800e+007	2.13137e+000	9750210	10129700	26780000	214772
1458	-9.93697e+006	-1.01152e+007	-2.65340e+007	2.47839e+000	9936970	10115200	26534000	246298			59.5	0.5	59.6	-1384.94	1458	-9.73158e+006	-1.00967e+007	-2.66636e+007	2.47839e+000	9731580	10096700	26663600	247683
1459	-9.76699e+006	-9.93067e+006	-2.59497e+007	2.05004e+000	9766990	9930670	25949700	195087			56.8	0.5	86.3	-3266.35	1459	-9.68947e+006	-9.97435e+006	-2.62057e+007	2.05004e+000	9689470	9974350	26205700	198354
1460	-9.76091e+006	-9.79017e+006	-2.52327e+007	2.26184e+000	9760910	9790170	25232700	204671			65.9	0.5	93.4	3365.52	1460	-9.68360e+006	-9.68498e+006	-2.50289e+007	2.26184e+000	9683600	9684980	25028900	201306
1461	-9.71907e+006	-9.78744e+006	-2.54122e+007	2.12860e+000	9719070	9787440	25412200	194851			64.4	0.5	92.1	1507.23	1461	-9.54009e+006	-9.72778e+006	-2.53473e+007	2.12860e+000	9540090	9727780	25347300	193344
1462	-9.71945e+006	-9.94262e+006	-2.49108e+007	2.27889e+000	9719450	9942620	24910800	202079			69.7	0.5	95.2	6738.26	1462	-9.61364e+006	-9.99183e+006	-2.44291e+007	2.27889e+000	9613640	9991830	24429100	195341
1463	-9.73680e+006	-9.88172e+006	-2.50426e+007	2.47953e+000	9736800	9881720	25042600	221708			68.1	0.5	93.9	6058.09	1463	-9.63846e+006	-9.85702e+006	-2.46654e+007	2.47953e+000	9638460	9857020	24665400	215650
1464	-9.70710e+006	-1.00233e+007	-2.47796e+007	2.04259e+000	9707100	10023300	24779600	179703			72.1	0.5	95.3	7385.77	1464	-9.58812e+006	-1.01510e+007	-2.41657e+007	2.04259e+000	9588120	10151000	24165700	172317
1465	-9.70434e+006	-1.00275e+007	-2.47641e+007	1.90637e+000	9704340	10027500	24764100	167545			77.6	0.5	95.4	7082.14	1465	-9.58258e+006	-1.01626e+007	-2.41315e+007	1.90637e+000	9582580	10162600	24131500	160463
1466	-9.70083e+006	-1.00634e+007	-2.47139e+007	2.02226e+000	9700830	10063400	24713900	177214			75.9	0.5	95.2	8049.93	1466	-9.57334e+006	-1.02290e+007	-2.40272e+007	2.02226e+000	9573340	10229000	24027200	169164
1467	-9.69983e+006	-1.00764e+007	-2.46968e+007	2.09118e+000	9699830	10076400	24696800	183075			74.2	0.5	94.9	8571.57	1467	-9.56847e+006	-1.02480e+007	-2.39883e+007	2.09118e+000	9568470	10248000	23988300	174503
1468	-9.71330e+006	-9.97819e+006	-2.48501e+007	1.83827e+000	9713300	9978190	24850100	162408			79.6	0.5	94.5	6295.54	1468	-9.59313e+006	-1.00525e+007	-2.42846e+007	1.83827e+000	9593130	10052500	24284600	156113
1469	-9.71855e+006	-9.90053e+006	-2.58749e+007	2.10888e+000	9718550	9900530	25874900	199473			92.5	0.5	87.9	-2825.04	1469	-9.56855e+006	-9.92148e+006	-2.61105e+007	2.10888e+000	9568550	9921480	26110500	202298
1470	-1.00098e+007	-1.01337e+007	-2.65368e+007	1.62332e+000	10009800	10133700	26536800	161547			92.2	0.5	67.6	-3648.35	1470	-1.00640e+007	-1.02240e+007	-2.68514e+007	1.62332e+000	10064000	10224000	26851400	165196
1471	-9.84063e+006	-1.01222e+007	-2.66588e+007	8.76932e-001	9840630	10122200	26658800	87760.4			89.3	0.5	65.4	-2225.57	1471	-9.66367e+006	-1.01785e+007	-2.70657e+007	8.76932e-001	9663670	10178500	27065700	89985.9
1472	-1.00774e+007	-1.01637e+007	-2.61526e+007	1.65136e+000	10077400	10163700	26152600	160473			83.3	0.5	56.2	3429.06	1472	-9.98845e+006	-1.00937e+007	-2.58591e+007	1.65136e+000	9988450	10093700	25859100	157044
1473	-1.00757e+007	-1.00884e+007	-2.62210e+007	1.52372e+000	10075700	10088400	26221000	148575			84.3	0.5	57.2	2366.95	1473	-9.95742e+006	-9.99495e+006	-2.60219e+007	1.52372e+000	9957420	9994950	26021900	146209
1474	-1.00121e+007	-1.00879e+007	-2.63470e+007	1.50180e+000	10012100	10087900	26347000	147524			86	0.5	58	1055.15	1474	-9.82856e+006	-1.00284e+007	-2.62874e+007	1.50180e+000	9828560	10028400	26287400	146469
1475	-1.00603e+007	-1.01536e+007	-2.65674e+007	1.82749e+000	10060300	10153600	26567400	182400			99.4	0.5	57.1	-967.074	1475	-9.99010e+006	-1.01595e+007	-2.66617e+007	1.82749e+000	9990100	10159500	26661700	183367
1476	-1.00472e+007	-1.01447e+007	-2.65444e+007	1.85237e+000	10047200	10144700	26544400	184552			98.9	0.5	58.6	-1204.51	1476	-9.98254e+006	-1.01560e+007	-2.66551e+007	1.85237e+000	9982540	10156000	26655100	185757
1477	-9.87406e+006	-9.93048e+006	-2.58418e+007	1.83564e+000	9874060	9930480	25841800	173686			99.9	0.5	85.9	-1685.7	1477	-9.88513e+006	-9.96629e+006	-2.59771e+007	1.83564e+000	9885130	9966290	25977100	175371
1478	-9.84031e+006	-9.91193e+006	-2.57997e+007	1.64886e+000	9840310	9911930	25799700	155462			99.6	0.5	87.3	-1455.89	1478	-9.82231e+006	-9.94112e+006	-2.59370e+007	1.64886e+000	9822310	9941120	25937000	156917
1479	-9.69398e+006	-9.86942e+006	-2.48799e+007	1.96499e+000	9693980	9869420	24879900	173615			79.3	0.5	102	4230.02	1479	-9.62346e+006	-9.94070e+006	-2.45204e+007	1.96499e+000	9623460	9940700	24520400	169385
1480	-9.69683e+006	-9.89953e+006	-2.48615e+007	1.07010e+000	9696830	9899530	24861500	94476.3			71.6	0.5	101	2592.58	1480	-9.61817e+006	-9.98499e+006	-2.44545e+007	1.07010e+000	9618170	9984990	24454500	91883.7
1481	-9.69889e+006	-9.88382e+006	-2.48856e+007	1.07407e+000	9698890	9883820	24885600	94963.3			70.5	0.5	101	2443.55	1481	-9.62360e+006	-9.95513e+006	-2.45066e+007	1.07407e+000	9623600	9955130	24506600	92519.8
1482	-9.70078e+006	-9.86396e+006	-2.49132e+007	1.00517e+000	9700780	9863960	24913200	89015			69.4	0.5	101	2122.75	1482	-9.62889e+006	-9.91779e+006	-2.45655e+007	1.00517e+000	9628890	9917790	24565500	86892.3
1483	-9.73083e+006	-9.73559e+006	-2.51885e+007	1.07354e+000	9730830	9735590	25188500	96732.2			61	0.5	101	729.205	1483	-9.66489e+006	-9.69775e+006	-2.50998e+007	1.07354e+000	9664890	9697750	25099800	96003
1484	-9.72038e+006	-9.74444e+006	-2.52352e+007	1.18192e+000	9720380	9744440	25235200	106835			60	0.5	99.9	599.451	1484	-9.64103e+006	-9.71069e+006	-2.51766e+007	1.18192e+000	9641030	9710690	25176600	106236
1485	-9.73617e+006	-9.82937e+006	-2.55665e+007	1.78739e+000	9736170	9829370	25566500	165472			51	0.5	94.1	-951.787	1485	-9.65725e+006	-9.83456e+006	-2.56666e+007	1.78739e+000	9657250	9834560	25666600	166423
1486	-9.74761e+006	-9.84626e+006	-2.56241e+007	1.82107e+000	9747610	9846260	25624100	169313			51.3	0.5	92.6	-1170.03	1486	-9.67247e+006	-9.85618e+006	-2.57397e+007	1.82107e+000	9672470	9856180	25739700	170483
1487	-9.76386e+006	-9.86490e+006	-2.56840e+007	1.85577e+000	9763860	9864900	25684000	173320			51.5	0.5	91.1	-1401.09	1487	-9.69795e+006	-9.88060e+006	-2.58141e+007	1.85577e+000	9697950	9880600	25814100	174721
1488	-9.78412e+006	-9.88395e+006	-2.57416e+007	1.66301e+000	9784120	9883950	25741600	156004			51.7	0.5	89.5	-1430.96	1488	-9.73193e+006	-9.90604e+006	-2.58840e+007	1.66301e+000	9731930	9906040	25884000	157435
1489	-1.00151e+007	-1.00223e+007	-2.60394e+007	2.09446e+000	10015100	10022300	26039400	201445			52.8	0.5	80.2	-2673.78	1489	-1.00925e+007	-1.01905e+007	-2.61875e+007	2.09446e+000	10092500	10190500	26187500	204118
1490	-1.00497e+007	-1.00898e+007	-2.61134e+007	2.04434e+000	10049700	10089800	26113400	197868			54	0.5	78.1	-2958.33	1490	-1.01457e+007	-1.03273e+007	-2.62682e+007	2.04434e+000	10145700	10327300	26268200	200826
1491	-1.00356e+007	-1.00697e+007	-2.60758e+007	1.91004e+000	10035600	10069700	26075800	184324			52.8	0.5	78.6	-2425.99	1491	-1.01203e+007	-1.02798e+007	-2.62117e+007	1.91004e+000	10120300	10279800	26211700	186750
1492	-1.00295e+007	-1.01361e+007	-2.65267e+007	1.41488e+000	10029500	10136100	26526700	140753			52.2	0.5	60.3	-1090.06	1492	-9.95841e+006	-1.01505e+007	-2.66565e+007	1.41488e+000	9958410	10150500	26656500	141843
1493	-1.00732e+007	-1.01660e+007	-2.66053e+007	1.31298e+000	10073200	10166000	26605300	131415			51.8	0.5	54.8	-406.139	1493	-9.97885e+006	-1.01595e+007	-2.66732e+007	1.31298e+000	9978850	10159500	26673200	131821
1494	-1.00632e+007	-1.01619e+007	-2.65985e+007	1.59770e+000	10063200	10161900	26598500	159812			53.1	0.5	55.1	-499.069	1494	-9.95879e+006	-1.01537e+007	-2.66692e+007	1.59770e+000	9958790	10153700	26669200	160311
1495	-1.00794e+007	-1.01434e+007	-2.65065e+007	2.32610e+000	10079400	10143400	26506500	231274			60.1	0.5	54	1058.9	1495	-9.95246e+006	-1.01035e+007	-2.64704e+007	2.32610e+000	9952460	10103500	26470400	230215
1496	-1.01035e+007	-1.01372e+007	-2.64573e+007	2.13835e+000	10103500	10137200	26457300	211977			61.8	0.5	53.6	1712.91	1496	-9.99332e+006	-1.00880e+007	-2.63662e+007	2.13835e+000	9993320	10088000	26366200	210265
1497	-1.01324e+007	-1.01387e+007	-2.64023e+007	1.65684e+000	10132400	10138700	26402300	163725			63.3	0.5	53.2	1932.74	1497	-1.00541e+007	-1.00746e+007	-2.62507e+007	1.65684e+000	10054100	10074600	26250700	161792
1498	-1.01296e+007	-1.01790e+007	-2.63505e+007	1.24149e+000	10129600	10179000	26350500	122330			64.7	0.5	52.8	1879.77	1498	-1.00646e+007	-1.01248e+007	-2.61393e+007	1.24149e+000	10064600	10124800	26139300	120451
1499	-1.01207e+007	-1.02105e+007	-2.62828e+007	1.21611e+000	10120700	10210500	26282800	119339			65.9	0.5	52.7	2336.66	1499	-1.00450e+007	-1.01799e+007	-2.60040e+007	1.21611e+000	10045000	10179900	26004000	117002
1500	-1.01118e+007	-1.02404e+007	-2.62164e+007	1.68825e+000	10111800	10240400	26216400	165003			67.1	0.5	52.9	3815.35	1500	-1.00278e+007	-1.02342e+007	-2.58795e+007	1.68825e+000	10027800	10234200	25879500	161188
1501	-1.01012e+007	-1.02756e+007	-2.61378e+007	1.82858e+000	10101200	10275600	26137800	177865			68.5	0.5	53	4890.26	1501	-1.00070e+007	-1.02996e+007	-2.57289e+007	1.82858e+000	10007000	10299600	25728900	172975
1502	-1.01374e+007	-1.01989e+007	-2.66755e+007	9.49713e-001	10137400	10198900	26675500	95613.9			97.2	0.5	49.5	56.574	1502	-1.00559e+007	-1.01817e+007	-2.66866e+007	9.49713e-001	10055900	10181700	26686600	95557.3
1503	-1.01243e+007	-1.02109e+007	-2.62970e+007	1.65440e+000	10124300	10210900	26297000	162509			84.1	0.5	52.5	3014.58	1503	-1.00520e+007	-1.01789e+007	-2.60336e+007	1.65440e+000	10052000	10178900	26033600	159494
1504	-1.01226e+007	-1.02575e+007	-2.62436e+007	1.69454e+000	10122600	10257500	26243600	165978			82.7	0.5	52	3710.27	1504	-1.00437e+007	-1.02644e+007	-2.59142e+007	1.69454e+000	10043700	10264400	25914200	162268
1505	-1.01211e+007	-1.03039e+007	-2.61910e+007	1.64394e+000	10121100	10303900	26191000	160573			81.1	0.5	51.6	4213.48	1505	-1.00354e+007	-1.03513e+007	-2.57935e+007	1.64394e+000	10035400	10351300	25793500	156359
1506	-1.01181e+007	-1.03402e+007	-2.61426e+007	1.79574e+000	10118100	10340200	26142600	174931			79.4	0.5	51.3	5159.22	1506	-1.00266e+007	-1.04207e+007	-2.56880e+007	1.79574e+000	10026600	10420700	25688000	169772
1507	-1.00266e+007	-1.00334e+007	-2.60753e+007	2.11879e+000	10026600	10033400	26075300	204333			54	0.5	79.9	-3119.1	1507	-1.01147e+007	-1.02217e+007	-2.62471e+007	2.11879e+000	10114700	10221700	26247100	207452
1508	-9.67383e+006	-9.84576e+006	-2.56958e+007	1.77898e+000	9673830	9845760	25695800	166030			59.5	0.5	90.8	-1261.23	1508	-9.48702e+006	-9.83699e+006	-2.58468e+007	1.77898e+000	9487020	9836990	25846800	167291
1509	-9.82176e+006	-9.94659e+006	-2.59600e+007	2.23209e+000	9821760	9946590	25960000	212762			94.6	0.5	85.2	-3403.34	1509	-9.77879e+006	-9.99427e+006	-2.61978e+007	2.23209e+000	9778790	9994270	26197800	216165
1510	-9.88189e+006	-9.97271e+006	-2.60066e+007	2.19518e+000	9881890	9972710	26006600	210141			94.9	0.5	83.6	-3486.72	1510	-9.89990e+006	-1.00340e+007	-2.62389e+007	2.19518e+000	9899900	10034000	26238900	213628
1511	-9.95043e+006	-9.99846e+006	-2.60433e+007	2.09812e+000	9950430	9998460	26043300	201601			95.4	0.5	81.9	-3336.42	1511	-1.00376e+007	-1.00725e+007	-2.62586e+007	2.09812e+000	10037600	10072500	26258600	204937
1512	-1.00222e+007	-1.00234e+007	-2.60737e+007	2.08661e+000	10022200	10023400	26073700	201168			95.8	0.5	80.1	-3171.17	1512	-1.01080e+007	-1.01811e+007	-2.62601e+007	2.08661e+000	10108000	10181100	26260100	204339
1513	-1.00457e+007	-1.00845e+007	-2.61022e+007	2.22091e+000	10045700	10084500	26102200	214772			96.4	0.5	78.1	-3135.51	1513	-1.01372e+007	-1.03045e+007	-2.62564e+007	2.22091e+000	10137200	10304500	26256400	217907
1514	-9.89713e+006	-1.01139e+007	-2.65684e+007	1.06639e+000	9897130	10113900	26568400	106158			89.9	0.5	61.6	-1333.64	1514	-9.69154e+006	-1.01198e+007	-2.67979e+007	1.06639e+000	9691540	10119800	26797900	107491
1515	-9.90444e+006	-1.01103e+007	-2.65465e+007	1.03100e+000	9904440	10110300	26546500	102493			89.4	0.5	60.7	-983.861	1515	-9.68465e+006	-1.01030e+007	-2.67365e+007	1.03100e+000	9684650	10103000	26736500	103476
1516	-1.00663e+007	-1.04104e+007	-2.58608e+007	1.71236e+000	10066300	10410400	25860800	163809			73.5	0.5	54.1	6732.88	1516	-9.94526e+006	-1.05592e+007	-2.52170e+007	1.71236e+000	9945260	10559200	25217000	157076
1517	-1.00471e+007	-1.01144e+007	-2.64202e+007	2.52912e+000	10047100	10114400	26420200	249840			62.4	0.5	56	1649.83	1517	-9.89644e+006	-1.00629e+007	-2.63605e+007	2.52912e+000	9896440	10062900	26360500	248190
1518	-1.01463e+007	-1.01655e+007	-2.65299e+007	1.38992e+000	10146300	10165500	26529900	138571			89.5	0.5	51	991.986	1518	-1.00613e+007	-1.01241e+007	-2.64459e+007	1.38992e+000	10061300	10124100	26445900	137579
1519	-1.01575e+007	-1.01584e+007	-2.64899e+007	1.55559e+000	10157500	10158400	26489900	154694			88.2	0.5	51.2	1440.89	1519	-1.00811e+007	-1.01110e+007	-2.63723e+007	1.55559e+000	10081100	10111000	26372300	153253
1520	-1.01404e+007	-1.01842e+007	-2.63895e+007	1.48541e+000	10140400	10184200	26389500	146770			85.8	0.5	52	2087.59	1520	-1.00792e+007	-1.01284e+007	-2.61952e+007	1.48541e+000	10079200	10128400	26195200	144683
1521	-1.01514e+007	-1.01768e+007	-2.64422e+007	1.77437e+000	10151400	10176800	26442200	175933			86.9	0.5	51.5	2073.26	1521	-1.00979e+007	-1.01151e+007	-2.62849e+007	1.77437e+000	10097900	10115100	26284900	173860
1522	-9.74398e+006	-9.83594e+006	-2.55855e+007	1.86824e+000	9743980	9835940	25585500	173213			99.4	0.5	93.5	-1033.69	1522	-9.66212e+006	-9.84134e+006	-2.56894e+007	1.86824e+000	9662120	9841340	25689400	174247
1523	-9.73264e+006	-9.82098e+006	-2.55357e+007	1.41754e+000	9732640	9820980	25535700	130937			99.5	0.5	94.9	-652.64	1523	-9.64701e+006	-9.82228e+006	-2.56266e+007	1.41754e+000	9647010	9822280	25626600	131590
1524	-9.72563e+006	-9.80844e+006	-2.54915e+007	1.26178e+000	9725630	9808440	25491500	116170			99.7	0.5	96.1	-493.164	1524	-9.64115e+006	-9.80741e+006	-2.55717e+007	1.26178e+000	9641150	9807410	25571700	116663
1525	-9.71640e+006	-9.79494e+006	-2.54455e+007	1.19844e+000	9716400	9794940	25445500	109960			99.8	0.5	97.3	-377.982	1525	-9.63208e+006	-9.79114e+006	-2.55143e+007	1.19844e+000	9632080	9791140	25514300	110338
1526	-9.70927e+006	-9.78312e+006	-2.54044e+007	9.58063e-001	9709270	9783120	25404400	87636.8			99.6	0.5	98.4	-236.668	1526	-9.62602e+006	-9.77701e+006	-2.54626e+007	9.58063e-001	9626020	9777010	25462600	87873.4
1527	-9.65509e+006	-9.84918e+006	-2.57285e+007	2.05607e+000	9655090	9849180	25728500	192274			89.5	0.5	90	-1445.81	1527	-9.42991e+006	-9.83285e+006	-2.58870e+007	2.05607e+000	9429910	9832850	25887000	193719
1528	-9.65893e+006	-9.82720e+006	-2.56348e+007	2.09634e+000	9658930	9827200	25634800	194756			87.9	0.5	90.7	-501.669	1528	-9.42864e+006	-9.79297e+006	-2.57253e+007	2.09634e+000	9428640	9792970	25725300	195257
1529	-9.69175e+006	-9.79637e+006	-2.54760e+007	2.36962e+000	9691750	9796370	25476000	217798			86.2	0.5	91.5	1327.6	1529	-9.48384e+006	-9.73681e+006	-2.54405e+007	2.36962e+000	9483840	9736810	25440500	216470
1530	-9.75814e+006	-9.77253e+006	-2.53122e+007	2.28385e+000	9758140	9772530	25312200	207721			84.3	0.5	92.1	3163.32	1530	-9.60437e+006	-9.69195e+006	-2.51366e+007	2.28385e+000	9604370	9691950	25136600	204557
1531	-9.75298e+006	-9.86131e+006	-2.51291e+007	1.85744e+000	9752980	9861310	25129100	167053			82.5	0.5	92.7	4200.26	1531	-9.65546e+006	-9.80037e+006	-2.47915e+007	1.85744e+000	9655460	9800370	24791500	162853
1532	-1.00153e+007	-1.01266e+007	-2.65020e+007	1.39187e+000	10015300	10126600	26502000	138197			56.2	0.5	66.5	-2404.77	1532	-1.00207e+007	-1.01894e+007	-2.67532e+007	1.39187e+000	10020700	10189400	26753200	140602
1533	-9.92826e+006	-1.01216e+007	-2.65686e+007	1.71305e+000	9928260	10121600	26568600	170620			57.8	0.5	63.3	-2508.84	1533	-9.78085e+006	-1.01461e+007	-2.68162e+007	1.71305e+000	9780850	10146100	26816200	173129
1534	-1.01192e+007	-1.01212e+007	-2.63760e+007	1.66125e+000	10119200	10121200	26376000	163810			55.2	0.5	70.1	-2819.7	1534	-1.02146e+007	-1.02952e+007	-2.65817e+007	1.66125e+000	10214600	10295200	26581700	166630
1535	-1.01151e+007	-1.01524e+007	-2.63182e+007	1.85702e+000	10115100	10152400	26318200	182492			55.2	0.5	71.8	-3098.11	1535	-1.02189e+007	-1.03910e+007	-2.65038e+007	1.85702e+000	10218900	10391000	26503800	185590
1536	-1.01074e+007	-1.01791e+007	-2.62601e+007	2.39986e+000	10107400	10179100	26260100	235007			55.1	0.5	73.7	-4061.24	1536	-1.02230e+007	-1.04780e+007	-2.64336e+007	2.39986e+000	10223000	10478000	26433600	239068
1537	-1.00873e+007	-1.01606e+007	-2.61961e+007	2.46636e+000	10087300	10160600	26196100	240379			55.1	0.5	75.7	-4003.57	1537	-1.02017e+007	-1.04660e+007	-2.63582e+007	2.46636e+000	10201700	10466000	26358200	244383
1538	-9.70069e+006	-9.76379e+006	-2.53339e+007	1.96707e+000	9700690	9763790	25333900	179003			56.2	0.5	99.2	97.1468	1538	-9.60802e+006	-9.74483e+006	-2.53491e+007	1.96707e+000	9608020	9744830	25349100	178906
1539	-9.69843e+006	-9.76935e+006	-2.53589e+007	1.61205e+000	9698430	9769350	25358900	146953			54.8	0.5	99	-102.546	1539	-9.60488e+006	-9.75446e+006	-2.53916e+007	1.61205e+000	9604880	9754460	25391600	147055
1540	-9.70055e+006	-9.77782e+006	-2.53914e+007	1.97133e+000	9700550	9777820	25391400	180128			53.5	0.5	98.5	-321.526	1540	-9.60770e+006	-9.76677e+006	-2.54391e+007	1.97133e+000	9607700	9766770	25439100	180450
1541	-9.71950e+006	-9.79955e+006	-2.54613e+007	1.48968e+000	9719500	9799550	25461300	136843			50.1	0.5	97	-526.563	1541	-9.64328e+006	-9.79867e+006	-2.55339e+007	1.48968e+000	9643280	9798670	25533900	137370
1542	-9.70672e+006	-9.78143e+006	-2.54000e+007	1.70538e+000	9706720	9781430	25400000	155940			52.3	0.5	98.5	-367.668	1542	-9.62141e+006	-9.77375e+006	-2.54539e+007	1.70538e+000	9621410	9773750	25453900	156308
1543	-1.01633e+007	-1.02180e+007	-2.67277e+007	7.95198e-001	10163300	10218000	26727700	80377			100	0.5	47.6	33.0512	1543	-1.00965e+007	-1.02042e+007	-2.67379e+007	7.95198e-001	10096500	10204200	26737900	80344
1544	-1.00468e+007	-1.01225e+007	-2.64538e+007	1.96259e+000	10046800	10122500	26453800	194322			98.7	0.5	63.6	-1902.12	1544	-1.00524e+007	-1.01583e+007	-2.65947e+007	1.96259e+000	10052400	10158300	26594700	196224
1545	-1.00448e+007	-1.01286e+007	-2.64808e+007	1.94577e+000	10044800	10128600	26480800	193007			99.1	0.5	62.1	-1672.58	1545	-1.00256e+007	-1.01559e+007	-2.66115e+007	1.94577e+000	10025600	10155900	26611500	194680
1546	-1.00481e+007	-1.01360e+007	-2.65076e+007	1.91489e+000	10048100	10136000	26507600	190304			99.6	0.5	60.5	-1411.18	1546	-1.00104e+007	-1.01554e+007	-2.66247e+007	1.91489e+000	10010400	10155400	26624700	191715
1547	-9.69580e+006	-9.75861e+006	-2.53177e+007	9.17137e-001	9695800	9758610	25317700	83355.4			97.8	0.5	101	-62.806	1547	-9.61258e+006	-9.74583e+006	-2.53487e+007	9.17137e-001	9612580	9745830	25348700	83418.2
1548	-9.69884e+006	-9.76305e+006	-2.53328e+007	8.92071e-001	9698840	9763050	25332800	81169.2			98.9	0.5	100	-109.89	1548	-9.61757e+006	-9.75269e+006	-2.53717e+007	8.92071e-001	9617570	9752690	25371700	81279.1
1549	-9.70307e+006	-9.76961e+006	-2.53553e+007	9.20276e-001	9703070	9769610	25355300	83876.6			99.7	0.5	99.8	-161.596	1549	-9.62345e+006	-9.76150e+006	-2.54018e+007	9.20276e-001	9623450	9761500	25401800	84038.2
1550	-9.69196e+006	-9.90105e+006	-2.48400e+007	1.20325e+000	9691960	9901050	24840000	106070			73.1	0.5	102	2936.2	1550	-9.61422e+006	-9.99628e+006	-2.44271e+007	1.20325e+000	9614220	9996280	24427100	103134
1551	-9.72286e+006	-9.73658e+006	-2.51307e+007	9.73155e-001	9722860	9736580	25130700	87333			61.5	0.5	102	767.062	1551	-9.68390e+006	-9.68753e+006	-2.50206e+007	9.73155e-001	9683900	9687530	25020600	86565.9
1552	-9.70672e+006	-9.74925e+006	-2.52685e+007	1.58594e+000	9706720	9749250	25268500	143662			58.2	0.5	99.9	477.354	1552	-9.62067e+006	-9.72207e+006	-2.52434e+007	1.58594e+000	9620670	9722070	25243400	143185
1553	-9.72520e+006	-9.80302e+006	-2.54697e+007	1.41365e+000	9725200	9803020	25469700	129950			49.1	0.5	96.8	-525.52	1553	-9.65591e+006	-9.80408e+006	-2.55434e+007	1.41365e+000	9655910	9804080	25543400	130475
1554	-9.82367e+006	-9.90492e+006	-2.57878e+007	1.62214e+000	9823670	9904920	25787800	152770			50.7	0.5	87.9	-1452.94	1554	-9.80629e+006	-9.93471e+006	-2.59269e+007	1.62214e+000	9806290	9934710	25926900	154223
1555	-9.97248e+006	-9.98690e+006	-2.59740e+007	2.41133e+000	9972480	9986900	25974000	230668			51.4	0.5	81.8	-2662.97	1555	-1.00486e+007	-1.00885e+007	-2.61102e+007	2.41133e+000	10048600	10088500	26110200	233331
1556	-1.00408e+007	-1.00875e+007	-2.60794e+007	1.53494e+000	10040800	10087500	26079400	148209			51.6	0.5	77.4	-1673.38	1556	-1.01195e+007	-1.03009e+007	-2.61875e+007	1.53494e+000	10119500	10300900	26187500	149882
1557	-1.00433e+007	-1.01424e+007	-2.65387e+007	1.55324e+000	10043300	10142400	26538700	154679			51.3	0.5	59.2	-1005.09	1557	-9.97134e+006	-1.01522e+007	-2.66507e+007	1.55324e+000	9971340	10152200	26650700	155684
1558	-1.00448e+007	-1.01311e+007	-2.64909e+007	1.39219e+000	10044800	10131100	26490900	138191			50.8	0.5	61.6	-1098.03	1558	-1.00060e+007	-1.01522e+007	-2.66159e+007	1.39219e+000	10006000	10152200	26615900	139289
1559	-1.00641e+007	-1.01614e+007	-2.65957e+007	2.64019e+000	10064100	10161400	26595700	264041			55	0.5	54.3	-439.846	1559	-9.94851e+006	-1.01459e+007	-2.66478e+007	2.64019e+000	9948510	10145900	26647800	264481
1560	-1.01086e+007	-1.03387e+007	-2.61054e+007	1.67861e+000	10108600	10338700	26105400	163099			70.5	0.5	52	5012.74	1560	-1.00127e+007	-1.04189e+007	-2.56329e+007	1.67861e+000	10012700	10418900	25632900	158086
1561	-1.01747e+007	-1.02236e+007	-2.67391e+007	8.70619e-001	10174700	10223600	26739100	88085.3			99.3	0.5	46.7	110.598	1561	-1.01066e+007	-1.02065e+007	-2.67372e+007	8.70619e-001	10106600	10206500	26737200	87974.7
1562	-1.01564e+007	-1.02102e+007	-2.67025e+007	8.76251e-001	10156400	10210200	26702500	88408.1			97.7	0.5	48.1	105.562	1562	-1.00814e+007	-1.01920e+007	-2.67032e+007	8.76251e-001	10081400	10192000	26703200	88302.6
1563	-1.01453e+007	-1.02002e+007	-2.66728e+007	1.05779e+000	10145300	10200200	26672800	106489			96	0.5	49	164.262	1563	-1.00641e+007	-1.01796e+007	-2.66699e+007	1.05779e+000	10064100	10179600	26669900	106325
1564	-1.01960e+007	-1.02370e+007	-2.67726e+007	5.22864e-001	10196000	10237000	26772600	53040.1			99.3	0.5	45	104.766	1564	-1.01344e+007	-1.02185e+007	-2.67585e+007	5.22864e-001	10134400	10218500	26758500	52935.4
1565	-1.01871e+007	-1.02321e+007	-2.67614e+007	5.20428e-001	10187100	10232100	26761400	52745.1			99.6	0.5	45.7	82.3583	1565	-1.01231e+007	-1.02146e+007	-2.67540e+007	5.20428e-001	10123100	10214600	26754000	52662.8
1566	-1.01931e+007	-1.02370e+007	-2.67757e+007	5.31273e-001	10193100	10237000	26775700	53901.8			100	0.5	45.2	89.0127	1566	-1.01318e+007	-1.02197e+007	-2.67663e+007	5.31273e-001	10131800	10219700	26766300	53812.8
1567	-1.01801e+007	-1.02285e+007	-2.67539e+007	7.96013e-001	10180100	10228500	26753900	80625.1			100	0.5	46.2	78.8761	1567	-1.01148e+007	-1.02129e+007	-2.67554e+007	7.96013e-001	10114800	10212900	26755400	80546.2
1568	-1.00801e+007	-1.01623e+007	-2.65833e+007	1.76392e+000	10080100	10162300	26583300	176304			101	0.5	55.8	-742.335	1568	-1.00178e+007	-1.01658e+007	-2.66599e+007	1.76392e+000	10017800	10165800	26659900	177047
1569	-1.00946e+007	-1.01718e+007	-2.66078e+007	1.68901e+000	10094600	10171800	26607800	169140			102	0.5	54.4	-580.529	1569	-1.00306e+007	-1.01723e+007	-2.66735e+007	1.68901e+000	10030600	10172300	26673500	169721
1570	-1.01094e+007	-1.01816e+007	-2.66330e+007	1.52291e+000	10109400	10181600	26633000	152807			102	0.5	53	-405.463	1570	-1.00453e+007	-1.01793e+007	-2.66874e+007	1.52291e+000	10045300	10179300	26687400	153212
1571	-1.01351e+007	-1.01997e+007	-2.66810e+007	1.33570e+000	10135100	10199700	26681000	134519			102	0.5	50.4	-185.648	1571	-1.00691e+007	-1.01924e+007	-2.67173e+007	1.33570e+000	10069100	10192400	26717300	134705
1572	-1.01489e+007	-1.02095e+007	-2.67072e+007	1.14365e+000	10148900	10209500	26707200	115409			102	0.5	49	-65.953	1572	-1.00815e+007	-1.01990e+007	-2.67320e+007	1.14365e+000	10081500	10199000	26732000	115475
1573	-1.01234e+007	-1.01909e+007	-2.66568e+007	1.44963e+000	10123400	10190900	26656800	145724			103	0.5	51.7	-299.132	1573	-1.00604e+007	-1.01866e+007	-2.67022e+007	1.44963e+000	10060400	10186600	26702200	146023
1574	-1.00668e+007	-1.01137e+007	-2.63977e+007	1.90549e+000	10066800	10113700	26397700	188006			99.5	0.5	65.5	-1816.92	1574	-1.01194e+007	-1.01577e+007	-2.65251e+007	1.90549e+000	10119400	10157700	26525100	189823
1575	-1.00965e+007	-1.00994e+007	-2.62949e+007	1.86668e+000	10096500	10099400	26294900	182981			99.8	0.5	68.9	-1766.33	1575	-1.01553e+007	-1.02335e+007	-2.64012e+007	1.86668e+000	10155300	10233500	26401200	184747
1576	-1.00869e+007	-1.01033e+007	-2.63353e+007	1.90682e+000	10086900	10103300	26335300	187396			100	0.5	67.3	-1721.83	1576	-1.01538e+007	-1.01841e+007	-2.64444e+007	1.90682e+000	10153800	10184100	26444400	189118
1577	-1.00523e+007	-1.01043e+007	-2.61095e+007	2.00446e+000	10052300	10104300	26109500	194005			98.9	0.5	75.9	-2128.4	1577	-1.01299e+007	-1.03175e+007	-2.62132e+007	2.00446e+000	10129900	10317500	26213200	196133
1578	-1.00647e+007	-1.01185e+007	-2.61461e+007	1.98701e+000	10064700	10118500	26146100	192851			99.3	0.5	74.2	-1985.01	1578	-1.01402e+007	-1.03330e+007	-2.62399e+007	1.98701e+000	10140200	10333000	26239900	194836
1579	-1.00741e+007	-1.01166e+007	-2.61861e+007	1.89809e+000	10074100	10116600	26186100	184725			99.9	0.5	72.6	-1770.16	1579	-1.01431e+007	-1.03094e+007	-2.62756e+007	1.89809e+000	10143100	10309400	26275600	186495
1580	-1.00828e+007	-1.01101e+007	-2.62283e+007	1.90742e+000	10082800	10110100	26228300	186153			100	0.5	70.9	-1678.48	1580	-1.01449e+007	-1.02754e+007	-2.63170e+007	1.90742e+000	10144900	10275400	26317000	187831
1581	-1.00081e+007	-1.00320e+007	-2.60011e+007	1.68103e+000	10008100	10032000	26001100	161278			100	0.5	79.5	-1590.56	1581	-1.00701e+007	-1.01819e+007	-2.61047e+007	1.68103e+000	10070100	10181900	26104700	162869
1582	-1.00317e+007	-1.00747e+007	-2.60548e+007	1.63771e+000	10031700	10074700	26054800	157827			99.7	0.5	77.6	-1583.29	1582	-1.01012e+007	-1.02621e+007	-2.61514e+007	1.63771e+000	10101200	10262100	26151400	159410
1583	-9.98456e+006	-9.98676e+006	-2.59501e+007	1.69159e+000	9984560	9986760	25950100	161589			101	0.5	81.4	-1535.61	1583	-1.00375e+007	-1.00944e+007	-2.60591e+007	1.69159e+000	10037500	10094400	26059100	163124
1584	-9.91558e+006	-9.94674e+006	-2.58667e+007	1.67019e+000	9915580	9946740	25866700	158421			101	0.5	84.4	-1411.83	1584	-9.96034e+006	-9.98605e+006	-2.59826e+007	1.67019e+000	9960340	9986050	25982600	159833
1585	-9.94970e+006	-9.96351e+006	-2.59012e+007	1.38664e+000	9949700	9963510	25901200	131922			101	0.5	83	-1188.19	1585	-1.00087e+007	-1.00242e+007	-2.60112e+007	1.38664e+000	10008700	10024200	26011200	133110
1586	-9.69243e+006	-9.74843e+006	-2.52794e+007	1.13224e+000	9692430	9748430	25279400	102618			97.1	0.5	102	13.3842	1586	-9.61208e+006	-9.73318e+006	-2.52974e+007	1.13224e+000	9612080	9733180	25297400	102604
1587	-9.69087e+006	-9.73866e+006	-2.52410e+007	1.44605e+000	9690870	9738660	25241000	130695			96.1	0.5	102	150.345	1587	-9.61476e+006	-9.72070e+006	-2.52438e+007	1.44605e+000	9614760	9720700	25243800	130545
1588	-9.71564e+006	-9.72916e+006	-2.51774e+007	2.15748e+000	9715640	9729160	25177400	194194			90.9	0.5	102	1190.65	1588	-9.64931e+006	-9.69606e+006	-2.51085e+007	2.15748e+000	9649310	9696060	25108500	193003
1589	-9.69354e+006	-9.73079e+006	-2.52062e+007	1.55623e+000	9693540	9730790	25206200	140309			94.5	0.5	103	386.872	1589	-9.62016e+006	-9.70790e+006	-2.51860e+007	1.55623e+000	9620160	9707900	25186000	139923
1590	-9.70297e+006	-9.72454e+006	-2.51712e+007	1.75886e+000	9702970	9724540	25171200	158207			92.5	0.5	103	751.15	1590	-9.63669e+006	-9.69618e+006	-2.51216e+007	1.75886e+000	9636690	9696180	25121600	157456
1591	-9.71965e+006	-9.73390e+006	-2.51203e+007	2.16517e+000	9719650	9733900	25120300	194152			88.8	0.5	102	1774.59	1591	-9.67961e+006	-9.68547e+006	-2.50051e+007	2.16517e+000	9679610	9685470	25005100	192378
1592	-9.70051e+006	-9.78348e+006	-2.49925e+007	2.01294e+000	9700510	9783480	24992500	179012			84.6	0.5	103	2807.59	1592	-9.64752e+006	-9.78633e+006	-2.47731e+007	2.01294e+000	9647520	9786330	24773100	176204
1593	-9.70998e+006	-9.75825e+006	-2.50564e+007	2.08221e+000	9709980	9758250	25056400	185940			86.7	0.5	103	2332.24	1593	-9.66264e+006	-9.73332e+006	-2.48879e+007	2.08221e+000	9662640	9733320	24887900	183608
1594	-9.68660e+006	-9.86707e+006	-2.48521e+007	1.75909e+000	9686600	9867070	24852100	155104			77.9	0.5	103	3765.5	1594	-9.61807e+006	-9.94748e+006	-2.44916e+007	1.75909e+000	9618070	9947480	24491600	151339
1595	-9.69008e+006	-9.82961e+006	-2.49038e+007	1.93223e+000	9690080	9829610	24903800	170886			81.1	0.5	104	3535.45	1595	-9.62812e+006	-9.87768e+006	-2.46025e+007	1.93223e+000	9628120	9877680	24602500	167351
1596	-9.69175e+006	-9.80479e+006	-2.49354e+007	1.99079e+000	9691750	9804790	24935400	176385			82.7	0.5	104	3211.62	1596	-9.63467e+006	-9.83258e+006	-2.46743e+007	1.99079e+000	9634670	9832580	24674300	173173
1597	-9.68504e+006	-9.87495e+006	-2.48378e+007	1.62112e+000	9685040	9874950	24837800	142813			76.4	0.5	103	3582.05	1597	-9.61522e+006	-9.96373e+006	-2.44637e+007	1.62112e+000	9615220	9963730	24463700	139231
1598	-9.68861e+006	-9.89503e+006	-2.48323e+007	1.50436e+000	9688610	9895030	24832300	132525			74.8	0.5	102	3602.31	1598	-9.61296e+006	-9.99209e+006	-2.44261e+007	1.50436e+000	9612960	9992090	24426100	128923
1599	-9.70461e+006	-9.74845e+006	-2.50443e+007	8.61158e-001	9704610	9748450	25044300	76819.9			62.9	0.5	104	861.819	1599	-9.66234e+006	-9.72628e+006	-2.48937e+007	8.61158e-001	9662340	9726280	24893700	75958.1
1600	-9.69866e+006	-9.75674e+006	-2.50117e+007	8.15778e-001	9698660	9756740	25011700	72612.2			63.8	0.5	104	900.722	1600	-9.65424e+006	-9.74495e+006	-2.48420e+007	8.15778e-001	9654240	9744950	24842000	71711.5
1601	-9.69722e+006	-9.77243e+006	-2.49901e+007	7.55885e-001	9697220	9772430	24990100	67195.9			65	0.5	104	956.464	1601	-9.64856e+006	-9.77172e+006	-2.47920e+007	7.55885e-001	9648560	9771720	24792000	66239.5
1602	-9.71083e+006	-9.74032e+006	-2.50779e+007	9.07068e-001	9710830	9740320	25077900	81099.2			62.1	0.5	103	805.156	1602	-9.67081e+006	-9.70636e+006	-2.49482e+007	9.07068e-001	9670810	9706360	24948200	80294.1
1603	-9.86832e+006	-9.92711e+006	-2.58338e+007	1.74566e+000	9868320	9927110	25833800	165063			50	0.5	86.2	-1563.59	1603	-9.88936e+006	-9.96395e+006	-2.59633e+007	1.74566e+000	9889360	9963950	25963300	166626
1604	-9.91425e+006	-9.94792e+006	-2.58729e+007	1.86128e+000	9914250	9947920	25872900	176619			49.2	0.5	84.4	-1623.2	1604	-9.97384e+006	-9.99094e+006	-2.59891e+007	1.86128e+000	9973840	9990940	25989100	178242
1605	-9.94939e+006	-9.96709e+006	-2.59161e+007	1.78268e+000	9949390	9967090	25916100	169776			49.6	0.5	83	-1627.53	1605	-1.00172e+007	-1.00396e+007	-2.60305e+007	1.78268e+000	10017200	10039600	26030500	171403
1606	-1.00492e+007	-1.01015e+007	-2.60996e+007	1.37223e+000	10049200	10101500	26099600	132716			50.7	0.5	76	-1346.04	1606	-1.01231e+007	-1.03109e+007	-2.61923e+007	1.37223e+000	10123100	10310900	26192300	134062
1607	-1.00576e+007	-1.01090e+007	-2.61265e+007	1.31620e+000	10057600	10109000	26126500	127551			50	0.5	74.6	-1190.14	1607	-1.01268e+007	-1.03078e+007	-2.62104e+007	1.31620e+000	10126800	10307800	26210400	128741
1608	-1.00658e+007	-1.01105e+007	-2.61584e+007	1.27689e+000	10065800	10110500	26158400	124018			49.3	0.5	73.2	-1054.66	1608	-1.01286e+007	-1.02899e+007	-2.62356e+007	1.27689e+000	10128600	10289900	26235600	125073
1609	-1.00726e+007	-1.01069e+007	-2.61897e+007	1.21687e+000	10072600	10106900	26189700	118437			48.7	0.5	71.8	-961.89	1609	-1.01301e+007	-1.02645e+007	-2.62672e+007	1.21687e+000	10130100	10264500	26267200	119399
1610	-1.00879e+007	-1.01001e+007	-2.62592e+007	1.04891e+000	10087900	10100100	26259200	102568			48.3	0.5	69.3	-818.429	1610	-1.01376e+007	-1.02171e+007	-2.63454e+007	1.04891e+000	10137600	10217100	26345400	103386
1611	-1.00792e+007	-1.01023e+007	-2.62213e+007	1.09585e+000	10079200	10102300	26221300	106882			48.1	0.5	70.5	-814.64	1611	-1.01307e+007	-1.02363e+007	-2.62978e+007	1.09585e+000	10130700	10236300	26297800	107697
1612	-1.00928e+007	-1.00955e+007	-2.62838e+007	8.53426e-001	10092800	10095500	26283800	83587.5			47.6	0.5	68.3	-610.131	1612	-1.01364e+007	-1.01918e+007	-2.63655e+007	8.53426e-001	10136400	10191800	26365500	84197.6
1613	-1.00905e+007	-1.00986e+007	-2.63124e+007	9.38159e-001	10090500	10098600	26312400	92059.8			47.5	0.5	67.2	-659.801	1613	-1.01383e+007	-1.01682e+007	-2.63970e+007	9.38159e-001	10138300	10168200	26397000	92719.6
1614	-1.00819e+007	-1.01073e+007	-2.63568e+007	1.18617e+000	10081900	10107300	26356800	116735			48.1	0.5	65.8	-864.835	1614	-1.01358e+007	-1.01436e+007	-2.64510e+007	1.18617e+000	10135800	10143600	26451000	117600
1615	-1.00720e+007	-1.01162e+007	-2.64030e+007	1.33582e+000	10072000	10116200	26403000	131859			48.7	0.5	64.4	-1006.84	1615	-1.00970e+007	-1.01480e+007	-2.65078e+007	1.33582e+000	10097000	10148000	26507800	132866
1616	-1.00589e+007	-1.01241e+007	-2.64484e+007	1.39458e+000	10058900	10124100	26448400	138058			49.6	0.5	63	-1084.71	1616	-1.00533e+007	-1.01511e+007	-2.65640e+007	1.39458e+000	10053300	10151100	26564000	139143
1617	-1.00566e+007	-1.01482e+007	-2.65490e+007	1.43686e+000	10056600	10148200	26549000	143222			50.2	0.5	58.1	-794.263	1617	-9.98859e+006	-1.01553e+007	-2.66463e+007	1.43686e+000	9988590	10155300	26646300	144017
1618	-1.00887e+007	-1.01682e+007	-2.65989e+007	8.38374e-001	10088700	10168200	26598900	83897.1			48.6	0.5	55	-285.728	1618	-1.00201e+007	-1.01677e+007	-2.66653e+007	8.38374e-001	10020100	10167700	26665300	84182.8
1619	-1.00945e+007	-1.01592e+007	-2.65562e+007	2.33983e+000	10094500	10159200	26556200	233490			58.5	0.5	52.7	801.634	1619	-9.98056e+006	-1.01258e+007	-2.65336e+007	2.33983e+000	9980560	10125800	26533600	232689
1620	-1.00879e+007	-1.01652e+007	-2.65873e+007	2.57023e+000	10087900	10165200	26587300	256999			56.9	0.5	52.9	351.452	1620	-9.97528e+006	-1.01394e+007	-2.65945e+007	2.57023e+000	9975280	10139400	26594500	256647
1621	-1.01165e+007	-1.03703e+007	-2.61058e+007	1.54017e+000	10116500	10370300	26105800	149737			72.3	0.5	51.1	4783.86	1621	-1.00208e+007	-1.04774e+007	-2.56074e+007	1.54017e+000	10020800	10477400	25607400	144953
1622	-1.01182e+007	-1.03860e+007	-2.60971e+007	1.27775e+000	10118200	10386000	26097100	124185			75.4	0.5	50.7	4087.04	1622	-1.00216e+007	-1.05084e+007	-2.55800e+007	1.27775e+000	10021600	10508400	25580000	120098
1623	-1.01253e+007	-1.03828e+007	-2.61293e+007	1.51407e+000	10125300	10382800	26129300	147471			74	0.5	50.4	4641.22	1623	-1.00331e+007	-1.05008e+007	-2.56345e+007	1.51407e+000	10033100	10500800	25634500	142830
1624	-1.01320e+007	-1.03814e+007	-2.61579e+007	1.50297e+000	10132000	10381400	26157900	146674			75.6	0.5	49.8	4517.83	1624	-1.00417e+007	-1.04968e+007	-2.56735e+007	1.50297e+000	10041700	10496800	25673500	142156
1625	-1.01615e+007	-1.01796e+007	-2.65727e+007	1.28756e+000	10161500	10179600	26572700	128774			90.4	0.5	49.7	863.042	1625	-1.00844e+007	-1.01413e+007	-2.64933e+007	1.28756e+000	10084400	10141300	26493300	127911
1626	-1.01764e+007	-1.01928e+007	-2.66115e+007	1.12229e+000	10176400	10192800	26611500	112571			91.2	0.5	48.4	705.899	1626	-1.01075e+007	-1.01575e+007	-2.65363e+007	1.12229e+000	10107500	10157500	26536300	111865
1627	-1.01924e+007	-1.02055e+007	-2.66474e+007	9.16405e-001	10192400	10205500	26647400	92169.2			92	0.5	47.2	559.838	1627	-1.01295e+007	-1.01720e+007	-2.65735e+007	9.16405e-001	10129500	10172000	26573500	91609.3
1628	-1.01922e+007	-1.02107e+007	-2.66691e+007	7.46342e-001	10192200	10210700	26669100	75175.3			92.8	0.5	46.8	409.613	1628	-1.01282e+007	-1.01793e+007	-2.66046e+007	7.46342e-001	10128200	10179300	26604600	74765.7
1629	-1.01772e+007	-1.02081e+007	-2.66734e+007	1.00661e+000	10177200	10208100	26673400	101395			93.8	0.5	47.5	419.939	1629	-1.01072e+007	-1.01803e+007	-2.66296e+007	1.00661e+000	10107200	10180300	26629600	100975
1630	-1.01594e+007	-1.02037e+007	-2.66730e+007	1.07895e+000	10159400	10203700	26673000	108646			94.9	0.5	48.3	302.274	1630	-1.00824e+007	-1.01794e+007	-2.66509e+007	1.07895e+000	10082400	10179400	26650900	108344
1631	-1.01726e+007	-1.02204e+007	-2.67280e+007	8.30345e-001	10172600	10220400	26728000	83944.4			98.3	0.5	47	128.57	1631	-1.01027e+007	-1.02019e+007	-2.67225e+007	8.30345e-001	10102700	10201900	26722500	83815.8
1632	-1.01851e+007	-1.02293e+007	-2.67520e+007	6.79128e-001	10185100	10229300	26752000	68783.2			98.9	0.5	45.9	124.138	1632	-1.01191e+007	-1.02106e+007	-2.67415e+007	6.79128e-001	10119100	10210600	26741500	68659
1633	-9.97613e+006	-1.00152e+007	-2.60860e+007	2.02062e+000	9976130	10015200	26086000	194817			55.4	0.5	81.2	-3511.57	1633	-1.01045e+007	-1.01179e+007	-2.63092e+007	2.02062e+000	10104500	10117900	26309200	198329
1634	-1.00657e+007	-1.01151e+007	-2.61532e+007	2.09514e+000	10065700	10115100	26153200	203434			55.1	0.5	77.7	-3473.2	1634	-1.01757e+007	-1.03885e+007	-2.63295e+007	2.09514e+000	10175700	10388500	26329500	206907
1635	-9.65900e+006	-9.83622e+006	-2.56716e+007	1.79930e+000	9659000	9836220	25671600	167597			61.2	0.5	90.6	-974.355	1635	-9.44544e+006	-9.81626e+006	-2.58036e+007	1.79930e+000	9445440	9816260	25803600	168571
1636	-9.68100e+006	-9.87976e+006	-2.58276e+007	1.76283e+000	9681000	9879760	25827600	166081			58.8	0.5	88.8	-2099.14	1636	-9.50487e+006	-9.89041e+006	-2.60472e+007	1.76283e+000	9504870	9890410	26047200	168180
1637	-9.85247e+006	-1.01105e+007	-2.65989e+007	1.08432e+000	9852470	10110500	26598900	108091			89.3	0.5	63	-1807.63	1637	-9.62496e+006	-1.01267e+007	-2.68927e+007	1.08432e+000	9624960	10126700	26892700	109898
1638	-9.91634e+006	-1.00989e+007	-2.64879e+007	1.30258e+000	9916340	10098900	26487900	128995			88.1	0.5	59.9	-596.664	1638	-9.68330e+006	-1.00716e+007	-2.66092e+007	1.30258e+000	9683300	10071600	26609200	129592
1639	-1.00805e+007	-1.02074e+007	-2.61214e+007	2.66429e+000	10080500	10207400	26121400	258548			67.3	0.5	55.5	6395.02	1639	-9.98636e+006	-1.01756e+007	-2.57687e+007	2.66429e+000	9986360	10175600	25768700	252153
1640	-1.00653e+007	-1.02954e+007	-2.59715e+007	2.21570e+000	10065300	10295400	25971500	213137			69.5	0.5	55.2	7166.16	1640	-9.95263e+006	-1.03374e+007	-2.54690e+007	2.21570e+000	9952630	10337400	25469000	205971
1641	-1.00563e+007	-1.03729e+007	-2.58572e+007	1.98177e+000	10056300	10372900	25857200	189402			71.5	0.5	55.1	7568.31	1641	-9.93324e+006	-1.04857e+007	-2.52415e+007	1.98177e+000	9933240	10485700	25241500	181833
1642	-1.00446e+007	-1.04114e+007	-2.57707e+007	1.68522e+000	10044600	10411400	25770700	160212			77.3	0.5	55.4	7075.14	1642	-9.91259e+006	-1.05598e+007	-2.50829e+007	1.68522e+000	9912590	10559800	25082900	153137
1643	-1.00436e+007	-1.04345e+007	-2.57439e+007	1.65225e+000	10043600	10434500	25743900	156854			75.4	0.5	55.2	7231.42	1643	-9.90835e+006	-1.06048e+007	-2.50207e+007	1.65225e+000	9908350	10604800	25020700	149623
1644	-9.89378e+006	-1.01121e+007	-2.65644e+007	1.40825e+000	9893780	10112100	26564400	140143			59.5	0.5	61.8	-1557.48	1644	-9.67949e+006	-1.01112e+007	-2.67749e+007	1.40825e+000	9679490	10111200	26774900	141701
1645	-9.97560e+006	-1.01136e+007	-2.64888e+007	2.84723e+000	9975600	10113600	26488800	282256			61	0.5	58.1	-200.032	1645	-9.78324e+006	-1.00802e+007	-2.65446e+007	2.84723e+000	9783240	10080200	26544600	282456
1646	-1.00889e+007	-1.01037e+007	-2.62597e+007	2.76081e+000	10088900	10103700	26259700	269993			65.1	0.5	56.1	4361.57	1646	-9.98800e+006	-1.00101e+007	-2.60532e+007	2.76081e+000	9988000	10010100	26053200	265631
1647	-1.00595e+007	-1.01286e+007	-2.64661e+007	1.55382e+000	10059500	10128600	26466100	154011			56.2	0.5	68.1	-2864.4	1647	-1.01411e+007	-1.02097e+007	-2.67161e+007	1.55382e+000	10141100	10209700	26716100	156875
1648	-9.72150e+006	-9.91869e+006	-2.59462e+007	2.08307e+000	9721500	9918690	25946200	198030			58.1	0.5	86.7	-3316.49	1648	-9.59169e+006	-9.95243e+006	-2.62139e+007	2.08307e+000	9591690	9952430	26213900	201347
1649	-9.66485e+006	-9.81645e+006	-2.55850e+007	1.89445e+000	9664850	9816450	25585000	175396			63	0.5	90.8	-115.025	1649	-9.43875e+006	-9.77650e+006	-2.56478e+007	1.89445e+000	9438750	9776500	25647800	175512
1650	-9.76318e+006	-9.80404e+006	-2.52281e+007	2.50209e+000	9763180	9804040	25228100	226394			66.5	0.5	92.5	4147.13	1650	-9.67954e+006	-9.69075e+006	-2.49996e+007	2.50209e+000	9679540	9690750	24999600	222246
1651	-9.71483e+006	-9.98237e+006	-2.48522e+007	1.91375e+000	9714830	9982370	24852200	169116			70.4	0.5	94.4	6449.44	1651	-9.59641e+006	-1.00543e+007	-2.42962e+007	1.91375e+000	9596410	10054300	24296200	162666
1652	-9.72857e+006	-9.91808e+006	-2.49726e+007	1.76663e+000	9728570	9918080	24972600	157279			69	0.5	93.2	5124.69	1652	-9.61544e+006	-9.91191e+006	-2.45164e+007	1.76663e+000	9615440	9911910	24516400	152155
1653	-9.70553e+006	-9.78846e+006	-2.54299e+007	2.13892e+000	9705530	9788460	25429900	195996			65	0.5	91.1	1641.79	1653	-9.49819e+006	-9.72126e+006	-2.53626e+007	2.13892e+000	9498190	9721260	25362600	194355
1654	-9.70230e+006	-1.00650e+007	-2.47183e+007	1.97846e+000	9702300	10065000	24718300	173436			72.6	0.5	94.3	8038.34	1654	-9.56867e+006	-1.02140e+007	-2.40232e+007	1.97846e+000	9568670	10214000	24023200	165398
1655	-9.70383e+006	-1.00506e+007	-2.47390e+007	1.92873e+000	9703830	10050600	24739000	169281			77.8	0.5	94.4	7710.88	1655	-9.57107e+006	-1.01884e+007	-2.40586e+007	1.92873e+000	9571070	10188400	24058600	161570
1656	-9.69890e+006	-1.01014e+007	-2.46680e+007	1.96084e+000	9698900	10101400	24668000	171393			76.1	0.5	94.1	8551.57	1656	-9.55823e+006	-1.02819e+007	-2.39126e+007	1.96084e+000	9558230	10281900	23912600	162841
1657	-9.69602e+006	-1.01213e+007	-2.46364e+007	1.84528e+000	9696020	10121300	24636400	160989			74.5	0.5	93.7	8389.26	1657	-9.54954e+006	-1.03133e+007	-2.38457e+007	1.84528e+000	9549540	10313300	23845700	152600
1658	-9.71845e+006	-9.98669e+006	-2.48626e+007	2.37344e+000	9718450	9986690	24862600	209913			79.8	0.5	93.4	8394.75	1658	-9.59119e+006	-1.00457e+007	-2.42836e+007	2.37344e+000	9591190	10045700	24283600	201518
1659	-9.67429e+006	-9.88787e+006	-2.58674e+007	2.45745e+000	9674290	9887870	25867400	232147			90.9	0.5	88	-3140.48	1659	-9.47444e+006	-9.89707e+006	-2.61049e+007	2.45745e+000	9474440	9897070	26104900	235288
1660	-9.98276e+006	-1.01406e+007	-2.65917e+007	1.71492e+000	9982760	10140600	26591700	171230			91	0.5	67.7	-4502.98	1660	-1.00170e+007	-1.02403e+007	-2.69650e+007	1.71492e+000	10017000	10240300	26965000	175733
1661	-1.00649e+007	-1.01393e+007	-2.65043e+007	1.64076e+000	10064900	10139300	26504300	163069			92.2	0.5	69	-3864.02	1661	-1.02103e+007	-1.02503e+007	-2.68127e+007	1.64076e+000	10210300	10250300	26812700	166933
1662	-9.88617e+006	-1.01389e+007	-2.66814e+007	1.30988e+000	9886170	10138900	26681400	131387			89.3	0.5	66.9	-3972.67	1662	-9.80411e+006	-1.02305e+007	-2.71381e+007	1.30988e+000	9804110	10230500	27138100	135360
1663	-9.81824e+006	-1.01261e+007	-2.66971e+007	1.03774e+000	9818240	10126100	26697100	104089			88.6	0.5	66	-2956.24	1663	-9.63025e+006	-1.01909e+007	-2.71500e+007	1.03774e+000	9630250	10190900	27150000	107046
1664	-9.81811e+006	-1.01135e+007	-2.66459e+007	9.25076e-001	9818110	10113500	26645900	92463.4			88.8	0.5	64.5	-2054.73	1664	-9.58637e+006	-1.01482e+007	-2.70193e+007	9.25076e-001	9586370	10148200	27019300	94518.1
1665	-1.00179e+007	-1.00732e+007	-2.62815e+007	1.48224e+000	10017900	10073200	26281500	144960			85	0.5	58.4	1489.44	1665	-9.83293e+006	-1.00025e+007	-2.61773e+007	1.48224e+000	9832930	10002500	26177300	143471
1666	-9.95255e+006	-1.00868e+007	-2.64021e+007	1.42804e+000	9952550	10086800	26402100	140671			86.6	0.5	59.2	270.425	1666	-9.72939e+006	-1.00383e+007	-2.64270e+007	1.42804e+000	9729390	10038300	26427000	140401
1667	-1.00597e+007	-1.01852e+007	-2.60589e+007	1.47164e+000	10059700	10185200	26058900	142140			82.4	0.5	56.8	3687.73	1667	-9.95732e+006	-1.01303e+007	-2.56953e+007	1.47164e+000	9957320	10130300	25695300	138452
1668	-1.00599e+007	-1.01064e+007	-2.61384e+007	1.40249e+000	10059900	10106400	26138400	136019			83.4	0.5	57.8	2693.25	1668	-9.96748e+006	-9.98615e+006	-2.58809e+007	1.40249e+000	9967480	9986150	25880900	133326
1669	-9.91880e+006	-1.01112e+007	-2.65356e+007	1.70184e+000	9918800	10111200	26535600	169094			60.4	0.5	60.3	-1168.66	1669	-9.70090e+006	-1.00948e+007	-2.66865e+007	1.70184e+000	9700900	10094800	26686500	170263
1670	-9.89665e+006	-1.01194e+007	-2.65913e+007	1.37566e+000	9896650	10119400	26591300	137159			59.3	0.5	63.1	-2137.06	1670	-9.71018e+006	-1.01395e+007	-2.68601e+007	1.37566e+000	9710180	10139500	26860100	139296
1671	-9.87487e+006	-1.01098e+007	-2.65738e+007	1.34744e+000	9874870	10109800	26573800	134137			60.2	0.5	62.2	-1642.92	1671	-9.64108e+006	-1.01091e+007	-2.68048e+007	1.34744e+000	9641080	10109100	26804800	135780
1672	-9.74840e+006	-9.92413e+006	-2.59415e+007	2.37995e+000	9748400	9924130	25941500	226281			92.8	0.5	86.5	-3718.45	1672	-9.62870e+006	-9.95876e+006	-2.62027e+007	2.37995e+000	9628700	9958760	26202700	230000
1673	-1.00998e+007	-1.01754e+007	-2.66168e+007	7.43043e-001	10099800	10175400	26616800	74461.9			48.1	0.5	53.9	-204.494	1673	-1.00322e+007	-1.01726e+007	-2.66734e+007	7.43043e-001	10032200	10172600	26673400	74666.4
1674	-1.01550e+007	-1.02133e+007	-2.67166e+007	9.89479e-001	10155000	10213300	26716600	99925.5			101	0.5	48.3	-18.653	1674	-1.00870e+007	-1.02013e+007	-2.67359e+007	9.89479e-001	10087000	10201300	26735900	99944.1
1675	-1.00671e+007	-1.01531e+007	-2.65584e+007	1.83306e+000	10067100	10153100	26558400	182864			101	0.5	57.3	-963.15	1675	-1.00095e+007	-1.01612e+007	-2.66492e+007	1.83306e+000	10009500	10161200	26649200	183827
1676	-1.00557e+007	-1.01440e+007	-2.65330e+007	1.86833e+000	10055700	10144000	26533000	186023			100	0.5	58.9	-1163.17	1676	-1.00054e+007	-1.01570e+007	-2.66363e+007	1.86833e+000	10005400	10157000	26636300	187186
1677	-9.88324e+006	-9.92831e+006	-2.58238e+007	2.22963e+000	9883240	9928310	25823800	210732			101	0.5	86	-1823.77	1677	-9.90300e+006	-9.96207e+006	-2.59420e+007	2.22963e+000	9903000	9962070	25942000	212556
1678	-9.84025e+006	-9.90598e+006	-2.57755e+007	2.22292e+000	9840250	9905980	25775500	209230			101	0.5	87.8	-1771.3	1678	-9.82468e+006	-9.93250e+006	-2.58994e+007	2.22292e+000	9824680	9932500	25899400	211001
1679	-9.72109e+006	-9.79601e+006	-2.54452e+007	1.31310e+000	9721090	9796010	25445200	120488			101	0.5	97.4	-428.864	1679	-9.64307e+006	-9.79381e+006	-2.55142e+007	1.31310e+000	9643070	9793810	25514200	120917
1680	-9.71165e+006	-9.78335e+006	-2.54029e+007	8.75179e-001	9711650	9783350	25402900	80049.9			101	0.5	98.5	-230.073	1680	-9.63475e+006	-9.77899e+006	-2.54620e+007	8.75179e-001	9634750	9778990	25462000	80280
1681	-9.70912e+006	-9.77882e+006	-2.53869e+007	1.10500e+000	9709120	9778820	25386900	100951			100	0.5	99.1	-263.917	1681	-9.63083e+006	-9.77330e+006	-2.54427e+007	1.10500e+000	9630830	9773300	25442700	101215
1682	-9.68822e+006	-9.85113e+006	-2.48746e+007	1.85541e+000	9688220	9851130	24874600	163813			79.4	0.5	103	3721.25	1682	-9.62254e+006	-9.91744e+006	-2.45399e+007	1.85541e+000	9622540	9917440	24539900	160092
1683	-9.69264e+006	-9.88793e+006	-2.48559e+007	1.11449e+000	9692640	9887930	24855900	98333.9			71.9	0.5	102	2575.03	1683	-9.61816e+006	-9.97237e+006	-2.44671e+007	1.11449e+000	9618160	9972370	24467100	95758.8
1684	-9.69406e+006	-9.87301e+006	-2.48766e+007	1.08873e+000	9694060	9873010	24876600	96177.3			70.8	0.5	102	2373.1	1684	-9.62261e+006	-9.94511e+006	-2.45125e+007	1.08873e+000	9622610	9945110	24512500	93804.2
1685	-9.69571e+006	-9.85669e+006	-2.48997e+007	1.02687e+000	9695710	9856690	24899700	90835.8			69.7	0.5	102	2094.37	1685	-9.62731e+006	-9.91469e+006	-2.45622e+007	1.02687e+000	9627310	9914690	24562200	88741.4
1686	-9.72621e+006	-9.73038e+006	-2.51719e+007	1.13087e+000	9726210	9730380	25171900	101768			60.5	0.5	101	725.156	1686	-9.66520e+006	-9.69489e+006	-2.50878e+007	1.13087e+000	9665200	9694890	25087800	101043
1687	-9.71666e+006	-9.73955e+006	-2.52189e+007	1.28089e+000	9716660	9739550	25218900	115638			59.4	0.5	101	601.965	1687	-9.64262e+006	-9.70818e+006	-2.51647e+007	1.28089e+000	9642620	9708180	25164700	115036
1688	-9.73432e+006	-9.81722e+006	-2.55187e+007	1.52203e+000	9734320	9817220	25518700	140423			49.5	0.5	95.4	-675.975	1688	-9.66485e+006	-9.82094e+006	-2.56033e+007	1.52203e+000	9664850	9820940	25603300	141099
1689	-9.74504e+006	-9.83221e+006	-2.55692e+007	1.65685e+000	9745040	9832210	25569200	153440			49.9	0.5	94	-883.866	1689	-9.67719e+006	-9.83948e+006	-2.56668e+007	1.65685e+000	9677190	9839480	25666800	154323
1690	-9.75865e+006	-9.84896e+006	-2.56240e+007	1.80815e+000	9758650	9848960	25624000	168143			50.1	0.5	92.5	-1121.86	1690	-9.69560e+006	-9.86030e+006	-2.57334e+007	1.80815e+000	9695600	9860300	25733400	169264
1691	-9.77670e+006	-9.86713e+006	-2.56803e+007	1.80380e+000	9776700	9867130	25680300	168460			50.4	0.5	91	-1296.71	1691	-9.72456e+006	-9.88408e+006	-2.58017e+007	1.80380e+000	9724560	9884080	25801700	169756
1692	-9.79841e+006	-9.88595e+006	-2.57355e+007	1.71856e+000	9798410	9885950	25735500	161186			50.6	0.5	89.4	-1389.26	1692	-9.76093e+006	-9.90885e+006	-2.58666e+007	1.71856e+000	9760930	9908850	25866600	162575
1693	-1.00065e+007	-1.00160e+007	-2.60105e+007	2.01244e+000	10006500	10016000	26010500	193146			51.5	0.5	80.3	-2236.13	1693	-1.00756e+007	-1.01717e+007	-2.61373e+007	2.01244e+000	10075600	10171700	26137300	195383
1694	-1.00252e+007	-1.00564e+007	-2.60464e+007	1.79005e+000	10025200	10056400	26046400	172353			51.5	0.5	78.8	-1971.68	1694	-1.01001e+007	-1.02463e+007	-2.61626e+007	1.79005e+000	10100100	10246300	26162600	174324
1695	-1.00429e+007	-1.01366e+007	-2.65152e+007	1.47141e+000	10042900	10136600	26515200	146294			51	0.5	60.4	-1057.56	1695	-9.98641e+006	-1.01518e+007	-2.66341e+007	1.47141e+000	9986410	10151800	26634100	147351
1696	-1.00841e+007	-1.01721e+007	-2.66193e+007	1.39354e+000	10084100	10172100	26619300	139637			52.1	0.5	53.7	-304.562	1696	-9.98913e+006	-1.01623e+007	-2.66741e+007	1.39354e+000	9989130	10162300	26674100	139941
1697	-1.00750e+007	-1.01677e+007	-2.66103e+007	1.79173e+000	10075000	10167700	26610300	179399			53.5	0.5	54	-349.958	1697	-9.97083e+006	-1.01553e+007	-2.66639e+007	1.79173e+000	9970830	10155300	26663900	179749
1698	-1.01116e+007	-1.01543e+007	-2.65190e+007	2.20357e+000	10111600	10154300	26519000	219397			60.1	0.5	52.6	1306.01	1698	-1.00055e+007	-1.01134e+007	-2.64578e+007	2.20357e+000	10005500	10113400	26457800	218091
1699	-1.01331e+007	-1.01481e+007	-2.64722e+007	1.96906e+000	10133100	10148100	26472200	195493			61.7	0.5	52.3	1771.2	1699	-1.00422e+007	-1.00989e+007	-2.63620e+007	1.96906e+000	10042200	10098900	26362000	193722
1700	-1.01435e+007	-1.01634e+007	-2.64229e+007	1.64901e+000	10143500	10163400	26422900	163250			63.3	0.5	52.1	2035.29	1700	-1.00863e+007	-1.00954e+007	-2.62573e+007	1.64901e+000	10086300	10095400	26257300	161215
1701	-1.01379e+007	-1.01965e+007	-2.63671e+007	1.51821e+000	10137900	10196500	26367100	149813			64.7	0.5	51.8	2393.73	1701	-1.00728e+007	-1.01538e+007	-2.61438e+007	1.51821e+000	10072800	10153800	26143800	147419
1702	-1.01314e+007	-1.02344e+007	-2.63027e+007	1.47726e+000	10131400	10234400	26302700	145225			66.2	0.5	51.7	2869.94	1702	-1.00581e+007	-1.02213e+007	-2.60164e+007	1.47726e+000	10058100	10221300	26016400	142355
1703	-1.01232e+007	-1.02676e+007	-2.62358e+007	1.50635e+000	10123200	10267600	26235800	147492			67.6	0.5	51.8	3487.11	1703	-1.00412e+007	-1.02831e+007	-2.58851e+007	1.50635e+000	10041200	10283100	25885100	144005
1704	-1.01150e+007	-1.03035e+007	-2.61666e+007	1.59056e+000	10115000	10303500	26166600	155097			69.1	0.5	51.9	4261.4	1704	-1.00249e+007	-1.03508e+007	-2.57511e+007	1.59056e+000	10024900	10350800	25751100	150836
1705	-1.01511e+007	-1.02053e+007	-2.66879e+007	9.59343e-001	10151100	10205300	26687900	96687			96.8	0.5	48.6	128.517	1705	-1.00733e+007	-1.01861e+007	-2.66873e+007	9.59343e-001	10073300	10186100	26687300	96558.5
1706	-1.02047e+007	-1.02428e+007	-2.67875e+007	6.49586e-001	10204700	10242800	26787500	65971.1			99.3	0.5	44.3	154.38	1706	-1.01456e+007	-1.02234e+007	-2.67674e+007	6.49586e-001	10145600	10223400	26767400	65816.7
1707	-1.01884e+007	-1.02351e+007	-2.67723e+007	7.72542e-001	10188400	10235100	26772300	78356.4			101	0.5	45.5	96.0741	1707	-1.01266e+007	-1.02192e+007	-2.67693e+007	7.72542e-001	10126600	10219200	26769300	78260.3
1708	-1.01728e+007	-1.02248e+007	-2.67459e+007	9.59002e-001	10172800	10224800	26745900	97069.2			101	0.5	46.8	58.9807	1708	-1.01077e+007	-1.02106e+007	-2.67528e+007	9.59002e-001	10107700	10210600	26752800	97010.2
1709	-1.01611e+007	-1.02176e+007	-2.67281e+007	8.89251e-001	10161100	10217600	26728100	89882.9			102	0.5	47.9	-32.1449	1709	-1.00981e+007	-1.02072e+007	-2.67487e+007	8.89251e-001	10098100	10207200	26748700	89915.1
1710	-1.01361e+007	-1.01995e+007	-2.66793e+007	1.24099e+000	10136100	10199500	26679300	124968			103	0.5	50.5	-196.154	1710	-1.00750e+007	-1.01938e+007	-2.67172e+007	1.24099e+000	10075000	10193800	26717200	125164
1711	-1.01473e+007	-1.02075e+007	-2.67008e+007	9.45420e-001	10147300	10207500	26700800	95361.3			104	0.5	49.5	-108.429	1711	-1.00873e+007	-1.02005e+007	-2.67321e+007	9.45420e-001	10087300	10200500	26732100	95469.7
1712	-1.01573e+007	-1.02148e+007	-2.67208e+007	7.96898e-001	10157300	10214800	26720800	80503			104	0.5	48.5	-61.5939	1712	-1.00983e+007	-1.02067e+007	-2.67464e+007	7.96898e-001	10098300	10206700	26746400	80564.6
1713	-1.00993e+007	-1.01719e+007	-2.66033e+007	1.70675e+000	10099300	10171900	26603300	170878			103	0.5	54.5	-577.052	1713	-1.00437e+007	-1.01737e+007	-2.66662e+007	1.70675e+000	10043700	10173700	26666200	171455
1714	-1.01129e+007	-1.01817e+007	-2.66298e+007	1.56481e+000	10112900	10181700	26629800	156986			103	0.5	53.1	-426.546	1714	-1.00565e+007	-1.01810e+007	-2.66833e+007	1.56481e+000	10056500	10181000	26683300	157413
1715	-1.01262e+007	-1.01910e+007	-2.66545e+007	1.40808e+000	10126200	10191000	26654500	141532			104	0.5	51.8	-301.181	1715	-1.00694e+007	-1.01882e+007	-2.66995e+007	1.40808e+000	10069400	10188200	26699500	141833
1716	-1.00859e+007	-1.01620e+007	-2.65762e+007	1.77391e+000	10085900	10162000	26576200	177234			102	0.5	56	-738.536	1716	-1.00331e+007	-1.01671e+007	-2.66499e+007	1.77391e+000	10033100	10167100	26649900	177973
1717	-1.00596e+007	-1.01200e+007	-2.64310e+007	1.99768e+000	10059600	10120000	26431000	197529			99.9	0.5	63.9	-1748.35	1717	-1.00814e+007	-1.01555e+007	-2.65543e+007	1.99768e+000	10081400	10155500	26554300	199278
1718	-1.00565e+007	-1.01267e+007	-2.64615e+007	1.96755e+000	10056500	10126700	26461500	194948			100	0.5	62.3	-1561.34	1718	-1.00532e+007	-1.01546e+007	-2.65788e+007	1.96755e+000	10053200	10154600	26578800	196509
1719	-1.00580e+007	-1.01344e+007	-2.64913e+007	1.91237e+000	10058000	10134400	26491300	189873			101	0.5	60.7	-1334.49	1719	-1.00351e+007	-1.01552e+007	-2.65992e+007	1.91237e+000	10035100	10155200	26599200	191207
1720	-1.00761e+007	-1.01097e+007	-2.63722e+007	1.97627e+000	10076100	10109700	26372200	194679			101	0.5	65.8	-1691.77	1720	-1.01399e+007	-1.01523e+007	-2.64826e+007	1.97627e+000	10139900	10152300	26482600	196371
1721	-1.00906e+007	-1.01009e+007	-2.62693e+007	1.94216e+000	10090600	10100900	26269300	190050			101	0.5	69.3	-1628.9	1721	-1.01456e+007	-1.02353e+007	-2.63597e+007	1.94216e+000	10145600	10235300	26359700	191678
1722	-1.00913e+007	-1.00981e+007	-2.63098e+007	1.96026e+000	10091300	10098100	26309800	192325			101	0.5	67.7	-1578.24	1722	-1.01461e+007	-1.01938e+007	-2.64032e+007	1.96026e+000	10146100	10193800	26403200	193903
1723	-1.00452e+007	-1.00961e+007	-2.60886e+007	1.80390e+000	10045200	10096100	26088600	174316			100	0.5	76	-1690.16	1723	-1.01157e+007	-1.02951e+007	-2.61775e+007	1.80390e+000	10115700	10295100	26177500	176006
1724	-1.00564e+007	-1.01061e+007	-2.61243e+007	1.95490e+000	10056400	10106100	26124300	189408			100	0.5	74.4	-1727.06	1724	-1.01242e+007	-1.03016e+007	-2.62060e+007	1.95490e+000	10124200	10301600	26206000	191135
1725	-1.00670e+007	-1.01093e+007	-2.61643e+007	1.91389e+000	10067000	10109300	26164300	185959			101	0.5	72.8	-1594.32	1725	-1.01303e+007	-1.02905e+007	-2.62421e+007	1.91389e+000	10130300	10290500	26242100	187553
1726	-1.00761e+007	-1.01059e+007	-2.62052e+007	1.91194e+000	10076100	10105900	26205200	186283			102	0.5	71.2	-1505.16	1726	-1.01338e+007	-1.02650e+007	-2.62818e+007	1.91194e+000	10133800	10265000	26281800	187788
1727	-1.00234e+007	-1.00618e+007	-2.60338e+007	1.72190e+000	10023400	10061800	26033800	165662			101	0.5	77.9	-1511.36	1727	-1.00865e+007	-1.02320e+007	-2.61217e+007	1.72190e+000	10086500	10232000	26121700	167173
1728	-1.00001e+007	-1.00199e+007	-2.59804e+007	1.74821e+000	10000100	10019900	25980400	167447			101	0.5	79.8	-1487.02	1728	-1.00558e+007	-1.01543e+007	-2.60738e+007	1.74821e+000	10055800	10154300	26073800	168934
1729	-9.97814e+006	-9.98103e+006	-2.59296e+007	1.68524e+000	9978140	9981030	25929600	160736			102	0.5	81.6	-1371.09	1729	-1.00263e+007	-1.00811e+007	-2.60265e+007	1.68524e+000	10026300	10081100	26026500	162107
1730	-9.93925e+006	-9.95436e+006	-2.58742e+007	1.57613e+000	9939250	9954360	25874200	149639			102	0.5	83.5	-1251.13	1730	-9.99566e+006	-1.00053e+007	-2.59770e+007	1.57613e+000	9995660	10005300	25977000	150891
1731	-9.73130e+006	-9.81003e+006	-2.54923e+007	1.30238e+000	9731300	9810030	25492300	119927			101	0.5	96.1	-513.719	1731	-9.65332e+006	-9.81032e+006	-2.55715e+007	1.30238e+000	9653320	9810320	25571500	120441
1732	-9.74187e+006	-9.82383e+006	-2.55381e+007	1.46104e+000	9741870	9823830	25538100	135000			101	0.5	94.8	-681.355	1732	-9.66550e+006	-9.82705e+006	-2.56277e+007	1.46104e+000	9665500	9827050	25627700	135681
1733	-9.75440e+006	-9.83853e+006	-2.55857e+007	1.74313e+000	9754400	9838530	25585700	161645			101	0.5	93.4	-939.914	1733	-9.68252e+006	-9.84527e+006	-2.56851e+007	1.74313e+000	9682520	9845270	25685100	162585
1734	-9.71861e+006	-9.78682e+006	-2.54101e+007	9.12329e-001	9718610	9786820	25410100	83501.1			102	0.5	98.4	-253.16	1734	-9.64433e+006	-9.78348e+006	-2.54708e+007	9.12329e-001	9644330	9783480	25470800	83754.2
1735	-9.72728e+006	-9.79801e+006	-2.54472e+007	1.21687e+000	9727280	9798010	25447200	111686			102	0.5	97.3	-408.529	1735	-9.65465e+006	-9.79714e+006	-2.55163e+007	1.21687e+000	9654650	9797140	25516300	112095
1736	-9.71143e+006	-9.77725e+006	-2.53782e+007	7.54011e-001	9711430	9777250	25378200	68845.4			102	0.5	99.3	-178.805	1736	-9.63795e+006	-9.77257e+006	-2.54326e+007	7.54011e-001	9637950	9772570	25432600	69024.2
1737	-9.69336e+006	-9.75173e+006	-2.52920e+007	1.09579e+000	9693360	9751730	25292000	99405.3			98.3	0.5	101	-50.7239	1737	-9.61432e+006	-9.73892e+006	-2.53186e+007	1.09579e+000	9614320	9738920	25318600	99456
1738	-9.69638e+006	-9.75687e+006	-2.53100e+007	1.04090e+000	9696380	9756870	25310000	94552.7			99.4	0.5	101	-107.829	1738	-9.61891e+006	-9.74650e+006	-2.53450e+007	1.04090e+000	9618910	9746500	25345000	94660.5
1739	-9.70108e+006	-9.76353e+006	-2.53325e+007	1.07649e+000	9701080	9763530	25332500	97951.3			100	0.5	101	-170.039	1739	-9.62531e+006	-9.75550e+006	-2.53754e+007	1.07649e+000	9625310	9755500	25375400	98121.3
1740	-9.68855e+006	-9.73997e+006	-2.52487e+007	1.38691e+000	9688550	9739970	25248700	125414			97.6	0.5	102	64.5821	1740	-9.61257e+006	-9.72422e+006	-2.52603e+007	1.38691e+000	9612570	9724220	25260300	125350
1741	-9.68704e+006	-9.72871e+006	-2.52042e+007	1.72303e+000	9687040	9728710	25204200	155308			96	0.5	103	293.667	1741	-9.61553e+006	-9.70912e+006	-2.51956e+007	1.72303e+000	9615530	9709120	25195600	155014
1742	-9.69310e+006	-9.72186e+006	-2.51702e+007	1.66765e+000	9693100	9721860	25170200	149966			94.1	0.5	104	533.021	1742	-9.62611e+006	-9.69745e+006	-2.51374e+007	1.66765e+000	9626110	9697450	25137400	149433
1743	-9.71703e+006	-9.71817e+006	-2.51311e+007	2.08465e+000	9717030	9718170	25131100	187020			90.4	0.5	103	1347.19	1743	-9.66152e+006	-9.68343e+006	-2.50447e+007	2.08465e+000	9661520	9683430	25044700	185673
1744	-9.70391e+006	-9.71573e+006	-2.51343e+007	1.94375e+000	9703910	9715730	25134300	174378			92	0.5	104	989.664	1744	-9.64519e+006	-9.68563e+006	-2.50700e+007	1.94375e+000	9645190	9685630	25070000	173388
1745	-9.70987e+006	-9.73558e+006	-2.50787e+007	2.13216e+000	9709870	9735580	25078700	190627			88.4	0.5	103	1901.18	1745	-9.66901e+006	-9.69800e+006	-2.49493e+007	2.13216e+000	9669010	9698000	24949300	188726
1746	-9.70117e+006	-9.75775e+006	-2.50210e+007	2.16283e+000	9701170	9757750	25021000	192646			86.4	0.5	104	2487.35	1746	-9.65450e+006	-9.74307e+006	-2.48449e+007	2.16283e+000	9654500	9743070	24844900	190158
1747	-9.69251e+006	-9.77922e+006	-2.49641e+007	2.08539e+000	9692510	9779220	24964100	185061			84.4	0.5	104	2884.25	1747	-9.64114e+006	-9.78888e+006	-2.47445e+007	2.08539e+000	9641140	9788880	24744500	182177
1748	-9.68411e+006	-9.79516e+006	-2.49138e+007	1.97521e+000	9684110	9795160	24913800	174700			82.6	0.5	105	3061.65	1748	-9.62989e+006	-9.82555e+006	-2.46618e+007	1.97521e+000	9629890	9825550	24661800	171639
1749	-9.68321e+006	-9.81633e+006	-2.48890e+007	1.85600e+000	9683210	9816330	24889000	163928			81	0.5	105	3204.16	1749	-9.62515e+006	-9.86390e+006	-2.46041e+007	1.85600e+000	9625150	9863900	24604100	160724
1750	-9.68084e+006	-9.84816e+006	-2.48475e+007	1.66661e+000	9680840	9848160	24847500	146848			78	0.5	104	3331.66	1750	-9.61676e+006	-9.92237e+006	-2.45113e+007	1.66661e+000	9616760	9922370	24511300	143517
1751	-9.67991e+006	-9.85612e+006	-2.48357e+007	1.56301e+000	9679910	9856120	24835700	137623			76.5	0.5	104	3225.86	1751	-9.61455e+006	-9.93781e+006	-2.44869e+007	1.56301e+000	9614550	9937810	24486900	134397
1752	-9.68420e+006	-9.87578e+006	-2.48336e+007	1.46419e+000	9684200	9875780	24833600	128951			75	0.5	103	3239.65	1752	-9.61461e+006	-9.96654e+006	-2.44584e+007	1.46419e+000	9614610	9966540	24458400	125711
1753	-9.68801e+006	-9.88634e+006	-2.48386e+007	1.32972e+000	9688010	9886340	24838600	117174			73.5	0.5	102	3067.76	1753	-9.61486e+006	-9.97787e+006	-2.44481e+007	1.32972e+000	9614860	9977870	24448100	114106
1754	-9.69539e+006	-9.80796e+006	-2.49471e+007	7.20115e-001	9695390	9807960	24947100	63860.1			67.2	0.5	103	1151.04	1754	-9.63820e+006	-9.83187e+006	-2.46895e+007	7.20115e-001	9638200	9831870	24689500	62709.1
1755	-9.69194e+006	-9.77878e+006	-2.49622e+007	7.00320e-001	9691940	9778780	24962200	62138.6			65.7	0.5	104	943.245	1755	-9.64183e+006	-9.78763e+006	-2.47485e+007	7.00320e-001	9641830	9787630	24748500	61195.3
1756	-9.69295e+006	-9.76409e+006	-2.49810e+007	7.72654e-001	9692950	9764090	24981000	68631			64.7	0.5	105	929.9	1756	-9.64657e+006	-9.76286e+006	-2.47927e+007	7.72654e-001	9646570	9762860	24792700	67701.1
1757	-9.69958e+006	-9.74158e+006	-2.50306e+007	8.96910e-001	9699580	9741580	25030600	79920.2			62.6	0.5	104	854.461	1757	-9.65937e+006	-9.72079e+006	-2.48871e+007	8.96910e-001	9659370	9720790	24887100	79065.8
1758	-9.69409e+006	-9.74977e+006	-2.50000e+007	7.87597e-001	9694090	9749770	25000000	70035.7			63.5	0.5	105	833.707	1758	-9.65161e+006	-9.73905e+006	-2.48371e+007	7.87597e-001	9651610	9739050	24837100	69202
1759	-9.71692e+006	-9.73087e+006	-2.51122e+007	9.63729e-001	9716920	9730870	25112200	86363.1			61.1	0.5	103	741.897	1759	-9.67922e+006	-9.68489e+006	-2.50041e+007	9.63729e-001	9679220	9684890	25004100	85621.2
1760	-9.69913e+006	-9.76675e+006	-2.53476e+007	1.53963e+000	9699130	9766750	25347600	140239			51.1	0.5	100	-263.732	1760	-9.62214e+006	-9.75899e+006	-2.53928e+007	1.53963e+000	9622140	9758990	25392800	140503
1761	-9.69674e+006	-9.76517e+006	-2.53435e+007	1.59666e+000	9696740	9765170	25343500	145385			52.3	0.5	99.9	-207.975	1761	-9.61446e+006	-9.75488e+006	-2.53837e+007	1.59666e+000	9614460	9754880	25383700	145593
1762	-9.69553e+006	-9.76218e+006	-2.53325e+007	1.65104e+000	9695530	9762180	25332500	150216			53.5	0.5	100	-107.467	1762	-9.61006e+006	-9.74885e+006	-2.53635e+007	1.65104e+000	9610060	9748850	25363500	150323
1763	-9.69614e+006	-9.75705e+006	-2.53109e+007	1.75112e+000	9696140	9757050	25310900	159077			54.8	0.5	100	52.8671	1763	-9.60986e+006	-9.74000e+006	-2.53275e+007	1.75112e+000	9609860	9740000	25327500	159024
1764	-9.69792e+006	-9.74997e+006	-2.52802e+007	1.86399e+000	9697920	9749970	25280200	168964			56.3	0.5	101	304.846	1764	-9.61211e+006	-9.72799e+006	-2.52762e+007	1.86399e+000	9612110	9727990	25276200	168659
1765	-9.70602e+006	-9.74377e+006	-2.52468e+007	1.79197e+000	9706020	9743770	25246800	162071			57.7	0.5	101	510.329	1765	-9.62724e+006	-9.71852e+006	-2.52224e+007	1.79197e+000	9627240	9718520	25222400	161561
1766	-9.72284e+006	-9.79308e+006	-2.54315e+007	1.24866e+000	9722840	9793080	25431500	114467			47.7	0.5	97.9	-403.928	1766	-9.66034e+006	-9.79366e+006	-2.54963e+007	1.24866e+000	9660340	9793660	25496300	114871
1767	-9.73168e+006	-9.80606e+006	-2.54757e+007	1.33547e+000	9731680	9806060	25475700	122830			48.1	0.5	96.6	-507.196	1767	-9.66906e+006	-9.80868e+006	-2.55490e+007	1.33547e+000	9669060	9808680	25549000	123337
1768	-9.83719e+006	-9.90676e+006	-2.57817e+007	1.71941e+000	9837190	9906760	25781700	161900			49.7	0.5	87.7	-1426.72	1768	-9.83277e+006	-9.93651e+006	-2.59078e+007	1.71941e+000	9832770	9936510	25907800	163326
1769	-9.87973e+006	-9.92782e+006	-2.58253e+007	1.80118e+000	9879730	9927820	25825300	170245			48.9	0.5	86	-1473.15	1769	-9.90995e+006	-9.96350e+006	-2.59409e+007	1.80118e+000	9909950	9963500	25940900	171718
1770	-9.92158e+006	-9.94671e+006	-2.58606e+007	1.84673e+000	9921580	9946710	25860600	175110			48.1	0.5	84.3	-1431.5	1770	-9.98477e+006	-9.98684e+006	-2.59614e+007	1.84673e+000	9984770	9986840	25961400	176541
1771	-9.95433e+006	-9.96467e+006	-2.59013e+007	1.73286e+000	9954330	9964670	25901300	164875			48.3	0.5	82.9	-1393.17	1771	-1.00110e+007	-1.00458e+007	-2.59991e+007	1.73286e+000	10011000	10045800	25999100	166268
1772	-9.98276e+006	-9.98456e+006	-2.59541e+007	1.93020e+000	9982760	9984560	25954100	184420			49.9	0.5	81.6	-1813.6	1772	-1.00411e+007	-1.01032e+007	-2.60646e+007	1.93020e+000	10041100	10103200	26064600	186234
1773	-1.00346e+007	-1.00794e+007	-2.60620e+007	1.58677e+000	10034600	10079400	26062000	153007			50.5	0.5	77.4	-1533.55	1773	-1.01058e+007	-1.02765e+007	-2.61560e+007	1.58677e+000	10105800	10276500	26156000	154541
1774	-1.00450e+007	-1.00949e+007	-2.60889e+007	1.42185e+000	10045000	10094900	26088900	137397			49.7	0.5	75.9	-1245.89	1774	-1.01126e+007	-1.02903e+007	-2.61697e+007	1.42185e+000	10112600	10290300	26169700	138643
1775	-1.00537e+007	-1.01022e+007	-2.61175e+007	1.37360e+000	10053700	10102200	26117500	133015			48.9	0.5	74.5	-1110.56	1775	-1.01167e+007	-1.02860e+007	-2.61911e+007	1.37360e+000	10116700	10286000	26191100	134125
1776	-1.00624e+007	-1.01044e+007	-2.61507e+007	1.29085e+000	10062400	10104400	26150700	125294			48.3	0.5	73	-969.608	1776	-1.01203e+007	-1.02719e+007	-2.62199e+007	1.29085e+000	10120300	10271900	26219900	126263
1777	-1.00699e+007	-1.01028e+007	-2.61828e+007	1.22418e+000	10069900	10102800	26182800	119083			47.7	0.5	71.7	-876.796	1777	-1.01230e+007	-1.02511e+007	-2.62517e+007	1.22418e+000	10123000	10251100	26251700	119960
1778	-1.00849e+007	-1.00978e+007	-2.62491e+007	9.13891e-001	10084900	10097800	26249100	89299.4			47.5	0.5	69.3	-649.512	1778	-1.01312e+007	-1.02098e+007	-2.63263e+007	9.13891e-001	10131200	10209800	26326300	89948.9
1779	-1.00771e+007	-1.01003e+007	-2.62149e+007	1.06135e+000	10077100	10100300	26214900	103468			47.1	0.5	70.4	-708.238	1779	-1.01245e+007	-1.02270e+007	-2.62820e+007	1.06135e+000	10124500	10227000	26282000	104176
1780	-1.00864e+007	-1.01036e+007	-2.63369e+007	1.10025e+000	10086400	10103600	26336900	108140			47.1	0.5	66.2	-729.631	1780	-1.01387e+007	-1.01474e+007	-2.64197e+007	1.10025e+000	10138700	10147400	26419700	108870
1781	-1.00783e+007	-1.01128e+007	-2.63829e+007	1.37765e+000	10078300	10112800	26382900	135815			47.7	0.5	64.7	-947.637	1781	-1.01138e+007	-1.01442e+007	-2.64755e+007	1.37765e+000	10113800	10144200	26475500	136762
1782	-1.00687e+007	-1.01220e+007	-2.64299e+007	1.50952e+000	10068700	10122000	26429900	149272			48.5	0.5	63.2	-1071.49	1782	-1.00743e+007	-1.01486e+007	-2.65329e+007	1.50952e+000	10074300	10148600	26532900	150344
1783	-1.00565e+007	-1.01304e+007	-2.64764e+007	1.47176e+000	10056500	10130400	26476400	145973			49.6	0.5	61.7	-1060.6	1783	-1.00316e+007	-1.01516e+007	-2.65882e+007	1.47176e+000	10031600	10151600	26588200	147034
1784	-1.00545e+007	-1.01425e+007	-2.65281e+007	1.50074e+000	10054500	10142500	26528100	149370			50	0.5	59.3	-922.295	1784	-9.99853e+006	-1.01542e+007	-2.66316e+007	1.50074e+000	9998530	10154200	26631600	150293
1785	-1.00670e+007	-1.01488e+007	-2.65410e+007	1.49598e+000	10067000	10148800	26541000	149059			49	0.5	58.1	-789.632	1785	-1.00095e+007	-1.01570e+007	-2.66322e+007	1.49598e+000	10009500	10157000	26632200	149849
1786	-1.00841e+007	-1.01627e+007	-2.65810e+007	1.17827e+000	10084100	10162700	26581000	117758			48.2	0.5	55.9	-461.994	1786	-1.00210e+007	-1.01651e+007	-2.66536e+007	1.17827e+000	10021000	10165100	26653600	118220
1787	-1.00962e+007	-1.01711e+007	-2.66029e+007	1.06668e+000	10096200	10171100	26602900	106787			47.6	0.5	54.7	-347.277	1787	-1.00334e+007	-1.01711e+007	-2.66657e+007	1.06668e+000	10033400	10171100	26665700	107134
1788	-1.01098e+007	-1.01833e+007	-2.66395e+007	9.48981e-001	10109800	10183300	26639500	95262.4			48.3	0.5	52.8	-194.153	1788	-1.00382e+007	-1.01774e+007	-2.66867e+007	9.48981e-001	10038200	10177400	26686700	95456.6
1789	-1.01085e+007	-1.01800e+007	-2.66270e+007	1.02167e+000	10108500	10180000	26627000	102470			47.4	0.5	53.4	-255.739	1789	-1.00436e+007	-1.01769e+007	-2.66793e+007	1.02167e+000	10043600	10176900	26679300	102726
1790	-1.01067e+007	-1.01839e+007	-2.66450e+007	1.02350e+000	10106700	10183900	26645000	102776			49.5	0.5	52.6	-181.72	1790	-1.00286e+007	-1.01758e+007	-2.66898e+007	1.02350e+000	10028600	10175800	26689800	102958
1791	-1.00870e+007	-1.01704e+007	-2.66094e+007	2.43401e+000	10087000	10170400	26609400	243742			55.1	0.5	52.9	9.92037	1791	-9.97759e+006	-1.01499e+007	-2.66352e+007	2.43401e+000	9977590	10149900	26635200	243732
1792	-1.01125e+007	-1.01753e+007	-2.66038e+007	2.22758e+000	10112500	10175300	26603800	223080			56.8	0.5	51.5	604.804	1792	-1.00106e+007	-1.01467e+007	-2.65888e+007	2.22758e+000	10010600	10146700	26588800	222475
1793	-1.01223e+007	-1.01704e+007	-2.65742e+007	2.12268e+000	10122300	10170400	26574200	212180			58.4	0.5	51.4	965.542	1793	-1.00243e+007	-1.01360e+007	-2.65314e+007	2.12268e+000	10024300	10136000	26531400	211215
1794	-1.01227e+007	-1.03450e+007	-2.61564e+007	1.56566e+000	10122700	10345000	26156400	152676			70.8	0.5	50.9	4475.03	1794	-1.00323e+007	-1.04284e+007	-2.57035e+007	1.56566e+000	10032300	10428400	25703500	148201
1795	-1.01301e+007	-1.03687e+007	-2.61631e+007	1.56409e+000	10130100	10368700	26163100	152658			72.4	0.5	50.1	4587.53	1795	-1.00405e+007	-1.04721e+007	-2.56933e+007	1.56409e+000	10040500	10472100	25693300	148071
1796	-1.01390e+007	-1.02219e+007	-2.63463e+007	1.94663e+000	10139000	10221900	26346300	191899			84.5	0.5	51.4	3348.28	1796	-1.00718e+007	-1.01964e+007	-2.60970e+007	1.94663e+000	10071800	10196400	26097000	188550
1797	-1.01365e+007	-1.02666e+007	-2.62914e+007	1.80389e+000	10136500	10266600	26291400	177297			82.8	0.5	51	3757.87	1797	-1.00625e+007	-1.02781e+007	-2.59774e+007	1.80389e+000	10062500	10278100	25977400	173540
1798	-1.01335e+007	-1.03079e+007	-2.62377e+007	1.76763e+000	10133500	10307900	26237700	173221			81.1	0.5	50.6	4320.37	1798	-1.00526e+007	-1.03565e+007	-2.58586e+007	1.76763e+000	10052600	10356500	25858600	168901
1799	-1.01343e+007	-1.03459e+007	-2.62031e+007	1.93967e+000	10134300	10345900	26203100	189758			79.3	0.5	50.2	5245.93	1799	-1.00495e+007	-1.04275e+007	-2.57749e+007	1.93967e+000	10049500	10427500	25774900	184512
1800	-1.01378e+007	-1.03673e+007	-2.61957e+007	1.86841e+000	10137800	10367300	26195700	182764			77.5	0.5	49.6	5280.42	1800	-1.00517e+007	-1.04679e+007	-2.57436e+007	1.86841e+000	10051700	10467900	25743600	177484
1801	-1.01387e+007	-1.03783e+007	-2.61887e+007	1.51454e+000	10138700	10378300	26188700	148108			74	0.5	49.4	4422.62	1801	-1.00508e+007	-1.04879e+007	-2.57196e+007	1.51454e+000	10050800	10487900	25719600	143685
1802	-1.01450e+007	-1.03775e+007	-2.62153e+007	1.61650e+000	10145000	10377500	26215300	158365			75.8	0.5	48.9	4612.45	1802	-1.00592e+007	-1.04845e+007	-2.57576e+007	1.61650e+000	10059200	10484500	25757600	153752
1803	-1.01706e+007	-1.01741e+007	-2.65408e+007	1.42912e+000	10170600	10174100	26540800	142644			89.2	0.5	49.9	1181.95	1803	-1.00998e+007	-1.01313e+007	-2.64367e+007	1.42912e+000	10099800	10131300	26436700	141462
1804	-1.01674e+007	-1.01828e+007	-2.65013e+007	1.58722e+000	10167400	10182800	26501300	158030			87.9	0.5	50.1	1636.19	1804	-1.01191e+007	-1.01224e+007	-2.63644e+007	1.58722e+000	10119100	10122400	26364400	156394
1805	-1.01579e+007	-1.02009e+007	-2.64442e+007	1.95257e+000	10157900	10200900	26444200	193709			86.4	0.5	50.3	2612.48	1805	-1.01010e+007	-1.01548e+007	-2.62579e+007	1.95257e+000	10101000	10154800	26257900	191096
1806	-1.01833e+007	-1.01886e+007	-2.65877e+007	1.18497e+000	10183300	10188600	26587700	118679			90.2	0.5	48.6	893.063	1806	-1.01177e+007	-1.01495e+007	-2.64933e+007	1.18497e+000	10117700	10149500	26493300	117786
1807	-1.01961e+007	-1.02016e+007	-2.66279e+007	1.04119e+000	10196100	10201600	26627900	104587			91	0.5	47.4	737.813	1807	-1.01369e+007	-1.01653e+007	-2.65387e+007	1.04119e+000	10136900	10165300	26538700	103850
1808	-1.01955e+007	-1.02163e+007	-2.66885e+007	9.58169e-001	10195500	10216300	26688500	96644.3			93.5	0.5	46.3	487.551	1808	-1.01323e+007	-1.01865e+007	-2.66297e+007	9.58169e-001	10132300	10186500	26629700	96156.7
1809	-1.01776e+007	-1.02121e+007	-2.66893e+007	1.01277e+000	10177600	10212100	26689300	102126			94.6	0.5	47.1	377.979	1809	-1.01078e+007	-1.01859e+007	-2.66519e+007	1.01277e+000	10107800	10185900	26651900	101748
1810	-1.01627e+007	-1.02082e+007	-2.66881e+007	1.00633e+000	10162700	10208200	26688100	101444			95.7	0.5	47.9	248.208	1810	-1.00869e+007	-1.01854e+007	-2.66706e+007	1.00633e+000	10086900	10185400	26670600	101195
1811	-1.01695e+007	-1.02167e+007	-2.67160e+007	8.89815e-001	10169500	10216700	26716000	89878.6			97.4	0.5	47.2	163.997	1811	-1.00975e+007	-1.01968e+007	-2.67067e+007	8.89815e-001	10097500	10196800	26706700	89714.6
1812	-1.01835e+007	-1.02263e+007	-2.67416e+007	8.27324e-001	10183500	10226300	26741600	83731.3			98	0.5	46.1	171.685	1812	-1.01170e+007	-1.02067e+007	-2.67276e+007	8.27324e-001	10117000	10206700	26727600	83559.6
1813	-1.01959e+007	-1.02353e+007	-2.67659e+007	7.07358e-001	10195900	10235300	26765900	71722.7			98.6	0.5	45.1	164.38	1813	-1.01328e+007	-1.02154e+007	-2.67475e+007	7.07358e-001	10132800	10215400	26747500	71558.4
1814	-1.01660e+007	-1.02208e+007	-2.67365e+007	9.24589e-001	10166000	10220800	26736500	93515.6			102	0.5	47.4	9.53159	1814	-1.01015e+007	-1.02085e+007	-2.67507e+007	9.24589e-001	10101500	10208500	26750700	93506.1
1815	-1.00740e+007	-1.01523e+007	-2.65483e+007	1.88728e+000	10074000	10152300	26548300	188165			102	0.5	57.6	-951.89	1815	-1.00267e+007	-1.01616e+007	-2.66336e+007	1.88728e+000	10026700	10161600	26633600	189116
1816	-1.00649e+007	-1.01435e+007	-2.65213e+007	1.91120e+000	10064900	10143500	26521300	190169			101	0.5	59.1	-1142.04	1816	-1.00268e+007	-1.01578e+007	-2.66181e+007	1.91120e+000	10026800	10157800	26618100	191311
1817	-9.70600e+006	-9.77016e+006	-2.53547e+007	1.00667e+000	9706000	9770160	25354700	91751.6			101	0.5	99.9	-201.288	1817	-9.63107e+006	-9.76384e+006	-2.54038e+007	1.00667e+000	9631070	9763840	25403800	91952.9
1818	-9.68195e+006	-9.83463e+006	-2.48655e+007	1.76692e+000	9681950	9834630	24865500	155849			79.5	0.5	104	3336.61	1818	-9.62011e+006	-9.89693e+006	-2.45505e+007	1.76692e+000	9620110	9896930	24550500	152513
1819	-9.68822e+006	-9.87476e+006	-2.48510e+007	1.19783e+000	9688220	9874760	24851000	105623			72.2	0.5	103	2632.95	1819	-9.61773e+006	-9.95683e+006	-2.44808e+007	1.19783e+000	9617730	9956830	24480800	102990
1820	-9.68893e+006	-9.86118e+006	-2.48675e+007	1.12562e+000	9688930	9861180	24867500	99348.5			71.1	0.5	103	2341.11	1820	-9.62125e+006	-9.93269e+006	-2.45194e+007	1.12562e+000	9621250	9932690	24519400	97007.4
1821	-9.69056e+006	-9.84730e+006	-2.48880e+007	1.02739e+000	9690560	9847300	24888000	90789			70	0.5	103	2001.52	1821	-9.62595e+006	-9.90683e+006	-2.45645e+007	1.02739e+000	9625950	9906830	24564500	88787.5
1822	-9.69214e+006	-9.83320e+006	-2.49086e+007	9.88887e-001	9692140	9833200	24908600	87493.2			69	0.5	103	1812.22	1822	-9.62974e+006	-9.87940e+006	-2.46074e+007	9.88887e-001	9629740	9879400	24607400	85681
1823	-9.69359e+006	-9.81916e+006	-2.49285e+007	8.87595e-001	9693590	9819160	24928500	78623.3			68	0.5	103	1520.82	1823	-9.63368e+006	-9.85303e+006	-2.46498e+007	8.87595e-001	9633680	9853030	24649800	77102.5
1824	-9.72223e+006	-9.72436e+006	-2.51512e+007	1.18905e+000	9722230	9724360	25151200	106837			60.1	0.5	102	742.946	1824	-9.66553e+006	-9.69025e+006	-2.50685e+007	1.18905e+000	9665530	9690250	25068500	106094
1825	-9.71341e+006	-9.73304e+006	-2.51955e+007	1.44076e+000	9713410	9733040	25195500	129845			59	0.5	102	675.667	1825	-9.64422e+006	-9.70257e+006	-2.51402e+007	1.44076e+000	9644220	9702570	25140200	129170
1826	-9.74137e+006	-9.81960e+006	-2.55214e+007	1.47920e+000	9741370	9819600	25521400	136515			48.4	0.5	95.3	-661.314	1826	-9.68040e+006	-9.82501e+006	-2.56044e+007	1.47920e+000	9680400	9825010	25604400	137176
1827	-9.75324e+006	-9.83442e+006	-2.55700e+007	1.65632e+000	9753240	9834420	25570000	153421			48.7	0.5	93.9	-857.667	1827	-9.69552e+006	-9.84299e+006	-2.56628e+007	1.65632e+000	9695520	9842990	25662800	154279
1828	-9.76914e+006	-9.85116e+006	-2.56226e+007	1.81047e+000	9769140	9851160	25622600	168372			49	0.5	92.4	-1082.96	1828	-9.71836e+006	-9.86397e+006	-2.57257e+007	1.81047e+000	9718360	9863970	25725700	169455
1829	-9.78823e+006	-9.86899e+006	-2.56763e+007	1.76820e+000	9788230	9868990	25676300	165121			49.2	0.5	90.8	-1203.75	1829	-9.74810e+006	-9.88676e+006	-2.57891e+007	1.76820e+000	9748100	9886760	25789100	166325
1830	-9.81040e+006	-9.88729e+006	-2.57289e+007	1.74523e+000	9810400	9887290	25728900	163645			49.4	0.5	89.3	-1329.96	1830	-9.78607e+006	-9.91092e+006	-2.58499e+007	1.74523e+000	9786070	9910920	25849900	164975
1831	-1.00014e+007	-1.00160e+007	-2.59898e+007	1.89696e+000	10001400	10016000	25989800	181801			50.1	0.5	80.2	-1827.74	1831	-1.00640e+007	-1.01651e+007	-2.60963e+007	1.89696e+000	10064000	10165100	26096300	183629
1832	-1.00185e+007	-1.00496e+007	-2.60259e+007	1.73863e+000	10018500	10049600	26025900	167144			50.3	0.5	78.8	-1670.84	1832	-1.00856e+007	-1.02250e+007	-2.61250e+007	1.73863e+000	10085600	10225000	26125000	168815
1833	-1.00543e+007	-1.01361e+007	-2.65018e+007	1.53913e+000	10054300	10136100	26501800	152915			49.7	0.5	60.5	-1035.75	1833	-1.00128e+007	-1.01525e+007	-2.66105e+007	1.53913e+000	10012800	10152500	26610500	153951
1834	-1.01037e+007	-1.01824e+007	-2.66419e+007	1.20366e+000	10103700	10182400	26641900	120836			50.7	0.5	52.5	-194.68	1834	-1.00172e+007	-1.01722e+007	-2.66864e+007	1.20366e+000	10017200	10172200	26686400	121030
1835	-1.00975e+007	-1.01790e+007	-2.66341e+007	1.43781e+000	10097500	10179000	26634100	144250			52	0.5	52.6	-194.877	1835	-1.00047e+007	-1.01666e+007	-2.66763e+007	1.43781e+000	10004700	10166600	26676300	144445
1836	-1.00918e+007	-1.01753e+007	-2.66248e+007	1.89667e+000	10091800	10175300	26624800	190148			53.5	0.5	52.8	-187.913	1836	-9.99175e+006	-1.01603e+007	-2.66634e+007	1.89667e+000	9991750	10160300	26663400	190335
1837	-1.01379e+007	-1.01649e+007	-2.65358e+007	2.19264e+000	10137900	10164900	26535800	218657			60.1	0.5	51.3	1517.8	1837	-1.00486e+007	-1.01235e+007	-2.64560e+007	2.19264e+000	10048600	10123500	26456000	217139
1838	-1.01590e+007	-1.01594e+007	-2.64922e+007	1.80616e+000	10159000	10159400	26492200	179644			61.7	0.5	51.1	1770.38	1838	-1.00845e+007	-1.01103e+007	-2.63662e+007	1.80616e+000	10084500	10110300	26366200	177874
1839	-1.01543e+007	-1.01857e+007	-2.64449e+007	1.75984e+000	10154300	10185700	26444900	174551			63.3	0.5	51	2262.39	1839	-1.00977e+007	-1.01307e+007	-2.62686e+007	1.75984e+000	10097700	10130700	26268600	172289
1840	-1.01486e+007	-1.02168e+007	-2.63907e+007	1.61506e+000	10148600	10216800	26390700	159683			64.8	0.5	50.8	2608.37	1840	-1.00845e+007	-1.01866e+007	-2.61587e+007	1.61506e+000	10084500	10186600	26158700	157075
1841	-1.01425e+007	-1.02511e+007	-2.63312e+007	1.58255e+000	10142500	10251100	26331200	155926			66.4	0.5	50.7	3088.33	1841	-1.00709e+007	-1.02488e+007	-2.60411e+007	1.58255e+000	10070900	10248800	26041100	152837
1842	-1.01356e+007	-1.02841e+007	-2.62702e+007	1.54603e+000	10135600	10284100	26270200	151779			67.8	0.5	50.7	3518.92	1842	-1.00573e+007	-1.03113e+007	-2.59227e+007	1.54603e+000	10057300	10311300	25922700	148260
1843	-1.01289e+007	-1.03160e+007	-2.62107e+007	1.57937e+000	10128900	10316000	26210700	154508			69.3	0.5	50.8	4076.52	1843	-1.00442e+007	-1.03725e+007	-2.58083e+007	1.57937e+000	10044200	10372500	25808300	150432
1844	-1.01662e+007	-1.02125e+007	-2.67024e+007	9.52027e-001	10166200	10212500	26702400	96068.4			96.5	0.5	47.6	204.472	1844	-1.00923e+007	-1.01912e+007	-2.66891e+007	9.52027e-001	10092300	10191200	26689100	95863.9
1845	-1.02142e+007	-1.02523e+007	-2.68171e+007	2.87696e-001	10214200	10252300	26817100	29281.2			101	0.5	43.3	68.4864	1845	-1.01574e+007	-1.02334e+007	-2.67964e+007	2.87696e-001	10157400	10233400	26796400	29212.7
1846	-1.01979e+007	-1.02420e+007	-2.67910e+007	7.72194e-001	10197900	10242000	26791000	78432.8			101	0.5	44.7	117.339	1846	-1.01382e+007	-1.02255e+007	-2.67835e+007	7.72194e-001	10138200	10225500	26783500	78315.4
1847	-1.01829e+007	-1.02325e+007	-2.67674e+007	8.98396e-001	10182900	10232500	26767400	91082.7			102	0.5	45.9	78.9985	1847	-1.01218e+007	-1.02181e+007	-2.67695e+007	8.98396e-001	10121800	10218100	26769500	91003.7
1848	-1.01380e+007	-1.01997e+007	-2.66782e+007	1.16842e+000	10138000	10199700	26678200	117655			104	0.5	50.6	-196.712	1848	-1.00815e+007	-1.01952e+007	-2.67165e+007	1.16842e+000	10081500	10195200	26716500	117852
1849	-1.01487e+007	-1.02079e+007	-2.67011e+007	1.00642e+000	10148700	10207900	26701100	101519			104	0.5	49.6	-124.215	1849	-1.00923e+007	-1.02019e+007	-2.67328e+007	1.00642e+000	10092300	10201900	26732800	101643
1850	-1.01586e+007	-1.02155e+007	-2.67223e+007	9.29499e-001	10158600	10215500	26722300	93910.1			105	0.5	48.5	-78.0195	1850	-1.01028e+007	-1.02082e+007	-2.67481e+007	9.29499e-001	10102800	10208200	26748100	93988.1
1851	-1.01688e+007	-1.02232e+007	-2.67434e+007	8.65213e-001	10168800	10223200	26743400	87555.3			105	0.5	47.5	-41.4609	1851	-1.01133e+007	-1.02146e+007	-2.67639e+007	8.65213e-001	10113300	10214600	26763900	87596.7
1852	-1.01046e+007	-1.01721e+007	-2.65989e+007	1.71725e+000	10104600	10172100	26598900	171893			104	0.5	54.6	-566.098	1852	-1.00568e+007	-1.01751e+007	-2.66587e+007	1.71725e+000	10056800	10175100	26658700	172459
1853	-1.01167e+007	-1.01817e+007	-2.66258e+007	1.60501e+000	10116700	10181700	26625800	160985			104	0.5	53.2	-432.772	1853	-1.00669e+007	-1.01821e+007	-2.66773e+007	1.60501e+000	10066900	10182100	26677300	161418
1854	-1.01291e+007	-1.01914e+007	-2.66529e+007	1.43486e+000	10129100	10191400	26652900	144215			105	0.5	51.9	-309.696	1854	-1.00786e+007	-1.01897e+007	-2.66967e+007	1.43486e+000	10078600	10189700	26696700	144525
1855	-1.00920e+007	-1.01617e+007	-2.65690e+007	1.87877e+000	10092000	10161700	26569000	187637			103	0.5	56.1	-764.731	1855	-1.00478e+007	-1.01681e+007	-2.66393e+007	1.87877e+000	10047800	10168100	26639300	188402
1856	-1.00697e+007	-1.01172e+007	-2.64092e+007	1.98975e+000	10069700	10117200	26409200	196485			101	0.5	64.2	-1566.68	1856	-1.01038e+007	-1.01518e+007	-2.65167e+007	1.98975e+000	10103800	10151800	26516700	198051
1857	-1.00662e+007	-1.01246e+007	-2.64429e+007	2.00697e+000	10066200	10124600	26442900	198632			101	0.5	62.6	-1448.13	1857	-1.00758e+007	-1.01523e+007	-2.65466e+007	2.00697e+000	10075800	10152300	26546600	200080
1858	-1.00678e+007	-1.01331e+007	-2.64763e+007	2.01349e+000	10067800	10133100	26476300	199740			102	0.5	60.9	-1302.55	1858	-1.00565e+007	-1.01543e+007	-2.65740e+007	2.01349e+000	10056500	10154300	26574000	201042
1859	-1.00832e+007	-1.01059e+007	-2.63494e+007	2.01943e+000	10083200	10105900	26349400	198643			102	0.5	66.1	-1528.18	1859	-1.01464e+007	-1.01553e+007	-2.64432e+007	2.01943e+000	10146400	10155300	26443200	200171
1860	-1.00847e+007	-1.01003e+007	-2.62458e+007	1.93470e+000	10084700	10100300	26245800	189011			102	0.5	69.6	-1446.43	1860	-1.01360e+007	-1.02327e+007	-2.63233e+007	1.93470e+000	10136000	10232700	26323300	190458
1861	-1.00927e+007	-1.00936e+007	-2.62853e+007	2.04707e+000	10092700	10093600	26285300	200511			103	0.5	68	-1466.76	1861	-1.01379e+007	-1.01984e+007	-2.63651e+007	2.04707e+000	10137900	10198400	26365100	201978
1862	-1.00371e+007	-1.00833e+007	-2.60682e+007	1.83178e+000	10037100	10083300	26068200	176721			101	0.5	76.3	-1523.38	1862	-1.01006e+007	-1.02651e+007	-2.61460e+007	1.83178e+000	10100600	10265100	26146000	178244
1863	-1.00492e+007	-1.00957e+007	-2.61055e+007	1.93951e+000	10049200	10095700	26105500	187638			102	0.5	74.7	-1516.77	1863	-1.01107e+007	-1.02765e+007	-2.61760e+007	1.93951e+000	10110700	10276500	26176000	189155
1864	-1.00598e+007	-1.01002e+007	-2.61443e+007	2.05028e+000	10059800	10100200	26144300	198904			102	0.5	73.1	-1507.46	1864	-1.01175e+007	-1.02695e+007	-2.62107e+007	2.05028e+000	10117500	10269500	26210700	200411
1865	-1.00695e+007	-1.01005e+007	-2.61837e+007	2.11703e+000	10069500	10100500	26183700	205940			103	0.5	71.5	-1471.27	1865	-1.01224e+007	-1.02517e+007	-2.62487e+007	2.11703e+000	10122400	10251700	26248700	207412
1866	-1.00161e+007	-1.00510e+007	-2.60147e+007	1.78033e+000	10016100	10051000	26014700	171024			102	0.5	78.2	-1417.57	1866	-1.00739e+007	-1.02081e+007	-2.60939e+007	1.78033e+000	10073900	10208100	26093900	172441
1867	-9.99383e+006	-1.00132e+007	-2.59616e+007	1.69721e+000	9993830	10013200	25961600	162330			102	0.5	80.1	-1323.67	1867	-1.00454e+007	-1.01390e+007	-2.60467e+007	1.69721e+000	10045400	10139000	26046700	163654
1868	-9.97181e+006	-9.97462e+006	-2.59102e+007	1.60064e+000	9971810	9974620	25910200	152443			103	0.5	81.9	-1184.66	1868	-1.00161e+007	-1.00678e+007	-2.59979e+007	1.60064e+000	10016100	10067800	25997900	153628
1869	-9.77543e+006	-9.85784e+006	-2.56436e+007	2.64246e+000	9775430	9857840	25643600	246139			101	0.5	91.8	-1680.04	1869	-9.71517e+006	-9.87027e+006	-2.57546e+007	2.64246e+000	9715170	9870270	25754600	247819
1870	-9.80659e+006	-9.88000e+006	-2.57030e+007	2.74711e+000	9806590	9880000	25703000	257102			101	0.5	89.9	-1905.97	1870	-9.76635e+006	-9.89823e+006	-2.58177e+007	2.74711e+000	9766350	9898230	25817700	259008
1871	-9.84648e+006	-9.90390e+006	-2.57608e+007	2.36668e+000	9846480	9903900	25760800	222555			102	0.5	87.9	-1700.29	1871	-9.83700e+006	-9.92867e+006	-2.58715e+007	2.36668e+000	9837000	9928670	25871500	224255
1872	-9.89098e+006	-9.92775e+006	-2.58137e+007	2.01117e+000	9890980	9927750	25813700	189975			102	0.5	85.9	-1526.62	1872	-9.91721e+006	-9.96054e+006	-2.59215e+007	2.01117e+000	9917210	9960540	25921500	191502
1873	-9.93011e+006	-9.94756e+006	-2.58556e+007	1.86392e+000	9930110	9947560	25855600	176704			103	0.5	84	-1327.19	1873	-9.98385e+006	-9.98501e+006	-2.59490e+007	1.86392e+000	9983850	9985010	25949000	178031
1874	-9.73672e+006	-9.81085e+006	-2.54902e+007	1.33880e+000	9736720	9810850	25490200	123274			102	0.5	96.1	-522.517	1874	-9.66490e+006	-9.81214e+006	-2.55673e+007	1.33880e+000	9664900	9812140	25567300	123796
1875	-9.74865e+006	-9.82467e+006	-2.55348e+007	1.46098e+000	9748650	9824670	25534800	134979			102	0.5	94.8	-666.804	1875	-9.68064e+006	-9.82910e+006	-2.56209e+007	1.46098e+000	9680640	9829100	25620900	135646
1876	-9.76257e+006	-9.83923e+006	-2.55804e+007	1.53633e+000	9762570	9839230	25580400	142435			102	0.5	93.5	-801.461	1876	-9.70018e+006	-9.84708e+006	-2.56749e+007	1.53633e+000	9700180	9847080	25674900	143236
1877	-9.72307e+006	-9.78743e+006	-2.54082e+007	1.09288e+000	9723070	9787430	25408200	100020			103	0.5	98.5	-314.832	1877	-9.65468e+006	-9.78560e+006	-2.54691e+007	1.09288e+000	9654680	9785600	25469100	100335
1878	-9.73172e+006	-9.79893e+006	-2.54465e+007	1.18503e+000	9731720	9798930	25446500	108767			103	0.5	97.4	-398.679	1878	-9.66412e+006	-9.79903e+006	-2.55145e+007	1.18503e+000	9664120	9799030	25514500	109165
1879	-9.71149e+006	-9.77456e+006	-2.53671e+007	1.16470e+000	9711490	9774560	25367100	106259			103	0.5	99.7	-266.564	1879	-9.64115e+006	-9.77015e+006	-2.54195e+007	1.16470e+000	9641150	9770150	25419500	106526
1880	-9.69074e+006	-9.74508e+006	-2.52674e+007	1.19279e+000	9690740	9745080	25267400	108009			98.9	0.5	102	-37.7767	1880	-9.61572e+006	-9.73245e+006	-2.52908e+007	1.19279e+000	9615720	9732450	25290800	108047
1881	-9.69357e+006	-9.75022e+006	-2.52856e+007	1.19175e+000	9693570	9750220	25285600	108061			100	0.5	102	-105.782	1881	-9.62003e+006	-9.74001e+006	-2.53174e+007	1.19175e+000	9620030	9740010	25317400	108167
1882	-9.69783e+006	-9.75649e+006	-2.53070e+007	1.19244e+000	9697830	9756490	25307000	108298			101	0.5	101	-166.62	1882	-9.62595e+006	-9.74849e+006	-2.53462e+007	1.19244e+000	9625950	9748490	25346200	108464
1883	-9.68575e+006	-9.73363e+006	-2.52256e+007	1.21217e+000	9685750	9733630	25225600	109426			98.2	0.5	103	55.0254	1883	-9.61423e+006	-9.71874e+006	-2.52363e+007	1.21217e+000	9614230	9718740	25236300	109371
1884	-9.68520e+006	-9.72754e+006	-2.52012e+007	1.32538e+000	9685200	9727540	25201200	119435			97.4	0.5	104	136.136	1884	-9.61599e+006	-9.71090e+006	-2.52025e+007	1.32538e+000	9615990	9710900	25202500	119299
1885	-9.68611e+006	-9.71969e+006	-2.51683e+007	1.60816e+000	9686110	9719690	25168300	144578			95.6	0.5	104	376.119	1885	-9.62099e+006	-9.69886e+006	-2.51483e+007	1.60816e+000	9620990	9698860	25148300	144202
1886	-9.69316e+006	-9.71292e+006	-2.51336e+007	1.77427e+000	9693160	9712920	25133600	159135			93.6	0.5	105	702.33	1886	-9.63273e+006	-9.68682e+006	-2.50873e+007	1.77427e+000	9632730	9686820	25087300	158432
1887	-9.70816e+006	-9.71746e+006	-2.50898e+007	2.07847e+000	9708160	9717460	25089800	185914			90.1	0.5	104	1481.72	1887	-9.67175e+006	-9.67265e+006	-2.49904e+007	2.07847e+000	9671750	9672650	24990400	184432
1888	-9.70338e+006	-9.70590e+006	-2.50947e+007	1.98223e+000	9703380	9705900	25094700	177322			91.7	0.5	105	1135.03	1888	-9.65352e+006	-9.67500e+006	-2.50182e+007	1.98223e+000	9653520	9675000	25018200	176187
1889	-9.70029e+006	-9.73532e+006	-2.50398e+007	2.20581e+000	9700290	9735320	25039800	196659			88.1	0.5	105	2082.94	1889	-9.65920e+006	-9.70774e+006	-2.48994e+007	2.20581e+000	9659200	9707740	24899400	194576
1890	-9.69229e+006	-9.75517e+006	-2.49872e+007	2.12205e+000	9692290	9755170	24987200	188544			86.1	0.5	105	2471.64	1890	-9.64641e+006	-9.74838e+006	-2.48065e+007	2.12205e+000	9646410	9748380	24806500	186073
1891	-9.68426e+006	-9.77275e+006	-2.49368e+007	2.03366e+000	9684260	9772750	24936800	180094			84.2	0.5	106	2777.63	1891	-9.63431e+006	-9.78689e+006	-2.47185e+007	2.03366e+000	9634310	9786890	24718500	177316
1892	-9.67631e+006	-9.78485e+006	-2.48922e+007	1.88414e+000	9676310	9784850	24892200	166354			82.4	0.5	106	2825.61	1892	-9.62430e+006	-9.81702e+006	-2.46475e+007	1.88414e+000	9624300	9817020	24647500	163528
1893	-9.67612e+006	-9.80362e+006	-2.48727e+007	1.77745e+000	9676120	9803620	24872700	156768			80.9	0.5	106	2935.56	1893	-9.62067e+006	-9.84980e+006	-2.45999e+007	1.77745e+000	9620670	9849800	24599900	153832
1894	-9.67499e+006	-9.83163e+006	-2.48400e+007	1.59462e+000	9674990	9831630	24840000	140385			77.9	0.5	105	2994.29	1894	-9.61469e+006	-9.90077e+006	-2.45245e+007	1.59462e+000	9614690	9900770	24524500	137391
[truncated: 15,357 more rows]
