# Supplementary material for: Energy release induced rockbursts based on butterfly-shaped plastic zones in roadways of coal reservoirs
Source: PLoS One. 2021 Jul 28;16(7):e0255044. doi: 10.1371/journal.pone.0255044 (PMC8318283; doi:10.1371/journal.pone.0255044)
Supplement: S1 Data — (ZIP) [file pone.0255044.s001.zip › numerical simulation/Calculation/numerical simulation energy19.xlsx]

## Sheet: s1
									0.142
									3650000000
1	-9.70661e+006	-9.82003e+006	-2.79809e+007	5.46877e-001	9706610	9820030	27980900	59283.1	2.6101e+09	1.10061e+07	66.5	0.5	100	1498.55	1	-9.61107e+006	-9.81122e+006	-2.75993e+007	5.46877e-001	9611070	9811220	27599300	57784.5	2.59909e+09
2	-9.71272e+006	-9.80549e+006	-2.80204e+007	8.10346e-001	9712720	9805490	28020400	88056.6			65.8	0.5	99.6	2050.73	2	-9.61948e+006	-9.77027e+006	-2.76745e+007	8.10346e-001	9619480	9770270	27674500	86005.9
3	-1.01376e+007	-1.01484e+007	-2.94689e+007	1.52520e+000	10137600	10148400	29468900	182853			27.7	0.5	57.7	-116.234	3	-1.01557e+007	-1.01624e+007	-2.94739e+007	1.52520e+000	10155700	10162400	29473900	182969
4	-1.01445e+007	-1.01589e+007	-2.95048e+007	1.51382e+000	10144500	10158900	29504800	181918			28.2	0.5	56.5	-123.184	4	-1.01613e+007	-1.01648e+007	-2.95121e+007	1.51382e+000	10161300	10164800	29512100	182041
5	-1.01283e+007	-1.01357e+007	-2.94262e+007	9.50241e-001	10128300	10135700	29426200	113601			27.9	0.5	59.4	-88.8147	5	-1.01460e+007	-1.01658e+007	-2.94309e+007	9.50241e-001	10146000	10165800	29430900	113690
6	-1.01316e+007	-1.01383e+007	-2.94338e+007	1.26163e+000	10131600	10138300	29433800	150907			27.2	0.5	59	-99.4096	6	-1.01475e+007	-1.01654e+007	-2.94373e+007	1.26163e+000	10147500	10165400	29437300	151006
7	-1.01249e+007	-1.01280e+007	-2.93982e+007	1.17579e+000	10124900	10128000	29398200	140310			26.7	0.5	60.2	-101.811	7	-1.01389e+007	-1.01668e+007	-2.94011e+007	1.17579e+000	10138900	10166800	29401100	140412
8	-1.01236e+007	-1.01271e+007	-2.93960e+007	8.25420e-001	10123600	10127100	29396000	98484.1			27.6	0.5	60.4	-83.0587	8	-1.01391e+007	-1.01681e+007	-2.94002e+007	8.25420e-001	10139100	10168100	29400200	98567.1
9	-1.01258e+007	-1.01305e+007	-2.94077e+007	9.74410e-001	10125800	10130500	29407700	116350			28.4	0.5	60.1	-108.245	9	-1.01423e+007	-1.01678e+007	-2.94138e+007	9.74410e-001	10142300	10167800	29413800	116459
10	-1.01178e+007	-1.01179e+007	-2.93642e+007	1.24063e+000	10117800	10117900	29364200	147715			26.5	0.5	61.5	-106.624	10	-1.01305e+007	-1.01680e+007	-2.93653e+007	1.24063e+000	10130500	10168000	29365300	147822
11	-1.01175e+007	-1.01182e+007	-2.93654e+007	1.21709e+000	10117500	10118200	29365400	144923			27.5	0.5	61.5	-131.192	11	-1.01317e+007	-1.01692e+007	-2.93691e+007	1.21709e+000	10131700	10169200	29369100	145054
12	-1.01190e+007	-1.01213e+007	-2.93769e+007	1.26607e+000	10119000	10121300	29376900	150868			28.5	0.5	61.2	-151.097	12	-1.01349e+007	-1.01688e+007	-2.93825e+007	1.26607e+000	10134900	10168800	29382500	151019
13	-1.02512e+007	-1.02815e+007	-2.97449e+007	9.78581e-001	10251200	10281500	29744900	119598			90.3	0.5	41.1	1732.5	13	-1.01860e+007	-1.02386e+007	-2.95216e+007	9.78581e-001	10186000	10238600	29521600	117865
14	-1.02461e+007	-1.02691e+007	-2.97368e+007	1.33591e+000	10246100	10269100	29736800	163160			90.8	0.5	41.9	2212.6	14	-1.01826e+007	-1.02157e+007	-2.95306e+007	1.33591e+000	10182600	10215700	29530600	160947
15	-1.02591e+007	-1.02799e+007	-2.97789e+007	1.25342e+000	10259100	10279900	29778900	153510			91.5	0.5	40.6	1997.75	15	-1.01982e+007	-1.02295e+007	-2.95806e+007	1.25342e+000	10198200	10229500	29580600	151513
16	-1.02623e+007	-1.02903e+007	-2.97817e+007	9.02321e-001	10262300	10290300	29781700	110544			90.8	0.5	40.1	1543.79	16	-1.01993e+007	-1.02484e+007	-2.95663e+007	9.02321e-001	10199300	10248400	29566300	109000
17	-1.02614e+007	-1.02968e+007	-2.97714e+007	1.15821e+000	10261400	10296800	29771400	141814			90.1	0.5	40	2112.94	17	-1.01961e+007	-1.02617e+007	-2.95396e+007	1.15821e+000	10196100	10261700	29539600	139701
18	-1.00777e+007	-1.01738e+007	-2.96328e+007	9.94738e-001	10077700	10173800	29632800	120407			49.8	0.5	54.2	-474.356	18	-9.95432e+006	-1.01648e+007	-2.97193e+007	9.94738e-001	9954320	10164800	29719300	120881
19	-1.00723e+007	-1.01688e+007	-2.96176e+007	7.78006e-001	10072300	10168800	29617600	94076.3			49.5	0.5	55.1	-439.543	19	-9.95631e+006	-1.01641e+007	-2.97142e+007	7.78006e-001	9956310	10164100	29714200	94515.8
20	-1.00851e+007	-1.01757e+007	-2.96330e+007	6.41643e-001	10085100	10175700	29633000	77675.2			48.9	0.5	54.2	-301.69	20	-9.97238e+006	-1.01686e+007	-2.97166e+007	6.41643e-001	9972380	10168600	29716600	77976.8
21	-9.66549e+006	-1.02615e+007	-2.73714e+007	2.47317e+000	9665490	10261500	27371400	259122			75.8	0.5	91.7	23036.5	21	-9.38634e+006	-1.05654e+007	-2.59266e+007	2.47317e+000	9386340	10565400	25926600	236085
22	-9.63066e+006	-1.02406e+007	-2.72499e+007	1.81275e+000	9630660	10240600	27249900	188323			74.1	0.5	91.4	18732.7	22	-9.30664e+006	-1.05157e+007	-2.56505e+007	1.81275e+000	9306640	10515700	25650500	169591
23	-1.02716e+007	-1.02921e+007	-2.98180e+007	1.30215e+000	10271600	10292100	29818000	159894			91.9	0.5	39.3	2064.03	23	-1.02121e+007	-1.02466e+007	-2.96201e+007	1.30215e+000	10212100	10246600	29620100	157830
24	-1.02744e+007	-1.03030e+007	-2.98185e+007	1.10826e+000	10274400	10303000	29818500	136109			91.1	0.5	38.8	1893.34	24	-1.02125e+007	-1.02660e+007	-2.96027e+007	1.10826e+000	10212500	10266000	29602700	134216
25	-1.02731e+007	-1.03102e+007	-2.98062e+007	1.44487e+000	10273100	10310200	29806200	177329			90.1	0.5	38.8	2651.16	25	-1.02088e+007	-1.02813e+007	-2.95720e+007	1.44487e+000	10208800	10281300	29572000	174678
26	-1.02845e+007	-1.03065e+007	-2.98561e+007	1.37164e+000	10284500	10306500	29856100	168859			92.2	0.5	37.9	2189.41	26	-1.02256e+007	-1.02660e+007	-2.96560e+007	1.37164e+000	10225600	10266000	29656000	166670
27	-1.02865e+007	-1.03163e+007	-2.98545e+007	1.31014e+000	10286500	10316300	29854500	161292			91.3	0.5	37.5	2246.49	27	-1.02256e+007	-1.02848e+007	-2.96370e+007	1.31014e+000	10225600	10284800	29637000	159046
28	-1.02854e+007	-1.03236e+007	-2.98427e+007	1.54902e+000	10285400	10323600	29842700	190578			90.2	0.5	37.4	2849.77	28	-1.02220e+007	-1.03004e+007	-2.96070e+007	1.54902e+000	10222000	10300400	29607000	187728
29	-1.02964e+007	-1.03198e+007	-2.98917e+007	1.41782e+000	10296400	10319800	29891700	174962			92.4	0.5	36.6	2261.96	29	-1.02388e+007	-1.02854e+007	-2.96907e+007	1.41782e+000	10238800	10285400	29690700	172700
30	-1.02983e+007	-1.03296e+007	-2.98896e+007	1.40413e+000	10298300	10329600	29889600	173272			91.4	0.5	36.2	2406.99	30	-1.02385e+007	-1.03036e+007	-2.96713e+007	1.40413e+000	10238500	10303600	29671300	170865
31	-1.02986e+007	-1.03380e+007	-2.98823e+007	1.50258e+000	10298600	10338000	29882300	185356			90.3	0.5	36	2756.7	31	-1.02365e+007	-1.03200e+007	-2.96465e+007	1.50258e+000	10236500	10320000	29646500	182599
32	-1.01289e+007	-1.01366e+007	-2.94293e+007	1.31264e+000	10128900	10136600	29429300	156958			29.2	0.5	59.4	-150.304	32	-1.01472e+007	-1.01643e+007	-2.94372e+007	1.31264e+000	10147200	10164300	29437200	157108
33	-1.01223e+007	-1.01271e+007	-2.93972e+007	1.58223e+000	10122300	10127100	29397200	188793			29.6	0.5	60.6	-207.034	33	-1.01403e+007	-1.01683e+007	-2.94051e+007	1.58223e+000	10140300	10168300	29405100	189000
34	-1.01352e+007	-1.01451e+007	-2.94577e+007	1.44726e+000	10135200	10145100	29457700	173381			28.6	0.5	58.3	-130.488	34	-1.01535e+007	-1.01637e+007	-2.94638e+007	1.44726e+000	10153500	10163700	29463800	173511
35	-9.72180e+006	-9.79178e+006	-2.80712e+007	1.10337e+000	9721800	9791780	28071200	120280			65.1	0.5	98.9	2495.77	35	-9.63234e+006	-9.72772e+006	-2.77697e+007	1.10337e+000	9632340	9727720	27769700	117784
36	-1.00659e+007	-1.01628e+007	-2.95996e+007	1.02078e+000	10065900	10162800	29599600	123282			49.4	0.5	56	-664.747	36	-9.95615e+006	-1.01621e+007	-2.97063e+007	1.02078e+000	9956150	10162100	29706300	123947
37	-1.00633e+007	-1.01591e+007	-2.95869e+007	1.49883e+000	10063300	10159100	29586900	180867			49.3	0.5	57	-1181.5	37	-9.96522e+006	-1.01650e+007	-2.97093e+007	1.49883e+000	9965220	10165000	29709300	182048
38	-1.00633e+007	-1.01658e+007	-2.96144e+007	1.01870e+000	10063300	10165800	29614400	123142			50.3	0.5	55.5	-668.96	38	-9.93819e+006	-1.01622e+007	-2.97247e+007	1.01870e+000	9938190	10162200	29724700	123811
39	-1.00701e+007	-1.01711e+007	-2.96290e+007	1.10811e+000	10070100	10171100	29629000	134085			50.8	0.5	54.5	-547.837	39	-9.93308e+006	-1.01599e+007	-2.97204e+007	1.10811e+000	9933080	10159900	29720400	134633
40	-1.00804e+007	-1.01771e+007	-2.96434e+007	1.05659e+000	10080400	10177100	29643400	127984			50.9	0.5	53.5	-388.022	40	-9.94130e+006	-1.01615e+007	-2.97186e+007	1.05659e+000	9941300	10161500	29718600	128372
41	-1.00868e+007	-1.01794e+007	-2.96463e+007	8.26689e-001	10086800	10179400	29646300	100162			49.8	0.5	53.4	-303.939	41	-9.96060e+006	-1.01663e+007	-2.97191e+007	8.26689e-001	9960600	10166300	29719100	100466
42	-1.00916e+007	-1.01805e+007	-2.96461e+007	6.39677e-001	10091600	10180500	29646100	77507.5			48.8	0.5	53.5	-237.716	42	-9.97647e+006	-1.01697e+007	-2.97173e+007	6.39677e-001	9976470	10169700	29717300	77745.2
43	-9.64626e+006	-1.01981e+007	-2.73562e+007	1.15420e+000	9646260	10198100	27356200	120685			72.8	0.5	91.2	11058.2	43	-9.34133e+006	-1.04124e+007	-2.58956e+007	1.15420e+000	9341330	10412400	25895600	109627
44	-9.62932e+006	-1.02613e+007	-2.72238e+007	1.51332e+000	9629320	10261300	27223800	156993			73	0.5	90	16215	44	-9.28224e+006	-1.04899e+007	-2.55766e+007	1.51332e+000	9282240	10489900	25576600	140778
45	-9.63421e+006	-1.01603e+007	-2.73448e+007	1.10479e+000	9634210	10160300	27344800	115362			72	0.5	90.2	10980.3	45	-9.29745e+006	-1.02716e+007	-2.58571e+007	1.10479e+000	9297450	10271600	25857100	104382
46	-9.66867e+006	-1.01235e+007	-2.75224e+007	1.17270e+000	9668670	10123500	27522400	123848			71.5	0.5	90.6	9959.03	46	-9.38546e+006	-1.02229e+007	-2.62655e+007	1.17270e+000	9385460	10222900	26265500	113889
47	-9.63486e+006	-1.01591e+007	-2.73486e+007	1.46507e+000	9634860	10159100	27348600	153019			71.5	0.5	88.8	14902.9	47	-9.27458e+006	-1.01880e+007	-2.58472e+007	1.46507e+000	9274580	10188000	25847200	138116
48	-9.66847e+006	-1.00711e+007	-2.75740e+007	1.16900e+000	9668470	10071100	27574000	123785			70.7	0.5	89.2	9881.48	48	-9.36219e+006	-1.00333e+007	-2.63600e+007	1.16900e+000	9362190	10033300	26360000	113904
49	-9.67355e+006	-1.00050e+007	-2.76608e+007	1.30674e+000	9673550	10005000	27660800	139038			70.2	0.5	89.8	9984.88	49	-9.38941e+006	-9.92323e+006	-2.65813e+007	1.30674e+000	9389410	9923230	26581300	129053
50	-9.66862e+006	-9.92482e+006	-2.77209e+007	1.48393e+000	9668620	9924820	27720900	158339			70.1	0.5	87.7	11579.1	50	-9.33848e+006	-9.62694e+006	-2.66694e+007	1.48393e+000	9338480	9626940	26669400	146759
51	-9.69425e+006	-9.85899e+006	-2.78914e+007	1.39921e+000	9694250	9858990	27891400	150862			69.4	0.5	88.2	8775.89	51	-9.41382e+006	-9.53058e+006	-2.70737e+007	1.39921e+000	9413820	9530580	27073700	142086
52	-9.70694e+006	-9.83088e+006	-2.79714e+007	1.43143e+000	9706940	9830880	27971400	155097			69	0.5	89	7771.12	52	-9.45944e+006	-9.51765e+006	-2.72731e+007	1.43143e+000	9459440	9517650	27273100	147326
53	-1.01505e+007	-1.01694e+007	-2.95419e+007	8.32617e-001	10150500	10169400	29541900	100299			29.4	0.5	55.2	-59.274	53	-1.01572e+007	-1.01730e+007	-2.95499e+007	8.32617e-001	10157200	10173000	29549900	100358
54	-1.01441e+007	-1.01605e+007	-2.95121e+007	1.41327e+000	10144100	10160500	29512100	169912			29.4	0.5	56.3	-124.525	54	-1.01578e+007	-1.01661e+007	-2.95209e+007	1.41327e+000	10157800	10166100	29520900	170036
55	-1.01472e+007	-1.01673e+007	-2.95364e+007	1.28028e+000	10147200	10167300	29536400	154166			30.5	0.5	55.5	-114.045	55	-1.01537e+007	-1.01714e+007	-2.95468e+007	1.28028e+000	10153700	10171400	29546800	154280
56	-1.01524e+007	-1.01744e+007	-2.95601e+007	1.04080e+000	10152400	10174400	29560100	125525			30.3	0.5	54.6	-79.4465	56	-1.01531e+007	-1.01769e+007	-2.95700e+007	1.04080e+000	10153100	10176900	29570000	125604
57	-1.01557e+007	-1.01785e+007	-2.95740e+007	1.03409e+000	10155700	10178500	29574000	124830			29.9	0.5	54	-57.3422	57	-1.01536e+007	-1.01799e+007	-2.95817e+007	1.03409e+000	10153600	10179900	29581700	124887
58	-1.01499e+007	-1.01751e+007	-2.95657e+007	1.41705e+000	10149900	10175100	29565700	170957			31.6	0.5	54.6	-118.672	58	-1.01484e+007	-1.01775e+007	-2.95770e+007	1.41705e+000	10148400	10177500	29577000	171075
59	-1.01563e+007	-1.01828e+007	-2.95907e+007	1.36752e+000	10156300	10182800	29590700	165255			31.2	0.5	53.6	-87.4046	59	-1.01478e+007	-1.01832e+007	-2.96008e+007	1.36752e+000	10147800	10183200	29600800	165343
60	-1.01617e+007	-1.01889e+007	-2.96102e+007	1.37146e+000	10161700	10188900	29610200	165947			30.7	0.5	52.8	-54.6405	60	-1.01500e+007	-1.01878e+007	-2.96178e+007	1.37146e+000	10150000	10187800	29617800	166001
61	-1.01525e+007	-1.01697e+007	-2.95411e+007	1.23525e+000	10152500	10169700	29541100	148797			28.6	0.5	55.1	-71.3431	61	-1.01579e+007	-1.01726e+007	-2.95476e+007	1.23525e+000	10157900	10172600	29547600	148869
62	-9.90483e+006	-9.91409e+006	-2.86970e+007	1.89582e+000	9904830	9914090	28697000	215682			127	0.5	86.4	-343.201	62	-9.92397e+006	-9.98167e+006	-2.87076e+007	1.89582e+000	9923970	9981670	28707600	216026
63	-9.90865e+006	-9.91879e+006	-2.87079e+007	2.20676e+000	9908650	9918790	28707900	251251			126	0.5	86	-435.977	63	-9.92902e+006	-9.98987e+006	-2.87200e+007	2.20676e+000	9929020	9989870	28720000	251687
64	-9.90804e+006	-9.91743e+006	-2.87067e+007	9.76098e-001	9908040	9917430	28706700	111123			129	0.5	85.9	-157.951	64	-9.92670e+006	-9.98596e+006	-2.87145e+007	9.76098e-001	9926700	9985960	28714500	111281
65	-9.89920e+006	-9.90695e+006	-2.86811e+007	1.43698e+000	9899200	9906950	28681100	163297			128	0.5	87	-248.022	65	-9.91747e+006	-9.97152e+006	-2.86912e+007	1.43698e+000	9917470	9971520	28691200	163545
66	-9.89684e+006	-9.90448e+006	-2.86739e+007	1.17828e+000	9896840	9904480	28673900	133832			130	0.5	87.1	-194.319	66	-9.91463e+006	-9.96792e+006	-2.86832e+007	1.17828e+000	9914630	9967920	28683200	134026
67	-9.90530e+006	-9.91416e+006	-2.86988e+007	8.95277e-001	9905300	9914160	28698800	101865			130	0.5	86.2	-138.554	67	-9.92342e+006	-9.98099e+006	-2.87060e+007	8.95277e-001	9923420	9980990	28706000	102004
68	-9.91354e+006	-9.92430e+006	-2.87224e+007	8.86388e-001	9913540	9924300	28722400	101022			130	0.5	85.3	-127.893	68	-9.93193e+006	-9.99432e+006	-2.87275e+007	8.86388e-001	9931930	9994320	28727500	101150
69	-9.89716e+006	-9.90467e+006	-2.86750e+007	1.09177e+000	9897160	9904670	28675000	124015			131	0.5	87	-168.388	69	-9.91455e+006	-9.96788e+006	-2.86829e+007	1.09177e+000	9914550	9967880	28682900	124183
70	-9.90604e+006	-9.91519e+006	-2.87008e+007	1.02797e+000	9906040	9915190	28700800	116980			131	0.5	86	-145.422	70	-9.92362e+006	-9.98153e+006	-2.87063e+007	1.02797e+000	9923620	9981530	28706300	117125
71	-9.91516e+006	-9.92631e+006	-2.87270e+007	1.04870e+000	9915160	9926310	28727000	119560			131	0.5	85.1	-138.729	71	-9.93303e+006	-9.99572e+006	-2.87306e+007	1.04870e+000	9933030	9995720	28730600	119698
72	-9.89842e+006	-9.90635e+006	-2.86785e+007	1.04281e+000	9898420	9906350	28678500	118483			132	0.5	86.8	-149.492	72	-9.91547e+006	-9.96967e+006	-2.86849e+007	1.04281e+000	9915470	9969670	28684900	118633
73	-9.90731e+006	-9.91693e+006	-2.87043e+007	1.06745e+000	9907310	9916930	28704300	121503			132	0.5	85.9	-138.559	73	-9.92443e+006	-9.98287e+006	-2.87083e+007	1.06745e+000	9924430	9982870	28708300	121642
74	-9.91619e+006	-9.92737e+006	-2.87301e+007	1.10517e+000	9916190	9927370	28730100	126025			132	0.5	84.9	-134.882	74	-9.93364e+006	-9.99636e+006	-2.87324e+007	1.10517e+000	9933640	9996360	28732400	126160
75	-9.73433e+006	-9.78619e+006	-2.81280e+007	1.64751e+000	9734330	9786190	28128000	180260			65	0.5	97.2	3575.29	75	-9.64122e+006	-9.68627e+006	-2.78474e+007	1.64751e+000	9641220	9686270	27847400	176685
76	-9.71965e+006	-9.81093e+006	-2.80433e+007	1.34558e+000	9719650	9810930	28043300	146451			65.9	0.5	98.2	3593.61	76	-9.61806e+006	-9.75704e+006	-2.76820e+007	1.34558e+000	9618060	9757040	27682000	142858
77	-9.70786e+006	-9.83520e+006	-2.79708e+007	1.90586e+000	9707860	9835200	27970800	206506			67	0.5	97.9	6434.47	77	-9.58595e+006	-9.80371e+006	-2.75041e+007	1.90586e+000	9585950	9803710	27504100	200072
78	-9.73167e+006	-9.81083e+006	-2.80925e+007	2.30927e+000	9731670	9810830	28092500	252158			65.9	0.5	96.5	6093.03	78	-9.62518e+006	-9.72501e+006	-2.77431e+007	2.30927e+000	9625180	9725010	27743100	246065
79	-9.69226e+006	-9.81233e+006	-2.79300e+007	8.58203e-001	9692260	9812330	27930000	92707.6			66.7	0.5	102	2295.31	79	-9.60366e+006	-9.82865e+006	-2.75515e+007	8.58203e-001	9603660	9828650	27551500	90412.3
80	-9.69097e+006	-9.82947e+006	-2.79076e+007	1.04850e+000	9690970	9829470	27907600	113123			67.6	0.5	102	3030.79	80	-9.59818e+006	-9.86346e+006	-2.74943e+007	1.04850e+000	9598180	9863460	27494300	110092
81	-9.68782e+006	-9.84908e+006	-2.78750e+007	9.89229e-001	9687820	9849080	27875000	106527			68.7	0.5	102	3146.35	81	-9.58957e+006	-9.90817e+006	-2.74144e+007	9.89229e-001	9589570	9908170	27414400	103380
82	-1.01321e+007	-1.02358e+007	-2.93042e+007	2.90515e+000	10132100	10235800	29304200	345117			94.8	0.5	72.9	-8106.25	82	-1.03238e+007	-1.07647e+007	-2.95585e+007	2.90515e+000	10323800	10764700	29558500	353224
83	-1.01333e+007	-1.01843e+007	-2.93606e+007	1.93041e+000	10133300	10184300	29360600	229989			94.8	0.5	71.2	-5391.4	83	-1.03059e+007	-1.06124e+007	-2.96380e+007	1.93041e+000	10305900	10612400	29638000	235381
84	-1.01521e+007	-1.02327e+007	-2.93891e+007	1.91643e+000	10152100	10232700	29389100	228882			93.5	0.5	71.8	-6498	84	-1.03650e+007	-1.07725e+007	-2.97193e+007	1.91643e+000	10365000	10772500	29719300	235380
85	-1.01486e+007	-1.02714e+007	-2.93360e+007	2.20260e+000	10148600	10271400	29336000	262310			93.4	0.5	73.5	-7394.78	85	-1.03734e+007	-1.08801e+007	-2.96460e+007	2.20260e+000	10373400	10880100	29646000	269705
86	-9.70021e+006	-9.78723e+006	-2.79876e+007	8.44545e-001	9700210	9787230	27987600	91550			65.2	0.5	102	1884.23	86	-9.62071e+006	-9.77041e+006	-2.76795e+007	8.44545e-001	9620710	9770410	27679500	89665.8
87	-9.69894e+006	-9.77498e+006	-2.79946e+007	8.70753e-001	9698940	9774980	27994600	94418.9			64.6	0.5	103	1769.58	87	-9.62520e+006	-9.75252e+006	-2.77157e+007	8.70753e-001	9625200	9752520	27715700	92649.3
88	-9.69253e+006	-9.78458e+006	-2.79588e+007	7.76775e-001	9692530	9784580	27958800	84039.6			65.4	0.5	103	1710.55	88	-9.61641e+006	-9.78060e+006	-2.76517e+007	7.76775e-001	9616410	9780600	27651700	82329
89	-9.69314e+006	-9.79732e+006	-2.79485e+007	6.45491e-001	9693140	9797320	27948500	69800.5			66	0.5	103	1563.52	89	-9.61080e+006	-9.80064e+006	-2.76087e+007	6.45491e-001	9610800	9800640	27608700	68237
90	-9.70969e+006	-9.78325e+006	-2.80303e+007	9.02433e-001	9709690	9783250	28030300	98097.5			64.8	0.5	101	1941.96	90	-9.62846e+006	-9.74277e+006	-2.77388e+007	9.02433e-001	9628460	9742770	27738800	96155.5
91	-9.70164e+006	-9.80348e+006	-2.79771e+007	9.83323e-001	9701640	9803480	27977100	106544			65.9	0.5	102	2396.98	91	-9.61716e+006	-9.79789e+006	-2.76374e+007	9.83323e-001	9617160	9797890	27637400	104147
92	-9.61880e+006	-9.74394e+006	-2.76981e+007	1.87303e+000	9618800	9743940	27698100	199034			75.3	0.5	113	4094.71	92	-9.55779e+006	-9.81984e+006	-2.73729e+007	1.87303e+000	9557790	9819840	27372900	194939
93	-9.61928e+006	-9.74239e+006	-2.77016e+007	2.04611e+000	9619280	9742390	27701600	217472			76.6	0.5	113	4350.78	93	-9.56007e+006	-9.81668e+006	-2.73853e+007	2.04611e+000	9560070	9816680	27385300	213121
94	-9.61982e+006	-9.74457e+006	-2.77016e+007	1.79239e+000	9619820	9744570	27701600	190511			73.9	0.5	113	3900.12	94	-9.55916e+006	-9.82045e+006	-2.73779e+007	1.79239e+000	9559160	9820450	27377900	186611
95	-9.61324e+006	-9.64846e+006	-2.79500e+007	1.34458e+000	9613240	9648460	27950000	145044			39.7	0.5	114	-303.525	95	-9.56632e+006	-9.64696e+006	-2.79908e+007	1.34458e+000	9566320	9646960	27990800	145347
96	-9.60821e+006	-9.64231e+006	-2.79299e+007	1.82766e+000	9608210	9642310	27929900	196877			39.1	0.5	114	-394.12	96	-9.56391e+006	-9.64098e+006	-2.79688e+007	1.82766e+000	9563910	9640980	27968800	197271
97	-9.60137e+006	-9.63462e+006	-2.79053e+007	2.41115e+000	9601370	9634620	27905300	259281			38.5	0.5	115	-505.843	97	-9.55915e+006	-9.63350e+006	-2.79430e+007	2.41115e+000	9559150	9633500	27943000	259787
98	-9.73541e+006	-9.76182e+006	-2.82912e+007	2.16623e+000	9735410	9761820	28291200	239419			25.6	0.5	102	-717.27	98	-9.74336e+006	-9.77450e+006	-2.83350e+007	2.16623e+000	9743360	9774500	28335000	240136
99	-9.73115e+006	-9.75899e+006	-2.82839e+007	2.32574e+000	9731150	9758990	28283900	256910			26.8	0.5	102	-803.735	99	-9.73463e+006	-9.77129e+006	-2.83306e+007	2.32574e+000	9734630	9771290	28330600	257713
100	-9.74958e+006	-9.77514e+006	-2.83314e+007	1.97188e+000	9749580	9775140	28331400	218558			26.9	0.5	100	-689.282	100	-9.75982e+006	-9.78884e+006	-2.83772e+007	1.97188e+000	9759820	9788840	28377200	219247
101	-9.75338e+006	-9.77706e+006	-2.83355e+007	1.82448e+000	9753380	9777060	28335500	202285			25.7	0.5	100	-607.169	101	-9.76656e+006	-9.79078e+006	-2.83784e+007	1.82448e+000	9766560	9790780	28378400	202892
102	-9.73078e+006	-9.75570e+006	-2.82708e+007	1.70484e+000	9730780	9755700	28270800	188159			24	0.5	103	-521.94	102	-9.73928e+006	-9.76764e+006	-2.83111e+007	1.70484e+000	9739280	9767640	28311100	188681
103	-9.74383e+006	-9.76746e+006	-2.83058e+007	1.81558e+000	9743830	9767460	28305800	200879			24.3	0.5	101	-566.518	103	-9.75604e+006	-9.78031e+006	-2.83461e+007	1.81558e+000	9756040	9780310	28346100	201446
104	-9.48722e+006	-9.51944e+006	-2.75487e+007	2.15416e+000	9487220	9519440	27548700	225804			23.6	0.5	129	-385.198	104	-9.46548e+006	-9.52136e+006	-2.75783e+007	2.15416e+000	9465480	9521360	27578300	226190
105	-9.49355e+006	-9.52544e+006	-2.75669e+007	2.73953e+000	9493550	9525440	27566900	287543			24.7	0.5	128	-482.628	105	-9.47089e+006	-9.52707e+006	-2.75963e+007	2.73953e+000	9470890	9527070	27596300	288026
106	-9.47838e+006	-9.51157e+006	-2.75254e+007	1.49465e+000	9478380	9511570	27525400	156407			22.8	0.5	130	-263.869	106	-9.45763e+006	-9.51361e+006	-2.75545e+007	1.49465e+000	9457630	9513610	27554500	156671
107	-1.04390e+007	-1.04605e+007	-3.04431e+007	1.16218e+000	10439000	10460500	30443100	148611			30.4	0.5	19.8	861.531	107	-1.03629e+007	-1.04225e+007	-3.03637e+007	1.16218e+000	10362900	10422500	30363700	147750
108	-1.04472e+007	-1.04678e+007	-3.04646e+007	1.46449e+000	10447200	10467800	30464600	187534			30.9	0.5	18.9	1126.61	108	-1.03716e+007	-1.04290e+007	-3.03816e+007	1.46449e+000	10371600	10429000	30381600	186408
109	-1.04576e+007	-1.04770e+007	-3.04920e+007	1.38400e+000	10457600	10477000	30492000	177548			31.2	0.5	17.8	1097.61	109	-1.03817e+007	-1.04375e+007	-3.04061e+007	1.38400e+000	10381700	10437500	30406100	176450
110	-9.46240e+006	-9.49391e+006	-2.74692e+007	1.08460e+000	9462400	9493910	27469200	113041			24.8	0.5	132	-177.538	110	-9.44135e+006	-9.49546e+006	-2.74966e+007	1.08460e+000	9441350	9495460	27496600	113218
111	-9.45302e+006	-9.48400e+006	-2.74381e+007	1.01692e+000	9453020	9484000	27438100	105750			25	0.5	133	-163.5	111	-9.43204e+006	-9.48548e+006	-2.74651e+007	1.01692e+000	9432040	9485480	27465100	105913
112	-9.45362e+006	-9.48441e+006	-2.74392e+007	1.07002e+000	9453620	9484410	27439200	111281			25.9	0.5	133	-167.94	112	-9.43294e+006	-9.48580e+006	-2.74656e+007	1.07002e+000	9432940	9485800	27465600	111449
113	-9.46433e+006	-9.49553e+006	-2.74739e+007	1.29782e+000	9464330	9495530	27473900	135310			25.7	0.5	132	-207.014	113	-9.44331e+006	-9.49694e+006	-2.75007e+007	1.29782e+000	9443310	9496940	27500700	135517
114	-9.46881e+006	-9.50111e+006	-2.74922e+007	1.32690e+000	9468810	9501110	27492200	138522			23.6	0.5	131	-226.992	114	-9.44786e+006	-9.50293e+006	-2.75206e+007	1.32690e+000	9447860	9502930	27520600	138749
115	-9.45834e+006	-9.49063e+006	-2.74599e+007	8.47800e-001	9458340	9490630	27459900	88300			23.9	0.5	132	-140.883	115	-9.43756e+006	-9.49234e+006	-2.74876e+007	8.47800e-001	9437560	9492340	27487600	88440.9
116	-1.04684e+007	-1.04869e+007	-3.05214e+007	1.37046e+000	10468400	10486900	30521400	176151			31.3	0.5	16.6	1111	116	-1.03924e+007	-1.04467e+007	-3.04334e+007	1.37046e+000	10392400	10446700	30433400	175040
117	-1.04703e+007	-1.04897e+007	-3.05309e+007	1.26850e+000	10470300	10489700	30530900	163144			30.2	0.5	16.3	1000.61	117	-1.03929e+007	-1.04499e+007	-3.04460e+007	1.26850e+000	10392900	10449900	30446000	162143
118	-1.04725e+007	-1.04926e+007	-3.05408e+007	1.24132e+000	10472500	10492600	30540800	159749			29.1	0.5	16	955.76	118	-1.03937e+007	-1.04532e+007	-3.04586e+007	1.24132e+000	10393700	10453200	30458600	158793
119	-1.05186e+007	-1.05227e+007	-3.06177e+007	7.51620e-001	10518600	10522700	30617700	97238.5			40.7	0.5	11.9	860.079	119	-1.04639e+007	-1.04764e+007	-3.04833e+007	7.51620e-001	10463900	10476400	30483300	96378.4
120	-1.05179e+007	-1.05226e+007	-3.06178e+007	1.11425e-001	10517900	10522600	30617800	14415.2			41.1	0.5	11.8	129.576	120	-1.04634e+007	-1.04757e+007	-3.04810e+007	1.11425e-001	10463400	10475700	30481000	14285.7
121	-1.05285e+007	-1.05321e+007	-3.06464e+007	6.77104e-001	10528500	10532100	30646400	87762.1			40.9	0.5	10.9	798.839	121	-1.04763e+007	-1.04853e+007	-3.05071e+007	6.77104e-001	10476300	10485300	30507100	86963.3
122	-1.05283e+007	-1.05327e+007	-3.06490e+007	9.88916e-001	10528300	10532700	30649000	128197			40.2	0.5	10.9	1141.23	122	-1.04731e+007	-1.04861e+007	-3.05136e+007	9.88916e-001	10473100	10486100	30513600	127056
123	-1.05173e+007	-1.05229e+007	-3.06196e+007	1.24471e+000	10517300	10522900	30619600	161047			39.8	0.5	12	1396.1	123	-1.04611e+007	-1.04770e+007	-3.04884e+007	1.24471e+000	10461100	10477000	30488400	159650
124	-9.70534e+006	-9.88792e+006	-2.79078e+007	2.59289e+000	9705340	9887920	27907800	279983			68.5	0.5	97.1	10568.8	124	-9.56800e+006	-9.90468e+006	-2.73297e+007	2.59289e+000	9568000	9904680	27329700	269415
125	-9.72681e+006	-9.83085e+006	-2.80526e+007	2.25546e+000	9726810	9830850	28052600	245701			66.8	0.5	95.8	7120.18	125	-9.60350e+006	-9.75097e+006	-2.76286e+007	2.25546e+000	9603500	9750970	27628600	238581
126	-1.00367e+007	-1.02647e+007	-2.88852e+007	1.77894e+000	10036700	10264700	28885200	205834			80.9	0.5	56.1	10014.7	126	-9.84438e+006	-1.02430e+007	-2.81210e+007	1.77894e+000	9844380	10243000	28121000	195820
127	-1.00616e+007	-1.02365e+007	-2.90153e+007	1.89587e+000	10061600	10236500	29015300	221114			82	0.5	55.4	8853.87	127	-9.89751e+006	-1.01885e+007	-2.83926e+007	1.89587e+000	9897510	10188500	28392600	212260
128	-1.00514e+007	-1.02796e+007	-2.89304e+007	1.55526e+000	10051400	10279600	28930400	180513			80.9	0.5	54.6	8760.02	128	-9.86444e+006	-1.02851e+007	-2.81609e+007	1.55526e+000	9864440	10285100	28160900	171753
129	-1.00509e+007	-1.03664e+007	-2.88416e+007	1.71257e+000	10050900	10366400	28841600	197882			79.1	0.5	54.7	10737	129	-9.86128e+006	-1.04772e+007	-2.79558e+007	1.71257e+000	9861280	10477200	27955800	187145
130	-9.69804e+006	-9.72811e+006	-2.80378e+007	8.96920e-001	9698040	9728110	28037800	97472.8			61.7	0.5	104	1178.53	130	-9.64240e+006	-9.67167e+006	-2.78668e+007	8.96920e-001	9642400	9671670	27866800	96294.2
131	-9.68886e+006	-9.72133e+006	-2.80070e+007	8.92305e-001	9688860	9721330	28007000	96764			61.4	0.5	105	1134.25	131	-9.63639e+006	-9.67400e+006	-2.78399e+007	8.92305e-001	9636390	9674000	27839900	95629.8
132	-9.69815e+006	-9.72812e+006	-2.80382e+007	4.30870e-001	9698150	9728120	28038200	46826.1			61.3	0.5	105	499.842	132	-9.64920e+006	-9.67922e+006	-2.78871e+007	4.30870e-001	9649200	9679220	27887100	46326.2
133	-1.02054e+007	-1.02474e+007	-2.98058e+007	7.85000e-001	10205400	10247400	29805800	96212.5			99.5	0.5	43.5	432.896	133	-1.01073e+007	-1.02106e+007	-2.97535e+007	7.85000e-001	10107300	10210600	29753500	95779.6
134	-1.02236e+007	-1.02589e+007	-2.98346e+007	9.63915e-001	10223600	10258900	29834600	118381			99.5	0.5	42.1	613.535	134	-1.01326e+007	-1.02208e+007	-2.97699e+007	9.63915e-001	10132600	10220800	29769900	117768
135	-1.02134e+007	-1.02539e+007	-2.98242e+007	9.16653e-001	10213400	10253900	29824200	112489			100	0.5	42.8	501.487	135	-1.01195e+007	-1.02180e+007	-2.97717e+007	9.16653e-001	10119500	10218000	29771700	111988
136	-9.70393e+006	-1.00130e+007	-2.93493e+007	1.98755e+000	9703930	10013000	29349300	235203			83.4	0.5	63.5	-785.415	136	-8.99184e+006	-9.88185e+006	-2.95253e+007	1.98755e+000	8991840	9881850	29525300	235988
137	-9.93553e+006	-9.98161e+006	-2.87549e+007	2.18122e+000	9935530	9981610	28754900	249309			81.2	0.5	62.1	11978.4	137	-9.52029e+006	-9.66189e+006	-2.80979e+007	2.18122e+000	9520290	9661890	28097900	237331
138	-9.84124e+006	-9.97323e+006	-2.90493e+007	2.03443e+000	9841240	9973230	29049300	236561			82.7	0.5	62.1	5899.18	138	-9.25981e+006	-9.76261e+006	-2.87700e+007	2.03443e+000	9259810	9762610	28770000	230661
139	-1.03059e+007	-1.03251e+007	-3.00228e+007	1.91354e+000	10305900	10325100	30022800	238028			103	0.5	34.6	1602.09	139	-1.02396e+007	-1.02856e+007	-2.99277e+007	1.91354e+000	10239600	10285600	29927700	236426
140	-1.03204e+007	-1.03389e+007	-3.00644e+007	1.88477e+000	10320400	10338900	30064400	235099			104	0.5	32.9	1595.74	140	-1.02568e+007	-1.02996e+007	-2.99677e+007	1.88477e+000	10256800	10299600	29967700	233503
141	-1.03089e+007	-1.03304e+007	-3.00416e+007	1.95558e+000	10308900	10330400	30041600	243551			104	0.5	34	1517.65	141	-1.02435e+007	-1.02931e+007	-2.99543e+007	1.95558e+000	10243500	10293100	29954300	242033
142	-8.96587e+006	-1.00193e+007	-3.01131e+007	2.04302e+000	8965870	10019300	30113100	251794			67.7	0.5	81.6	-26244.4	142	-8.09799e+006	-1.02243e+007	-3.18189e+007	2.04302e+000	8097990	10224300	31818900	278039
143	-8.57663e+006	-1.01194e+007	-3.09115e+007	1.84429e+000	8576630	10119400	30911500	238167			68.9	0.5	80.1	-42750.3	143	-8.06846e+006	-1.06812e+007	-3.37155e+007	1.84429e+000	8068460	10681200	33715500	280917
144	-8.60129e+006	-9.86351e+006	-2.98409e+007	2.04881e+000	8601290	9863510	29840900	247308			69.1	0.5	81.4	-18445.9	144	-7.22845e+006	-9.84227e+006	-3.11269e+007	2.04881e+000	7228450	9842270	31126900	265754
145	-1.05327e+007	-1.05439e+007	-3.06332e+007	6.56425e-001	10532700	10543900	30633200	85029.7			101	0.5	10.2	912.896	145	-1.04848e+007	-1.05201e+007	-3.04612e+007	6.56425e-001	10484800	10520100	30461200	84116.8
146	-1.05397e+007	-1.05511e+007	-3.06548e+007	8.41480e-001	10539700	10551100	30654800	109154			101	0.5	9.34	1172.87	146	-1.04918e+007	-1.05274e+007	-3.04825e+007	8.41480e-001	10491800	10527400	30482500	107981
147	-1.05390e+007	-1.05523e+007	-3.06507e+007	8.52062e-001	10539000	10552300	30650700	110500			99.9	0.5	9.38	1219.89	147	-1.04905e+007	-1.05318e+007	-3.04729e+007	8.52062e-001	10490500	10531800	30472900	109281
148	-1.05320e+007	-1.05449e+007	-3.06295e+007	6.99621e-001	10532000	10544900	30629500	90605.7			100	0.5	10.2	998.512	148	-1.04835e+007	-1.05236e+007	-3.04523e+007	6.99621e-001	10483500	10523600	30452300	89607.2
149	-1.05263e+007	-1.05382e+007	-3.06128e+007	7.60016e-001	10526300	10538200	30612800	98319.1			100	0.5	10.9	1067.38	149	-1.04782e+007	-1.05155e+007	-3.04387e+007	7.60016e-001	10478200	10515500	30438700	97251.7
150	-1.05295e+007	-1.05613e+007	-3.06026e+007	6.60761e-001	10529500	10561300	30602600	85450.4			90.8	0.5	10.2	1163.62	150	-1.04759e+007	-1.05680e+007	-3.03768e+007	6.60761e-001	10475900	10568000	30376800	84286.8
151	-1.05366e+007	-1.05682e+007	-3.06250e+007	8.46696e-001	10536600	10568200	30625000	109655			90.9	0.5	9.34	1489.51	151	-1.04831e+007	-1.05749e+007	-3.03996e+007	8.46696e-001	10483100	10574900	30399600	108165
152	-1.05360e+007	-1.05695e+007	-3.06209e+007	8.50464e-001	10536000	10569500	30620900	110117			89.9	0.5	9.38	1523.79	152	-1.04819e+007	-1.05787e+007	-3.03908e+007	8.50464e-001	10481900	10578700	30390800	108593
153	-1.05288e+007	-1.05623e+007	-3.05987e+007	6.96747e-001	10528800	10562300	30598700	90083.9			90	0.5	10.2	1247.21	153	-1.04747e+007	-1.05712e+007	-3.03687e+007	6.96747e-001	10474700	10571200	30368700	88836.7
154	-1.05227e+007	-1.05556e+007	-3.05805e+007	8.07080e-001	10522700	10555600	30580500	104225			90.4	0.5	10.9	1431.5	154	-1.04688e+007	-1.05634e+007	-3.03527e+007	8.07080e-001	10468800	10563400	30352700	102793
155	-1.05276e+007	-1.05761e+007	-3.05804e+007	7.26553e-001	10527600	10576100	30580400	93849			80.8	0.5	10.2	1466.83	155	-1.04698e+007	-1.06027e+007	-3.03172e+007	7.26553e-001	10469800	10602700	30317200	92382.1
156	-1.05351e+007	-1.05831e+007	-3.06039e+007	8.67628e-001	10535100	10583100	30603900	112242			80.8	0.5	9.34	1747.85	156	-1.04773e+007	-1.06091e+007	-3.03416e+007	8.67628e-001	10477300	10609100	30341600	110494
157	-1.05346e+007	-1.05835e+007	-3.06015e+007	8.24474e-001	10534600	10583500	30601500	106644			79.9	0.5	9.37	1671.2	157	-1.04767e+007	-1.06108e+007	-3.03373e+007	8.24474e-001	10476700	10610800	30337300	104973
158	-1.05271e+007	-1.05763e+007	-3.05781e+007	6.78455e-001	10527100	10576300	30578100	87624.1			79.9	0.5	10.2	1377.08	158	-1.04692e+007	-1.06043e+007	-3.03132e+007	6.78455e-001	10469200	10604300	30313200	86247
159	-1.05209e+007	-1.05700e+007	-3.05589e+007	8.44679e-001	10520900	10570000	30558900	108956			80.4	0.5	10.9	1714.76	159	-1.04629e+007	-1.05980e+007	-3.02938e+007	8.44679e-001	10462900	10598000	30293800	107241
160	-1.05282e+007	-1.05787e+007	-3.05800e+007	6.55441e-001	10528200	10578700	30580000	84664.2			70.8	0.5	10.2	1349.07	160	-1.04691e+007	-1.06056e+007	-3.03117e+007	6.55441e-001	10469100	10605600	30311700	83315.1
161	-1.05355e+007	-1.05860e+007	-3.06025e+007	8.38137e-001	10535500	10586000	30602500	108422			70.9	0.5	9.34	1718.48	161	-1.04765e+007	-1.06120e+007	-3.03356e+007	8.38137e-001	10476500	10612000	30335600	106703
162	-1.05351e+007	-1.05846e+007	-3.06022e+007	8.49131e-001	10535100	10584600	30602200	109840			69.9	0.5	9.38	1729.18	162	-1.04765e+007	-1.06100e+007	-3.03372e+007	8.49131e-001	10476500	10610000	30337200	108111
163	-1.05279e+007	-1.05780e+007	-3.05796e+007	6.99117e-001	10527900	10578000	30579600	90302.8			70	0.5	10.2	1432.28	163	-1.04690e+007	-1.06040e+007	-3.03127e+007	6.99117e-001	10469000	10604000	30312700	88870.5
164	-1.05219e+007	-1.05725e+007	-3.05603e+007	7.67152e-001	10521900	10572500	30560300	98967.5			70.4	0.5	10.9	1581.2	164	-1.04627e+007	-1.05997e+007	-3.02914e+007	7.67152e-001	10462700	10599700	30291400	97386.3
165	-1.05308e+007	-1.05694e+007	-3.06001e+007	7.27249e-001	10530800	10569400	30600100	94043.8			60.8	0.5	10.2	1355.48	165	-1.04737e+007	-1.05747e+007	-3.03614e+007	7.27249e-001	10473700	10574700	30361400	92688.4
166	-1.05380e+007	-1.05766e+007	-3.06223e+007	8.68466e-001	10538000	10576600	30622300	112467			60.8	0.5	9.34	1619.34	166	-1.04809e+007	-1.05818e+007	-3.03837e+007	8.68466e-001	10480900	10581800	30383700	110848
167	-1.05381e+007	-1.05744e+007	-3.06248e+007	8.24614e-001	10538100	10574400	30624800	106802			59.9	0.5	9.37	1515.03	167	-1.04814e+007	-1.05773e+007	-3.03902e+007	8.24614e-001	10481400	10577300	30390200	105287
168	-1.05307e+007	-1.05674e+007	-3.06015e+007	6.78992e-001	10530700	10567400	30601500	87808.9			59.9	0.5	10.2	1245.57	168	-1.04741e+007	-1.05707e+007	-3.03670e+007	6.78992e-001	10474100	10570700	30367000	86563.3
169	-1.05242e+007	-1.05621e+007	-3.05803e+007	8.58171e-001	10524200	10562100	30580300	110830			60.4	0.5	10.9	1591.01	169	-1.04672e+007	-1.05665e+007	-3.03429e+007	8.58171e-001	10467200	10566500	30342900	109239
170	-1.05340e+007	-1.05514e+007	-3.06312e+007	6.78865e-001	10534000	10551400	30631200	87933.9			50.8	0.5	10.2	1039.75	170	-1.04816e+007	-1.05266e+007	-3.04414e+007	6.78865e-001	10481600	10526600	30441400	86894.1
171	-1.05416e+007	-1.05596e+007	-3.06537e+007	8.49836e-001	10541600	10559600	30653700	110242			50.9	0.5	9.36	1311.43	171	-1.04887e+007	-1.05348e+007	-3.04626e+007	8.49836e-001	10488700	10534800	30462600	108931
172	-1.05417e+007	-1.05574e+007	-3.06564e+007	8.56242e-001	10541700	10557400	30656400	111088			49.9	0.5	9.39	1290.9	172	-1.04893e+007	-1.05294e+007	-3.04705e+007	8.56242e-001	10489300	10529400	30470500	109797
173	-1.05342e+007	-1.05500e+007	-3.06333e+007	6.98091e-001	10534200	10550000	30633300	90434.2			50	0.5	10.2	1047.37	173	-1.04821e+007	-1.05224e+007	-3.04481e+007	6.98091e-001	10482100	10522400	30448100	89386.9
174	-1.05278e+007	-1.05441e+007	-3.06130e+007	7.75715e-001	10527800	10544100	30613000	100359			50.4	0.5	10.9	1167.49	174	-1.04758e+007	-1.05178e+007	-3.04268e+007	7.75715e-001	10475800	10517800	30426800	99191.1
175	-1.05096e+007	-1.05171e+007	-3.06038e+007	1.90773e+000	10509600	10517100	30603800	246570			110	0.5	12.4	1949.9	175	-1.04603e+007	-1.04757e+007	-3.04838e+007	1.90773e+000	10460300	10475700	30483800	244620
176	-1.05156e+007	-1.05255e+007	-3.06322e+007	1.53210e+000	10515600	10525500	30632200	198378			112	0.5	11.4	1487.08	176	-1.04627e+007	-1.04850e+007	-3.05196e+007	1.53210e+000	10462700	10485000	30519600	196891
177	-1.05063e+007	-1.05163e+007	-3.06037e+007	1.87277e+000	10506300	10516300	30603700	242040			112	0.5	12.5	1826.18	177	-1.04535e+007	-1.04756e+007	-3.04904e+007	1.87277e+000	10453500	10475600	30490400	240214
178	-1.05225e+007	-1.05307e+007	-3.06465e+007	1.39100e+000	10522500	10530700	30646500	180281			111	0.5	10.7	1409.91	178	-1.04720e+007	-1.04894e+007	-3.05280e+007	1.39100e+000	10472000	10489400	30528000	178871
179	-9.60000e+006	-1.00852e+007	-2.97484e+007	2.60485e+000	9600000	10085200	29748400	315805			64.5	0.5	65	-10941.7	179	-8.96991e+006	-1.00885e+007	-3.03917e+007	2.60485e+000	8969910	10088500	30391700	326746
180	-9.66829e+006	-1.00764e+007	-2.96441e+007	2.75659e+000	9668290	10076400	29644100	332258			64	0.5	63.8	-8041.06	180	-9.07387e+006	-1.00480e+007	-3.01224e+007	2.75659e+000	9073870	10048000	30122400	340299
181	-9.70830e+006	-1.01062e+007	-2.97258e+007	2.38333e+000	9708300	10106200	29725800	288895			62.5	0.5	64.7	-9573.4	181	-9.26489e+006	-1.01430e+007	-3.03196e+007	2.38333e+000	9264890	10143000	30319600	298468
182	-9.79187e+006	-1.01526e+007	-2.98316e+007	2.61039e+000	9791870	10152600	29831600	318852			62	0.5	66.6	-14548	182	-9.55334e+006	-1.02792e+007	-3.05876e+007	2.61039e+000	9553340	10279200	30587600	333400
183	-1.00407e+007	-1.00536e+007	-2.91129e+007	1.71946e+000	10040700	10053600	29112900	201305			14.4	0.5	70.1	-24.0352	183	-1.00542e+007	-1.01205e+007	-2.91010e+007	1.71946e+000	10054200	10120500	29101000	201329
184	-1.00544e+007	-1.00656e+007	-2.91567e+007	1.47731e+000	10054400	10065600	29156700	173468			13.9	0.5	68.4	-3.17022	184	-1.00666e+007	-1.01278e+007	-2.91442e+007	1.47731e+000	10066600	10127800	29144200	173471
185	-1.00526e+007	-1.00650e+007	-2.91499e+007	1.83123e+000	10052600	10065000	29149900	214930			14.9	0.5	68.7	-19.1911	185	-1.00655e+007	-1.01297e+007	-2.91380e+007	1.83123e+000	10065500	10129700	29138000	214949
186	-9.93743e+006	-9.94848e+006	-2.87958e+007	1.71992e+000	9937430	9948480	28795800	197018			14.5	0.5	82.1	-157.85	186	-9.95480e+006	-1.00222e+007	-2.87930e+007	1.71992e+000	9954800	10022200	28793000	197176
187	-9.95154e+006	-9.96345e+006	-2.88385e+007	1.51459e+000	9951540	9963450	28838500	174011			13.9	0.5	80.4	-113.501	187	-9.96854e+006	-1.00382e+007	-2.88332e+007	1.51459e+000	9968540	10038200	28833200	174125
188	-9.94966e+006	-9.96213e+006	-2.88321e+007	1.83994e+000	9949660	9962130	28832100	211300			14.9	0.5	80.7	-149.757	188	-9.96703e+006	-1.00377e+007	-2.88275e+007	1.83994e+000	9967030	10037700	28827500	211449
189	-9.82703e+006	-9.83169e+006	-2.84851e+007	1.54096e+000	9827030	9831690	28485100	172706			14.3	0.5	94.1	-277.977	189	-9.84664e+006	-9.87290e+006	-2.85003e+007	1.54096e+000	9846640	9872900	28500300	172984
190	-9.84312e+006	-9.84569e+006	-2.85262e+007	1.38716e+000	9843120	9845690	28526200	155920			13.9	0.5	92.4	-237.043	190	-9.86121e+006	-9.89371e+006	-2.85391e+007	1.38716e+000	9861210	9893710	28539100	156157
191	-9.84050e+006	-9.84352e+006	-2.85200e+007	1.62000e+000	9840500	9843520	28520000	182012			14.8	0.5	92.7	-285.03	191	-9.85903e+006	-9.89008e+006	-2.85338e+007	1.62000e+000	9859030	9890080	28533800	182297
192	-9.44579e+006	-9.48056e+006	-2.74313e+007	1.37583e+000	9445790	9480560	27431300	142992			16.7	0.5	134	-251.407	192	-9.42534e+006	-9.48289e+006	-2.74613e+007	1.37583e+000	9425340	9482890	27461300	143244
193	-9.45803e+006	-9.49274e+006	-2.74688e+007	1.59310e+000	9458030	9492740	27468800	166024			17.1	0.5	132	-298.03	193	-9.43797e+006	-9.49528e+006	-2.74993e+007	1.59310e+000	9437970	9495280	27499300	166322
194	-9.45903e+006	-9.49443e+006	-2.74747e+007	1.56145e+000	9459030	9494430	27474700	162793			16	0.5	132	-295.349	194	-9.43939e+006	-9.49713e+006	-2.75054e+007	1.56145e+000	9439390	9497130	27505400	163088
195	-1.04588e+007	-1.04838e+007	-3.05185e+007	1.13429e+000	10458800	10483800	30518500	145752			21.9	0.5	17.2	687.672	195	-1.03734e+007	-1.04482e+007	-3.04584e+007	1.13429e+000	10373400	10448200	30458400	145064
196	-1.04542e+007	-1.04795e+007	-3.05057e+007	1.06689e+000	10454200	10479500	30505700	136976			21.1	0.5	17.8	627.237	196	-1.03688e+007	-1.04445e+007	-3.04479e+007	1.06689e+000	10368800	10444500	30447900	136349
197	-1.04453e+007	-1.04710e+007	-3.04798e+007	1.34995e+000	10445300	10471000	30479800	173024			21.4	0.5	18.8	790.775	197	-1.03604e+007	-1.04362e+007	-3.04221e+007	1.34995e+000	10360400	10436200	30422100	172233
198	-1.04453e+007	-1.04707e+007	-3.04782e+007	1.43524e+000	10445300	10470700	30478200	183938			22.6	0.5	18.8	864.128	198	-1.03611e+007	-1.04354e+007	-3.04183e+007	1.43524e+000	10361100	10435400	30418300	183074
199	-9.48856e+006	-9.50882e+006	-2.74009e+007	5.54011e-001	9488560	9508820	27400900	57511			98.3	0.5	131	258.558	199	-9.47031e+006	-9.49841e+006	-2.73368e+007	5.54011e-001	9470310	9498410	27336800	57252.4
200	-9.49160e+006	-9.51020e+006	-2.74120e+007	7.70493e-001	9491600	9510200	27412000	80045.5			98.9	0.5	131	341.585	200	-9.47413e+006	-9.49952e+006	-2.73513e+007	7.70493e-001	9474130	9499520	27351300	79703.9
201	-9.49764e+006	-9.51768e+006	-2.74292e+007	7.72681e-001	9497640	9517680	27429200	80375			98.1	0.5	130	375.751	201	-9.47863e+006	-9.50671e+006	-2.73625e+007	7.72681e-001	9478630	9506710	27362500	79999.2
202	-9.49268e+006	-9.51415e+006	-2.74125e+007	5.78739e-001	9492680	9514150	27412500	60129.8			97.7	0.5	131	288.224	202	-9.47345e+006	-9.50409e+006	-2.73439e+007	5.78739e-001	9473450	9504090	27343900	59841.5
203	-9.48691e+006	-9.50894e+006	-2.73941e+007	5.19120e-001	9486910	9508940	27394100	53864.2			97.6	0.5	132	252.234	203	-9.46844e+006	-9.50071e+006	-2.73268e+007	5.19120e-001	9468440	9500710	27326800	53611.9
204	-1.02706e+007	-1.03024e+007	-2.99655e+007	1.80701e+000	10270600	10302400	29965500	223877			127	0.5	38.7	397.222	204	-1.02238e+007	-1.02863e+007	-2.99464e+007	1.80701e+000	10223800	10286300	29946400	223480
205	-1.02697e+007	-1.03003e+007	-2.99577e+007	1.73785e+000	10269700	10300300	29957700	215202			128	0.5	39	360.468	205	-1.02254e+007	-1.02851e+007	-2.99397e+007	1.73785e+000	10225400	10285100	29939700	214841
206	-1.02780e+007	-1.03094e+007	-2.99866e+007	1.52333e+000	10278000	10309400	29986600	188997			128	0.5	37.9	347.343	206	-1.02310e+007	-1.02930e+007	-2.99665e+007	1.52333e+000	10231000	10293000	29966500	188650
207	-1.03508e+007	-1.03820e+007	-3.02104e+007	2.80479e+000	10350800	10382000	30210400	353170			120	0.5	28.8	1325.85	207	-1.02855e+007	-1.03543e+007	-3.01627e+007	2.80479e+000	10285500	10354300	30162700	351844
208	-1.03512e+007	-1.03816e+007	-3.02083e+007	2.87845e+000	10351200	10381600	30208300	362400			118	0.5	28.8	1470.56	208	-1.02853e+007	-1.03526e+007	-3.01558e+007	2.87845e+000	10285300	10352600	30155800	360929
209	-1.03397e+007	-1.03710e+007	-3.01766e+007	2.47717e+000	10339700	10371000	30176600	311223			118	0.5	30.1	1201.09	209	-1.02742e+007	-1.03429e+007	-3.01273e+007	2.47717e+000	10274200	10342900	30127300	310022
210	-1.02729e+007	-1.03087e+007	-2.99889e+007	2.12284e+000	10272900	10308700	29988900	263398			33.5	0.5	37.8	771.822	210	-1.02005e+007	-1.02830e+007	-2.99563e+007	2.12284e+000	10200500	10283000	29956300	262626
211	-1.02562e+007	-1.02929e+007	-2.99409e+007	2.42463e+000	10256200	10292900	29940900	299882			33.3	0.5	39.8	723.356	211	-1.01872e+007	-1.02700e+007	-2.99160e+007	2.42463e+000	10187200	10270000	29916000	299159
212	-1.02527e+007	-1.02911e+007	-2.99370e+007	1.75822e+000	10252700	10291100	29937000	217397			34.3	0.5	40	548.698	212	-1.01813e+007	-1.02672e+007	-2.99108e+007	1.75822e+000	10181300	10267200	29910800	216849
213	-1.02657e+007	-1.03022e+007	-2.99693e+007	1.52558e+000	10265700	10302200	29969300	189043			35.1	0.5	38.6	552.41	213	-1.01931e+007	-1.02765e+007	-2.99369e+007	1.52558e+000	10193100	10276500	29936900	188491
214	-1.01662e+007	-1.02274e+007	-2.97632e+007	6.27807e-001	10166200	10227400	29763200	76703.3			104	0.5	46.9	40.4468	214	-1.00704e+007	-1.02066e+007	-2.97738e+007	6.27807e-001	10070400	10206600	29773800	76662.9
215	-1.01728e+007	-1.02320e+007	-2.97753e+007	9.60486e-001	10172800	10232000	29775300	117448			103	0.5	46.2	117.21	215	-1.00766e+007	-1.02092e+007	-2.97785e+007	9.60486e-001	10076600	10209200	29778500	117331
216	-1.01633e+007	-1.02253e+007	-2.97573e+007	8.36191e-001	10163300	10225300	29757300	102121			103	0.5	47	65.2504	216	-1.00621e+007	-1.02029e+007	-2.97672e+007	8.36191e-001	10062100	10202900	29767200	102056
217	-1.01580e+007	-1.02215e+007	-2.97473e+007	5.43160e-001	10158000	10221500	29747300	66288.4			103	0.5	47.6	8.27932	217	-1.00592e+007	-1.02016e+007	-2.97649e+007	5.43160e-001	10059200	10201600	29764900	66280.1
218	-1.01584e+007	-1.02215e+007	-2.97469e+007	6.27640e-001	10158400	10221500	29746900	76597			104	0.5	47.7	-8.88383	218	-1.00628e+007	-1.02032e+007	-2.97677e+007	6.27640e-001	10062800	10203200	29767700	76605.9
219	-1.03248e+007	-1.03951e+007	-2.99324e+007	1.98931e+000	10324800	10395100	29932400	246345			85.2	0.5	32.7	4607.25	219	-1.02554e+007	-1.04184e+007	-2.96252e+007	1.98931e+000	10255400	10418400	29625200	241738
220	-1.03229e+007	-1.03809e+007	-2.99389e+007	1.93286e+000	10322900	10380900	29938900	239408			87.5	0.5	33.2	4072.02	220	-1.02575e+007	-1.03902e+007	-2.96622e+007	1.93286e+000	10257500	10390200	29662200	235336
221	-1.03185e+007	-1.03830e+007	-2.99186e+007	1.74771e+000	10318500	10383000	29918600	216207			86.5	0.5	33.6	3859.3	221	-1.02508e+007	-1.03980e+007	-2.96272e+007	1.74771e+000	10250800	10398000	29627200	212348
222	-9.98400e+006	-1.01402e+007	-2.95890e+007	1.96283e+000	9984000	10140200	29589000	236656			55.7	0.5	58.2	-2172.82	222	-9.77157e+006	-1.01335e+007	-2.97741e+007	1.96283e+000	9771570	10133500	29774100	238829
223	-9.97059e+006	-1.01363e+007	-2.95863e+007	1.85062e+000	9970590	10136300	29586300	223052			55.7	0.5	59.8	-2742.3	223	-9.77192e+006	-1.01442e+007	-2.98175e+007	1.85062e+000	9771920	10144200	29817500	225794
224	-9.99268e+006	-1.01414e+007	-2.95852e+007	1.39666e+000	9992680	10141400	29585200	168371			54.6	0.5	58.8	-1688.09	224	-9.81204e+006	-1.01443e+007	-2.97777e+007	1.39666e+000	9812040	10144300	29777700	170059
225	-9.44453e+006	-9.46980e+006	-2.73886e+007	8.20496e-001	9444530	9469800	27388600	85026.9			31	0.5	134	-83.7223	225	-9.42468e+006	-9.46947e+006	-2.74071e+007	8.20496e-001	9424680	9469470	27407100	85110.6
226	-9.43749e+006	-9.46224e+006	-2.73647e+007	9.18770e-001	9437490	9462240	27364700	95046.8			31.1	0.5	135	-93.1463	226	-9.41823e+006	-9.46201e+006	-2.73830e+007	9.18770e-001	9418230	9462010	27383000	95139.9
227	-9.45088e+006	-9.47641e+006	-2.74092e+007	7.85328e-001	9450880	9476410	27409200	81503.8			31	0.5	134	-84.5306	227	-9.43095e+006	-9.47624e+006	-2.74285e+007	7.85328e-001	9430950	9476240	27428500	81588.3
228	-9.60860e+006	-9.64169e+006	-2.79270e+007	1.77959e+000	9608600	9641690	27927000	191663			41	0.5	114	-331.161	228	-9.56032e+006	-9.63859e+006	-2.79626e+007	1.77959e+000	9560320	9638590	27962600	191994
229	-9.60552e+006	-9.63609e+006	-2.79072e+007	1.92319e+000	9605520	9636090	27907200	206846			42.5	0.5	115	-250.503	229	-9.55659e+006	-9.63096e+006	-2.79352e+007	1.92319e+000	9556590	9630960	27935200	207097
230	-9.60084e+006	-9.63242e+006	-2.78969e+007	1.87715e+000	9600840	9632420	27896900	201743			40.7	0.5	115	-317.732	230	-9.55602e+006	-9.62943e+006	-2.79295e+007	1.87715e+000	9556020	9629430	27929500	202061
231	-1.03351e+007	-1.03775e+007	-2.99922e+007	1.83745e+000	10335100	10377500	29992200	228336			90.1	0.5	32.1	3444.5	231	-1.02743e+007	-1.03713e+007	-2.97496e+007	1.83745e+000	10274300	10371300	29749600	224891
232	-1.03235e+007	-1.03653e+007	-2.99569e+007	1.70232e+000	10323500	10365300	29956900	211047			90.1	0.5	33.4	3181.67	232	-1.02622e+007	-1.03565e+007	-2.97153e+007	1.70232e+000	10262200	10356500	29715300	207865
233	-1.01448e+007	-1.02131e+007	-2.97261e+007	2.08984e+000	10144800	10213100	29726100	254667			46.1	0.5	49.2	3.40099	233	-1.00437e+007	-1.01932e+007	-2.97459e+007	2.08984e+000	10043700	10193200	29745900	254663
234	-1.01448e+007	-1.02113e+007	-2.97188e+007	2.17932e+000	10144800	10211300	29718800	265449			44.6	0.5	49.5	-84.6892	234	-1.00518e+007	-1.01943e+007	-2.97423e+007	2.17932e+000	10051800	10194300	29742300	265534
235	-9.89702e+006	-1.01252e+007	-2.96148e+007	1.92158e+000	9897020	10125200	29614800	231813			91.5	0.5	62	-5023.38	235	-9.65687e+006	-1.01605e+007	-2.99991e+007	1.92158e+000	9656870	10160500	29999100	236837
236	-9.90071e+006	-1.01266e+007	-2.96168e+007	1.75668e+000	9900710	10126600	29616800	211957			91.9	0.5	63.4	-5192.63	236	-9.71660e+006	-1.01839e+007	-3.00351e+007	1.75668e+000	9716600	10183900	30035100	217149
237	-9.91517e+006	-9.96784e+006	-2.89534e+007	1.99928e+000	9915170	9967840	28953400	231261			52.2	0.5	84.1	-4189.53	237	-1.00247e+007	-1.00577e+007	-2.92111e+007	1.99928e+000	10024700	10057700	29211100	235450
238	-9.92956e+006	-9.98203e+006	-2.89970e+007	2.35185e+000	9929560	9982030	28997000	272859			53.3	0.5	83.5	-5654.98	238	-1.00686e+007	-1.00876e+007	-2.92893e+007	2.35185e+000	10068600	10087600	29289300	278514
239	-9.64998e+006	-9.68894e+006	-2.80787e+007	2.35841e+000	9649980	9688940	28078700	256725			36.2	0.5	110	-824.267	239	-9.61067e+006	-9.69306e+006	-2.81349e+007	2.35841e+000	9610670	9693060	28134900	257549
240	-9.65824e+006	-9.69820e+006	-2.81083e+007	2.64457e+000	9658240	9698200	28108300	288473			35.3	0.5	108	-959.077	240	-9.62172e+006	-9.70330e+006	-2.81657e+007	2.64457e+000	9621720	9703300	28165700	289432
241	-9.61866e+006	-9.65195e+006	-2.79589e+007	2.00479e+000	9618660	9651950	27958900	216407			116	0.5	114	-445.516	241	-9.57576e+006	-9.65112e+006	-2.79984e+007	2.00479e+000	9575760	9651120	27998400	216852
242	-9.60977e+006	-9.64165e+006	-2.79257e+007	2.75685e+000	9609770	9641650	27925700	296893			115	0.5	115	-529.121	242	-9.56605e+006	-9.63964e+006	-2.79612e+007	2.75685e+000	9566050	9639640	27961200	297423
243	-9.72514e+006	-9.75818e+006	-2.82865e+007	2.06016e+000	9725140	9758180	28286500	227594			118	0.5	102	-829.322	243	-9.70335e+006	-9.76743e+006	-2.83461e+007	2.06016e+000	9703350	9767430	28346100	228423
244	-9.70787e+006	-9.74326e+006	-2.82428e+007	2.58535e+000	9707870	9743260	28242800	284725			117	0.5	104	-1032.83	244	-9.67942e+006	-9.75113e+006	-2.83034e+007	2.58535e+000	9679420	9751130	28303400	285758
245	-9.45235e+006	-9.77037e+006	-2.69914e+007	1.49767e+000	9452350	9770370	26991400	151770			71.6	0.5	83.6	23274.8	245	-8.68961e+006	-8.76624e+006	-2.48782e+007	1.49767e+000	8689610	8766240	24878200	128495
246	-9.46554e+006	-1.01560e+007	-2.66596e+007	1.14573e+000	9465540	10156000	26659600	114198			72	0.5	84.7	18134	246	-8.78846e+006	-9.70140e+006	-2.43471e+007	1.14573e+000	8788460	9701400	24347100	96064.3
247	-9.50609e+006	-9.56851e+006	-2.74129e+007	1.72528e+000	9506090	9568510	27412900	179395			83.1	0.5	129	1799.21	247	-9.47496e+006	-9.59517e+006	-2.72590e+007	1.72528e+000	9474960	9595170	27259000	177596
248	-9.49891e+006	-9.56091e+006	-2.73912e+007	1.44239e+000	9498910	9560910	27391200	149743			82.8	0.5	129	1482.67	248	-9.46820e+006	-9.58715e+006	-2.72394e+007	1.44239e+000	9468200	9587150	27239400	148261
249	-1.04022e+007	-1.04331e+007	-3.03678e+007	2.60269e+000	10402200	10433100	30367800	331128			128	0.5	22.9	1167.6	249	-1.03333e+007	-1.04056e+007	-3.03242e+007	2.60269e+000	10333300	10405600	30324200	329960
250	-1.03904e+007	-1.04219e+007	-3.03338e+007	2.66511e+000	10390400	10421900	30333800	338311			128	0.5	24.3	1125.99	250	-1.03225e+007	-1.03953e+007	-3.02933e+007	2.66511e+000	10322500	10395300	30293300	337185
251	-1.02068e+007	-1.02291e+007	-2.97296e+007	1.03135e+000	10206800	10229100	29729600	125806			129	0.5	47.7	102.667	251	-1.01939e+007	-1.02234e+007	-2.97192e+007	1.03135e+000	10193900	10223400	29719200	125703
252	-1.02017e+007	-1.02222e+007	-2.97063e+007	7.36801e-001	10201700	10222200	29706300	89739.1			130	0.5	48.6	67.7411	252	-1.01922e+007	-1.02174e+007	-2.96962e+007	7.36801e-001	10192200	10217400	29696200	89671.4
253	-9.46510e+006	-9.49548e+006	-2.74729e+007	1.37351e+000	9465100	9495480	27472900	143193			26.7	0.5	132	-207.023	253	-9.44341e+006	-9.49644e+006	-2.74986e+007	1.37351e+000	9443410	9496440	27498600	143400
254	-1.04402e+007	-1.04665e+007	-3.04665e+007	1.01090e+000	10440200	10466500	30466500	129454			122	0.5	18.7	611.793	254	-1.03718e+007	-1.04343e+007	-3.04030e+007	1.01090e+000	10371800	10434300	30403000	128842
255	-1.04360e+007	-1.04619e+007	-3.04518e+007	1.48830e+000	10436000	10461900	30451800	190408			121	0.5	19.3	922.125	255	-1.03683e+007	-1.04293e+007	-3.03863e+007	1.48830e+000	10368300	10429300	30386300	189485
256	-1.00465e+007	-1.00615e+007	-2.91286e+007	1.30922e+000	10046500	10061500	29128600	153446			132	0.5	69.8	-16.66	256	-1.00619e+007	-1.01387e+007	-2.91144e+007	1.30922e+000	10061900	10138700	29114400	153463
257	-1.00378e+007	-1.00537e+007	-2.91009e+007	1.33360e+000	10037800	10053700	29100900	156011			132	0.5	70.8	-25.123	257	-1.00537e+007	-1.01324e+007	-2.90872e+007	1.33360e+000	10053700	10132400	29087200	156036
258	-9.45409e+006	-9.48246e+006	-2.74307e+007	1.35667e+000	9454090	9482460	27430700	141012			129	0.5	134	-158.47	258	-9.42665e+006	-9.48115e+006	-2.74528e+007	1.35667e+000	9426650	9481150	27452800	141170
259	-9.46146e+006	-9.49025e+006	-2.74552e+007	1.15349e+000	9461460	9490250	27455200	120105			129	0.5	133	-140.182	259	-9.43377e+006	-9.48906e+006	-2.74780e+007	1.15349e+000	9433770	9489060	27478000	120245
260	-9.81352e+006	-9.82138e+006	-2.84565e+007	9.69503e-001	9813520	9821380	28456500	108436			17.2	0.5	95.3	-202.1	260	-9.83629e+006	-9.85432e+006	-2.84766e+007	9.69503e-001	9836290	9854320	28476600	108638
261	-9.82417e+006	-9.83048e+006	-2.84830e+007	1.14204e+000	9824170	9830480	28483000	127974			17.6	0.5	94.2	-239.506	261	-9.84611e+006	-9.86861e+006	-2.85025e+007	1.14204e+000	9846110	9868610	28502500	128213
262	-1.01999e+007	-1.02464e+007	-2.98073e+007	6.21813e-001	10199900	10246400	29807300	76213.6			100	0.5	43.8	284.338	262	-1.01016e+007	-1.02126e+007	-2.97673e+007	6.21813e-001	10101600	10212600	29767300	75929.2
263	-1.01916e+007	-1.02410e+007	-2.97934e+007	6.80813e-001	10191600	10241000	29793400	83363.7			100	0.5	44.5	273.806	263	-1.00910e+007	-1.02085e+007	-2.97610e+007	6.80813e-001	10091000	10208500	29761000	83089.9
264	-1.01486e+007	-1.02154e+007	-2.97317e+007	8.34275e-001	10148600	10215400	29731700	101705			103	0.5	48.4	-37.0976	264	-1.00486e+007	-1.01972e+007	-2.97573e+007	8.34275e-001	10048600	10197200	29757300	101742
265	-1.01376e+007	-1.02081e+007	-2.97130e+007	1.05366e+000	10137600	10208100	29713000	128281			103	0.5	49.3	-127.374	265	-1.00348e+007	-1.01918e+007	-2.97491e+007	1.05366e+000	10034800	10191800	29749100	128409
266	-1.03335e+007	-1.03624e+007	-3.01476e+007	8.53477e-001	10333500	10362400	30147600	107027			35.1	0.5	31.1	498.355	266	-1.02593e+007	-1.03295e+007	-3.00872e+007	8.53477e-001	10259300	10329500	30087200	106529
267	-1.03353e+007	-1.03635e+007	-3.01502e+007	1.11854e+000	10335300	10363500	30150200	140292			35.9	0.5	31	683.607	267	-1.02611e+007	-1.03297e+007	-3.00863e+007	1.11854e+000	10261100	10329700	30086300	139609
268	-1.02196e+007	-1.02554e+007	-2.98240e+007	1.21175e+000	10219600	10255400	29824000	148713			119	0.5	44.4	121.268	268	-1.01751e+007	-1.02435e+007	-2.98199e+007	1.21175e+000	10175100	10243500	29819900	148591
269	-1.02204e+007	-1.02546e+007	-2.98202e+007	1.11428e+000	10220400	10254600	29820200	136719			120	0.5	44.5	115.484	269	-1.01791e+007	-1.02432e+007	-2.98150e+007	1.11428e+000	10179100	10243200	29815000	136604
270	-1.02938e+007	-1.03215e+007	-3.00201e+007	9.27506e-001	10293800	10321500	30020100	115337			19	0.5	36.6	249.242	270	-1.02352e+007	-1.03015e+007	-2.99971e+007	9.27506e-001	10235200	10301500	29997100	115088
271	-1.03010e+007	-1.03291e+007	-3.00440e+007	1.21970e+000	10301000	10329100	30044000	151911			19.5	0.5	35.6	356.863	271	-1.02396e+007	-1.03078e+007	-3.00185e+007	1.21970e+000	10239600	10307800	30018500	151554
272	-1.00846e+007	-1.01846e+007	-2.91609e+007	2.27457e+000	10084600	10184600	29160900	267574			96.9	0.5	76	-4899.41	272	-1.02411e+007	-1.06351e+007	-2.93502e+007	2.27457e+000	10241100	10635100	29350200	272473
273	-1.00735e+007	-1.01598e+007	-2.91405e+007	1.73009e+000	10073500	10159800	29140500	203191			97.8	0.5	76.1	-3305.42	273	-1.02134e+007	-1.05639e+007	-2.93082e+007	1.73009e+000	10213400	10563900	29308200	206496
274	-1.03401e+007	-1.03681e+007	-3.01642e+007	8.32238e-001	10340100	10368100	30164200	104480			13.8	0.5	31	266.802	274	-1.02714e+007	-1.03445e+007	-3.01367e+007	8.32238e-001	10271400	10344500	30136700	104213
275	-1.03478e+007	-1.03757e+007	-3.01874e+007	1.07268e+000	10347800	10375700	30187400	134871			14.2	0.5	30.1	356.822	275	-1.02770e+007	-1.03513e+007	-3.01588e+007	1.07268e+000	10277000	10351300	30158800	134515
276	-9.45518e+006	-9.48692e+006	-2.74479e+007	1.29868e+000	9455180	9486920	27447900	135144			136	0.5	133	-184.092	276	-9.42927e+006	-9.48677e+006	-2.74732e+007	1.29868e+000	9429270	9486770	27473200	135328
277	-9.44800e+006	-9.47996e+006	-2.74266e+007	1.32497e+000	9448000	9479960	27426600	137667			136	0.5	134	-182.915	277	-9.42206e+006	-9.47967e+006	-2.74514e+007	1.32497e+000	9422060	9479670	27451400	137850
278	-1.04384e+007	-1.05030e+007	-3.02887e+007	1.81712e+000	10438400	10503000	30288700	230352			73	0.5	20.2	4040.84	278	-1.03756e+007	-1.05410e+007	-2.99940e+007	1.81712e+000	10375600	10541000	29994000	226311
279	-1.04476e+007	-1.05102e+007	-3.03190e+007	2.14011e+000	10447600	10510200	30319000	271827			72.5	0.5	19.2	4689.39	279	-1.03856e+007	-1.05469e+007	-3.00291e+007	2.14011e+000	10385600	10546900	30029100	267138
280	-1.04577e+007	-1.05184e+007	-3.03521e+007	2.16145e+000	10457700	10518400	30352100	275125			72.1	0.5	18.1	4682.13	280	-1.03963e+007	-1.05534e+007	-3.00661e+007	2.16145e+000	10396300	10553400	30066100	270443
281	-1.01248e+007	-1.02545e+007	-2.92556e+007	2.18308e+000	10124800	10254500	29255600	258604			94.2	0.5	75.1	-6583.43	281	-1.03335e+007	-1.08351e+007	-2.95279e+007	2.18308e+000	10333500	10835100	29527900	265188
282	-1.01106e+007	-1.02280e+007	-2.92239e+007	2.28535e+000	10110600	10228000	29223900	270079			95.2	0.5	75.2	-6074.02	282	-1.02983e+007	-1.07579e+007	-2.94611e+007	2.28535e+000	10298300	10757900	29461100	276153
283	-9.62452e+006	-9.74769e+006	-2.77177e+007	1.62340e+000	9624520	9747690	27717700	172743			78.3	0.5	112	3530.74	283	-9.56303e+006	-9.81871e+006	-2.73954e+007	1.62340e+000	9563030	9818710	27395400	169213
284	-9.61719e+006	-9.73520e+006	-2.77003e+007	1.66744e+000	9617190	9735200	27700300	177191			78.1	0.5	113	3470.1	284	-9.55829e+006	-9.80285e+006	-2.73919e+007	1.66744e+000	9558290	9802850	27391900	173721
285	-9.61588e+006	-9.72721e+006	-2.77029e+007	1.55055e+000	9615880	9727210	27702900	164780			79.5	0.5	114	3090.19	285	-9.55889e+006	-9.78882e+006	-2.74084e+007	1.55055e+000	9558890	9788820	27408400	161690
286	-9.62356e+006	-9.73933e+006	-2.77222e+007	1.57072e+000	9623560	9739330	27722200	167168			79.7	0.5	113	3277.69	286	-9.56378e+006	-9.80307e+006	-2.74141e+007	1.57072e+000	9563780	9803070	27414100	163891
287	-1.03425e+007	-1.03624e+007	-3.01388e+007	1.62271e+000	10342500	10362400	30138800	203402			107	0.5	30.4	1292.3	287	-1.02806e+007	-1.03252e+007	-3.00485e+007	1.62271e+000	10280600	10325200	30048500	202110
288	-1.03421e+007	-1.03592e+007	-3.01261e+007	1.51932e+000	10342100	10359200	30126100	190292			105	0.5	30.7	1279.51	288	-1.02814e+007	-1.03208e+007	-3.00296e+007	1.51932e+000	10281400	10320800	30029600	189012
289	-1.03306e+007	-1.03502e+007	-3.01008e+007	1.56046e+000	10330600	10350200	30100800	195110			105	0.5	31.7	1265.34	289	-1.02677e+007	-1.03123e+007	-3.00087e+007	1.56046e+000	10267700	10312300	30008700	193845
290	-1.03313e+007	-1.03536e+007	-3.01138e+007	1.58021e+000	10331300	10353600	30113800	197741			107	0.5	31.5	1201.04	290	-1.02670e+007	-1.03170e+007	-3.00286e+007	1.58021e+000	10267000	10317000	30028600	196540
291	-1.03546e+007	-1.03746e+007	-3.01762e+007	1.60529e+000	10354600	10374600	30176200	201716			108	0.5	29.1	1271.23	291	-1.02933e+007	-1.03376e+007	-3.00865e+007	1.60529e+000	10293300	10337600	30086500	200444
292	-1.03431e+007	-1.03654e+007	-3.01501e+007	1.62342e+000	10343100	10365400	30150100	203635			108	0.5	30.2	1218.42	292	-1.02800e+007	-1.03294e+007	-3.00660e+007	1.62342e+000	10280000	10329400	30066000	202417
293	-1.04446e+007	-1.04753e+007	-3.04978e+007	1.59554e+000	10444600	10475300	30497800	204725			130	0.5	17.9	742.025	293	-1.03719e+007	-1.04466e+007	-3.04531e+007	1.59554e+000	10371900	10446600	30453100	203983
294	-1.04457e+007	-1.04758e+007	-3.04988e+007	1.78422e+000	10445700	10475800	30498800	228952			129	0.5	17.8	869.051	294	-1.03735e+007	-1.04465e+007	-3.04512e+007	1.78422e+000	10373500	10446500	30451200	228083
295	-1.04348e+007	-1.04651e+007	-3.04661e+007	1.75921e+000	10434800	10465100	30466100	225261			129	0.5	19.1	834.105	295	-1.03630e+007	-1.04363e+007	-3.04200e+007	1.75921e+000	10363000	10436300	30420000	224427
296	-1.04342e+007	-1.04651e+007	-3.04668e+007	1.66859e+000	10434200	10465100	30466800	213665			130	0.5	19.1	756.579	296	-1.03621e+007	-1.04369e+007	-3.04234e+007	1.66859e+000	10362100	10436900	30423400	212908
297	-1.04515e+007	-1.04830e+007	-3.05224e+007	1.14308e+000	10451500	10483000	30522400	146903			132	0.5	16.9	518.344	297	-1.03779e+007	-1.04545e+007	-3.04794e+007	1.14308e+000	10377900	10454500	30479400	146385
298	-1.04432e+007	-1.04747e+007	-3.04970e+007	1.26800e+000	10443200	10474700	30497000	162687			131	0.5	18	564.169	298	-1.03703e+007	-1.04466e+007	-3.04549e+007	1.26800e+000	10370300	10446600	30454900	162123
299	-9.63690e+006	-9.66608e+006	-2.79984e+007	1.91587e+000	9636900	9666080	27998400	207405			16.5	0.5	113	-421.896	299	-9.63209e+006	-9.67262e+006	-2.80299e+007	1.91587e+000	9632090	9672620	28029900	207827
300	-9.63580e+006	-9.66437e+006	-2.79925e+007	1.72286e+000	9635800	9664370	27992500	186434			15.2	0.5	113	-366.987	300	-9.63153e+006	-9.67077e+006	-2.80229e+007	1.72286e+000	9631530	9670770	28022900	186801
301	-9.62203e+006	-9.65200e+006	-2.79557e+007	1.54607e+000	9622030	9652000	27955700	166862			15.2	0.5	114	-325.836	301	-9.61591e+006	-9.65797e+006	-2.79862e+007	1.54607e+000	9615910	9657970	27986200	167188
302	-9.62273e+006	-9.65288e+006	-2.79586e+007	1.65996e+000	9622730	9652880	27958600	179190			16.3	0.5	114	-360.782	302	-9.61568e+006	-9.65889e+006	-2.79902e+007	1.65996e+000	9615680	9658890	27990200	179551
303	-9.67048e+006	-9.72046e+006	-2.81870e+007	1.50974e+000	9670480	9720460	28187000	165573			107	0.5	106	-490.334	303	-9.59694e+006	-9.71699e+006	-2.82464e+007	1.50974e+000	9596940	9716990	28246400	166063
304	-9.66156e+006	-9.70977e+006	-2.81523e+007	2.26588e+000	9661560	9709770	28152300	247899			105	0.5	107	-571.132	304	-9.58477e+006	-9.70325e+006	-2.82024e+007	2.26588e+000	9584770	9703250	28202400	248470
305	-1.03118e+007	-1.03525e+007	-2.99218e+007	1.48978e+000	10311800	10352500	29921800	184264			90.3	0.5	34.7	2762.09	305	-1.02501e+007	-1.03392e+007	-2.96828e+007	1.48978e+000	10250100	10339200	29682800	181502
306	-1.03241e+007	-1.03742e+007	-2.99505e+007	1.76349e+000	10324100	10374200	29950500	218568			88.8	0.5	33.2	3520.37	306	-1.02605e+007	-1.03744e+007	-2.96903e+007	1.76349e+000	10260500	10374400	29690300	215048
307	-9.58506e+006	-9.61440e+006	-2.78390e+007	2.62676e+000	9585060	9614400	27839000	281154			39.9	0.5	117	-349.452	307	-9.54426e+006	-9.61098e+006	-2.78658e+007	2.62676e+000	9544260	9610980	27865800	281503
308	-9.59326e+006	-9.62378e+006	-2.78692e+007	2.31025e+000	9593260	9623780	27869200	247804			40.2	0.5	116	-347.323	308	-9.54990e+006	-9.62044e+006	-2.78989e+007	2.31025e+000	9549900	9620440	27898900	248152
309	-9.59190e+006	-9.62452e+006	-2.78735e+007	3.21439e+000	9591900	9624520	27873500	344878			37.8	0.5	116	-632.07	309	-9.55219e+006	-9.62346e+006	-2.79089e+007	3.21439e+000	9552190	9623460	27908900	345510
310	-1.03672e+007	-1.03811e+007	-3.01905e+007	8.43392e-001	10367200	10381100	30190500	106088			106	0.5	28.2	771.325	310	-1.03100e+007	-1.03411e+007	-3.00842e+007	8.43392e-001	10310000	10341100	30084200	105317
311	-1.03678e+007	-1.03832e+007	-3.01983e+007	1.34457e+000	10367800	10383200	30198300	169213			106	0.5	28	1187.08	311	-1.03107e+007	-1.03442e+007	-3.00961e+007	1.34457e+000	10310700	10344200	30096100	168026
312	-9.46292e+006	-9.49205e+006	-2.74611e+007	1.44783e+000	9462920	9492050	27461100	150816			130	0.5	133	-186.902	312	-9.43604e+006	-9.49128e+006	-2.74848e+007	1.44783e+000	9436040	9491280	27484800	151003
313	-9.46981e+006	-9.49892e+006	-2.74823e+007	1.68194e+000	9469810	9498920	27482300	175472			129	0.5	132	-214.875	313	-9.44242e+006	-9.49800e+006	-2.75059e+007	1.68194e+000	9442420	9498000	27505900	175686
314	-9.46342e+006	-9.49347e+006	-2.74664e+007	1.93412e+000	9463420	9493470	27466400	201545			131	0.5	132	-254.962	314	-9.43646e+006	-9.49276e+006	-2.74905e+007	1.93412e+000	9436460	9492760	27490500	201800
315	-1.04657e+007	-1.04965e+007	-3.05635e+007	8.57666e-001	10465700	10496500	30563500	110520			130	0.5	15.3	416.979	315	-1.03917e+007	-1.04669e+007	-3.05165e+007	8.57666e-001	10391700	10466900	30516500	110103
316	-1.04629e+007	-1.04939e+007	-3.05555e+007	1.02695e+000	10462900	10493900	30555500	132264			131	0.5	15.7	483.898	316	-1.03889e+007	-1.04647e+007	-3.05104e+007	1.02695e+000	10388900	10464700	30510400	131781
317	-1.00468e+007	-1.01328e+007	-2.94960e+007	1.40036e+000	10046800	10132800	29496000	167980			53.7	0.5	65.4	-3090.59	317	-1.00938e+007	-1.02128e+007	-2.97757e+007	1.40036e+000	10093800	10212800	29775700	171071
318	-1.00191e+007	-1.01328e+007	-2.95236e+007	1.75449e+000	10019100	10132800	29523600	210755			54.6	0.5	65	-4106.7	318	-1.00181e+007	-1.02075e+007	-2.98298e+007	1.75449e+000	10018100	10207500	29829800	214862
319	-9.98898e+006	-1.01337e+007	-2.95575e+007	1.86734e+000	9988980	10133700	29557500	224708			54.9	0.5	63.2	-4052.13	319	-9.90170e+006	-1.01858e+007	-2.98576e+007	1.86734e+000	9901700	10185800	29857600	228760
320	-1.00196e+007	-1.01498e+007	-2.95925e+007	1.75209e+000	10019600	10149800	29592500	211387			93.8	0.5	55.6	-1110.39	320	-9.81587e+006	-1.01298e+007	-2.97146e+007	1.75209e+000	9815870	10129800	29714600	212498
321	-1.00428e+007	-1.01572e+007	-2.95998e+007	1.54908e+000	10042800	10157200	29599800	187035			94	0.5	54.1	-482.239	321	-9.84518e+006	-1.01282e+007	-2.96788e+007	1.54908e+000	9845180	10128200	29678800	187517
322	-1.00143e+007	-1.01454e+007	-2.95801e+007	1.68301e+000	10014300	10145400	29580100	202880			92.7	0.5	55.6	-826.249	322	-9.79179e+006	-1.01172e+007	-2.96871e+007	1.68301e+000	9791790	10117200	29687100	203707
323	-1.00696e+007	-1.01662e+007	-2.96098e+007	1.27901e+000	10069600	10166200	29609800	154576			94.1	0.5	52.8	-109.085	323	-9.88991e+006	-1.01336e+007	-2.96560e+007	1.27901e+000	9889910	10133600	29656000	154685
324	-9.96330e+006	-1.01278e+007	-2.95592e+007	2.98389e+000	9963300	10127800	29559200	358994			58.7	0.5	57.5	-1781.42	324	-9.68458e+006	-1.00917e+007	-2.96901e+007	2.98389e+000	9684580	10091700	29690100	360775
325	-9.97402e+006	-1.01366e+007	-2.95844e+007	2.46761e+000	9974020	10136600	29584400	297393			57.1	0.5	57.8	-2323.2	325	-9.72915e+006	-1.01182e+007	-2.97539e+007	2.46761e+000	9729150	10118200	29753900	299716
326	-9.95274e+006	-1.01326e+007	-2.95894e+007	2.17230e+000	9952740	10132600	29589400	261817			56.9	0.5	59.5	-3103.42	326	-9.71539e+006	-1.01312e+007	-2.98206e+007	2.17230e+000	9715390	10131200	29820600	264920
327	-9.93713e+006	-1.01277e+007	-2.95846e+007	2.78292e+000	9937130	10127700	29584600	335246			58.3	0.5	59.3	-3768.82	327	-9.66383e+006	-1.01166e+007	-2.98126e+007	2.78292e+000	9663830	10116600	29812600	339015
328	-9.97744e+006	-1.01197e+007	-2.95116e+007	3.08157e+000	9977440	10119700	29511600	369694			60.5	0.5	56.9	-104.401	328	-9.68894e+006	-1.00636e+007	-2.95711e+007	3.08157e+000	9688940	10063600	29571100	369799
329	-9.68503e+006	-9.78582e+006	-2.84396e+007	9.00358e-001	9685030	9785820	28439600	100420			94	0.5	96.9	-392.4	329	-9.50384e+006	-9.76464e+006	-2.85343e+007	9.00358e-001	9503840	9764640	28534300	100812
330	-9.68230e+006	-9.78719e+006	-2.84479e+007	1.05244e+000	9682300	9787190	28447900	117442			93.1	0.5	96.4	-385.615	330	-9.48700e+006	-9.76091e+006	-2.85358e+007	1.05244e+000	9487000	9760910	28535800	117828
331	-9.68647e+006	-9.77668e+006	-2.84008e+007	1.31583e+000	9686470	9776680	28400800	146388			92.5	0.5	97.2	-187.145	331	-9.50272e+006	-9.74527e+006	-2.84562e+007	1.31583e+000	9502720	9745270	28456200	146575
332	-9.68493e+006	-9.77597e+006	-2.83995e+007	1.08448e+000	9684930	9775970	28399500	120637			93.7	0.5	97.7	-277.809	332	-9.51009e+006	-9.75014e+006	-2.84687e+007	1.08448e+000	9510090	9750140	28468700	120915
333	-9.68779e+006	-9.79449e+006	-2.84723e+007	6.11193e-001	9687790	9794490	28472300	68317.4			95.2	0.5	96.5	-374.386	333	-9.51258e+006	-9.78035e+006	-2.85897e+007	6.11193e-001	9512580	9780350	28589700	68691.8
334	-9.68542e+006	-9.78532e+006	-2.84372e+007	7.97028e-001	9685420	9785320	28437200	88881.6			95.1	0.5	97.2	-392.96	334	-9.51459e+006	-9.76812e+006	-2.85377e+007	7.97028e-001	9514590	9768120	28537700	89274.6
335	-9.75800e+006	-9.90008e+006	-2.88336e+007	2.58838e+000	9758000	9900080	28833600	296492			95.9	0.5	88.6	-5153.76	335	-9.63099e+006	-9.94017e+006	-2.91245e+007	2.58838e+000	9630990	9940170	29124500	301646
336	-9.73444e+006	-9.88064e+006	-2.87777e+007	2.39370e+000	9734440	9880640	28777700	273116			95.6	0.5	89.9	-4272.67	336	-9.58131e+006	-9.90892e+006	-2.90465e+007	2.39370e+000	9581310	9908920	29046500	277389
337	-9.70742e+006	-9.86359e+006	-2.87351e+007	1.67737e+000	9707420	9863590	28735100	190789			94.8	0.5	90.9	-2746.71	337	-9.51705e+006	-9.87973e+006	-2.89914e+007	1.67737e+000	9517050	9879730	28991400	193536
338	-9.68182e+006	-9.96620e+006	-2.77334e+007	2.00202e+000	9681820	9966200	27733400	213927			74.4	0.5	99.7	9938.06	338	-9.54037e+006	-1.01335e+007	-2.69880e+007	2.00202e+000	9540370	10133500	26988000	203989
339	-9.68133e+006	-9.98356e+006	-2.77140e+007	2.43645e+000	9681330	9983560	27714000	260079			75.2	0.5	98.9	12849.4	339	-9.53036e+006	-1.01598e+007	-2.69208e+007	2.43645e+000	9530360	10159800	26920800	247229
340	-9.82025e+006	-9.96907e+006	-2.90533e+007	2.36481e+000	9820250	9969070	29053300	274974			56.5	0.5	84.6	-7505.69	340	-9.81582e+006	-1.00711e+007	-2.94748e+007	2.36481e+000	9815820	10071100	29474800	282480
341	-9.80935e+006	-9.97948e+006	-2.91068e+007	2.22110e+000	9809350	9979480	29106800	259119			57.6	0.5	84.1	-7990.16	341	-9.80443e+006	-1.00948e+007	-2.95831e+007	2.22110e+000	9804430	10094800	29583100	267109
342	-9.91669e+006	-1.00151e+007	-2.91451e+007	1.94912e+000	9916690	10015100	29145100	228259			56.9	0.5	82.5	-6968.26	342	-1.00647e+007	-1.01597e+007	-2.95882e+007	1.94912e+000	10064700	10159700	29588200	235227
343	-9.91537e+006	-1.00016e+007	-2.90911e+007	2.10430e+000	9915370	10001600	29091100	245576			55.9	0.5	82.9	-6599.69	343	-1.00503e+007	-1.01297e+007	-2.94799e+007	2.10430e+000	10050300	10129700	29479900	252175
344	-9.78596e+006	-9.93766e+006	-2.89593e+007	1.69215e+000	9785960	9937660	28959300	195485			55.6	0.5	86.3	-4562.95	344	-9.72733e+006	-1.00139e+007	-2.93294e+007	1.69215e+000	9727330	10013900	29329400	200048
345	-9.84725e+006	-9.96472e+006	-2.90086e+007	2.05434e+000	9847250	9964720	29008600	238268			55.2	0.5	84.7	-5822.51	345	-9.87865e+006	-1.00631e+007	-2.93791e+007	2.05434e+000	9878650	10063100	29379100	244091
346	-9.70853e+006	-9.77316e+006	-2.80356e+007	8.76743e-001	9708530	9773160	28035600	95325.1			64.3	0.5	101	1712.01	346	-9.63374e+006	-9.73058e+006	-2.77725e+007	8.76743e-001	9633740	9730580	27772500	93613.1
347	-1.00923e+007	-1.01739e+007	-2.96185e+007	1.16443e+000	10092300	10173900	29618500	140846			93.9	0.5	51.5	204.375	347	-9.92312e+006	-1.01350e+007	-2.96287e+007	1.16443e+000	9923120	10135000	29628700	140641
348	-1.00722e+007	-1.01703e+007	-2.96237e+007	1.75557e+000	10072200	10170300	29623700	212365			95.1	0.5	52.7	-280.845	348	-9.89905e+006	-1.01413e+007	-2.96784e+007	1.75557e+000	9899050	10141300	29678400	212645
349	-1.00990e+007	-1.01794e+007	-2.96343e+007	1.40116e+000	10099000	10179400	29634300	169663			94.7	0.5	51.3	147.559	349	-9.93811e+006	-1.01444e+007	-2.96521e+007	1.40116e+000	9938110	10144400	29652100	169516
350	-1.01168e+007	-1.01783e+007	-2.96118e+007	1.06757e+000	10116800	10178300	29611800	129115			92.8	0.5	50.4	565.899	350	-9.96092e+006	-1.01307e+007	-2.95731e+007	1.06757e+000	9960920	10130700	29573100	128549
351	-1.01186e+007	-1.01831e+007	-2.96296e+007	1.13680e+000	10118600	10183100	29629600	137646			93.6	0.5	50.2	505.734	351	-9.96422e+006	-1.01385e+007	-2.96018e+007	1.13680e+000	9964220	10138500	29601800	137140
352	-1.00397e+007	-1.04199e+007	-2.87424e+007	1.60129e+000	10039700	10419900	28742400	183990			77.2	0.5	54.5	11479.9	352	-9.83070e+006	-1.05983e+007	-2.77098e+007	1.60129e+000	9830700	10598300	27709800	172510
353	-1.00585e+007	-1.04147e+007	-2.88245e+007	1.51856e+000	10058500	10414700	28824500	175392			77.1	0.5	53.7	10224.5	353	-9.86457e+006	-1.05890e+007	-2.78575e+007	1.51856e+000	9864570	10589000	27857500	165168
354	-1.00739e+007	-1.04095e+007	-2.88924e+007	1.35655e+000	10073900	10409500	28892400	157351			77	0.5	52.8	8651.27	354	-9.89196e+006	-1.05797e+007	-2.79787e+007	1.35655e+000	9891960	10579700	27978700	148700
355	-1.01222e+007	-1.01994e+007	-2.96928e+007	1.25011e+000	10122200	10199400	29692800	151976			100	0.5	50.1	-174.658	355	-1.00011e+007	-1.01801e+007	-2.97349e+007	1.25011e+000	10001100	10180100	29734900	152151
356	-1.01059e+007	-1.01903e+007	-2.96718e+007	1.27983e+000	10105900	10190300	29671800	155352			99.5	0.5	51.2	-305.79	356	-9.97878e+006	-1.01729e+007	-2.97280e+007	1.27983e+000	9978780	10172900	29728000	155658
357	-1.01078e+007	-1.01906e+007	-2.96710e+007	1.39339e+000	10107800	10190600	29671000	169132			101	0.5	51.4	-407.095	357	-9.98920e+006	-1.01766e+007	-2.97325e+007	1.39339e+000	9989200	10176600	29732500	169539
358	-1.01243e+007	-1.02000e+007	-2.96932e+007	1.42792e+000	10124300	10200000	29693200	173601			101	0.5	50.1	-249.315	358	-1.00112e+007	-1.01834e+007	-2.97383e+007	1.42792e+000	10011200	10183400	29738300	173851
359	-1.01354e+007	-1.02066e+007	-2.97088e+007	1.09457e+000	10135400	10206600	29708800	133223			100	0.5	49	-11.2379	359	-1.00171e+007	-1.01837e+007	-2.97335e+007	1.09457e+000	10017100	10183700	29733500	133234
360	-9.70142e+006	-9.79523e+006	-2.84617e+007	1.46867e+000	9701420	9795230	28461700	164079			51	0.5	97.2	-1191.47	360	-9.57566e+006	-9.79750e+006	-2.85967e+007	1.46867e+000	9575660	9797500	28596700	165270
361	-9.69595e+006	-9.78059e+006	-2.84073e+007	1.38365e+000	9695950	9780590	28407300	154018			50.5	0.5	98.6	-966.726	361	-9.57887e+006	-9.78088e+006	-2.85256e+007	1.38365e+000	9578870	9780880	28525600	154985
362	-9.69323e+006	-9.77818e+006	-2.84002e+007	1.07231e+000	9693230	9778180	28400200	119302			51.3	0.5	98.7	-720.835	362	-9.56956e+006	-9.77631e+006	-2.85162e+007	1.07231e+000	9569560	9776310	28516200	120023
363	-9.69459e+006	-9.79015e+006	-2.84478e+007	1.30773e+000	9694590	9790150	28447800	145952			51.9	0.5	97.5	-995.242	363	-9.55758e+006	-9.78853e+006	-2.85782e+007	1.30773e+000	9557580	9788530	28578200	146948
364	-9.71515e+006	-9.81392e+006	-2.85243e+007	1.60686e+000	9715150	9813920	28524300	180288			50.6	0.5	95.6	-1597.62	364	-9.59704e+006	-9.82366e+006	-2.86823e+007	1.60686e+000	9597040	9823660	28682300	181886
365	-9.70602e+006	-9.80949e+006	-2.85154e+007	1.63390e+000	9706020	9809490	28515400	183193			51.7	0.5	95.8	-1571.02	365	-9.57375e+006	-9.81538e+006	-2.86717e+007	1.63390e+000	9573750	9815380	28671700	184764
366	-9.76767e+006	-9.87829e+006	-2.87349e+007	3.30506e+000	9767670	9878290	28734900	376213			98.5	0.5	90.3	-5067.11	366	-9.66806e+006	-9.90912e+006	-2.89605e+007	3.30506e+000	9668060	9909120	28960500	381280
367	-9.75130e+006	-9.85742e+006	-2.86660e+007	2.80872e+000	9751300	9857420	28666000	318216			99.2	0.5	92	-3569.13	367	-9.64174e+006	-9.87779e+006	-2.88588e+007	2.80872e+000	9641740	9877790	28858800	321786
368	-9.79919e+006	-9.88896e+006	-2.87470e+007	2.90706e+000	9799190	9888960	28747000	331304			99.9	0.5	89.4	-4234.04	368	-9.74282e+006	-9.92582e+006	-2.89540e+007	2.90706e+000	9742820	9925820	28954000	335539
369	-9.69765e+006	-9.76525e+006	-2.83429e+007	1.08456e+000	9697650	9765250	28342900	120218			104	0.5	101	-584.475	369	-9.60485e+006	-9.76506e+006	-2.84350e+007	1.08456e+000	9604850	9765060	28435000	120802
370	-9.69684e+006	-9.76045e+006	-2.83241e+007	1.36887e+000	9696840	9760450	28324100	151542			105	0.5	101	-714.55	370	-9.60994e+006	-9.76089e+006	-2.84128e+007	1.36887e+000	9609940	9760890	28412800	152257
371	-1.01398e+007	-1.02103e+007	-2.97197e+007	1.25799e+000	10139800	10210300	29719700	153227			47.2	0.5	49.3	84.5331	371	-1.00292e+007	-1.01864e+007	-2.97328e+007	1.25799e+000	10029200	10186400	29732800	153142
372	-1.01592e+007	-1.02222e+007	-2.97488e+007	2.31339e+000	10159200	10222200	29748800	282362			44.6	0.5	48	131.868	372	-1.00648e+007	-1.02018e+007	-2.97601e+007	2.31339e+000	10064800	10201800	29760100	282230
373	-1.01599e+007	-1.02203e+007	-2.97405e+007	2.21565e+000	10159900	10220300	29740500	270294			43.1	0.5	48.5	36.2292	373	-1.00741e+007	-1.02030e+007	-2.97554e+007	2.21565e+000	10074100	10203000	29755400	270257
374	-9.70473e+006	-9.97133e+006	-2.78219e+007	1.47915e+000	9704730	9971330	27821900	159002			69.7	0.5	92.6	8505.19	374	-9.50346e+006	-9.96427e+006	-2.70064e+007	1.47915e+000	9503460	9964270	27006400	150497
375	-9.69082e+006	-1.00448e+007	-2.76916e+007	1.86685e+000	9690820	10044800	27691600	199160			71.1	0.5	93.5	12291.6	375	-9.48130e+006	-1.01590e+007	-2.67211e+007	1.86685e+000	9481300	10159000	26721100	186868
376	-1.01747e+007	-1.02250e+007	-2.97447e+007	1.57630e+000	10174700	10225000	29744700	192384			110	0.5	47.9	-103.947	376	-1.01136e+007	-1.02151e+007	-2.97655e+007	1.57630e+000	10113600	10215100	29765500	192488
377	-1.01651e+007	-1.02160e+007	-2.97176e+007	2.02805e+000	10165100	10216000	29717600	247068			110	0.5	49.2	-245.565	377	-1.01075e+007	-1.02086e+007	-2.97449e+007	2.02805e+000	10107500	10208600	29744900	247314
378	-1.01819e+007	-1.02320e+007	-2.97664e+007	1.11791e+000	10181900	10232000	29766400	136637			110	0.5	47	-21.0644	378	-1.01165e+007	-1.02198e+007	-2.97819e+007	1.11791e+000	10116500	10219800	29781900	136658
379	-9.65284e+006	-9.69312e+006	-2.80930e+007	3.05298e+000	9652840	9693120	28093000	332661			102	0.5	108	-130.5	379	-9.57218e+006	-9.67880e+006	-2.81151e+007	3.05298e+000	9572180	9678800	28115100	332791
380	-9.65262e+006	-9.68427e+006	-2.80570e+007	2.75044e+000	9652620	9684270	28057000	298979			99.8	0.5	109	241.363	380	-9.57698e+006	-9.66651e+006	-2.80601e+007	2.75044e+000	9576980	9666510	28060100	298737
381	-9.65531e+006	-9.69012e+006	-2.80782e+007	2.30654e+000	9655310	9690120	28078200	251088			99.1	0.5	108	239.766	381	-9.57343e+006	-9.67061e+006	-2.80803e+007	2.30654e+000	9573430	9670610	28080300	250849
382	-1.01999e+007	-1.03870e+007	-2.94300e+007	1.92036e+000	10199900	10387000	29430000	230416			73.9	0.5	43.9	7713.08	382	-1.00893e+007	-1.04949e+007	-2.88701e+007	1.92036e+000	10089300	10494900	28870100	222703
383	-1.02138e+007	-1.03876e+007	-2.94860e+007	1.10321e+000	10213800	10387600	29486000	132839			73.7	0.5	42.8	4183.17	383	-1.01095e+007	-1.04884e+007	-2.89591e+007	1.10321e+000	10109500	10488400	28959100	128655
384	-1.02145e+007	-1.03807e+007	-2.94959e+007	7.16641e-001	10214500	10380700	29495900	86337.3			72.7	0.5	42.4	2718.01	384	-1.01085e+007	-1.04721e+007	-2.89712e+007	7.16641e-001	10108500	10472100	28971200	83619.3
385	-1.02032e+007	-1.02535e+007	-2.98329e+007	1.53695e+000	10203200	10253500	29832900	188689			108	0.5	43.9	242.825	385	-1.01241e+007	-1.02330e+007	-2.98281e+007	1.53695e+000	10124100	10233000	29828100	188446
386	-1.01941e+007	-1.02461e+007	-2.98119e+007	1.58965e+000	10194100	10246100	29811900	194880			108	0.5	44.9	162.54	386	-1.01157e+007	-1.02275e+007	-2.98142e+007	1.58965e+000	10115700	10227500	29814200	194718
387	-1.01938e+007	-1.02446e+007	-2.98058e+007	1.36403e+000	10193800	10244600	29805800	167156			109	0.5	45.3	95.6259	387	-1.01214e+007	-1.02282e+007	-2.98111e+007	1.36403e+000	10121400	10228200	29811100	167061
388	-1.02011e+007	-1.02504e+007	-2.98223e+007	1.24225e+000	10201100	10250400	29822300	152404			110	0.5	44.5	136.398	388	-1.01284e+007	-1.02327e+007	-2.98225e+007	1.24225e+000	10128400	10232700	29822500	152268
389	-9.64066e+006	-1.01409e+007	-2.99352e+007	5.90268e-001	9640660	10140900	29935200	72445.8			86.4	0.5	67	-4264.71	389	-9.30010e+006	-1.02960e+007	-3.09098e+007	5.90268e-001	9300100	10296000	30909800	76710.5
390	-9.68639e+006	-1.01384e+007	-2.98794e+007	7.21344e-001	9686390	10138400	29879400	88268.2			87	0.5	66.7	-4691.33	390	-9.36546e+006	-1.02762e+007	-3.07632e+007	7.21344e-001	9365460	10276200	30763200	92959.5
391	-1.01676e+007	-1.01866e+007	-2.94983e+007	2.42122e+000	10167600	10186600	29498300	290999			57.6	0.5	70.6	-9579.33	391	-1.03724e+007	-1.05904e+007	-2.99315e+007	2.42122e+000	10372400	10590400	29931500	300578
392	-1.01164e+007	-1.01588e+007	-2.95325e+007	2.42991e+000	10116400	10158800	29532500	292412			57.6	0.5	69.1	-9258.12	392	-1.03341e+007	-1.03915e+007	-2.99739e+007	2.42991e+000	10334100	10391500	29973900	301670
393	-9.70938e+006	-9.76635e+006	-2.83357e+007	2.43014e+000	9709380	9766350	28335700	269282			83.3	0.5	90	5844.72	393	-9.34489e+006	-9.61371e+006	-2.80764e+007	2.43014e+000	9344890	9613710	28076400	263437
394	-9.59080e+006	-9.79508e+006	-2.85717e+007	2.28855e+000	9590800	9795080	28571700	257159			85.1	0.5	89.4	1251.26	394	-9.11001e+006	-9.68104e+006	-2.85864e+007	2.28855e+000	9110010	9681040	28586400	255908
395	-9.66267e+006	-9.67217e+006	-2.79492e+007	1.01374e+000	9662670	9672170	27949200	109437			57.4	0.5	110	734.178	395	-9.62619e+006	-9.62906e+006	-2.78578e+007	1.01374e+000	9626190	9629060	27857800	108703
396	-9.66669e+006	-9.68058e+006	-2.79572e+007	1.33577e+000	9666690	9680580	27957200	144295			58.1	0.5	109	1056.64	396	-9.63112e+006	-9.63616e+006	-2.78562e+007	1.33577e+000	9631120	9636160	27856200	143238
397	-9.66746e+006	-9.68604e+006	-2.79549e+007	1.58514e+000	9667460	9686040	27954900	171219			59	0.5	109	1454.33	397	-9.62781e+006	-9.64288e+006	-2.78360e+007	1.58514e+000	9627810	9642880	27836000	169765
398	-1.02671e+007	-1.02704e+007	-2.98211e+007	1.63203e+000	10267100	10270400	29821100	200384			93.9	0.5	40.1	2169.58	398	-1.02064e+007	-1.02121e+007	-2.96605e+007	1.63203e+000	10206400	10212100	29660500	198215
399	-1.02685e+007	-1.02801e+007	-2.98171e+007	1.58262e+000	10268500	10280100	29817100	194293			92.8	0.5	39.8	2290.72	399	-1.02117e+007	-1.02260e+007	-2.96390e+007	1.58262e+000	10211700	10226000	29639000	192002
400	-1.02313e+007	-1.03827e+007	-2.95627e+007	1.09582e+000	10231300	10382700	29562700	132578			71.6	0.5	41.3	3844.67	400	-1.01331e+007	-1.04645e+007	-2.90795e+007	1.09582e+000	10133100	10464500	29079500	128734
401	-1.02295e+007	-1.03871e+007	-2.95509e+007	5.74918e-001	10229500	10387100	29550900	69509.2			72.3	0.5	41.5	2060.63	401	-1.01300e+007	-1.04753e+007	-2.90559e+007	5.74918e-001	10130000	10475300	29055900	67448.5
402	-1.02394e+007	-1.03890e+007	-2.95894e+007	8.41885e-001	10239400	10389000	29589400	102035			72.5	0.5	40.6	2932.56	402	-1.01426e+007	-1.04731e+007	-2.91095e+007	8.41885e-001	10142600	10473100	29109500	99102.7
403	-1.02441e+007	-1.03875e+007	-2.96101e+007	1.08691e+000	10244100	10387500	29610100	131901			71.7	0.5	40.2	3679.39	403	-1.01494e+007	-1.04657e+007	-2.91450e+007	1.08691e+000	10149400	10465700	29145000	128221
404	-1.00147e+007	-1.00596e+007	-2.90007e+007	1.43945e+000	10014700	10059600	29000700	167328			110	0.5	76.6	-824.561	404	-1.00714e+007	-1.02555e+007	-2.90364e+007	1.43945e+000	10071400	10255500	29036400	168152
405	-1.00230e+007	-1.00673e+007	-2.90266e+007	1.01480e+000	10023000	10067300	29026600	118173			110	0.5	75.5	-538.222	405	-1.00781e+007	-1.02626e+007	-2.90567e+007	1.01480e+000	10078100	10262600	29056700	118711
406	-1.00057e+007	-1.00489e+007	-2.89743e+007	1.56748e+000	10005700	10048900	28974300	181876			109	0.5	77.7	-970.566	406	-1.00634e+007	-1.02425e+007	-2.90168e+007	1.56748e+000	10063400	10242500	29016800	182847
407	-1.02799e+007	-1.02860e+007	-2.98578e+007	1.42568e+000	10279900	10286000	29857800	175485			94.2	0.5	38.8	1920.54	407	-1.02258e+007	-1.02294e+007	-2.96936e+007	1.42568e+000	10225800	10229400	29693600	173564
408	-1.02819e+007	-1.02956e+007	-2.98564e+007	1.43231e+000	10281900	10295600	29856400	176307			93.2	0.5	38.4	2110.16	408	-1.02253e+007	-1.02468e+007	-2.96741e+007	1.43231e+000	10225300	10246800	29674100	174197
409	-9.65849e+006	-9.70226e+006	-2.81246e+007	2.52749e+000	9658490	9702260	28124600	276001			107	0.5	108	-681.036	409	-9.59153e+006	-9.69824e+006	-2.81752e+007	2.52749e+000	9591530	9698240	28175200	276682
410	-9.64666e+006	-9.68770e+006	-2.80770e+007	2.47676e+000	9646660	9687700	28077000	269565			107	0.5	109	-451.296	410	-9.57835e+006	-9.68051e+006	-2.81159e+007	2.47676e+000	9578350	9680510	28115900	270017
411	-9.65046e+006	-9.69202e+006	-2.80908e+007	1.72904e+000	9650460	9692020	28090800	188367			108	0.5	109	-417.633	411	-9.58653e+006	-9.68767e+006	-2.81370e+007	1.72904e+000	9586530	9687670	28137000	188785
412	-9.66050e+006	-9.70377e+006	-2.81288e+007	1.98223e+000	9660500	9703770	28128800	216525			109	0.5	108	-604.941	412	-9.59814e+006	-9.70186e+006	-2.81834e+007	1.98223e+000	9598140	9701860	28183400	217130
413	-9.67005e+006	-9.71780e+006	-2.81766e+007	1.83871e+000	9670050	9717800	28176600	201511			108	0.5	106	-618.759	413	-9.60124e+006	-9.71566e+006	-2.82367e+007	1.83871e+000	9601240	9715660	28236700	202130
414	-9.67102e+006	-9.71714e+006	-2.81730e+007	2.14549e+000	9671020	9717140	28173000	235079			109	0.5	106	-747.284	414	-9.60689e+006	-9.71633e+006	-2.82338e+007	2.14549e+000	9606890	9716330	28233800	235826
415	-1.02173e+007	-1.02647e+007	-2.98645e+007	2.68579e+000	10217300	10264700	29864500	330441			42.5	0.5	42.7	913.319	415	-1.01304e+007	-1.02369e+007	-2.98376e+007	2.68579e+000	10130400	10236900	29837600	329528
416	-1.02219e+007	-1.02682e+007	-2.98743e+007	2.31320e+000	10221900	10268200	29874300	284791			40.9	0.5	42.4	701.867	416	-1.01400e+007	-1.02425e+007	-2.98512e+007	2.31320e+000	10140000	10242500	29851200	284089
417	-1.02025e+007	-1.02533e+007	-2.98326e+007	2.77116e+000	10202500	10253300	29832600	340202			42.4	0.5	44.2	682.046	417	-1.01160e+007	-1.02285e+007	-2.98178e+007	2.77116e+000	10116000	10228500	29817800	339520
418	-1.02220e+007	-1.02666e+007	-2.98676e+007	1.67077e+000	10222000	10266600	29867600	205612			38.9	0.5	42.7	416.237	418	-1.01449e+007	-1.02436e+007	-2.98506e+007	1.67077e+000	10144900	10243600	29850600	205196
419	-1.02301e+007	-1.02740e+007	-2.98899e+007	1.72403e+000	10230100	10274000	29889900	212484			39.6	0.5	41.8	548.571	419	-1.01502e+007	-1.02483e+007	-2.98645e+007	1.72403e+000	10150200	10248300	29864500	211935
420	-1.02372e+007	-1.02792e+007	-2.99038e+007	1.30409e+000	10237200	10279200	29903800	160881			38.4	0.5	41.2	416.349	420	-1.01593e+007	-1.02538e+007	-2.98779e+007	1.30409e+000	10159300	10253800	29877900	160465
421	-1.02307e+007	-1.02730e+007	-2.98853e+007	1.28508e+000	10230700	10273000	29885300	158340			37.8	0.5	42	350.028	421	-1.01546e+007	-1.02495e+007	-2.98651e+007	1.28508e+000	10154600	10249500	29865100	157990
422	-1.01269e+007	-1.01548e+007	-2.95056e+007	2.11415e+000	10126900	10154800	29505600	254016			113	0.5	57.5	-692.135	422	-1.01435e+007	-1.01686e+007	-2.95453e+007	2.11415e+000	10143500	10168600	29545300	254708
423	-1.01341e+007	-1.01650e+007	-2.95403e+007	1.91326e+000	10134100	10165000	29540300	230404			113	0.5	56.1	-548.017	423	-1.01392e+007	-1.01752e+007	-2.95769e+007	1.91326e+000	10139200	10175200	29576900	230952
424	-1.00345e+007	-1.00736e+007	-2.90675e+007	2.32721e+000	10034500	10073600	29067500	271737			112	0.5	73.6	-918.67	424	-1.00807e+007	-1.02454e+007	-2.90844e+007	2.32721e+000	10080700	10245400	29084400	272655
425	-1.00528e+007	-1.00855e+007	-2.91305e+007	2.09735e+000	10052800	10085500	29130500	245925			113	0.5	71.1	-759.619	425	-1.00952e+007	-1.02431e+007	-2.91460e+007	2.09735e+000	10095200	10243100	29146000	246685
426	-1.00459e+007	-1.00824e+007	-2.91052e+007	2.04236e+000	10045900	10082400	29105200	239080			112	0.5	72.3	-826.482	426	-1.00919e+007	-1.02518e+007	-2.91239e+007	2.04236e+000	10091900	10251800	29123900	239907
427	-9.59965e+006	-9.70507e+006	-2.76587e+007	1.63276e+000	9599650	9705070	27658700	172949			78.1	0.5	116	3029.35	427	-9.54720e+006	-9.76591e+006	-2.73835e+007	1.63276e+000	9547200	9765910	27383500	169919
428	-9.58772e+006	-9.68503e+006	-2.76300e+007	1.10240e+000	9587720	9685030	27630000	116513			78.7	0.5	118	1909.26	428	-9.53810e+006	-9.73854e+006	-2.73737e+007	1.10240e+000	9538100	9738540	27373700	114604
429	-9.59140e+006	-9.69282e+006	-2.76372e+007	1.42824e+000	9591400	9692820	27637200	151041			77.8	0.5	117	2536.56	429	-9.54120e+006	-9.75134e+006	-2.73736e+007	1.42824e+000	9541200	9751340	27373600	148504
430	-9.78020e+006	-9.81669e+006	-2.84706e+007	2.48785e+000	9780200	9816690	28470600	278392			36.7	0.5	96	-1471.21	430	-9.77939e+006	-9.83624e+006	-2.85513e+007	2.48785e+000	9779390	9836240	28551300	279863
431	-9.76240e+006	-9.80059e+006	-2.84226e+007	2.17479e+000	9762400	9800590	28422600	242538			36.3	0.5	97.7	-1201.61	431	-9.75287e+006	-9.81716e+006	-2.84999e+007	2.17479e+000	9752870	9817160	28499900	243740
432	-9.80182e+006	-9.83490e+006	-2.85234e+007	2.20141e+000	9801820	9834900	28523400	247263			37.2	0.5	94.2	-1355.24	432	-9.81216e+006	-9.85739e+006	-2.86050e+007	2.20141e+000	9812160	9857390	28605000	248618
433	-1.01521e+007	-1.01905e+007	-2.96266e+007	1.61745e+000	10152100	10190500	29626600	195890			35.7	0.5	52.7	-201.975	433	-1.01255e+007	-1.01893e+007	-2.96483e+007	1.61745e+000	10125500	10189300	29648300	196092
434	-1.01442e+007	-1.01797e+007	-2.95901e+007	1.99236e+000	10144200	10179700	29590100	240716			35.5	0.5	54.1	-284.595	434	-1.01270e+007	-1.01809e+007	-2.96123e+007	1.99236e+000	10127000	10180900	29612300	241001
435	-1.01607e+007	-1.02000e+007	-2.96566e+007	1.38252e+000	10160700	10200000	29656600	167772			35.6	0.5	51.5	-102.708	435	-1.01254e+007	-1.01955e+007	-2.96734e+007	1.38252e+000	10125400	10195500	29673400	167875
436	-1.02938e+007	-1.03093e+007	-2.98916e+007	1.46091e+000	10293800	10309300	29891600	180254			93.4	0.5	37.1	2161.51	436	-1.02382e+007	-1.02658e+007	-2.97076e+007	1.46091e+000	10238200	10265800	29707600	178093
437	-9.61999e+006	-9.69172e+006	-2.77552e+007	2.44613e+000	9619990	9691720	27755200	260738			64.3	0.5	114	3594.81	437	-9.57327e+006	-9.71154e+006	-2.75444e+007	2.44613e+000	9573270	9711540	27544400	257143
438	-9.63109e+006	-9.70035e+006	-2.77919e+007	2.29820e+000	9631090	9700350	27791900	245602			63.8	0.5	113	3324.67	438	-9.58442e+006	-9.71602e+006	-2.75855e+007	2.29820e+000	9584420	9716020	27585500	242278
439	-9.62875e+006	-9.68512e+006	-2.77976e+007	1.87531e+000	9628750	9685120	27797600	200443			62.3	0.5	113	2389.73	439	-9.58569e+006	-9.68867e+006	-2.76181e+007	1.87531e+000	9585690	9688670	27618100	198053
440	-9.61987e+006	-9.67917e+006	-2.77673e+007	2.05998e+000	9619870	9679170	27767300	219717			62.7	0.5	114	2639.9	440	-9.57762e+006	-9.68831e+006	-2.75854e+007	2.05998e+000	9577620	9688310	27585400	217077
441	-9.60837e+006	-9.68938e+006	-2.77100e+007	2.10533e+000	9608370	9689380	27710000	223725			66.1	0.5	115	3255.74	441	-9.56146e+006	-9.72266e+006	-2.74851e+007	2.10533e+000	9561460	9722660	27485100	220469
442	-9.60976e+006	-9.68121e+006	-2.77239e+007	2.11180e+000	9609760	9681210	27723900	224596			64.5	0.5	115	2986.07	442	-9.56564e+006	-9.70491e+006	-2.75199e+007	2.11180e+000	9565640	9704910	27519900	221610
443	-9.62342e+006	-9.65737e+006	-2.79763e+007	4.09942e+000	9623420	9657370	27976300	443054			113	0.5	113	-820.948	443	-9.57421e+006	-9.65456e+006	-2.80140e+007	4.09942e+000	9574210	9654560	28014000	443875
444	-9.63296e+006	-9.66907e+006	-2.80146e+007	3.61003e+000	9632960	9669070	28014600	391209			112	0.5	112	-836.726	444	-9.58233e+006	-9.66704e+006	-2.80569e+007	3.61003e+000	9582330	9667040	28056900	392046
445	-9.64013e+006	-9.67734e+006	-2.80412e+007	2.80412e+000	9640130	9677340	28041200	304442			111	0.5	111	-687.259	445	-9.58604e+006	-9.67506e+006	-2.80860e+007	2.80412e+000	9586040	9675060	28086000	305130
446	-1.01791e+007	-1.02162e+007	-2.97043e+007	2.16195e+000	10179100	10216200	29704300	263207			33.4	0.5	49.4	23.6738	446	-1.01386e+007	-1.02079e+007	-2.97110e+007	2.16195e+000	10138600	10207900	29711000	263184
447	-1.01767e+007	-1.02104e+007	-2.96830e+007	2.14060e+000	10176700	10210400	29683000	260252			32.4	0.5	50.2	-10.6522	447	-1.01441e+007	-1.02042e+007	-2.96902e+007	2.14060e+000	10144100	10204200	29690200	260262
448	-1.01649e+007	-1.01986e+007	-2.96469e+007	1.78301e+000	10164900	10198600	29646900	216252			33.1	0.5	51.6	-86.1652	448	-1.01392e+007	-1.01951e+007	-2.96584e+007	1.78301e+000	10139200	10195100	29658400	216338
449	-1.01665e+007	-1.02038e+007	-2.96664e+007	1.81557e+000	10166500	10203800	29666400	220476			34	0.5	50.9	-84.4453	449	-1.01341e+007	-1.01989e+007	-2.96790e+007	1.81557e+000	10134100	10198900	29679000	220560
450	-1.03291e+007	-1.03542e+007	-2.99907e+007	1.66296e+000	10329100	10354200	29990700	206572			93	0.5	33.1	2669.97	450	-1.02729e+007	-1.03279e+007	-2.97874e+007	1.66296e+000	10272900	10327900	29787400	203902
451	-1.03328e+007	-1.03668e+007	-2.99933e+007	1.74203e+000	10332800	10366800	29993300	216463			91.6	0.5	32.5	3023.44	451	-1.02744e+007	-1.03504e+007	-2.97710e+007	1.74203e+000	10274400	10350400	29771000	213440
452	-1.03359e+007	-1.03951e+007	-2.99776e+007	2.36032e+000	10335900	10395100	29977600	293111			87	0.5	31.7	5036.48	452	-1.02705e+007	-1.04088e+007	-2.96968e+007	2.36032e+000	10270500	10408800	29696800	288075
453	-1.03361e+007	-1.03866e+007	-2.99870e+007	1.99693e+000	10336100	10386600	29987000	248103			88.6	0.5	31.8	3986.72	453	-1.02734e+007	-1.03911e+007	-2.97262e+007	1.99693e+000	10273400	10391100	29726200	244116
454	-1.03375e+007	-1.03663e+007	-3.01596e+007	1.84114e+000	10337500	10366300	30159600	231065			29.6	0.5	30.8	885.019	454	-1.02625e+007	-1.03365e+007	-3.01127e+007	1.84114e+000	10262500	10336500	30112700	230180
455	-1.03307e+007	-1.03598e+007	-3.01398e+007	1.95167e+000	10330700	10359800	30139800	244616			30.2	0.5	31.7	924.937	455	-1.02559e+007	-1.03302e+007	-3.00937e+007	1.95167e+000	10255900	10330200	30093700	243691
456	-1.03248e+007	-1.03549e+007	-3.01258e+007	1.66048e+000	10324800	10354900	30125800	207923			31.1	0.5	32.3	790.863	456	-1.02498e+007	-1.03252e+007	-3.00794e+007	1.66048e+000	10249800	10325200	30079400	207132
457	-9.58476e+006	-9.61851e+006	-2.78561e+007	4.03736e+000	9584760	9618510	27856100	432630			35.3	0.5	117	-851.165	457	-9.54897e+006	-9.61871e+006	-2.78927e+007	4.03736e+000	9548970	9618710	27892700	433481
458	-9.60436e+006	-9.63964e+006	-2.79229e+007	4.35856e+000	9604360	9639640	27922900	469264			34.7	0.5	115	-1076.6	458	-9.56880e+006	-9.64111e+006	-2.79644e+007	4.35856e+000	9568800	9641110	27964400	470341
459	-1.03590e+007	-1.03712e+007	-3.01581e+007	6.39599e-001	10359000	10371200	30158100	80284.4			104	0.5	29.2	596.613	459	-1.03029e+007	-1.03308e+007	-3.00491e+007	6.39599e-001	10302900	10330800	30049100	79687.8
460	-1.03502e+007	-1.03655e+007	-3.01436e+007	1.01750e+000	10350200	10365500	30143600	127591			105	0.5	29.9	907.448	460	-1.02913e+007	-1.03258e+007	-3.00404e+007	1.01750e+000	10291300	10325800	30040400	126684
461	-1.01604e+007	-1.01805e+007	-2.95774e+007	1.45017e+000	10160400	10180500	29577400	175105			121	0.5	53.9	-90.1237	461	-1.01681e+007	-1.01840e+007	-2.95840e+007	1.45017e+000	10168100	10184000	29584000	175195
462	-1.01566e+007	-1.01731e+007	-2.95508e+007	1.55874e+000	10156600	10173100	29550800	187890			122	0.5	54.8	-70.2789	462	-1.01705e+007	-1.01773e+007	-2.95539e+007	1.55874e+000	10170500	10177300	29553900	187960
463	-1.01544e+007	-1.01716e+007	-2.95470e+007	1.53533e+000	10154400	10171600	29547000	185018			121	0.5	55.1	-100.467	463	-1.01687e+007	-1.01765e+007	-2.95527e+007	1.53533e+000	10168700	10176500	29552700	185119
464	-1.02243e+007	-1.02574e+007	-2.98278e+007	1.40328e+000	10224300	10257400	29827800	172269			28.7	0.5	44.1	217.876	464	-1.01744e+007	-1.02427e+007	-2.98176e+007	1.40328e+000	10174400	10242700	29817600	172051
465	-1.02330e+007	-1.02648e+007	-2.98490e+007	1.25556e+000	10233000	10264800	29849000	154356			28	0.5	43.4	219.524	465	-1.01825e+007	-1.02493e+007	-2.98364e+007	1.25556e+000	10182500	10249300	29836400	154137
466	-1.02215e+007	-1.02536e+007	-2.98147e+007	1.28067e+000	10221500	10253600	29814700	157083			27.8	0.5	44.6	172.773	466	-1.01764e+007	-1.02404e+007	-2.98062e+007	1.28067e+000	10176400	10240400	29806200	156910
467	-1.02353e+007	-1.02695e+007	-2.98660e+007	2.01224e+000	10235300	10269500	29866000	247652			29.4	0.5	42.7	378.472	467	-1.01797e+007	-1.02526e+007	-2.98527e+007	2.01224e+000	10179700	10252600	29852700	247273
468	-1.02312e+007	-1.02660e+007	-2.98560e+007	2.26791e+000	10231200	10266000	29856000	278929			30.3	0.5	43.2	404.895	468	-1.01752e+007	-1.02494e+007	-2.98440e+007	2.26791e+000	10175200	10249400	29844000	278524
469	-9.99149e+006	-1.00160e+007	-2.89492e+007	1.78598e+000	9991490	10016000	28949200	206805			122	0.5	77	-281.301	469	-1.00179e+007	-1.01253e+007	-2.89477e+007	1.78598e+000	10017900	10125300	28947700	207086
470	-1.00058e+007	-1.00308e+007	-2.89931e+007	1.72740e+000	10005800	10030800	28993100	200626			123	0.5	75.3	-244.548	470	-1.00316e+007	-1.01398e+007	-2.89895e+007	1.72740e+000	10031600	10139800	28989500	200871
471	-1.00080e+007	-1.00338e+007	-2.89990e+007	1.37478e+000	10008000	10033800	28999000	159738			122	0.5	75.1	-210.037	471	-1.00349e+007	-1.01466e+007	-2.89961e+007	1.37478e+000	10034900	10146600	28996100	159949
472	-9.99601e+006	-1.00227e+007	-2.89610e+007	1.63823e+000	9996010	10022700	28961000	189857			121	0.5	76.5	-290.742	472	-1.00244e+007	-1.01390e+007	-2.89607e+007	1.63823e+000	10024400	10139000	28960700	190148
473	-9.97462e+006	-9.99718e+006	-2.88991e+007	1.86451e+000	9974620	9997180	28899100	215149			123	0.5	78.9	-315.688	473	-1.00004e+007	-1.01014e+007	-2.89003e+007	1.86451e+000	10000400	10101400	28900300	215465
474	-9.97806e+006	-1.00022e+007	-2.89082e+007	1.93150e+000	9978060	10002200	28908200	223025			122	0.5	78.6	-358.334	474	-1.00053e+007	-1.01110e+007	-2.89106e+007	1.93150e+000	10005300	10111000	28910600	223383
475	-9.63425e+006	-9.66947e+006	-2.80149e+007	2.17708e+000	9634250	9669470	28014900	235933			29.1	0.5	112	-638.424	475	-9.61006e+006	-9.67468e+006	-2.80604e+007	2.17708e+000	9610060	9674680	28060400	236571
476	-9.61566e+006	-9.65141e+006	-2.79597e+007	2.09579e+000	9615660	9651410	27959700	226233			28.9	0.5	114	-571.223	476	-9.59052e+006	-9.65577e+006	-2.80026e+007	2.09579e+000	9590520	9655770	28002600	226804
477	-9.61578e+006	-9.65138e+006	-2.79594e+007	1.92080e+000	9615780	9651380	27959400	207339			30	0.5	114	-527.554	477	-9.58814e+006	-9.65529e+006	-2.80031e+007	1.92080e+000	9588140	9655290	28003100	207867
478	-9.62975e+006	-9.66664e+006	-2.80078e+007	2.23238e+000	9629750	9666640	28007800	241797			30.3	0.5	112	-645.376	478	-9.60224e+006	-9.67107e+006	-2.80534e+007	2.23238e+000	9602240	9671070	28053400	242442
479	-9.65211e+006	-9.68671e+006	-2.80675e+007	2.12045e+000	9652110	9686710	28067500	230657			28.1	0.5	110	-657.583	479	-9.63264e+006	-9.69341e+006	-2.81143e+007	2.12045e+000	9632640	9693410	28114300	231314
480	-9.65082e+006	-9.68612e+006	-2.80663e+007	2.29456e+000	9650820	9686120	28066300	249572			29.3	0.5	110	-722.834	480	-9.62879e+006	-9.69245e+006	-2.81143e+007	2.29456e+000	9628790	9692450	28114300	250295
481	-1.03382e+007	-1.03704e+007	-3.01757e+007	2.55416e+000	10338200	10370400	30175700	320872			121	0.5	30.3	1113.25	481	-1.02737e+007	-1.03441e+007	-3.01325e+007	2.55416e+000	10273700	10344100	30132500	319758
482	-1.00769e+007	-1.00891e+007	-2.92251e+007	1.85571e+000	10076900	10089100	29225100	218921			28.1	0.5	66.7	-248.827	482	-1.00977e+007	-1.01738e+007	-2.92255e+007	1.85571e+000	10097700	10173800	29225500	219169
483	-1.00648e+007	-1.00799e+007	-2.91849e+007	1.39632e+000	10064800	10079900	29184900	164284			27.6	0.5	68.1	-175.058	483	-1.00865e+007	-1.01706e+007	-2.91829e+007	1.39632e+000	10086500	10170600	29182900	164459
484	-1.00659e+007	-1.00815e+007	-2.91877e+007	1.27043e+000	10065900	10081500	29187700	149502			28.7	0.5	68.1	-185.183	484	-1.00891e+007	-1.01766e+007	-2.91875e+007	1.27043e+000	10089100	10176600	29187500	149687
485	-1.00765e+007	-1.00899e+007	-2.92227e+007	1.65620e+000	10076500	10089900	29222700	195356			29.3	0.5	66.9	-257.949	485	-1.00990e+007	-1.01798e+007	-2.92249e+007	1.65620e+000	10099000	10179800	29224900	195614
486	-1.00889e+007	-1.00974e+007	-2.92661e+007	1.94761e+000	10088900	10097400	29266100	230388			28.4	0.5	65.2	-258.183	486	-1.01085e+007	-1.01757e+007	-2.92676e+007	1.94761e+000	10108500	10175700	29267600	230646
487	-1.03705e+007	-1.04169e+007	-3.00974e+007	2.52272e+000	10370500	10416900	30097400	315702			89.2	0.5	28.1	4837.23	487	-1.03109e+007	-1.04231e+007	-2.98475e+007	2.52272e+000	10310900	10423100	29847500	310865
488	-1.03744e+007	-1.04275e+007	-3.01028e+007	2.40810e+000	10374400	10427500	30102800	301500			87.3	0.5	27.5	4856.39	488	-1.03135e+007	-1.04433e+007	-2.98380e+007	2.40810e+000	10313500	10443300	29838000	296643
489	-1.03626e+007	-1.04189e+007	-3.00632e+007	2.49649e+000	10362600	10418900	30063200	311767			87	0.5	28.8	5137.01	489	-1.03005e+007	-1.04356e+007	-2.97925e+007	2.49649e+000	10300500	10435600	29792500	306630
490	-1.03594e+007	-1.04078e+007	-3.00612e+007	2.30548e+000	10359400	10407800	30061200	287837			88.8	0.5	29.3	4497.52	490	-1.02988e+007	-1.04147e+007	-2.98065e+007	2.30548e+000	10298800	10414700	29806500	283339
491	-1.03737e+007	-1.04091e+007	-3.01180e+007	1.80246e+000	10373700	10409100	30118000	225832			91.5	0.5	27.8	3139.08	491	-1.03174e+007	-1.04037e+007	-2.98936e+007	1.80246e+000	10317400	10403700	29893600	222693
492	-1.03655e+007	-1.04029e+007	-3.00911e+007	2.24553e+000	10365500	10402900	30091100	280854			91.1	0.5	28.8	3955.09	492	-1.03088e+007	-1.03985e+007	-2.98637e+007	2.24553e+000	10308800	10398500	29863700	276899
493	-1.03623e+007	-1.03869e+007	-3.02191e+007	1.77818e+000	10362300	10386900	30219100	224055			36.1	0.5	28.2	1247	493	-1.02895e+007	-1.03506e+007	-3.01435e+007	1.77818e+000	10289500	10350600	30143500	222808
494	-1.03588e+007	-1.03845e+007	-3.02124e+007	1.36483e+000	10358800	10384500	30212400	171893			35	0.5	28.7	917.871	494	-1.02850e+007	-1.03488e+007	-3.01407e+007	1.36483e+000	10285000	10348800	30140700	170975
495	-1.03653e+007	-1.03909e+007	-3.02321e+007	1.55606e+000	10365300	10390900	30232100	196232			34.1	0.5	27.9	1029.15	495	-1.02914e+007	-1.03556e+007	-3.01619e+007	1.55606e+000	10291400	10355600	30161900	195203
496	-1.01934e+007	-1.02171e+007	-2.96938e+007	1.49235e+000	10193400	10217100	29693800	181600			125	0.5	49.2	79.8344	496	-1.01815e+007	-1.02131e+007	-2.96892e+007	1.49235e+000	10181500	10213100	29689200	181520
497	-1.01858e+007	-1.02079e+007	-2.96640e+007	1.49701e+000	10185800	10207900	29664000	181808			124	0.5	50.4	41.2513	497	-1.01783e+007	-1.02056e+007	-2.96619e+007	1.49701e+000	10178300	10205600	29661900	181767
498	-1.01841e+007	-1.02052e+007	-2.96545e+007	1.18578e+000	10184100	10205200	29654500	143921			125	0.5	50.7	42.624	498	-1.01786e+007	-1.02030e+007	-2.96509e+007	1.18578e+000	10178600	10203000	29650900	143878
499	-1.01917e+007	-1.02141e+007	-2.96833e+007	1.01006e+000	10191700	10214100	29683300	122828			126	0.5	49.6	55.1842	499	-1.01835e+007	-1.02108e+007	-2.96778e+007	1.01006e+000	10183500	10210800	29677800	122772
500	-1.02046e+007	-1.02298e+007	-2.97347e+007	1.03452e+000	10204600	10229800	29734700	126229			126	0.5	47.6	79.2398	500	-1.01862e+007	-1.02238e+007	-2.97284e+007	1.03452e+000	10186200	10223800	29728400	126150
501	-1.02018e+007	-1.02260e+007	-2.97217e+007	1.16405e+000	10201800	10226000	29721700	141913			127	0.5	48.1	84.9305	501	-1.01868e+007	-1.02207e+007	-2.97152e+007	1.16405e+000	10186800	10220700	29715200	141829
502	-9.51458e+006	-9.53231e+006	-2.74838e+007	1.32162e+000	9514580	9532310	27483800	138014			98.4	0.5	128	616.918	502	-9.49600e+006	-9.51989e+006	-2.74203e+007	1.32162e+000	9496000	9519890	27420300	137397
503	-9.52060e+006	-9.54038e+006	-2.75003e+007	1.60013e+000	9520600	9540380	27500300	167304			97.4	0.5	128	834.334	503	-9.50032e+006	-9.52895e+006	-2.74289e+007	1.60013e+000	9500320	9528950	27428900	166470
504	-9.52869e+006	-9.54602e+006	-2.75277e+007	1.63572e+000	9528690	9546020	27527700	171356			98	0.5	127	789.873	504	-9.50942e+006	-9.53276e+006	-2.74622e+007	1.63572e+000	9509420	9532760	27462200	170566
505	-1.03871e+007	-1.03949e+007	-3.02267e+007	1.40608e+000	10387100	10394900	30226700	177308			104	0.5	26.4	1470.49	505	-1.03385e+007	-1.03524e+007	-3.01019e+007	1.40608e+000	10338500	10352400	30101900	175837
506	-1.03816e+007	-1.03941e+007	-3.02289e+007	1.57757e+000	10381600	10394100	30228900	198946			106	0.5	26.7	1494.1	506	-1.03282e+007	-1.03538e+007	-3.01178e+007	1.57757e+000	10328200	10353800	30117800	197452
507	-1.03786e+007	-1.03897e+007	-3.02140e+007	1.37269e+000	10378600	10389700	30214000	172943			105	0.5	27.2	1354.3	507	-1.03254e+007	-1.03482e+007	-3.00977e+007	1.37269e+000	10325400	10348200	30097700	171589
508	-9.51584e+006	-9.58936e+006	-2.74319e+007	1.74993e+000	9515840	9589360	27431900	182247			75.7	0.5	127	2105.52	508	-9.48140e+006	-9.62780e+006	-2.72527e+007	1.74993e+000	9481400	9627800	27252700	180141
509	-9.51379e+006	-9.58735e+006	-2.74255e+007	1.40634e+000	9513790	9587350	27425500	146396			74.5	0.5	127	1698.9	509	-9.47887e+006	-9.62425e+006	-2.72459e+007	1.40634e+000	9478870	9624250	27245900	144697
510	-9.50477e+006	-9.57611e+006	-2.73999e+007	1.21210e+000	9504770	9576110	27399900	125937			75.3	0.5	129	1394.34	510	-9.47154e+006	-9.61152e+006	-2.72287e+007	1.21210e+000	9471540	9611520	27228700	124543
511	-9.50593e+006	-9.57674e+006	-2.74040e+007	1.41117e+000	9505930	9576740	27404000	146662			76.3	0.5	128	1630.81	511	-9.47259e+006	-9.61248e+006	-2.72320e+007	1.41117e+000	9472590	9612480	27232000	145032
512	-1.03869e+007	-1.04177e+007	-3.03202e+007	2.33464e+000	10386900	10417700	30320200	296100			127	0.5	24.7	1025.04	512	-1.03192e+007	-1.03907e+007	-3.02775e+007	2.33464e+000	10319200	10390700	30277500	295075
513	-1.03809e+007	-1.04118e+007	-3.03023e+007	1.64986e+000	10380900	10411800	30302300	209004			126	0.5	25.4	727.254	513	-1.03139e+007	-1.03849e+007	-3.02592e+007	1.64986e+000	10313900	10384900	30259200	208277
514	-1.04255e+007	-1.04773e+007	-3.02619e+007	1.22640e+000	10425500	10477300	30261900	155161			85.8	0.5	21.8	2463.93	514	-1.03664e+007	-1.04992e+007	-2.99982e+007	1.22640e+000	10366400	10499200	29998200	152697
515	-1.04168e+007	-1.04688e+007	-3.02346e+007	1.47733e+000	10416800	10468800	30234600	186574			86.1	0.5	22.8	2965.99	515	-1.03575e+007	-1.04900e+007	-2.99710e+007	1.47733e+000	10357500	10490000	29971000	183608
516	-9.49489e+006	-9.52026e+006	-2.75444e+007	1.52123e+000	9494890	9520260	27544400	159430			33.4	0.5	128	-158.508	516	-9.47070e+006	-9.51913e+006	-2.75640e+007	1.52123e+000	9470700	9519130	27564000	159588
517	-9.48832e+006	-9.51441e+006	-2.75271e+007	9.52712e-001	9488320	9514410	27527100	99721.2			32.5	0.5	129	-108.121	517	-9.46471e+006	-9.51372e+006	-2.75479e+007	9.52712e-001	9464710	9513720	27547900	99829.3
518	-9.49912e+006	-9.52323e+006	-2.75523e+007	1.86902e+000	9499120	9523230	27552300	195995			34.6	0.5	128	-175.992	518	-9.47387e+006	-9.52154e+006	-2.75707e+007	1.86902e+000	9473870	9521540	27570700	196171
519	-1.04181e+007	-1.04524e+007	-3.02565e+007	1.22399e+000	10418100	10452400	30256500	154756			91.5	0.5	22.8	2131.88	519	-1.03632e+007	-1.04523e+007	-3.00320e+007	1.22399e+000	10363200	10452300	30032000	152624
520	-1.04219e+007	-1.04604e+007	-3.02639e+007	1.12434e+000	10421900	10460400	30263900	142236			90.3	0.5	22.5	2052.44	520	-1.03653e+007	-1.04652e+007	-3.00276e+007	1.12434e+000	10365300	10465200	30027600	140184
521	-1.04130e+007	-1.04510e+007	-3.02371e+007	1.04883e+000	10413000	10451000	30237100	132449			90.6	0.5	23.3	1883.02	521	-1.03571e+007	-1.04548e+007	-3.00047e+007	1.04883e+000	10357100	10454800	30004700	130566
522	-1.04284e+007	-1.04620e+007	-3.02887e+007	1.96591e+000	10428400	10462000	30288700	249085			91.7	0.5	21.8	3417.01	522	-1.03737e+007	-1.04625e+007	-3.00648e+007	1.96591e+000	10373700	10462500	30064800	245668
523	-1.04279e+007	-1.04565e+007	-3.02923e+007	2.05779e+000	10427900	10456500	30292300	260766			93.2	0.5	21.9	3414.59	523	-1.03744e+007	-1.04503e+007	-3.00800e+007	2.05779e+000	10374400	10450300	30080000	257352
524	-1.01122e+007	-1.01155e+007	-2.93432e+007	1.25733e+000	10112200	10115500	29343200	149499			131	0.5	61.9	12.5956	524	-1.01223e+007	-1.01691e+007	-2.93309e+007	1.25733e+000	10122300	10169100	29330900	149487
525	-1.01052e+007	-1.01102e+007	-2.93198e+007	1.08281e+000	10105200	10110200	29319800	128548			131	0.5	62.8	12.9792	525	-1.01158e+007	-1.01669e+007	-2.93066e+007	1.08281e+000	10115800	10166900	29306600	128535
526	-1.01201e+007	-1.01214e+007	-2.93693e+007	1.18067e+000	10120100	10121400	29369300	140628			131	0.5	61	16.9889	526	-1.01292e+007	-1.01708e+007	-2.93573e+007	1.18067e+000	10129200	10170800	29357300	140611
527	-9.48713e+006	-9.50432e+006	-2.73996e+007	8.96051e-001	9487130	9504320	27399600	93003.5			52.1	0.5	131	377.679	527	-9.47133e+006	-9.49836e+006	-2.73410e+007	8.96051e-001	9471330	9498360	27341000	92625.8
528	-9.49437e+006	-9.51285e+006	-2.74207e+007	1.25730e+000	9494370	9512850	27420700	130701			52.7	0.5	130	566.739	528	-9.47776e+006	-9.50779e+006	-2.73578e+007	1.25730e+000	9477760	9507790	27357800	130134
529	-9.49720e+006	-9.51228e+006	-2.74328e+007	1.14705e+000	9497200	9512280	27432800	119337			51.5	0.5	130	466.115	529	-9.48149e+006	-9.50400e+006	-2.73769e+007	1.14705e+000	9481490	9504000	27376900	118871
530	-9.48906e+006	-9.50350e+006	-2.74083e+007	1.02014e+000	9489060	9503500	27408300	105944			51.2	0.5	131	391.395	530	-9.47420e+006	-9.49556e+006	-2.73555e+007	1.02014e+000	9474200	9495560	27355500	105553
531	-9.47904e+006	-9.49546e+006	-2.73754e+007	8.22279e-001	9479040	9495460	27375400	85195.6			51.7	0.5	132	328.439	531	-9.46408e+006	-9.48991e+006	-2.73198e+007	8.22279e-001	9464080	9489910	27319800	84867.2
532	-9.47760e+006	-9.49604e+006	-2.73689e+007	6.58515e-001	9477600	9496040	27368900	68198.6			52.5	0.5	132	277.363	532	-9.46241e+006	-9.49336e+006	-2.73096e+007	6.58515e-001	9462410	9493360	27309600	67921.2
533	-1.04333e+007	-1.04989e+007	-3.02721e+007	1.96281e+000	10433300	10498900	30272100	248554			71.7	0.5	20.9	4351.51	533	-1.03706e+007	-1.05365e+007	-2.99782e+007	1.96281e+000	10370600	10536500	29978200	244203
534	-9.81883e+006	-9.82374e+006	-2.84608e+007	9.15143e-001	9818830	9823740	28460800	102392			133	0.5	95.2	-183.541	534	-9.83707e+006	-9.85287e+006	-2.84812e+007	9.15143e-001	9837070	9852870	28481200	102576
535	-9.81387e+006	-9.81967e+006	-2.84491e+007	8.25422e-001	9813870	9819670	28449100	92276.6			133	0.5	95.6	-163.697	535	-9.83273e+006	-9.84698e+006	-2.84694e+007	8.25422e-001	9832730	9846980	28469400	92440.3
536	-9.82489e+006	-9.82846e+006	-2.84740e+007	8.02520e-001	9824890	9828460	28474000	89875.9			133	0.5	94.7	-153.596	536	-9.84198e+006	-9.86155e+006	-2.84926e+007	8.02520e-001	9841980	9861550	28492600	90029.5
537	-9.80678e+006	-9.81376e+006	-2.84321e+007	1.12700e+000	9806780	9813760	28432100	125839			132	0.5	96.3	-241.179	537	-9.82684e+006	-9.83724e+006	-2.84551e+007	1.12700e+000	9826840	9837240	28455100	126080
538	-9.80925e+006	-9.81593e+006	-2.84385e+007	1.05886e+000	9809250	9815930	28438500	118284			132	0.5	96.1	-234.887	538	-9.82933e+006	-9.84001e+006	-2.84625e+007	1.05886e+000	9829330	9840010	28462500	118519
539	-1.04702e+007	-1.05276e+007	-3.03939e+007	2.24221e+000	10470200	10527600	30393900	286171			79	0.5	16.7	4747.21	539	-1.04101e+007	-1.05614e+007	-3.01149e+007	2.24221e+000	10410100	10561400	30114900	281423
540	-1.04627e+007	-1.05219e+007	-3.03694e+007	2.52118e+000	10462700	10521900	30369400	321269			78.5	0.5	17.6	5429.78	540	-1.04017e+007	-1.05563e+007	-3.00853e+007	2.52118e+000	10401700	10556300	30085300	315839
541	-1.04536e+007	-1.05143e+007	-3.03394e+007	2.16358e+000	10453600	10514300	30339400	275167			78.4	0.5	18.6	4692.4	541	-1.03922e+007	-1.05500e+007	-3.00528e+007	2.16358e+000	10392200	10550000	30052800	270475
542	-1.04588e+007	-1.04910e+007	-3.05479e+007	7.49542e-001	10458800	10491000	30547900	96486.4			134	0.5	16	321.568	542	-1.03840e+007	-1.04630e+007	-3.05083e+007	7.49542e-001	10384000	10463000	30508300	96164.8
543	-1.04641e+007	-1.04964e+007	-3.05645e+007	4.52727e-001	10464100	10496400	30564500	58341.2			134	0.5	15.4	197.124	543	-1.03889e+007	-1.04681e+007	-3.05242e+007	4.52727e-001	10388900	10468100	30524200	58144.1
544	-1.04644e+007	-1.04961e+007	-3.05633e+007	5.19471e-001	10464400	10496100	30563300	66937.6			133	0.5	15.4	231.742	544	-1.03893e+007	-1.04676e+007	-3.05216e+007	5.19471e-001	10389300	10467600	30521600	66705.8
545	-1.04585e+007	-1.04902e+007	-3.05451e+007	8.10388e-001	10458500	10490200	30545100	104301			133	0.5	16.1	358.153	545	-1.03839e+007	-1.04619e+007	-3.05038e+007	8.10388e-001	10383900	10461900	30503800	103943
546	-1.04531e+007	-1.04857e+007	-3.05321e+007	9.53678e-001	10453100	10485700	30532100	122637			135	0.5	16.7	395.491	546	-1.03782e+007	-1.04582e+007	-3.04943e+007	9.53678e-001	10378200	10458200	30494300	122242
547	-1.04614e+007	-1.04939e+007	-3.05572e+007	9.53967e-001	10461400	10493900	30557200	122875			135	0.5	15.7	402.895	547	-1.03859e+007	-1.04660e+007	-3.05186e+007	9.53967e-001	10385900	10466000	30518600	122472
548	-1.04666e+007	-1.04842e+007	-3.05123e+007	1.44363e+000	10466600	10484200	30512300	185448			32.5	0.5	16.9	1210.37	548	-1.03927e+007	-1.04436e+007	-3.04203e+007	1.44363e+000	10392700	10443600	30420300	184238
549	-1.04776e+007	-1.04943e+007	-3.05426e+007	1.35495e+000	10477600	10494300	30542600	174403			32.5	0.5	15.7	1159.45	549	-1.04037e+007	-1.04532e+007	-3.04485e+007	1.35495e+000	10403700	10453200	30448500	173243
550	-1.04794e+007	-1.04969e+007	-3.05516e+007	1.35981e+000	10479400	10496900	30551600	175128			31.4	0.5	15.4	1130.97	550	-1.04034e+007	-1.04562e+007	-3.04610e+007	1.35981e+000	10403400	10456200	30461000	173997
551	-9.43042e+006	-9.45446e+006	-2.73400e+007	9.46555e-001	9430420	9454460	27340000	97746.9			31.3	0.5	136	-89.8467	551	-9.41163e+006	-9.45411e+006	-2.73573e+007	9.46555e-001	9411630	9454110	27357300	97836.7
552	-9.44732e+006	-9.47851e+006	-2.74214e+007	1.58242e+000	9447320	9478510	27421400	164357			134	0.5	134	-215.345	552	-9.42100e+006	-9.47810e+006	-2.74460e+007	1.58242e+000	9421000	9478100	27446000	164572
553	-9.45787e+006	-9.48953e+006	-2.74559e+007	1.31286e+000	9457870	9489530	27455900	136699			135	0.5	133	-180.381	553	-9.43184e+006	-9.48922e+006	-2.74806e+007	1.31286e+000	9431840	9489220	27480600	136879
554	-9.45393e+006	-9.48515e+006	-2.74419e+007	1.83133e+000	9453930	9485150	27441900	190492			133	0.5	133	-245.153	554	-9.42748e+006	-9.48462e+006	-2.74662e+007	1.83133e+000	9427480	9484620	27466200	190737
555	-9.43740e+006	-9.46820e+006	-2.73892e+007	9.71493e-001	9437400	9468200	27389200	100669			134	0.5	135	-125.524	555	-9.41082e+006	-9.46752e+006	-2.74129e+007	9.71493e-001	9410820	9467520	27412900	100794
556	-9.44289e+006	-9.47357e+006	-2.74056e+007	1.05981e+000	9442890	9473570	27405600	109951			133	0.5	135	-139.248	556	-9.41632e+006	-9.47294e+006	-2.74296e+007	1.05981e+000	9416320	9472940	27429600	110090
557	-1.04240e+007	-1.04525e+007	-3.04252e+007	1.47582e+000	10424000	10452500	30425200	188475			14.4	0.5	21	684.976	557	-1.03392e+007	-1.04214e+007	-3.03829e+007	1.47582e+000	10339200	10421400	30382900	187790
558	-1.04210e+007	-1.04490e+007	-3.04140e+007	1.72334e+000	10421000	10449000	30414000	219926			15.3	0.5	21.5	804.133	558	-1.03370e+007	-1.04180e+007	-3.03712e+007	1.72334e+000	10337000	10418000	30371200	219122
559	-1.05026e+007	-1.05148e+007	-3.05393e+007	2.00812e+000	10502600	10514800	30539300	258542			100	0.5	13.6	2816.76	559	-1.04543e+007	-1.04916e+007	-3.03651e+007	2.00812e+000	10454300	10491600	30365100	255726
560	-1.04943e+007	-1.05051e+007	-3.05151e+007	2.23114e+000	10494300	10505100	30515100	286797			101	0.5	14.7	3048.01	560	-1.04468e+007	-1.04801e+007	-3.03458e+007	2.23114e+000	10446800	10480100	30345800	283749
561	-1.04842e+007	-1.04938e+007	-3.04851e+007	2.18214e+000	10484200	10493800	30485100	279945			101	0.5	15.8	2951.55	561	-1.04367e+007	-1.04672e+007	-3.03177e+007	2.18214e+000	10436700	10467200	30317700	276994
562	-1.04971e+007	-1.05504e+007	-3.04810e+007	2.03505e+000	10497100	10550400	30481000	261194			70	0.5	13.7	4220.07	562	-1.04377e+007	-1.05794e+007	-3.02094e+007	2.03505e+000	10437700	10579400	30209400	256974
563	-1.04876e+007	-1.05426e+007	-3.04501e+007	2.58522e+000	10487600	10542600	30450100	331148			70.8	0.5	14.8	5425.31	563	-1.04277e+007	-1.05736e+007	-3.01746e+007	2.58522e+000	10427700	10573600	30174600	325723
564	-1.04772e+007	-1.05340e+007	-3.04161e+007	2.36247e+000	10477200	10534000	30416100	301954			71.3	0.5	15.9	5029.3	564	-1.04166e+007	-1.05663e+007	-3.01361e+007	2.36247e+000	10416600	10566300	30136100	296925
565	-1.05025e+007	-1.05193e+007	-3.05342e+007	2.05482e+000	10502500	10519300	30534200	264488			51	0.5	13.8	3096.12	565	-1.04505e+007	-1.04939e+007	-3.03471e+007	2.05482e+000	10450500	10493900	30347100	261391
566	-1.04940e+007	-1.05099e+007	-3.05092e+007	2.38859e+000	10494000	10509900	30509200	306944			50.7	0.5	14.8	3541.28	566	-1.04425e+007	-1.04832e+007	-3.03253e+007	2.38859e+000	10442500	10483200	30325300	303402
567	-1.04836e+007	-1.04987e+007	-3.04776e+007	2.23332e+000	10483600	10498700	30477600	286397			50.7	0.5	16	3289.88	567	-1.04321e+007	-1.04712e+007	-3.02949e+007	2.23332e+000	10432100	10471200	30294900	283107
568	-1.03219e+007	-1.03492e+007	-3.01053e+007	1.46433e+000	10321900	10349200	30105300	183122			14.1	0.5	33.3	423.863	568	-1.02589e+007	-1.03277e+007	-3.00806e+007	1.46433e+000	10258900	10327700	30080600	182698
569	-1.03294e+007	-1.03569e+007	-3.01290e+007	1.18312e+000	10329400	10356900	30129000	148187			13.7	0.5	32.3	355.658	569	-1.02639e+007	-1.03345e+007	-3.01034e+007	1.18312e+000	10263900	10334500	30103400	147831
570	-1.03122e+007	-1.03395e+007	-3.00755e+007	1.31935e+000	10312200	10339500	30075500	164667			14.1	0.5	34.4	360.909	570	-1.02522e+007	-1.03192e+007	-3.00522e+007	1.31935e+000	10252200	10319200	30052200	164306
571	-1.02288e+007	-1.02492e+007	-2.97896e+007	1.45242e+000	10228800	10249200	29789600	177886			14.2	0.5	45.2	194.601	571	-1.02037e+007	-1.02400e+007	-2.97772e+007	1.45242e+000	10203700	10240000	29777200	177691
572	-1.02347e+007	-1.02558e+007	-2.98110e+007	1.11669e+000	10234700	10255800	29811000	136961			13.9	0.5	44.3	164.32	572	-1.02060e+007	-1.02456e+007	-2.97976e+007	1.11669e+000	10206000	10245600	29797600	136796
573	-1.02205e+007	-1.02397e+007	-2.97590e+007	1.31562e+000	10220500	10239700	29759000	160806			14.1	0.5	46.3	161.337	573	-1.01992e+007	-1.02316e+007	-2.97473e+007	1.31562e+000	10199200	10231600	29747300	160644
574	-1.01452e+007	-1.01483e+007	-2.94610e+007	1.61648e+000	10145200	10148300	29461000	193718			14.2	0.5	57.3	76.6916	574	-1.01512e+007	-1.01680e+007	-2.94501e+007	1.61648e+000	10151200	10168000	29450100	193642
575	-1.01512e+007	-1.01557e+007	-2.94850e+007	1.29651e+000	10151200	10155700	29485000	155622			14	0.5	56.4	73.7226	575	-1.01576e+007	-1.01704e+007	-2.94736e+007	1.29651e+000	10157600	10170400	29473600	155548
576	-1.01372e+007	-1.01386e+007	-2.94290e+007	1.41905e+000	10137200	10138600	29429000	169697			14.2	0.5	58.5	57.6906	576	-1.01425e+007	-1.01644e+007	-2.94181e+007	1.41905e+000	10142500	10164400	29418100	169639
577	-9.71021e+006	-9.73089e+006	-2.81900e+007	1.54619e+000	9710210	9730890	28190000	169694			14.3	0.5	105	-327.598	577	-9.72237e+006	-9.74041e+006	-2.82167e+007	1.54619e+000	9722370	9740410	28216700	170022
578	-9.71932e+006	-9.73913e+006	-2.82145e+007	1.23107e+000	9719320	9739130	28214500	135346			14	0.5	105	-252.998	578	-9.73395e+006	-9.74889e+006	-2.82398e+007	1.23107e+000	9733950	9748890	28239800	135599
579	-9.69901e+006	-9.72104e+006	-2.81609e+007	1.42826e+000	9699010	9721040	28160900	156426			14.3	0.5	107	-297.277	579	-9.70830e+006	-9.72988e+006	-2.81877e+007	1.42826e+000	9708300	9729880	28187700	156724
580	-1.05075e+007	-1.05122e+007	-3.05858e+007	1.66189e+000	10507500	10512200	30585800	214555			40.6	0.5	13.2	1868.61	580	-1.04532e+007	-1.04666e+007	-3.04537e+007	1.66189e+000	10453200	10466600	30453700	212686
581	-1.05049e+007	-1.05122e+007	-3.05883e+007	1.56363e+000	10504900	10512200	30588300	201893			39.2	0.5	13.2	1695.29	581	-1.04468e+007	-1.04671e+007	-3.04621e+007	1.56363e+000	10446800	10467100	30462100	200198
582	-1.04956e+007	-1.05030e+007	-3.05599e+007	1.72624e+000	10495600	10503000	30559900	222478			39.6	0.5	14.3	1864.01	582	-1.04377e+007	-1.04580e+007	-3.04341e+007	1.72624e+000	10437700	10458000	30434100	220614
583	-1.04981e+007	-1.05026e+007	-3.05559e+007	2.04671e+000	10498100	10502600	30555900	263724			41.2	0.5	14.3	2332.41	583	-1.04444e+007	-1.04566e+007	-3.04216e+007	2.04671e+000	10444400	10456600	30421600	261391
584	-1.05120e+007	-1.05147e+007	-3.05917e+007	1.39133e+000	10512000	10514700	30591700	179699			41.7	0.5	12.8	1614.43	584	-1.04609e+007	-1.04686e+007	-3.04544e+007	1.39133e+000	10460900	10468600	30454400	178085
585	-1.05182e+007	-1.05206e+007	-3.06096e+007	9.75998e-001	10518200	10520600	30609600	126204			42.1	0.5	12.1	1171.74	585	-1.04689e+007	-1.04736e+007	-3.04669e+007	9.75998e-001	10468900	10473600	30466900	125032
586	-1.05266e+007	-1.05301e+007	-3.06400e+007	9.33748e-001	10526600	10530100	30640000	120977			41.4	0.5	11.1	1110.75	586	-1.04765e+007	-1.04834e+007	-3.04990e+007	9.33748e-001	10476500	10483400	30499000	119866
587	-1.00900e+007	-1.00983e+007	-2.92693e+007	7.05455e-001	10090000	10098300	29269300	83468.2			128	0.5	64.8	-10.1105	587	-1.01038e+007	-1.01670e+007	-2.92571e+007	7.05455e-001	10103800	10167000	29257100	83478.3
588	-1.00966e+007	-1.01041e+007	-2.92908e+007	7.28810e-001	10096600	10104100	29290800	86356.1			129	0.5	64	-5.76212	588	-1.01093e+007	-1.01682e+007	-2.92787e+007	7.28810e-001	10109300	10168200	29278700	86361.9
589	-1.00940e+007	-1.01029e+007	-2.92815e+007	9.20806e-001	10094000	10102900	29281500	109039			128	0.5	64.4	-18.3643	589	-1.01078e+007	-1.01703e+007	-2.92703e+007	9.20806e-001	10107800	10170300	29270300	109058
590	-1.02449e+007	-1.02707e+007	-2.98613e+007	6.31451e-001	10244900	10270700	29861300	77700.9			98.8	0.5	40.6	504.463	590	-1.01617e+007	-1.02289e+007	-2.97740e+007	6.31451e-001	10161700	10228900	29774000	77196.4
591	-1.02534e+007	-1.02745e+007	-2.98685e+007	6.51862e-001	10253400	10274500	29868500	80257.1			98.2	0.5	40.1	582.119	591	-1.01730e+007	-1.02303e+007	-2.97684e+007	6.51862e-001	10173000	10230300	29768400	79675
592	-1.02429e+007	-1.02673e+007	-2.98494e+007	6.39308e-001	10242900	10267300	29849400	78607.2			98.1	0.5	40.8	538.187	592	-1.01595e+007	-1.02241e+007	-2.97565e+007	6.39308e-001	10159500	10224100	29756500	78069
593	-1.02501e+007	-1.02900e+007	-2.99353e+007	1.02137e+000	10250100	10290000	29935300	126271			37.8	0.5	39.9	366.047	593	-1.01730e+007	-1.02636e+007	-2.99042e+007	1.02137e+000	10173000	10263600	29904200	125905
594	-1.02528e+007	-1.02920e+007	-2.99407e+007	7.12025e-001	10252800	10292000	29940700	88059.6			36.8	0.5	39.7	248.48	594	-1.01774e+007	-1.02662e+007	-2.99105e+007	7.12025e-001	10177400	10266200	29910500	87811.1
595	-1.02472e+007	-1.02868e+007	-2.99249e+007	5.36054e-001	10247200	10286800	29924900	66226.5			36.6	0.5	40.4	166.938	595	-1.01726e+007	-1.02623e+007	-2.98994e+007	5.36054e-001	10172600	10262300	29899400	66059.6
596	-1.02427e+007	-1.02834e+007	-2.99156e+007	9.71304e-001	10242700	10283400	29915600	119923			37.4	0.5	40.7	307.987	596	-1.01668e+007	-1.02585e+007	-2.98896e+007	9.71304e-001	10166800	10258500	29889600	119615
597	-1.02149e+007	-1.02572e+007	-2.98362e+007	1.03433e+000	10214900	10257200	29836200	127028			35.8	0.5	44.1	169.731	597	-1.01486e+007	-1.02390e+007	-2.98281e+007	1.03433e+000	10148600	10239000	29828100	126858
598	-1.02132e+007	-1.02568e+007	-2.98362e+007	1.13169e+000	10213200	10256800	29836200	138982			36.8	0.5	44	208.49	598	-1.01428e+007	-1.02371e+007	-2.98263e+007	1.13169e+000	10142800	10237100	29826300	138774
599	-1.02212e+007	-1.02633e+007	-2.98548e+007	9.53341e-001	10221200	10263300	29854800	117227			36.2	0.5	43.3	187.277	599	-1.01514e+007	-1.02434e+007	-2.98432e+007	9.53341e-001	10151400	10243400	29843200	117040
600	-1.03072e+007	-1.03672e+007	-2.98885e+007	9.71826e-001	10307200	10367200	29888500	119974			87.3	0.5	34.9	2093.56	600	-1.02398e+007	-1.03745e+007	-2.96055e+007	9.71826e-001	10239800	10374500	29605500	117880
601	-1.03012e+007	-1.03660e+007	-2.98652e+007	9.22034e-001	10301200	10366000	29865200	113660			86.8	0.5	35.4	2040.43	601	-1.02325e+007	-1.03769e+007	-2.95735e+007	9.22034e-001	10232500	10376900	29573500	111620
602	-1.02965e+007	-1.03559e+007	-2.98559e+007	7.90551e-001	10296500	10355900	29855900	97383			87.5	0.5	35.9	1693.51	602	-1.02287e+007	-1.03598e+007	-2.95749e+007	7.90551e-001	10228700	10359800	29574900	95689.5
603	-9.97821e+006	-1.00053e+007	-2.89056e+007	1.12908e+000	9978210	10005300	28905600	130355			33.4	0.5	79	-377.389	603	-1.00152e+007	-1.01393e+007	-2.89227e+007	1.12908e+000	10015200	10139300	28922700	130732
604	-9.98652e+006	-1.00156e+007	-2.89293e+007	1.17273e+000	9986520	10015600	28929300	135620			34	0.5	78.2	-403.922	604	-1.00251e+007	-1.01564e+007	-2.89463e+007	1.17273e+000	10025100	10156400	28946300	136024
605	-9.98603e+006	-1.00140e+007	-2.89289e+007	1.13148e+000	9986030	10014000	28928900	130843			33	0.5	78.1	-347.277	605	-1.00223e+007	-1.01489e+007	-2.89421e+007	1.13148e+000	10022300	10148900	28942100	131191
606	-1.02626e+007	-1.02996e+007	-2.99616e+007	9.20224e-001	10262600	10299600	29961600	113971			118	0.5	38.9	236.651	606	-1.02031e+007	-1.02797e+007	-2.99402e+007	9.20224e-001	10203100	10279700	29940200	113734
607	-1.02554e+007	-1.02931e+007	-2.99424e+007	9.19949e-001	10255400	10293100	29942400	113790			118	0.5	39.6	219.726	607	-1.01961e+007	-1.02739e+007	-2.99233e+007	9.19949e-001	10196100	10273900	29923300	113571
608	-1.02551e+007	-1.02923e+007	-2.99396e+007	7.79273e-001	10255100	10292300	29939600	96372.7			118	0.5	39.7	176.978	608	-1.01979e+007	-1.02739e+007	-2.99216e+007	7.79273e-001	10197900	10273900	29921600	96195.7
609	-1.01315e+007	-1.01435e+007	-2.94550e+007	1.37324e+000	10131500	10143500	29455000	164477			30	0.5	58.5	-164.182	609	-1.01531e+007	-1.01608e+007	-2.94648e+007	1.37324e+000	10153100	10160800	29464800	164641
610	-1.01378e+007	-1.01520e+007	-2.94835e+007	1.57265e+000	10137800	10152000	29483500	188716			29.6	0.5	57.4	-166.515	610	-1.01587e+007	-1.01595e+007	-2.94932e+007	1.57265e+000	10158700	10159500	29493200	188883
611	-1.01969e+007	-1.02130e+007	-2.96738e+007	6.41260e-001	10196900	10213000	29673800	77938.5			92.4	0.5	46	721.551	611	-1.00948e+007	-1.01570e+007	-2.95468e+007	6.41260e-001	10094800	10157000	29546800	77216.9
612	-1.02104e+007	-1.02165e+007	-2.96746e+007	7.09083e-001	10210400	10216500	29674600	86200.8			91.9	0.5	45.4	919.99	612	-1.01158e+007	-1.01564e+007	-2.95235e+007	7.09083e-001	10115800	10156400	29523500	85280.8
613	-1.01963e+007	-1.02081e+007	-2.96541e+007	7.03597e-001	10196300	10208100	29654100	85408.4			91.8	0.5	46.3	868.8	613	-1.00938e+007	-1.01484e+007	-2.95127e+007	7.03597e-001	10093800	10148400	29512700	84539.6
614	-1.00215e+007	-1.00692e+007	-2.90185e+007	1.46848e+000	10021500	10069200	29018500	170919			108	0.5	76.2	-909.619	614	-1.00823e+007	-1.02791e+007	-2.90574e+007	1.46848e+000	10082300	10279100	29057400	171829
615	-1.00290e+007	-1.00767e+007	-2.90418e+007	1.08645e+000	10029000	10076700	29041800	126656			109	0.5	75.1	-620.045	615	-1.00876e+007	-1.02834e+007	-2.90748e+007	1.08645e+000	10087600	10283400	29074800	127276
616	-9.99545e+006	-1.00200e+007	-2.89614e+007	1.18680e+000	9995450	10020000	28961400	137539			29.4	0.5	76.5	-238.753	616	-1.00252e+007	-1.01391e+007	-2.89637e+007	1.18680e+000	10025200	10139100	28963700	137778
617	-1.00011e+007	-1.00282e+007	-2.89763e+007	1.73876e+000	10001100	10028200	28976300	201721			30.5	0.5	76.1	-402.423	617	-1.00334e+007	-1.01556e+007	-2.89809e+007	1.73876e+000	10033400	10155600	28980900	202123
618	-1.00067e+007	-1.00325e+007	-2.89948e+007	1.31527e+000	10006700	10032500	28994800	152780			29.8	0.5	75.3	-273.74	618	-1.00371e+007	-1.01540e+007	-2.89975e+007	1.31527e+000	10037100	10154000	28997500	153054
619	-1.00942e+007	-1.01232e+007	-2.94093e+007	1.26740e+000	10094200	10123200	29409300	151289			44.1	0.5	62.9	-970.207	619	-1.01492e+007	-1.01586e+007	-2.94991e+007	1.26740e+000	10149200	10158600	29499100	152259
620	-1.00915e+007	-1.01309e+007	-2.94436e+007	1.32923e+000	10091500	10130900	29443600	159010			44.8	0.5	61.8	-1017.38	620	-1.01221e+007	-1.01616e+007	-2.95382e+007	1.32923e+000	10122100	10161600	29538200	160027
621	-1.00946e+007	-1.01280e+007	-2.94284e+007	1.31571e+000	10094600	10128000	29428400	157247			43.7	0.5	62	-913.415	621	-1.01336e+007	-1.01580e+007	-2.95120e+007	1.31571e+000	10133600	10158000	29512000	158160
622	-9.79376e+006	-9.81309e+006	-2.84423e+007	1.37720e+000	9793760	9813090	28442300	153852			27.4	0.5	96.4	-492.667	622	-9.81987e+006	-9.83011e+006	-2.84858e+007	1.37720e+000	9819870	9830110	28485800	154344
623	-9.78101e+006	-9.80192e+006	-2.84095e+007	1.16732e+000	9781010	9801920	28409500	130103			27	0.5	97.5	-408.095	623	-9.80242e+006	-9.81779e+006	-2.84529e+007	1.16732e+000	9802420	9817790	28452900	130511
624	-9.78232e+006	-9.80406e+006	-2.84169e+007	1.43399e+000	9782320	9804060	28416900	159905			27.9	0.5	97.4	-527.448	624	-9.80262e+006	-9.82032e+006	-2.84630e+007	1.43399e+000	9802620	9820320	28463000	160432
625	-1.01084e+007	-1.01108e+007	-2.93322e+007	1.43288e+000	10108400	10110800	29332200	170243			27.4	0.5	62.7	-154.924	625	-1.01235e+007	-1.01705e+007	-2.93343e+007	1.43288e+000	10123500	10170500	29334300	170398
626	-1.01116e+007	-1.01124e+007	-2.93438e+007	1.49863e+000	10111600	10112400	29343800	178190			28.5	0.5	62.4	-191.328	626	-1.01272e+007	-1.01710e+007	-2.93487e+007	1.49863e+000	10127200	10171000	29348700	178381
627	-9.68653e+006	-9.79001e+006	-2.79288e+007	5.46233e-001	9686530	9790010	27928800	58983.8			66	0.5	104	1277.31	627	-9.60843e+006	-9.80066e+006	-2.75990e+007	5.46233e-001	9608430	9800660	27599000	57706.5
628	-9.68228e+006	-9.79707e+006	-2.79044e+007	5.29736e-001	9682280	9797070	27904400	57115.3			66.7	0.5	104	1301.97	628	-9.60266e+006	-9.82172e+006	-2.75544e+007	5.29736e-001	9602660	9821720	27554400	55813.3
629	-9.68729e+006	-9.80150e+006	-2.79205e+007	4.95052e-001	9687290	9801500	27920500	53436.2			66.5	0.5	103	1244.36	629	-9.60459e+006	-9.81978e+006	-2.75642e+007	4.95052e-001	9604590	9819780	27564200	52191.9
630	-9.69575e+006	-9.80225e+006	-2.84961e+007	1.92856e+000	9695750	9802250	28496100	215928			52.7	0.5	96.2	-1700.31	630	-9.54864e+006	-9.80258e+006	-2.86445e+007	1.92856e+000	9548640	9802580	28644500	217628
631	-1.01077e+007	-1.01108e+007	-2.93293e+007	1.39019e+000	10107700	10110800	29329300	165141			26.3	0.5	62.7	-120.769	631	-1.01217e+007	-1.01685e+007	-2.93290e+007	1.39019e+000	10121700	10168500	29329000	165262
632	-1.01608e+007	-1.01754e+007	-2.95560e+007	8.17499e-001	10160800	10175400	29556000	98578.6			124	0.5	54.5	-8.49565	632	-1.01754e+007	-1.01786e+007	-2.95544e+007	8.17499e-001	10175400	10178600	29554400	98587.1
633	-1.01564e+007	-1.01698e+007	-2.95377e+007	8.09834e-001	10156400	10169800	29537700	97536			124	0.5	55.2	-18.7683	633	-1.01741e+007	-1.01749e+007	-2.95370e+007	8.09834e-001	10174100	10174900	29537000	97554.8
634	-1.01558e+007	-1.01686e+007	-2.95334e+007	7.31446e-001	10155800	10168600	29533400	88070.4			125	0.5	55.3	-12.3522	634	-1.01730e+007	-1.01756e+007	-2.95316e+007	7.31446e-001	10173000	10175600	29531600	88082.8
635	-1.00410e+007	-1.01584e+007	-2.96063e+007	1.22313e+000	10041000	10158400	29606300	147737			52.3	0.5	56.1	-848.703	635	-9.88651e+006	-1.01501e+007	-2.97270e+007	1.22313e+000	9886510	10150100	29727000	148586
636	-1.00383e+007	-1.01552e+007	-2.95962e+007	1.15152e+000	10038300	10155200	29596200	138994			51.8	0.5	57	-990.396	636	-9.89953e+006	-1.01554e+007	-2.97356e+007	1.15152e+000	9899530	10155400	29735600	139985
637	-1.00243e+007	-1.01520e+007	-2.95969e+007	1.46167e+000	10024300	10152000	29596900	176408			53.1	0.5	56.6	-1083.33	637	-9.85669e+006	-1.01426e+007	-2.97262e+007	1.46167e+000	9856690	10142600	29726200	177491
638	-9.70547e+006	-9.76175e+006	-2.80345e+007	8.70193e-001	9705470	9761750	28034500	94591.2			63.8	0.5	102	1563.62	638	-9.63544e+006	-9.71626e+006	-2.77938e+007	8.70193e-001	9635440	9716260	27793800	93027.6
639	-9.52689e+006	-9.55531e+006	-2.76557e+007	1.78487e+000	9526890	9555310	27655700	188554			125	0.5	125	-267.792	639	-9.49658e+006	-9.55455e+006	-2.76829e+007	1.78487e+000	9496580	9554550	27682900	188822
640	-9.51893e+006	-9.54732e+006	-2.76310e+007	1.75668e+000	9518930	9547320	27631000	185247			126	0.5	126	-259.872	640	-9.48923e+006	-9.54662e+006	-2.76578e+007	1.75668e+000	9489230	9546620	27657800	185507
641	-9.52518e+006	-9.55405e+006	-2.76522e+007	1.06203e+000	9525180	9554050	27652200	112164			127	0.5	125	-166.442	641	-9.49606e+006	-9.55375e+006	-2.76801e+007	1.06203e+000	9496060	9553750	27680100	112331
642	-9.53100e+006	-9.56010e+006	-2.76712e+007	1.08026e+000	9531000	9560100	27671200	114245			126	0.5	125	-174.553	642	-9.50170e+006	-9.55994e+006	-2.76998e+007	1.08026e+000	9501700	9559940	27699800	114419
643	-9.54212e+006	-9.54276e+006	-2.75892e+007	8.43692e-001	9542120	9542760	27589200	88747.5			104	0.5	125	211.243	643	-9.51392e+006	-9.52865e+006	-2.75597e+007	8.43692e-001	9513920	9528650	27559700	88536.3
644	-9.53550e+006	-9.53653e+006	-2.75651e+007	7.00579e-001	9535500	9536530	27565100	73568			104	0.5	126	186.512	644	-9.51095e+006	-9.52135e+006	-2.75328e+007	7.00579e-001	9510950	9521350	27532800	73381.5
645	-9.53547e+006	-9.53654e+006	-2.75704e+007	7.87316e-001	9535470	9536540	27570400	82704.7			105	0.5	126	180.462	645	-9.50855e+006	-9.52340e+006	-2.75436e+007	7.87316e-001	9508550	9523400	27543600	82524.2
646	-1.00974e+007	-1.01147e+007	-2.92835e+007	6.58530e-001	10097400	10114700	29283500	78003.2			46.9	0.5	68.4	-709.38	646	-1.01681e+007	-1.02991e+007	-2.93880e+007	6.58530e-001	10168100	10299100	29388000	78712.6
647	-1.01025e+007	-1.01115e+007	-2.93073e+007	7.58399e-001	10102500	10111500	29307300	89965.1			46.7	0.5	67.5	-791.2	647	-1.01679e+007	-1.02742e+007	-2.94118e+007	7.58399e-001	10167900	10274200	29411800	90756.3
648	-1.00961e+007	-1.01126e+007	-2.92801e+007	7.84793e-001	10096100	10112600	29280100	92936.5			46.1	0.5	68.2	-784.035	648	-1.01626e+007	-1.02883e+007	-2.93761e+007	7.84793e-001	10162600	10288300	29376100	93720.5
649	-9.71523e+006	-9.85362e+006	-2.79825e+007	2.34746e+000	9715230	9853620	27982500	254618			82.7	0.5	97.9	7822.12	649	-9.59937e+006	-9.84558e+006	-2.75171e+007	2.34746e+000	9599370	9845580	27517100	246796
650	-9.71980e+006	-9.84387e+006	-2.80110e+007	2.14391e+000	9719800	9843870	28011000	232948			83	0.5	96.8	7206.14	650	-9.59682e+006	-9.80315e+006	-2.75491e+007	2.14391e+000	9596820	9803150	27549100	225742
651	-9.70725e+006	-9.91544e+006	-2.78881e+007	1.85857e+000	9707250	9915440	27888100	200507			81.1	0.5	96.7	8171.31	651	-9.56318e+006	-9.95652e+006	-2.72582e+007	1.85857e+000	9563180	9956520	27258200	192336
652	-9.69940e+006	-9.91280e+006	-2.78587e+007	1.74115e+000	9699400	9912800	27858700	187466			80.7	0.5	97.6	7757.79	652	-9.55597e+006	-9.96904e+006	-2.72162e+007	1.74115e+000	9555970	9969040	27216200	179708
653	-9.49952e+006	-9.50896e+006	-2.74456e+007	8.73667e-001	9499520	9508960	27445600	90969.8			49.4	0.5	130	281.579	653	-9.48573e+006	-9.49558e+006	-2.74027e+007	8.73667e-001	9485730	9495580	27402700	90688.2
654	-9.50772e+006	-9.51622e+006	-2.74719e+007	1.13485e+000	9507720	9516220	27471900	118388			49.4	0.5	129	377.83	654	-9.49326e+006	-9.50104e+006	-2.74279e+007	1.13485e+000	9493260	9501040	27427900	118010
655	-9.50373e+006	-9.51074e+006	-2.74610e+007	1.16777e+000	9503730	9510740	27461000	121723			48.5	0.5	130	339.538	655	-9.49055e+006	-9.49490e+006	-2.74231e+007	1.16777e+000	9490550	9494900	27423100	121384
656	-1.01014e+007	-1.04013e+007	-2.90132e+007	1.04209e+000	10101400	10401300	29013200	121798			76.8	0.5	51.1	6011.75	656	-9.93944e+006	-1.05620e+007	-2.81905e+007	1.04209e+000	9939440	10562000	28190500	115786
657	-1.01047e+007	-1.03825e+007	-2.90455e+007	1.29423e+000	10104700	10382500	29045500	151540			78	0.5	51.2	7101.77	657	-9.94819e+006	-1.05199e+007	-2.82684e+007	1.29423e+000	9948190	10519900	28268400	144438
658	-1.01127e+007	-1.03885e+007	-2.90722e+007	1.44593e+000	10112700	10388500	29072200	169605			77.1	0.5	50.4	8017.09	658	-9.95529e+006	-1.05303e+007	-2.82869e+007	1.44593e+000	9955290	10530300	28286900	161588
659	-9.86395e+006	-9.86575e+006	-2.85782e+007	8.38643e-001	9863950	9865750	28578200	94614.6			132	0.5	90.7	-145.286	659	-9.87941e+006	-9.91571e+006	-2.85915e+007	8.38643e-001	9879410	9915710	28591500	94759.9
660	-9.87267e+006	-9.87658e+006	-2.86030e+007	8.84399e-001	9872670	9876580	28603000	99952.5			132	0.5	89.8	-150.671	660	-9.88878e+006	-9.93034e+006	-2.86151e+007	8.84399e-001	9888780	9930340	28615100	100103
661	-9.86815e+006	-9.87064e+006	-2.85905e+007	1.18879e+000	9868150	9870640	28590500	134234			131	0.5	90.3	-213.342	661	-9.88424e+006	-9.92269e+006	-2.86042e+007	1.18879e+000	9884240	9922690	28604200	134447
662	-9.45250e+006	-9.48215e+006	-2.74311e+007	1.37536e+000	9452500	9482150	27431100	142955			130	0.5	134	-169.078	662	-9.42537e+006	-9.48112e+006	-2.74540e+007	1.37536e+000	9425370	9481120	27454000	143124
663	-9.45088e+006	-9.48249e+006	-2.74341e+007	9.22885e-001	9450880	9482490	27434100	95942.1			24.1	0.5	133	-151.944	663	-9.43013e+006	-9.48416e+006	-2.74616e+007	9.22885e-001	9430130	9484160	27461600	96094
664	-1.04478e+007	-1.04732e+007	-3.04862e+007	8.71507e-001	10447800	10473200	30486200	111749			121	0.5	17.9	551.079	664	-1.03799e+007	-1.04402e+007	-3.04192e+007	8.71507e-001	10379900	10440200	30419200	111198
665	-1.04461e+007	-1.04707e+007	-3.04775e+007	1.30415e+000	10446100	10470700	30477500	167132			120	0.5	18.2	849.631	665	-1.03789e+007	-1.04372e+007	-3.04079e+007	1.30415e+000	10378900	10437200	30407900	166282
666	-9.94935e+006	-1.01365e+007	-2.96086e+007	1.19139e+000	9949350	10136500	29608600	143761			57.8	0.5	65.6	-3914.29	666	-9.88044e+006	-1.02273e+007	-3.00487e+007	1.19139e+000	9880440	10227300	30048700	147675
667	-9.95750e+006	-1.01349e+007	-2.95939e+007	1.16617e+000	9957500	10134900	29593900	140601			57.2	0.5	64.9	-3472.87	667	-9.87345e+006	-1.02131e+007	-2.99974e+007	1.16617e+000	9873450	10213100	29997400	144074
668	-9.99994e+006	-1.01401e+007	-2.95725e+007	1.09821e+000	9999940	10140100	29572500	132298			57.1	0.5	66.3	-3531.7	668	-1.00204e+007	-1.02466e+007	-2.99874e+007	1.09821e+000	10020400	10246600	29987400	135830
669	-9.72222e+006	-9.84680e+006	-2.80179e+007	2.27543e+000	9722220	9846800	28017900	247362			81.9	0.5	91.8	10343.3	669	-9.53340e+006	-9.67682e+006	-2.74162e+007	2.27543e+000	9533400	9676820	27416200	237019
670	-9.71966e+006	-9.86106e+006	-2.79932e+007	2.12535e+000	9719660	9861060	27993200	230715			81.6	0.5	90.8	10597.2	670	-9.51134e+006	-9.66996e+006	-2.73329e+007	2.12535e+000	9511340	9669960	27332900	220118
671	-9.68688e+006	-1.00213e+007	-2.76990e+007	2.04871e+000	9686880	10021300	27699000	218592			79.7	0.5	91.2	14567.7	671	-9.43662e+006	-1.00171e+007	-2.66804e+007	2.04871e+000	9436620	10017100	26680400	204025
672	-9.69624e+006	-1.00023e+007	-2.77563e+007	2.23219e+000	9696240	10002300	27756300	239013			79.9	0.5	92.2	14403.6	672	-9.47423e+006	-1.00205e+007	-2.68307e+007	2.23219e+000	9474230	10020500	26830700	224610
673	-9.43468e+006	-9.46958e+006	-2.73975e+007	8.71487e-001	9434680	9469580	27397500	90353.4			16.5	0.5	135	-160.431	673	-9.41436e+006	-9.47198e+006	-2.74277e+007	8.71487e-001	9414360	9471980	27427700	90513.8
674	-9.42610e+006	-9.46072e+006	-2.73699e+007	8.42304e-001	9426100	9460720	27369900	87153.5			16.4	0.5	136	-155.391	674	-9.40568e+006	-9.46314e+006	-2.74002e+007	8.42304e-001	9405680	9463140	27400200	87308.9
675	-9.42565e+006	-9.46018e+006	-2.73681e+007	8.69806e-001	9425650	9460180	27368100	89987.5			17.2	0.5	136	-157.807	675	-9.40508e+006	-9.46246e+006	-2.73980e+007	8.69806e-001	9405080	9462460	27398000	90145.3
676	-9.43511e+006	-9.46968e+006	-2.73975e+007	9.38419e-001	9435110	9469680	27397500	97293.3			17.4	0.5	135	-170.851	676	-9.41484e+006	-9.47204e+006	-2.74274e+007	9.38419e-001	9414840	9472040	27427400	97464.1
677	-9.46381e+006	-9.49577e+006	-2.74754e+007	8.89456e-001	9463810	9495770	27475400	92743.1			136	0.5	132	-129.392	677	-9.43843e+006	-9.49583e+006	-2.75011e+007	8.89456e-001	9438430	9495830	27501100	92872.5
678	-9.47064e+006	-9.50261e+006	-2.74966e+007	8.47317e-001	9470640	9502610	27496600	88484.7			136	0.5	131	-124.376	678	-9.44557e+006	-9.50281e+006	-2.75224e+007	8.47317e-001	9445570	9502810	27522400	88609.1
679	-9.46857e+006	-9.50036e+006	-2.74894e+007	9.18666e-001	9468570	9500360	27489400	95886.1			135	0.5	132	-132.588	679	-9.44282e+006	-9.50032e+006	-2.75150e+007	9.18666e-001	9442820	9500320	27515000	96018.7
680	-1.10309e+007	-1.10585e+007	-3.21546e+007	8.39904e-001	11030900	11058500	32154600	119833			68.5	0.5	76.3	-36367.2	680	-1.23151e+007	-1.24707e+007	-3.67827e+007	8.39904e-001	12315100	12470700	36782700	156200
681	-1.07874e+007	-1.12693e+007	-3.34002e+007	8.89629e-001	10787400	11269300	33400200	135905			69.3	0.5	76.5	-54174.1	681	-1.17468e+007	-1.30407e+007	-3.96802e+007	8.89629e-001	11746800	13040700	39680200	190079
682	-1.13801e+007	-1.16693e+007	-3.29712e+007	9.75203e-001	11380100	11669300	32971200	146846			69	0.5	75.6	-58691.8	682	-1.30462e+007	-1.32349e+007	-3.91745e+007	9.75203e-001	13046200	13234900	39174500	205538
683	-1.01516e+007	-1.01694e+007	-2.94502e+007	1.67417e+000	10151600	10169400	29450200	200558			93.4	0.5	70.3	-5740.18	683	-1.03424e+007	-1.05870e+007	-2.98125e+007	1.67417e+000	10342400	10587000	29812500	206298
684	-1.01398e+007	-1.01557e+007	-2.94155e+007	1.31704e+000	10139800	10155700	29415500	157401			94.4	0.5	70	-3901.82	684	-1.03070e+007	-1.05276e+007	-2.97272e+007	1.31704e+000	10307000	10527600	29727200	161303
685	-1.04657e+007	-1.05232e+007	-3.03800e+007	1.85555e+000	10465700	10523200	30380000	236607			69.9	0.5	17.3	3968.45	685	-1.04043e+007	-1.05536e+007	-3.00988e+007	1.85555e+000	10404300	10553600	30098800	232638
686	-1.04679e+007	-1.05268e+007	-3.03853e+007	2.04889e+000	10467900	10526800	30385300	261357			71.7	0.5	17	4412.9	686	-1.04066e+007	-1.05600e+007	-3.01016e+007	2.04889e+000	10406600	10560000	30101600	256944
687	-1.00915e+007	-1.00990e+007	-2.92749e+007	1.16645e+000	10091500	10099000	29274900	138063			32.8	0.5	65.3	-273.899	687	-1.01161e+007	-1.01864e+007	-2.92881e+007	1.16645e+000	10116100	10186400	29288100	138337
688	-1.00873e+007	-1.00972e+007	-2.92594e+007	1.00096e+000	10087300	10097200	29259400	118356			33.4	0.5	66	-253.878	688	-1.01138e+007	-1.01914e+007	-2.92737e+007	1.00096e+000	10113800	10191400	29273700	118609
689	-1.00933e+007	-1.01007e+007	-2.92806e+007	1.22082e+000	10093300	10100700	29280600	144554			34.3	0.5	65.4	-340.772	689	-1.01201e+007	-1.01918e+007	-2.92989e+007	1.22082e+000	10120100	10191800	29298900	144895
690	-1.00999e+007	-1.01046e+007	-2.93035e+007	1.48071e+000	10099900	10104600	29303500	175591			33.8	0.5	64.5	-387.762	690	-1.01245e+007	-1.01875e+007	-2.93212e+007	1.48071e+000	10124500	10187500	29321200	175979
691	-1.00916e+007	-1.00993e+007	-2.92751e+007	1.24422e+000	10091600	10099300	29275100	147270			31.3	0.5	65.1	-241.365	691	-1.01139e+007	-1.01818e+007	-2.92839e+007	1.24422e+000	10113900	10181800	29283900	147512
692	-1.00964e+007	-1.01014e+007	-2.92926e+007	9.73774e-001	10096400	10101400	29292600	115391			32.2	0.5	64.6	-214.452	692	-1.01192e+007	-1.01818e+007	-2.93053e+007	9.73774e-001	10119200	10181800	29305300	115605
693	-9.60902e+006	-9.72397e+006	-2.76781e+007	1.65476e+000	9609020	9723970	27678100	175554			76.8	0.5	115	3337.45	693	-9.55239e+006	-9.79211e+006	-2.73785e+007	1.65476e+000	9552390	9792110	27378500	172217
694	-9.60887e+006	-9.72069e+006	-2.76808e+007	1.68533e+000	9608870	9720690	27680800	178822			78.1	0.5	115	3305.42	694	-9.55343e+006	-9.78491e+006	-2.73900e+007	1.68533e+000	9553430	9784910	27390000	175516
695	-1.01033e+007	-1.01058e+007	-2.93165e+007	1.06683e+000	10103300	10105800	29316500	126617			32.8	0.5	63.9	-240.382	695	-1.01251e+007	-1.01802e+007	-2.93311e+007	1.06683e+000	10125100	10180200	29331100	126858
696	-1.01091e+007	-1.01111e+007	-2.93449e+007	1.54849e+000	10109100	10111100	29344900	184124			33.2	0.5	62.9	-352.426	696	-1.01315e+007	-1.01762e+007	-2.93613e+007	1.54849e+000	10131500	10176200	29361300	184476
697	-9.63972e+006	-9.66812e+006	-2.80039e+007	1.17554e+000	9639720	9668120	28003900	127311			13.8	0.5	113	-243.227	697	-9.63763e+006	-9.67474e+006	-2.80330e+007	1.17554e+000	9637630	9674740	28033000	127554
698	-9.63097e+006	-9.65997e+006	-2.79793e+007	1.33414e+000	9630970	9659970	27979300	144234			13.9	0.5	113	-273.67	698	-9.62731e+006	-9.66621e+006	-2.80085e+007	1.33414e+000	9627310	9666210	28008500	144507
699	-1.04565e+007	-1.05163e+007	-3.03493e+007	1.69445e+000	10456500	10516300	30349300	215639			70.4	0.5	18.3	3642.36	699	-1.03952e+007	-1.05496e+007	-3.00658e+007	1.69445e+000	10395200	10549600	30065800	211997
700	-9.50961e+006	-9.52310e+006	-2.74727e+007	9.47620e-001	9509610	9523100	27472700	98871.1			100	0.5	129	393.954	700	-9.49224e+006	-9.50781e+006	-2.74170e+007	9.47620e-001	9492240	9507810	27417000	98477.1
701	-9.50663e+006	-9.52275e+006	-2.74609e+007	9.14681e-001	9506630	9522750	27460900	95357.5			99.2	0.5	129	403.364	701	-9.48894e+006	-9.51034e+006	-2.74010e+007	9.14681e-001	9488940	9510340	27401000	94954.2
702	-9.50225e+006	-9.51539e+006	-2.74503e+007	6.63818e-001	9502250	9515390	27450300	69147.7			100	0.5	130	258.931	702	-9.48583e+006	-9.50056e+006	-2.73981e+007	6.63818e-001	9485830	9500560	27398100	68888.8
703	-9.88029e+006	-1.01143e+007	-2.95871e+007	1.09167e+000	9880290	10114300	29587100	131438			90.3	0.5	60.6	-2116.52	703	-9.55636e+006	-1.01115e+007	-2.98992e+007	1.09167e+000	9556360	10111500	29899200	133554
704	-9.90419e+006	-1.01216e+007	-2.95928e+007	1.47982e+000	9904190	10121600	29592800	178288			91.2	0.5	60.5	-2947.16	704	-9.62619e+006	-1.01297e+007	-2.99038e+007	1.47982e+000	9626190	10129700	29903800	181235
705	-9.66202e+006	-9.70797e+006	-2.81445e+007	2.83029e+000	9662020	9707970	28144500	309490			102	0.5	106	-406.661	705	-9.57666e+006	-9.69612e+006	-2.81814e+007	2.83029e+000	9576660	9696120	28181400	309896
706	-9.66710e+006	-9.71712e+006	-2.81768e+007	2.88482e+000	9667100	9717120	28176800	316150			103	0.5	106	-684.1	706	-9.58230e+006	-9.70850e+006	-2.82264e+007	2.88482e+000	9582300	9708500	28226400	316834
707	-9.65668e+006	-9.70148e+006	-2.81233e+007	3.08325e+000	9656680	9701480	28123300	336653			104	0.5	107	-533.459	707	-9.57770e+006	-9.69186e+006	-2.81630e+007	3.08325e+000	9577700	9691860	28163000	337186
708	-9.60814e+006	-9.71494e+006	-2.76836e+007	1.53510e+000	9608140	9714940	27683600	162899			79.4	0.5	115	2914.6	708	-9.55390e+006	-9.77386e+006	-2.74029e+007	1.53510e+000	9553900	9773860	27402900	159984
709	-1.01132e+007	-1.01264e+007	-2.94034e+007	1.49861e+000	10113200	10126400	29403400	178865			35.6	0.5	61.1	-463.498	709	-1.01460e+007	-1.01625e+007	-2.94342e+007	1.49861e+000	10146000	10162500	29434200	179329
710	-1.01125e+007	-1.01182e+007	-2.93706e+007	1.89342e+000	10112500	10118200	29370600	225515			35	0.5	62.2	-545.02	710	-1.01393e+007	-1.01730e+007	-2.93963e+007	1.89342e+000	10139300	10173000	29396300	226060
711	-1.01129e+007	-1.01197e+007	-2.93763e+007	1.93709e+000	10112900	10119700	29376300	230801			33.6	0.5	61.8	-462.935	711	-1.01384e+007	-1.01692e+007	-2.93964e+007	1.93709e+000	10138400	10169200	29396400	231264
712	-1.03675e+007	-1.03847e+007	-3.02049e+007	1.68498e+000	10367500	10384700	30204900	212139			108	0.5	27.8	1421.2	712	-1.03084e+007	-1.03466e+007	-3.01082e+007	1.68498e+000	10308400	10346600	30108200	210718
713	-9.50617e+006	-9.53459e+006	-2.75917e+007	1.69922e+000	9506170	9534590	27591700	178682			127	0.5	128	-239.334	713	-9.47716e+006	-9.53376e+006	-2.76174e+007	1.69922e+000	9477160	9533760	27617400	178921
714	-9.51359e+006	-9.54258e+006	-2.76170e+007	1.51864e+000	9513590	9542580	27617000	159982			127	0.5	127	-226.482	714	-9.48477e+006	-9.54210e+006	-2.76438e+007	1.51864e+000	9484770	9542100	27643800	160209
715	-9.51012e+006	-9.53978e+006	-2.76090e+007	1.47628e+000	9510120	9539780	27609000	155428			129	0.5	127	-221.301	715	-9.48236e+006	-9.53953e+006	-2.76357e+007	1.47628e+000	9482360	9539530	27635700	155650
716	-9.51876e+006	-9.54842e+006	-2.76356e+007	1.37104e+000	9518760	9548420	27635600	144625			129	0.5	126	-218.173	716	-9.49139e+006	-9.54853e+006	-2.76635e+007	1.37104e+000	9491390	9548530	27663500	144843
717	-1.04598e+007	-1.04912e+007	-3.05478e+007	9.35263e-001	10459800	10491200	30547800	120394			132	0.5	16	425.746	717	-1.03858e+007	-1.04626e+007	-3.05047e+007	9.35263e-001	10385800	10462600	30504700	119969
718	-9.62050e+006	-9.65024e+006	-2.79500e+007	1.37962e+000	9620500	9650240	27950000	148838			14	0.5	115	-283.335	718	-9.61518e+006	-9.65617e+006	-2.79796e+007	1.37962e+000	9615180	9656170	27979600	149122
719	-1.00962e+007	-1.02017e+007	-2.91915e+007	2.23765e+000	10096200	10201700	29191500	263804			96.1	0.5	75.5	-5235.23	719	-1.02642e+007	-1.06813e+007	-2.93985e+007	2.23765e+000	10264200	10681300	29398500	269040
720	-1.00977e+007	-1.01904e+007	-2.92088e+007	1.95482e+000	10097700	10190400	29208800	230680			97.5	0.5	73.8	-3887.19	720	-1.02453e+007	-1.06228e+007	-2.93799e+007	1.95482e+000	10245300	10622800	29379900	234567
721	-1.01101e+007	-1.02045e+007	-2.92454e+007	2.32289e+000	10110100	10204500	29245400	274805			96.7	0.5	73.2	-5170.9	721	-1.02700e+007	-1.06611e+007	-2.94422e+007	2.32289e+000	10270000	10661100	29442200	279976
722	-1.01959e+007	-1.02442e+007	-2.98022e+007	1.10682e+000	10195900	10244200	29802200	135609			111	0.5	45.4	58.649	722	-1.01287e+007	-1.02294e+007	-2.98087e+007	1.10682e+000	10128700	10229400	29808700	135550
723	-1.01883e+007	-1.02377e+007	-2.97832e+007	1.18905e+000	10188300	10237700	29783200	145497			111	0.5	46.2	18.2216	723	-1.01216e+007	-1.02242e+007	-2.97945e+007	1.18905e+000	10121600	10224200	29794500	145479
724	-1.01782e+007	-1.02314e+007	-2.97674e+007	1.38755e+000	10178200	10231400	29767400	169596			109	0.5	47	-23.2579	724	-1.01074e+007	-1.02180e+007	-2.97837e+007	1.38755e+000	10107400	10218000	29783700	169620
725	-1.01859e+007	-1.02381e+007	-2.97872e+007	1.30375e+000	10185900	10238100	29787200	159567			109	0.5	46.1	34.8861	725	-1.01137e+007	-1.02231e+007	-2.97981e+007	1.30375e+000	10113700	10223100	29798100	159532
726	-9.64787e+006	-9.68585e+006	-2.80682e+007	3.44380e+000	9647870	9685850	28068200	374603			114	0.5	110	-976.746	726	-9.60019e+006	-9.68613e+006	-2.81170e+007	3.44380e+000	9600190	9686130	28117000	375580
727	-9.65271e+006	-9.69201e+006	-2.80885e+007	2.77554e+000	9652710	9692010	28088500	302340			113	0.5	109	-825.3	727	-9.60234e+006	-9.69221e+006	-2.81397e+007	2.77554e+000	9602340	9692210	28139700	303165
728	-9.66953e+006	-9.70913e+006	-2.81417e+007	2.63426e+000	9669530	9709130	28141700	288029			114	0.5	107	-917.964	728	-9.62395e+006	-9.71197e+006	-2.81989e+007	2.63426e+000	9623950	9711970	28198900	288947
729	-9.67130e+006	-9.71269e+006	-2.81545e+007	2.41997e+000	9671300	9712690	28154500	264830			113	0.5	107	-865.926	729	-9.62152e+006	-9.71501e+006	-2.82138e+007	2.41997e+000	9621520	9715010	28213800	265696
730	-9.66821e+006	-9.69659e+006	-2.80918e+007	1.66229e+000	9668210	9696590	28091800	181151			96.3	0.5	107	458.963	730	-9.58251e+006	-9.67052e+006	-2.80709e+007	1.66229e+000	9582510	9670520	28070900	180692
731	-9.67541e+006	-9.69786e+006	-2.80897e+007	1.70795e+000	9675410	9697860	28089700	186119			94.8	0.5	106	723.411	731	-9.58984e+006	-9.66680e+006	-2.80484e+007	1.70795e+000	9589840	9666800	28048400	185395
732	-9.67408e+006	-9.68809e+006	-2.80512e+007	1.73891e+000	9674080	9688090	28051200	189005			94.5	0.5	107	864.87	732	-9.59902e+006	-9.65660e+006	-2.79975e+007	1.73891e+000	9599020	9656600	27997500	188140
733	-9.68374e+006	-9.68920e+006	-2.80460e+007	2.00139e+000	9683740	9689200	28046000	217488			93	0.5	107	1354.25	733	-9.61183e+006	-9.65222e+006	-2.79668e+007	2.00139e+000	9611830	9652220	27966800	216134
734	-9.63359e+006	-9.65060e+006	-2.78519e+007	1.35620e+000	9633590	9650600	27851900	145416			57	0.5	113	970.596	734	-9.60337e+006	-9.62097e+006	-2.77580e+007	1.35620e+000	9603370	9620970	27758000	144445
735	-9.64178e+006	-9.65675e+006	-2.78792e+007	1.73396e+000	9641780	9656750	27879200	186276			57.2	0.5	112	1275.87	735	-9.60982e+006	-9.62169e+006	-2.77837e+007	1.73396e+000	9609820	9621690	27783700	185000
736	-9.63930e+006	-9.66802e+006	-2.78578e+007	1.87606e+000	9639300	9668020	27857800	201284			58.9	0.5	112	1667.6	736	-9.60463e+006	-9.64603e+006	-2.77381e+007	1.87606e+000	9604630	9646030	27738100	199617
737	-9.64638e+006	-9.67269e+006	-2.78821e+007	1.11010e+000	9646380	9672690	27882100	119305			58.9	0.5	111	1010	737	-9.60997e+006	-9.64526e+006	-2.77607e+007	1.11010e+000	9609970	9645260	27760700	118295
738	-9.70239e+006	-1.00175e+007	-2.77662e+007	1.01870e+000	9702390	10017500	27766200	109174			76	0.5	98.5	4941.14	738	-9.57262e+006	-1.02254e+007	-2.70279e+007	1.01870e+000	9572620	10225400	27027900	104233
739	-9.69095e+006	-9.96600e+006	-2.77709e+007	1.36446e+000	9690950	9966000	27770900	146165			78.4	0.5	98.2	6771.83	739	-9.54465e+006	-1.01057e+007	-2.70333e+007	1.36446e+000	9544650	10105700	27033300	139393
740	-9.68336e+006	-9.95577e+006	-2.77501e+007	1.69827e+000	9683360	9955770	27750100	181644			77.8	0.5	98.9	8491.19	740	-9.53566e+006	-1.00957e+007	-2.70066e+007	1.69827e+000	9535660	10095700	27006600	173153
741	-9.52159e+006	-9.55087e+006	-2.76428e+007	1.36086e+000	9521590	9550870	27642800	143626			128	0.5	126	-217.952	741	-9.49341e+006	-9.55087e+006	-2.76710e+007	1.36086e+000	9493410	9550870	27671000	143844
742	-9.43331e+006	-9.46112e+006	-2.73643e+007	1.20778e+000	9433310	9461120	27364300	124934			128	0.5	136	-126.215	742	-9.40635e+006	-9.45949e+006	-2.73846e+007	1.20778e+000	9406350	9459490	27384600	125060
743	-9.43541e+006	-9.46406e+006	-2.73742e+007	1.45049e+000	9435410	9464060	27374200	150146			129	0.5	136	-159.26	743	-9.40818e+006	-9.46255e+006	-2.73953e+007	1.45049e+000	9408180	9462550	27395300	150305
744	-1.01142e+007	-1.01162e+007	-2.93607e+007	1.69849e+000	10114200	10116200	29360700	202175			29.7	0.5	61.9	-250.14	744	-1.01318e+007	-1.01699e+007	-2.93688e+007	1.69849e+000	10131800	10169900	29368800	202426
745	-1.01618e+007	-1.01918e+007	-2.96220e+007	1.70144e+000	10161800	10191800	29622000	206027			32.2	0.5	52.5	-86.8193	745	-1.01439e+007	-1.01899e+007	-2.96323e+007	1.70144e+000	10143900	10189900	29632300	206114
746	-1.01531e+007	-1.01820e+007	-2.95909e+007	1.63141e+000	10153100	10182000	29590900	197139			32.7	0.5	53.7	-132.715	746	-1.01425e+007	-1.01826e+007	-2.96037e+007	1.63141e+000	10142500	10182600	29603700	197271
747	-1.03113e+007	-1.03599e+007	-2.99123e+007	1.63279e+000	10311300	10359900	29912300	201852			89.1	0.5	34.6	3214.91	747	-1.02473e+007	-1.03541e+007	-2.96566e+007	1.63279e+000	10247300	10354100	29656600	198637
748	-1.03100e+007	-1.03651e+007	-2.99017e+007	1.36305e+000	10310000	10365100	29901700	168406			88.1	0.5	34.6	2817.41	748	-1.02443e+007	-1.03672e+007	-2.96314e+007	1.36305e+000	10244300	10367200	29631400	165588
749	-9.65849e+006	-9.70489e+006	-2.81354e+007	1.68877e+000	9658490	9704890	28135400	184545			41	0.5	107	-625.638	749	-9.60147e+006	-9.70624e+006	-2.81979e+007	1.68877e+000	9601470	9706240	28197900	185171
750	-9.65302e+006	-9.69894e+006	-2.81166e+007	1.72736e+000	9653020	9698940	28116600	188513			42.1	0.5	108	-592.09	750	-9.59310e+006	-9.69879e+006	-2.81759e+007	1.72736e+000	9593100	9698790	28175900	189105
751	-9.55166e+006	-9.58178e+006	-2.77391e+007	1.31701e+000	9551660	9581780	27739100	139960			131	0.5	122	-244.265	751	-9.52722e+006	-9.58337e+006	-2.77700e+007	1.31701e+000	9527220	9583370	27770000	140204
752	-9.54414e+006	-9.57399e+006	-2.77148e+007	1.02439e+000	9544140	9573990	27714800	108674			131	0.5	123	-184.616	752	-9.51916e+006	-9.57529e+006	-2.77451e+007	1.02439e+000	9519160	9575290	27745100	108859
753	-1.00381e+007	-1.00577e+007	-2.90981e+007	1.30734e+000	10038100	10057700	29098100	152919			127	0.5	71.1	-80.9122	753	-1.00577e+007	-1.01481e+007	-2.90877e+007	1.30734e+000	10057700	10148100	29087700	153000
754	-1.00402e+007	-1.00601e+007	-2.91044e+007	1.25213e+000	10040200	10060100	29104400	146525			126	0.5	70.9	-86.9166	754	-1.00606e+007	-1.01534e+007	-2.90944e+007	1.25213e+000	10060600	10153400	29094400	146612
755	-1.03856e+007	-1.04113e+007	-3.02955e+007	1.33895e+000	10385600	10411300	30295500	169557			29.6	0.5	25.6	826.78	755	-1.03082e+007	-1.03768e+007	-3.02318e+007	1.33895e+000	10308200	10376800	30231800	168730
756	-1.03741e+007	-1.04010e+007	-3.02646e+007	1.37170e+000	10374100	10401000	30264600	173349			29.5	0.5	26.9	811.256	756	-1.02971e+007	-1.03673e+007	-3.02041e+007	1.37170e+000	10297100	10367300	30204100	172538
757	-1.03014e+007	-1.03324e+007	-3.00573e+007	2.05508e+000	10301400	10332400	30057300	256168			28.1	0.5	35.1	754.929	757	-1.02316e+007	-1.03072e+007	-3.00238e+007	2.05508e+000	10231600	10307200	30023800	255413
758	-1.02997e+007	-1.03314e+007	-3.00545e+007	2.00994e+000	10299700	10331400	30054500	250493			29.3	0.5	35.2	763.646	758	-1.02293e+007	-1.03056e+007	-3.00195e+007	2.00994e+000	10229300	10305600	30019500	249729
759	-9.58654e+006	-9.61623e+006	-2.78450e+007	2.71479e+000	9586540	9616230	27845000	290699			119	0.5	118	-509.229	759	-9.55017e+006	-9.61553e+006	-2.78785e+007	2.71479e+000	9550170	9615530	27878500	291208
760	-9.59917e+006	-9.62989e+006	-2.78882e+007	2.44062e+000	9599170	9629890	27888200	262142			120	0.5	116	-513.418	760	-9.56293e+006	-9.62997e+006	-2.79248e+007	2.44062e+000	9562930	9629970	27924800	262656
761	-9.67314e+006	-9.72183e+006	-2.81900e+007	1.39798e+000	9673140	9721830	28190000	153352			40.4	0.5	106	-619.613	761	-9.62006e+006	-9.72637e+006	-2.82616e+007	1.39798e+000	9620060	9726370	28261600	153972
762	-9.67768e+006	-9.72526e+006	-2.81995e+007	9.84165e-001	9677680	9725260	28199500	108033			39.4	0.5	105	-438.353	762	-9.62953e+006	-9.73084e+006	-2.82704e+007	9.84165e-001	9629530	9730840	28270400	108471
763	-1.01101e+007	-1.01633e+007	-2.92868e+007	1.38041e+000	10110100	10163300	29286800	163648			65	0.5	53.6	3875.97	763	-9.99435e+006	-1.00393e+007	-2.89376e+007	1.38041e+000	9994350	10039300	28937600	159772
764	-1.01039e+007	-1.01138e+007	-2.93611e+007	1.91934e+000	10103900	10113800	29361100	228439			63.6	0.5	54.3	3831.98	764	-9.91719e+006	-1.00124e+007	-2.91336e+007	1.91934e+000	9917190	10012400	29133600	224607
765	-9.71061e+006	-9.85797e+006	-2.79593e+007	6.51726e-001	9710610	9857970	27959300	70585.4			67.5	0.5	99	2075.91	765	-9.60444e+006	-9.87444e+006	-2.75089e+007	6.51726e-001	9604440	9874440	27508900	68509.4
766	-9.97377e+006	-1.01357e+007	-2.95809e+007	1.79766e+000	9973770	10135700	29580900	216603			55.4	0.5	61.4	-3377.33	766	-9.81867e+006	-1.01650e+007	-2.98556e+007	1.79766e+000	9818670	10165000	29855600	219980
767	-9.95527e+006	-1.01326e+007	-2.95869e+007	1.20844e+000	9955270	10132600	29586900	145629			92.8	0.5	59.1	-1850.87	767	-9.72626e+006	-1.01361e+007	-2.98300e+007	1.20844e+000	9726260	10136100	29830000	147480
768	-9.94784e+006	-1.01320e+007	-2.95915e+007	1.66255e+000	9947840	10132000	29591500	200394			93.4	0.5	60.4	-3230.27	768	-9.74797e+006	-1.01543e+007	-2.98825e+007	1.66255e+000	9747970	10154300	29882500	203624
769	-9.96681e+006	-1.01356e+007	-2.95874e+007	1.47876e+000	9966810	10135600	29587400	178236			94	0.5	59.4	-2362.2	769	-9.76900e+006	-1.01474e+007	-2.98334e+007	1.47876e+000	9769000	10147400	29833400	180598
770	-9.97420e+006	-1.01368e+007	-2.95847e+007	1.43454e+000	9974200	10136800	29584700	172893			93.4	0.5	58	-1719.31	770	-9.75183e+006	-1.01310e+007	-2.97835e+007	1.43454e+000	9751830	10131000	29783500	174612
771	-9.94717e+006	-1.01282e+007	-2.95770e+007	8.94141e-001	9947170	10128200	29577000	107675			91.8	0.5	58.7	-1241.31	771	-9.68969e+006	-1.01215e+007	-2.98067e+007	8.94141e-001	9689690	10121500	29806700	108916
772	-9.96136e+006	-1.01318e+007	-2.95773e+007	8.45758e-001	9961360	10131800	29577300	101868			92.3	0.5	58.1	-978.269	772	-9.71344e+006	-1.01196e+007	-2.97753e+007	8.45758e-001	9713440	10119600	29775300	102846
773	-9.92334e+006	-1.01278e+007	-2.95988e+007	1.71104e+000	9923340	10127800	29598800	206272			92.5	0.5	61.3	-3815.62	773	-9.70521e+006	-1.01554e+007	-2.99300e+007	1.71104e+000	9705210	10155400	29930000	210087
774	-9.69499e+006	-9.77143e+006	-2.83709e+007	1.44861e+000	9694990	9771430	28370900	160861			49	0.5	99.7	-922.142	774	-9.59135e+006	-9.77236e+006	-2.84783e+007	1.44861e+000	9591350	9772360	28478300	161783
775	-9.68908e+006	-9.75935e+006	-2.83274e+007	1.56324e+000	9689080	9759350	28327400	173080			48.4	0.5	101	-870.918	775	-9.59073e+006	-9.75869e+006	-2.84231e+007	1.56324e+000	9590730	9758690	28423100	173951
776	-9.68417e+006	-9.75442e+006	-2.83122e+007	1.68101e+000	9684170	9754420	28312200	185921			49.5	0.5	101	-814.635	776	-9.57935e+006	-9.75010e+006	-2.83993e+007	1.68101e+000	9579350	9750100	28399300	186736
777	-9.69060e+006	-9.76753e+006	-2.83593e+007	1.45031e+000	9690600	9767530	28359300	160918			50	0.5	99.9	-856.738	777	-9.57971e+006	-9.76551e+006	-2.84619e+007	1.45031e+000	9579710	9765510	28461900	161774
778	-9.70776e+006	-9.78890e+006	-2.84295e+007	1.39561e+000	9707760	9788900	28429500	155600			48.6	0.5	98.1	-1074.69	778	-9.60684e+006	-9.79474e+006	-2.85543e+007	1.39561e+000	9606840	9794740	28554300	156675
779	-9.70118e+006	-9.78478e+006	-2.84192e+007	1.43532e+000	9701180	9784780	28419200	159905			49.5	0.5	98.4	-1058.75	779	-9.59214e+006	-9.78794e+006	-2.85412e+007	1.43532e+000	9592140	9787940	28541200	160964
780	-9.94552e+006	-9.94901e+006	-2.88283e+007	1.71656e+000	9945520	9949010	28828300	197048			43.5	0.5	84.1	-1632.07	780	-1.00020e+007	-1.00788e+007	-2.89295e+007	1.71656e+000	10002000	10078800	28929500	198680
781	-9.94465e+006	-9.95104e+006	-2.88228e+007	1.75074e+000	9944650	9951040	28822800	200906			42.4	0.5	84	-1512.02	781	-9.99821e+006	-1.00803e+007	-2.89124e+007	1.75074e+000	9998210	10080300	28912400	202418
782	-9.92082e+006	-9.92652e+006	-2.87789e+007	1.75546e+000	9920820	9926520	28778900	200796			42.3	0.5	85.7	-1536.34	782	-9.97498e+006	-1.00215e+007	-2.88762e+007	1.75546e+000	9974980	10021500	28876200	202332
783	-9.91766e+006	-9.92734e+006	-2.87854e+007	1.76813e+000	9917660	9927340	28785400	202322			43.3	0.5	85.8	-1688.4	783	-9.97794e+006	-1.00160e+007	-2.88939e+007	1.76813e+000	9977940	10016000	28893900	204010
784	-9.96435e+006	-9.97844e+006	-2.88759e+007	1.79472e+000	9964350	9978440	28875900	206735			44.8	0.5	82.7	-1866.22	784	-1.00300e+007	-1.01407e+007	-2.89820e+007	1.79472e+000	10030000	10140700	28982000	208601
785	-9.94659e+006	-9.94661e+006	-2.88352e+007	1.79330e+000	9946590	9946610	28835200	205942			44.6	0.5	84.2	-1879.91	785	-1.00062e+007	-1.00758e+007	-2.89496e+007	1.79330e+000	10006200	10075800	28949600	207822
786	-9.72008e+006	-9.77685e+006	-2.83679e+007	1.27482e+000	9720080	9776850	28367900	141582			41.8	0.5	99.8	-807.524	786	-9.66970e+006	-9.78815e+006	-2.84645e+007	1.27482e+000	9669700	9788150	28464500	142389
787	-9.70662e+006	-9.76329e+006	-2.83260e+007	1.31046e+000	9706620	9763290	28326000	145113			42.1	0.5	101	-768.77	787	-9.65036e+006	-9.77193e+006	-2.84175e+007	1.31046e+000	9650360	9771930	28417500	145882
788	-9.70762e+006	-9.76664e+006	-2.83386e+007	1.37025e+000	9707620	9766640	28338600	151862			43	0.5	101	-846.139	788	-9.64668e+006	-9.77535e+006	-2.84352e+007	1.37025e+000	9646680	9775350	28435200	152708
789	-9.71858e+006	-9.77798e+006	-2.83740e+007	9.60612e-001	9718580	9777980	28374000	106726			42.6	0.5	99.6	-619.785	789	-9.66252e+006	-9.78855e+006	-2.84733e+007	9.60612e-001	9662520	9788550	28473300	107346
790	-9.73776e+006	-9.79049e+006	-2.84060e+007	1.46166e+000	9737760	9790490	28406000	162777			40.7	0.5	98.6	-943.275	790	-9.70004e+006	-9.80465e+006	-2.85016e+007	1.46166e+000	9700040	9804650	28501600	163721
791	-9.73632e+006	-9.79205e+006	-2.84138e+007	1.36660e+000	9736320	9792050	28413800	152266			41.6	0.5	98.4	-919.718	791	-9.69271e+006	-9.80598e+006	-2.85143e+007	1.36660e+000	9692710	9805980	28514300	153186
792	-1.01910e+007	-1.02381e+007	-2.97822e+007	1.36241e+000	10191000	10238100	29782200	166705			112	0.5	46.2	20.3373	792	-1.01297e+007	-1.02256e+007	-2.97925e+007	1.36241e+000	10129700	10225600	29792500	166685
793	-1.01999e+007	-1.02461e+007	-2.98061e+007	1.27687e+000	10199900	10246100	29806100	156490			112	0.5	45.2	76.2475	793	-1.01369e+007	-1.02319e+007	-2.98109e+007	1.27687e+000	10136900	10231900	29810900	156414
794	-9.97806e+006	-1.00887e+007	-2.93845e+007	2.03595e+000	9978060	10088700	29384500	242290			90	0.5	80.6	-11096.8	794	-1.02012e+007	-1.03067e+007	-3.00521e+007	2.03595e+000	10201200	10306700	30052100	253387
795	-9.98535e+006	-1.00706e+007	-2.93033e+007	2.05874e+000	9985350	10070600	29303300	243761			91.1	0.5	80.8	-9687.12	795	-1.02046e+007	-1.02646e+007	-2.98768e+007	2.05874e+000	10204600	10264600	29876800	253448
796	-9.95930e+006	-1.01082e+007	-2.94828e+007	2.04201e+000	9959300	10108200	29482800	244476			88.9	0.5	80.4	-12950.3	796	-1.01759e+007	-1.03523e+007	-3.02641e+007	2.04201e+000	10175900	10352300	30264100	257427
797	-9.76467e+006	-1.00332e+007	-2.93709e+007	1.43326e+000	9764670	10033200	29370900	169969			60.9	0.5	82.5	-8143.12	797	-9.76229e+006	-1.02138e+007	-3.01114e+007	1.43326e+000	9762290	10213800	30111400	178112
798	-9.64877e+006	-1.00037e+007	-2.93663e+007	1.68090e+000	9648770	10003700	29366300	199000			61.8	0.5	83.3	-9640.1	798	-9.47119e+006	-1.01505e+007	-3.01438e+007	1.68090e+000	9471190	10150500	30143800	208640
799	-1.02755e+007	-1.03090e+007	-2.99872e+007	1.22104e+000	10275500	10309000	29987200	151493			107	0.5	36.9	662.393	799	-1.02012e+007	-1.02772e+007	-2.99318e+007	1.22104e+000	10201200	10277200	29931800	150831
800	-1.02865e+007	-1.03172e+007	-3.00099e+007	1.41488e+000	10286500	10317200	30009900	175815			107	0.5	35.9	855.777	800	-1.02145e+007	-1.02840e+007	-2.99460e+007	1.41488e+000	10214500	10284000	29946000	174959
801	-9.62903e+006	-9.66788e+006	-2.80136e+007	1.68713e+000	9629030	9667880	28013600	182808			40.1	0.5	111	-436.998	801	-9.57923e+006	-9.66691e+006	-2.80595e+007	1.68713e+000	9579230	9666910	28059500	183245
802	-9.63090e+006	-9.67016e+006	-2.80211e+007	1.83008e+000	9630900	9670160	28021100	198401			38.7	0.5	111	-524.783	802	-9.58370e+006	-9.67066e+006	-2.80703e+007	1.83008e+000	9583700	9670660	28070300	198926
803	-9.58116e+006	-9.67647e+006	-2.76117e+007	7.12220e-001	9581160	9676470	27611700	75172.9			78.1	0.5	119	1188	803	-9.53366e+006	-9.72965e+006	-2.73644e+007	7.12220e-001	9533660	9729650	27364400	73984.9
804	-9.57568e+006	-9.66939e+006	-2.75965e+007	4.31004e-001	9575680	9669390	27596500	45440.2			77.7	0.5	119	697.702	804	-9.52968e+006	-9.72153e+006	-2.73563e+007	4.31004e-001	9529680	9721530	27356300	44742.5
805	-9.57258e+006	-9.66385e+006	-2.75893e+007	6.02439e-001	9572580	9663850	27589300	63478.7			78.1	0.5	120	951.367	805	-9.52747e+006	-9.71359e+006	-2.73552e+007	6.02439e-001	9527470	9713590	27355200	62527.3
806	-9.57760e+006	-9.67011e+006	-2.76036e+007	6.58212e-001	9577600	9670110	27603600	69428.4			78.7	0.5	119	1062.03	806	-9.53144e+006	-9.72048e+006	-2.73646e+007	6.58212e-001	9531440	9720480	27364600	68366.4
807	-9.63568e+006	-9.71567e+006	-2.82023e+007	1.59161e+000	9635680	9715670	28202300	174647			68.9	0.5	86.5	6785.11	807	-8.98146e+006	-9.44157e+006	-2.77363e+007	1.59161e+000	8981460	9441570	27736300	167862
808	-9.67794e+006	-9.68117e+006	-2.80026e+007	1.46232e+000	9677940	9681170	28002600	158445			69.6	0.5	86	9141.79	808	-9.00733e+006	-9.33072e+006	-2.72573e+007	1.46232e+000	9007330	9330720	27257300	149303
809	-9.62341e+006	-9.75781e+006	-2.77031e+007	1.41895e+000	9623410	9757810	27703100	150862			70.4	0.5	85.5	12736.5	809	-9.09159e+006	-9.17955e+006	-2.65553e+007	1.41895e+000	9091590	9179550	26555300	138126
810	-9.58203e+006	-9.67503e+006	-2.76168e+007	7.37168e-001	9582030	9675030	27616800	77831.2			79.2	0.5	119	1201.66	810	-9.53547e+006	-9.72609e+006	-2.73754e+007	7.37168e-001	9535470	9726090	27375400	76629.6
811	-9.58516e+006	-9.67720e+006	-2.76274e+007	7.52464e-001	9585160	9677200	27627400	79505.3			79.9	0.5	118	1232.88	811	-9.53789e+006	-9.72597e+006	-2.73854e+007	7.52464e-001	9537890	9725970	27385400	78272.4
812	-1.02182e+007	-1.02573e+007	-2.98332e+007	1.82137e+000	10218200	10257300	29833200	223653			33.5	0.5	44.2	298.567	812	-1.01576e+007	-1.02402e+007	-2.98240e+007	1.82137e+000	10157600	10240200	29824000	223355
813	-1.02068e+007	-1.02448e+007	-2.97939e+007	1.77626e+000	10206800	10244800	29793900	217547			33.2	0.5	45.8	196.115	813	-1.01529e+007	-1.02308e+007	-2.97903e+007	1.77626e+000	10152900	10230800	29790300	217350
814	-9.58229e+006	-9.59003e+006	-2.77028e+007	1.35262e+000	9582290	9590030	27702800	143470			98.4	0.5	120	630.231	814	-9.56078e+006	-9.56174e+006	-2.76432e+007	1.35262e+000	9560780	9561740	27643200	142839
815	-9.59117e+006	-9.59496e+006	-2.77342e+007	1.42407e+000	9591170	9594960	27734200	151378			99	0.5	119	602.892	815	-9.56297e+006	-9.57043e+006	-2.76814e+007	1.42407e+000	9562970	9570430	27681400	150775
816	-1.03382e+007	-1.04144e+007	-2.99677e+007	2.04688e+000	10338200	10414400	29967700	254094			83.6	0.5	31.2	4844.82	816	-1.02692e+007	-1.04485e+007	-2.96519e+007	2.04688e+000	10269200	10448500	29651900	249249
817	-1.03369e+007	-1.04043e+007	-2.99725e+007	2.42221e+000	10336900	10404300	29972500	300737			85.4	0.5	31.5	5419.05	817	-1.02703e+007	-1.04288e+007	-2.96758e+007	2.42221e+000	10270300	10428800	29675800	295318
818	-1.03502e+007	-1.04171e+007	-3.00142e+007	2.42314e+000	10350200	10417100	30014200	301682			85.1	0.5	30.1	5366.95	818	-1.02848e+007	-1.04437e+007	-2.97204e+007	2.42314e+000	10284800	10443700	29720400	296315
819	-1.03488e+007	-1.04231e+007	-3.00023e+007	2.04240e+000	10348800	10423100	30002300	254112			83.3	0.5	30.1	4779.12	819	-1.02810e+007	-1.04581e+007	-2.96902e+007	2.04240e+000	10281000	10458100	29690200	249332
820	-1.02076e+007	-1.02367e+007	-2.97600e+007	8.10388e-001	10207600	10236700	29760000	99042.2			123	0.5	46.8	54.4374	820	-1.01804e+007	-1.02293e+007	-2.97567e+007	8.10388e-001	10180400	10229300	29756700	98987.7
821	-1.02138e+007	-1.02439e+007	-2.97831e+007	8.08903e-001	10213800	10243900	29783100	99011.7			123	0.5	45.9	76.6458	821	-1.01842e+007	-1.02351e+007	-2.97767e+007	8.08903e-001	10184200	10235100	29776700	98935.1
822	-1.02206e+007	-1.02513e+007	-2.98065e+007	8.51264e-001	10220600	10251300	29806500	104359			124	0.5	45	98.6247	822	-1.01888e+007	-1.02414e+007	-2.97978e+007	8.51264e-001	10188800	10241400	29797800	104260
823	-9.84877e+006	-9.85524e+006	-2.85596e+007	1.65193e+000	9848770	9855240	28559600	186100			25.8	0.5	91.7	-503.418	823	-9.87548e+006	-9.90071e+006	-2.85904e+007	1.65193e+000	9875480	9900710	28590400	186604
824	-9.84171e+006	-9.85041e+006	-2.85469e+007	1.81665e+000	9841710	9850410	28546900	204468			26.8	0.5	92.3	-597.228	824	-9.87078e+006	-9.89017e+006	-2.85817e+007	1.81665e+000	9870780	9890170	28581700	205066
825	-1.03141e+007	-1.03434e+007	-3.00895e+007	1.93820e+000	10314100	10343400	30089500	242121			25.7	0.5	33.9	725.789	825	-1.02445e+007	-1.03180e+007	-3.00551e+007	1.93820e+000	10244500	10318000	30055100	241395
826	-1.03159e+007	-1.03461e+007	-3.00988e+007	2.22283e+000	10315900	10346100	30098800	277843			26.9	0.5	33.5	876.96	826	-1.02449e+007	-1.03198e+007	-3.00621e+007	2.22283e+000	10244900	10319800	30062100	276967
827	-1.05773e+007	-1.10766e+007	-3.28228e+007	1.41092e+000	10577300	11076600	32822800	208117			69	0.5	73.1	-61000.2	827	-1.13520e+007	-1.23979e+007	-3.74483e+007	1.41092e+000	11352000	12397900	37448300	269117
828	-1.16208e+007	-1.16308e+007	-3.39936e+007	1.56108e+000	11620800	11630800	33993600	248708			69.4	0.5	74.1	-120179	828	-1.25502e+007	-1.37322e+007	-4.17032e+007	1.56108e+000	12550200	13732200	41703200	368888
829	-9.68660e+006	-9.71744e+006	-2.81586e+007	1.34025e+000	9686600	9717440	28158600	146740			25.3	0.5	107	-413.148	829	-9.68007e+006	-9.72656e+006	-2.82024e+007	1.34025e+000	9680070	9726560	28202400	147154
830	-9.67035e+006	-9.70215e+006	-2.81123e+007	1.54908e+000	9670350	9702150	28112300	169048			25.2	0.5	108	-459.068	830	-9.66000e+006	-9.71013e+006	-2.81553e+007	1.54908e+000	9660000	9710130	28155300	169507
831	-9.67088e+006	-9.70335e+006	-2.81167e+007	1.73584e+000	9670880	9703350	28116700	189486			26.2	0.5	108	-530.191	831	-9.65877e+006	-9.71130e+006	-2.81613e+007	1.73584e+000	9658770	9711300	28161300	190016
832	-9.68886e+006	-9.72032e+006	-2.81681e+007	1.69451e+000	9688860	9720320	28168100	185650			26.2	0.5	106	-540.093	832	-9.68146e+006	-9.72963e+006	-2.82135e+007	1.69451e+000	9681460	9729630	28213500	186190
833	-9.69901e+006	-9.72827e+006	-2.81904e+007	1.25267e+000	9699010	9728270	28190400	137464			24.4	0.5	106	-380.295	833	-9.69748e+006	-9.73819e+006	-2.82325e+007	1.25267e+000	9697480	9738190	28232500	137844
834	-9.70209e+006	-9.73152e+006	-2.82007e+007	1.10583e+000	9702090	9731520	28200700	121437			25.2	0.5	105	-345.45	834	-9.69953e+006	-9.74155e+006	-2.82442e+007	1.10583e+000	9699530	9741550	28244200	121783
835	-1.04072e+007	-1.04644e+007	-3.01997e+007	1.60660e+000	10407200	10464400	30199700	202453			84.9	0.5	23.8	3352.74	835	-1.03461e+007	-1.04899e+007	-2.99246e+007	1.60660e+000	10346100	10489900	29924600	199100
836	-1.03978e+007	-1.04557e+007	-3.01699e+007	1.71575e+000	10397800	10455700	30169900	215786			85.1	0.5	24.9	3594.99	836	-1.03362e+007	-1.04804e+007	-2.98936e+007	1.71575e+000	10336200	10480400	29893600	212191
837	-1.03996e+007	-1.04237e+007	-3.02096e+007	1.95865e+000	10399600	10423700	30209600	246839			55	0.5	25.3	3127.71	837	-1.03452e+007	-1.04029e+007	-3.00078e+007	1.95865e+000	10345200	10402900	30007800	243712
838	-1.03967e+007	-1.04274e+007	-3.01940e+007	1.92459e+000	10396700	10427400	30194000	242325			56.8	0.5	25.5	3242.4	838	-1.03409e+007	-1.04139e+007	-2.99792e+007	1.92459e+000	10340900	10413900	29979200	239083
839	-1.04071e+007	-1.04377e+007	-3.02261e+007	1.97107e+000	10407100	10437700	30226100	248702			56.6	0.5	24.4	3315.93	839	-1.03514e+007	-1.04245e+007	-3.00118e+007	1.97107e+000	10351400	10424500	30011800	245386
840	-1.04100e+007	-1.04341e+007	-3.02414e+007	1.99456e+000	10410000	10434100	30241400	251892			54.8	0.5	24.2	3178.51	840	-1.03557e+007	-1.04136e+007	-3.00402e+007	1.99456e+000	10355700	10413600	30040200	248713
841	-1.00281e+007	-1.00464e+007	-2.90685e+007	1.04581e+000	10028100	10046400	29068500	122078			130	0.5	72.1	-45.6754	841	-1.00462e+007	-1.01324e+007	-2.90566e+007	1.04581e+000	10046200	10132400	29056600	122124
842	-1.00204e+007	-1.00391e+007	-2.90443e+007	1.20279e+000	10020400	10039100	29044300	140171			129	0.5	73	-60.5837	842	-1.00391e+007	-1.01270e+007	-2.90329e+007	1.20279e+000	10039100	10127000	29032900	140232
843	-9.49179e+006	-9.54892e+006	-2.73740e+007	1.45199e+000	9491790	9548920	27374000	150538			84.7	0.5	130	1374.12	843	-9.46312e+006	-9.57123e+006	-2.72346e+007	1.45199e+000	9463120	9571230	27234600	149164
844	-9.49071e+006	-9.55007e+006	-2.73685e+007	1.17006e+000	9490710	9550070	27368500	121265			83.8	0.5	131	1140.2	844	-9.46130e+006	-9.57356e+006	-2.72248e+007	1.17006e+000	9461300	9573560	27224800	120125
845	-9.49082e+006	-9.54529e+006	-2.73737e+007	1.28638e+000	9490820	9545290	27373700	133359			85.8	0.5	131	1178.12	845	-9.46265e+006	-9.56456e+006	-2.72393e+007	1.28638e+000	9462650	9564560	27239300	132181
846	-9.80023e+006	-9.81154e+006	-2.84296e+007	1.47317e+000	9800230	9811540	28429600	164450			19.8	0.5	96.4	-356.181	846	-9.82652e+006	-9.83556e+006	-2.84554e+007	1.47317e+000	9826520	9835560	28455400	164806
847	-9.79408e+006	-9.80726e+006	-2.84182e+007	1.50871e+000	9794080	9807260	28418200	168278			20.7	0.5	96.9	-387.241	847	-9.82229e+006	-9.82723e+006	-2.84465e+007	1.50871e+000	9822290	9827230	28446500	168665
848	-9.45286e+006	-9.47951e+006	-2.74199e+007	1.02320e+000	9452860	9479510	27419900	106271			30	0.5	133	-120.931	848	-9.43236e+006	-9.47960e+006	-2.74408e+007	1.02320e+000	9432360	9479600	27440800	106392
849	-9.46093e+006	-9.48755e+006	-2.74447e+007	1.33938e+000	9460930	9487550	27444700	139360			30.3	0.5	132	-161.561	849	-9.43957e+006	-9.48757e+006	-2.74661e+007	1.33938e+000	9439570	9487570	27466100	139522
850	-9.46227e+006	-9.49030e+006	-2.74546e+007	1.24412e+000	9462270	9490300	27454600	129538			29	0.5	132	-167.148	850	-9.44108e+006	-9.49081e+006	-2.74779e+007	1.24412e+000	9441080	9490810	27477900	129705
851	-9.45400e+006	-9.48178e+006	-2.74281e+007	1.16989e+000	9454000	9481780	27428100	121576			28.9	0.5	133	-152.024	851	-9.43327e+006	-9.48225e+006	-2.74507e+007	1.16989e+000	9433270	9482250	27450700	121728
852	-9.44495e+006	-9.47138e+006	-2.73946e+007	9.55470e-001	9444950	9471380	27394600	99055			30	0.5	134	-111.083	852	-9.42516e+006	-9.47154e+006	-2.74151e+007	9.55470e-001	9425160	9471540	27415100	99166.1
853	-9.45652e+006	-9.49106e+006	-2.74635e+007	1.45717e+000	9456520	9491060	27463500	151800			18.1	0.5	132	-269.793	853	-9.43611e+006	-9.49349e+006	-2.74938e+007	1.45717e+000	9436110	9493490	27493800	152070
854	-9.45428e+006	-9.48824e+006	-2.74542e+007	9.47353e-001	9454280	9488240	27454200	98625			18.9	0.5	133	-170.578	854	-9.43383e+006	-9.49048e+006	-2.74838e+007	9.47353e-001	9433830	9490480	27483800	98795.5
855	-9.75730e+006	-9.80071e+006	-2.84282e+007	1.93094e+000	9757300	9800710	28428200	215408			38.3	0.5	97.6	-1191.16	855	-9.73951e+006	-9.81780e+006	-2.85159e+007	1.93094e+000	9739510	9817800	28515900	216599
856	-9.75458e+006	-9.79593e+006	-2.84114e+007	1.47981e+000	9754580	9795930	28411400	164894			37.3	0.5	98.3	-858.681	856	-9.73710e+006	-9.81189e+006	-2.84941e+007	1.47981e+000	9737100	9811890	28494100	165753
857	-9.73877e+006	-9.78318e+006	-2.83751e+007	1.19443e+000	9738770	9783180	28375100	132749			37.8	0.5	99.4	-680.339	857	-9.71301e+006	-9.79718e+006	-2.84581e+007	1.19443e+000	9713010	9797180	28458100	133430
858	-9.73878e+006	-9.78569e+006	-2.83853e+007	1.43381e+000	9738780	9785690	28385300	159461			38.7	0.5	99.1	-862.067	858	-9.70993e+006	-9.80013e+006	-2.84732e+007	1.43381e+000	9709930	9800130	28473200	160323
859	-9.54966e+006	-9.57823e+006	-2.77266e+007	1.80617e+000	9549660	9578230	27726600	191777			124	0.5	122	-294.686	859	-9.51826e+006	-9.57769e+006	-2.77558e+007	1.80617e+000	9518260	9577690	27755800	192072
860	-9.54973e+006	-9.57874e+006	-2.77286e+007	1.69105e+000	9549730	9578740	27728600	179578			125	0.5	122	-284.326	860	-9.51929e+006	-9.57856e+006	-2.77583e+007	1.69105e+000	9519290	9578560	27758300	179862
861	-9.56041e+006	-9.58982e+006	-2.77632e+007	1.68653e+000	9560410	9589820	27763200	179541			125	0.5	121	-305.253	861	-9.53030e+006	-9.59013e+006	-2.77946e+007	1.68653e+000	9530300	9590130	27794600	179846
862	-9.56103e+006	-9.59001e+006	-2.77634e+007	1.81369e+000	9561030	9590010	27763400	193082			124	0.5	121	-314.862	862	-9.52927e+006	-9.58975e+006	-2.77941e+007	1.81369e+000	9529270	9589750	27794100	193397
863	-1.01255e+007	-1.01343e+007	-2.93787e+007	1.51689e+000	10125500	10134300	29378700	180813			96.5	0.5	69.2	-3465.42	863	-1.02573e+007	-1.04345e+007	-2.96173e+007	1.51689e+000	10257300	10434500	29617300	184278
864	-1.01185e+007	-1.01469e+007	-2.93374e+007	1.61267e+000	10118500	10146900	29337400	191758			97.5	0.5	69.7	-3270.47	864	-1.02449e+007	-1.04616e+007	-2.95393e+007	1.61267e+000	10244900	10461600	29539300	195028
865	-1.01138e+007	-1.01206e+007	-2.93793e+007	1.70131e+000	10113800	10120600	29379300	202749			97.7	0.5	68.1	-3388.63	865	-1.02307e+007	-1.03499e+007	-2.95931e+007	1.70131e+000	10230700	10349900	29593100	206138
866	-1.00997e+007	-1.01270e+007	-2.94193e+007	1.66035e+000	10099700	10127000	29419300	198335			96.7	0.5	67.7	-3749.93	866	-1.02417e+007	-1.03156e+007	-2.96721e+007	1.66035e+000	10241700	10315600	29672100	202085
867	-1.04690e+007	-1.05009e+007	-3.05781e+007	4.39079e-001	10469000	10500900	30578100	56632.9			134	0.5	14.9	197.076	867	-1.03934e+007	-1.04721e+007	-3.05362e+007	4.39079e-001	10393400	10472100	30536200	56435.8
868	-1.04732e+007	-1.05047e+007	-3.05897e+007	6.99521e-001	10473200	10504700	30589700	90293.4			133	0.5	14.4	320.441	868	-1.03978e+007	-1.04757e+007	-3.05466e+007	6.99521e-001	10397800	10475700	30546600	89973
869	-1.04675e+007	-1.04990e+007	-3.05719e+007	8.42303e-001	10467500	10499000	30571900	108598			132	0.5	15.1	387.646	869	-1.03926e+007	-1.04700e+007	-3.05284e+007	8.42303e-001	10392600	10470000	30528400	108210
870	-9.71480e+006	-9.88645e+006	-2.79480e+007	1.61104e+000	9714800	9886450	27948000	174423			68.4	0.5	98.2	5627.34	870	-9.60125e+006	-9.92052e+006	-2.74498e+007	1.61104e+000	9601250	9920520	27449800	168796
871	-1.02255e+007	-1.03871e+007	-2.95346e+007	4.48945e-001	10225500	10387100	29534600	54223.1			73	0.5	41.7	1644.55	871	-1.01240e+007	-1.04790e+007	-2.90279e+007	4.48945e-001	10124000	10479000	29027900	52578.5
872	-9.49980e+006	-9.51480e+006	-2.74409e+007	6.73282e-001	9499800	9514800	27440900	70088.2			99.8	0.5	130	276.558	872	-9.48299e+006	-9.50164e+006	-2.73854e+007	6.73282e-001	9482990	9501640	27385400	69811.7
873	-1.01569e+007	-1.01937e+007	-2.96347e+007	1.50060e+000	10156900	10193700	29634700	181842			34.7	0.5	52.2	-124.617	873	-1.01284e+007	-1.01908e+007	-2.96513e+007	1.50060e+000	10128400	10190800	29651300	181966
874	-1.01560e+007	-1.01883e+007	-2.96134e+007	1.96866e+000	10156000	10188300	29613400	238238			33.8	0.5	53	-162.231	874	-1.01362e+007	-1.01870e+007	-2.96282e+007	1.96866e+000	10136200	10187000	29628200	238401
875	-1.01513e+007	-1.01739e+007	-2.95596e+007	3.43075e-001	10151300	10173900	29559600	41374.3			119	0.5	54.8	-41.891	875	-1.01594e+007	-1.01794e+007	-2.95740e+007	3.43075e-001	10159400	10179400	29574000	41416.1
876	-1.01523e+007	-1.01736e+007	-2.95570e+007	6.12302e-001	10152300	10173600	29557000	73831.5			119	0.5	54.8	-67.7786	876	-1.01629e+007	-1.01792e+007	-2.95694e+007	6.12302e-001	10162900	10179200	29569400	73899.2
877	-1.01552e+007	-1.01783e+007	-2.95734e+007	5.02214e-001	10155200	10178300	29573400	60622			119	0.5	54.2	-50.2319	877	-1.01608e+007	-1.01826e+007	-2.95854e+007	5.02214e-001	10160800	10182600	29585400	60672.2
878	-1.01187e+007	-1.01973e+007	-2.96876e+007	7.56480e-001	10118700	10197300	29687600	91931.2			99	0.5	50.1	-67.3444	878	-9.99086e+006	-1.01750e+007	-2.97244e+007	7.56480e-001	9990860	10175000	29724400	91998.6
879	-1.01294e+007	-1.02030e+007	-2.97002e+007	6.75582e-001	10129400	10203000	29700200	82176.3			99.1	0.5	49.3	-9.03961	879	-1.00054e+007	-1.01791e+007	-2.97264e+007	6.75582e-001	10005400	10179100	29726400	82185.3
880	-1.01225e+007	-1.01986e+007	-2.96893e+007	6.54312e-001	10122500	10198600	29689300	79527.5			98.4	0.5	49.7	-11.5485	880	-9.99200e+006	-1.01736e+007	-2.97173e+007	6.54312e-001	9992000	10173600	29717300	79539.1
881	-1.03432e+007	-1.03714e+007	-3.01747e+007	8.58251e-001	10343200	10371400	30174700	107820			31	0.5	30.3	449.992	881	-1.02683e+007	-1.03402e+007	-3.01222e+007	8.58251e-001	10268300	10340200	30122200	107370
882	-1.03535e+007	-1.03810e+007	-3.02035e+007	5.01799e-001	10353500	10381000	30203500	63160.1			31.4	0.5	29.2	282.14	882	-1.02775e+007	-1.03484e+007	-3.01464e+007	5.01799e-001	10277500	10348400	30146400	62877.9
883	-1.03474e+007	-1.03761e+007	-3.01898e+007	8.86811e-001	10347400	10376100	30189800	111517			30.6	0.5	29.7	472.679	883	-1.02720e+007	-1.03446e+007	-3.01363e+007	8.86811e-001	10272000	10344600	30136300	111045
884	-1.00531e+007	-1.01581e+007	-2.95929e+007	1.11158e+000	10053100	10158100	29592900	134170			93	0.5	53.7	-186.032	884	-9.85598e+006	-1.01246e+007	-2.96531e+007	1.11158e+000	9855980	10124600	29653100	134356
885	-1.00705e+007	-1.01638e+007	-2.95988e+007	9.28096e-001	10070500	10163800	29598800	112090			93.2	0.5	52.7	56.1788	885	-9.88386e+006	-1.01251e+007	-2.96273e+007	9.28096e-001	9883860	10125100	29627300	112033
886	-1.00724e+007	-1.01602e+007	-2.95825e+007	9.08234e-001	10072400	10160200	29582500	109580			92.3	0.5	52.8	178.9	886	-9.88249e+006	-1.01165e+007	-2.95938e+007	9.08234e-001	9882490	10116500	29593800	109401
887	-9.70896e+006	-9.73818e+006	-2.82210e+007	1.85891e+000	9708960	9738180	28221000	204430			25.9	0.5	105	-606.598	887	-9.70682e+006	-9.74874e+006	-2.82663e+007	1.85891e+000	9706820	9748740	28266300	205037
888	-9.98996e+006	-1.01395e+007	-2.95800e+007	1.28076e+000	9989960	10139500	29580000	154343			92.7	0.5	57	-1184.2	888	-9.76287e+006	-1.01241e+007	-2.97442e+007	1.28076e+000	9762870	10124100	29744200	155527
889	-1.00965e+007	-1.01036e+007	-2.92906e+007	6.39246e-001	10096500	10103600	29290600	75742.3			129	0.5	64	-0.793104	889	-1.01089e+007	-1.01673e+007	-2.92777e+007	6.39246e-001	10108900	10167300	29277700	75743.1
890	-1.00969e+007	-1.01041e+007	-2.92919e+007	6.33634e-001	10096900	10104100	29291900	75084.1			130	0.5	63.9	4.32009	890	-1.01087e+007	-1.01660e+007	-2.92783e+007	6.33634e-001	10108700	10166000	29278300	75079.7
891	-1.01028e+007	-1.01086e+007	-2.93114e+007	7.52057e-001	10102800	10108600	29311400	89232.7			130	0.5	63.2	4.58125	891	-1.01143e+007	-1.01691e+007	-2.92982e+007	7.52057e-001	10114300	10169100	29298200	89228.2
892	-9.86015e+006	-9.95879e+006	-2.89714e+007	1.80478e+000	9860150	9958790	28971400	208857			54.1	0.5	85	-4522.61	892	-9.90358e+006	-1.00490e+007	-2.92966e+007	1.80478e+000	9903580	10049000	29296600	213379
893	-9.86395e+006	-9.95142e+006	-2.89375e+007	1.43417e+000	9863950	9951420	28937500	165614			53.1	0.5	85.4	-3274.51	893	-9.90815e+006	-1.00346e+007	-2.92334e+007	1.43417e+000	9908150	10034600	29233400	168888
894	-9.45548e+006	-9.48859e+006	-2.74544e+007	7.20998e-001	9455480	9488590	27454400	75062.4			23.1	0.5	132	-124.674	894	-9.43550e+006	-9.49066e+006	-2.74829e+007	7.20998e-001	9435500	9490660	27482900	75187
895	-9.44871e+006	-9.48121e+006	-2.74310e+007	8.82456e-001	9448710	9481210	27431000	91717.1			23.1	0.5	133	-148.07	895	-9.42821e+006	-9.48302e+006	-2.74589e+007	8.82456e-001	9428210	9483020	27458900	91865.1
896	-1.04675e+007	-1.05001e+007	-3.05766e+007	7.36840e-001	10467500	10500100	30576600	95027.9			135	0.5	14.9	318.066	896	-1.03917e+007	-1.04719e+007	-3.05369e+007	7.36840e-001	10391700	10471900	30536900	94709.8
897	-1.00645e+007	-1.01293e+007	-2.94639e+007	9.02906e-001	10064500	10129300	29463900	108112			52.8	0.5	65.8	-1842.63	897	-1.01462e+007	-1.02108e+007	-2.97153e+007	9.02906e-001	10146200	10210800	29715300	109955
898	-1.00752e+007	-1.01232e+007	-2.94284e+007	1.00472e+000	10075200	10123200	29428400	120049			52.1	0.5	66.2	-1885.52	898	-1.01812e+007	-1.02043e+007	-2.96537e+007	1.00472e+000	10181200	10204300	29653700	121935
899	-1.00852e+007	-1.01262e+007	-2.94306e+007	1.12045e+000	10085200	10126200	29430600	133913			52.7	0.5	66.9	-2315.8	899	-1.02189e+007	-1.02196e+007	-2.96750e+007	1.12045e+000	10218900	10219600	29675000	136229
900	-1.00473e+007	-1.01283e+007	-2.94772e+007	8.23168e-001	10047300	10128300	29477200	98626.2			52.6	0.5	64.8	-1562.13	900	-1.00863e+007	-1.01969e+007	-2.97183e+007	8.23168e-001	10086300	10196900	29718300	100188
901	-1.00248e+007	-1.01296e+007	-2.95047e+007	1.11937e+000	10024800	10129600	29504700	134311			53.4	0.5	64.2	-2199.82	901	-1.00163e+007	-1.01908e+007	-2.97637e+007	1.11937e+000	10016300	10190800	29763700	136511
902	-1.00059e+007	-1.01341e+007	-2.95422e+007	1.62703e+000	10005900	10134100	29542200	195642			53.9	0.5	63	-3247.26	902	-9.94120e+006	-1.01852e+007	-2.98156e+007	1.62703e+000	9941200	10185200	29815600	198889
903	-1.00334e+007	-1.01306e+007	-2.95002e+007	9.13253e-001	10033400	10130600	29500200	109560			52.6	0.5	63.8	-1654.25	903	-1.00264e+007	-1.01872e+007	-2.97389e+007	9.13253e-001	10026400	10187200	29738900	111214
904	-1.00628e+007	-1.01270e+007	-2.94562e+007	1.05510e+000	10062800	10127000	29456200	126271			51.8	0.5	65.1	-1862.85	904	-1.01254e+007	-1.01960e+007	-2.96755e+007	1.05510e+000	10125400	10196000	29675500	128134
905	-1.00930e+007	-1.01211e+007	-2.94020e+007	1.37685e+000	10093000	10121100	29402000	164275			51.2	0.5	66.6	-2395.31	905	-1.02038e+007	-1.02299e+007	-2.96032e+007	1.37685e+000	10203800	10229900	29603200	166671
906	-1.01157e+007	-1.01220e+007	-2.93827e+007	1.61935e+000	10115700	10122000	29382700	193029			52.4	0.5	68.2	-3202.75	906	-1.02252e+007	-1.03189e+007	-2.96015e+007	1.61935e+000	10225200	10318900	29601500	196231
907	-1.01121e+007	-1.01174e+007	-2.93677e+007	1.54559e+000	10112100	10117400	29367700	184052			51.3	0.5	68	-2707.47	907	-1.02106e+007	-1.03009e+007	-2.95599e+007	1.54559e+000	10210600	10300900	29559900	186760
908	-1.00784e+007	-1.01296e+007	-2.94514e+007	1.38833e+000	10078400	10129600	29451400	166134			53.6	0.5	66.9	-3145.97	908	-1.02073e+007	-1.02276e+007	-2.97228e+007	1.38833e+000	10207300	10227600	29722800	169280
909	-9.99207e+006	-1.01364e+007	-2.95653e+007	1.59382e+000	9992070	10136400	29565300	191896			54.2	0.5	61.5	-2824.98	909	-9.87150e+006	-1.01692e+007	-2.98200e+007	1.59382e+000	9871500	10169200	29820000	194721
910	-1.01145e+007	-1.01406e+007	-2.93274e+007	1.61271e+000	10114500	10140600	29327400	191625			52.2	0.5	69.7	-3114.58	910	-1.02295e+007	-1.04120e+007	-2.95259e+007	1.61271e+000	10229500	10412000	29525900	194739
911	-1.01146e+007	-1.01257e+007	-2.93991e+007	1.53604e+000	10114600	10125700	29399100	183286			53.4	0.5	68.5	-3455.57	911	-1.02399e+007	-1.03296e+007	-2.96510e+007	1.53604e+000	10239900	10329600	29651000	186741
912	-9.96506e+006	-1.01312e+007	-2.95711e+007	8.57789e-001	9965060	10131200	29571100	103281			91.6	0.5	57.7	-837.869	912	-9.69957e+006	-1.01098e+007	-2.97490e+007	8.57789e-001	9699570	10109800	29749000	104119
913	-9.99020e+006	-1.01354e+007	-2.95631e+007	1.29231e+000	9990200	10135400	29563100	155569			91.6	0.5	56.6	-789.107	913	-9.74146e+006	-1.01057e+007	-2.96905e+007	1.29231e+000	9741460	10105700	29690500	156358
914	-9.99412e+006	-1.01431e+007	-2.95908e+007	1.37774e+000	9994120	10143100	29590800	166152			94	0.5	57.1	-1451.55	914	-9.78610e+006	-1.01356e+007	-2.97682e+007	1.37774e+000	9786100	10135600	29768200	167604
915	-1.00214e+007	-1.01338e+007	-2.95255e+007	1.28416e+000	10021400	10133800	29525500	154280			52.9	0.5	62.7	-2248.71	915	-9.97207e+006	-1.01802e+007	-2.97643e+007	1.28416e+000	9972070	10180200	29764300	156529
916	-9.94890e+006	-1.01322e+007	-2.95914e+007	1.97367e+000	9948900	10132200	29591400	237896			56.5	0.5	61.3	-3785.51	916	-9.75110e+006	-1.01541e+007	-2.98788e+007	1.97367e+000	9751100	10154100	29878800	241681
917	-1.00481e+007	-1.01300e+007	-2.94832e+007	1.11714e+000	10048100	10130000	29483200	133900			51.7	0.5	63.9	-1875.1	917	-1.00619e+007	-1.01866e+007	-2.97006e+007	1.11714e+000	10061900	10186600	29700600	135775
918	-1.00736e+007	-1.01242e+007	-2.94340e+007	1.19111e+000	10073600	10124200	29434000	142368			50.9	0.5	65.3	-1924.88	918	-1.01515e+007	-1.01914e+007	-2.96308e+007	1.19111e+000	10151500	10191400	29630800	144293
919	-1.01088e+007	-1.01651e+007	-2.92796e+007	1.15829e+000	10108800	10165100	29279600	137256			51.7	0.5	71	-2096.72	919	-1.02305e+007	-1.04917e+007	-2.94503e+007	1.15829e+000	10230500	10491700	29450300	139353
920	-1.01077e+007	-1.01792e+007	-2.92611e+007	1.19711e+000	10107700	10179200	29261100	141716			52.2	0.5	71.9	-2313.37	920	-1.02398e+007	-1.05393e+007	-2.94406e+007	1.19711e+000	10239800	10539300	29440600	144029
921	-1.00991e+007	-1.01693e+007	-2.92357e+007	9.65213e-001	10099100	10169300	29235700	114064			51.3	0.5	72.1	-1691.84	921	-1.02233e+007	-1.05187e+007	-2.93940e+007	9.65213e-001	10223300	10518700	29394000	115756
922	-1.01107e+007	-1.01347e+007	-2.93179e+007	1.34894e+000	10110700	10134700	29317900	160174			51.2	0.5	69.4	-2318.43	922	-1.02147e+007	-1.03843e+007	-2.94931e+007	1.34894e+000	10214700	10384300	29493100	162493
923	-1.01032e+007	-1.01499e+007	-2.92718e+007	1.19759e+000	10103200	10149900	29271800	141815			50.9	0.5	70.7	-1959.7	923	-1.02126e+007	-1.04418e+007	-2.94272e+007	1.19759e+000	10212600	10441800	29427200	143774
924	-1.01127e+007	-1.01150e+007	-2.93454e+007	1.26200e+000	10112700	10115000	29345400	150075			50.3	0.5	68	-1979.22	924	-1.02004e+007	-1.03061e+007	-2.95131e+007	1.26200e+000	10200400	10306100	29513100	152054
925	-1.00977e+007	-1.01171e+007	-2.93808e+007	1.24567e+000	10097700	10117100	29380800	148433			50.2	0.5	66.8	-1917.77	925	-1.01940e+007	-1.02376e+007	-2.95552e+007	1.24567e+000	10194000	10237600	29555200	150351
926	-9.98928e+006	-1.01391e+007	-2.95791e+007	1.52685e+000	9989280	10139100	29579100	183987			54.5	0.5	60.1	-2338.03	926	-9.83370e+006	-1.01572e+007	-2.98089e+007	1.52685e+000	9833700	10157200	29808900	186325
927	-9.98539e+006	-1.01403e+007	-2.95881e+007	1.26236e+000	9985390	10140300	29588100	152195			94.6	0.5	58.2	-1648.91	927	-9.79242e+006	-1.01439e+007	-2.97955e+007	1.26236e+000	9792420	10143900	29795500	153844
928	-1.01217e+007	-1.01548e+007	-2.93424e+007	1.75962e+000	10121700	10154800	29342400	209319			53.2	0.5	70.1	-3855.92	928	-1.02511e+007	-1.04583e+007	-2.95681e+007	1.75962e+000	10251100	10458300	29568100	213175
929	-1.01140e+007	-1.01828e+007	-2.92831e+007	1.70884e+000	10114000	10182800	29283100	202588			53.1	0.5	71.7	-3642.88	929	-1.02551e+007	-1.05566e+007	-2.94858e+007	1.70884e+000	10255100	10556600	29485800	206231
930	-1.00963e+007	-1.01810e+007	-2.92125e+007	1.24378e+000	10096300	10181000	29212500	146790			52.1	0.5	73.3	-2355.03	930	-1.02328e+007	-1.05709e+007	-2.93805e+007	1.24378e+000	10232800	10570900	29380500	149145
931	-1.01053e+007	-1.01974e+007	-2.92329e+007	1.42469e+000	10105300	10197400	29232900	168395			53	0.5	73.3	-3053.51	931	-1.02559e+007	-1.06194e+007	-2.94266e+007	1.42469e+000	10255900	10619400	29426600	171449
932	-9.96626e+006	-1.01333e+007	-2.95785e+007	1.79948e+000	9966260	10133300	29578500	216769			56	0.5	63.1	-4174.27	932	-9.84150e+006	-1.01826e+007	-2.99047e+007	1.79948e+000	9841500	10182600	29904700	220944
933	-1.00643e+007	-1.01332e+007	-2.94800e+007	1.56052e+000	10064300	10133200	29480000	187044			54.5	0.5	66.7	-3906.23	933	-1.01749e+007	-1.02351e+007	-2.97858e+007	1.56052e+000	10174900	10235100	29785800	190950
934	-9.70644e+006	-9.76483e+006	-2.83324e+007	6.50632e-001	9706440	9764830	28332400	72077.6			61.9	0.5	95.9	449.148	934	-9.50666e+006	-9.70246e+006	-2.82773e+007	6.50632e-001	9506660	9702460	28277300	71628.4
935	-9.69232e+006	-9.77695e+006	-2.83961e+007	8.44421e-001	9692320	9776950	28396100	93921.2			61.2	0.5	95.2	243.745	935	-9.46993e+006	-9.72354e+006	-2.84002e+007	8.44421e-001	9469930	9723540	28400200	93677.4
936	-9.69143e+006	-9.77426e+006	-2.83860e+007	8.72789e-001	9691430	9774260	28386000	97010.8			60.6	0.5	95.8	192.228	936	-9.48127e+006	-9.72557e+006	-2.83971e+007	8.72789e-001	9481270	9725570	28397100	96818.6
937	-9.70706e+006	-9.76319e+006	-2.83251e+007	8.69005e-001	9707060	9763190	28325100	96223.6			61.4	0.5	96.4	536.012	937	-9.51797e+006	-9.70540e+006	-2.82780e+007	8.69005e-001	9517970	9705400	28278000	95687.6
938	-9.71092e+006	-9.82579e+006	-2.79927e+007	7.63237e-001	9710920	9825790	27992700	82808.6			66.5	0.5	99.1	2209.69	938	-9.60777e+006	-9.80500e+006	-2.75920e+007	7.63237e-001	9607770	9805000	27592000	80599
939	-9.68063e+006	-9.78493e+006	-2.84404e+007	7.53297e-001	9680630	9784930	28440400	84017.3			59.9	0.5	95.2	-85.0963	939	-9.45518e+006	-9.74424e+006	-2.84996e+007	7.53297e-001	9455180	9744240	28499600	84102.4
940	-9.67803e+006	-9.78740e+006	-2.84531e+007	7.04487e-001	9678030	9787400	28453100	78636.3			60.5	0.5	94.6	-52.8906	940	-9.43714e+006	-9.74239e+006	-2.85100e+007	7.04487e-001	9437140	9742390	28510000	78689.2
941	-9.72406e+006	-9.75480e+006	-2.82738e+007	8.02534e-001	9724060	9754800	28273800	88583.4			62.8	0.5	96.3	898.674	941	-9.54440e+006	-9.68194e+006	-2.81557e+007	8.02534e-001	9544400	9681940	28155700	87684.8
942	-9.71355e+006	-9.76193e+006	-2.83135e+007	8.02880e-001	9713550	9761930	28313500	88841.4			62.6	0.5	95.5	765.58	942	-9.51110e+006	-9.69020e+006	-2.82228e+007	8.02880e-001	9511100	9690200	28222800	88075.8
943	-9.69613e+006	-9.77809e+006	-2.83969e+007	9.72481e-001	9696130	9778090	28396900	108176			61.9	0.5	94.7	402.644	943	-9.46596e+006	-9.71896e+006	-2.83854e+007	9.72481e-001	9465960	9718960	28385400	107773
944	-9.81146e+006	-9.92947e+006	-2.89003e+007	1.18766e+000	9811460	9929470	28900300	136726			53.7	0.5	86.7	-2678.06	944	-9.78327e+006	-9.99759e+006	-2.92069e+007	1.18766e+000	9783270	9997590	29206900	139404
945	-9.80353e+006	-9.93467e+006	-2.89295e+007	1.47221e+000	9803530	9934670	28929500	169787			54.5	0.5	86.4	-3624.56	945	-9.76805e+006	-1.00080e+007	-2.92646e+007	1.47221e+000	9768050	10008000	29264600	173412
946	-9.97359e+006	-1.01354e+007	-2.95800e+007	1.71119e+000	9973590	10135400	29580000	206172			94.8	0.5	60.3	-3004.2	946	-9.81539e+006	-1.01602e+007	-2.98393e+007	1.71119e+000	9815390	10160200	29839300	209176
947	-9.99242e+006	-1.01412e+007	-2.95847e+007	1.57946e+000	9992420	10141200	29584700	190402			95.4	0.5	58.9	-2245.28	947	-9.82933e+006	-1.01544e+007	-2.98016e+007	1.57946e+000	9829330	10154400	29801600	192647
948	-9.95616e+006	-1.01320e+007	-2.95834e+007	2.08623e+000	9956160	10132000	29583400	251358			94.1	0.5	61.7	-4573.05	948	-9.80787e+006	-1.01726e+007	-2.98973e+007	2.08623e+000	9807870	10172600	29897300	255931
949	-9.98402e+006	-1.01274e+007	-2.95367e+007	1.31766e+000	9984020	10127400	29536700	158343			90.4	0.5	56.7	-512.355	949	-9.71379e+006	-1.00864e+007	-2.96392e+007	1.31766e+000	9713790	10086400	29639200	158856
950	-9.95625e+006	-1.01243e+007	-2.95517e+007	1.21036e+000	9956250	10124300	29551700	145537			90.7	0.5	57.8	-1024.38	950	-9.67479e+006	-1.00955e+007	-2.97156e+007	1.21036e+000	9674790	10095500	29715600	146562
951	-1.00131e+007	-1.01397e+007	-2.95579e+007	1.70671e+000	10013100	10139700	29557900	205446			91.5	0.5	55.5	-467.361	951	-9.77426e+006	-1.01013e+007	-2.96397e+007	1.70671e+000	9774260	10101300	29639700	205913
952	-1.00121e+007	-1.01304e+007	-2.95209e+007	1.42540e+000	10012100	10130400	29520900	171179			90.2	0.5	55.6	21.0886	952	-9.76123e+006	-1.00804e+007	-2.95673e+007	1.42540e+000	9761230	10080400	29567300	171158
953	-9.97836e+006	-1.01175e+007	-2.95020e+007	1.36116e+000	9978360	10117500	29502000	163200			89.3	0.5	57	-207.789	953	-9.69035e+006	-1.00654e+007	-2.95770e+007	1.36116e+000	9690350	10065400	29577000	163408
954	-1.00135e+007	-1.01202e+007	-2.94778e+007	1.43658e+000	10013500	10120200	29477800	172054			88.9	0.5	55.9	528.487	954	-9.75132e+006	-1.00566e+007	-2.94801e+007	1.43658e+000	9751320	10056600	29480100	171526
955	-1.00410e+007	-1.01504e+007	-2.95736e+007	1.30221e+000	10041000	10150400	29573600	156964			92.2	0.5	54.2	-82.1668	955	-9.82778e+006	-1.01103e+007	-2.96232e+007	1.30221e+000	9827780	10110300	29623200	157046
956	-1.00919e+007	-1.01698e+007	-2.96022e+007	1.03269e+000	10091900	10169800	29602200	124782			93	0.5	51.6	302.987	956	-9.91896e+006	-1.01264e+007	-2.95977e+007	1.03269e+000	9918960	10126400	29597700	124479
957	-1.00077e+007	-1.01476e+007	-2.95956e+007	1.31386e+000	10007700	10147600	29595600	158523			94.9	0.5	57	-1373.36	957	-9.81997e+006	-1.01439e+007	-2.97682e+007	1.31386e+000	9819970	10143900	29768200	159896
958	-1.00243e+007	-1.01531e+007	-2.96013e+007	1.75952e+000	10024300	10153100	29601300	212414			95	0.5	55.6	-1262.52	958	-9.83500e+006	-1.01386e+007	-2.97316e+007	1.75952e+000	9835000	10138600	29731600	213677
959	-1.00492e+007	-1.01621e+007	-2.96134e+007	1.97594e+000	10049200	10162100	29613400	238798			95.2	0.5	54.2	-903.02	959	-9.86956e+006	-1.01413e+007	-2.97080e+007	1.97594e+000	9869560	10141300	29708000	239701
960	-1.00087e+007	-1.01457e+007	-2.95867e+007	2.94497e+000	10008700	10145700	29586700	355128			56.9	0.5	56.1	-1520.2	960	-9.78152e+006	-1.01173e+007	-2.96978e+007	2.94497e+000	9781520	10117300	29697800	356649
961	-1.00072e+007	-1.01474e+007	-2.95952e+007	2.57347e+000	10007200	10147400	29595200	310491			55.3	0.5	56.8	-1940.89	961	-9.80233e+006	-1.01310e+007	-2.97331e+007	2.57347e+000	9802330	10131000	29733100	312432
962	-1.00052e+007	-1.01450e+007	-2.95875e+007	1.51226e+000	10005200	10145000	29587500	182362			54.2	0.5	57.9	-1455.22	962	-9.82397e+006	-1.01400e+007	-2.97481e+007	1.51226e+000	9823970	10140000	29748100	183817
963	-1.00072e+007	-1.01438e+007	-2.95807e+007	1.29699e+000	10007200	10143800	29580700	156339			53.6	0.5	59.1	-1645.76	963	-9.85937e+006	-1.01552e+007	-2.97750e+007	1.29699e+000	9859370	10155200	29775000	157985
964	-1.00107e+007	-1.01366e+007	-2.95475e+007	1.48727e+000	10010700	10136600	29547500	178907			53.1	0.5	61.6	-2437.16	964	-9.92149e+006	-1.01714e+007	-2.97791e+007	1.48727e+000	9921490	10171400	29779100	181345
965	-1.01116e+007	-1.01319e+007	-2.94276e+007	1.60297e+000	10111600	10131900	29427600	191611			54.3	0.5	68.5	-4068.21	965	-1.02561e+007	-1.03305e+007	-2.97162e+007	1.60297e+000	10256100	10330500	29716200	195679
966	-9.99872e+006	-1.01348e+007	-2.95523e+007	1.62435e+000	9998720	10134800	29552300	195427			55.6	0.5	64.8	-4183.95	966	-9.96735e+006	-1.02109e+007	-2.98945e+007	1.62435e+000	9967350	10210900	29894500	199611
967	-1.00081e+007	-1.01376e+007	-2.95545e+007	2.76309e+000	10008100	10137600	29554500	332515			58.6	0.5	55.8	-360.193	967	-9.76021e+006	-1.00928e+007	-2.96192e+007	2.76309e+000	9760210	10092800	29619200	332875
968	-1.00927e+007	-1.01941e+007	-2.91847e+007	1.12704e+000	10092700	10194100	29184700	132800			52.8	0.5	74.7	-2284.65	968	-1.02427e+007	-1.06321e+007	-2.93597e+007	1.12704e+000	10242700	10632100	29359700	135084
969	-1.01005e+007	-1.02206e+007	-2.91901e+007	1.45694e+000	10100500	10220600	29190100	171792			53.5	0.5	75.1	-3388.82	969	-1.02713e+007	-1.07180e+007	-2.93910e+007	1.45694e+000	10271300	10718000	29391000	175181
970	-1.00797e+007	-1.01776e+007	-2.91481e+007	1.16431e+000	10079700	10177600	29148100	136841			52.7	0.5	75.9	-2365.38	970	-1.02289e+007	-1.06101e+007	-2.93253e+007	1.16431e+000	10228900	10610100	29325300	139207
971	-1.00366e+007	-1.01332e+007	-2.95079e+007	1.20449e+000	10036600	10133200	29507900	144575			51.8	0.5	62.7	-1896.72	971	-1.00104e+007	-1.01785e+007	-2.97194e+007	1.20449e+000	10010400	10178500	29719400	146472
972	-9.92260e+006	-1.01278e+007	-2.95996e+007	2.06640e+000	9922600	10127800	29599600	249122			57.6	0.5	61.2	-4109.39	972	-9.68212e+006	-1.01433e+007	-2.99036e+007	2.06640e+000	9682120	10143300	29903600	253231
973	-1.00847e+007	-1.01780e+007	-2.91682e+007	1.28164e+000	10084700	10178000	29168200	150825			51.9	0.5	74.6	-2364.93	973	-1.02225e+007	-1.05824e+007	-2.93268e+007	1.28164e+000	10222500	10582400	29326800	153190
974	-1.00610e+007	-1.01280e+007	-2.94622e+007	1.22170e+000	10061000	10128000	29462200	146262			50.7	0.5	64.1	-1873.28	974	-1.00959e+007	-1.01841e+007	-2.96566e+007	1.22170e+000	10095900	10184100	29656600	148135
975	-1.00893e+007	-1.01711e+007	-2.91937e+007	1.18179e+000	10089300	10171100	29193700	139288			51.1	0.5	73.3	-1999.63	975	-1.02153e+007	-1.05400e+007	-2.93398e+007	1.18179e+000	10215300	10540000	29339800	141288
976	-1.00934e+007	-1.01579e+007	-2.92239e+007	1.17565e+000	10093400	10157900	29223900	138807			50.5	0.5	72	-1860.74	976	-1.02077e+007	-1.04840e+007	-2.93649e+007	1.17565e+000	10207700	10484000	29364900	140668
977	-1.01062e+007	-1.01308e+007	-2.93033e+007	1.25714e+000	10106200	10130800	29303300	149128			50.2	0.5	69.3	-1918.95	977	-1.02015e+007	-1.03673e+007	-2.94560e+007	1.25714e+000	10201500	10367300	29456000	151047
978	-1.00982e+007	-1.01433e+007	-2.92580e+007	1.23722e+000	10098200	10143300	29258000	146366			49.9	0.5	70.6	-1839.31	978	-1.02000e+007	-1.04208e+007	-2.93968e+007	1.23722e+000	10200000	10420800	29396800	148206
979	-1.01083e+007	-1.01159e+007	-2.93269e+007	1.13639e+000	10108300	10115900	29326900	134980			49.4	0.5	68.1	-1596.44	979	-1.01903e+007	-1.03042e+007	-2.94737e+007	1.13639e+000	10190300	10304200	29473700	136576
980	-1.00836e+007	-1.01216e+007	-2.94134e+007	1.25241e+000	10083600	10121600	29413400	149518			50	0.5	65.5	-1839.66	980	-1.01764e+007	-1.01870e+007	-2.95880e+007	1.25241e+000	10176400	10187000	29588000	151358
981	-1.01025e+007	-1.01140e+007	-2.93634e+007	1.13708e+000	10102500	10114000	29363400	135352			49.3	0.5	66.8	-1578.38	981	-1.01870e+007	-1.02475e+007	-2.95169e+007	1.13708e+000	10187000	10247500	29516900	136931
982	-9.73025e+006	-9.77048e+006	-2.81271e+007	1.18442e+000	9730250	9770480	28127100	129556			64.3	0.5	98.1	2308.01	982	-9.64455e+006	-9.66978e+006	-2.78775e+007	1.18442e+000	9644550	9669780	27877500	127248
983	-9.74173e+006	-9.74353e+006	-2.82009e+007	1.34454e+000	9741730	9743530	28200900	147736			63.9	0.5	96.6	2286.17	983	-9.58338e+006	-9.65298e+006	-2.79984e+007	1.34454e+000	9583380	9652980	27998400	145450
984	-9.74110e+006	-9.74888e+006	-2.81930e+007	1.09789e+000	9741100	9748880	28193000	120580			63.4	0.5	97.5	1687.26	984	-9.61473e+006	-9.66298e+006	-2.80079e+007	1.09789e+000	9614730	9662980	28007900	118893
985	-9.72497e+006	-9.75120e+006	-2.82582e+007	9.57292e-001	9724970	9751200	28258200	105558			62.4	0.5	97	1039.92	985	-9.55880e+006	-9.68210e+006	-2.81420e+007	9.57292e-001	9558800	9682100	28142000	104518
986	-9.70637e+006	-9.83349e+006	-2.79664e+007	4.82305e-001	9706370	9833490	27966400	52242.8			67	0.5	99.7	1431.1	986	-9.60446e+006	-9.83261e+006	-2.75508e+007	4.82305e-001	9604460	9832610	27550800	50811.7
987	-9.71984e+006	-9.77661e+006	-2.80784e+007	8.95133e-001	9719840	9776610	28078400	97605.8			64.5	0.5	99.6	1814.31	987	-9.63757e+006	-9.70796e+006	-2.78108e+007	8.95133e-001	9637570	9707960	27810800	95791.5
988	-9.71146e+006	-9.79360e+006	-2.80271e+007	8.33144e-001	9711460	9793600	28027100	90559.3			65.3	0.5	100	1927.07	988	-9.62520e+006	-9.75583e+006	-2.77124e+007	8.33144e-001	9625200	9755830	27712400	88632.2
989	-9.72949e+006	-9.76046e+006	-2.81340e+007	1.00869e+000	9729490	9760460	28134000	110369			63.7	0.5	98.9	1717.34	989	-9.65257e+006	-9.66171e+006	-2.79183e+007	1.00869e+000	9652570	9661710	27918300	108652
990	-9.69196e+006	-9.77224e+006	-2.83772e+007	9.75897e-001	9691960	9772240	28377200	108409			60	0.5	96.4	144.304	990	-9.49432e+006	-9.72842e+006	-2.83958e+007	9.75897e-001	9494320	9728420	28395800	108265
991	-9.70529e+006	-9.76016e+006	-2.83145e+007	9.61243e-001	9705290	9760160	28314500	106360			60.9	0.5	97.1	533.801	991	-9.52552e+006	-9.70626e+006	-2.82740e+007	9.61243e-001	9525520	9706260	28274000	105826
992	-9.67936e+006	-9.78456e+006	-2.84401e+007	1.20245e+000	9679360	9784560	28440100	134108			59.1	0.5	95.6	-268.473	992	-9.46702e+006	-9.75014e+006	-2.85118e+007	1.20245e+000	9467020	9750140	28511800	134376
993	-9.69240e+006	-9.76834e+006	-2.83608e+007	1.02031e+000	9692400	9768340	28360800	113221			59.4	0.5	97.1	138.622	993	-9.50654e+006	-9.72726e+006	-2.83788e+007	1.02031e+000	9506540	9727260	28378800	113083
994	-9.68490e+006	-9.78201e+006	-2.84242e+007	1.36417e+000	9684900	9782010	28424200	151996			58.4	0.5	96.4	-356.687	994	-9.48934e+006	-9.75223e+006	-2.84980e+007	1.36417e+000	9489340	9752230	28498000	152353
995	-9.67198e+006	-9.79498e+006	-2.84901e+007	8.41704e-001	9671980	9794980	28490100	94173.8			59.6	0.5	94.4	-311.022	995	-9.43086e+006	-9.75964e+006	-2.85868e+007	8.41704e-001	9430860	9759640	28586800	94484.8
996	-9.67496e+006	-9.79308e+006	-2.84794e+007	1.00510e+000	9674960	9793080	28479400	112381			60.9	0.5	94	-144.184	996	-9.41898e+006	-9.74732e+006	-2.85483e+007	1.00510e+000	9418980	9747320	28548300	112525
997	-9.73488e+006	-9.75576e+006	-2.82669e+007	1.42428e+000	9734880	9755760	28266900	157163			63.6	0.5	95.4	1967.31	997	-9.54952e+006	-9.67298e+006	-2.81139e+007	1.42428e+000	9549520	9672980	28113900	155195
998	-9.70326e+006	-9.77771e+006	-2.83883e+007	1.28760e+000	9703260	9777710	28388300	143161			62.6	0.5	94.3	762.621	998	-9.46894e+006	-9.71182e+006	-2.83533e+007	1.28760e+000	9468940	9711820	28353300	142399
999	-9.72201e+006	-9.75490e+006	-2.82763e+007	2.19974e+000	9722010	9754900	28276300	242840			87.7	0.5	96.7	2464.84	999	-9.54890e+006	-9.68332e+006	-2.81568e+007	2.19974e+000	9548900	9683320	28156800	240375
1000	-9.74490e+006	-9.74918e+006	-2.82082e+007	1.46548e+000	9744900	9749180	28208200	161115			86.1	0.5	96.5	2595.88	1000	-9.59711e+006	-9.65535e+006	-2.79943e+007	1.46548e+000	9597110	9655350	27994300	158519
1001	-9.68167e+006	-9.79336e+006	-2.84738e+007	1.45643e+000	9681670	9793360	28473800	162799			92.3	0.5	95.7	-577.602	1001	-9.47255e+006	-9.76532e+006	-2.85683e+007	1.45643e+000	9472550	9765320	28568300	163376
1002	-9.67321e+006	-9.79636e+006	-2.84945e+007	1.46768e+000	9673210	9796360	28494500	164261			91.8	0.5	94.9	-615.819	1002	-9.44421e+006	-9.76508e+006	-2.85957e+007	1.46768e+000	9444210	9765080	28595700	164877
1003	-9.69007e+006	-9.77997e+006	-2.84107e+007	2.04797e+000	9690070	9779970	28410700	227999			90.4	0.5	95.9	206.88	1003	-9.48258e+006	-9.73576e+006	-2.84375e+007	2.04797e+000	9482580	9735760	28437500	227792
1004	-9.70425e+006	-9.76095e+006	-2.83188e+007	2.17017e+000	9704250	9760950	28318800	240191			89.2	0.5	97.1	1396.28	1004	-9.52248e+006	-9.70371e+006	-2.82666e+007	2.17017e+000	9522480	9703710	28266600	238795
1005	-9.73941e+006	-9.74249e+006	-2.81925e+007	2.04102e+000	9739410	9742490	28192500	224137			86.9	0.5	97.9	3166.23	1005	-9.60964e+006	-9.66106e+006	-2.80051e+007	2.04102e+000	9609640	9661060	28005100	220970
1006	-9.73522e+006	-9.77662e+006	-2.81412e+007	1.56664e+000	9735220	9776620	28141200	171539			85.5	0.5	97.4	3257.73	1006	-9.64433e+006	-9.67213e+006	-2.78743e+007	1.56664e+000	9644330	9672130	27874300	168281
1007	-9.72092e+006	-9.80404e+006	-2.80554e+007	2.50397e+000	9720920	9804040	28055400	272722			84.5	0.5	98.4	6574.69	1007	-9.62027e+006	-9.74672e+006	-2.77013e+007	2.50397e+000	9620270	9746720	27701300	266147
1008	-9.69121e+006	-9.85468e+006	-2.78833e+007	9.61205e-001	9691210	9854680	27883300	103574			81.8	0.5	98.6	3928	1008	-9.55133e+006	-9.86058e+006	-2.73057e+007	9.61205e-001	9551330	9860580	27305700	99646.2
1009	-9.68641e+006	-9.77695e+006	-2.84020e+007	1.57953e+000	9686410	9776950	28402000	175739			91.4	0.5	96.6	-11.3931	1009	-9.49013e+006	-9.73856e+006	-2.84414e+007	1.57953e+000	9490130	9738560	28441400	175750
1010	-9.68484e+006	-9.79476e+006	-2.84763e+007	6.34977e-001	9684840	9794760	28476300	70991.8			94.5	0.5	96.2	-367.238	1010	-9.49924e+006	-9.77741e+006	-2.85910e+007	6.34977e-001	9499240	9777410	28591000	71359.1
1011	-9.68359e+006	-9.79878e+006	-2.84940e+007	9.10680e-001	9683590	9798780	28494000	101933			93.9	0.5	95.7	-543.695	1011	-9.48759e+006	-9.77996e+006	-2.86131e+007	9.10680e-001	9487590	9779960	28613100	102476
1012	-9.67691e+006	-9.80178e+006	-2.85130e+007	8.66648e-001	9676910	9801780	28513000	97116.6			93.4	0.5	95	-530.956	1012	-9.46584e+006	-9.78046e+006	-2.86369e+007	8.66648e-001	9465840	9780460	28636900	97647.6
1013	-9.67592e+006	-9.81152e+006	-2.85538e+007	1.03191e+000	9675920	9811520	28553800	115944			93.1	0.5	94.2	-757.786	1013	-9.45148e+006	-9.79151e+006	-2.86964e+007	1.03191e+000	9451480	9791510	28696400	116702
1014	-9.68551e+006	-9.77712e+006	-2.84036e+007	9.01992e-001	9685510	9777120	28403600	100365			94.9	0.5	98	-336.256	1014	-9.52091e+006	-9.75719e+006	-2.84867e+007	9.01992e-001	9520910	9757190	28486700	100701
1015	-9.68464e+006	-9.81725e+006	-2.85685e+007	1.06657e+000	9684640	9817250	28568500	119967			94.2	0.5	94.3	-997.963	1015	-9.48124e+006	-9.80805e+006	-2.87343e+007	1.06657e+000	9481240	9808050	28734300	120965
1016	-9.67594e+006	-9.82231e+006	-2.85979e+007	1.70662e+000	9675940	9822310	28597900	192308			92.9	0.5	93.4	-1658.05	1016	-9.44541e+006	-9.80884e+006	-2.87733e+007	1.70662e+000	9445410	9808840	28773300	193966
1017	-9.68644e+006	-9.81012e+006	-2.85375e+007	1.04031e+000	9686440	9810120	28537500	116779			94.8	0.5	95	-833.182	1017	-9.49333e+006	-9.79855e+006	-2.86834e+007	1.04031e+000	9493330	9798550	28683400	117612
1018	-9.68749e+006	-9.80261e+006	-2.85058e+007	7.89770e-001	9687490	9802610	28505800	88472.1			95.2	0.5	95.8	-557.091	1018	-9.50380e+006	-9.78982e+006	-2.86372e+007	7.89770e-001	9503800	9789820	28637200	89029.2
1019	-9.70221e+006	-9.92180e+006	-2.78611e+007	1.59996e+000	9702210	9921800	27861100	172314			80.2	0.5	98.5	6681.17	1019	-9.57415e+006	-1.00076e+007	-2.72519e+007	1.59996e+000	9574150	10007600	27251900	165633
1020	-9.70013e+006	-9.97342e+006	-2.78010e+007	1.33656e+000	9700130	9973420	27801000	143479			79	0.5	97.5	6563.16	1020	-9.55404e+006	-1.01033e+007	-2.70741e+007	1.33656e+000	9554040	10103300	27074100	136916
1021	-9.73267e+006	-9.78694e+006	-2.81205e+007	1.56954e+000	9732670	9786940	28120500	171646			84.7	0.5	96.6	3900.31	1021	-9.62677e+006	-9.67660e+006	-2.77980e+007	1.56954e+000	9626770	9676600	27798000	167745
1022	-9.67029e+006	-9.80327e+006	-2.85257e+007	1.63339e+000	9670290	9803270	28525700	183175			91.3	0.5	94.2	-802.141	1022	-9.42574e+006	-9.77124e+006	-2.86393e+007	1.63339e+000	9425740	9771240	28639300	183977
1023	-9.67942e+006	-9.78223e+006	-2.84305e+007	2.18975e+000	9679420	9782230	28430500	244066			89.7	0.5	95	341.56	1023	-9.44507e+006	-9.73083e+006	-2.84548e+007	2.18975e+000	9445070	9730830	28454800	243725
1024	-9.70674e+006	-9.77038e+006	-2.83548e+007	2.11383e+000	9706740	9770380	28354800	234518			88	0.5	95.5	1561.6	1024	-9.49812e+006	-9.70465e+006	-2.82948e+007	2.11383e+000	9498120	9704650	28294800	232957
1025	-9.73722e+006	-9.75397e+006	-2.82573e+007	1.79087e+000	9737220	9753970	28257300	197495			86.3	0.5	95.5	2811.94	1025	-9.55574e+006	-9.66557e+006	-2.80774e+007	1.79087e+000	9555740	9665570	28077400	194683
1026	-9.66854e+006	-9.82948e+006	-2.86345e+007	1.53606e+000	9668540	9829480	28634500	173487			92.4	0.5	92.6	-1680.14	1026	-9.41843e+006	-9.81601e+006	-2.88296e+007	1.53606e+000	9418430	9816010	28829600	175167
1027	-9.68539e+006	-9.84693e+006	-2.86890e+007	1.67463e+000	9685390	9846930	28689000	189852			93.7	0.5	91.8	-2350.29	1027	-9.46241e+006	-9.84897e+006	-2.89203e+007	1.67463e+000	9462410	9848970	28920300	192203
1028	-9.67749e+006	-9.85383e+006	-2.87251e+007	1.21766e+000	9677490	9853830	28725100	138357			93	0.5	91.1	-1898.12	1028	-9.43787e+006	-9.85752e+006	-2.89798e+007	1.21766e+000	9437870	9857520	28979800	140255
1029	-9.69647e+006	-9.86965e+006	-2.87708e+007	1.25767e+000	9696470	9869650	28770800	143364			93.7	0.5	90.3	-2207.98	1029	-9.48221e+006	-9.88476e+006	-2.90468e+007	1.25767e+000	9482210	9884760	29046800	145572
1030	-9.68835e+006	-9.83661e+006	-2.86439e+007	1.76260e+000	9688350	9836610	28643900	199246			94.4	0.5	92.7	-2130.4	1030	-9.47893e+006	-9.83506e+006	-2.88470e+007	1.76260e+000	9478930	9835060	28847000	201376
1031	-9.68857e+006	-9.78750e+006	-2.84430e+007	8.06595e-001	9688570	9787500	28443000	89986.5			96.1	0.5	97.3	-447.083	1031	-9.52721e+006	-9.77420e+006	-2.85500e+007	8.06595e-001	9527210	9774200	28550000	90433.6
1032	-9.69039e+006	-9.79729e+006	-2.84812e+007	8.55063e-001	9690390	9797290	28481200	95635.5			96.2	0.5	96.5	-568.594	1032	-9.52343e+006	-9.78653e+006	-2.86041e+007	8.55063e-001	9523430	9786530	28604100	96204.1
1033	-9.68671e+006	-9.77809e+006	-2.84064e+007	8.41353e-001	9686710	9778090	28406400	93636.4			96	0.5	98.1	-378.505	1033	-9.53087e+006	-9.76246e+006	-2.84983e+007	8.41353e-001	9530870	9762460	28498300	94014.9
1034	-9.69643e+006	-9.76331e+006	-2.83362e+007	1.81624e+000	9696430	9763310	28336200	201228			90.6	0.5	97.6	596.905	1034	-9.52081e+006	-9.71782e+006	-2.83259e+007	1.81624e+000	9520810	9717820	28325900	200631
1035	-9.69076e+006	-9.76505e+006	-2.83490e+007	1.62950e+000	9690760	9765050	28349000	180677			92.1	0.5	98.1	133.542	1035	-9.52132e+006	-9.72902e+006	-2.83712e+007	1.62950e+000	9521320	9729020	28371200	180544
1036	-9.68582e+006	-9.76672e+006	-2.83608e+007	1.28107e+000	9685820	9766720	28360800	142145			93.5	0.5	98.5	-150.049	1036	-9.52121e+006	-9.73829e+006	-2.84092e+007	1.28107e+000	9521210	9738290	28409200	142295
1037	-9.68496e+006	-9.76839e+006	-2.83685e+007	9.71051e-001	9684960	9768390	28368500	107799			94.9	0.5	98.7	-255.238	1037	-9.52787e+006	-9.74630e+006	-2.84353e+007	9.71051e-001	9527870	9746300	28435300	108054
1038	-9.72108e+006	-9.74623e+006	-2.82418e+007	2.16437e+000	9721080	9746230	28241800	238389			88.5	0.5	98.3	2207.84	1038	-9.57383e+006	-9.68307e+006	-2.81309e+007	2.16437e+000	9573830	9683070	28130900	236181
1039	-9.72781e+006	-9.76264e+006	-2.81249e+007	2.14676e+000	9727810	9762640	28124900	234761			86.2	0.5	98.9	4030.2	1039	-9.64583e+006	-9.66875e+006	-2.78838e+007	2.14676e+000	9645830	9668750	27883800	230731
1040	-9.70923e+006	-9.81689e+006	-2.79947e+007	2.33442e+000	9709230	9816890	27994700	253279			83.8	0.5	99.5	6699.54	1040	-9.60662e+006	-9.79425e+006	-2.75980e+007	2.33442e+000	9606620	9794250	27598000	246579
1041	-9.70620e+006	-9.87220e+006	-2.79270e+007	2.07802e+000	9706200	9872200	27927000	224623			81.8	0.5	99.4	7153.04	1041	-9.59581e+006	-9.91422e+006	-2.74339e+007	2.07802e+000	9595810	9914220	27433900	217470
1042	-9.69273e+006	-9.82906e+006	-2.86086e+007	1.61706e+000	9692730	9829060	28608600	182383			95.1	0.5	93.6	-1791.68	1042	-9.49827e+006	-9.82724e+006	-2.87957e+007	1.61706e+000	9498270	9827240	28795700	184175
1043	-9.69582e+006	-9.82023e+006	-2.85695e+007	1.26120e+000	9695820	9820230	28569500	141889			95.8	0.5	94.5	-1228.71	1043	-9.51622e+006	-9.81705e+006	-2.87361e+007	1.26120e+000	9516220	9817050	28736100	143118
1044	-9.69372e+006	-9.80852e+006	-2.85237e+007	1.15512e+000	9693720	9808520	28523700	129562			96.1	0.5	95.5	-941.789	1044	-9.52167e+006	-9.80165e+006	-2.86677e+007	1.15512e+000	9521670	9801650	28667700	130504
1045	-9.73902e+006	-9.74118e+006	-2.81922e+007	1.03515e+000	9739020	9741180	28192200	113672			62.8	0.5	98.3	1411.86	1045	-9.61211e+006	-9.66775e+006	-2.80300e+007	1.03515e+000	9612110	9667750	28030000	112260
1046	-9.72249e+006	-9.74934e+006	-2.82531e+007	9.92480e-001	9722490	9749340	28253100	109398			61.9	0.5	97.7	956.692	1046	-9.56660e+006	-9.68640e+006	-2.81517e+007	9.92480e-001	9566600	9686400	28151700	108441
1047	-9.69095e+006	-9.91347e+006	-2.78235e+007	1.62365e+000	9690950	9913470	27823500	174407			79.8	0.5	99.3	7023.96	1047	-9.55859e+006	-1.00055e+007	-2.71905e+007	1.62365e+000	9558590	10005500	27190500	167383
1048	-9.69294e+006	-9.76336e+006	-2.83399e+007	8.26573e-001	9692940	9763360	28339900	91597.3			59	0.5	97.8	115.194	1048	-9.51875e+006	-9.72448e+006	-2.83552e+007	8.26573e-001	9518750	9724480	28355200	91482.1
1049	-9.68529e+006	-9.76960e+006	-2.83731e+007	9.27249e-001	9685290	9769600	28373100	102968			58.2	0.5	97.5	-75.9174	1049	-9.50384e+006	-9.73666e+006	-2.84199e+007	9.27249e-001	9503840	9736660	28419900	103044
1050	-9.67231e+006	-9.80007e+006	-2.85106e+007	1.45205e+000	9672310	9800070	28510600	162682			58.6	0.5	94.6	-852.889	1050	-9.44343e+006	-9.77436e+006	-2.86344e+007	1.45205e+000	9443430	9774360	28634400	163534
1051	-9.67645e+006	-9.80516e+006	-2.85272e+007	1.88150e+000	9676450	9805160	28527200	211036			57.4	0.5	94.7	-1418.81	1051	-9.46240e+006	-9.78788e+006	-2.86707e+007	1.88150e+000	9462400	9787880	28670700	212455
1052	-9.68054e+006	-9.80715e+006	-2.85313e+007	1.84345e+000	9680540	9807150	28531300	206835			56.2	0.5	94.8	-1562	1052	-9.48618e+006	-9.79688e+006	-2.86837e+007	1.84345e+000	9486180	9796880	28683700	208397
1053	-9.67830e+006	-9.78633e+006	-2.84484e+007	1.60436e+000	9678300	9786330	28448400	179027			57.3	0.5	96.2	-714.166	1053	-9.48227e+006	-9.76251e+006	-2.85471e+007	1.60436e+000	9482270	9762510	28547100	179742
1054	-9.68102e+006	-9.83059e+006	-2.86266e+007	2.58778e+000	9681020	9830590	28626600	292167			56.2	0.5	93	-3280.37	1054	-9.47110e+006	-9.83090e+006	-2.88378e+007	2.58778e+000	9471100	9830900	28837800	295447
1055	-9.69340e+006	-9.86325e+006	-2.87477e+007	1.42823e+000	9693400	9863250	28747700	162555			56	0.5	90.5	-2580.5	1055	-9.50005e+006	-9.88427e+006	-2.90269e+007	1.42823e+000	9500050	9884270	29026900	165136
1056	-9.76287e+006	-9.91096e+006	-2.88732e+007	1.38086e+000	9762870	9910960	28873200	158590			54.7	0.5	87.9	-3168.75	1056	-9.66828e+006	-9.96726e+006	-2.91979e+007	1.38086e+000	9668280	9967260	29197900	161759
1057	-9.71712e+006	-9.88671e+006	-2.88199e+007	1.19508e+000	9717120	9886710	28819900	136700			55.7	0.5	89.2	-2549.65	1057	-9.55593e+006	-9.92462e+006	-2.91360e+007	1.19508e+000	9555930	9924620	29136000	139250
1058	-9.73015e+006	-9.88587e+006	-2.88034e+007	1.53598e+000	9730150	9885870	28803400	175535			54.8	0.5	89.4	-3117.76	1058	-9.58990e+006	-9.92464e+006	-2.91021e+007	1.53598e+000	9589900	9924640	29102100	178653
1059	-9.70936e+006	-9.86196e+006	-2.87265e+007	1.94314e+000	9709360	9861960	28726500	220900			55	0.5	91.1	-3360.99	1059	-9.53844e+006	-9.88500e+006	-2.89916e+007	1.94314e+000	9538440	9885000	28991600	224261
1060	-9.69759e+006	-9.83625e+006	-2.86332e+007	2.60041e+000	9697590	9836250	28633200	293782			54.9	0.5	92.9	-3498.76	1060	-9.52207e+006	-9.84599e+006	-2.88485e+007	2.60041e+000	9522070	9845990	28848500	297281
1061	-9.77657e+006	-9.90893e+006	-2.88512e+007	1.26509e+000	9776570	9908930	28851200	145113			53.8	0.5	88.1	-2712.18	1061	-9.70135e+006	-9.96424e+006	-2.91525e+007	1.26509e+000	9701350	9964240	29152500	147825
1062	-9.82277e+006	-9.92738e+006	-2.88804e+007	8.33731e-001	9822770	9927380	28880400	95871.3			52.9	0.5	86.9	-1779	1062	-9.81082e+006	-9.99482e+006	-2.91680e+007	8.33731e-001	9810820	9994820	29168000	97650.3
1063	-9.85530e+006	-9.94185e+006	-2.89070e+007	1.03042e+000	9855300	9941850	28907000	118742			52.4	0.5	85.9	-2122.49	1063	-9.88489e+006	-1.00150e+007	-2.91764e+007	1.03042e+000	9884890	10015000	29176400	120865
1064	-9.74442e+006	-9.91155e+006	-2.88941e+007	1.51179e+000	9744420	9911550	28894100	173822			55.7	0.5	87.8	-3712.5	1064	-9.62357e+006	-9.96777e+006	-2.92447e+007	1.51179e+000	9623570	9967770	29244700	177535
1065	-9.69814e+006	-9.88195e+006	-2.88194e+007	1.23501e+000	9698140	9881950	28819400	141229			56.5	0.5	89.3	-2671.44	1065	-9.50929e+006	-9.91526e+006	-2.91444e+007	1.23501e+000	9509290	9915260	29144400	143901
1066	-9.68508e+006	-9.85247e+006	-2.87120e+007	1.97894e+000	9685080	9852470	28712000	224688			56.7	0.5	91.3	-3279.39	1066	-9.47457e+006	-9.86526e+006	-2.89747e+007	1.97894e+000	9474570	9865260	28974700	227967
1067	-9.67208e+006	-9.82291e+006	-2.86042e+007	1.77749e+000	9672080	9822910	28604200	200366			57.5	0.5	93.2	-1965.15	1067	-9.44346e+006	-9.81419e+006	-2.87972e+007	1.77749e+000	9443460	9814190	28797200	202331
1068	-9.66519e+006	-9.80564e+006	-2.85405e+007	1.19283e+000	9665190	9805640	28540500	133889			59.8	0.5	93.5	-708.386	1068	-9.40644e+006	-9.77416e+006	-2.86705e+007	1.19283e+000	9406440	9774160	28670500	134598
1069	-9.66909e+006	-9.79694e+006	-2.85010e+007	1.32209e+000	9669090	9796940	28501000	148022			61.4	0.5	93.3	-234.58	1069	-9.39418e+006	-9.74850e+006	-2.85779e+007	1.32209e+000	9394180	9748500	28577900	148257
1070	-9.75246e+006	-9.75609e+006	-2.82322e+007	1.97991e+000	9752460	9756090	28232200	218037			64.6	0.5	95.1	3502.26	1070	-9.58137e+006	-9.65861e+006	-2.80234e+007	1.97991e+000	9581370	9658610	28023400	214534
1071	-9.70327e+006	-9.77597e+006	-2.83811e+007	1.61836e+000	9703270	9775970	28381100	179851			63.3	0.5	93.7	1266.83	1071	-9.45351e+006	-9.70063e+006	-2.83230e+007	1.61836e+000	9453510	9700630	28323000	178585
1072	-9.70189e+006	-9.86769e+006	-2.79140e+007	3.77715e-001	9701890	9867690	27914000	40791.2			68.5	0.5	99	1351.58	1072	-9.58429e+006	-9.89679e+006	-2.74042e+007	3.77715e-001	9584290	9896790	27404200	39439.6
1073	-9.69110e+006	-9.89786e+006	-2.78397e+007	5.00205e-001	9691100	9897860	27839700	53776.3			69.3	0.5	98.7	2140.43	1073	-9.55473e+006	-9.95932e+006	-2.72209e+007	5.00205e-001	9554730	9959320	27220900	51635.9
1074	-9.68670e+006	-9.99233e+006	-2.77272e+007	2.67582e+000	9686700	9992330	27727200	285918			73	0.5	98	14319.9	1074	-9.53146e+006	-1.01600e+007	-2.69251e+007	2.67582e+000	9531460	10160000	26925100	271599
1075	-9.70414e+006	-9.94545e+006	-2.78454e+007	1.83185e+000	9704140	9945450	27845400	197149			70.1	0.5	98	7994.69	1075	-9.57331e+006	-1.00524e+007	-2.72038e+007	1.83185e+000	9573310	10052400	27203800	189155
1076	-9.69619e+006	-9.96644e+006	-2.77919e+007	2.49769e+000	9696190	9966440	27791900	267936			70.9	0.5	97.1	12520.9	1076	-9.54341e+006	-1.00802e+007	-2.70538e+007	2.49769e+000	9543410	10080200	27053800	255415
1077	-9.69430e+006	-1.00053e+007	-2.77453e+007	1.66740e+000	9694300	10005300	27745300	178415			77.4	0.5	97.6	8832.74	1077	-9.54203e+006	-1.01780e+007	-2.69503e+007	1.66740e+000	9542030	10178000	26950300	169582
1078	-9.68010e+006	-1.00129e+007	-2.76797e+007	2.62373e+000	9680100	10012900	27679700	279551			75.6	0.5	97.6	15335.8	1078	-9.51040e+006	-1.01996e+007	-2.67994e+007	2.62373e+000	9510400	10199600	26799400	264215
1079	-9.68576e+006	-1.00249e+007	-2.76908e+007	2.31238e+000	9685760	10024900	27690800	246604			73.4	0.5	97	13482	1079	-9.51700e+006	-1.02136e+007	-2.68124e+007	2.31238e+000	9517000	10213600	26812400	233122
1080	-9.69405e+006	-9.97445e+006	-2.77751e+007	1.83167e+000	9694050	9974450	27775100	196293			79.2	0.5	96.6	9778.62	1080	-9.52931e+006	-1.00865e+007	-2.69898e+007	1.83167e+000	9529310	10086500	26989800	186514
1081	-9.73859e+006	-9.78372e+006	-2.81479e+007	1.74251e+000	9738590	9783720	28147900	190899			84.6	0.5	95.6	4343.6	1081	-9.62800e+006	-9.65030e+006	-2.78294e+007	1.74251e+000	9628000	9650300	27829400	186555
1082	-9.72452e+006	-9.84205e+006	-2.80321e+007	1.72082e+000	9724520	9842050	28032100	187234			82.9	0.5	95.8	5939.12	1082	-9.59348e+006	-9.77506e+006	-2.75635e+007	1.72082e+000	9593480	9775060	27563500	181295
1083	-9.70871e+006	-9.91465e+006	-2.78949e+007	1.78525e+000	9708710	9914650	27894900	192682			81.2	0.5	95.7	8187.96	1083	-9.55362e+006	-9.93235e+006	-2.72433e+007	1.78525e+000	9553620	9932350	27243300	184494
1084	-9.66357e+006	-9.81190e+006	-2.85677e+007	1.73234e+000	9663570	9811900	28567700	194790			90.9	0.5	93.3	-1115.09	1084	-9.39964e+006	-9.78097e+006	-2.87052e+007	1.73234e+000	9399640	9780970	28705200	195905
1085	-9.67332e+006	-9.79580e+006	-2.84921e+007	1.74805e+000	9673320	9795800	28492100	195609			89.4	0.5	93.9	-160.035	1085	-9.41464e+006	-9.74775e+006	-2.85544e+007	1.74805e+000	9414640	9747750	28554400	195769
1086	-9.68824e+006	-9.77887e+006	-2.84080e+007	1.74021e+000	9688240	9778870	28408000	193697			87.9	0.5	94.3	992.178	1086	-9.43924e+006	-9.71077e+006	-2.83787e+007	1.74021e+000	9439240	9710770	28378700	192705
1087	-9.72362e+006	-9.76205e+006	-2.83039e+007	1.82713e+000	9723620	9762050	28303900	202077			86.3	0.5	94.5	2660.29	1087	-9.50625e+006	-9.67049e+006	-2.81470e+007	1.82713e+000	9506250	9670490	28147000	199417
1088	-9.66176e+006	-9.83857e+006	-2.86785e+007	1.45457e+000	9661760	9838570	28678500	164742			91.9	0.5	91.7	-1823.39	1088	-9.39289e+006	-9.82650e+006	-2.88980e+007	1.45457e+000	9392890	9826500	28898000	166565
1089	-9.67222e+006	-9.86376e+006	-2.87710e+007	1.25260e+000	9672220	9863760	28771000	142744			92.6	0.5	90.2	-2160.95	1089	-9.41632e+006	-9.86950e+006	-2.90503e+007	1.25260e+000	9416320	9869500	29050300	144905
1090	-9.71218e+006	-9.88665e+006	-2.88246e+007	1.95373e+000	9712180	9886650	28824600	223534			94	0.5	89.3	-3946.33	1090	-9.51694e+006	-9.91404e+006	-2.91318e+007	1.95373e+000	9516940	9914040	29131800	227480
1091	-9.71071e+006	-9.85311e+006	-2.86889e+007	1.88381e+000	9710710	9853110	28688900	213635			95.7	0.5	91.9	-2694.67	1091	-9.53254e+006	-9.86498e+006	-2.89157e+007	1.88381e+000	9532540	9864980	28915700	216330
1092	-9.69165e+006	-9.78882e+006	-2.84453e+007	7.75979e-001	9691650	9788820	28445300	86587.4			97	0.5	97.4	-467.476	1092	-9.53938e+006	-9.77893e+006	-2.85571e+007	7.75979e-001	9539380	9778930	28557100	87054.9
1093	-9.69479e+006	-9.79945e+006	-2.84856e+007	1.03873e+000	9694790	9799450	28485600	116218			97.2	0.5	96.5	-742.795	1093	-9.53986e+006	-9.79272e+006	-2.86130e+007	1.03873e+000	9539860	9792720	28613000	116961
1094	-9.68870e+006	-9.77953e+006	-2.84102e+007	7.40649e-001	9688700	9779530	28410200	82451.6			96.9	0.5	98.3	-374.632	1094	-9.54069e+006	-9.76729e+006	-2.85082e+007	7.40649e-001	9540690	9767290	28508200	82826.2
1095	-9.68559e+006	-9.76978e+006	-2.83735e+007	8.51199e-001	9685590	9769780	28373500	94526			96	0.5	98.9	-307.755	1095	-9.53700e+006	-9.75266e+006	-2.84521e+007	8.51199e-001	9537000	9752660	28452100	94833.8
1096	-9.68407e+006	-9.75825e+006	-2.83279e+007	1.04374e+000	9684070	9758250	28327900	115558			93.8	0.5	99.4	-27.2712	1096	-9.52791e+006	-9.72846e+006	-2.83623e+007	1.04374e+000	9527910	9728460	28362300	115585
1097	-9.68512e+006	-9.76089e+006	-2.83377e+007	9.83171e-001	9685120	9760890	28337700	108924			95.1	0.5	99.6	-166.437	1097	-9.53692e+006	-9.73747e+006	-2.83901e+007	9.83171e-001	9536920	9737470	28390100	109090
1098	-9.70503e+006	-9.74971e+006	-2.82720e+007	2.00397e+000	9705030	9749710	28272000	221115			90.1	0.5	98.7	1281.91	1098	-9.55115e+006	-9.69804e+006	-2.82148e+007	2.00397e+000	9551150	9698040	28214800	219833
1099	-9.69428e+006	-9.75193e+006	-2.82919e+007	1.90156e+000	9694280	9751930	28291900	210061			91.6	0.5	99.2	664.927	1099	-9.53929e+006	-9.70980e+006	-2.82747e+007	1.90156e+000	9539290	9709800	28274700	209396
1100	-9.69166e+006	-9.75467e+006	-2.83057e+007	1.24136e+000	9691660	9754670	28305700	137250			93	0.5	99.7	99.6892	1100	-9.54536e+006	-9.72327e+006	-2.83237e+007	1.24136e+000	9545360	9723270	28323700	137151
1101	-9.68584e+006	-9.75189e+006	-2.83002e+007	9.01874e-001	9685840	9751890	28300200	99671.3			94.2	0.5	100	-13.884	1101	-9.54404e+006	-9.72460e+006	-2.83304e+007	9.01874e-001	9544040	9724600	28330400	99685.2
1102	-9.73282e+006	-9.73384e+006	-2.81742e+007	2.14498e+000	9732820	9733840	28174200	235241			88	0.5	99.4	2863.56	1102	-9.61705e+006	-9.66491e+006	-2.80134e+007	2.14498e+000	9617050	9664910	28013400	232377
1103	-9.71747e+006	-9.77579e+006	-2.80695e+007	2.25237e+000	9717470	9775790	28069500	245452			85.7	0.5	100	4763.79	1103	-9.63334e+006	-9.71331e+006	-2.77882e+007	2.25237e+000	9633340	9713310	27788200	240688
1104	-9.70369e+006	-9.82308e+006	-2.79659e+007	2.05303e+000	9703690	9823080	27965900	222342			83.4	0.5	101	5823.27	1104	-9.60727e+006	-9.82719e+006	-2.75677e+007	2.05303e+000	9607270	9827190	27567700	216519
1105	-9.69616e+006	-9.86305e+006	-2.78952e+007	1.98271e+000	9696160	9863050	27895200	213841			81.5	0.5	100	6921.9	1105	-9.58513e+006	-9.91126e+006	-2.73932e+007	1.98271e+000	9585130	9911260	27393200	206919
1106	-9.68567e+006	-9.94809e+006	-2.77673e+007	1.97829e+000	9685670	9948090	27767300	211814			77.3	0.5	99.7	9225.43	1106	-9.55109e+006	-1.00937e+007	-2.70716e+007	1.97829e+000	9551090	10093700	27071600	202588
1107	-9.69377e+006	-9.97101e+006	-2.77775e+007	1.79540e+000	9693770	9971010	27777500	192427			72.6	0.5	98.9	8495.76	1107	-9.55907e+006	-1.01288e+007	-2.70691e+007	1.79540e+000	9559070	10128800	27069100	183931
1108	-9.70240e+006	-9.85133e+006	-2.79324e+007	5.58750e-001	9702400	9851330	27932400	60401.9			67.8	0.5	99.6	1829.59	1108	-9.59356e+006	-9.87062e+006	-2.74683e+007	5.58750e-001	9593560	9870620	27468300	58572.3
1109	-9.70020e+006	-9.83316e+006	-2.79416e+007	6.36180e-001	9700200	9833160	27941600	68796.7			67.2	0.5	100	1916.64	1109	-9.59888e+006	-9.84408e+006	-2.75166e+007	6.36180e-001	9598880	9844080	27516600	66880
1110	-9.70172e+006	-9.81030e+006	-2.79707e+007	8.94260e-001	9701720	9810300	27970700	96861.6			66.2	0.5	101	2364.97	1110	-9.60969e+006	-9.80260e+006	-2.76022e+007	8.94260e-001	9609690	9802600	27602200	94496.6
1111	-9.71866e+006	-9.76672e+006	-2.80834e+007	9.29780e-001	9718660	9766720	28083400	101404			63.9	0.5	100	1704.7	1111	-9.64285e+006	-9.69735e+006	-2.78430e+007	9.29780e-001	9642850	9697350	27843000	99698.9
1112	-9.72740e+006	-9.75039e+006	-2.81355e+007	9.70338e-001	9727400	9750390	28135500	106169			63	0.5	99.6	1473.78	1112	-9.65279e+006	-9.65694e+006	-2.79451e+007	9.70338e-001	9652790	9656940	27945100	104695
1113	-9.70458e+006	-9.75721e+006	-2.83031e+007	9.84818e-001	9704580	9757210	28303100	108886			60.4	0.5	97.7	488.557	1113	-9.53565e+006	-9.70743e+006	-2.82686e+007	9.84818e-001	9535650	9707430	28268600	108397
1114	-9.66575e+006	-9.81530e+006	-2.85794e+007	1.46033e+000	9665750	9815300	28579400	164334			58.7	0.5	93.3	-1299.94	1114	-9.41735e+006	-9.79558e+006	-2.87472e+007	1.46033e+000	9417350	9795580	28747200	165634
1115	-9.68972e+006	-9.91072e+006	-2.78212e+007	1.93998e+000	9689720	9910720	27821200	208346			79.4	0.5	100	8063.29	1115	-9.56542e+006	-1.00140e+007	-2.72099e+007	1.93998e+000	9565420	10014000	27209900	200283
1116	-9.68408e+006	-9.93198e+006	-2.77769e+007	1.42984e+000	9684080	9931980	27776900	153154			71	0.5	98.9	6833.14	1116	-9.53831e+006	-1.00393e+007	-2.70739e+007	1.42984e+000	9538310	10039300	27073900	146321
1117	-9.69583e+006	-9.90447e+006	-2.78524e+007	9.10682e-001	9695830	9904470	27852400	97998.2			69.8	0.5	99.3	3655.47	1117	-9.57244e+006	-9.98524e+006	-2.72674e+007	9.10682e-001	9572440	9985240	27267400	94342.7
1118	-9.69617e+006	-9.87410e+006	-2.78842e+007	6.60113e-001	9696170	9874100	27884200	71154.1			68.8	0.5	99.5	2431.48	1118	-9.57826e+006	-9.92170e+006	-2.73547e+007	6.60113e-001	9578260	9921700	27354700	68722.6
1119	-9.73404e+006	-9.73692e+006	-2.81908e+007	1.00072e+000	9734040	9736920	28190800	109870			62.2	0.5	99	1197.83	1119	-9.61032e+006	-9.67236e+006	-2.80506e+007	1.00072e+000	9610320	9672360	28050600	108672
1120	-9.71819e+006	-9.74667e+006	-2.82465e+007	1.00411e+000	9718190	9746670	28246500	110625			61.3	0.5	98.4	859.08	1120	-9.56985e+006	-9.68886e+006	-2.81585e+007	1.00411e+000	9569850	9688860	28158500	109766
1121	-9.70989e+006	-9.84141e+006	-2.86420e+007	1.79347e+000	9709890	9841410	28642000	202766			96.4	0.5	92.9	-2222.86	1121	-9.53952e+006	-9.84870e+006	-2.88421e+007	1.79347e+000	9539520	9848700	28842100	204989
1122	-9.70699e+006	-9.82793e+006	-2.85898e+007	1.58537e+000	9706990	9827930	28589800	178622			96.9	0.5	94.1	-1695.09	1122	-9.54500e+006	-9.83137e+006	-2.87658e+007	1.58537e+000	9545000	9831370	28765800	180317
1123	-9.70125e+006	-9.81331e+006	-2.85357e+007	1.48893e+000	9701250	9813310	28535700	167151			97.2	0.5	95.3	-1320.32	1123	-9.54357e+006	-9.81163e+006	-2.86866e+007	1.48893e+000	9543570	9811630	28686600	168471
1124	-9.68319e+006	-9.79229e+006	-2.84679e+007	1.47810e+000	9683190	9792290	28467900	165160			56.2	0.5	96.2	-920.316	1124	-9.49883e+006	-9.77667e+006	-2.85884e+007	1.47810e+000	9498830	9776670	28588400	166080
1125	-9.68952e+006	-9.80350e+006	-2.85074e+007	1.90829e+000	9689520	9803500	28507400	213800			55.3	0.5	95.7	-1586.15	1125	-9.51441e+006	-9.79657e+006	-2.86542e+007	1.90829e+000	9514410	9796570	28654200	215386
1126	-9.68854e+006	-9.81112e+006	-2.85395e+007	2.36200e+000	9688540	9811120	28539500	265186			54.4	0.5	95	-2298.25	1126	-9.51366e+006	-9.80887e+006	-2.87052e+007	2.36200e+000	9513660	9808870	28705200	267484
1127	-9.68544e+006	-9.77360e+006	-2.83893e+007	1.40972e+000	9685440	9773600	28389300	156713			57.2	0.5	97.6	-361.285	1127	-9.51141e+006	-9.74794e+006	-2.84584e+007	1.40972e+000	9511410	9747940	28458400	157074
1128	-9.74794e+006	-9.88678e+006	-2.87893e+007	1.61906e+000	9747940	9886780	28789300	184903			53.9	0.5	89.5	-3125.49	1128	-9.63334e+006	-9.92747e+006	-2.90702e+007	1.61906e+000	9633340	9927470	29070200	188028
1129	-9.72229e+006	-9.86198e+006	-2.87136e+007	1.87714e+000	9722290	9861980	28713600	213253			53.8	0.5	91.2	-3103.08	1129	-9.57847e+006	-9.88796e+006	-2.89636e+007	1.87714e+000	9578470	9887960	28963600	216356
1130	-9.70919e+006	-9.84039e+006	-2.86385e+007	2.13555e+000	9709190	9840390	28638500	241384			53.7	0.5	92.9	-2925.99	1130	-9.55465e+006	-9.85511e+006	-2.88532e+007	2.13555e+000	9554650	9855110	28853200	244310
1131	-9.70095e+006	-9.81988e+006	-2.85629e+007	2.11894e+000	9700950	9819880	28562900	238300			53.3	0.5	94.6	-2323.9	1131	-9.54616e+006	-9.82569e+006	-2.87414e+007	2.11894e+000	9546160	9825690	28741400	240624
1132	-9.78914e+006	-9.90736e+006	-2.88323e+007	1.36967e+000	9789140	9907360	28832300	156941			52.9	0.5	88.1	-2708.96	1132	-9.73142e+006	-9.96080e+006	-2.91084e+007	1.36967e+000	9731420	9960800	29108400	159650
1133	-9.83700e+006	-9.92751e+006	-2.88667e+007	1.15577e+000	9837000	9927510	28866700	132809			52	0.5	86.8	-2262.02	1133	-9.84219e+006	-9.99262e+006	-2.91276e+007	1.15577e+000	9842190	9992620	29127600	135071
1134	-9.89155e+006	-9.95112e+006	-2.89087e+007	1.47275e+000	9891550	9951120	28908700	169813			51.5	0.5	85.1	-2854.8	1134	-9.96791e+006	-1.00295e+007	-2.91526e+007	1.47275e+000	9967910	10029500	29152600	172668
1135	-9.92282e+006	-9.99159e+006	-2.90428e+007	2.17862e+000	9922820	9991590	29042800	253485			54.6	0.5	83.2	-5960.58	1135	-1.00580e+007	-1.01070e+007	-2.93793e+007	2.17862e+000	10058000	10107000	29379300	259446
1136	-9.71597e+006	-9.90688e+006	-2.89035e+007	1.59297e+000	9715970	9906880	28903500	183202			56.7	0.5	87.8	-4078.63	1136	-9.55260e+006	-9.95795e+006	-2.92755e+007	1.59297e+000	9552600	9957950	29275500	187280
1137	-9.67752e+006	-9.87252e+006	-2.88015e+007	1.61120e+000	9677520	9872520	28801500	183986			57.4	0.5	89.8	-3344.23	1137	-9.45207e+006	-9.89568e+006	-2.91216e+007	1.61120e+000	9452070	9895680	29121600	187330
1138	-9.66526e+006	-9.84075e+006	-2.86839e+007	1.83055e+000	9665260	9840750	28683900	207407			57.8	0.5	91.7	-2693.32	1138	-9.41963e+006	-9.84046e+006	-2.89283e+007	1.83055e+000	9419630	9840460	28928300	210100
1139	-9.65466e+006	-9.81474e+006	-2.85882e+007	1.44507e+000	9654660	9814740	28588200	162688			60.2	0.5	92.6	-1155.39	1139	-9.37210e+006	-9.78518e+006	-2.87499e+007	1.44507e+000	9372100	9785180	28749900	163843
1140	-9.66098e+006	-9.80094e+006	-2.85255e+007	1.56376e+000	9660980	9800940	28525500	175343			62	0.5	92.6	-356.76	1140	-9.36217e+006	-9.74937e+006	-2.86135e+007	1.56376e+000	9362170	9749370	28613500	175699
1141	-9.75053e+006	-9.76617e+006	-2.82142e+007	2.06199e+000	9750530	9766170	28214200	226837			65.3	0.5	94.3	4323.61	1141	-9.58567e+006	-9.64439e+006	-2.79610e+007	2.06199e+000	9585670	9644390	27961000	222513
1142	-9.69937e+006	-9.77700e+006	-2.83892e+007	1.95429e+000	9699370	9777000	28389200	217289			63.9	0.5	93	1723.59	1142	-9.42764e+006	-9.69399e+006	-2.83217e+007	1.95429e+000	9427640	9693990	28321700	215565
1143	-9.70961e+006	-9.91806e+006	-2.78951e+007	2.38513e+000	9709610	9918060	27895100	257443			69	0.5	96	10514.5	1143	-9.56295e+006	-9.94752e+006	-2.72663e+007	2.38513e+000	9562950	9947520	27266300	246928
1144	-9.72626e+006	-9.85174e+006	-2.80295e+007	2.34197e+000	9726260	9851740	28029500	254809			67.4	0.5	94.8	8347.6	1144	-9.58916e+006	-9.77356e+006	-2.75473e+007	2.34197e+000	9589160	9773560	27547300	246461
1145	-9.69070e+006	-1.00008e+007	-2.77351e+007	2.17933e+000	9690700	10000800	27735100	233019			71.5	0.5	96.2	12368.8	1145	-9.51817e+006	-1.01370e+007	-2.68937e+007	2.17933e+000	9518170	10137000	26893700	220650
1146	-9.68678e+006	-1.00238e+007	-2.76961e+007	1.94497e+000	9686780	10023800	27696100	207491			77.4	0.5	96.5	11587.3	1146	-9.51055e+006	-1.01963e+007	-2.68033e+007	1.94497e+000	9510550	10196300	26803300	195904
1147	-9.68274e+006	-1.00544e+007	-2.76490e+007	2.05910e+000	9682740	10054400	27649000	219078			75.6	0.5	96.4	13044.2	1147	-9.49942e+006	-1.02644e+007	-2.66897e+007	2.05910e+000	9499420	10264400	26689700	206034
1148	-9.68279e+006	-1.00594e+007	-2.76442e+007	2.25580e+000	9682790	10059400	27644200	239947			73.8	0.5	96	14538.3	1148	-9.49488e+006	-1.02663e+007	-2.66693e+007	2.25580e+000	9494880	10266300	26669300	225408
1149	-9.69531e+006	-9.98662e+006	-2.77681e+007	1.84648e+000	9695310	9986620	27768100	197823			79.4	0.5	95.6	10376.4	1149	-9.51881e+006	-1.00894e+007	-2.69440e+007	1.84648e+000	9518810	10089400	26944000	187447
1150	-9.65325e+006	-9.82256e+006	-2.86216e+007	1.76525e+000	9653250	9822560	28621600	199165			90.5	0.5	92.3	-1471.11	1150	-9.36296e+006	-9.79249e+006	-2.87890e+007	1.76525e+000	9362960	9792490	28789000	200636
1151	-9.65854e+006	-9.80568e+006	-2.85473e+007	1.77367e+000	9658540	9805680	28547300	199158			89	0.5	92.8	-512.154	1151	-9.36604e+006	-9.75733e+006	-2.86422e+007	1.77367e+000	9366040	9757330	28642200	199670
1152	-9.67956e+006	-9.79077e+006	-2.84653e+007	1.33857e+000	9679560	9790770	28465300	149537			87.7	0.5	93.3	403.368	1152	-9.40571e+006	-9.72668e+006	-2.84772e+007	1.33857e+000	9405710	9726680	28477200	149133
1153	-9.74590e+006	-9.77051e+006	-2.81910e+007	1.80425e+000	9745900	9770510	28191000	198191			84.6	0.5	94.5	4368.62	1153	-9.59930e+006	-9.63051e+006	-2.78906e+007	1.80425e+000	9599300	9630510	27890600	193822
1154	-9.72854e+006	-9.83221e+006	-2.80583e+007	1.80756e+000	9728540	9832210	28058300	196987			83	0.5	94.7	6319.47	1154	-9.58922e+006	-9.72979e+006	-2.75914e+007	1.80756e+000	9589220	9729790	27591400	190667
1155	-9.71254e+006	-9.91647e+006	-2.79087e+007	1.84691e+000	9712540	9916470	27908700	199525			81.3	0.5	94.7	8683.65	1155	-9.54907e+006	-9.91090e+006	-2.72462e+007	1.84691e+000	9549070	9910900	27246200	190841
1156	-9.70073e+006	-9.76981e+006	-2.83585e+007	1.76210e+000	9700730	9769810	28358500	195528			86.3	0.5	93.4	2242.63	1156	-9.43775e+006	-9.67543e+006	-2.82357e+007	1.76210e+000	9437750	9675430	28235700	193285
1157	-9.65292e+006	-9.85144e+006	-2.87399e+007	1.80015e+000	9652920	9851440	28739900	204676			91.4	0.5	90.7	-2768.9	1157	-9.36267e+006	-9.84420e+006	-2.90006e+007	1.80015e+000	9362670	9844200	29000600	207445
1158	-9.68041e+006	-9.88274e+006	-2.88404e+007	1.74771e+000	9680410	9882740	28840400	200087			92.4	0.5	89.1	-3654.83	1158	-9.43175e+006	-9.90166e+006	-2.91663e+007	1.74771e+000	9431750	9901660	29166300	203742
1159	-9.73543e+006	-9.90633e+006	-2.88818e+007	2.25744e+000	9735430	9906330	28881800	259319			94.2	0.5	88.1	-5146.85	1159	-9.56995e+006	-9.94800e+006	-2.92175e+007	2.25744e+000	9569950	9948000	29217500	264466
1160	-9.79549e+006	-9.92562e+006	-2.89005e+007	2.31067e+000	9795490	9925620	28900500	265958			95.8	0.5	87	-5158.3	1160	-9.71541e+006	-9.98274e+006	-2.92140e+007	2.31067e+000	9715410	9982740	29214000	271117
1161	-9.81550e+006	-9.92327e+006	-2.88709e+007	2.17077e+000	9815500	9923270	28870900	249441			97.2	0.5	87.2	-4349.98	1161	-9.76590e+006	-9.97908e+006	-2.91486e+007	2.17077e+000	9765900	9979080	29148600	253791
1162	-9.86212e+006	-9.94717e+006	-2.89220e+007	2.06197e+000	9862120	9947170	28922000	237866			97.3	0.5	85.6	-4381.48	1162	-9.87348e+006	-1.00188e+007	-2.92035e+007	2.06197e+000	9873480	10018800	29203500	242248
1163	-9.91501e+006	-9.96991e+006	-2.89620e+007	2.08395e+000	9915010	9969910	28962000	241188			97.6	0.5	84.1	-4464.43	1163	-9.99590e+006	-1.00557e+007	-2.92316e+007	2.08395e+000	9995900	10055700	29231600	245652
1164	-9.97338e+006	-9.99221e+006	-2.89948e+007	2.13877e+000	9973380	9992210	28994800	248244			97.8	0.5	82.5	-4493.27	1164	-1.00918e+007	-1.01328e+007	-2.92425e+007	2.13877e+000	10091800	10132800	29242500	252738
1165	-1.00126e+007	-1.00225e+007	-2.90292e+007	1.47752e+000	10012600	10022500	29029200	171984			97.9	0.5	81.1	-3069.13	1165	-1.01239e+007	-1.02465e+007	-2.92598e+007	1.47752e+000	10123900	10246500	29259800	175053
1166	-1.00295e+007	-1.00659e+007	-2.90546e+007	1.11204e+000	10029500	10065900	29054600	129727			98	0.5	79.8	-2188.72	1166	-1.01481e+007	-1.03472e+007	-2.92581e+007	1.11204e+000	10148100	10347200	29258100	131916
1167	-1.00152e+007	-1.00433e+007	-2.90190e+007	1.27552e+000	10015200	10043300	29019000	148414			98.7	0.5	80.6	-2465.44	1167	-1.01275e+007	-1.02968e+007	-2.92241e+007	1.27552e+000	10127500	10296800	29224100	150880
1168	-9.97397e+006	-9.98512e+006	-2.89652e+007	1.97681e+000	9973970	9985120	28965200	229011			99.1	0.5	82.7	-3659.75	1168	-1.00762e+007	-1.01311e+007	-2.91804e+007	1.97681e+000	10076200	10131100	29180400	232671
1169	-9.92141e+006	-9.96359e+006	-2.89298e+007	1.92928e+000	9921410	9963590	28929800	222842			98.8	0.5	84.2	-3639.28	1169	-1.00099e+007	-1.00426e+007	-2.91641e+007	1.92928e+000	10009900	10042600	29164100	226482
1170	-9.78407e+006	-9.89967e+006	-2.88059e+007	2.51182e+000	9784070	9899670	28805900	287302			97.5	0.5	88.8	-4529.88	1170	-9.69769e+006	-9.94182e+006	-2.90645e+007	2.51182e+000	9697690	9941820	29064500	291832
1171	-9.73764e+006	-9.86888e+006	-2.87265e+007	2.56267e+000	9737640	9868880	28726500	291435			96.9	0.5	91	-4017.42	1171	-9.59460e+006	-9.89221e+006	-2.89649e+007	2.56267e+000	9594600	9892210	28964900	295453
1172	-9.69152e+006	-9.78038e+006	-2.84109e+007	5.12478e-001	9691520	9780380	28410900	57055.5			97.8	0.5	98.4	-272.593	1172	-9.55109e+006	-9.77051e+006	-2.85110e+007	5.12478e-001	9551090	9770510	28511000	57328.1
1173	-9.69382e+006	-9.78814e+006	-2.84403e+007	7.64855e-001	9693820	9788140	28440300	85320.6			97.9	0.5	97.7	-472.442	1173	-9.55046e+006	-9.78050e+006	-2.85525e+007	7.64855e-001	9550460	9780500	28552500	85793
1174	-9.69988e+006	-9.79894e+006	-2.84784e+007	8.37633e-001	9699880	9798940	28478400	93680.5			98.1	0.5	96.8	-627.754	1174	-9.55604e+006	-9.79555e+006	-2.86084e+007	8.37633e-001	9556040	9795550	28608400	94308.2
1175	-9.68621e+006	-9.77083e+006	-2.83772e+007	6.70437e-001	9686210	9770830	28377200	74471.1			97.1	0.5	99.1	-289.038	1175	-9.54469e+006	-9.75743e+006	-2.84639e+007	6.70437e-001	9544690	9757430	28463900	74760.1
1176	-9.68954e+006	-9.77356e+006	-2.83850e+007	4.97933e-001	9689540	9773560	28385000	55340.4			97.9	0.5	99	-251.012	1176	-9.55335e+006	-9.76362e+006	-2.84806e+007	4.97933e-001	9553350	9763620	28480600	55591.4
1177	-9.69219e+006	-9.77795e+006	-2.84003e+007	5.25373e-001	9692190	9777950	28400300	58450.9			98.5	0.5	98.7	-293.203	1177	-9.55855e+006	-9.77030e+006	-2.85027e+007	5.25373e-001	9558550	9770300	28502700	58744.1
1178	-9.68414e+006	-9.76203e+006	-2.83433e+007	8.88457e-001	9684140	9762030	28343300	98465.6			96.3	0.5	99.8	-250.31	1178	-9.54282e+006	-9.74371e+006	-2.84097e+007	8.88457e-001	9542820	9743710	28409700	98715.9
1179	-9.71452e+006	-9.73766e+006	-2.82133e+007	2.30692e+000	9714520	9737660	28213300	253589			89.7	0.5	99.9	1954.68	1179	-9.58749e+006	-9.68425e+006	-2.81221e+007	2.30692e+000	9587490	9684250	28122100	251635
1180	-9.69931e+006	-9.74031e+006	-2.82393e+007	1.92232e+000	9699310	9740310	28239300	211632			91.4	0.5	100	1024.86	1180	-9.56414e+006	-9.69589e+006	-2.81930e+007	1.92232e+000	9564140	9695890	28193000	210607
1181	-9.68857e+006	-9.74338e+006	-2.82626e+007	1.27115e+000	9688570	9743380	28262600	140139			92.9	0.5	101	313.933	1181	-9.54928e+006	-9.70778e+006	-2.82564e+007	1.27115e+000	9549280	9707780	28256400	139825
1182	-9.68367e+006	-9.75271e+006	-2.83057e+007	1.02809e+000	9683670	9752710	28305700	113658			95.5	0.5	100	-124.739	1182	-9.54534e+006	-9.72964e+006	-2.83497e+007	1.02809e+000	9545340	9729640	28349700	113783
1183	-9.68501e+006	-9.74429e+006	-2.82699e+007	1.17730e+000	9685010	9744290	28269900	129849			94.4	0.5	101	75.7476	1183	-9.55100e+006	-9.71585e+006	-2.82877e+007	1.17730e+000	9551000	9715850	28287700	129773
1184	-9.72266e+006	-9.74478e+006	-2.81217e+007	2.24028e+000	9722660	9744780	28121700	244877			87.5	0.5	101	3409.86	1184	-9.65381e+006	-9.65620e+006	-2.79289e+007	2.24028e+000	9653810	9656200	27928900	241467
1185	-9.70845e+006	-9.78360e+006	-2.80249e+007	2.18718e+000	9708450	9783600	28024900	237670			85.2	0.5	101	4892.39	1185	-9.62515e+006	-9.74753e+006	-2.77205e+007	2.18718e+000	9625150	9747530	27720500	232777
1186	-9.69648e+006	-9.82140e+006	-2.79381e+007	2.03536e+000	9696480	9821400	27938100	220017			83.1	0.5	102	5748.95	1186	-9.60314e+006	-9.84007e+006	-2.75380e+007	2.03536e+000	9603140	9840070	27538000	214268
1187	-9.69141e+006	-9.85994e+006	-2.78789e+007	1.94120e+000	9691410	9859940	27878900	209128			81.2	0.5	101	6613.44	1187	-9.58552e+006	-9.92018e+006	-2.73859e+007	1.94120e+000	9585520	9920180	27385900	202514
1188	-9.67913e+006	-9.94100e+006	-2.77476e+007	1.93870e+000	9679130	9941000	27747600	207281			75.6	0.5	101	8922.99	1188	-9.54821e+006	-1.00955e+007	-2.70581e+007	1.93870e+000	9548210	10095500	27058100	198358
1189	-9.68516e+006	-9.93195e+006	-2.77813e+007	2.24163e+000	9685160	9931950	27781300	240177			77.3	0.5	101	9717.28	1189	-9.56146e+006	-1.00733e+007	-2.71344e+007	2.24163e+000	9561460	10073300	27134400	230460
1190	-9.68213e+006	-9.94664e+006	-2.77542e+007	1.11546e+000	9682130	9946640	27754200	119325			73.6	0.5	100	5172.89	1190	-9.54993e+006	-1.01007e+007	-2.70599e+007	1.11546e+000	9549930	10100700	27059900	114152
1191	-9.68633e+006	-9.94362e+006	-2.77744e+007	9.47890e-001	9686330	9943620	27774400	101531			72.5	0.5	99.8	4335.09	1191	-9.55399e+006	-1.00841e+007	-2.70931e+007	9.47890e-001	9553990	10084100	27093100	97196.2
1192	-9.69782e+006	-9.85387e+006	-2.79111e+007	8.71969e-001	9697820	9853870	27911100	94131.5			68.1	0.5	100	2857.32	1192	-9.59179e+006	-9.88889e+006	-2.74428e+007	8.71969e-001	9591790	9888890	27442800	91274.2
1193	-9.71611e+006	-9.75701e+006	-2.80828e+007	9.30128e-001	9716110	9757010	28082800	101424			63.4	0.5	101	1564.63	1193	-9.64537e+006	-9.68708e+006	-2.78636e+007	9.30128e-001	9645370	9687080	27863600	99859.4
1194	-9.69817e+006	-9.83334e+006	-2.79331e+007	1.00323e+000	9698170	9833340	27933100	108429			67.3	0.5	101	2895.22	1194	-9.60375e+006	-9.85755e+006	-2.75230e+007	1.00323e+000	9603750	9857550	27523000	105533
1195	-9.71313e+006	-9.74874e+006	-2.80788e+007	9.22332e-001	9713130	9748740	28078800	100536			62.9	0.5	102	1418.37	1195	-9.64766e+006	-9.68067e+006	-2.78793e+007	9.22332e-001	9647660	9680670	27879300	99117.5
1196	-9.72484e+006	-9.74219e+006	-2.81332e+007	9.85220e-001	9724840	9742190	28133200	107769			62.5	0.5	100	1356.57	1196	-9.64697e+006	-9.65964e+006	-2.79620e+007	9.85220e-001	9646970	9659640	27962000	106412
1197	-9.70246e+006	-9.75325e+006	-2.82891e+007	1.01010e+000	9702460	9753250	28289100	111575			59.8	0.5	98.5	455.416	1197	-9.54319e+006	-9.70688e+006	-2.82589e+007	1.01010e+000	9543190	9706880	28258900	111119
1198	-9.69071e+006	-9.75915e+006	-2.83249e+007	9.66121e-001	9690710	9759150	28324900	106953			58.4	0.5	98.4	108.657	1198	-9.52524e+006	-9.72287e+006	-2.83422e+007	9.66121e-001	9525240	9722870	28342200	106844
1199	-1.00531e+007	-1.01645e+007	-2.96191e+007	2.03529e+000	10053100	10164500	29619100	246071			96.5	0.5	54.4	-1144.67	1199	-9.88900e+006	-1.01501e+007	-2.97245e+007	2.03529e+000	9889000	10150100	29724500	247216
1200	-1.00314e+007	-1.01557e+007	-2.96050e+007	1.75053e+000	10031400	10155700	29605000	211397			96.1	0.5	55.9	-1450.27	1200	-9.86206e+006	-1.01488e+007	-2.97460e+007	1.75053e+000	9862060	10148800	29746000	212847
1201	-1.00120e+007	-1.01479e+007	-2.95923e+007	1.61113e+000	10012000	10147900	29592300	194360			95.8	0.5	57.4	-1782.12	1201	-9.84386e+006	-1.01500e+007	-2.97692e+007	1.61113e+000	9843860	10150000	29769200	196142
1202	-9.94065e+006	-1.01314e+007	-2.95964e+007	2.20645e+000	9940650	10131400	29596400	266011			93.1	0.5	62.8	-5788.37	1202	-9.79918e+006	-1.01869e+007	-2.99646e+007	2.20645e+000	9799180	10186900	29964600	271800
1203	-9.95743e+006	-1.01317e+007	-2.95809e+007	2.05501e+000	9957430	10131700	29580900	247562			93.4	0.5	64.3	-5810.51	1203	-9.88901e+006	-1.02083e+007	-2.99622e+007	2.05501e+000	9889010	10208300	29962200	253372
1204	-9.93800e+006	-1.01353e+007	-2.96150e+007	1.46806e+000	9938000	10135300	29615000	177193			92.3	0.5	64.8	-4906.8	1204	-9.86244e+006	-1.02266e+007	-3.00635e+007	1.46806e+000	9862440	10226600	30063500	182100
1205	-9.92982e+006	-1.01275e+007	-2.95911e+007	1.38388e+000	9929820	10127500	29591100	166763			92.1	0.5	59.9	-2482.55	1205	-9.67742e+006	-1.01345e+007	-2.98722e+007	1.38388e+000	9677420	10134500	29872200	169246
1206	-9.92523e+006	-1.01215e+007	-2.95713e+007	1.28471e+000	9925230	10121500	29571300	154610			91	0.5	59.1	-1763.86	1206	-9.63104e+006	-1.01068e+007	-2.98055e+007	1.28471e+000	9631040	10106800	29805500	156374
1207	-9.94269e+006	-1.01162e+007	-2.95323e+007	1.25468e+000	9942690	10116200	29532300	150656			89.7	0.5	58.1	-947.321	1207	-9.63426e+006	-1.00791e+007	-2.96892e+007	1.25468e+000	9634260	10079100	29689200	151603
1208	-1.00210e+007	-1.01088e+007	-2.94236e+007	1.53085e+000	10021000	10108800	29423600	182732			87.7	0.5	56.1	1225.82	1208	-9.75610e+006	-1.00307e+007	-2.93695e+007	1.53085e+000	9756100	10030700	29369500	181507
1209	-9.97566e+006	-1.01065e+007	-2.94596e+007	1.46406e+000	9975660	10106500	29459600	175060			88.2	0.5	57.2	254.673	1209	-9.67250e+006	-1.00409e+007	-2.94947e+007	1.46406e+000	9672500	10040900	29494700	174805
1210	-1.00408e+007	-1.01433e+007	-2.95447e+007	1.47522e+000	10040800	10143300	29544700	177493			91	0.5	54.4	207.688	1210	-9.81949e+006	-1.00951e+007	-2.95692e+007	1.47522e+000	9819490	10095100	29569200	177286
1211	-1.00426e+007	-1.01349e+007	-2.95086e+007	1.48372e+000	10042600	10134900	29508600	178113			89.8	0.5	54.6	641.738	1211	-9.81375e+006	-1.00759e+007	-2.94963e+007	1.48372e+000	9813750	10075900	29496300	177471
1212	-1.00496e+007	-1.01245e+007	-2.94593e+007	1.44156e+000	10049600	10124500	29459300	172527			88.5	0.5	54.8	1176.54	1212	-9.81885e+006	-1.00528e+007	-2.93969e+007	1.44156e+000	9818850	10052800	29396900	171350
1213	-1.00638e+007	-1.01122e+007	-2.93946e+007	1.53955e+000	10063800	10112200	29394600	183533			87.2	0.5	55	2112.56	1213	-9.83843e+006	-1.00235e+007	-2.92576e+007	1.53955e+000	9838430	10023500	29257600	181420
1214	-1.00345e+007	-1.00957e+007	-2.93567e+007	1.60863e+000	10034500	10095700	29356700	191235			86.5	0.5	56.4	2177.11	1214	-9.77352e+006	-1.00006e+007	-2.92287e+007	1.60863e+000	9773520	10000600	29228700	189058
1215	-1.00937e+007	-1.00993e+007	-2.93120e+007	1.83901e+000	10093700	10099300	29312000	218168			85.8	0.5	55.2	3817.53	1215	-9.89440e+006	-9.99277e+006	-2.90760e+007	1.83901e+000	9894400	9992770	29076000	214350
1216	-1.00705e+007	-1.01547e+007	-2.95616e+007	1.22322e+000	10070500	10154700	29561600	147386			91.5	0.5	53	424.738	1216	-9.87498e+006	-1.01050e+007	-2.95543e+007	1.22322e+000	9874980	10105000	29554300	146961
1217	-1.00951e+007	-1.01660e+007	-2.95834e+007	1.16316e+000	10095100	10166000	29583400	140386			92	0.5	51.7	527.291	1217	-9.92145e+006	-1.01173e+007	-2.95581e+007	1.16316e+000	9921450	10117300	29558100	139859
1218	-1.00723e+007	-1.01734e+007	-2.96363e+007	1.87392e+000	10072300	10173400	29636300	226861			97	0.5	53	-688.663	1218	-9.91454e+006	-1.01541e+007	-2.97151e+007	1.87392e+000	9914540	10154100	29715100	227550
1219	-1.00856e+007	-1.01780e+007	-2.96417e+007	1.73198e+000	10085600	10178000	29641700	209784			96.1	0.5	52.1	-349.109	1219	-9.92840e+006	-1.01535e+007	-2.96988e+007	1.73198e+000	9928400	10153500	29698800	210133
1220	-1.00918e+007	-1.01827e+007	-2.96551e+007	1.39964e+000	10091800	10182700	29655100	169686			97.8	0.5	51.9	-362.964	1220	-9.94927e+006	-1.01630e+007	-2.97169e+007	1.39964e+000	9949270	10163000	29716900	170049
1221	-1.00726e+007	-1.01730e+007	-2.96345e+007	1.63859e+000	10072600	10173000	29634500	198350			98.2	0.5	53.5	-817.419	1221	-9.93075e+006	-1.01610e+007	-2.97274e+007	1.63859e+000	9930750	10161000	29727400	199167
1222	-1.00894e+007	-1.01816e+007	-2.96526e+007	1.44809e+000	10089400	10181600	29652600	175527			98.8	0.5	52.4	-517.951	1222	-9.95438e+006	-1.01664e+007	-2.97258e+007	1.44809e+000	9954380	10166400	29725800	176045
1223	-1.00545e+007	-1.01646e+007	-2.96183e+007	1.82642e+000	10054500	10164600	29618300	220811			97.7	0.5	54.9	-1235.73	1223	-9.90661e+006	-1.01571e+007	-2.97355e+007	1.82642e+000	9906610	10157100	29735500	222046
1224	-9.99194e+006	-1.01339e+007	-2.95551e+007	2.22157e+000	9991940	10133900	29555100	267304			94.7	0.5	64.1	-5675.99	1224	-9.96615e+006	-1.02103e+007	-2.98935e+007	2.22157e+000	9966150	10210300	29893500	272980
1225	-1.00191e+007	-1.01343e+007	-2.95299e+007	1.82974e+000	10019100	10134300	29529900	219882			94.5	0.5	65.8	-5096.86	1225	-1.00860e+007	-1.02365e+007	-2.98806e+007	1.82974e+000	10086000	10236500	29880600	224979
1226	-9.98081e+006	-1.01323e+007	-2.95598e+007	2.23682e+000	9980810	10132300	29559800	269182			95.1	0.5	62.5	-4827.9	1226	-9.89532e+006	-1.01843e+007	-2.98580e+007	2.23682e+000	9895320	10184300	29858000	274010
1227	-9.98960e+006	-1.01360e+007	-2.95663e+007	1.88148e+000	9989600	10136000	29566300	226538			95.8	0.5	60.9	-3384.08	1227	-9.87469e+006	-1.01708e+007	-2.98233e+007	1.88148e+000	9874690	10170800	29823300	229922
1228	-1.00022e+007	-1.01414e+007	-2.95758e+007	1.75786e+000	10002200	10141400	29575800	211814			96.3	0.5	59.4	-2563.56	1228	-9.86955e+006	-1.01618e+007	-2.97919e+007	1.75786e+000	9869550	10161800	29791900	214377
1229	-1.00464e+007	-1.01322e+007	-2.94938e+007	1.84174e+000	10046400	10132200	29493800	220894			95.7	0.5	65.9	-4533.71	1229	-1.01475e+007	-1.02308e+007	-2.97960e+007	1.84174e+000	10147500	10230800	29796000	225428
1230	-1.00210e+007	-1.01317e+007	-2.95172e+007	1.92725e+000	10021000	10131700	29517200	231419			95.9	0.5	64.4	-4366.48	1230	-1.00442e+007	-1.02088e+007	-2.98090e+007	1.92725e+000	10044200	10208800	29809000	235786
1231	-1.00806e+007	-1.01322e+007	-2.94597e+007	1.64583e+000	10080600	10132200	29459700	197057			95.6	0.5	67.4	-4219.56	1231	-1.02518e+007	-1.02721e+007	-2.97572e+007	1.64583e+000	10251800	10272100	29757200	201276
1232	-1.00682e+007	-1.01279e+007	-2.94544e+007	1.76878e+000	10068200	10127900	29454400	211673			96.9	0.5	66.3	-3841.51	1232	-1.02026e+007	-1.02239e+007	-2.97124e+007	1.76878e+000	10202600	10223900	29712400	215515
1233	-1.01248e+007	-1.01742e+007	-2.93357e+007	1.23521e+000	10124800	10174200	29335700	146911			96.3	0.5	70.6	-2914.44	1233	-1.02761e+007	-1.05633e+007	-2.95649e+007	1.23521e+000	10276100	10563300	29564900	149826
1234	-1.01133e+007	-1.01750e+007	-2.92880e+007	1.59297e+000	10113300	10175000	29288000	188891			97.2	0.5	71.3	-3312.5	1234	-1.02553e+007	-1.05624e+007	-2.94809e+007	1.59297e+000	10255300	10562400	29480900	192203
1235	-1.01211e+007	-1.01324e+007	-2.94201e+007	1.41667e+000	10121100	10132400	29420100	169282			95.5	0.5	68.8	-3684.56	1235	-1.02714e+007	-1.04059e+007	-2.97032e+007	1.41667e+000	10271400	10405900	29703200	172966
1236	-1.00631e+007	-1.01377e+007	-2.94999e+007	1.61014e+000	10063100	10137700	29499900	193232			94.4	0.5	67.3	-4713.74	1236	-1.02381e+007	-1.02657e+007	-2.98478e+007	1.61014e+000	10238100	10265700	29847800	197946
1237	-9.99686e+006	-1.01377e+007	-2.95657e+007	1.71998e+000	9996860	10137700	29565700	207103			93.4	0.5	65.9	-5439.1	1237	-1.00405e+007	-1.02471e+007	-2.99693e+007	1.71998e+000	10040500	10247100	29969300	212543
1238	-1.00360e+007	-1.01562e+007	-2.96024e+007	1.79247e+000	10036000	10156200	29602400	216439			97.2	0.5	56.3	-1625.15	1238	-9.88845e+006	-1.01561e+007	-2.97495e+007	1.79247e+000	9888450	10156100	29749500	218064
1239	-1.00180e+007	-1.01481e+007	-2.95874e+007	1.73369e+000	10018000	10148100	29587400	209096			96.8	0.5	57.9	-2022.36	1239	-9.87535e+006	-1.01573e+007	-2.97674e+007	1.73369e+000	9875350	10157300	29767400	211118
1240	-9.86245e+006	-1.01301e+007	-2.96691e+007	4.56252e-001	9862450	10130100	29669100	55207.2			90.4	0.5	64.6	-1766.46	1240	-9.66940e+006	-1.02140e+007	-3.02054e+007	4.56252e-001	9669400	10214000	30205400	56973.6
1241	-9.88599e+006	-1.01291e+007	-2.96415e+007	9.91474e-001	9885990	10129100	29641500	119795			91	0.5	64.1	-3378.06	1241	-9.70819e+006	-1.02017e+007	-3.01162e+007	9.91474e-001	9708190	10201700	30116200	123173
1242	-9.90562e+006	-1.01345e+007	-2.96442e+007	1.11876e+000	9905620	10134500	29644200	135229			91.3	0.5	65.2	-4172.58	1242	-9.80037e+006	-1.02319e+007	-3.01473e+007	1.11876e+000	9800370	10231900	30147300	139402
1243	-9.86981e+006	-1.01332e+007	-2.96746e+007	7.23741e-001	9869810	10133200	29674600	87611.9			90.4	0.5	65.3	-2971.29	1243	-9.72500e+006	-1.02342e+007	-3.02322e+007	7.23741e-001	9725000	10234200	30232200	90583.2
1244	-1.01043e+007	-1.01721e+007	-2.92542e+007	1.69115e+000	10104300	10172100	29254200	200095			98	0.5	71.8	-3160.82	1244	-1.02384e+007	-1.05534e+007	-2.94208e+007	1.69115e+000	10238400	10553400	29420800	203255
1245	-1.00816e+007	-1.02543e+007	-2.90793e+007	1.37874e+000	10081600	10254300	29079300	161500			82	0.5	54	6201.41	1245	-9.92857e+006	-1.02322e+007	-2.84759e+007	1.37874e+000	9928570	10232200	28475900	155298
1246	-1.00783e+007	-1.02959e+007	-2.90242e+007	8.69240e-001	10078300	10295900	29024200	101519			80.9	0.5	53.4	4465.82	1246	-9.91339e+006	-1.03262e+007	-2.83199e+007	8.69240e-001	9913390	10326200	28319900	97053.1
1247	-1.00680e+007	-1.03207e+007	-2.89573e+007	8.03814e-001	10068000	10320700	28957300	93509.2			80.2	0.5	53.8	4463.57	1247	-9.89390e+006	-1.03791e+007	-2.81873e+007	8.03814e-001	9893900	10379100	28187300	89045.6
1248	-1.00752e+007	-1.03332e+007	-2.89742e+007	8.58047e-001	10075200	10333200	28974200	99943.4			79.9	0.5	53.1	4850.12	1248	-9.90115e+006	-1.04092e+007	-2.81868e+007	8.58047e-001	9901150	10409200	28186800	95093.3
1249	-1.00750e+007	-1.03748e+007	-2.89317e+007	1.30899e+000	10075000	10374800	28931700	152143			78.6	0.5	53	7882.93	1249	-9.89729e+006	-1.05004e+007	-2.80798e+007	1.30899e+000	9897290	10500400	28079800	144260
1250	-1.00571e+007	-1.03634e+007	-2.88700e+007	1.36655e+000	10057100	10363400	28870000	158181			78.9	0.5	53.9	8643.7	1250	-9.86577e+006	-1.04739e+007	-2.79775e+007	1.36655e+000	9865770	10473900	27977500	149538
1251	-9.91068e+006	-1.01155e+007	-2.95615e+007	1.16660e+000	9910680	10115500	29561500	140284			90.1	0.5	59.4	-1605.61	1251	-9.59396e+006	-1.00964e+007	-2.98001e+007	1.16660e+000	9593960	10096400	29800100	141890
1252	-9.93156e+006	-1.01058e+007	-2.95008e+007	1.46624e+000	9931560	10105800	29500800	175683			88.7	0.5	58.4	-780.203	1252	-9.59770e+006	-1.00565e+007	-2.96333e+007	1.46624e+000	9597700	10056500	29633300	176464
1253	-9.97716e+006	-1.00940e+007	-2.94070e+007	1.50126e+000	9977160	10094000	29407000	178912			87.1	0.5	57.6	869.654	1253	-9.66105e+006	-1.00128e+007	-2.93913e+007	1.50126e+000	9661050	10012800	29391300	178043
1254	-1.00791e+007	-1.01864e+007	-2.91370e+007	1.89335e+000	10079100	10186400	29137000	222394			83.2	0.5	54.7	7232.72	1254	-9.93352e+006	-1.00838e+007	-2.86445e+007	1.89335e+000	9933520	10083800	28644500	215161
1255	-1.00827e+007	-1.01205e+007	-2.92176e+007	1.97862e+000	10082700	10120500	29217600	233404			84.4	0.5	55.6	5654.64	1255	-9.94230e+006	-9.95451e+006	-2.88718e+007	1.97862e+000	9942300	9954510	28871800	227750
1256	-1.00500e+007	-1.00809e+007	-2.92806e+007	1.64886e+000	10050000	10080900	29280600	195109			85.3	0.5	56.7	3226.66	1256	-9.79618e+006	-9.96743e+006	-2.90707e+007	1.64886e+000	9796180	9967430	29070700	191882
1257	-1.00602e+007	-1.04332e+007	-2.88129e+007	1.54043e+000	10060200	10433200	28812900	177833			75.3	0.5	53.4	10619.6	1257	-9.86507e+006	-1.06319e+007	-2.78167e+007	1.54043e+000	9865070	10631900	27816700	167213
1258	-1.00751e+007	-1.04202e+007	-2.88867e+007	1.47139e+000	10075100	10420200	28886700	170636			75.3	0.5	52.5	9608.18	1258	-9.89038e+006	-1.06039e+007	-2.79481e+007	1.47139e+000	9890380	10603900	27948100	161028
1259	-1.00856e+007	-1.04022e+007	-2.89475e+007	1.21135e+000	10085600	10402200	28947500	140990			76.9	0.5	52	7440.01	1259	-9.91061e+006	-1.05641e+007	-2.80706e+007	1.21135e+000	9910610	10564100	28070600	133550
1260	-1.00874e+007	-1.03753e+007	-2.89820e+007	1.08650e+000	10087400	10375300	28982000	126690			78.3	0.5	52.2	6305.04	1260	-9.91803e+006	-1.05035e+007	-2.81615e+007	1.08650e+000	9918030	10503500	28161500	120385
1261	-1.00716e+007	-1.01481e+007	-2.95337e+007	1.36560e+000	10071600	10148100	29533700	164254			90.4	0.5	53.3	741.685	1261	-9.87030e+006	-1.00910e+007	-2.95018e+007	1.36560e+000	9870300	10091000	29501800	163512
1262	-1.00757e+007	-1.01396e+007	-2.94947e+007	1.47212e+000	10075700	10139600	29494700	176638			89.3	0.5	53.5	1244.93	1262	-9.87378e+006	-1.00726e+007	-2.94231e+007	1.47212e+000	9873780	10072600	29423100	175393
1263	-1.00847e+007	-1.01297e+007	-2.94452e+007	1.42105e+000	10084700	10129700	29445200	169996			88.1	0.5	53.7	1761.75	1263	-9.88529e+006	-1.00505e+007	-2.93210e+007	1.42105e+000	9885290	10050500	29321000	168234
1264	-1.01015e+007	-1.01189e+007	-2.93844e+007	1.44920e+000	10101500	10118900	29384400	172733			86.8	0.5	53.9	2516.2	1264	-9.91414e+006	-1.00259e+007	-2.91918e+007	1.44920e+000	9914140	10025900	29191800	170217
1265	-1.01033e+007	-1.01307e+007	-2.92914e+007	1.78572e+000	10103300	10130700	29291400	211670			85.3	0.5	54	4639.72	1265	-9.96841e+006	-9.98690e+006	-2.89781e+007	1.78572e+000	9968410	9986900	28978100	207030
1266	-1.00977e+007	-1.01602e+007	-2.95571e+007	1.24058e+000	10097700	10160200	29557100	149486			91	0.5	51.9	833.98	1266	-9.92122e+006	-1.01039e+007	-2.95036e+007	1.24058e+000	9921220	10103900	29503600	148652
1267	-1.01178e+007	-1.01727e+007	-2.95880e+007	1.29199e+000	10117800	10172700	29588000	156025			91.8	0.5	50.6	903.323	1267	-9.95882e+006	-1.01190e+007	-2.95277e+007	1.29199e+000	9958820	10119000	29527700	155122
1268	-1.01405e+007	-1.01864e+007	-2.96212e+007	1.11631e+000	10140500	10186400	29621200	135131			92.5	0.5	49.3	850.031	1268	-9.99930e+006	-1.01342e+007	-2.95494e+007	1.11631e+000	9999300	10134200	29549400	134281
1269	-1.01422e+007	-1.01914e+007	-2.96402e+007	1.00379e+000	10142200	10191400	29640200	121658			93.3	0.5	49	657.161	1269	-1.00042e+007	-1.01434e+007	-2.95818e+007	1.00379e+000	10004200	10143400	29581800	121001
1270	-1.01221e+007	-1.01876e+007	-2.96445e+007	1.21030e+000	10122100	10187600	29644500	146689			94.4	0.5	49.9	432.496	1270	-9.97380e+006	-1.01470e+007	-2.96270e+007	1.21030e+000	9973800	10147000	29627000	146257
1271	-1.01048e+007	-1.01846e+007	-2.96495e+007	1.32353e+000	10104800	10184600	29649500	160429			95.6	0.5	50.8	109.874	1271	-9.95291e+006	-1.01520e+007	-2.96685e+007	1.32353e+000	9952910	10152000	29668500	160319
1272	-1.01063e+007	-1.01906e+007	-2.96726e+007	1.14183e+000	10106300	10190600	29672600	138608			98.5	0.5	50.9	-190.486	1272	-9.97239e+006	-1.01696e+007	-2.97207e+007	1.14183e+000	9972390	10169600	29720700	138799
1273	-1.00997e+007	-1.01855e+007	-2.96585e+007	1.30908e+000	10099700	10185500	29658500	158757			97	0.5	51.2	-142.449	1273	-9.95199e+006	-1.01599e+007	-2.97017e+007	1.30908e+000	9951990	10159900	29701700	158899
1274	-1.00761e+007	-1.01733e+007	-2.96322e+007	1.58801e+000	10076100	10173300	29632200	192208			99.3	0.5	53.9	-898.229	1274	-9.94843e+006	-1.01663e+007	-2.97311e+007	1.58801e+000	9948430	10166300	29731100	193106
1275	-1.00918e+007	-1.01817e+007	-2.96508e+007	1.47462e+000	10091800	10181700	29650800	178728			99.9	0.5	52.6	-621.957	1275	-9.96804e+006	-1.01708e+007	-2.97302e+007	1.47462e+000	9968040	10170800	29730200	179350
1276	-1.00596e+007	-1.01648e+007	-2.96139e+007	1.79935e+000	10059600	10164800	29613900	217491			98.8	0.5	55.2	-1328.75	1276	-9.93010e+006	-1.01629e+007	-2.97357e+007	1.79935e+000	9930100	10162900	29735700	218820
1277	-1.00092e+007	-1.01330e+007	-2.95345e+007	1.99552e+000	10009200	10133000	29534500	239844			96.3	0.5	62.9	-4052.73	1277	-9.97493e+006	-1.01913e+007	-2.98067e+007	1.99552e+000	9974930	10191300	29806700	243897
1278	-1.00090e+007	-1.01361e+007	-2.95472e+007	1.94573e+000	10009000	10136100	29547200	234047			96.8	0.5	61.4	-3386.57	1278	-9.93469e+006	-1.01771e+007	-2.97892e+007	1.94573e+000	9934690	10177100	29789200	237434
1279	-1.00163e+007	-1.01415e+007	-2.95622e+007	1.84262e+000	10016300	10141500	29562200	221875			97.4	0.5	59.8	-2676.63	1279	-9.91540e+006	-1.01681e+007	-2.97717e+007	1.84262e+000	9915400	10168100	29771700	224552
1280	-1.00451e+007	-1.01292e+007	-2.94830e+007	1.84578e+000	10045100	10129200	29483000	221224			97.1	0.5	64.8	-3752.06	1280	-1.01093e+007	-1.02070e+007	-2.97367e+007	1.84578e+000	10109300	10207000	29736700	224976
1281	-1.00867e+007	-1.01235e+007	-2.94179e+007	1.81634e+000	10086700	10123500	29417900	216913			98	0.5	66.6	-3489.5	1281	-1.02168e+007	-1.02481e+007	-2.96378e+007	1.81634e+000	10216800	10248100	29637800	220403
1282	-1.01102e+007	-1.01499e+007	-2.93004e+007	1.73633e+000	10110200	10149900	29300400	205985			98.4	0.5	70.2	-3116.17	1282	-1.02298e+007	-1.04683e+007	-2.94709e+007	1.73633e+000	10229800	10468300	29470900	209101
1283	-1.01193e+007	-1.02060e+007	-2.92814e+007	2.50590e+000	10119300	10206000	29281400	297141			95.9	0.5	72.6	-6037	1283	-1.02857e+007	-1.06662e+007	-2.95014e+007	2.50590e+000	10285700	10666200	29501400	303178
1284	-1.01302e+007	-1.01555e+007	-2.93765e+007	1.12950e+000	10130200	10155500	29376500	134654			95.4	0.5	70.1	-2879.63	1284	-1.02820e+007	-1.05156e+007	-2.96369e+007	1.12950e+000	10282000	10515600	29636900	137534
1285	-1.01122e+007	-1.01401e+007	-2.94606e+007	1.49944e+000	10112200	10140100	29460600	179612			94.4	0.5	68.7	-4477.12	1285	-1.02909e+007	-1.03946e+007	-2.97942e+007	1.49944e+000	10290900	10394600	29794200	184089
1286	-1.00460e+007	-1.01435e+007	-2.95403e+007	1.60790e+000	10046000	10143500	29540300	193416			93.3	0.5	67.4	-5393	1286	-1.02109e+007	-1.02829e+007	-2.99452e+007	1.60790e+000	10210900	10282900	29945200	198809
1287	-9.97213e+006	-1.01413e+007	-2.96054e+007	1.57717e+000	9972130	10141300	29605400	190327			92.3	0.5	66.2	-5724.65	1287	-9.99768e+006	-1.02618e+007	-3.00722e+007	1.57717e+000	9997680	10261800	30072200	196051
1288	-9.83095e+006	-1.01288e+007	-2.96955e+007	5.68354e-001	9830950	10128800	29695500	68860.6			89.8	0.5	64.9	-2379.58	1288	-9.60559e+006	-1.02159e+007	-3.02769e+007	5.68354e-001	9605590	10215900	30276900	71240.1
1289	-9.85690e+006	-1.01263e+007	-2.96594e+007	8.85202e-001	9856900	10126300	29659400	107038			90.4	0.5	63.7	-3067.47	1289	-9.61056e+006	-1.01869e+007	-3.01531e+007	8.85202e-001	9610560	10186900	30153100	110105
1290	-1.00429e+007	-1.01563e+007	-2.95960e+007	1.81839e+000	10042900	10156300	29596000	219499			98.3	0.5	56.7	-1720.1	1290	-9.91580e+006	-1.01615e+007	-2.97444e+007	1.81839e+000	9915800	10161500	29744400	221219
1291	-1.00281e+007	-1.01484e+007	-2.95785e+007	1.80669e+000	10028100	10148400	29578500	217805			97.8	0.5	58.3	-2128.28	1291	-9.91024e+006	-1.01629e+007	-2.97554e+007	1.80669e+000	9910240	10162900	29755400	219933
1292	-9.87374e+006	-9.94267e+006	-2.88920e+007	1.95805e+000	9873740	9942670	28892000	225475			98.6	0.5	85.7	-3691.85	1292	-9.90102e+006	-1.00097e+007	-2.91388e+007	1.95805e+000	9901020	10009700	29138800	229166
1293	-9.81068e+006	-9.90511e+006	-2.88015e+007	1.78542e+000	9810680	9905110	28801500	204228			98.9	0.5	88.4	-2990.21	1293	-9.76248e+006	-9.95063e+006	-2.90357e+007	1.78542e+000	9762480	9950630	29035700	207218
1294	-9.83625e+006	-9.92335e+006	-2.88505e+007	1.68500e+000	9836250	9923350	28850500	193418			98.5	0.5	87.1	-3097.22	1294	-9.81789e+006	-9.97999e+006	-2.91003e+007	1.68500e+000	9817890	9979990	29100300	196515
1295	-9.68705e+006	-9.89943e+006	-2.78216e+007	1.91554e+000	9687050	9899430	27821600	205694			79.3	0.5	101	7574.75	1295	-9.57012e+006	-1.00041e+007	-2.72390e+007	1.91554e+000	9570120	10004100	27239000	198119
1296	-9.68946e+006	-9.93180e+006	-2.77990e+007	1.14408e+000	9689460	9931800	27799000	122726			71.3	0.5	99.8	4963.68	1296	-9.56286e+006	-1.00578e+007	-2.71556e+007	1.14408e+000	9562860	10057800	27155600	117762
1297	-9.68917e+006	-9.90210e+006	-2.78276e+007	9.92763e-001	9689170	9902100	27827600	106651			70.2	0.5	100	4031.63	1297	-9.56618e+006	-9.99432e+006	-2.72327e+007	9.92763e-001	9566180	9994320	27232700	102619
1298	-9.69412e+006	-9.87783e+006	-2.78721e+007	9.09332e-001	9694120	9877830	27872100	97943.9			69.1	0.5	100	3297.76	1298	-9.58130e+006	-9.94207e+006	-2.73467e+007	9.09332e-001	9581300	9942070	27346700	94646.2
1299	-9.72742e+006	-9.73401e+006	-2.81855e+007	1.04062e+000	9727420	9734010	28185500	114201			61.5	0.5	99.7	1105.41	1299	-9.60866e+006	-9.67494e+006	-2.80629e+007	1.04062e+000	9608660	9674940	28062900	113095
1300	-9.71397e+006	-9.74346e+006	-2.82375e+007	1.06881e+000	9713970	9743460	28237500	117677			60.6	0.5	99.1	804.122	1300	-9.57362e+006	-9.69067e+006	-2.81621e+007	1.06881e+000	9573620	9690670	28162100	116873
1301	-1.00049e+007	-1.01397e+007	-2.95659e+007	1.39755e+000	10004900	10139700	29565900	168298			53.3	0.5	60.3	-2054.7	1301	-9.88095e+006	-1.01622e+007	-2.97820e+007	1.39755e+000	9880950	10162200	29782000	170353
1302	-1.01124e+007	-1.01927e+007	-2.96752e+007	9.91437e-001	10112400	10192700	29675200	120381			97.7	0.5	50.3	-55.9658	1302	-9.97444e+006	-1.01674e+007	-2.97097e+007	9.91437e-001	9974440	10167400	29709700	120437
1303	-1.01016e+007	-1.01924e+007	-2.92227e+007	1.83449e+000	10101600	10192400	29222700	216678			83.9	0.5	53.7	6016.48	1303	-9.97598e+006	-1.00991e+007	-2.88028e+007	1.83449e+000	9975980	10099100	28802800	210661
1304	-1.00958e+007	-1.02479e+007	-2.91436e+007	1.48624e+000	10095800	10247900	29143600	174792			82.5	0.5	53.1	6187.2	1304	-9.95301e+006	-1.02193e+007	-2.85887e+007	1.48624e+000	9953010	10219300	28588700	168605
1305	-1.00938e+007	-1.03015e+007	-2.90820e+007	1.32055e+000	10093800	10301500	29082000	154810			81.1	0.5	52.6	6386.16	1305	-9.94074e+006	-1.03388e+007	-2.84190e+007	1.32055e+000	9940740	10338800	28419000	148423
1306	-1.00927e+007	-1.03484e+007	-2.90303e+007	1.20431e+000	10092700	10348400	29030300	140809			79.7	0.5	52.3	6443.97	1306	-9.93293e+006	-1.04444e+007	-2.82815e+007	1.20431e+000	9932930	10444400	28281500	134365
1307	-9.65558e+006	-9.82937e+006	-2.86470e+007	1.62024e+000	9655580	9829370	28647000	183113			59	0.5	92.1	-1964.14	1307	-9.38557e+006	-9.81576e+006	-2.88614e+007	1.62024e+000	9385570	9815760	28861400	185078
1308	-9.84569e+006	-9.95164e+006	-2.89567e+007	2.18025e+000	9845690	9951640	28956700	252022			96	0.5	85.4	-5226.55	1308	-9.83413e+006	-1.00275e+007	-2.92784e+007	2.18025e+000	9834130	10027500	29278400	257248
1309	-9.90622e+006	-9.97711e+006	-2.90002e+007	2.18100e+000	9906220	9977110	29000200	253013			96.2	0.5	83.9	-5333.64	1309	-9.97681e+006	-1.00706e+007	-2.93117e+007	2.18100e+000	9976810	10070600	29311700	258347
1310	-9.97283e+006	-1.00018e+007	-2.90346e+007	1.98841e+000	9972830	10001800	29034600	231382			96.5	0.5	82.3	-4795.16	1310	-1.01119e+007	-1.01345e+007	-2.93227e+007	1.98841e+000	10111900	10134500	29322700	236177
1311	-1.00245e+007	-1.00377e+007	-2.90622e+007	1.85002e+000	10024500	10037700	29062200	215843			96.8	0.5	80.6	-4293.66	1311	-1.01486e+007	-1.02879e+007	-2.93193e+007	1.85002e+000	10148600	10287900	29319300	220136
1312	-1.00397e+007	-1.00980e+007	-2.90642e+007	1.26952e+000	10039700	10098000	29064200	148252			98.5	0.5	78.7	-2389.44	1312	-1.01638e+007	-1.04230e+007	-2.92465e+007	1.26952e+000	10163800	10423000	29246500	150641
1313	-1.00599e+007	-1.01449e+007	-2.91001e+007	1.23651e+000	10059900	10144900	29100100	144819			97.9	0.5	77.8	-2525.53	1313	-1.02029e+007	-1.05422e+007	-2.92872e+007	1.23651e+000	10202900	10542200	29287200	147345
1314	-1.00476e+007	-1.01050e+007	-2.90896e+007	1.83208e+000	10047600	10105000	29089600	214315			97.2	0.5	79	-3898.41	1314	-1.01828e+007	-1.04464e+007	-2.93008e+007	1.83208e+000	10182800	10446400	29300800	218213
1315	-1.00816e+007	-1.04135e+007	-2.89198e+007	1.51902e+000	10081600	10413500	28919800	176516			73.7	0.5	52.3	9609.02	1315	-9.90258e+006	-1.05888e+007	-2.80130e+007	1.51902e+000	9902580	10588800	28013000	166907
1316	-1.00727e+007	-1.03878e+007	-2.89094e+007	1.80833e+000	10072700	10387800	28909400	209919			71.9	0.5	53.1	11168.5	1316	-9.89200e+006	-1.05265e+007	-2.80321e+007	1.80833e+000	9892000	10526500	28032100	198751
1317	-1.00649e+007	-1.04211e+007	-2.88440e+007	1.64024e+000	10064900	10421100	28844000	189700			73.6	0.5	53.2	10986.2	1317	-9.87396e+006	-1.06044e+007	-2.78804e+007	1.64024e+000	9873960	10604400	27880400	178714
1318	-9.73024e+006	-9.85153e+006	-2.86629e+007	2.15437e+000	9730240	9851530	28662900	243965			97.7	0.5	92.4	-2820.6	1318	-9.58866e+006	-9.86679e+006	-2.88669e+007	2.15437e+000	9588660	9866790	28866900	246786
1319	-9.71998e+006	-9.83393e+006	-2.86013e+007	1.81803e+000	9719980	9833930	28601300	205024			98.1	0.5	93.8	-1996.96	1319	-9.57711e+006	-9.84212e+006	-2.87776e+007	1.81803e+000	9577110	9842120	28777600	207021
1320	-9.71192e+006	-9.81813e+006	-2.85448e+007	1.56698e+000	9711920	9818130	28544800	176042			98.4	0.5	95.1	-1472.12	1320	-9.57112e+006	-9.82156e+006	-2.86996e+007	1.56698e+000	9571120	9821560	28699600	177514
1321	-9.70525e+006	-9.80590e+006	-2.85015e+007	1.09063e+000	9705250	9805900	28501500	122169			98.7	0.5	96.2	-873.587	1321	-9.56341e+006	-9.80459e+006	-2.86380e+007	1.09063e+000	9563410	9804590	28638000	123043
1322	-9.70115e+006	-9.79523e+006	-2.84620e+007	7.97325e-001	9701150	9795230	28462000	89078			98.9	0.5	97.2	-570.817	1322	-9.56588e+006	-9.79246e+006	-2.85859e+007	7.97325e-001	9565880	9792460	28585900	89648.8
1323	-9.69706e+006	-9.78639e+006	-2.84299e+007	7.68296e-001	9697060	9786390	28429900	85649.5			98.8	0.5	98	-473.251	1323	-9.56321e+006	-9.78060e+006	-2.85401e+007	7.68296e-001	9563210	9780600	28540100	86122.8
1324	-9.64037e+006	-9.83519e+006	-2.86861e+007	1.97643e+000	9640370	9835190	28686100	223897			90	0.5	91.2	-2252.69	1324	-9.32141e+006	-9.80927e+006	-2.88991e+007	1.97643e+000	9321410	9809270	28899100	226149
1325	-9.64071e+006	-9.81345e+006	-2.85969e+007	1.90126e+000	9640710	9813450	28596900	214130			88.5	0.5	91.7	-789.966	1325	-9.30729e+006	-9.76099e+006	-2.87159e+007	1.90126e+000	9307290	9760990	28715900	214920
1326	-9.67757e+006	-9.79493e+006	-2.84843e+007	1.90073e+000	9677570	9794930	28484300	212597			87	0.5	92.4	759.262	1326	-9.37864e+006	-9.72256e+006	-2.84875e+007	1.90073e+000	9378640	9722560	28487500	211838
1327	-1.01289e+007	-1.01586e+007	-2.93680e+007	1.69302e+000	10128900	10158600	29368000	201734			54.2	0.5	70.2	-4193.98	1327	-1.02705e+007	-1.04778e+007	-2.96277e+007	1.69302e+000	10270500	10477800	29627700	205928
1328	-1.01236e+007	-1.01958e+007	-2.93093e+007	1.78355e+000	10123600	10195800	29309300	211834			54.1	0.5	71.9	-4380.22	1328	-1.02810e+007	-1.06009e+007	-2.95476e+007	1.78355e+000	10281000	10600900	29547600	216214
1329	-1.01111e+007	-1.02082e+007	-2.92458e+007	1.89778e+000	10111100	10208200	29245800	224530			54	0.5	73.6	-4471.3	1329	-1.02745e+007	-1.06614e+007	-2.94605e+007	1.89778e+000	10274500	10661400	29460500	229001
1330	-9.68308e+006	-9.77590e+006	-2.84011e+007	1.93220e+000	9683080	9775900	28401100	214955			56	0.5	97.7	-787.504	1330	-9.51445e+006	-9.75634e+006	-2.84897e+007	1.93220e+000	9514450	9756340	28489700	215742
1331	-9.68364e+006	-9.78177e+006	-2.84244e+007	2.11663e+000	9683640	9781770	28424400	235835			54.9	0.5	97.5	-1187.08	1331	-9.51994e+006	-9.76822e+006	-2.85328e+007	2.11663e+000	9519940	9768220	28532800	237022
1332	-9.76365e+006	-9.88721e+006	-2.87754e+007	1.70355e+000	9763650	9887210	28775400	194415			52.8	0.5	89.6	-3107.72	1332	-9.67461e+006	-9.92955e+006	-2.90375e+007	1.70355e+000	9674610	9929550	29037500	197523
1333	-9.73984e+006	-9.86515e+006	-2.87090e+007	1.95216e+000	9739840	9865150	28709000	221759			52.7	0.5	91.1	-3120.41	1333	-9.62314e+006	-9.89475e+006	-2.89467e+007	1.95216e+000	9623140	9894750	28946700	224880
1334	-9.72324e+006	-9.84426e+006	-2.86403e+007	1.97282e+000	9723240	9844260	28640300	223057			52.5	0.5	92.8	-2698.36	1334	-9.59219e+006	-9.86358e+006	-2.88503e+007	1.97282e+000	9592190	9863580	28850300	225755
1335	-9.71217e+006	-9.82562e+006	-2.85751e+007	1.90010e+000	9712170	9825620	28575100	213891			52.2	0.5	94.3	-2173.71	1335	-9.57606e+006	-9.83666e+006	-2.87564e+007	1.90010e+000	9576060	9836660	28756400	216065
1336	-9.69184e+006	-9.79248e+006	-2.84600e+007	2.41418e+000	9691840	9792480	28460000	269647			53.8	0.5	96.8	-1793.75	1336	-9.53958e+006	-9.78721e+006	-2.85908e+007	2.41418e+000	9539580	9787210	28590800	271440
1337	-1.01022e+007	-1.01533e+007	-2.95242e+007	1.37189e+000	10102200	10153300	29524200	164975			89.9	0.5	52.1	1267.67	1337	-9.92540e+006	-1.00888e+007	-2.94376e+007	1.37189e+000	9925400	10088800	29437600	163707
1338	-1.01255e+007	-1.01333e+007	-2.93796e+007	1.13100e+000	10125500	10133300	29379600	134821			86.5	0.5	52.9	2334.34	1338	-9.97699e+006	-1.00280e+007	-2.91373e+007	1.13100e+000	9976990	10028000	29137300	132486
1339	-1.01113e+007	-1.01455e+007	-2.94832e+007	1.48806e+000	10111300	10145500	29483200	178502			88.7	0.5	52.4	1862.92	1339	-9.93931e+006	-1.00714e+007	-2.93523e+007	1.48806e+000	9939310	10071400	29352300	176639
1340	-1.01226e+007	-1.01364e+007	-2.94347e+007	1.45351e+000	10122600	10136400	29434700	173848			87.6	0.5	52.6	2355.24	1340	-9.95988e+006	-1.00521e+007	-2.92530e+007	1.45351e+000	9959880	10052100	29253000	171493
1341	-9.94202e+006	-1.01459e+007	-2.96542e+007	1.47275e+000	9942020	10145900	29654200	178209			91.1	0.5	66.4	-6212.29	1341	-9.94834e+006	-1.02808e+007	-3.01994e+007	1.47275e+000	9948340	10280800	30199400	184421
1342	-9.87763e+006	-1.01424e+007	-2.97043e+007	1.18340e+000	9877630	10142400	29704300	143538			90	0.5	66.2	-5468.54	1342	-9.78775e+006	-1.02704e+007	-3.03174e+007	1.18340e+000	9787750	10270400	30317400	149007
1343	-1.00460e+007	-1.01362e+007	-2.95105e+007	1.54899e+000	10046000	10136200	29510500	185978			55.4	0.5	66.6	-4248.43	1343	-1.01309e+007	-1.02406e+007	-2.98523e+007	1.54899e+000	10130900	10240600	29852300	190227
1344	-9.93864e+006	-1.01310e+007	-2.95969e+007	1.69877e+000	9938640	10131000	29596900	204806			57	0.5	63	-4201.52	1344	-9.77526e+006	-1.01774e+007	-2.99497e+007	1.69877e+000	9775260	10177400	29949700	209008
1345	-1.00175e+007	-1.01284e+007	-2.95074e+007	2.61143e+000	10017500	10128400	29507400	313365			60.2	0.5	55.4	1013.73	1345	-9.76336e+006	-1.00658e+007	-2.95055e+007	2.61143e+000	9763360	10065800	29505500	312351
1346	-1.00525e+007	-1.01208e+007	-2.94411e+007	2.34501e+000	10052500	10120800	29441100	280339			62	0.5	54.9	2618.96	1346	-9.81919e+006	-1.00388e+007	-2.93395e+007	2.34501e+000	9819190	10038800	29339500	277720
1347	-1.00890e+007	-1.01729e+007	-2.91909e+007	2.11786e+000	10089000	10172900	29190900	249577			66.1	0.5	54.1	7527.2	1347	-9.94989e+006	-1.00571e+007	-2.87381e+007	2.11786e+000	9949890	10057100	28738100	242050
1348	-1.00777e+007	-1.02335e+007	-2.90841e+007	2.36062e+000	10077700	10233500	29084100	276520			67.7	0.5	54.3	10449.5	1348	-9.92140e+006	-1.01816e+007	-2.84971e+007	2.36062e+000	9921400	10181600	28497100	266070
1349	-1.00319e+007	-1.01319e+007	-2.95071e+007	1.94628e+000	10031900	10131900	29507100	233587			97.5	0.5	63.3	-3593.48	1349	-1.00381e+007	-1.01923e+007	-2.97477e+007	1.94628e+000	10038100	10192300	29747700	237180
1350	-1.00274e+007	-1.01355e+007	-2.95263e+007	1.91928e+000	10027400	10135500	29526300	230613			98	0.5	61.7	-3135.71	1350	-9.98904e+006	-1.01803e+007	-2.97477e+007	1.91928e+000	9989040	10180300	29747700	233749
1351	-1.00307e+007	-1.01414e+007	-2.95471e+007	1.87180e+000	10030700	10141400	29547100	225214			98.4	0.5	60.2	-2607.23	1351	-9.95998e+006	-1.01721e+007	-2.97432e+007	1.87180e+000	9959980	10172100	29743200	227821
1352	-9.68257e+006	-9.92998e+006	-2.77727e+007	9.72912e-001	9682570	9929980	27772700	104179			72.7	0.5	101	4256.21	1352	-9.55706e+006	-1.00695e+007	-2.71203e+007	9.72912e-001	9557060	10069500	27120300	99922.8
1353	-9.69216e+006	-9.85213e+006	-2.78898e+007	9.18105e-001	9692160	9852130	27889800	98969.2			68.4	0.5	101	2988.4	1353	-9.58942e+006	-9.90081e+006	-2.74212e+007	9.18105e-001	9589420	9900810	27421200	95980.8
1354	-9.72145e+006	-9.73560e+006	-2.81260e+007	9.68338e-001	9721450	9735600	28126000	105862			61.9	0.5	101	1225.5	1354	-9.64432e+006	-9.66081e+006	-2.79694e+007	9.68338e-001	9644320	9660810	27969400	104637
1355	-9.69953e+006	-9.74979e+006	-2.82779e+007	1.20695e+000	9699530	9749790	28277900	133215			59.1	0.5	99.2	450.344	1355	-9.54969e+006	-9.70791e+006	-2.82565e+007	1.20695e+000	9549690	9707910	28256500	132765
1356	-9.80908e+006	-9.90898e+006	-2.88189e+007	1.61033e+000	9809080	9908980	28818900	184404			51.8	0.5	88.1	-2988.67	1356	-9.78001e+006	-9.96414e+006	-2.90734e+007	1.61033e+000	9780010	9964140	29073400	187393
1357	-1.00886e+007	-1.01904e+007	-2.91718e+007	2.05025e+000	10088600	10190400	29171800	241372			53.9	0.5	76.4	-4870.24	1357	-1.02556e+007	-1.06580e+007	-2.93865e+007	2.05025e+000	10255600	10658000	29386500	246242
1358	-1.00682e+007	-1.01547e+007	-2.91242e+007	1.64643e+000	10068200	10154700	29124200	193151			52.7	0.5	77.1	-3460.97	1358	-1.02164e+007	-1.05691e+007	-2.93152e+007	1.64643e+000	10216400	10569100	29315200	196612
1359	-1.00223e+007	-1.01507e+007	-2.95936e+007	1.72209e+000	10022300	10150700	29593600	207789			53	0.5	57.8	-1752.26	1359	-9.87116e+006	-1.01534e+007	-2.97558e+007	1.72209e+000	9871160	10153400	29755800	209542
1360	-1.00194e+007	-1.01449e+007	-2.95729e+007	1.51253e+000	10019400	10144900	29572900	182258			52.5	0.5	59.1	-1809.8	1360	-9.89217e+006	-1.01581e+007	-2.97540e+007	1.51253e+000	9892170	10158100	29754000	184068
1361	-1.00277e+007	-1.01370e+007	-2.95322e+007	1.35916e+000	10027700	10137000	29532200	163373			51.9	0.5	61.6	-2022.57	1361	-9.96432e+006	-1.01722e+007	-2.97394e+007	1.35916e+000	9964320	10172200	29739400	165396
1362	-1.01393e+007	-1.02079e+007	-2.97103e+007	8.09251e-001	10139300	10207900	29710300	98510.3			98.9	0.5	48.5	78.5594	1362	-1.00164e+007	-1.01807e+007	-2.97219e+007	8.09251e-001	10016400	10180700	29721900	98431.7
1363	-1.01327e+007	-1.02030e+007	-2.96970e+007	8.27614e-001	10132700	10203000	29697000	100653			98	0.5	49	84.5534	1363	-1.00038e+007	-1.01744e+007	-2.97091e+007	8.27614e-001	10003800	10174400	29709100	100568
1364	-1.01146e+007	-1.01910e+007	-2.96661e+007	1.16281e+000	10114600	10191000	29666100	141112			96.4	0.5	50.2	90.9069	1364	-9.97174e+006	-1.01604e+007	-2.96840e+007	1.16281e+000	9971740	10160400	29684000	141021
1365	-1.01181e+007	-1.01632e+007	-2.93196e+007	1.29321e+000	10118100	10163200	29319600	153630			85.4	0.5	52.9	3391.54	1365	-1.00085e+007	-1.00388e+007	-2.89957e+007	1.29321e+000	10008500	10038800	28995700	150239
1366	-9.99207e+006	-1.00037e+007	-2.90231e+007	2.43710e+000	9992070	10003700	29023100	283455			52.9	0.5	81.9	-5476.49	1366	-1.01193e+007	-1.02100e+007	-2.92778e+007	2.43710e+000	10119300	10210000	29277800	288932
1367	-9.99854e+006	-1.00165e+007	-2.90688e+007	2.17027e+000	9998540	10016500	29068800	253184			54.2	0.5	81.6	-5751.01	1367	-1.01492e+007	-1.02378e+007	-2.93720e+007	2.17027e+000	10149200	10237800	29372000	258935
1368	-9.64144e+006	-9.82402e+006	-2.86393e+007	1.65504e+000	9641440	9824020	28639300	186919			60.7	0.5	91.6	-1685.41	1368	-9.33004e+006	-9.79574e+006	-2.88351e+007	1.65504e+000	9330040	9795740	28835100	188604
1369	-9.65926e+006	-9.86050e+006	-2.87706e+007	1.77690e+000	9659260	9860500	28770600	202454			58.3	0.5	90.3	-3379.46	1369	-9.40007e+006	-9.87128e+006	-2.90739e+007	1.77690e+000	9400070	9871280	29073900	205833
1370	-9.77173e+006	-9.93017e+006	-2.89429e+007	2.31983e+000	9771730	9930170	28942900	267665			94.3	0.5	86.7	-5892.85	1370	-9.65624e+006	-9.99006e+006	-2.93032e+007	2.31983e+000	9656240	9990060	29303200	273558
1371	-9.84976e+006	-1.01163e+007	-2.96256e+007	1.50031e+000	9849760	10116300	29625600	181013			90.4	0.5	62.6	-4210.5	1371	-9.55051e+006	-1.01456e+007	-3.00444e+007	1.50031e+000	9550510	10145600	30044400	185223
1372	-9.89301e+006	-1.01066e+007	-2.95425e+007	1.39266e+000	9893010	10106600	29542500	167230			89.1	0.5	59.6	-1733.57	1372	-9.53970e+006	-1.00759e+007	-2.97705e+007	1.39266e+000	9539700	10075900	29770500	168964
1373	-1.00792e+007	-1.03352e+007	-2.89886e+007	1.92011e+000	10079200	10335200	28988600	223862			70.1	0.5	53.1	10602.4	1373	-9.90910e+006	-1.04081e+007	-2.82204e+007	1.92011e+000	9909100	10408100	28220400	213260
1374	-1.00667e+007	-1.03184e+007	-2.89544e+007	1.99835e+000	10066700	10318400	28954400	232421			69.7	0.5	54.1	11037.5	1374	-9.89199e+006	-1.03682e+007	-2.81904e+007	1.99835e+000	9891990	10368200	28190400	221384
1375	-1.00548e+007	-1.03854e+007	-2.88385e+007	1.85437e+000	10054800	10385400	28838500	214281			71.6	0.5	54.1	12086.1	1375	-9.86063e+006	-1.05178e+007	-2.79126e+007	1.85437e+000	9860630	10517800	27912600	202195
1376	-1.00422e+007	-1.04445e+007	-2.87280e+007	1.60430e+000	10042200	10444500	28728000	184230			75.4	0.5	54.3	11796.4	1376	-9.83247e+006	-1.06546e+007	-2.76607e+007	1.60430e+000	9832470	10654600	27660700	172434
1377	-1.01023e+007	-1.01067e+007	-2.93113e+007	2.48265e+000	10102300	10106700	29311300	294561			64.4	0.5	55.2	5499.24	1377	-9.92081e+006	-9.99387e+006	-2.90541e+007	2.48265e+000	9920810	9993870	29054100	289062
1378	-1.01053e+007	-1.01485e+007	-2.95017e+007	1.55997e+000	10105300	10148500	29501700	187333			93.3	0.5	68.9	-5370.71	1378	-1.03156e+007	-1.03974e+007	-2.98924e+007	1.55997e+000	10315600	10397400	29892400	192703
1379	-1.01236e+007	-1.01668e+007	-2.95581e+007	1.30567e+000	10123600	10166800	29558100	157391			90.7	0.5	50.8	1204.58	1379	-9.96763e+006	-1.01065e+007	-2.94678e+007	1.30567e+000	9967630	10106500	29467800	156187
1380	-9.68551e+006	-9.76434e+006	-2.83514e+007	7.68192e-001	9685510	9764340	28351400	85183.9			97.4	0.5	99.8	-284.134	1380	-9.54989e+006	-9.75009e+006	-2.84287e+007	7.68192e-001	9549890	9750090	28428700	85468
1381	-9.68846e+006	-9.76799e+006	-2.83633e+007	6.95199e-001	9688460	9767990	28363300	77153.2			98.3	0.5	99.7	-306.868	1381	-9.55713e+006	-9.75693e+006	-2.84495e+007	6.95199e-001	9557130	9756930	28449500	77460.1
1382	-9.69308e+006	-9.77469e+006	-2.83861e+007	7.74275e-001	9693080	9774690	28386100	86063.4			99.1	0.5	99.2	-414.796	1382	-9.56626e+006	-9.76767e+006	-2.84842e+007	7.74275e-001	9566260	9767670	28484200	86478.2
1383	-9.64665e+006	-9.86943e+006	-2.88197e+007	1.95395e+000	9646650	9869430	28819700	223303			91	0.5	89.4	-3757.24	1383	-9.34065e+006	-9.87131e+006	-2.91334e+007	1.95395e+000	9340650	9871310	29133400	227060
1384	-9.75076e+006	-9.75416e+006	-2.82445e+007	2.33477e+000	9750760	9754160	28244500	257306			84.6	0.5	93.3	5313.63	1384	-9.52892e+006	-9.63392e+006	-2.79749e+007	2.33477e+000	9528920	9633920	27974900	251992
1385	-9.73703e+006	-9.82785e+006	-2.80974e+007	1.66107e+000	9737030	9827850	28097400	181480			82.9	0.5	93.6	5704.35	1385	-9.59424e+006	-9.69550e+006	-2.76462e+007	1.66107e+000	9594240	9695500	27646200	175776
1386	-9.70788e+006	-9.89370e+006	-2.79124e+007	1.78358e+000	9707880	9893700	27912400	192668			81.5	0.5	93.6	8859.44	1386	-9.52415e+006	-9.83025e+006	-2.72250e+007	1.78358e+000	9524150	9830250	27225000	183808
1387	-9.97548e+006	-1.01349e+007	-2.95757e+007	1.47869e+000	9975480	10134900	29575700	178115			56.5	0.5	64.8	-4105.19	1387	-9.91150e+006	-1.02107e+007	-2.99497e+007	1.47869e+000	9911500	10210700	29949700	182220
1388	-1.01029e+007	-1.01384e+007	-2.94628e+007	1.58197e+000	10102900	10138400	29462800	189502			55.3	0.5	68.4	-4479.71	1388	-1.02699e+007	-1.03115e+007	-2.97916e+007	1.58197e+000	10269900	10311500	29791600	193981
1389	-1.00288e+007	-1.01564e+007	-2.96102e+007	2.37610e+000	10028800	10156400	29610200	287027			54.3	0.5	55.7	-1496.66	1389	-9.83977e+006	-1.01392e+007	-2.97290e+007	2.37610e+000	9839770	10139200	29729000	288524
1390	-1.00535e+007	-1.01625e+007	-2.96108e+007	1.43126e+000	10053500	10162500	29610800	172952			51.2	0.5	55.8	-1000.46	1390	-9.91787e+006	-1.01582e+007	-2.97286e+007	1.43126e+000	9917870	10158200	29728600	173953
1391	-1.00502e+007	-1.01570e+007	-2.95915e+007	1.48235e+000	10050200	10157000	29591500	178901			50.6	0.5	57	-1188.05	1391	-9.93100e+006	-1.01592e+007	-2.97196e+007	1.48235e+000	9931000	10159200	29719600	180089
1392	-9.68805e+006	-9.75852e+006	-2.83250e+007	1.66448e+000	9688050	9758520	28325000	184258			57.4	0.5	98.9	3.64752	1392	-9.52962e+006	-9.72733e+006	-2.83560e+007	1.66448e+000	9529620	9727330	28356000	184254
1393	-1.00653e+007	-1.01260e+007	-2.94498e+007	1.82778e+000	10065300	10126000	29449800	218662			98.3	0.5	65.1	-3325.2	1393	-1.01602e+007	-1.02030e+007	-2.96697e+007	1.82778e+000	10160200	10203000	29669700	221987
1394	-9.68268e+006	-9.75438e+006	-2.83135e+007	9.85540e-001	9682680	9754380	28313500	109009			96.7	0.5	101	-240.438	1394	-9.54973e+006	-9.73645e+006	-2.83732e+007	9.85540e-001	9549730	9736450	28373200	109249
1395	-9.68007e+006	-9.93185e+006	-2.77606e+007	1.42684e+000	9680070	9931850	27760600	152666			74.3	0.5	101	6259.45	1395	-9.55608e+006	-1.00821e+007	-2.71036e+007	1.42684e+000	9556080	10082100	27103600	146407
1396	-9.85861e+006	-9.93102e+006	-2.88595e+007	1.60021e+000	9858610	9931020	28859500	183846			51	0.5	86.4	-2923.88	1396	-9.89144e+006	-9.99734e+006	-2.90977e+007	1.60021e+000	9891440	9997340	29097700	186769
1397	-1.00699e+007	-1.01592e+007	-2.91264e+007	1.34839e+000	10069900	10159200	29126400	158218			51.7	0.5	76	-2461.23	1397	-1.02055e+007	-1.05553e+007	-2.92846e+007	1.34839e+000	10205500	10555300	29284600	160680
1398	-1.00352e+007	-1.01510e+007	-2.95821e+007	1.47540e+000	10035200	10151000	29582100	177923			51.6	0.5	58	-1480.97	1398	-9.91215e+006	-1.01589e+007	-2.97373e+007	1.47540e+000	9912150	10158900	29737300	179404
1399	-1.00504e+007	-1.01324e+007	-2.94905e+007	1.29862e+000	10050400	10132400	29490500	155729			50.7	0.5	62.8	-1868.46	1399	-1.00451e+007	-1.01775e+007	-2.96803e+007	1.29862e+000	10045100	10177500	29680300	157597
1400	-1.00444e+007	-1.01472e+007	-2.95571e+007	2.58628e+000	10044400	10147200	29557100	311430			58.5	0.5	54.2	597.772	1400	-9.82391e+006	-1.00963e+007	-2.95696e+007	2.58628e+000	9823910	10096300	29569600	310833
1401	-1.00377e+007	-1.01533e+007	-2.95888e+007	2.92310e+000	10037700	10153300	29588800	352665			56.7	0.5	54.4	-350.594	1401	-9.82584e+006	-1.01153e+007	-2.96455e+007	2.92310e+000	9825840	10115300	29645500	353016
1402	-1.00927e+007	-1.04138e+007	-2.89650e+007	1.33964e+000	10092700	10413800	28965000	156122			75.4	0.5	51.6	8121.06	1402	-9.92340e+006	-1.05910e+007	-2.80960e+007	1.33964e+000	9923400	10591000	28096000	148001
1403	-1.00880e+007	-1.03872e+007	-2.89725e+007	1.60013e+000	10088000	10387200	28972500	186499			72.1	0.5	52.1	9473.45	1403	-9.91662e+006	-1.05265e+007	-2.81327e+007	1.60013e+000	9916620	10526500	28132700	177026
1404	-1.01452e+007	-1.02119e+007	-2.97208e+007	7.16642e-001	10145200	10211900	29720800	87301			99.8	0.5	48.2	48.8467	1404	-1.00284e+007	-1.01868e+007	-2.97350e+007	7.16642e-001	10028400	10186800	29735000	87252.2
1405	-1.01547e+007	-1.02176e+007	-2.97346e+007	7.85181e-001	10154700	10217600	29734600	95744.8			99.5	0.5	47.4	124.253	1405	-1.00393e+007	-1.01899e+007	-2.97368e+007	7.85181e-001	10039300	10189900	29736800	95620.5
1406	-1.01500e+007	-1.02131e+007	-2.97209e+007	8.28735e-001	10150000	10213100	29720900	100963			98.6	0.5	47.8	162.506	1406	-1.00303e+007	-1.01833e+007	-2.97190e+007	8.28735e-001	10030300	10183300	29719000	100800
1407	-1.01257e+007	-1.01925e+007	-2.96609e+007	1.12674e+000	10125700	10192500	29660900	136709			95.2	0.5	49.5	339.947	1407	-9.98250e+006	-1.01547e+007	-2.96497e+007	1.12674e+000	9982500	10154700	29649700	136369
1408	-1.00650e+007	-1.01645e+007	-2.96075e+007	1.74862e+000	10065000	10164500	29607500	211288			99.9	0.5	55.6	-1348.39	1408	-9.95479e+006	-1.01675e+007	-2.97299e+007	1.74862e+000	9954790	10167500	29729900	212637
1409	-1.00794e+007	-1.01729e+007	-2.96273e+007	1.64363e+000	10079400	10172900	29627300	198887			100	0.5	54.2	-988.839	1409	-9.96749e+006	-1.01701e+007	-2.97279e+007	1.64363e+000	9967490	10170100	29727900	199875
1410	-1.00950e+007	-1.01819e+007	-2.96485e+007	1.49956e+000	10095000	10181900	29648500	181732			101	0.5	52.9	-684.621	1410	-9.98437e+006	-1.01748e+007	-2.97299e+007	1.49956e+000	9984370	10174800	29729900	182416
1411	-1.01100e+007	-1.01908e+007	-2.96697e+007	1.43934e+000	10110000	10190800	29669700	174700			102	0.5	51.6	-474.404	1411	-1.00017e+007	-1.01800e+007	-2.97341e+007	1.43934e+000	10001700	10180000	29734100	175174
1412	-1.01142e+007	-1.01235e+007	-2.93431e+007	1.78414e+000	10114200	10123500	29343100	212159			98.8	0.5	68.6	-3135.01	1412	-1.02191e+007	-1.03719e+007	-2.95236e+007	1.78414e+000	10219100	10371900	29523600	215294
1413	-1.00998e+007	-1.01182e+007	-2.93834e+007	1.86295e+000	10099800	10118200	29383400	222030			99.1	0.5	67	-3157.42	1413	-1.02079e+007	-1.02799e+007	-2.95699e+007	1.86295e+000	10207900	10279900	29569900	225188
1414	-1.00875e+007	-1.01748e+007	-2.91827e+007	1.74507e+000	10087500	10174800	29182700	205544			98.3	0.5	74.1	-3093.14	1414	-1.02228e+007	-1.05790e+007	-2.93317e+007	1.74507e+000	10222800	10579000	29331700	208637
1415	-1.00956e+007	-1.01654e+007	-2.92254e+007	1.82531e+000	10095600	10165400	29225400	215554			98.9	0.5	72.3	-3058.73	1415	-1.02205e+007	-1.05311e+007	-2.93700e+007	1.82531e+000	10220500	10531100	29370000	218612
1416	-1.01021e+007	-1.01483e+007	-2.92688e+007	1.83369e+000	10102100	10148300	29268800	217094			99.4	0.5	70.6	-2931.92	1416	-1.02145e+007	-1.04619e+007	-2.94146e+007	1.83369e+000	10214500	10461900	29414600	220026
1417	-1.00546e+007	-1.01349e+007	-2.90884e+007	1.34737e+000	10054600	10134900	29088400	157664			98.7	0.5	77.4	-2362.59	1417	-1.01831e+007	-1.05050e+007	-2.92432e+007	1.34737e+000	10183100	10505000	29243200	160027
1418	-1.00281e+007	-1.00757e+007	-2.90392e+007	1.56433e+000	10028100	10075700	29039200	182333			99.3	0.5	79.2	-2636.7	1418	-1.01386e+007	-1.03624e+007	-2.92039e+007	1.56433e+000	10138600	10362400	29203900	184970
1419	-1.00022e+007	-1.00188e+007	-2.89904e+007	1.89711e+000	10002200	10018800	28990400	220264			99.6	0.5	81.1	-3222.14	1419	-1.00990e+007	-1.02312e+007	-2.91733e+007	1.89711e+000	10099000	10231200	29173300	223486
1420	-9.92558e+006	-9.95803e+006	-2.89029e+007	1.84994e+000	9925580	9958030	28902900	213319			100	0.5	84.4	-3097.75	1420	-1.00188e+007	-1.00311e+007	-2.91082e+007	1.84994e+000	10018800	10031100	29108200	216417
1421	-9.97168e+006	-9.97804e+006	-2.89386e+007	1.76471e+000	9971680	9978040	28938600	204083			100	0.5	82.9	-2870.38	1421	-1.00604e+007	-1.01211e+007	-2.91256e+007	1.76471e+000	10060400	10121100	29125600	206954
1422	-9.68201e+006	-9.74481e+006	-2.82751e+007	1.13953e+000	9682010	9744810	28275100	125721			95.8	0.5	101	-85.7046	1422	-9.55312e+006	-9.72207e+006	-2.83110e+007	1.13953e+000	9553120	9722070	28311000	125807
1423	-9.68891e+006	-9.73609e+006	-2.82325e+007	1.14261e+000	9688910	9736090	28232500	125718			93.2	0.5	102	356.584	1423	-9.56062e+006	-9.70046e+006	-2.82152e+007	1.14261e+000	9560620	9700460	28215200	125362
1424	-9.68386e+006	-9.73623e+006	-2.82381e+007	1.28934e+000	9683860	9736230	28238100	141906			94.6	0.5	102	169.586	1424	-9.55856e+006	-9.70725e+006	-2.82450e+007	1.28934e+000	9558560	9707250	28245000	141736
1425	-9.71967e+006	-9.72425e+006	-2.81534e+007	2.44286e+000	9719670	9724250	28153400	267490			89.2	0.5	101	2680.1	1425	-9.61387e+006	-9.66651e+006	-2.80232e+007	2.44286e+000	9613870	9666510	28023200	264809
1426	-9.69606e+006	-9.73196e+006	-2.82085e+007	1.56222e+000	9696060	9731960	28208500	171631			91.8	0.5	101	852.579	1426	-9.57104e+006	-9.68912e+006	-2.81584e+007	1.56222e+000	9571040	9689120	28158400	170778
1427	-9.69042e+006	-9.72864e+006	-2.82006e+007	1.32322e+000	9690420	9728640	28200600	145287			93	0.5	102	508.473	1427	-9.57356e+006	-9.69284e+006	-2.81711e+007	1.32322e+000	9573560	9692840	28171100	144778
1428	-9.71202e+006	-9.75091e+006	-2.80721e+007	2.19603e+000	9712020	9750910	28072100	239272			87.1	0.5	102	3705.6	1428	-9.64198e+006	-9.68571e+006	-2.78511e+007	2.19603e+000	9641980	9685710	27851100	235566
1429	-9.68624e+006	-9.85109e+006	-2.78666e+007	1.99559e+000	9686240	9851090	27866600	214784			81.1	0.5	102	6512.31	1429	-9.58635e+006	-9.91681e+006	-2.73926e+007	1.99559e+000	9586350	9916810	27392600	208272
1430	-9.68966e+006	-9.81692e+006	-2.79147e+007	1.93007e+000	9689660	9816920	27914700	208298			82.9	0.5	103	5341.17	1430	-9.60028e+006	-9.84633e+006	-2.75200e+007	1.93007e+000	9600280	9846330	27520000	202957
1431	-9.70016e+006	-9.78557e+006	-2.79890e+007	2.11407e+000	9700160	9785570	27989000	229185			84.9	0.5	102	4839.04	1431	-9.61866e+006	-9.76866e+006	-2.76728e+007	2.11407e+000	9618660	9768660	27672800	224346
1432	-9.68010e+006	-9.90428e+006	-2.77883e+007	1.88240e+000	9680100	9904280	27788300	201701			77.7	0.5	102	7519.86	1432	-9.56588e+006	-1.00320e+007	-2.71938e+007	1.88240e+000	9565880	10032000	27193800	194181
1433	-9.67880e+006	-9.91570e+006	-2.77716e+007	1.72101e+000	9678800	9915700	27771600	184233			76.2	0.5	102	7090.16	1433	-9.56291e+006	-1.00584e+007	-2.71552e+007	1.72101e+000	9562910	10058400	27155200	177143
1434	-9.70906e+006	-9.74137e+006	-2.80695e+007	9.19199e-001	9709060	9741370	28069500	100123			62.4	0.5	102	1326.23	1434	-9.64724e+006	-9.67555e+006	-2.78827e+007	9.19199e-001	9647240	9675550	27882700	98796.3
1435	-9.70206e+006	-9.75347e+006	-2.80288e+007	8.81041e-001	9702060	9753470	28028800	95723.3			63.3	0.5	103	1471.49	1435	-9.63640e+006	-9.70828e+006	-2.78057e+007	8.81041e-001	9636400	9708280	27805700	94251.8
1436	-9.69548e+006	-9.76433e+006	-2.79911e+007	8.30863e-001	9695480	9764330	27991100	90059.3			64.2	0.5	103	1568.73	1436	-9.62622e+006	-9.73945e+006	-2.77329e+007	8.30863e-001	9626220	9739450	27732900	88490.5
1437	-9.95534e+006	-9.97615e+006	-2.89472e+007	2.29017e+000	9955340	9976150	28947200	264941			51	0.5	83.3	-4329.02	1437	-1.00694e+007	-1.01168e+007	-2.91669e+007	2.29017e+000	10069400	10116800	29166900	269270
1438	-9.91416e+006	-9.95459e+006	-2.89002e+007	1.84333e+000	9914160	9954590	28900200	212488			50.4	0.5	84.7	-3243.81	1438	-1.00178e+007	-1.00325e+007	-2.91148e+007	1.84333e+000	10017800	10032500	29114800	215732
1439	-1.00767e+007	-1.01625e+007	-2.91508e+007	1.27968e+000	10076700	10162500	29150800	150397			50.9	0.5	74.6	-2121.95	1439	-1.02029e+007	-1.05380e+007	-2.92912e+007	1.27968e+000	10202900	10538000	29291200	152519
1440	-1.00825e+007	-1.01589e+007	-2.91782e+007	1.19035e+000	10082500	10158900	29178200	140136			50.2	0.5	73.3	-1809.6	1440	-1.01984e+007	-1.05040e+007	-2.93069e+007	1.19035e+000	10198400	10504000	29306900	141946
1441	-1.00887e+007	-1.01487e+007	-2.92136e+007	1.27376e+000	10088700	10148700	29213600	150274			49.6	0.5	71.9	-1800.57	1441	-1.01933e+007	-1.04532e+007	-2.93370e+007	1.27376e+000	10193300	10453200	29337000	152075
1442	-1.01014e+007	-1.01285e+007	-2.92860e+007	1.14877e+000	10101400	10128500	29286000	136118			49.2	0.5	69.3	-1600.36	1442	-1.01910e+007	-1.03578e+007	-2.94227e+007	1.14877e+000	10191000	10357800	29422700	137719
1443	-1.00933e+007	-1.01371e+007	-2.92440e+007	1.18291e+000	10093300	10137100	29244000	139805			49	0.5	70.6	-1590.04	1443	-1.01877e+007	-1.03998e+007	-2.93672e+007	1.18291e+000	10187700	10399800	29367200	141395
1444	-1.00904e+007	-1.01185e+007	-2.93940e+007	1.21120e+000	10090400	10118500	29394000	144433			49	0.5	65.6	-1601.89	1444	-1.01815e+007	-1.01948e+007	-2.95471e+007	1.21120e+000	10181500	10194800	29547100	146035
1445	-1.01047e+007	-1.01167e+007	-2.93113e+007	1.02660e+000	10104700	10116700	29311300	121820			48.5	0.5	68.1	-1307.37	1445	-1.01822e+007	-1.03037e+007	-2.94411e+007	1.02660e+000	10182200	10303700	29441100	123127
1446	-1.01049e+007	-1.01101e+007	-2.93451e+007	1.07067e+000	10104900	10110100	29345100	127303			48.4	0.5	67	-1348.55	1446	-1.01802e+007	-1.02558e+007	-2.94805e+007	1.07067e+000	10180200	10255800	29480500	128652
1447	-1.00715e+007	-1.01259e+007	-2.94430e+007	1.30784e+000	10071500	10125900	29443000	156405			49.7	0.5	64.2	-1813.7	1447	-1.01225e+007	-1.01805e+007	-2.96151e+007	1.30784e+000	10122500	10180500	29615100	158219
1448	-1.00952e+007	-1.04041e+007	-2.89850e+007	1.54826e+000	10095200	10404100	28985000	180641			73.9	0.5	51.3	9288.16	1448	-9.92586e+006	-1.05684e+007	-2.81286e+007	1.54826e+000	9925860	10568400	28128600	171352
1449	-1.01424e+007	-1.01805e+007	-2.95954e+007	1.21237e+000	10142400	10180500	29595400	146524			91.5	0.5	49.5	1122.75	1449	-1.00012e+007	-1.01231e+007	-2.95019e+007	1.21237e+000	10001200	10123100	29501900	145401
1450	-1.01618e+007	-1.01938e+007	-2.96301e+007	1.06785e+000	10161800	10193800	29630100	129372			92.2	0.5	48.2	1013.28	1450	-1.00357e+007	-1.01386e+007	-2.95308e+007	1.06785e+000	10035700	10138600	29530800	128359
1451	-1.01626e+007	-1.01994e+007	-2.96524e+007	9.38887e-001	10162600	10199400	29652400	113909			93	0.5	47.8	786.716	1451	-1.00366e+007	-1.01479e+007	-2.95677e+007	9.38887e-001	10036600	10147900	29567700	113122
1452	-1.01430e+007	-1.01961e+007	-2.96585e+007	1.04091e+000	10143000	10196100	29658500	126304			94.1	0.5	48.6	601.069	1452	-1.00058e+007	-1.01507e+007	-2.96101e+007	1.04091e+000	10005800	10150700	29610100	125703
1453	-9.64688e+006	-9.80473e+006	-2.85551e+007	1.76889e+000	9646880	9804730	28555100	198693			62.5	0.5	91.7	-511.545	1453	-9.31445e+006	-9.74838e+006	-2.86572e+007	1.76889e+000	9314450	9748380	28657200	199204
1454	-9.68403e+006	-9.89662e+006	-2.88934e+007	1.67222e+000	9684030	9896620	28893400	192113			57.8	0.5	88.2	-4274.59	1454	-9.47195e+006	-9.93773e+006	-2.92736e+007	1.67222e+000	9471950	9937730	29273600	196388
1455	-9.81720e+006	-1.01210e+007	-2.96772e+007	8.86601e-001	9817200	10121000	29677200	107277			89.5	0.5	64	-3299.56	1455	-9.52032e+006	-1.01791e+007	-3.02117e+007	8.86601e-001	9520320	10179100	30211700	110576
1456	-9.92331e+006	-1.00941e+007	-2.94613e+007	1.41767e+000	9923310	10094100	29461300	169421			87.6	0.5	58.8	-349.329	1456	-9.56376e+006	-1.00306e+007	-2.95612e+007	1.41767e+000	9563760	10030600	29561200	169770
1457	-9.90325e+006	-1.01260e+007	-2.96117e+007	2.13137e+000	9903250	10126000	29611700	257091			58.6	0.5	61.5	-4669.5	1457	-9.63770e+006	-1.01428e+007	-2.99460e+007	2.13137e+000	9637700	10142800	29946000	261760
1458	-9.90492e+006	-1.01148e+007	-2.95642e+007	2.47839e+000	9904920	10114800	29564200	298057			59.5	0.5	59.6	-2874.84	1458	-9.57921e+006	-1.00870e+007	-2.97762e+007	2.47839e+000	9579210	10087000	29776200	300932
1459	-9.75781e+006	-9.93795e+006	-2.89886e+007	2.05004e+000	9757810	9937950	28988600	237194			56.8	0.5	86.3	-6166.95	1459	-9.66329e+006	-1.00170e+007	-2.94060e+007	2.05004e+000	9663290	10017000	29406000	243361
1460	-9.74949e+006	-9.77370e+006	-2.82025e+007	2.26184e+000	9749490	9773700	28202500	248655			65.9	0.5	93.4	5428.11	1460	-9.57789e+006	-9.63006e+006	-2.79102e+007	2.26184e+000	9577890	9630060	27910200	243227
1461	-9.69051e+006	-9.77863e+006	-2.84048e+007	2.12860e+000	9690510	9778630	28404800	236884			64.4	0.5	92.1	2046.98	1461	-9.38569e+006	-9.68640e+006	-2.83326e+007	2.12860e+000	9385690	9686400	28332600	234838
1462	-9.70286e+006	-9.95064e+006	-2.78350e+007	2.27889e+000	9702860	9950640	27835000	245110			69.7	0.5	95.2	11621	1462	-9.53480e+006	-9.99733e+006	-2.71014e+007	2.27889e+000	9534800	9997330	27101400	233489
1463	-9.72168e+006	-9.87823e+006	-2.79843e+007	2.47953e+000	9721680	9878230	27984300	269069			68.1	0.5	93.9	10285.8	1463	-9.56538e+006	-9.80666e+006	-2.74171e+007	2.47953e+000	9565380	9806660	27417100	258783
1464	-9.68824e+006	-1.00436e+007	-2.76823e+007	2.04259e+000	9688240	10043600	27682300	217769			72.1	0.5	95.3	12853.1	1464	-9.49870e+006	-1.02098e+007	-2.67414e+007	2.04259e+000	9498700	10209800	26741400	204916
1465	-9.68536e+006	-1.00497e+007	-2.76644e+007	1.90637e+000	9685360	10049700	27664400	203022			77.6	0.5	95.4	12273.1	1465	-9.49241e+006	-1.02268e+007	-2.66988e+007	1.90637e+000	9492410	10226800	26698800	190749
1466	-9.68067e+006	-1.00896e+007	-2.76053e+007	2.02226e+000	9680670	10089600	27605300	214645			75.9	0.5	95.2	13969.7	1466	-9.47883e+006	-1.03141e+007	-2.65559e+007	2.02226e+000	9478830	10314100	26555900	200676
1467	-9.67897e+006	-1.01032e+007	-2.75848e+007	2.09118e+000	9678970	10103200	27584800	221703			74.2	0.5	94.9	14917.8	1467	-9.47010e+006	-1.03352e+007	-2.64991e+007	2.09118e+000	9470100	10335200	26499100	206785
1468	-9.69472e+006	-9.99066e+006	-2.77617e+007	1.83827e+000	9694720	9990660	27761700	196871			79.6	0.5	94.5	10865.6	1468	-9.50345e+006	-1.00699e+007	-2.69007e+007	1.83827e+000	9503450	10069900	26900700	186006
1469	-9.70103e+006	-9.90683e+006	-2.89182e+007	2.10888e+000	9701030	9906830	28918200	242720			92.5	0.5	87.9	-5298.89	1469	-9.48086e+006	-9.94488e+006	-2.92939e+007	2.10888e+000	9480860	9944880	29293900	248019
1470	-1.00265e+007	-1.01500e+007	-2.95867e+007	1.62332e+000	10026500	10150000	29586700	195796			92.2	0.5	67.6	-6299.67	1470	-1.01839e+007	-1.03045e+007	-3.00606e+007	1.62332e+000	10183900	10304500	30060600	202096
1471	-9.81529e+006	-1.01329e+007	-2.97279e+007	8.76932e-001	9815290	10132900	29727900	106445			89.3	0.5	65.4	-4091.79	1471	-9.59465e+006	-1.02357e+007	-3.03687e+007	8.76932e-001	9594650	10235700	30368700	110537
1472	-1.00639e+007	-1.01505e+007	-2.91106e+007	1.65136e+000	10063900	10150500	29110600	193551			83.3	0.5	56.2	6020.59	1472	-9.91467e+006	-9.99998e+006	-2.86513e+007	1.65136e+000	9914670	9999980	28651300	187530
1473	-1.00632e+007	-1.00652e+007	-2.91931e+007	1.52372e+000	10063200	10065200	29193100	179333			84.3	0.5	57.2	4017.47	1473	-9.81757e+006	-9.92854e+006	-2.88904e+007	1.52372e+000	9817570	9928540	28890400	175315
1474	-9.98099e+006	-1.00795e+007	-2.93441e+007	1.50180e+000	9980990	10079500	29344100	178270			86	0.5	58	1595.24	1474	-9.65547e+006	-9.98088e+006	-2.92664e+007	1.50180e+000	9655470	9980880	29266400	176675
1475	-1.00505e+007	-1.01560e+007	-2.95870e+007	1.82749e+000	10050500	10156000	29587000	220493			99.4	0.5	57.1	-1740.87	1475	-9.94560e+006	-1.01658e+007	-2.97321e+007	1.82749e+000	9945600	10165800	29732100	222234
1476	-1.00389e+007	-1.01483e+007	-2.95670e+007	1.85237e+000	10038900	10148300	29567000	223180			98.9	0.5	58.6	-2156.93	1476	-9.94700e+006	-1.01674e+007	-2.97373e+007	1.85237e+000	9947000	10167400	29737300	225337
1477	-9.88315e+006	-9.93813e+006	-2.88640e+007	1.83564e+000	9883150	9938130	28864000	211022			99.9	0.5	85.9	-3053.98	1477	-9.92428e+006	-1.00007e+007	-2.90787e+007	1.83564e+000	9924280	10000700	29078700	214076
1478	-9.84360e+006	-9.91827e+006	-2.88224e+007	1.64886e+000	9843600	9918270	28822400	188944			99.6	0.5	87.3	-2723.98	1478	-9.83808e+006	-9.97142e+006	-2.90451e+007	1.64886e+000	9838080	9971420	29045100	191668
1479	-9.68331e+006	-9.88261e+006	-2.78231e+007	1.96499e+000	9683310	9882610	27823100	210974			79.3	0.5	102	7229.58	1479	-9.57553e+006	-9.98466e+006	-2.72806e+007	1.96499e+000	9575530	9984660	27280600	203744
1480	-9.68421e+006	-9.91409e+006	-2.77953e+007	1.07010e+000	9684210	9914090	27795300	114732			71.6	0.5	101	4440.31	1480	-9.56345e+006	-1.00358e+007	-2.71801e+007	1.07010e+000	9563450	10035800	27180100	110292
1481	-9.68683e+006	-9.89629e+006	-2.78238e+007	1.07407e+000	9686830	9896290	27823800	115347			70.5	0.5	101	4160.8	1481	-9.57206e+006	-9.99742e+006	-2.72536e+007	1.07407e+000	9572060	9997420	27253600	111186
1482	-9.68930e+006	-9.87377e+006	-2.78564e+007	1.00517e+000	9689300	9873770	27856400	108147			69.4	0.5	101	3590.68	1482	-9.58010e+006	-9.94758e+006	-2.73363e+007	1.00517e+000	9580100	9947580	27336300	104557
1483	-9.72183e+006	-9.73013e+006	-2.81752e+007	1.07354e+000	9721830	9730130	28175200	117724			61	0.5	101	1049.9	1483	-9.60903e+006	-9.67507e+006	-2.80630e+007	1.07354e+000	9609030	9675070	28063000	116674
1484	-9.70931e+006	-9.73961e+006	-2.82265e+007	1.18192e+000	9709310	9739610	28226500	130028			60	0.5	99.9	786.834	1484	-9.57650e+006	-9.69120e+006	-2.81615e+007	1.18192e+000	9576500	9691200	28161500	129241
1485	-9.72484e+006	-9.83026e+006	-2.85815e+007	1.78739e+000	9724840	9830260	28581500	201321			51	0.5	94.1	-2069.48	1485	-9.60899e+006	-9.84581e+006	-2.87608e+007	1.78739e+000	9608990	9845810	28760800	203390
1486	-9.73734e+006	-9.84801e+006	-2.86415e+007	1.82107e+000	9737340	9848010	28641500	205953			51.3	0.5	92.6	-2440.07	1486	-9.62890e+006	-9.87092e+006	-2.88435e+007	1.82107e+000	9628900	9870920	28843500	208393
1487	-9.75552e+006	-9.86754e+006	-2.87031e+007	1.85577e+000	9755520	9867540	28703100	210771			51.5	0.5	91.1	-2831.27	1487	-9.66382e+006	-9.89973e+006	-2.89264e+007	1.85577e+000	9663820	9899730	28926400	213603
1488	-9.77848e+006	-9.88770e+006	-2.87625e+007	1.66301e+000	9778480	9887700	28762500	189666			51.7	0.5	89.5	-2825.42	1488	-9.71208e+006	-9.93046e+006	-2.90037e+007	1.66301e+000	9712080	9930460	29003700	192491
1489	-1.00284e+007	-1.00578e+007	-2.90585e+007	2.09446e+000	10028400	10057800	29058500	244368			52.8	0.5	80.2	-4635.74	1489	-1.01590e+007	-1.03598e+007	-2.92902e+007	2.09446e+000	10159000	10359800	29290200	249003
1490	-1.00666e+007	-1.01393e+007	-2.91328e+007	2.04434e+000	10066600	10139300	29132800	239915			54	0.5	78.1	-5004.61	1490	-1.02260e+007	-1.05536e+007	-2.93699e+007	2.04434e+000	10226000	10553600	29369900	244920
1491	-1.00506e+007	-1.01131e+007	-2.90936e+007	1.91004e+000	10050600	10113100	29093600	223516			52.8	0.5	78.6	-4125.39	1491	-1.01921e+007	-1.04823e+007	-2.93029e+007	1.91004e+000	10192100	10482300	29302900	227641
1492	-1.00221e+007	-1.01407e+007	-2.95528e+007	1.41488e+000	10022100	10140700	29552800	170281			52.2	0.5	60.3	-1931.97	1492	-9.92511e+006	-1.01653e+007	-2.97503e+007	1.41488e+000	9925110	10165300	29750300	172213
1493	-1.00598e+007	-1.01674e+007	-2.96246e+007	1.31298e+000	10059800	10167400	29624600	158810			51.8	0.5	54.8	-705.006	1493	-9.91127e+006	-1.01554e+007	-2.97237e+007	1.31298e+000	9911270	10155400	29723700	159515
1494	-1.00481e+007	-1.01633e+007	-2.96194e+007	1.59770e+000	10048100	10163300	29619400	193157			53.1	0.5	55.1	-867.117	1494	-9.88184e+006	-1.01479e+007	-2.97226e+007	1.59770e+000	9881840	10147900	29722600	194024
1495	-1.00581e+007	-1.01391e+007	-2.95104e+007	2.32610e+000	10058100	10139100	29510400	279322			60.1	0.5	54	1687.11	1495	-9.83923e+006	-1.00727e+007	-2.94578e+007	2.32610e+000	9839230	10072700	29457800	277635
1496	-1.00854e+007	-1.01315e+007	-2.94522e+007	2.13835e+000	10085400	10131500	29452200	255920			61.8	0.5	53.6	2863.62	1496	-9.88684e+006	-1.00493e+007	-2.93147e+007	2.13835e+000	9886840	10049300	29314700	253057
1497	-1.01252e+007	-1.01257e+007	-2.93886e+007	1.65684e+000	10125200	10125700	29388600	197595			63.3	0.5	53.2	3354.64	1497	-9.96171e+006	-1.00281e+007	-2.91530e+007	1.65684e+000	9961710	10028100	29153000	194241
1498	-1.01216e+007	-1.01697e+007	-2.93272e+007	1.24149e+000	10121600	10169700	29327200	147570			64.7	0.5	52.8	3314.57	1498	-1.00119e+007	-1.00530e+007	-2.89955e+007	1.24149e+000	10011900	10053000	28995500	144255
1499	-1.01106e+007	-1.02039e+007	-2.92480e+007	1.21611e+000	10110600	10203900	29248000	143892			65.9	0.5	52.7	4140.02	1499	-9.98361e+006	-1.01242e+007	-2.88088e+007	1.21611e+000	9983610	10124200	28808800	139752
1500	-1.01002e+007	-1.02375e+007	-2.91719e+007	1.68825e+000	10100200	10237500	29171900	198881			67.1	0.5	52.9	6794.81	1500	-9.95939e+006	-1.01945e+007	-2.86395e+007	1.68825e+000	9959390	10194500	28639500	192086
1501	-1.00875e+007	-1.02774e+007	-2.90804e+007	1.82858e+000	10087500	10277400	29080400	214274			68.5	0.5	53	8732.11	1501	-9.92976e+006	-1.02792e+007	-2.84337e+007	1.82858e+000	9929760	10279200	28433700	205542
1502	-1.01239e+007	-1.01972e+007	-2.96822e+007	9.49713e-001	10123900	10197200	29682200	115382			97.2	0.5	49.5	88.9272	1502	-9.98821e+006	-1.01676e+007	-2.96967e+007	9.49713e-001	9988210	10167600	29696700	115293
1503	-1.01139e+007	-1.02042e+007	-2.92614e+007	1.65440e+000	10113900	10204200	29261400	195919			84.1	0.5	52.5	5367.14	1503	-9.99228e+006	-1.01245e+007	-2.88440e+007	1.65440e+000	9992280	10124500	28844000	190552
1504	-1.01112e+007	-1.02566e+007	-2.91979e+007	1.69454e+000	10111200	10256600	29197900	200003			82.7	0.5	52	6672.27	1504	-9.97821e+006	-1.02386e+007	-2.86724e+007	1.69454e+000	9978210	10238600	28672400	193331
1505	-1.01086e+007	-1.03095e+007	-2.91342e+007	1.64394e+000	10108600	10309500	29134200	193384			81.1	0.5	51.6	7619.04	1505	-9.96414e+006	-1.03553e+007	-2.84981e+007	1.64394e+000	9964140	10355300	28498100	185765
1506	-1.01047e+007	-1.03512e+007	-2.90768e+007	1.79574e+000	10104700	10351200	29076800	210590			79.4	0.5	51.3	9377.44	1506	-9.95004e+006	-1.04494e+007	-2.83465e+007	1.79574e+000	9950040	10449400	28346500	201213
1507	-1.00418e+007	-1.00731e+007	-2.90976e+007	2.11879e+000	10041800	10073100	29097600	247876			54	0.5	79.9	-5369.8	1507	-1.01890e+007	-1.04081e+007	-2.93644e+007	2.11879e+000	10189000	10408100	29364400	253246
1508	-9.64388e+006	-9.84442e+006	-2.87203e+007	1.77898e+000	9643880	9844420	28720300	201988			59.5	0.5	90.8	-2796.78	1508	-9.35053e+006	-9.83771e+006	-2.89862e+007	1.77898e+000	9350530	9837710	28986200	204785
1509	-9.82535e+006	-9.95752e+006	-2.90010e+007	2.23209e+000	9825350	9957520	29001000	258685			94.6	0.5	85.2	-6113.48	1509	-9.78453e+006	-1.00385e+007	-2.93729e+007	2.23209e+000	9784530	10038500	29372900	264799
1510	-9.89676e+006	-9.98555e+006	-2.90442e+007	2.19518e+000	9896760	9985550	29044200	255349			94.9	0.5	83.6	-6139.11	1510	-9.95729e+006	-1.00883e+007	-2.94036e+007	2.19518e+000	9957290	10088300	29403600	261489
1511	-9.97781e+006	-1.00136e+007	-2.90777e+007	2.09812e+000	9977810	10013600	29077700	244841			95.4	0.5	81.9	-5753.58	1511	-1.01367e+007	-1.01522e+007	-2.94065e+007	2.09812e+000	10136700	10152200	29406500	250594
1512	-1.00398e+007	-1.00618e+007	-2.91010e+007	2.08661e+000	10039800	10061800	29101000	244129			95.8	0.5	80.1	-5377.59	1512	-1.01800e+007	-1.03529e+007	-2.93829e+007	2.08661e+000	10180000	10352900	29382900	249506
1513	-1.00634e+007	-1.01343e+007	-2.91247e+007	2.22091e+000	10063400	10134300	29124700	260484			96.4	0.5	78.1	-5167.85	1513	-1.02141e+007	-1.05238e+007	-2.93513e+007	2.22091e+000	10214100	10523800	29351300	265652
1514	-9.86458e+006	-1.01169e+007	-2.96134e+007	1.06639e+000	9864580	10116900	29613400	128584			89.9	0.5	61.6	-2622.72	1514	-9.54349e+006	-1.01309e+007	-2.99917e+007	1.06639e+000	9543490	10130900	29991700	131207
1515	-9.86791e+006	-1.01107e+007	-2.95844e+007	1.03100e+000	9867910	10110700	29584400	124093			89.4	0.5	60.7	-2009.57	1515	-9.51399e+006	-1.01020e+007	-2.99030e+007	1.03100e+000	9513990	10102000	29903000	126103
1516	-1.00483e+007	-1.04318e+007	-2.87654e+007	1.71236e+000	10048300	10431800	28765400	197076			73.5	0.5	54.1	12154	1516	-9.84447e+006	-1.06242e+007	-2.77402e+007	1.71236e+000	9844470	10624200	27740200	184922
1517	-1.00226e+007	-1.01085e+007	-2.94207e+007	2.52912e+000	10022600	10108500	29420700	301843			62.4	0.5	56	2577.21	1517	-9.75714e+006	-1.00232e+007	-2.93379e+007	2.52912e+000	9757140	10023200	29337900	299266
1518	-1.01314e+007	-1.01597e+007	-2.95212e+007	1.38992e+000	10131400	10159700	29521200	167174			89.5	0.5	51	1690.54	1518	-9.97946e+006	-1.00907e+007	-2.93913e+007	1.38992e+000	9979460	10090700	29391300	165483
1519	-1.01441e+007	-1.01517e+007	-2.94759e+007	1.55559e+000	10144100	10151700	29475900	186595			88.2	0.5	51.2	2492.69	1519	-1.00020e+007	-1.00721e+007	-2.92928e+007	1.55559e+000	10002000	10072100	29292800	184102
1520	-1.01315e+007	-1.01735e+007	-2.93638e+007	1.48541e+000	10131500	10173500	29363800	176983			85.8	0.5	52	3675.5	1520	-1.00288e+007	-1.00596e+007	-2.90581e+007	1.48541e+000	10028800	10059600	29058100	173308
1521	-1.01435e+007	-1.01646e+007	-2.94218e+007	1.77437e+000	10143500	10164600	29421800	212166			86.9	0.5	51.5	3623.57	1521	-1.00447e+007	-1.00539e+007	-2.91755e+007	1.77437e+000	10044700	10053900	29175500	208542
1522	-9.73420e+006	-9.83845e+006	-2.86056e+007	1.86824e+000	9734200	9838450	28605600	210784			99.4	0.5	93.5	-2077.6	1522	-9.61529e+006	-9.85185e+006	-2.87792e+007	1.86824e+000	9615290	9851850	28779200	212862
1523	-9.72178e+006	-9.82285e+006	-2.85542e+007	1.41754e+000	9721780	9822850	28554200	159372			99.5	0.5	94.9	-1356.83	1523	-9.59552e+006	-9.82973e+006	-2.87086e+007	1.41754e+000	9595520	9829730	28708600	160729
1524	-9.71490e+006	-9.80997e+006	-2.85085e+007	1.26178e+000	9714900	9809970	28508500	141423			99.7	0.5	96.1	-1063.73	1524	-9.58920e+006	-9.81325e+006	-2.86476e+007	1.26178e+000	9589200	9813250	28647600	142487
1525	-9.70552e+006	-9.79573e+006	-2.84596e+007	1.19844e+000	9705520	9795730	28459600	133878			99.8	0.5	97.3	-864.472	1525	-9.57842e+006	-9.79473e+006	-2.85827e+007	1.19844e+000	9578420	9794730	28582700	134742
1526	-9.69807e+006	-9.78330e+006	-2.84163e+007	9.58063e-001	9698070	9783300	28416300	106711			99.6	0.5	98.4	-598.569	1526	-9.57232e+006	-9.77941e+006	-2.85262e+007	9.58063e-001	9572320	9779410	28526200	107309
1527	-9.62141e+006	-9.84902e+006	-2.87616e+007	2.05607e+000	9621410	9849020	28761600	234012			89.5	0.5	90	-3053.82	1527	-9.26762e+006	-9.82714e+006	-2.90259e+007	2.05607e+000	9267620	9827140	29025900	237066
1528	-9.62321e+006	-9.82386e+006	-2.86569e+007	2.09634e+000	9623210	9823860	28656900	236976			87.9	0.5	90.7	-1422.95	1528	-9.25229e+006	-9.77237e+006	-2.88174e+007	2.09634e+000	9252290	9772370	28817400	238399
1529	-9.65921e+006	-9.78889e+006	-2.84780e+007	2.36962e+000	9659210	9788890	28478000	264870			86.2	0.5	91.5	1717.66	1529	-9.31407e+006	-9.69644e+006	-2.84453e+007	2.36962e+000	9314070	9696440	28445300	263152
1530	-9.73456e+006	-9.76145e+006	-2.82905e+007	2.28385e+000	9734560	9761450	28290500	252404			84.3	0.5	92.1	4997	1530	-9.46636e+006	-9.63513e+006	-2.80425e+007	2.28385e+000	9466360	9635130	28042500	247407
1531	-9.73885e+006	-9.85235e+006	-2.80803e+007	1.85744e+000	9738850	9852350	28080300	202774			82.5	0.5	92.7	7021.32	1531	-9.58421e+006	-9.72069e+006	-2.75800e+007	1.85744e+000	9584210	9720690	27580000	195753
1532	-1.00275e+007	-1.01395e+007	-2.95427e+007	1.39187e+000	10027500	10139500	29542700	167416			56.2	0.5	66.5	-4184.32	1532	-1.00861e+007	-1.02470e+007	-2.99235e+007	1.39187e+000	10086100	10247000	29923500	171600
1533	-9.90969e+006	-1.01280e+007	-2.96136e+007	1.71305e+000	9909690	10128000	29613600	206673			57.8	0.5	63.3	-4576.71	1533	-9.70711e+006	-1.01727e+007	-2.99987e+007	1.71305e+000	9707110	10172700	29998700	211250
1534	-1.01390e+007	-1.01625e+007	-2.94055e+007	1.66125e+000	10139000	10162500	29405500	198430			55.2	0.5	70.1	-4727.48	1534	-1.02948e+007	-1.04947e+007	-2.97104e+007	1.66125e+000	10294800	10494700	29710400	203157
1535	-1.01342e+007	-1.02059e+007	-2.93425e+007	1.85702e+000	10134200	10205900	29342500	221054			55.2	0.5	71.8	-5173.65	1535	-1.03069e+007	-1.06360e+007	-2.96184e+007	1.85702e+000	10306900	10636000	29618400	226228
1536	-1.01284e+007	-1.02432e+007	-2.92816e+007	2.39986e+000	10128400	10243200	29281600	284711			55.1	0.5	73.7	-6750.37	1536	-1.03189e+007	-1.07623e+007	-2.95411e+007	2.39986e+000	10318900	10762300	29541100	291461
1537	-1.01080e+007	-1.02254e+007	-2.92160e+007	2.46636e+000	10108000	10225400	29216000	291314			55.1	0.5	75.7	-6670.92	1537	-1.02961e+007	-1.07496e+007	-2.94608e+007	2.46636e+000	10296100	10749600	29460800	297985
1538	-9.68675e+006	-9.76056e+006	-2.83347e+007	1.96707e+000	9686750	9760560	28334700	217890			56.2	0.5	99.2	-320.588	1538	-9.53731e+006	-9.73667e+006	-2.83865e+007	1.96707e+000	9537310	9736670	28386500	218210
1539	-9.68394e+006	-9.76651e+006	-2.83618e+007	1.61205e+000	9683940	9766510	28361800	178877			54.8	0.5	99	-593.394	1539	-9.53601e+006	-9.74974e+006	-2.84412e+007	1.61205e+000	9536010	9749740	28441200	179471
1540	-9.68626e+006	-9.77559e+006	-2.83966e+007	1.97133e+000	9686260	9775590	28396600	219252			53.5	0.5	98.5	-1067.76	1540	-9.54043e+006	-9.76499e+006	-2.84991e+007	1.97133e+000	9540430	9764990	28499100	220320
1541	-9.70806e+006	-9.79908e+006	-2.84708e+007	1.48968e+000	9708060	9799080	28470800	166540			50.1	0.5	97	-1269.28	1541	-9.59375e+006	-9.80496e+006	-2.86091e+007	1.48968e+000	9593750	9804960	28609100	167809
1542	-9.69340e+006	-9.77966e+006	-2.84061e+007	1.70538e+000	9693400	9779660	28406100	189809			52.3	0.5	98.5	-1086.46	1542	-9.56195e+006	-9.77507e+006	-2.85188e+007	1.70538e+000	9561950	9775070	28518800	190896
1543	-1.01529e+007	-1.02173e+007	-2.97352e+007	7.95198e-001	10152900	10217300	29735200	96967.7			100	0.5	47.6	91.5091	1543	-1.00412e+007	-1.01917e+007	-2.97423e+007	7.95198e-001	10041200	10191700	29742300	96876.2
1544	-1.00514e+007	-1.01297e+007	-2.94788e+007	1.96259e+000	10051400	10129700	29478800	235180			98.7	0.5	63.6	-3275.55	1544	-1.00889e+007	-1.01907e+007	-2.96903e+007	1.96259e+000	10088900	10190700	29690300	238455
1545	-1.00447e+007	-1.01344e+007	-2.95046e+007	1.94577e+000	10044700	10134400	29504600	233526			99.1	0.5	62.1	-2925.25	1545	-1.00365e+007	-1.01810e+007	-2.97033e+007	1.94577e+000	10036500	10181000	29703300	236451
1546	-1.00443e+007	-1.01404e+007	-2.95296e+007	1.91489e+000	10044300	10140400	29529600	230183			99.6	0.5	60.5	-2517.17	1546	-1.00021e+007	-1.01743e+007	-2.97101e+007	1.91489e+000	10002100	10174300	29710100	232700
1547	-9.68374e+006	-9.75736e+006	-2.83246e+007	9.17137e-001	9683740	9757360	28324600	101518			97.8	0.5	101	-311.788	1547	-9.55585e+006	-9.74364e+006	-2.83964e+007	9.17137e-001	9555850	9743640	28396400	101830
1548	-9.68737e+006	-9.76238e+006	-2.83415e+007	8.92071e-001	9687370	9762380	28341500	98858.7			98.9	0.5	100	-377.851	1548	-9.56294e+006	-9.75212e+006	-2.84240e+007	8.92071e-001	9562940	9752120	28424000	99236.5
1549	-9.69234e+006	-9.76955e+006	-2.83658e+007	9.20276e-001	9692340	9769550	28365800	102154			99.7	0.5	99.8	-456.905	1549	-9.57189e+006	-9.76249e+006	-2.84574e+007	9.20276e-001	9571890	9762490	28457400	102611
1550	-9.67958e+006	-9.91773e+006	-2.77727e+007	1.20325e+000	9679580	9917730	27772700	128821			73.1	0.5	102	5035.07	1550	-9.56052e+006	-1.00557e+007	-2.71481e+007	1.20325e+000	9560520	10055700	27148100	123786
1551	-9.71691e+006	-9.73009e+006	-2.81129e+007	9.73155e-001	9716910	9730090	28112900	106289			61.5	0.5	102	1155.97	1551	-9.64477e+006	-9.66003e+006	-2.79658e+007	9.73155e-001	9644770	9660030	27965800	105133
1552	-9.69473e+006	-9.74544e+006	-2.82649e+007	1.58594e+000	9694730	9745440	28264900	174884			58.2	0.5	99.9	466.548	1552	-9.55314e+006	-9.70781e+006	-2.82527e+007	1.58594e+000	9553140	9707810	28252700	174418
1553	-9.71551e+006	-9.80292e+006	-2.84790e+007	1.41365e+000	9715510	9802920	28479000	158141			49.1	0.5	96.8	-1243.06	1553	-9.61198e+006	-9.81181e+006	-2.86189e+007	1.41365e+000	9611980	9811810	28618900	159384
1554	-9.82440e+006	-9.91001e+006	-2.88078e+007	1.62214e+000	9824400	9910010	28807800	185660			50.7	0.5	87.9	-2784.81	1554	-9.81553e+006	-9.96462e+006	-2.90399e+007	1.62214e+000	9815530	9964620	29039900	188444
1555	-9.99751e+006	-9.99791e+006	-2.89919e+007	2.41133e+000	9997510	9997910	28991900	279918			51.4	0.5	81.8	-4736.42	1555	-1.01034e+007	-1.02129e+007	-2.92098e+007	2.41133e+000	10103400	10212900	29209800	284654
1556	-1.00548e+007	-1.01323e+007	-2.90916e+007	1.53494e+000	10054800	10132300	29091600	179644			51.6	0.5	77.4	-2827.19	1556	-1.01869e+007	-1.05065e+007	-2.92573e+007	1.53494e+000	10186900	10506500	29257300	182471
1557	-1.00342e+007	-1.01462e+007	-2.95634e+007	1.55324e+000	10034200	10146200	29563400	187086			51.3	0.5	59.2	-1772.82	1557	-9.93284e+006	-1.01628e+007	-2.97325e+007	1.55324e+000	9932840	10162800	29732500	188859
1558	-1.00433e+007	-1.01369e+007	-2.95161e+007	1.39219e+000	10043300	10136900	29516100	167206			50.8	0.5	61.6	-1868.56	1558	-1.00012e+007	-1.01716e+007	-2.97003e+007	1.39219e+000	10001200	10171600	29700300	169074
1559	-1.00459e+007	-1.01612e+007	-2.96129e+007	2.64019e+000	10045900	10161200	29612900	319051			55	0.5	54.3	-878.085	1559	-9.85804e+006	-1.01348e+007	-2.96928e+007	2.64019e+000	9858040	10134800	29692800	319929
1560	-1.00947e+007	-1.03497e+007	-2.90373e+007	1.67861e+000	10094700	10349700	29037300	196355			70.5	0.5	52	9028.66	1560	-9.93344e+006	-1.04424e+007	-2.82856e+007	1.67861e+000	9933440	10442400	28285600	187326
1561	-1.01628e+007	-1.02219e+007	-2.97440e+007	8.70619e-001	10162800	10221900	29744000	106237			99.3	0.5	46.7	226.928	1561	-1.00508e+007	-1.01916e+007	-2.97322e+007	8.70619e-001	10050800	10191600	29732200	106010
1562	-1.01445e+007	-1.02083e+007	-2.97070e+007	8.76251e-001	10144500	10208300	29707000	106651			97.7	0.5	48.1	195.966	1562	-1.00190e+007	-1.01766e+007	-2.97026e+007	8.76251e-001	10019000	10176600	29702600	106455
1563	-1.01317e+007	-1.01979e+007	-2.96772e+007	1.05779e+000	10131700	10197900	29677200	128485			96	0.5	49	285.026	1563	-9.99537e+006	-1.01625e+007	-2.96689e+007	1.05779e+000	9995370	10162500	29668900	128200
1564	-1.01859e+007	-1.02354e+007	-2.97762e+007	5.22864e-001	10185900	10235400	29776200	63949.7			99.3	0.5	45	215.979	1564	-1.00820e+007	-1.02019e+007	-2.97430e+007	5.22864e-001	10082000	10201900	29743000	63733.7
1565	-1.01767e+007	-1.02306e+007	-2.97658e+007	5.20428e-001	10176700	10230600	29765800	63602.9			99.6	0.5	45.7	175.128	1565	-1.00695e+007	-1.01989e+007	-2.97432e+007	5.20428e-001	10069500	10198900	29743200	63427.7
1566	-1.01833e+007	-1.02356e+007	-2.97798e+007	5.31273e-001	10183300	10235600	29779800	64990.7			100	0.5	45.2	185.84	1566	-1.00801e+007	-1.02043e+007	-2.97547e+007	5.31273e-001	10080100	10204300	29754700	64804.8
1567	-1.01693e+007	-1.02272e+007	-2.97592e+007	7.96013e-001	10169300	10227200	29759200	97233.5			100	0.5	46.2	186.865	1567	-1.00609e+007	-1.01984e+007	-2.97501e+007	7.96013e-001	10060900	10198400	29750100	97046.7
1568	-1.00711e+007	-1.01640e+007	-2.95993e+007	1.76392e+000	10071100	10164000	29599300	213043			101	0.5	55.8	-1344.11	1568	-9.97831e+006	-1.01702e+007	-2.97172e+007	1.76392e+000	9978310	10170200	29717200	214387
1569	-1.00851e+007	-1.01731e+007	-2.96224e+007	1.68901e+000	10085100	10173100	29622400	204329			102	0.5	54.4	-1029.44	1569	-9.98799e+006	-1.01735e+007	-2.97212e+007	1.68901e+000	9987990	10173500	29721200	205359
1570	-1.00995e+007	-1.01823e+007	-2.96455e+007	1.52291e+000	10099500	10182300	29645500	184537			102	0.5	53	-711.681	1570	-1.00009e+007	-1.01779e+007	-2.97260e+007	1.52291e+000	10000900	10177900	29726000	185249
1571	-1.01249e+007	-1.02000e+007	-2.96924e+007	1.33570e+000	10124900	10200000	29692400	162383			102	0.5	50.4	-290.246	1571	-1.00189e+007	-1.01861e+007	-2.97417e+007	1.33570e+000	10018900	10186100	29741700	162673
1572	-1.01390e+007	-1.02094e+007	-2.97167e+007	1.14365e+000	10139000	10209400	29716700	139272			102	0.5	49	-68.9838	1572	-1.00291e+007	-1.01897e+007	-2.97463e+007	1.14365e+000	10029100	10189700	29746300	139341
1573	-1.01138e+007	-1.01914e+007	-2.96684e+007	1.44963e+000	10113800	10191400	29668400	175943			103	0.5	51.7	-505.198	1573	-1.00156e+007	-1.01833e+007	-2.97333e+007	1.44963e+000	10015600	10183300	29733300	176448
1574	-1.00798e+007	-1.01221e+007	-2.94193e+007	1.90549e+000	10079800	10122100	29419300	227560			99.5	0.5	65.5	-3068.07	1574	-1.01969e+007	-1.01972e+007	-2.96074e+007	1.90549e+000	10196900	10197200	29607400	230628
1575	-1.01075e+007	-1.01273e+007	-2.93119e+007	1.86668e+000	10107500	10127300	29311900	221545			99.8	0.5	68.9	-2886.84	1575	-1.02066e+007	-1.03806e+007	-2.94637e+007	1.86668e+000	10206600	10380600	29463700	224432
1576	-1.01075e+007	-1.01126e+007	-2.93527e+007	1.90682e+000	10107500	10112600	29352700	226839			100	0.5	67.3	-2858.81	1576	-1.01984e+007	-1.02995e+007	-2.95111e+007	1.90682e+000	10198400	10299500	29511100	229697
1577	-1.00673e+007	-1.01499e+007	-2.91250e+007	2.00446e+000	10067300	10149900	29125000	235151			98.9	0.5	75.9	-3424.17	1577	-1.01956e+007	-1.05277e+007	-2.92718e+007	2.00446e+000	10195600	10527700	29271800	238575
1578	-1.00791e+007	-1.01633e+007	-2.91599e+007	1.98701e+000	10079100	10163300	29159900	233665			99.3	0.5	74.2	-3168.82	1578	-1.02043e+007	-1.05444e+007	-2.92906e+007	1.98701e+000	10204300	10544400	29290600	236834
1579	-1.00871e+007	-1.01562e+007	-2.91996e+007	1.89809e+000	10087100	10156200	29199600	223753			99.9	0.5	72.6	-2825.84	1579	-1.02024e+007	-1.05036e+007	-2.93236e+007	1.89809e+000	10202400	10503600	29323600	226579
1580	-1.00943e+007	-1.01439e+007	-2.92417e+007	1.90742e+000	10094300	10143900	29241700	225420			100	0.5	70.9	-2709.74	1580	-1.01990e+007	-1.04469e+007	-2.93663e+007	1.90742e+000	10199000	10446900	29366300	228130
1581	-1.00204e+007	-1.00662e+007	-2.90173e+007	1.68103e+000	10020400	10066200	29017300	195636			100	0.5	79.5	-2637.7	1581	-1.01243e+007	-1.03383e+007	-2.91698e+007	1.68103e+000	10124300	10338300	29169800	198273
1582	-1.00453e+007	-1.01156e+007	-2.90696e+007	1.63771e+000	10045300	10115600	29069600	191359			99.7	0.5	77.6	-2566.61	1582	-1.01609e+007	-1.04500e+007	-2.92077e+007	1.63771e+000	10160900	10450000	29207700	193926
1583	-9.99533e+006	-1.00133e+007	-2.89676e+007	1.69159e+000	9995330	10013300	28967600	196100			101	0.5	81.4	-2626.51	1583	-1.00853e+007	-1.02154e+007	-2.91334e+007	1.69159e+000	10085300	10215400	29133400	198727
1584	-9.93091e+006	-9.95541e+006	-2.88868e+007	1.67019e+000	9930910	9955410	28886800	192405			101	0.5	84.4	-2485.87	1584	-1.00229e+007	-1.00268e+007	-2.90668e+007	1.67019e+000	10022900	10026800	29066800	194891
1585	-9.96968e+006	-9.97266e+006	-2.89186e+007	1.38664e+000	9969680	9972660	28918600	160150			101	0.5	83	-2077.43	1585	-1.00502e+007	-1.01162e+007	-2.90892e+007	1.38664e+000	10050200	10116200	29089200	162227
1586	-9.68102e+006	-9.74665e+006	-2.82835e+007	1.13224e+000	9681020	9746650	28283500	124985			97.1	0.5	102	-224.559	1586	-9.55644e+006	-9.72885e+006	-2.83354e+007	1.13224e+000	9556440	9728850	28335400	125209
1587	-9.68013e+006	-9.73644e+006	-2.82427e+007	1.44605e+000	9680130	9736440	28242700	159194			96.1	0.5	102	-50.4497	1587	-9.56106e+006	-9.71427e+006	-2.82712e+007	1.44605e+000	9561060	9714270	28271200	159244
1588	-9.70650e+006	-9.72462e+006	-2.81681e+007	2.15748e+000	9706500	9724620	28168100	236429			90.9	0.5	102	1648.67	1588	-9.59962e+006	-9.67795e+006	-2.80842e+007	2.15748e+000	9599620	9677950	28084200	234780
1589	-9.68331e+006	-9.72767e+006	-2.82037e+007	1.55623e+000	9683310	9727670	28203700	170889			94.5	0.5	103	339.764	1589	-9.56807e+006	-9.69776e+006	-2.81967e+007	1.55623e+000	9568070	9697760	28196700	170550
1590	-9.69364e+006	-9.72047e+006	-2.81639e+007	1.75886e+000	9693640	9720470	28163900	192659			92.5	0.5	103	948.075	1590	-9.58752e+006	-9.68153e+006	-2.81109e+007	1.75886e+000	9587520	9681530	28110900	191711
1591	-9.71399e+006	-9.72767e+006	-2.81034e+007	2.16517e+000	9713990	9727670	28103400	236325			88.8	0.5	102	2711.41	1591	-9.64623e+006	-9.65567e+006	-2.79465e+007	2.16517e+000	9646230	9655670	27946500	233613
1592	-9.69252e+006	-9.78527e+006	-2.79581e+007	2.01294e+000	9692520	9785270	27958100	217773			84.6	0.5	103	4606.84	1592	-9.61399e+006	-9.78419e+006	-2.76382e+007	2.01294e+000	9613990	9784190	27638200	213166
1593	-9.70291e+006	-9.75537e+006	-2.80304e+007	2.08221e+000	9702910	9755370	28030400	226258			86.7	0.5	103	3740.84	1593	-9.63307e+006	-9.71085e+006	-2.77895e+007	2.08221e+000	9633070	9710850	27789500	222517
1594	-9.67594e+006	-9.88179e+006	-2.77938e+007	1.75909e+000	9675940	9881790	27793800	188496			77.9	0.5	103	6476.81	1594	-9.57098e+006	-1.00000e+007	-2.72466e+007	1.75909e+000	9570980	10000000	27246600	182020
1595	-9.68060e+006	-9.83899e+006	-2.78556e+007	1.93223e+000	9680600	9838990	27855600	207777			81.1	0.5	104	5976.17	1595	-9.58701e+006	-9.90694e+006	-2.74052e+007	1.93223e+000	9587010	9906940	27405200	201801
1596	-9.68309e+006	-9.81080e+006	-2.78940e+007	1.99079e+000	9683090	9810800	27894000	214537			82.7	0.5	104	5347.88	1596	-9.59808e+006	-9.84879e+006	-2.75086e+007	1.99079e+000	9598080	9848790	27508600	209189
1597	-9.67423e+006	-9.89122e+006	-2.77774e+007	1.62112e+000	9674230	9891220	27777400	173546			76.4	0.5	103	6170.55	1597	-9.56707e+006	-1.00214e+007	-2.72092e+007	1.62112e+000	9567070	10021400	27209200	167375
1598	-9.67676e+006	-9.91243e+006	-2.77665e+007	1.50436e+000	9676760	9912430	27766500	160979			74.8	0.5	102	6191.6	1598	-9.56089e+006	-1.00546e+007	-2.71507e+007	1.50436e+000	9560890	10054600	27150700	154787
1599	-9.69757e+006	-9.74539e+006	-2.80186e+007	8.61158e-001	9697570	9745390	28018600	93489.3			62.9	0.5	104	1347.7	1599	-9.63598e+006	-9.70267e+006	-2.78096e+007	8.61158e-001	9635980	9702670	27809600	92141.6
1600	-9.69127e+006	-9.75576e+006	-2.79825e+007	8.15778e-001	9691270	9755760	27982500	88363.1			63.8	0.5	104	1444.08	1600	-9.62617e+006	-9.73158e+006	-2.77406e+007	8.15778e-001	9626170	9731580	27740600	86919.1
1601	-9.68919e+006	-9.77332e+006	-2.79564e+007	7.55885e-001	9689190	9773320	27956400	81753.6			65	0.5	104	1554.18	1601	-9.61748e+006	-9.76615e+006	-2.76705e+007	7.55885e-001	9617480	9766150	27670500	80199.5
1602	-9.70427e+006	-9.73559e+006	-2.80558e+007	9.07068e-001	9704270	9735590	28055800	98703.6			62.1	0.5	103	1231.19	1602	-9.64660e+006	-9.67613e+006	-2.78795e+007	9.07068e-001	9646600	9676130	27879500	97472.4
1603	-9.87593e+006	-9.93324e+006	-2.88512e+007	1.74566e+000	9875930	9933240	28851200	200493			50	0.5	86.2	-2939.24	1603	-9.93090e+006	-9.99922e+006	-2.90659e+007	1.74566e+000	9930900	9999220	29065900	203433
1604	-9.92852e+006	-9.95512e+006	-2.88881e+007	1.86128e+000	9928520	9955120	28888100	214430			49.2	0.5	84.4	-2980.48	1604	-1.00310e+007	-1.00483e+007	-2.90783e+007	1.86128e+000	10031000	10048300	29078300	217411
1605	-9.96995e+006	-9.97579e+006	-2.89311e+007	1.78268e+000	9969950	9975790	28931100	206057			49.6	0.5	83	-2929.03	1605	-1.00627e+007	-1.01399e+007	-2.91161e+007	1.78268e+000	10062700	10139900	29116100	208986
1606	-1.00625e+007	-1.01450e+007	-2.91105e+007	1.37223e+000	10062500	10145000	29110500	160822			50.7	0.5	76	-2247.38	1606	-1.01866e+007	-1.05124e+007	-2.92503e+007	1.37223e+000	10186600	10512400	29250300	163069
1607	-1.00702e+007	-1.01501e+007	-2.91367e+007	1.31620e+000	10070200	10150100	29136700	154524			50	0.5	74.6	-1964.74	1607	-1.01865e+007	-1.05019e+007	-2.92605e+007	1.31620e+000	10186500	10501900	29260500	156489
1608	-1.00773e+007	-1.01479e+007	-2.91678e+007	1.27689e+000	10077300	10147900	29167800	150203			49.3	0.5	73.2	-1749.77	1608	-1.01837e+007	-1.04689e+007	-2.92820e+007	1.27689e+000	10183700	10468900	29282000	151952
1609	-1.00839e+007	-1.01401e+007	-2.92028e+007	1.21687e+000	10083900	10140100	29202800	143447			48.7	0.5	71.8	-1547.46	1609	-1.01805e+007	-1.04264e+007	-2.93114e+007	1.21687e+000	10180500	10426400	29311400	144995
1610	-1.00970e+007	-1.01255e+007	-2.92708e+007	1.04891e+000	10097000	10125500	29270800	124161			48.3	0.5	69.3	-1335.04	1610	-1.01812e+007	-1.03471e+007	-2.93933e+007	1.04891e+000	10181200	10347100	29393300	125496
1611	-1.00890e+007	-1.01306e+007	-2.92333e+007	1.09585e+000	10089000	10130600	29233300	129417			48.1	0.5	70.5	-1326.28	1611	-1.01762e+007	-1.03780e+007	-2.93421e+007	1.09585e+000	10176200	10378000	29342100	130743
1612	-1.01006e+007	-1.01159e+007	-2.92953e+007	8.53426e-001	10100600	10115900	29295300	101166			47.6	0.5	68.3	-999.648	1612	-1.01748e+007	-1.03027e+007	-2.94117e+007	8.53426e-001	10174800	10302700	29411700	102166
1613	-1.01065e+007	-1.01085e+007	-2.93269e+007	9.38159e-001	10106500	10108500	29326900	111424			47.5	0.5	67.2	-1063.04	1613	-1.01735e+007	-1.02646e+007	-2.94446e+007	9.38159e-001	10173500	10264600	29444600	112487
1614	-1.00956e+007	-1.01149e+007	-2.93739e+007	1.18617e+000	10095600	10114900	29373900	141277			48.1	0.5	65.8	-1416.61	1614	-1.01760e+007	-1.02112e+007	-2.95079e+007	1.18617e+000	10176000	10211200	29507900	142694
1615	-1.00806e+007	-1.01233e+007	-2.94234e+007	1.33582e+000	10080600	10123300	29423400	159571			48.7	0.5	64.4	-1665.81	1615	-1.01478e+007	-1.01766e+007	-2.95740e+007	1.33582e+000	10147800	10176600	29574000	161237
1616	-1.00638e+007	-1.01309e+007	-2.94713e+007	1.39458e+000	10063800	10130900	29471300	167061			49.6	0.5	63	-1810.22	1616	-1.00772e+007	-1.01753e+007	-2.96391e+007	1.39458e+000	10077200	10175300	29639100	168872
1617	-1.00483e+007	-1.01516e+007	-2.95714e+007	1.43686e+000	10048300	10151600	29571400	173186			50.2	0.5	58.1	-1371.77	1617	-9.94987e+006	-1.01628e+007	-2.97156e+007	1.43686e+000	9949870	10162800	29715600	174558
1618	-1.00796e+007	-1.01703e+007	-2.96165e+007	8.38374e-001	10079600	10170300	29616500	101378			48.6	0.5	55	-471.25	1618	-9.97533e+006	-1.01678e+007	-2.97105e+007	8.38374e-001	9975330	10167800	29710500	101849
1619	-1.00764e+007	-1.01560e+007	-2.95613e+007	2.33983e+000	10076400	10156000	29561300	281942			58.5	0.5	52.7	1312.81	1619	-9.87906e+006	-1.00992e+007	-2.95263e+007	2.33983e+000	9879060	10099200	29526300	280629
1620	-1.00703e+007	-1.01634e+007	-2.95976e+007	2.57023e+000	10070300	10163400	29597600	310391			56.9	0.5	52.9	540.93	1620	-9.87876e+006	-1.01190e+007	-2.96074e+007	2.57023e+000	9878760	10119000	29607400	309851
1621	-1.01030e+007	-1.03857e+007	-2.90355e+007	1.54017e+000	10103000	10385700	29035500	180230			72.3	0.5	51.1	8690.45	1621	-9.94130e+006	-1.05236e+007	-2.82365e+007	1.54017e+000	9941300	10523600	28236500	171540
1622	-1.01044e+007	-1.04036e+007	-2.90232e+007	1.27775e+000	10104400	10403600	29023200	149442			75.4	0.5	50.7	7448.1	1622	-9.94093e+006	-1.05667e+007	-2.81919e+007	1.27775e+000	9940930	10566700	28191900	141994
1623	-1.01125e+007	-1.04000e+007	-2.90599e+007	1.51407e+000	10112500	10400000	29059900	177487			74	0.5	50.4	8474.42	1623	-9.95603e+006	-1.05570e+007	-2.82633e+007	1.51407e+000	9956030	10557000	28263300	169012
1624	-1.01194e+007	-1.03982e+007	-2.90897e+007	1.50297e+000	10119400	10398200	29089700	176516			75.6	0.5	49.8	8257.7	1624	-9.96605e+006	-1.05523e+007	-2.83089e+007	1.50297e+000	9966050	10552300	28308900	168258
1625	-1.01483e+007	-1.01747e+007	-2.95656e+007	1.28756e+000	10148300	10174700	29565600	155331			90.4	0.5	49.7	1499.27	1625	-1.00099e+007	-1.01101e+007	-2.94401e+007	1.28756e+000	10009900	10110100	29440100	153831
1626	-1.01648e+007	-1.01882e+007	-2.96044e+007	1.12229e+000	10164800	10188200	29604400	135753			91.2	0.5	48.4	1259.02	1626	-1.00406e+007	-1.01278e+007	-2.94819e+007	1.12229e+000	10040600	10127800	29481900	134494
1627	-1.01808e+007	-1.02012e+007	-2.96416e+007	9.16405e-001	10180800	10201200	29641600	111131			92	0.5	47.2	1015.46	1627	-1.00686e+007	-1.01437e+007	-2.95187e+007	9.16405e-001	10068600	10143700	29518700	110116
1628	-1.01813e+007	-1.02069e+007	-2.96642e+007	7.46342e-001	10181300	10206900	29664200	90637.4			92.8	0.5	46.8	741.535	1628	-1.00673e+007	-1.01527e+007	-2.95568e+007	7.46342e-001	10067300	10152700	29556800	89895.9
1629	-1.01646e+007	-1.02045e+007	-2.96714e+007	1.00661e+000	10164600	10204500	29671400	122274			93.8	0.5	47.5	758.848	1629	-1.00420e+007	-1.01564e+007	-2.95971e+007	1.00661e+000	10042000	10156400	29597100	121515
1630	-1.01463e+007	-1.02010e+007	-2.96751e+007	1.07895e+000	10146300	10201000	29675100	131062			94.9	0.5	48.3	542.139	1630	-1.00140e+007	-1.01589e+007	-2.96356e+007	1.07895e+000	10014000	10158900	29635600	130520
1631	-1.01603e+007	-1.02181e+007	-2.97311e+007	8.30345e-001	10160300	10218100	29731100	101237			98.3	0.5	47	243.603	1631	-1.00443e+007	-1.01860e+007	-2.97158e+007	8.30345e-001	10044300	10186000	29715800	100993
1632	-1.01734e+007	-1.02272e+007	-2.97552e+007	6.79128e-001	10173400	10227200	29755200	82939.4			98.9	0.5	45.9	246.351	1632	-1.00645e+007	-1.01943e+007	-2.97295e+007	6.79128e-001	10064500	10194300	29729500	82693
1633	-1.00079e+007	-1.00305e+007	-2.91167e+007	2.02062e+000	10007900	10030500	29116700	236479			55.4	0.5	81.2	-6147.65	1633	-1.01805e+007	-1.02717e+007	-2.94661e+007	2.02062e+000	10180500	10271700	29466100	242627
1634	-1.00850e+007	-1.01723e+007	-2.91751e+007	2.09514e+000	10085000	10172300	29175100	246649			55.1	0.5	77.7	-5855.26	1634	-1.02665e+007	-1.06448e+007	-2.94445e+007	2.09514e+000	10266500	10644800	29444500	252504
1635	-9.62506e+006	-9.83346e+006	-2.86943e+007	1.79930e+000	9625060	9833460	28694300	203900			61.2	0.5	90.6	-2321.18	1635	-9.28219e+006	-9.80758e+006	-2.89314e+007	1.79930e+000	9282190	9807580	28931400	206221
1636	-9.65338e+006	-9.88158e+006	-2.88626e+007	1.76283e+000	9653380	9881580	28862600	202041			58.8	0.5	88.8	-4236.21	1636	-9.38703e+006	-9.90689e+006	-2.92324e+007	1.76283e+000	9387030	9906890	29232400	206277
1637	-9.81633e+006	-1.01143e+007	-2.96509e+007	1.08432e+000	9816330	10114300	29650900	130981			89.3	0.5	63	-3521.31	1637	-9.47238e+006	-1.01482e+007	-3.01332e+007	1.08432e+000	9472380	10148200	30133200	134502
1638	-9.87739e+006	-1.00960e+007	-2.95148e+007	1.30258e+000	9877390	10096000	29514800	156109			88.1	0.5	59.9	-1410.47	1638	-9.48888e+006	-1.00531e+007	-2.97280e+007	1.30258e+000	9488880	10053100	29728000	157519
1639	-1.00673e+007	-1.02010e+007	-2.90738e+007	2.66429e+000	10067300	10201000	29073800	311750			67.3	0.5	55.5	11220.7	1639	-9.91045e+006	-1.01096e+007	-2.85245e+007	2.66429e+000	9910450	10109600	28524500	300529
1640	-1.00488e+007	-1.03001e+007	-2.88994e+007	2.21570e+000	10048800	10300100	28899400	256729			69.5	0.5	55.2	12768.1	1640	-9.86019e+006	-1.03213e+007	-2.81073e+007	2.21570e+000	9860190	10321300	28107300	243961
1641	-1.00381e+007	-1.03891e+007	-2.87667e+007	1.98177e+000	10038100	10389100	28766700	227963			71.5	0.5	55.1	13596.8	1641	-9.83113e+006	-1.05193e+007	-2.77905e+007	1.98177e+000	9831130	10519300	27790500	214366
1642	-1.00241e+007	-1.04327e+007	-2.86659e+007	1.68522e+000	10024100	10432700	28665900	192719			77.3	0.5	55.4	12771.3	1642	-9.80174e+006	-1.06198e+007	-2.75699e+007	1.68522e+000	9801740	10619800	27569900	179948
1643	-1.00226e+007	-1.04586e+007	-2.86339e+007	1.65225e+000	10022600	10458600	28633900	188631			75.4	0.5	55.2	13037.9	1643	-9.79530e+006	-1.06805e+007	-2.74830e+007	1.65225e+000	9795300	10680500	27483000	175593
1644	-9.86247e+006	-1.01149e+007	-2.96071e+007	1.40825e+000	9862470	10114900	29607100	169733			59.5	0.5	61.8	-2998.88	1644	-9.53840e+006	-1.01179e+007	-2.99434e+007	1.40825e+000	9538400	10117900	29943400	172732
1645	-9.94440e+006	-1.01106e+007	-2.95077e+007	2.84723e+000	9944400	10110600	29507700	341356			61	0.5	58.1	-899.004	1645	-9.62663e+006	-1.00577e+007	-2.96091e+007	2.84723e+000	9626630	10057700	29609100	342255
1646	-1.00786e+007	-1.00838e+007	-2.92375e+007	2.76081e+000	10078600	10083800	29237500	325931			65.1	0.5	56.1	7404.21	1646	-9.86422e+006	-9.94812e+006	-2.89237e+007	2.76081e+000	9864220	9948120	28923700	318527
1647	-1.00861e+007	-1.01443e+007	-2.95035e+007	1.55382e+000	10086100	10144300	29503500	186570			56.2	0.5	68.1	-4927.45	1647	-1.02747e+007	-1.02826e+007	-2.98802e+007	1.55382e+000	10274700	10282600	29880200	191497
1648	-9.70248e+006	-9.92435e+006	-2.89883e+007	2.08307e+000	9702480	9924350	28988300	240844			58.1	0.5	86.7	-6334.74	1648	-9.52262e+006	-9.98725e+006	-2.94253e+007	2.08307e+000	9522620	9987250	29425300	247179
1649	-9.62872e+006	-9.81068e+006	-2.85975e+007	1.89445e+000	9628720	9810680	28597500	213338			63	0.5	90.8	-846.418	1649	-9.25678e+006	-9.75147e+006	-2.87275e+007	1.89445e+000	9256780	9751470	28727500	214185
1650	-9.75061e+006	-9.78654e+006	-2.81942e+007	2.50209e+000	9750610	9786540	28194200	274965			66.5	0.5	92.5	6753.53	1650	-9.57498e+006	-9.61791e+006	-2.78634e+007	2.50209e+000	9574980	9617910	27863400	268211
1651	-9.69591e+006	-9.99341e+006	-2.77638e+007	1.91375e+000	9695910	9993410	27763800	204992			70.4	0.5	94.4	11180.3	1651	-9.50686e+006	-1.00714e+007	-2.69131e+007	1.91375e+000	9506860	10071400	26913100	193811
1652	-9.71076e+006	-9.91713e+006	-2.79008e+007	1.76663e+000	9710760	9917130	27900800	190754			69	0.5	93.2	8785.86	1652	-9.52982e+006	-9.86979e+006	-2.72086e+007	1.76663e+000	9529820	9869790	27208600	181968
1653	-9.67243e+006	-9.77846e+006	-2.84222e+007	2.13892e+000	9672430	9778460	28422200	238249			65	0.5	91.1	2225.94	1653	-9.31967e+006	-9.67400e+006	-2.83480e+007	2.13892e+000	9319670	9674000	28348000	236023
1654	-9.68103e+006	-1.00883e+007	-2.76081e+007	1.97846e+000	9681030	10088300	27608100	210031			72.6	0.5	94.3	14005.6	1654	-9.46739e+006	-1.02819e+007	-2.65414e+007	1.97846e+000	9467390	10281900	26541400	196026
1655	-9.68318e+006	-1.00730e+007	-2.76321e+007	1.92873e+000	9683180	10073000	27632100	205033			77.8	0.5	94.4	13342.4	1655	-9.47233e+006	-1.02485e+007	-2.65949e+007	1.92873e+000	9472330	10248500	26594900	191691
1656	-9.67670e+006	-1.01298e+007	-2.75489e+007	1.96084e+000	9676700	10129800	27548900	207471			76.1	0.5	94.1	14873	1656	-9.45242e+006	-1.03697e+007	-2.63923e+007	1.96084e+000	9452420	10369700	26392300	192597
1657	-9.67268e+006	-1.01510e+007	-2.75113e+007	1.84528e+000	9672680	10151000	27511300	194817			74.5	0.5	93.7	14628.6	1657	-9.43826e+006	-1.04067e+007	-2.62975e+007	1.84528e+000	9438260	10406700	26297500	180188
1658	-9.69893e+006	-9.99681e+006	-2.77727e+007	2.37344e+000	9698930	9996810	27772700	254395			79.8	0.5	93.4	14384.3	1658	-9.49685e+006	-1.00464e+007	-2.68973e+007	2.37344e+000	9496850	10046400	26897300	240010
1659	-9.64817e+006	-9.89251e+006	-2.89125e+007	2.45745e+000	9648170	9892510	28912500	282547			90.9	0.5	88	-6024.88	1659	-9.34686e+006	-9.91215e+006	-2.92941e+007	2.45745e+000	9346860	9912150	29294100	288572
1660	-9.99590e+006	-1.01580e+007	-2.96497e+007	1.71492e+000	9995900	10158000	29649700	207591			91	0.5	67.7	-7826.87	1660	-1.01341e+007	-1.03299e+007	-3.02143e+007	1.71492e+000	10134100	10329900	30214300	215418
1661	-1.00982e+007	-1.01587e+007	-2.95505e+007	1.64076e+000	10098200	10158700	29550500	197626			92.2	0.5	69	-6560.59	1661	-1.03464e+007	-1.04063e+007	-3.00094e+007	1.64076e+000	10346400	10406300	30009400	204186
1662	-9.87929e+006	-1.01556e+007	-2.97567e+007	1.30988e+000	9879290	10155600	29756700	159409			89.3	0.5	66.9	-7058.01	1662	-9.84072e+006	-1.03175e+007	-3.04571e+007	1.30988e+000	9840720	10317500	30457100	166467
1663	-9.79106e+006	-1.01379e+007	-2.97725e+007	1.03774e+000	9791060	10137900	29772500	126284			88.6	0.5	66	-5454.14	1663	-9.56722e+006	-1.02581e+007	-3.04874e+007	1.03774e+000	9567220	10258100	30487400	131738
1664	-9.78133e+006	-1.01204e+007	-2.97106e+007	9.25076e-001	9781330	10120400	29710600	112121			88.8	0.5	64.5	-3910.81	1664	-9.45265e+006	-1.01876e+007	-3.03139e+007	9.25076e-001	9452650	10187600	30313900	116032
1665	-9.98632e+006	-1.00631e+007	-2.92716e+007	1.48224e+000	9986320	10063100	29271600	175149			85	0.5	58.4	2401.18	1665	-9.65263e+006	-9.94469e+006	-2.91213e+007	1.48224e+000	9652630	9944690	29121300	172748
1666	-9.91505e+006	-1.00803e+007	-2.94133e+007	1.42804e+000	9915050	10080300	29413300	170122			86.6	0.5	59.2	123.867	1666	-9.52961e+006	-1.00010e+007	-2.94743e+007	1.42804e+000	9529610	10001000	29474300	169999
1667	-1.00440e+007	-1.01740e+007	-2.90058e+007	1.47164e+000	10044000	10174000	29005800	171387			82.4	0.5	56.8	6527.23	1667	-9.87176e+006	-1.00429e+007	-2.84330e+007	1.47164e+000	9871760	10042900	28433000	164860
1668	-1.00455e+007	-1.00846e+007	-2.91015e+007	1.40249e+000	10045500	10084600	29101500	164142			83.4	0.5	57.8	4658.5	1668	-9.84964e+006	-9.89054e+006	-2.87030e+007	1.40249e+000	9849640	9890540	28703000	159484
1669	-9.88450e+006	-1.01111e+007	-2.95696e+007	1.70184e+000	9884500	10111100	29569600	204686			60.4	0.5	60.3	-2414.13	1669	-9.53889e+006	-1.00874e+007	-2.98184e+007	1.70184e+000	9538890	10087400	29818400	207100
1670	-9.87116e+006	-1.01253e+007	-2.96408e+007	1.37566e+000	9871160	10125300	29640800	166177			59.3	0.5	63.1	-3986.46	1670	-9.60267e+006	-1.01636e+007	-3.00660e+007	1.37566e+000	9602670	10163600	30066000	170163
1671	-9.83975e+006	-1.01125e+007	-2.96201e+007	1.34744e+000	9839750	10112500	29620100	162493			60.2	0.5	62.2	-3174.31	1671	-9.48465e+006	-1.01163e+007	-2.99905e+007	1.34744e+000	9484650	10116300	29990500	165667
1672	-9.73764e+006	-9.93284e+006	-2.89879e+007	2.37995e+000	9737640	9932840	28987900	275283			92.8	0.5	86.5	-6815.52	1672	-9.57129e+006	-9.99284e+006	-2.93994e+007	2.37995e+000	9571290	9992840	29399400	282099
1673	-1.00921e+007	-1.01778e+007	-2.96347e+007	7.43043e-001	10092100	10177800	29634700	89967.8			48.1	0.5	53.9	-316.059	1673	-9.98694e+006	-1.01708e+007	-2.97110e+007	7.43043e-001	9986940	10170800	29711000	90283.9
1674	-1.01447e+007	-1.02128e+007	-2.97251e+007	9.89479e-001	10144700	10212800	29725100	120570			101	0.5	48.3	2.79227	1674	-1.00331e+007	-1.01908e+007	-2.97468e+007	9.89479e-001	10033100	10190800	29746800	120567
1675	-1.00591e+007	-1.01556e+007	-2.95768e+007	1.83306e+000	10059100	10155600	29576800	221046			101	0.5	57.3	-1719.16	1675	-9.97579e+006	-1.01692e+007	-2.97159e+007	1.83306e+000	9975790	10169200	29715900	222765
1676	-1.00494e+007	-1.01475e+007	-2.95535e+007	1.86833e+000	10049400	10147500	29553500	224940			100	0.5	58.9	-2081.75	1676	-9.98210e+006	-1.01700e+007	-2.97126e+007	1.86833e+000	9982100	10170000	29712600	227022
1677	-9.89355e+006	-9.93547e+006	-2.88427e+007	2.22963e+000	9893550	9935470	28842700	255997			101	0.5	86	-3311.71	1677	-9.94814e+006	-9.99490e+006	-2.90310e+007	2.22963e+000	9948140	9994900	29031000	259308
1678	-9.84426e+006	-9.91214e+006	-2.87967e+007	2.22292e+000	9844260	9912140	28796700	254304			101	0.5	87.8	-3334.72	1678	-9.83972e+006	-9.96055e+006	-2.89991e+007	2.22292e+000	9839720	9960550	28999100	257638
1679	-9.71096e+006	-9.79704e+006	-2.84596e+007	1.31310e+000	9710960	9797040	28459600	146697			101	0.5	97.4	-966.796	1679	-9.59497e+006	-9.79876e+006	-2.85826e+007	1.31310e+000	9594970	9798760	28582600	147663
1680	-9.70196e+006	-9.78400e+006	-2.84153e+007	8.75179e-001	9701960	9784000	28415300	97477.5			101	0.5	98.5	-555.809	1680	-9.58664e+006	-9.78253e+006	-2.85246e+007	8.75179e-001	9586640	9782530	28524600	98033.4
1681	-9.69879e+006	-9.77915e+006	-2.83986e+007	1.10500e+000	9698790	9779150	28398600	122935			100	0.5	99.1	-665.102	1681	-9.58115e+006	-9.77613e+006	-2.85039e+007	1.10500e+000	9581150	9776130	28503900	123600
1682	-9.67807e+006	-9.86358e+006	-2.78207e+007	1.85541e+000	9678070	9863580	27820700	199123			79.4	0.5	103	6388.7	1682	-9.57744e+006	-9.95969e+006	-2.73133e+007	1.85541e+000	9577440	9959690	27313300	192734
1683	-9.68058e+006	-9.90259e+006	-2.77920e+007	1.11449e+000	9680580	9902590	27792000	119445			71.9	0.5	102	4411.97	1683	-9.56675e+006	-1.00254e+007	-2.72039e+007	1.11449e+000	9566750	10025400	27203900	115033
1684	-9.68253e+006	-9.88583e+006	-2.78167e+007	1.08873e+000	9682530	9885830	27816700	116849			70.8	0.5	102	4045.21	1684	-9.57374e+006	-9.98939e+006	-2.72685e+007	1.08873e+000	9573740	9989390	27268500	112803
1685	-9.68458e+006	-9.86733e+006	-2.78435e+007	1.02687e+000	9684580	9867330	27843500	110377			69.7	0.5	102	3551.33	1685	-9.58081e+006	-9.94913e+006	-2.73376e+007	1.02687e+000	9580810	9949130	27337600	106826
1686	-9.71798e+006	-9.72514e+006	-2.81587e+007	1.13087e+000	9717980	9725140	28158700	123869			60.5	0.5	101	1040.57	1686	-9.61327e+006	-9.67362e+006	-2.80528e+007	1.13087e+000	9613270	9673620	28052800	122829
1687	-9.70626e+006	-9.73498e+006	-2.82106e+007	1.28089e+000	9706260	9734980	28210600	140762			59.4	0.5	101	777.996	1687	-9.58250e+006	-9.69032e+006	-2.81518e+007	1.28089e+000	9582500	9690320	28151800	139984
1688	-9.72481e+006	-9.81760e+006	-2.85297e+007	1.52203e+000	9724810	9817600	28529700	170852			49.5	0.5	95.4	-1528.55	1688	-9.62206e+006	-9.83072e+006	-2.86861e+007	1.52203e+000	9622060	9830720	28686100	172381
1689	-9.73593e+006	-9.83342e+006	-2.85833e+007	1.65685e+000	9735930	9833420	28583300	186666			49.9	0.5	94	-1894.68	1689	-9.63781e+006	-9.85201e+006	-2.87573e+007	1.65685e+000	9637810	9852010	28757300	188561
1690	-9.75024e+006	-9.85085e+006	-2.86402e+007	1.80815e+000	9750240	9850850	28640200	204509			50.1	0.5	92.5	-2329.35	1690	-9.66218e+006	-9.87610e+006	-2.88314e+007	1.80815e+000	9662180	9876100	28831400	206838
1691	-9.77054e+006	-9.86990e+006	-2.86977e+007	1.80380e+000	9770540	9869900	28697700	204837			50.4	0.5	91	-2616.63	1691	-9.70186e+006	-9.90421e+006	-2.89066e+007	1.80380e+000	9701860	9904210	28906600	207453
1692	-9.79523e+006	-9.88965e+006	-2.87538e+007	1.71856e+000	9795230	9889650	28753800	195933			50.6	0.5	89.4	-2740.78	1692	-9.75251e+006	-9.93372e+006	-2.89766e+007	1.71856e+000	9752510	9933720	28976600	198674
1693	-1.00185e+007	-1.00489e+007	-2.90266e+007	2.01244e+000	10018500	10048900	29026600	234291			51.5	0.5	80.3	-3875.01	1693	-1.01354e+007	-1.03280e+007	-2.92252e+007	2.01244e+000	10135400	10328000	29225200	238166
1694	-1.00384e+007	-1.00963e+007	-2.90607e+007	1.79005e+000	10038400	10096300	29060700	208987			51.5	0.5	78.8	-3377.81	1694	-1.01647e+007	-1.04318e+007	-2.92414e+007	1.79005e+000	10164700	10431800	29241400	212365
1695	-1.00374e+007	-1.01413e+007	-2.95403e+007	1.47141e+000	10037400	10141300	29540300	176978			51	0.5	60.4	-1834.49	1695	-9.96356e+006	-1.01668e+007	-2.97180e+007	1.47141e+000	9963560	10166800	29718000	178812
1696	-1.00703e+007	-1.01730e+007	-2.96366e+007	1.39354e+000	10070300	10173000	29636600	168704			52.1	0.5	53.7	-512.026	1696	-9.91817e+006	-1.01548e+007	-2.97143e+007	1.39354e+000	9918170	10154800	29714300	169216
1697	-1.00600e+007	-1.01683e+007	-2.96277e+007	1.79173e+000	10060000	10168300	29627700	216760			53.5	0.5	54	-626.129	1697	-9.89078e+006	-1.01461e+007	-2.97063e+007	1.79173e+000	9890780	10146100	29706300	217386
1698	-1.00944e+007	-1.01503e+007	-2.95198e+007	2.20357e+000	10094400	10150300	29519800	264888			60.1	0.5	52.6	2217.66	1698	-9.90729e+006	-1.00811e+007	-2.94243e+007	2.20357e+000	9907290	10081100	29424300	262670
1699	-1.01177e+007	-1.01427e+007	-2.94654e+007	1.96906e+000	10117700	10142700	29465400	235954			61.7	0.5	52.3	3073.75	1699	-9.95050e+006	-1.00595e+007	-2.92926e+007	1.96906e+000	9950500	10059500	29292600	232880
1700	-1.01364e+007	-1.01523e+007	-2.94052e+007	1.64901e+000	10136400	10152300	29405200	196938			63.3	0.5	52.1	3539.89	1700	-1.00176e+007	-1.00405e+007	-2.91478e+007	1.64901e+000	10017600	10040500	29147800	193398
1701	-1.01297e+007	-1.01893e+007	-2.93408e+007	1.51821e+000	10129700	10189300	29340800	180665			64.7	0.5	51.8	4235.22	1701	-1.00199e+007	-1.00922e+007	-2.89892e+007	1.51821e+000	10019900	10092200	28989200	176429
1702	-1.01221e+007	-1.02308e+007	-2.92680e+007	1.47726e+000	10122100	10230800	29268000	175077			66.2	0.5	51.7	5138.22	1702	-9.99831e+006	-1.01801e+007	-2.88130e+007	1.47726e+000	9998310	10180100	28813000	169939
1703	-1.01125e+007	-1.02690e+007	-2.91906e+007	1.50635e+000	10112500	10269000	29190600	177739			67.6	0.5	51.8	6274.22	1703	-9.97380e+006	-1.02611e+007	-2.86318e+007	1.50635e+000	9973800	10261100	28631800	171465
1704	-1.01023e+007	-1.03093e+007	-2.91086e+007	1.59056e+000	10102300	10309300	29108600	186800			69.1	0.5	51.9	7658.26	1704	-9.95090e+006	-1.03512e+007	-2.84481e+007	1.59056e+000	9950900	10351200	28448100	179141
1705	-1.01382e+007	-1.02033e+007	-2.96928e+007	9.59343e-001	10138200	10203300	29692800	116651			96.8	0.5	48.6	237.065	1705	-1.00077e+007	-1.01698e+007	-2.96863e+007	9.59343e-001	10007700	10169800	29686300	116414
1706	-1.01952e+007	-1.02409e+007	-2.97894e+007	6.49586e-001	10195200	10240900	29789400	79523.7			99.3	0.5	44.3	314.248	1706	-1.00945e+007	-1.02057e+007	-2.97464e+007	6.49586e-001	10094500	10205700	29746400	79209.4
1707	-1.01790e+007	-1.02340e+007	-2.97773e+007	7.72542e-001	10179000	10234000	29777300	94485.3			101	0.5	45.5	213.692	1707	-1.00755e+007	-1.02049e+007	-2.97618e+007	7.72542e-001	10075500	10204900	29761800	94271.6
1708	-1.01625e+007	-1.02238e+007	-2.97524e+007	9.59002e-001	10162500	10223800	29752400	117083			101	0.5	46.8	156.657	1708	-1.00540e+007	-1.01973e+007	-2.97526e+007	9.59002e-001	10054000	10197300	29752600	116926
1709	-1.01516e+007	-1.02176e+007	-2.97377e+007	8.89251e-001	10151600	10217600	29737700	108452			102	0.5	47.9	11.8368	1709	-1.00479e+007	-1.01968e+007	-2.97565e+007	8.89251e-001	10047900	10196800	29756500	108440
1710	-1.01272e+007	-1.02000e+007	-2.96902e+007	1.24099e+000	10127200	10200000	29690200	150852			103	0.5	50.5	-299.977	1710	-1.00299e+007	-1.01886e+007	-2.97410e+007	1.24099e+000	10029900	10188600	29741000	151152
1711	-1.01385e+007	-1.02079e+007	-2.97111e+007	9.45420e-001	10138500	10207900	29711100	115091			104	0.5	49.5	-147.258	1711	-1.00427e+007	-1.01940e+007	-2.97504e+007	9.45420e-001	10042700	10194000	29750400	115238
1712	-1.01489e+007	-1.02151e+007	-2.97301e+007	7.96898e-001	10148900	10215100	29730100	97139			104	0.5	48.5	-62.248	1712	-1.00530e+007	-1.01987e+007	-2.97593e+007	7.96898e-001	10053000	10198700	29759300	97201.3
1713	-1.00915e+007	-1.01735e+007	-2.96176e+007	1.70675e+000	10091500	10173500	29617600	206429			103	0.5	54.5	-1014.39	1713	-1.00081e+007	-1.01761e+007	-2.97118e+007	1.70675e+000	10008100	10176100	29711800	207444
1714	-1.01042e+007	-1.01826e+007	-2.96422e+007	1.56481e+000	10104200	10182600	29642200	189586			103	0.5	53.1	-730.463	1714	-1.00182e+007	-1.01807e+007	-2.97202e+007	1.56481e+000	10018200	10180700	29720200	190316
1715	-1.01179e+007	-1.01919e+007	-2.96664e+007	1.40808e+000	10117900	10191900	29666400	170887			104	0.5	51.8	-487.294	1715	-1.00300e+007	-1.01857e+007	-2.97290e+007	1.40808e+000	10030000	10185700	29729000	171374
1716	-1.00788e+007	-1.01640e+007	-2.95915e+007	1.77391e+000	10078800	10164000	29591500	214165			102	0.5	56	-1305.41	1716	-1.00018e+007	-1.01724e+007	-2.97030e+007	1.77391e+000	10001800	10172400	29703000	215470
1717	-1.00668e+007	-1.01269e+007	-2.94519e+007	1.99768e+000	10066800	10126900	29451900	239024			99.9	0.5	63.9	-3008.12	1717	-1.01305e+007	-1.01878e+007	-2.96370e+007	1.99768e+000	10130500	10187800	29637000	242032
1718	-1.00590e+007	-1.01328e+007	-2.94839e+007	1.96755e+000	10059000	10132800	29483900	235873			100	0.5	62.3	-2680.69	1718	-1.00772e+007	-1.01802e+007	-2.96591e+007	1.96755e+000	10077200	10180200	29659100	238554
1719	-1.00566e+007	-1.01392e+007	-2.95121e+007	1.91237e+000	10056600	10139200	29512100	229661			101	0.5	60.7	-2323.39	1719	-1.00381e+007	-1.01745e+007	-2.96751e+007	1.91237e+000	10038100	10174500	29675100	231984
1720	-1.00910e+007	-1.01179e+007	-2.93911e+007	1.97627e+000	10091000	10117900	29391100	235624			101	0.5	65.8	-2818.36	1720	-1.01901e+007	-1.02253e+007	-2.95517e+007	1.97627e+000	10190100	10225300	29551700	238443
1721	-1.01008e+007	-1.01288e+007	-2.92834e+007	1.94216e+000	10100800	10128800	29283400	230090			101	0.5	69.3	-2650.21	1721	-1.01938e+007	-1.03804e+007	-2.94116e+007	1.94216e+000	10193800	10380400	29411600	232741
1722	-1.01071e+007	-1.01127e+007	-2.93251e+007	1.96026e+000	10107100	10112700	29325100	232803			101	0.5	67.7	-2585.84	1722	-1.01881e+007	-1.03102e+007	-2.94587e+007	1.96026e+000	10188100	10310200	29458700	235389
1723	-1.00589e+007	-1.01382e+007	-2.91024e+007	1.80390e+000	10058900	10138200	29102400	211284			100	0.5	76	-2708.58	1723	-1.01761e+007	-1.04927e+007	-2.92270e+007	1.80390e+000	10176100	10492700	29227000	213993
1724	-1.00698e+007	-1.01472e+007	-2.91380e+007	1.95490e+000	10069800	10147200	29138000	229519			100	0.5	74.4	-2703.54	1724	-1.01821e+007	-1.04963e+007	-2.92478e+007	1.95490e+000	10182100	10496300	29247800	232222
1725	-1.00792e+007	-1.01471e+007	-2.91768e+007	1.91389e+000	10079200	10147100	29176800	225261			101	0.5	72.8	-2519.25	1725	-1.01851e+007	-1.04740e+007	-2.92825e+007	1.91389e+000	10185100	10474000	29282500	227780
1726	-1.00870e+007	-1.01387e+007	-2.92171e+007	1.91194e+000	10087000	10138700	29217100	225585			102	0.5	71.2	-2400.84	1726	-1.01840e+007	-1.04294e+007	-2.93226e+007	1.91194e+000	10184000	10429400	29322600	227986
1727	-1.00359e+007	-1.00990e+007	-2.90475e+007	1.72190e+000	10035900	10099000	29047500	200868			101	0.5	77.9	-2454.84	1727	-1.01414e+007	-1.04048e+007	-2.91732e+007	1.72190e+000	10141400	10404800	29173200	203323
1728	-1.00114e+007	-1.00510e+007	-2.89958e+007	1.74821e+000	10011400	10051000	28995800	203132			101	0.5	79.8	-2467.9	1728	-1.01052e+007	-1.02969e+007	-2.91331e+007	1.74821e+000	10105200	10296900	29133100	205600
1729	-9.98816e+006	-1.00059e+007	-2.89457e+007	1.68524e+000	9988160	10005900	28945700	195070			102	0.5	81.6	-2325.57	1729	-1.00700e+007	-1.01945e+007	-2.90914e+007	1.68524e+000	10070000	10194500	29091400	197395
1730	-9.95725e+006	-9.96290e+006	-2.88911e+007	1.57613e+000	9957250	9962900	28891100	181683			102	0.5	83.5	-2193.8	1730	-1.00341e+007	-1.00887e+007	-2.90508e+007	1.57613e+000	10034100	10088700	29050800	183877
1731	-9.72125e+006	-9.81139e+006	-2.85079e+007	1.30238e+000	9721250	9811390	28507900	145980			101	0.5	96.1	-1112.31	1731	-9.60708e+006	-9.81732e+006	-2.86463e+007	1.30238e+000	9607080	9817320	28646300	147093
1732	-9.73269e+006	-9.82592e+006	-2.85558e+007	1.46104e+000	9732690	9825920	28555800	164303			101	0.5	94.8	-1399.17	1732	-9.62205e+006	-9.83591e+006	-2.87073e+007	1.46104e+000	9622050	9835910	28707300	165702
1733	-9.74648e+006	-9.84117e+006	-2.86044e+007	1.74313e+000	9746480	9841170	28604400	196685			101	0.5	93.4	-1894.03	1733	-9.64488e+006	-9.85715e+006	-2.87713e+007	1.74313e+000	9644880	9857150	28771300	198579
1734	-9.70782e+006	-9.78717e+006	-2.84224e+007	9.12329e-001	9707820	9787170	28422400	101671			102	0.5	98.4	-600.212	1734	-9.60019e+006	-9.78797e+006	-2.85333e+007	9.12329e-001	9600190	9787970	28533300	102271
1735	-9.71742e+006	-9.79905e+006	-2.84613e+007	1.21687e+000	9717420	9799050	28461300	135973			102	0.5	97.3	-914.28	1735	-9.61259e+006	-9.80347e+006	-2.85842e+007	1.21687e+000	9612590	9803470	28584200	136887
1736	-9.70113e+006	-9.77735e+006	-2.83889e+007	7.54011e-001	9701130	9777350	28388900	83835.3			102	0.5	99.3	-457.889	1736	-9.59368e+006	-9.77654e+006	-2.84930e+007	7.54011e-001	9593680	9776540	28493000	84293.2
1737	-9.68163e+006	-9.75028e+006	-2.82978e+007	1.09579e+000	9681630	9750280	28297800	121076			98.3	0.5	101	-328.131	1737	-9.56060e+006	-9.73658e+006	-2.83628e+007	1.09579e+000	9560600	9736580	28362800	121404
1738	-9.68520e+006	-9.75595e+006	-2.83174e+007	1.04090e+000	9685200	9755950	28317400	115165			99.4	0.5	101	-404.176	1738	-9.56723e+006	-9.74581e+006	-2.83939e+007	1.04090e+000	9567230	9745810	28393900	115570
1739	-9.69020e+006	-9.76301e+006	-2.83412e+007	1.07649e+000	9690200	9763010	28341200	119298			100	0.5	101	-515.048	1739	-9.57708e+006	-9.75681e+006	-2.84290e+007	1.07649e+000	9577080	9756810	28429000	119813
1740	-9.67795e+006	-9.73819e+006	-2.82520e+007	1.38691e+000	9677950	9738190	28252000	152773			97.6	0.5	102	-187.235	1740	-9.56043e+006	-9.71968e+006	-2.82939e+007	1.38691e+000	9560430	9719680	28293900	152960
1741	-9.67712e+006	-9.72623e+006	-2.82040e+007	1.72303e+000	9677120	9726230	28204000	189194			96	0.5	103	154.95	1741	-9.56459e+006	-9.70118e+006	-2.82141e+007	1.72303e+000	9564590	9701180	28214100	189039
1742	-9.68378e+006	-9.71841e+006	-2.81654e+007	1.66765e+000	9683780	9718410	28165400	182662			94.1	0.5	104	570.733	1742	-9.57876e+006	-9.68634e+006	-2.81393e+007	1.66765e+000	9578760	9686340	28139300	182091
1743	-9.70924e+006	-9.71304e+006	-2.81180e+007	2.08465e+000	9709240	9713040	28118000	227699			90.4	0.5	103	1961.98	1743	-9.61899e+006	-9.66359e+006	-2.80061e+007	2.08465e+000	9618990	9663590	28006100	225737
1744	-9.69598e+006	-9.71133e+006	-2.81243e+007	1.94375e+000	9695980	9711330	28124300	212360			92	0.5	104	1326.42	1744	-9.60238e+006	-9.67000e+006	-2.80489e+007	1.94375e+000	9602380	9670000	28048900	211033
1745	-9.70389e+006	-9.73100e+006	-2.80588e+007	2.13216e+000	9703890	9731000	28058800	232045			88.4	0.5	103	2935.23	1745	-9.64491e+006	-9.66826e+006	-2.78805e+007	2.13216e+000	9644910	9668260	27880500	229110
1746	-9.69413e+006	-9.75647e+006	-2.79934e+007	2.16283e+000	9694130	9756470	27993400	234445			86.4	0.5	104	3983.42	1746	-9.62600e+006	-9.72931e+006	-2.77422e+007	2.16283e+000	9626000	9729310	27742200	230461
1747	-9.68461e+006	-9.78191e+006	-2.79291e+007	2.08539e+000	9684610	9781910	27929100	225166			84.4	0.5	104	4750.37	1747	-9.60857e+006	-9.79229e+006	-2.76079e+007	2.08539e+000	9608570	9792290	27607900	220415
1748	-9.67582e+006	-9.80166e+006	-2.78734e+007	1.97521e+000	9675820	9801660	27873400	212538			82.6	0.5	105	5124.9	1748	-9.59498e+006	-9.84517e+006	-2.74995e+007	1.97521e+000	9594980	9845170	27499500	207414
1749	-9.67439e+006	-9.82598e+006	-2.78433e+007	1.85600e+000	9674390	9825980	27843300	199379			81	0.5	105	5439.75	1749	-9.58656e+006	-9.89467e+006	-2.74156e+007	1.85600e+000	9586560	9894670	27415600	193940
1750	-9.67096e+006	-9.86216e+006	-2.77931e+007	1.66661e+000	9670960	9862160	27793100	178528			78	0.5	104	5717.84	1750	-9.57334e+006	-9.97255e+006	-2.72837e+007	1.66661e+000	9573340	9972550	27283700	172810
1751	-9.66971e+006	-9.87127e+006	-2.77789e+007	1.56301e+000	9669710	9871270	27778900	167294			76.5	0.5	104	5545.86	1751	-9.57003e+006	-9.99293e+006	-2.72498e+007	1.56301e+000	9570030	9992930	27249800	161748
1752	-9.67332e+006	-9.89245e+006	-2.77724e+007	1.46419e+000	9673320	9892450	27772400	156697			75	0.5	103	5584.97	1752	-9.56643e+006	-1.00258e+007	-2.72022e+007	1.46419e+000	9566430	10025800	27202200	151112
1753	-9.67634e+006	-9.90261e+006	-2.77746e+007	1.32972e+000	9676340	9902610	27774600	142347			73.5	0.5	102	5265.52	1753	-9.56443e+006	-1.00364e+007	-2.71834e+007	1.32972e+000	9564430	10036400	27183400	137082
1754	-9.68604e+006	-9.81324e+006	-2.79036e+007	7.20115e-001	9686040	9813240	27903600	77655.1			67.2	0.5	103	1922.97	1754	-9.60039e+006	-9.84475e+006	-2.75220e+007	7.20115e-001	9600390	9844750	27522000	75732.1
1755	-9.68355e+006	-9.78140e+006	-2.79253e+007	7.00320e-001	9683550	9781400	27925300	75595.9			65.7	0.5	104	1539.43	1755	-9.61014e+006	-9.79128e+006	-2.76154e+007	7.00320e-001	9610140	9791280	27615400	74056.5
1756	-9.68516e+006	-9.76502e+006	-2.79482e+007	7.72654e-001	9685160	9765020	27948200	83512.1			64.7	0.5	105	1496.16	1756	-9.61776e+006	-9.75902e+006	-2.76788e+007	7.72654e-001	9617760	9759020	27678800	82015.9
1757	-9.69285e+006	-9.73896e+006	-2.80057e+007	8.96910e-001	9692850	9738960	28005700	97278.6			62.6	0.5	104	1338.72	1757	-9.63437e+006	-9.69970e+006	-2.78060e+007	8.96910e-001	9634370	9699700	27806000	95939.8
1758	-9.68686e+006	-9.74886e+006	-2.79713e+007	7.87597e-001	9686860	9748860	27971300	85239			63.5	0.5	105	1324.19	1758	-9.62528e+006	-9.72736e+006	-2.77412e+007	7.87597e-001	9625280	9727360	27741200	83914.8
1759	-9.71121e+006	-9.72498e+006	-2.80947e+007	9.63729e-001	9711210	9724980	28094700	105125			61.1	0.5	103	1106.27	1759	-9.64626e+006	-9.65695e+006	-2.79517e+007	9.63729e-001	9646260	9656950	27951700	104019
1760	-9.68723e+006	-9.76491e+006	-2.83520e+007	1.53963e+000	9687230	9764910	28352000	170738			51.1	0.5	100	-827.626	1760	-9.56796e+006	-9.75946e+006	-2.84490e+007	1.53963e+000	9567960	9759460	28449000	171566
1761	-9.68399e+006	-9.76287e+006	-2.83469e+007	1.59666e+000	9683990	9762870	28346900	176996			52.3	0.5	99.9	-757.004	1761	-9.55574e+006	-9.75354e+006	-2.84370e+007	1.59666e+000	9555740	9753540	28437000	177753
1762	-9.68212e+006	-9.75936e+006	-2.83344e+007	1.65104e+000	9682120	9759360	28334400	182869			53.5	0.5	100	-611.694	1762	-9.54821e+006	-9.74545e+006	-2.84115e+007	1.65104e+000	9548210	9745450	28411500	183480
1763	-9.68299e+006	-9.75380e+006	-2.83108e+007	1.75112e+000	9682990	9753800	28310800	193654			54.8	0.5	100	-364.742	1763	-9.54609e+006	-9.73391e+006	-2.83664e+007	1.75112e+000	9546090	9733910	28366400	194019
1764	-9.68531e+006	-9.74632e+006	-2.82779e+007	1.86399e+000	9685310	9746320	28277900	205696			56.3	0.5	101	64.3957	1764	-9.54658e+006	-9.71794e+006	-2.83007e+007	1.86399e+000	9546580	9717940	28300700	205632
1765	-9.69453e+006	-9.73972e+006	-2.82417e+007	1.79197e+000	9694530	9739720	28241700	197300			57.7	0.5	101	469.994	1765	-9.56558e+006	-9.70565e+006	-2.82314e+007	1.79197e+000	9565580	9705650	28231400	196830
1766	-9.71383e+006	-9.79274e+006	-2.84391e+007	1.24866e+000	9713830	9792740	28439100	139315			47.7	0.5	97.9	-987.874	1766	-9.62184e+006	-9.80104e+006	-2.85650e+007	1.24866e+000	9621840	9801040	28565000	140303
1767	-9.72306e+006	-9.80612e+006	-2.84846e+007	1.33547e+000	9723060	9806120	28484600	149464			48.1	0.5	96.6	-1184.3	1767	-9.63141e+006	-9.81763e+006	-2.86232e+007	1.33547e+000	9631410	9817630	28623200	150649
1768	-9.84004e+006	-9.91166e+006	-2.87989e+007	1.71941e+000	9840040	9911660	28798900	196719			49.7	0.5	87.7	-2744.13	1768	-9.85216e+006	-9.96648e+006	-2.90108e+007	1.71941e+000	9852160	9966480	29010800	199463
1769	-9.88872e+006	-9.93370e+006	-2.88403e+007	1.80118e+000	9888720	9933700	28840300	206759			48.9	0.5	86	-2765.09	1769	-9.95911e+006	-9.99786e+006	-2.90321e+007	1.80118e+000	9959110	9997860	29032100	209524
1770	-9.93635e+006	-9.95337e+006	-2.88731e+007	1.84673e+000	9936350	9953370	28873100	212570			48.1	0.5	84.3	-2658.43	1770	-1.00250e+007	-1.00617e+007	-2.90406e+007	1.84673e+000	10025000	10061700	29040600	215228
1771	-9.97243e+006	-9.97436e+006	-2.89130e+007	1.73286e+000	9972430	9974360	28913000	200077			48.3	0.5	82.9	-2523.27	1771	-1.00535e+007	-1.01458e+007	-2.90728e+007	1.73286e+000	10053500	10145800	29072800	202600
1772	-9.99411e+006	-1.00090e+007	-2.89670e+007	1.93020e+000	9994110	10009000	28967000	223740			49.9	0.5	81.6	-3242.38	1772	-1.00917e+007	-1.02286e+007	-2.91461e+007	1.93020e+000	10091700	10228600	29146100	226982
1773	-1.00471e+007	-1.01201e+007	-2.90723e+007	1.58677e+000	10047100	10120100	29072300	185450			50.5	0.5	77.4	-2596.04	1773	-1.01674e+007	-1.04674e+007	-2.92167e+007	1.58677e+000	10167400	10467400	29216700	188046
1774	-1.00568e+007	-1.01344e+007	-2.90978e+007	1.42185e+000	10056800	10134400	29097800	166478			49.7	0.5	75.9	-2078.33	1774	-1.01710e+007	-1.04795e+007	-2.92192e+007	1.42185e+000	10171000	10479500	29219200	168557
1775	-1.00653e+007	-1.01405e+007	-2.91262e+007	1.37360e+000	10065300	10140500	29126200	161134			48.9	0.5	74.5	-1829.23	1775	-1.01713e+007	-1.04658e+007	-2.92345e+007	1.37360e+000	10171300	10465800	29234500	162964
1776	-1.00728e+007	-1.01378e+007	-2.91598e+007	1.29085e+000	10072800	10137800	29159800	151747			48.3	0.5	73	-1595.45	1776	-1.01714e+007	-1.04401e+007	-2.92603e+007	1.29085e+000	10171400	10440100	29260300	153342
1777	-1.00803e+007	-1.01342e+007	-2.91938e+007	1.22418e+000	10080300	10134200	29193800	144215			47.7	0.5	71.7	-1425.01	1777	-1.01700e+007	-1.04028e+007	-2.92920e+007	1.22418e+000	10170000	10402800	29292000	145640
1778	-1.00931e+007	-1.01211e+007	-2.92595e+007	9.13891e-001	10093100	10121100	29259500	108095			47.5	0.5	69.3	-1055.65	1778	-1.01719e+007	-1.03341e+007	-2.93683e+007	9.13891e-001	10171900	10334100	29368300	109150
1779	-1.00858e+007	-1.01270e+007	-2.92238e+007	1.06135e+000	10085800	10127000	29223800	125260			47.1	0.5	70.4	-1179.3	1779	-1.01676e+007	-1.03632e+007	-2.93219e+007	1.06135e+000	10167600	10363200	29321900	126440
1780	-1.01013e+007	-1.01109e+007	-2.93518e+007	1.10025e+000	10101300	10110900	29351800	130870			47.1	0.5	66.2	-1191.02	1780	-1.01705e+007	-1.02278e+007	-2.94689e+007	1.10025e+000	10170500	10227800	29468900	132061
1781	-1.00888e+007	-1.01195e+007	-2.93997e+007	1.37765e+000	10088800	10119500	29399700	164338			47.7	0.5	64.7	-1550.35	1781	-1.01721e+007	-1.01723e+007	-2.95311e+007	1.37765e+000	10172100	10172300	29531100	165888
1782	-1.00741e+007	-1.01287e+007	-2.94518e+007	1.50952e+000	10074100	10128700	29451800	180631			48.5	0.5	63.2	-1759.71	1782	-1.01065e+007	-1.01725e+007	-2.95986e+007	1.50952e+000	10106500	10172500	29598600	182390
1783	-1.00568e+007	-1.01358e+007	-2.94983e+007	1.47176e+000	10056800	10135800	29498300	176593			49.6	0.5	61.7	-1804.49	1783	-1.00374e+007	-1.01714e+007	-2.96630e+007	1.47176e+000	10037400	10171400	29663000	178398
1784	-1.00491e+007	-1.01467e+007	-2.95506e+007	1.50074e+000	10049100	10146700	29550600	180650			50	0.5	59.3	-1590.89	1784	-9.97171e+006	-1.01655e+007	-2.97046e+007	1.50074e+000	9971710	10165500	29704600	182241
1785	-1.00605e+007	-1.01524e+007	-2.95625e+007	1.49598e+000	10060500	10152400	29562500	180238			49	0.5	58.1	-1319.64	1785	-9.97972e+006	-1.01648e+007	-2.96939e+007	1.49598e+000	9979720	10164800	29693900	181558
1786	-1.00761e+007	-1.01656e+007	-2.96006e+007	1.17827e+000	10076100	10165600	29600600	142330			48.2	0.5	55.9	-740.316	1786	-9.98216e+006	-1.01672e+007	-2.97013e+007	1.17827e+000	9982160	10167200	29701300	143070
1787	-1.00892e+007	-1.01739e+007	-2.96215e+007	1.06668e+000	10089200	10173900	29621500	129042			47.6	0.5	54.7	-532.318	1787	-9.99207e+006	-1.01708e+007	-2.97059e+007	1.06668e+000	9992070	10170800	29705900	129574
1788	-1.00998e+007	-1.01850e+007	-2.96564e+007	9.48981e-001	10099800	10185000	29656400	115071			48.3	0.5	52.8	-273.4	1788	-9.98618e+006	-1.01719e+007	-2.97164e+007	9.48981e-001	9986180	10171900	29716400	115345
1789	-1.01010e+007	-1.01824e+007	-2.96444e+007	1.02167e+000	10101000	10182400	29644400	123794			47.4	0.5	53.4	-362.911	1789	-9.99919e+006	-1.01738e+007	-2.97109e+007	1.02167e+000	9999190	10173800	29710900	124157
1790	-1.00969e+007	-1.01854e+007	-2.96608e+007	1.02350e+000	10096900	10185400	29660800	124137			49.5	0.5	52.6	-265.408	1790	-9.97157e+006	-1.01690e+007	-2.97193e+007	1.02350e+000	9971570	10169000	29719300	124403
1791	-1.00699e+007	-1.01695e+007	-2.96230e+007	2.43401e+000	10069900	10169500	29623000	294411			55.1	0.5	52.9	-14.3816	1791	-9.88864e+006	-1.01340e+007	-2.96591e+007	2.43401e+000	9888640	10134000	29659100	294425
1792	-1.00960e+007	-1.01728e+007	-2.96100e+007	2.22758e+000	10096000	10172800	29610000	269309			56.8	0.5	51.5	1008.34	1792	-9.92128e+006	-1.01239e+007	-2.95850e+007	2.22758e+000	9921280	10123900	29585000	268301
1793	-1.01074e+007	-1.01676e+007	-2.95777e+007	2.12268e+000	10107400	10167600	29577700	256141			58.4	0.5	51.4	1681.63	1793	-9.93455e+006	-1.01082e+007	-2.95078e+007	2.12268e+000	9934550	10108200	29507800	254460
1794	-1.01106e+007	-1.03572e+007	-2.90947e+007	1.56566e+000	10110600	10357200	29094700	183833			70.8	0.5	50.9	8134.9	1794	-9.95728e+006	-1.04574e+007	-2.83680e+007	1.56566e+000	9957280	10457400	28368000	175698
1795	-1.01177e+007	-1.03834e+007	-2.90977e+007	1.56409e+000	10117700	10383400	29097700	183750			72.4	0.5	50.1	8371.24	1795	-9.96560e+006	-1.05180e+007	-2.83414e+007	1.56409e+000	9965600	10518000	28341400	175379
1796	-1.01293e+007	-1.02161e+007	-2.93125e+007	1.94663e+000	10129300	10216100	29312500	231312			84.5	0.5	51.4	5984.67	1796	-1.00161e+007	-1.01502e+007	-2.89158e+007	1.94663e+000	10016100	10150200	28915800	225327
1797	-1.01258e+007	-1.02662e+007	-2.92478e+007	1.80389e+000	10125800	10266200	29247800	213614			82.8	0.5	51	6789.32	1797	-1.00006e+007	-1.02578e+007	-2.87447e+007	1.80389e+000	10000600	10257800	28744700	206824
1798	-1.01220e+007	-1.03142e+007	-2.91843e+007	1.76763e+000	10122000	10314200	29184300	208612			81.1	0.5	50.6	7841.88	1798	-9.98512e+006	-1.03636e+007	-2.85756e+007	1.76763e+000	9985120	10363600	28575600	200770
1799	-1.01221e+007	-1.03570e+007	-2.91422e+007	1.93967e+000	10122100	10357000	29142200	228436			79.3	0.5	50.2	9563.35	1799	-9.97841e+006	-1.04589e+007	-2.84528e+007	1.93967e+000	9978410	10458900	28452800	218873
1800	-1.01256e+007	-1.03810e+007	-2.91323e+007	1.86841e+000	10125600	10381000	29132300	219978			77.5	0.5	49.6	9664.81	1800	-9.97949e+006	-1.05142e+007	-2.84020e+007	1.86841e+000	9979490	10514200	28402000	210313
1801	-1.01263e+007	-1.03940e+007	-2.91222e+007	1.51454e+000	10126300	10394000	29122200	178232			74	0.5	49.4	8065.45	1801	-9.97741e+006	-1.05402e+007	-2.83675e+007	1.51454e+000	9977410	10540200	28367500	170167
1802	-1.01329e+007	-1.03926e+007	-2.91507e+007	1.61650e+000	10132900	10392600	29150700	190572			75.8	0.5	48.9	8416.4	1802	-9.98780e+006	-1.05364e+007	-2.84137e+007	1.61650e+000	9987800	10536400	28413700	182156
1803	-1.01581e+007	-1.01684e+007	-2.95301e+007	1.42912e+000	10158100	10168400	29530100	172044			89.2	0.5	49.9	2075.37	1803	-1.00287e+007	-1.00962e+007	-2.93647e+007	1.42912e+000	10028700	10096200	29364700	169968
1804	-1.01609e+007	-1.01719e+007	-2.94858e+007	1.58722e+000	10160900	10171900	29485800	190576			87.9	0.5	50.1	2891.25	1804	-1.00561e+007	-1.00794e+007	-2.92685e+007	1.58722e+000	10056100	10079400	29268500	187685
1805	-1.01497e+007	-1.01918e+007	-2.94202e+007	1.95257e+000	10149700	10191800	29420200	233533			86.4	0.5	50.3	4642.57	1805	-1.00541e+007	-1.00970e+007	-2.91241e+007	1.95257e+000	10054100	10097000	29124100	228890
1806	-1.01716e+007	-1.01836e+007	-2.95787e+007	1.18497e+000	10171600	10183600	29578700	143115			90.2	0.5	48.6	1593.91	1806	-1.00518e+007	-1.01169e+007	-2.94258e+007	1.18497e+000	10051800	10116900	29425800	141521
1807	-1.01864e+007	-1.01973e+007	-2.96198e+007	1.04119e+000	10186400	10197300	29619800	126100			91	0.5	47.4	1339.09	1807	-1.00777e+007	-1.01347e+007	-2.94727e+007	1.04119e+000	10077700	10134700	29472700	124761
1808	-1.01850e+007	-1.02132e+007	-2.96862e+007	9.58169e-001	10185000	10213200	29686200	116529			93.5	0.5	46.3	909.926	1808	-1.00722e+007	-1.01607e+007	-2.95844e+007	9.58169e-001	10072200	10160700	29584400	115619
1809	-1.01654e+007	-1.02090e+007	-2.96886e+007	1.01277e+000	10165400	10209000	29688600	123157			94.6	0.5	47.1	697.818	1809	-1.00436e+007	-1.01630e+007	-2.96227e+007	1.01277e+000	10043600	10163000	29622700	122459
1810	-1.01498e+007	-1.02056e+007	-2.96907e+007	1.00633e+000	10149800	10205600	29690700	122366			95.7	0.5	47.9	454.082	1810	-1.00211e+007	-1.01660e+007	-2.96572e+007	1.00633e+000	10021100	10166000	29657200	121912
1811	-1.01582e+007	-1.02146e+007	-2.97190e+007	8.89815e-001	10158200	10214600	29719000	108402			97.4	0.5	47.2	311.945	1811	-1.00372e+007	-1.01797e+007	-2.96972e+007	8.89815e-001	10037200	10179700	29697200	108090
1812	-1.01726e+007	-1.02245e+007	-2.97449e+007	8.27324e-001	10172600	10224500	29744900	100972			98	0.5	46.1	343.845	1812	-1.00601e+007	-1.01892e+007	-2.97130e+007	8.27324e-001	10060100	10189200	29713000	100628
1813	-1.01855e+007	-1.02334e+007	-2.97683e+007	7.07358e-001	10185500	10233400	29768300	86471.2			98.6	0.5	45.1	327.023	1813	-1.00795e+007	-1.01978e+007	-2.97291e+007	7.07358e-001	10079500	10197800	29729100	86144.2
1814	-1.01562e+007	-1.02204e+007	-2.97444e+007	9.24589e-001	10156200	10220400	29744400	112816			102	0.5	47.4	70.4481	1814	-1.00495e+007	-1.01970e+007	-2.97556e+007	9.24589e-001	10049500	10197000	29755600	112745
1815	-1.00680e+007	-1.01551e+007	-2.95659e+007	1.88728e+000	10068000	10155100	29565900	227453			102	0.5	57.6	-1681.62	1815	-1.00035e+007	-1.01710e+007	-2.96953e+007	1.88728e+000	10003500	10171000	29695300	229135
1816	-1.00605e+007	-1.01470e+007	-2.95404e+007	1.91120e+000	10060500	10147000	29540400	229943			101	0.5	59.1	-2014.34	1816	-1.00144e+007	-1.01718e+007	-2.96876e+007	1.91120e+000	10014400	10171800	29687600	231957
1817	-9.69545e+006	-9.77004e+006	-2.83647e+007	1.00667e+000	9695450	9770040	28364700	111741			101	0.5	99.9	-547.429	1817	-9.58458e+006	-9.76646e+006	-2.84609e+007	1.00667e+000	9584580	9766460	28460900	112288
1818	-9.67255e+006	-9.84684e+006	-2.78149e+007	1.76692e+000	9672550	9846840	27814900	189507			79.5	0.5	104	5694.86	1818	-9.57883e+006	-9.93893e+006	-2.73398e+007	1.76692e+000	9578830	9938930	27339800	183812
1819	-9.67682e+006	-9.88943e+006	-2.77897e+007	1.19783e+000	9676820	9889430	27789700	128333			72.2	0.5	103	4512.52	1819	-9.56927e+006	-1.00100e+007	-2.72296e+007	1.19783e+000	9569270	10010000	27229600	123821
1820	-9.67786e+006	-9.87398e+006	-2.78094e+007	1.12562e+000	9677860	9873980	27809400	120729			71.1	0.5	103	4006.52	1820	-9.57453e+006	-9.97772e+006	-2.72834e+007	1.12562e+000	9574530	9977720	27283400	116722
1821	-9.68004e+006	-9.85849e+006	-2.78339e+007	1.02739e+000	9680040	9858490	27833900	110348			70	0.5	103	3417.18	1821	-9.58155e+006	-9.94393e+006	-2.73459e+007	1.02739e+000	9581550	9943930	27345900	106931
1822	-9.68203e+006	-9.84230e+006	-2.78582e+007	9.88887e-001	9682030	9842300	27858200	106361			69	0.5	103	3066.97	1822	-9.58774e+006	-9.90806e+006	-2.74071e+007	9.88887e-001	9587740	9908060	27407100	103294
1823	-9.68378e+006	-9.82601e+006	-2.78816e+007	8.87595e-001	9683780	9826010	27881600	95592.8			68	0.5	103	2557.55	1823	-9.59354e+006	-9.87227e+006	-2.74665e+007	8.87595e-001	9593540	9872270	27466500	93035.3
1824	-9.71469e+006	-9.71936e+006	-2.81383e+007	1.18905e+000	9714690	9719360	28138300	130060			60.1	0.5	102	1063.6	1824	-9.61829e+006	-9.67029e+006	-2.80342e+007	1.18905e+000	9618290	9670290	28034200	128997
1825	-9.70338e+006	-9.72827e+006	-2.81861e+007	1.44076e+000	9703380	9728270	28186100	158068			59	0.5	102	866.001	1825	-9.58926e+006	-9.68570e+006	-2.81262e+007	1.44076e+000	9589260	9685700	28126200	157202
1826	-9.73363e+006	-9.82051e+006	-2.85328e+007	1.47920e+000	9733630	9820510	28532800	166097			48.4	0.5	95.3	-1462.6	1826	-9.64490e+006	-9.83590e+006	-2.86844e+007	1.47920e+000	9644900	9835900	28684400	167560
1827	-9.74620e+006	-9.83575e+006	-2.85825e+007	1.65632e+000	9746200	9835750	28582500	186622			48.7	0.5	93.9	-1840.86	1827	-9.66417e+006	-9.85644e+006	-2.87491e+007	1.65632e+000	9664170	9856440	28749100	188463
1828	-9.76345e+006	-9.85336e+006	-2.86373e+007	1.81047e+000	9763450	9853360	28637300	204768			49	0.5	92.4	-2241.93	1828	-9.69474e+006	-9.88080e+006	-2.88181e+007	1.81047e+000	9694740	9880800	28818100	207009
1829	-9.78442e+006	-9.87201e+006	-2.86925e+007	1.76820e+000	9784420	9872010	28692500	200762			49.2	0.5	90.8	-2415.34	1829	-9.73540e+006	-9.90743e+006	-2.88863e+007	1.76820e+000	9735400	9907430	28886300	203178
1830	-9.80980e+006	-9.89132e+006	-2.87460e+007	1.74523e+000	9809800	9891320	28746000	198910			49.4	0.5	89.3	-2604.49	1830	-9.78792e+006	-9.93613e+006	-2.89511e+007	1.74523e+000	9787920	9936130	28951100	201515
1831	-1.00123e+007	-1.00476e+007	-2.90027e+007	1.89696e+000	10012300	10047600	29002700	220504			50.1	0.5	80.2	-3173.08	1831	-1.01186e+007	-1.03143e+007	-2.91704e+007	1.89696e+000	10118600	10314300	29170400	223677
1832	-1.00300e+007	-1.00858e+007	-2.90367e+007	1.73863e+000	10030000	10085800	29036700	202644			50.3	0.5	78.8	-2877.78	1832	-1.01442e+007	-1.03975e+007	-2.91919e+007	1.73863e+000	10144200	10397500	29191900	205521
1833	-1.00517e+007	-1.01414e+007	-2.95261e+007	1.53913e+000	10051700	10141400	29526100	184990			49.7	0.5	60.5	-1757.69	1833	-1.00009e+007	-1.01680e+007	-2.96858e+007	1.53913e+000	10000900	10168000	29685800	186748
1834	-1.00918e+007	-1.01836e+007	-2.96585e+007	1.20366e+000	10091800	10183600	29658500	145958			50.7	0.5	52.5	-295.333	1834	-9.95433e+006	-1.01644e+007	-2.97175e+007	1.20366e+000	9954330	10164400	29717500	146253
1835	-1.00837e+007	-1.01795e+007	-2.96501e+007	1.43781e+000	10083700	10179500	29650100	174241			52	0.5	52.6	-302.977	1835	-9.93355e+006	-1.01567e+007	-2.97070e+007	1.43781e+000	9933550	10156700	29707000	174544
1836	-1.00767e+007	-1.01753e+007	-2.96398e+007	1.89667e+000	10076700	10175300	29639800	229679			53.5	0.5	52.8	-302.725	1836	-9.91205e+006	-1.01480e+007	-2.96928e+007	1.89667e+000	9912050	10148000	29692800	229982
1837	-1.01234e+007	-1.01608e+007	-2.95339e+007	2.19264e+000	10123400	10160800	29533900	263906			60.1	0.5	51.3	2668.67	1837	-9.96184e+006	-1.00899e+007	-2.94058e+007	2.19264e+000	9961840	10089900	29405800	261237
1838	-1.01463e+007	-1.01538e+007	-2.94821e+007	1.80616e+000	10146300	10153800	29482100	216742			61.7	0.5	51.1	3105.61	1838	-1.00054e+007	-1.00706e+007	-2.92833e+007	1.80616e+000	10005400	10070600	29283300	213636
1839	-1.01473e+007	-1.01761e+007	-2.94260e+007	1.75984e+000	10147300	10176100	29426000	210516			63.3	0.5	51	3984.73	1839	-1.00520e+007	-1.00640e+007	-2.91486e+007	1.75984e+000	10052000	10064000	29148600	206531
1840	-1.01405e+007	-1.02116e+007	-2.93624e+007	1.61506e+000	10140500	10211600	29362400	192509			64.8	0.5	50.8	4625.64	1840	-1.00326e+007	-1.01367e+007	-2.89965e+007	1.61506e+000	10032600	10136700	28996500	187884
1841	-1.01329e+007	-1.02491e+007	-2.92942e+007	1.58255e+000	10132900	10249100	29294200	187913			66.4	0.5	50.7	5527.06	1841	-1.00126e+007	-1.02179e+007	-2.88335e+007	1.58255e+000	10012600	10217900	28833500	182386
1842	-1.01253e+007	-1.02869e+007	-2.92250e+007	1.54603e+000	10125300	10286900	29225000	182864			67.8	0.5	50.7	6355.85	1842	-9.99257e+006	-1.03000e+007	-2.86696e+007	1.54603e+000	9992570	10300000	28669600	176508
1843	-1.01179e+007	-1.03242e+007	-2.91577e+007	1.57937e+000	10117900	10324200	29157700	186104			69.3	0.5	50.8	7400.59	1843	-9.97424e+006	-1.03824e+007	-2.85123e+007	1.57937e+000	9974240	10382400	28512300	178703
1844	-1.01536e+007	-1.02101e+007	-2.97052e+007	9.52027e-001	10153600	10210100	29705200	115874			96.5	0.5	47.6	377.375	1844	-1.00290e+007	-1.01730e+007	-2.96781e+007	9.52027e-001	10029000	10173000	29678100	115497
1845	-1.02053e+007	-1.02507e+007	-2.98195e+007	2.87696e-001	10205300	10250700	29819500	35291.3			101	0.5	43.3	142.899	1845	-1.01085e+007	-1.02159e+007	-2.97741e+007	2.87696e-001	10108500	10215900	29774100	35148.4
1846	-1.01890e+007	-1.02409e+007	-2.97956e+007	7.72194e-001	10189000	10240900	29795600	94563			101	0.5	44.7	260.145	1846	-1.00884e+007	-1.02105e+007	-2.97717e+007	7.72194e-001	10088400	10210500	29771700	94302.8
1847	-1.01741e+007	-1.02316e+007	-2.97723e+007	8.98396e-001	10174100	10231600	29772300	109837			102	0.5	45.9	186.263	1847	-1.00707e+007	-1.02047e+007	-2.97658e+007	8.98396e-001	10070700	10204700	29765800	109650
1848	-1.01303e+007	-1.02006e+007	-2.96894e+007	1.16842e+000	10130300	10200600	29689400	142029			104	0.5	50.6	-294.526	1848	-1.00415e+007	-1.01912e+007	-2.97399e+007	1.16842e+000	10041500	10191200	29739900	142324
1849	-1.01407e+007	-1.02083e+007	-2.97107e+007	1.00642e+000	10140700	10208300	29710700	122517			104	0.5	49.6	-170.983	1849	-1.00517e+007	-1.01963e+007	-2.97505e+007	1.00642e+000	10051700	10196300	29750500	122688
1850	-1.01509e+007	-1.02159e+007	-2.97316e+007	9.29499e-001	10150900	10215900	29731600	113316			105	0.5	48.5	-82.1458	1850	-1.00612e+007	-1.02012e+007	-2.97609e+007	9.29499e-001	10061200	10201200	29760900	113398
1851	-1.01610e+007	-1.02234e+007	-2.97519e+007	8.65213e-001	10161000	10223400	29751900	105627			105	0.5	47.5	-13.8306	1851	-1.00707e+007	-1.02062e+007	-2.97719e+007	8.65213e-001	10070700	10206200	29771900	105641
1852	-1.00981e+007	-1.01739e+007	-2.96126e+007	1.71725e+000	10098100	10173900	29612600	207651			104	0.5	54.6	-971.854	1852	-1.00281e+007	-1.01783e+007	-2.97005e+007	1.71725e+000	10028100	10178300	29700500	208623
1853	-1.01100e+007	-1.01831e+007	-2.96385e+007	1.60501e+000	10110000	10183100	29638500	194425			104	0.5	53.2	-721.603	1853	-1.00347e+007	-1.01827e+007	-2.97122e+007	1.60501e+000	10034700	10182700	29712200	195147
1854	-1.01225e+007	-1.01925e+007	-2.96642e+007	1.43486e+000	10122500	10192500	29664200	174123			105	0.5	51.9	-493.693	1854	-1.00441e+007	-1.01881e+007	-2.97247e+007	1.43486e+000	10044100	10188100	29724700	174617
1855	-1.00862e+007	-1.01640e+007	-2.95841e+007	1.87877e+000	10086200	10164000	29584100	226740			103	0.5	56.1	-1303.13	1855	-1.00246e+007	-1.01742e+007	-2.96871e+007	1.87877e+000	10024600	10174200	29687100	228043
1856	-1.00792e+007	-1.01241e+007	-2.94279e+007	1.98975e+000	10079200	10124100	29427900	237750			101	0.5	64.2	-2648.94	1856	-1.01610e+007	-1.01829e+007	-2.95866e+007	1.98975e+000	10161000	10182900	29586600	240399
1857	-1.00713e+007	-1.01307e+007	-2.94629e+007	2.00697e+000	10071300	10130700	29462900	240316			101	0.5	62.6	-2456.95	1857	-1.01092e+007	-1.01775e+007	-2.96162e+007	2.00697e+000	10109200	10177500	29616200	242773
1858	-1.00686e+007	-1.01381e+007	-2.94960e+007	2.01349e+000	10068600	10138100	29496000	241595			102	0.5	60.9	-2220.35	1858	-1.00699e+007	-1.01738e+007	-2.96405e+007	2.01349e+000	10069900	10173800	29640500	243815
1859	-1.00988e+007	-1.01133e+007	-2.93644e+007	2.01943e+000	10098800	10113300	29364400	240386			102	0.5	66.1	-2546.95	1859	-1.01825e+007	-1.02447e+007	-2.95010e+007	2.01943e+000	10182500	10244700	29501000	242933
1860	-1.00942e+007	-1.01270e+007	-2.92580e+007	1.93470e+000	10094200	10127000	29258000	228831			102	0.5	69.6	-2327.17	1860	-1.01810e+007	-1.03739e+007	-2.93659e+007	1.93470e+000	10181000	10373900	29365900	231158
1861	-1.01012e+007	-1.01150e+007	-2.92987e+007	2.04707e+000	10101200	10115000	29298700	242712			103	0.5	68	-2374.87	1861	-1.01777e+007	-1.03157e+007	-2.94107e+007	2.04707e+000	10177700	10315700	29410700	245087
1862	-1.00499e+007	-1.01228e+007	-2.90811e+007	1.83178e+000	10049900	10122800	29081100	214214			101	0.5	76.3	-2413.08	1862	-1.01552e+007	-1.04461e+007	-2.91882e+007	1.83178e+000	10155200	10446100	29188200	216627
1863	-1.00616e+007	-1.01344e+007	-2.91176e+007	1.93951e+000	10061600	10134400	29117600	227377			102	0.5	74.7	-2363.82	1863	-1.01636e+007	-1.04570e+007	-2.92115e+007	1.93951e+000	10163600	10457000	29211500	229740
1864	-1.00712e+007	-1.01358e+007	-2.91552e+007	2.05028e+000	10071200	10135800	29155200	240945			102	0.5	73.1	-2362.77	1864	-1.01675e+007	-1.04405e+007	-2.92441e+007	2.05028e+000	10167500	10440500	29244100	243308
1865	-1.00798e+007	-1.01319e+007	-2.91941e+007	2.11703e+000	10079800	10131900	29194100	249395			103	0.5	71.5	-2330.7	1865	-1.01687e+007	-1.04072e+007	-2.92825e+007	2.11703e+000	10168700	10407200	29282500	251726
1866	-1.00275e+007	-1.00857e+007	-2.90267e+007	1.78033e+000	10027500	10085700	29026700	207371			102	0.5	78.2	-2321.75	1866	-1.01248e+007	-1.03686e+007	-2.91413e+007	1.78033e+000	10124800	10368600	29141300	209692
1867	-1.00047e+007	-1.00429e+007	-2.89762e+007	1.69721e+000	10004700	10042900	28976200	196937			102	0.5	80.1	-2185	1867	-1.00914e+007	-1.02730e+007	-2.91004e+007	1.69721e+000	10091400	10273000	29100400	199122
1868	-9.98097e+006	-9.99765e+006	-2.89246e+007	1.60064e+000	9980970	9997650	28924600	185005			103	0.5	81.9	-2017.69	1868	-1.00565e+007	-1.01737e+007	-2.90571e+007	1.60064e+000	10056500	10173700	29057100	187023
1869	-9.77005e+006	-9.86156e+006	-2.86642e+007	2.64246e+000	9770050	9861560	28664200	299418			101	0.5	91.8	-3300.34	1869	-9.68934e+006	-9.88694e+006	-2.88486e+007	2.64246e+000	9689340	9886940	28848600	302718
1870	-9.80501e+006	-9.88460e+006	-2.87233e+007	2.74711e+000	9805010	9884600	28723300	312617			101	0.5	89.9	-3682.04	1870	-9.75901e+006	-9.91973e+006	-2.89129e+007	2.74711e+000	9759010	9919730	28912900	316299
1871	-9.85126e+006	-9.90970e+006	-2.87797e+007	2.36668e+000	9851260	9909700	28779700	270476			102	0.5	87.9	-3199.51	1871	-9.85665e+006	-9.95524e+006	-2.89604e+007	2.36668e+000	9856650	9955240	28960400	273676
1872	-9.90180e+006	-9.93471e+006	-2.88313e+007	2.01117e+000	9901800	9934710	28831300	230769			102	0.5	85.9	-2774.87	1872	-9.96695e+006	-9.99275e+006	-2.90034e+007	2.01117e+000	9966950	9992750	29003400	233544
1873	-9.94575e+006	-9.95510e+006	-2.88707e+007	1.86392e+000	9945750	9955100	28870700	214542			103	0.5	84	-2336.6	1873	-1.00182e+007	-1.00584e+007	-2.90159e+007	1.86392e+000	10018200	10058400	29015900	216878
1874	-9.72764e+006	-9.81225e+006	-2.85050e+007	1.33880e+000	9727640	9812250	28505000	150047			102	0.5	96.1	-1129.16	1874	-9.62434e+006	-9.81997e+006	-2.86399e+007	1.33880e+000	9624340	9819970	28639900	151176
1875	-9.74094e+006	-9.82679e+006	-2.85512e+007	1.46098e+000	9740940	9826790	28551200	164265			102	0.5	94.8	-1376.81	1875	-9.64424e+006	-9.83905e+006	-2.86980e+007	1.46098e+000	9644240	9839050	28698000	165641
1876	-9.75622e+006	-9.84195e+006	-2.85978e+007	1.53633e+000	9756220	9841950	28597800	173298			102	0.5	93.5	-1617.22	1876	-9.67016e+006	-9.85988e+006	-2.87572e+007	1.53633e+000	9670160	9859880	28757200	174915
1877	-9.71347e+006	-9.78810e+006	-2.84205e+007	1.09288e+000	9713470	9788100	28420500	121785			103	0.5	98.5	-741.248	1877	-9.61560e+006	-9.79150e+006	-2.85323e+007	1.09288e+000	9615600	9791500	28532300	122526
1878	-9.72275e+006	-9.80003e+006	-2.84600e+007	1.18503e+000	9722750	9800030	28460000	132413			103	0.5	97.4	-879.924	1878	-9.62630e+006	-9.80583e+006	-2.85801e+007	1.18503e+000	9626300	9805830	28580100	133293
1879	-9.70103e+006	-9.77438e+006	-2.83769e+007	1.16470e+000	9701030	9774380	28376900	129396			103	0.5	99.7	-689.838	1879	-9.59927e+006	-9.77421e+006	-2.84779e+007	1.16470e+000	9599270	9774210	28477900	130086
1880	-9.67954e+006	-9.74358e+006	-2.82725e+007	1.19279e+000	9679540	9743580	28272500	131570			98.9	0.5	102	-326.092	1880	-9.56515e+006	-9.73033e+006	-2.83327e+007	1.19279e+000	9565150	9730330	28332700	131896
1881	-9.68279e+006	-9.74923e+006	-2.82923e+007	1.19175e+000	9682790	9749230	28292300	131633			100	0.5	102	-434.966	1881	-9.57192e+006	-9.73972e+006	-2.83643e+007	1.19175e+000	9571920	9739720	28364300	132068
1882	-9.68778e+006	-9.75612e+006	-2.83155e+007	1.19244e+000	9687780	9756120	28315500	131920			101	0.5	101	-517.615	1882	-9.58041e+006	-9.74961e+006	-2.83962e+007	1.19244e+000	9580410	9749610	28396200	132437
1883	-9.67569e+006	-9.73184e+006	-2.82284e+007	1.21217e+000	9675690	9731840	28228400	133312			98.2	0.5	103	-170.836	1883	-9.56556e+006	-9.71501e+006	-2.82697e+007	1.21217e+000	9565560	9715010	28269700	133483
1884	-9.67525e+006	-9.72531e+006	-2.82021e+007	1.32538e+000	9675250	9725310	28202100	145509			97.4	0.5	104	-57.5207	1884	-9.56945e+006	-9.70605e+006	-2.82292e+007	1.32538e+000	9569450	9706050	28229200	145566
1885	-9.67738e+006	-9.71691e+006	-2.81656e+007	1.60816e+000	9677380	9716910	28165600	176133			95.6	0.5	104	308.799	1885	-9.57483e+006	-9.69036e+006	-2.81597e+007	1.60816e+000	9574830	9690360	28159700	175824
1886	-9.68482e+006	-9.70911e+006	-2.81263e+007	1.77427e+000	9684820	9709110	28126300	193840			93.6	0.5	105	851.594	1886	-9.59011e+006	-9.67437e+006	-2.80791e+007	1.77427e+000	9590110	9674370	28079100	192989
1887	-9.70285e+006	-9.71141e+006	-2.80742e+007	2.07847e+000	9702850	9711410	28074200	226373			90.1	0.5	104	2191.43	1887	-9.63795e+006	-9.65279e+006	-2.79430e+007	2.07847e+000	9637950	9652790	27943000	224181
1888	-9.69678e+006	-9.70130e+006	-2.80825e+007	1.98223e+000	9696780	9701300	28082500	215967			91.7	0.5	105	1576.73	1888	-9.61671e+006	-9.65873e+006	-2.79886e+007	1.98223e+000	9616710	9658730	27988600	214390
1889	-9.69410e+006	-9.73222e+006	-2.80176e+007	2.20581e+000	9694100	9732220	28017600	239408			88.1	0.5	105	3238.53	1889	-9.63508e+006	-9.68570e+006	-2.78229e+007	2.20581e+000	9635080	9685700	27822900	236170
1890	-9.68521e+006	-9.75501e+006	-2.79585e+007	2.12205e+000	9685210	9755010	27958500	229487			86.1	0.5	105	3986.91	1890	-9.61837e+006	-9.74146e+006	-2.76989e+007	2.12205e+000	9618370	9741460	27698900	225500
1891	-9.67667e+006	-9.77634e+006	-2.79022e+007	2.03366e+000	9676670	9776340	27902200	219170			84.2	0.5	106	4550.74	1891	-9.60367e+006	-9.79582e+006	-2.75844e+007	2.03366e+000	9603670	9795820	27584400	214619
1892	-9.66830e+006	-9.79181e+006	-2.78525e+007	1.88414e+000	9668300	9791810	27852500	202429			82.4	0.5	106	4700.36	1892	-9.59170e+006	-9.83983e+006	-2.74915e+007	1.88414e+000	9591700	9839830	27491500	197728
1893	-9.66759e+006	-9.81310e+006	-2.78283e+007	1.77745e+000	9667590	9813100	27828300	190716			80.9	0.5	106	4951.74	1893	-9.58484e+006	-9.88232e+006	-2.74209e+007	1.77745e+000	9584840	9882320	27420900	185764
1894	-9.66566e+006	-9.84509e+006	-2.77885e+007	1.59462e+000	9665660	9845090	27788500	170722			77.9	0.5	105	5123.64	1894	-9.57449e+006	-9.94932e+006	-2.73116e+007	1.59462e+000	9574490	9949320	27311600	165599
1895	-9.66460e+006	-9.85276e+006	-2.77765e+007	1.54926e+000	9664600	9852760	27776500	165751			76.5	0.5	105	5144.34	1895	-9.57144e+006	-9.96663e+006	-2.72818e+007	1.54926e+000	9571440	9966630	27281800	160607
[truncated: 15,356 more rows]
