# Supplementary material for: Energy release induced rockbursts based on butterfly-shaped plastic zones in roadways of coal reservoirs
Source: PLoS One. 2021 Jul 28;16(7):e0255044. doi: 10.1371/journal.pone.0255044 (PMC8318283; doi:10.1371/journal.pone.0255044)
Supplement: S1 Data — (ZIP) [file pone.0255044.s001.zip › numerical simulation/Calculation/numerical simulation energy4.xlsx]

## Sheet: s1
	弹性								0.142							塑性
									3650000000
1	-9.76698e+006	-9.83009e+006	-1.32176e+007	5.46877e-001	9766980	9830090	13217600	19919.7	8.89242e+08	511846	66.5	0.5	100	57.7461	1	-9.75930e+006	-9.83214e+006	-1.31841e+007	5.46877e-001	9759300	9832140	13184100	19862	8.8873e+08
2	-9.77202e+006	-9.82933e+006	-1.32389e+007	8.10346e-001	9772020	9829330	13238900	29572			65.8	0.5	99.6	83.681	2	-9.76436e+006	-9.82943e+006	-1.32075e+007	8.10346e-001	9764360	9829430	13207500	29488.4
3	-1.01131e+007	-1.01369e+007	-1.44462e+007	1.52520e+000	10113100	10136900	14446200	62999.1			27.7	0.5	57.7	-1.23704	3	-1.01119e+007	-1.01368e+007	-1.44472e+007	1.52520e+000	10111900	10136800	14447200	63000.3
4	-1.01231e+007	-1.01473e+007	-1.44789e+007	1.51382e+000	10123100	10147300	14478900	62742.3			28.2	0.5	56.5	-2.95756	4	-1.01219e+007	-1.01473e+007	-1.44802e+007	1.51382e+000	10121900	10147300	14480200	62745.3
5	-1.01006e+007	-1.01241e+007	-1.44064e+007	9.50241e-001	10100600	10124100	14406400	39086.7			27.9	0.5	59.4	3.40377	5	-1.00992e+007	-1.01237e+007	-1.44063e+007	9.50241e-001	10099200	10123700	14406300	39083.3
6	-1.01034e+007	-1.01268e+007	-1.44146e+007	1.26163e+000	10103400	10126800	14414600	51940.6			27.2	0.5	59	2.57766	6	-1.01024e+007	-1.01265e+007	-1.44147e+007	1.26163e+000	10102400	10126500	14414700	51938
7	-1.00936e+007	-1.01167e+007	-1.43833e+007	1.17579e+000	10093600	10116700	14383300	48247.8			26.7	0.5	60.2	5.89814	7	-1.00928e+007	-1.01163e+007	-1.43824e+007	1.17579e+000	10092800	10116300	14382400	48241.9
8	-1.00917e+007	-1.01153e+007	-1.43795e+007	8.25420e-001	10091700	10115300	14379500	33855.8			27.6	0.5	60.4	3.87935	8	-1.00909e+007	-1.01149e+007	-1.43787e+007	8.25420e-001	10090900	10114900	14378700	33851.9
9	-1.00939e+007	-1.01181e+007	-1.43888e+007	9.74410e-001	10093900	10118100	14388800	40004.3			28.4	0.5	60.1	2.02897	9	-1.00933e+007	-1.01179e+007	-1.43886e+007	9.74410e-001	10093300	10117900	14388600	40002.2
10	-1.00834e+007	-1.01064e+007	-1.43516e+007	1.24063e+000	10083400	10106400	14351600	50738.4			26.5	0.5	61.5	6.70983	10	-1.00829e+007	-1.01060e+007	-1.43504e+007	1.24063e+000	10082900	10106000	14350400	50731.7
11	-1.00829e+007	-1.01063e+007	-1.43517e+007	1.21709e+000	10082900	10106300	14351700	49774.8			27.5	0.5	61.5	5.04987	11	-1.00823e+007	-1.01060e+007	-1.43509e+007	1.21709e+000	10082300	10106000	14350900	49769.7
12	-1.00847e+007	-1.01090e+007	-1.43606e+007	1.26607e+000	10084700	10109000	14360600	51823.7			28.5	0.5	61.2	3.66097	12	-1.00841e+007	-1.01087e+007	-1.43602e+007	1.26607e+000	10084100	10108700	14360200	51820
13	-1.02641e+007	-1.02862e+007	-1.47934e+007	9.78581e-001	10264100	10286200	14793400	42049.4			90.3	0.5	41.1	12.6004	13	-1.02634e+007	-1.02875e+007	-1.47891e+007	9.78581e-001	10263400	10287500	14789100	42036.8
14	-1.02582e+007	-1.02781e+007	-1.47773e+007	1.33591e+000	10258200	10278100	14777300	57299.4			90.8	0.5	41.9	15.2442	14	-1.02575e+007	-1.02786e+007	-1.47739e+007	1.33591e+000	10257500	10278600	14773900	57284.2
15	-1.02698e+007	-1.02880e+007	-1.48147e+007	1.25342e+000	10269800	10288000	14814700	53963.4			91.5	0.5	40.6	9.79921	15	-1.02693e+007	-1.02885e+007	-1.48123e+007	1.25342e+000	10269300	10288500	14812300	53953.6
16	-1.02736e+007	-1.02943e+007	-1.48240e+007	9.02321e-001	10273600	10294300	14824000	38891.7			90.8	0.5	40.1	9.33428	16	-1.02730e+007	-1.02953e+007	-1.48206e+007	9.02321e-001	10273000	10295300	14820600	38882.4
17	-1.02736e+007	-1.02972e+007	-1.48211e+007	1.15821e+000	10273600	10297200	14821100	49916.2			90.1	0.5	40	12.1052	17	-1.02731e+007	-1.02991e+007	-1.48171e+007	1.15821e+000	10273100	10299100	14817100	49904.1
18	-1.01246e+007	-1.01624e+007	-1.45393e+007	9.94738e-001	10124600	10162400	14539300	41449.8			49.8	0.5	54.2	-30.6318	18	-1.01169e+007	-1.01638e+007	-1.45525e+007	9.94738e-001	10116900	10163800	14552500	41480.4
19	-1.01150e+007	-1.01555e+007	-1.45204e+007	7.78006e-001	10115000	10155500	14520400	32348.5			49.5	0.5	55.1	-23.7452	19	-1.01071e+007	-1.01568e+007	-1.45337e+007	7.78006e-001	10107100	10156800	14533700	32372.3
20	-1.01265e+007	-1.01636e+007	-1.45422e+007	6.41643e-001	10126500	10163600	14542200	26746.2			48.9	0.5	54.2	-17.7976	20	-1.01189e+007	-1.01648e+007	-1.45545e+007	6.41643e-001	10118900	10164800	14554500	26764
21	-9.81623e+006	-1.00964e+007	-1.31526e+007	2.47317e+000	9816230	10096400	13152600	91053.1			75.8	0.5	91.7	620.672	21	-9.79985e+006	-1.01319e+007	-1.30501e+007	2.47317e+000	9799850	10131900	13050100	90432.4
22	-9.80663e+006	-1.00927e+007	-1.31170e+007	1.81275e+000	9806630	10092700	13117000	66513			74.1	0.5	91.4	510.171	22	-9.78771e+006	-1.01259e+007	-1.30064e+007	1.81275e+000	9787710	10125900	13006400	66002.8
23	-1.02810e+007	-1.02980e+007	-1.48503e+007	1.30215e+000	10281000	10298000	14850300	56263.5			91.9	0.5	39.3	7.12207	23	-1.02807e+007	-1.02987e+007	-1.48484e+007	1.30215e+000	10280700	10298700	14848400	56256.4
24	-1.02844e+007	-1.03045e+007	-1.48578e+007	1.10826e+000	10284400	10304500	14857800	47933.2			91.1	0.5	38.8	7.73538	24	-1.02841e+007	-1.03058e+007	-1.48551e+007	1.10826e+000	10284100	10305800	14855100	47925.5
25	-1.02847e+007	-1.03083e+007	-1.48553e+007	1.44487e+000	10284700	10308300	14855300	62491			90.1	0.5	38.8	13.9983	25	-1.02842e+007	-1.03101e+007	-1.48516e+007	1.44487e+000	10284200	10310100	14851600	62477
26	-1.02928e+007	-1.03098e+007	-1.48867e+007	1.37164e+000	10292800	10309800	14886700	59489			92.2	0.5	37.9	4.51931	26	-1.02926e+007	-1.03107e+007	-1.48853e+007	1.37164e+000	10292600	10310700	14885300	59484.5
27	-1.02957e+007	-1.03157e+007	-1.48928e+007	1.31014e+000	10295700	10315700	14892800	56869.2			91.3	0.5	37.5	6.731	27	-1.02955e+007	-1.03172e+007	-1.48905e+007	1.31014e+000	10295500	10317200	14890500	56862.4
28	-1.02959e+007	-1.03191e+007	-1.48901e+007	1.54902e+000	10295900	10319100	14890100	67234.8			90.2	0.5	37.4	13.1822	28	-1.02955e+007	-1.03211e+007	-1.48866e+007	1.54902e+000	10295500	10321100	14886600	67221.6
29	-1.03042e+007	-1.03212e+007	-1.49221e+007	1.41782e+000	10304200	10321200	14922100	61716.1			92.4	0.5	36.6	0.994033	29	-1.03043e+007	-1.03225e+007	-1.49211e+007	1.41782e+000	10304300	10322500	14921100	61715.2
30	-1.03072e+007	-1.03272e+007	-1.49283e+007	1.40413e+000	10307200	10327200	14928300	61172.2			91.4	0.5	36.2	5.07803	30	-1.03071e+007	-1.03289e+007	-1.49263e+007	1.40413e+000	10307100	10328900	14926300	61167.1
31	-1.03081e+007	-1.03309e+007	-1.49282e+007	1.50258e+000	10308100	10330900	14928200	65473.5			90.3	0.5	36	8.91627	31	-1.03079e+007	-1.03334e+007	-1.49251e+007	1.50258e+000	10307900	10333400	14925100	65464.6
32	-1.00992e+007	-1.01239e+007	-1.44071e+007	1.31264e+000	10099200	10123900	14407100	53992.6			29.2	0.5	59.4	-0.584855	32	-1.00985e+007	-1.01238e+007	-1.44077e+007	1.31264e+000	10098500	10123800	14407700	53993.1
33	-1.00894e+007	-1.01141e+007	-1.43771e+007	1.58223e+000	10089400	10114100	14377100	64875.4			29.6	0.5	60.6	-0.201695	33	-1.00886e+007	-1.01141e+007	-1.43776e+007	1.58223e+000	10088600	10114100	14377600	64875.6
34	-1.01087e+007	-1.01326e+007	-1.44334e+007	1.44726e+000	10108700	10132600	14433400	59698.1			28.6	0.5	58.3	-1.89221	34	-1.01075e+007	-1.01326e+007	-1.44345e+007	1.44726e+000	10107500	10132600	14434500	59700
35	-9.77878e+006	-9.82953e+006	-1.32663e+007	1.10337e+000	9778780	9829530	13266300	40365.8			65.1	0.5	98.9	107.221	35	-9.77149e+006	-9.82848e+006	-1.32376e+007	1.10337e+000	9771490	9828480	13237600	40258.6
36	-1.01050e+007	-1.01483e+007	-1.45013e+007	1.02078e+000	10105000	10148300	14501300	42348.7			49.4	0.5	56	-28.7386	36	-1.00968e+007	-1.01495e+007	-1.45141e+007	1.02078e+000	10096800	10149500	14514100	42377.5
37	-1.00955e+007	-1.01414e+007	-1.44822e+007	1.49883e+000	10095500	10141400	14482200	62045.7			49.3	0.5	57	-46.7599	37	-1.00875e+007	-1.01427e+007	-1.44958e+007	1.49883e+000	10087500	10142700	14495800	62092.4
38	-1.01101e+007	-1.01524e+007	-1.45126e+007	1.01870e+000	10110100	10152400	14512600	42316.1			50.3	0.5	55.5	-33.3081	38	-1.01019e+007	-1.01538e+007	-1.45267e+007	1.01870e+000	10101900	10153800	14526700	42349.4
39	-1.01211e+007	-1.01599e+007	-1.45324e+007	1.10811e+000	10121100	10159900	14532400	46137.4			50.8	0.5	54.5	-32.8969	39	-1.01130e+007	-1.01611e+007	-1.45456e+007	1.10811e+000	10113000	10161100	14545600	46170.3
40	-1.01322e+007	-1.01675e+007	-1.45524e+007	1.05659e+000	10132200	10167500	14552400	44095.7			50.9	0.5	53.5	-25.7663	40	-1.01241e+007	-1.01684e+007	-1.45641e+007	1.05659e+000	10124100	10168400	14564100	44121.5
41	-1.01344e+007	-1.01694e+007	-1.45580e+007	8.26689e-001	10134400	10169400	14558000	34522			49.8	0.5	53.4	-16.3923	41	-1.01262e+007	-1.01700e+007	-1.45685e+007	8.26689e-001	10126200	10170000	14568500	34538.4
42	-1.01339e+007	-1.01691e+007	-1.45571e+007	6.39677e-001	10133900	10169100	14557100	26709.7			48.8	0.5	53.5	-14.4653	42	-1.01259e+007	-1.01698e+007	-1.45683e+007	6.39677e-001	10125900	10169800	14568300	26724.2
43	-9.81197e+006	-1.00791e+007	-1.31524e+007	1.15420e+000	9811970	10079100	13152400	42446.6			72.8	0.5	91.2	302.336	43	-9.79423e+006	-1.01069e+007	-1.30521e+007	1.15420e+000	9794230	10106900	13052100	42144.3
44	-9.81650e+006	-1.01255e+007	-1.31245e+007	1.51332e+000	9816500	10125500	13124500	55678.2			73	0.5	90	443.761	44	-9.79651e+006	-1.01569e+007	-1.30115e+007	1.51332e+000	9796510	10156900	13011500	55234.4
45	-9.81585e+006	-1.00859e+007	-1.31615e+007	1.10479e+000	9815850	10085900	13161500	40679.7			72	0.5	90.2	307.601	45	-9.79645e+006	-1.01075e+007	-1.30606e+007	1.10479e+000	9796450	10107500	13060600	40372.1
46	-9.82133e+006	-1.00579e+007	-1.32119e+007	1.17270e+000	9821330	10057900	13211900	43298.3			71.5	0.5	90.6	280.929	46	-9.80479e+006	-1.00769e+007	-1.31253e+007	1.17270e+000	9804790	10076900	13125300	43017.3
47	-9.82577e+006	-1.01095e+007	-1.31784e+007	1.46507e+000	9825770	10109500	13178400	54106.5			71.5	0.5	88.8	412.37	47	-9.80583e+006	-1.01264e+007	-1.30800e+007	1.46507e+000	9805830	10126400	13080000	53694.1
48	-9.83049e+006	-1.00613e+007	-1.32459e+007	1.16900e+000	9830490	10061300	13245900	43301.5			70.7	0.5	89.2	279.189	48	-9.81343e+006	-1.00716e+007	-1.31659e+007	1.16900e+000	9813430	10071600	13165900	43022.3
49	-9.82690e+006	-1.00261e+007	-1.32664e+007	1.30674e+000	9826900	10026100	13266400	48386.5			70.2	0.5	89.8	295.535	49	-9.81053e+006	-1.00322e+007	-1.31934e+007	1.30674e+000	9810530	10032200	13193400	48091
50	-9.84076e+006	-1.00366e+007	-1.33126e+007	1.48393e+000	9840760	10036600	13312600	55209.8			70.1	0.5	87.7	345.586	50	-9.82289e+006	-1.00285e+007	-1.32477e+007	1.48393e+000	9822890	10028500	13247700	54864.2
51	-9.84282e+006	-9.99593e+006	-1.33617e+007	1.39921e+000	9842820	9995930	13361700	52156			69.4	0.5	88.2	282.48	51	-9.82710e+006	-9.98494e+006	-1.33084e+007	1.39921e+000	9827100	9984940	13308400	51873.5
52	-9.83985e+006	-9.96794e+006	-1.33775e+007	1.43143e+000	9839850	9967940	13377500	53341.4			69	0.5	89	260.6	52	-9.82560e+006	-9.95717e+006	-1.33301e+007	1.43143e+000	9825600	9957170	13330100	53080.8
53	-1.01333e+007	-1.01578e+007	-1.45116e+007	8.32617e-001	10133300	10157800	14511600	34626.9			29.4	0.5	55.2	-1.82559	53	-1.01317e+007	-1.01578e+007	-1.45132e+007	8.32617e-001	10131700	10157800	14513200	34628.8
54	-1.01239e+007	-1.01486e+007	-1.44837e+007	1.41327e+000	10123900	10148600	14483700	58601.8			29.4	0.5	56.3	-3.59978	54	-1.01224e+007	-1.01487e+007	-1.44853e+007	1.41327e+000	10122400	10148700	14485300	58605.4
55	-1.01299e+007	-1.01550e+007	-1.45035e+007	1.28028e+000	10129900	10155000	14503500	53196.9			30.5	0.5	55.5	-5.25179	55	-1.01282e+007	-1.01551e+007	-1.45057e+007	1.28028e+000	10128200	10155100	14505700	53202.1
56	-1.01376e+007	-1.01625e+007	-1.45265e+007	1.04080e+000	10137600	10162500	14526500	43351.4			30.3	0.5	54.6	-2.67069	56	-1.01355e+007	-1.01625e+007	-1.45285e+007	1.04080e+000	10135500	10162500	14528500	43354
57	-1.01427e+007	-1.01671e+007	-1.45402e+007	1.03409e+000	10142700	10167100	14540200	43135.4			29.9	0.5	54	-3.55379	57	-1.01408e+007	-1.01672e+007	-1.45423e+007	1.03409e+000	10140800	10167200	14542300	43138.9
58	-1.01370e+007	-1.01625e+007	-1.45273e+007	1.41705e+000	10137000	10162500	14527300	59025			31.6	0.5	54.6	-7.83458	58	-1.01351e+007	-1.01627e+007	-1.45300e+007	1.41705e+000	10135100	10162700	14530000	59032.8
59	-1.01458e+007	-1.01707e+007	-1.45521e+007	1.36752e+000	10145800	10170700	14552100	57112.5			31.2	0.5	53.6	-6.64647	59	-1.01437e+007	-1.01709e+007	-1.45547e+007	1.36752e+000	10143700	10170900	14554700	57119.2
60	-1.01527e+007	-1.01773e+007	-1.45718e+007	1.37146e+000	10152700	10177300	14571800	57397.2			30.7	0.5	52.8	-7.42873	60	-1.01509e+007	-1.01775e+007	-1.45744e+007	1.37146e+000	10150900	10177500	14574400	57404.7
61	-1.01342e+007	-1.01581e+007	-1.45122e+007	1.23525e+000	10134200	10158100	14512200	51376.7			28.6	0.5	55.1	-2.14522	61	-1.01327e+007	-1.01581e+007	-1.45136e+007	1.23525e+000	10132700	10158100	14513600	51378.9
62	-9.88346e+006	-9.90106e+006	-1.37122e+007	1.89582e+000	9883460	9901060	13712200	72430.9			127	0.5	86.4	24.5238	62	-9.87980e+006	-9.89983e+006	-1.37108e+007	1.89582e+000	9879800	9899830	13710800	72406.4
63	-9.88545e+006	-9.90413e+006	-1.37227e+007	2.20676e+000	9885450	9904130	13722700	84399.8			126	0.5	86	28.9901	63	-9.88172e+006	-9.90286e+006	-1.37213e+007	2.20676e+000	9881720	9902860	13721300	84370.8
64	-9.88701e+006	-9.90458e+006	-1.37230e+007	9.76098e-001	9887010	9904580	13723000	37336.3			129	0.5	85.9	12.2703	64	-9.88336e+006	-9.90338e+006	-1.37217e+007	9.76098e-001	9883360	9903380	13721700	37324
65	-9.87866e+006	-9.89608e+006	-1.36966e+007	1.43698e+000	9878660	9896080	13696600	54808.6			128	0.5	87	15.5154	65	-9.87504e+006	-9.89500e+006	-1.36958e+007	1.43698e+000	9875040	9895000	13695800	54793
66	-9.87724e+006	-9.89429e+006	-1.36907e+007	1.17828e+000	9877240	9894290	13690700	44913.8			130	0.5	87.1	12.4531	66	-9.87358e+006	-9.89321e+006	-1.36900e+007	1.17828e+000	9873580	9893210	13690000	44901.4
67	-9.88548e+006	-9.90253e+006	-1.37162e+007	8.95277e-001	9885480	9902530	13716200	34220.9			130	0.5	86.2	11.7069	67	-9.88191e+006	-9.90130e+006	-1.37147e+007	8.95277e-001	9881910	9901300	13714700	34209.2
68	-9.89271e+006	-9.90963e+006	-1.37380e+007	8.86388e-001	9892710	9909630	13738000	33961.7			130	0.5	85.3	11.5723	68	-9.88961e+006	-9.90845e+006	-1.37362e+007	8.86388e-001	9889610	9908450	13736200	33950.1
69	-9.87884e+006	-9.89517e+006	-1.36927e+007	1.09177e+000	9878840	9895170	13692700	41627.6			131	0.5	87	12.4067	69	-9.87512e+006	-9.89404e+006	-1.36918e+007	1.09177e+000	9875120	9894040	13691800	41615.2
70	-9.88690e+006	-9.90332e+006	-1.37180e+007	1.02797e+000	9886900	9903320	13718000	39302.5			131	0.5	86	13.7143	70	-9.88336e+006	-9.90208e+006	-1.37164e+007	1.02797e+000	9883360	9902080	13716400	39288.8
71	-9.89553e+006	-9.91179e+006	-1.37439e+007	1.04870e+000	9895530	9911790	13743900	40208.5			131	0.5	85.1	17.2475	71	-9.89202e+006	-9.91030e+006	-1.37414e+007	1.04870e+000	9892020	9910300	13741400	40191.2
72	-9.88086e+006	-9.89670e+006	-1.36970e+007	1.04281e+000	9880860	9896700	13697000	39780.8			132	0.5	86.8	13.7572	72	-9.87723e+006	-9.89546e+006	-1.36955e+007	1.04281e+000	9877230	9895460	13695500	39767.1
73	-9.88877e+006	-9.90475e+006	-1.37219e+007	1.06745e+000	9888770	9904750	13721900	40830.7			132	0.5	85.9	14.9074	73	-9.88513e+006	-9.90343e+006	-1.37202e+007	1.06745e+000	9885130	9903430	13720200	40815.8
74	-9.89739e+006	-9.91314e+006	-1.37476e+007	1.10517e+000	9897390	9913140	13747600	42392.2			132	0.5	84.9	17.3901	74	-9.89358e+006	-9.91168e+006	-1.37455e+007	1.10517e+000	9893580	9911680	13745500	42374.8
75	-9.79244e+006	-9.84141e+006	-1.33103e+007	1.64751e+000	9792440	9841410	13310300	60556.5			65	0.5	97.2	159.961	75	-9.78504e+006	-9.83846e+006	-1.32830e+007	1.64751e+000	9785040	9838460	13283000	60396.5
76	-9.78233e+006	-9.84289e+006	-1.32675e+007	1.34558e+000	9782330	9842890	13267500	49272.3			65.9	0.5	98.2	142.606	76	-9.77445e+006	-9.84262e+006	-1.32356e+007	1.34558e+000	9774450	9842620	13235600	49129.7
77	-9.78080e+006	-9.85541e+006	-1.32487e+007	1.90586e+000	9780800	9855410	13248700	69723.6			67	0.5	97.9	232.29	77	-9.77186e+006	-9.85693e+006	-1.32107e+007	1.90586e+000	9771860	9856930	13210700	69491.3
78	-9.79616e+006	-9.85758e+006	-1.33093e+007	2.30927e+000	9796160	9857580	13309300	84956.2			65.9	0.5	96.5	244.968	78	-9.78820e+006	-9.85609e+006	-1.32783e+007	2.30927e+000	9788200	9856090	13278300	84711.2
79	-9.74982e+006	-9.81071e+006	-1.31668e+007	8.58203e-001	9749820	9810710	13166800	31079.2			66.7	0.5	102	88.327	79	-9.74236e+006	-9.81379e+006	-1.31333e+007	8.58203e-001	9742360	9813790	13133300	30990.9
80	-9.75067e+006	-9.81865e+006	-1.31623e+007	1.04850e+000	9750670	9818650	13162300	37973.8			67.6	0.5	102	111.695	80	-9.74303e+006	-9.82302e+006	-1.31268e+007	1.04850e+000	9743030	9823020	13126800	37862.1
81	-9.75030e+006	-9.82628e+006	-1.31532e+007	9.89229e-001	9750300	9826280	13153200	35814.5			68.7	0.5	102	111.663	81	-9.74231e+006	-9.83228e+006	-1.31146e+007	9.89229e-001	9742310	9832280	13114600	35702.8
82	-9.93089e+006	-1.00345e+007	-1.42099e+007	2.90515e+000	9930890	10034500	14209900	116350			94.8	0.5	72.9	-262.596	82	-9.94307e+006	-1.00418e+007	-1.42277e+007	2.90515e+000	9943070	10041800	14227700	116612
83	-9.94141e+006	-1.00463e+007	-1.42476e+007	1.93041e+000	9941410	10046300	14247600	77616.5			94.8	0.5	71.2	-167.209	83	-9.94944e+006	-1.00529e+007	-1.42669e+007	1.93041e+000	9949440	10052900	14266900	77783.7
84	-9.92435e+006	-1.00444e+007	-1.42571e+007	1.91643e+000	9924350	10044400	14257100	77046.7			93.5	0.5	71.8	-209.209	84	-9.93589e+006	-1.00529e+007	-1.42805e+007	1.91643e+000	9935890	10052900	14280500	77255.9
85	-9.91383e+006	-1.00343e+007	-1.42263e+007	2.20260e+000	9913830	10034300	14226300	88258.2			93.4	0.5	73.5	-244.846	85	-9.92839e+006	-1.00433e+007	-1.42484e+007	2.20260e+000	9928390	10043300	14248400	88503.1
86	-9.75333e+006	-9.80310e+006	-1.31888e+007	8.44545e-001	9753330	9803100	13188800	30631.3			65.2	0.5	102	80.7235	86	-9.74624e+006	-9.80337e+006	-1.31595e+007	8.44545e-001	9746240	9803370	13159500	30550.5
87	-9.74930e+006	-9.79411e+006	-1.31813e+007	8.70753e-001	9749300	9794110	13181300	31542.9			64.6	0.5	103	78.1779	87	-9.74261e+006	-9.79402e+006	-1.31540e+007	8.70753e-001	9742610	9794020	13154000	31464.7
88	-9.74433e+006	-9.79386e+006	-1.31612e+007	7.76775e-001	9744330	9793860	13161200	28086.9			65.4	0.5	103	73.8548	88	-9.73729e+006	-9.79472e+006	-1.31316e+007	7.76775e-001	9737290	9794720	13131600	28013
89	-9.74790e+006	-9.80271e+006	-1.31670e+007	6.45491e-001	9747900	9802710	13167000	23364.9			66	0.5	103	64.2697	89	-9.74061e+006	-9.80434e+006	-1.31355e+007	6.45491e-001	9740610	9804340	13135500	23300.6
90	-9.76304e+006	-9.81018e+006	-1.32214e+007	9.02433e-001	9763040	9810180	13221400	32841.9			64.8	0.5	101	85.8963	90	-9.75593e+006	-9.80956e+006	-1.31929e+007	9.02433e-001	9755930	9809560	13192900	32756
91	-9.75715e+006	-9.81344e+006	-1.31941e+007	9.83323e-001	9757150	9813440	13194100	35704.5			65.9	0.5	102	99.5936	91	-9.74972e+006	-9.81469e+006	-1.31624e+007	9.83323e-001	9749720	9814690	13162400	35604.9
92	-9.66459e+006	-9.71460e+006	-1.29146e+007	1.87303e+000	9664590	9714600	12914600	65895.4			75.3	0.5	113	176.52	92	-9.65775e+006	-9.71919e+006	-1.28821e+007	1.87303e+000	9657750	9719190	12882100	65718.9
93	-9.66431e+006	-9.71404e+006	-1.29140e+007	2.04611e+000	9664310	9714040	12914000	71978.1			76.6	0.5	113	189.858	93	-9.65756e+006	-9.71842e+006	-1.28821e+007	2.04611e+000	9657560	9718420	12882100	71788.2
94	-9.66537e+006	-9.71509e+006	-1.29173e+007	1.79239e+000	9665370	9715090	12917300	63075.9			73.9	0.5	113	165.938	94	-9.65870e+006	-9.71999e+006	-1.28851e+007	1.79239e+000	9658700	9719990	12885100	62910
95	-9.65504e+006	-9.66876e+006	-1.29912e+007	1.34458e+000	9655040	9668760	12991200	47459.8			39.7	0.5	114	43.1949	95	-9.65074e+006	-9.66599e+006	-1.29842e+007	1.34458e+000	9650740	9665990	12984200	47416.6
96	-9.64944e+006	-9.66275e+006	-1.29722e+007	1.82766e+000	9649440	9662750	12972200	64376.2			39.1	0.5	114	62.3551	96	-9.64539e+006	-9.65985e+006	-1.29644e+007	1.82766e+000	9645390	9659850	12964400	64313.9
97	-9.64248e+006	-9.65539e+006	-1.29491e+007	2.41115e+000	9642480	9655390	12949100	84711.8			38.5	0.5	115	83.3734	97	-9.63821e+006	-9.65242e+006	-1.29413e+007	2.41115e+000	9638210	9652420	12941300	84628.4
98	-9.74922e+006	-9.76902e+006	-1.33068e+007	2.16623e+000	9749220	9769020	13306800	79154			25.6	0.5	102	28.4721	98	-9.74536e+006	-9.76775e+006	-1.33054e+007	2.16623e+000	9745360	9767750	13305400	79125.5
99	-9.74647e+006	-9.76645e+006	-1.32990e+007	2.32574e+000	9746470	9766450	13299000	84908.1			26.8	0.5	102	27.7392	99	-9.74243e+006	-9.76523e+006	-1.32981e+007	2.32574e+000	9742430	9765230	13298100	84880.4
100	-9.76058e+006	-9.78121e+006	-1.33452e+007	1.97188e+000	9760580	9781210	13345200	72353.9			26.9	0.5	100	23.0755	100	-9.75726e+006	-9.78006e+006	-1.33439e+007	1.97188e+000	9757260	9780060	13343900	72330.8
101	-9.76265e+006	-9.78288e+006	-1.33500e+007	1.82448e+000	9762650	9782880	13350000	66982.8			25.7	0.5	100	21.2689	101	-9.75949e+006	-9.78176e+006	-1.33486e+007	1.82448e+000	9759490	9781760	13348600	66961.6
102	-9.74525e+006	-9.76337e+006	-1.32876e+007	1.70484e+000	9745250	9763370	13287600	62171.3			24	0.5	103	19.1206	102	-9.74153e+006	-9.76223e+006	-1.32867e+007	1.70484e+000	9741530	9762230	13286700	62152.1
103	-9.75528e+006	-9.77419e+006	-1.33218e+007	1.81558e+000	9755280	9774190	13321800	66456.1			24.3	0.5	101	25.9383	103	-9.75137e+006	-9.77282e+006	-1.33201e+007	1.81558e+000	9751370	9772820	13320100	66430.2
104	-9.52956e+006	-9.54119e+006	-1.25953e+007	2.15416e+000	9529560	9541190	12595300	72724.7			23.6	0.5	129	60.9333	104	-9.52450e+006	-9.53860e+006	-1.25898e+007	2.15416e+000	9524500	9538600	12589800	72663.8
105	-9.53531e+006	-9.54721e+006	-1.26141e+007	2.73953e+000	9535310	9547210	12614100	92683			24.7	0.5	128	78.2232	105	-9.53059e+006	-9.54461e+006	-1.26083e+007	2.73953e+000	9530590	9544610	12608300	92604.8
106	-9.52195e+006	-9.53355e+006	-1.25717e+007	1.49465e+000	9521950	9533550	12571700	50324.2			22.8	0.5	130	40.395	106	-9.51687e+006	-9.53106e+006	-1.25666e+007	1.49465e+000	9516870	9531060	12566600	50283.8
107	-1.04443e+007	-1.04525e+007	-1.54049e+007	1.16218e+000	10444300	10452500	15404900	53049.8			30.4	0.5	19.8	-21.2882	107	-1.04427e+007	-1.04535e+007	-1.54106e+007	1.16218e+000	10442700	10453500	15410600	53071.1
108	-1.04519e+007	-1.04599e+007	-1.54275e+007	1.46449e+000	10451900	10459900	15427500	67003			30.9	0.5	18.9	-26.3711	108	-1.04504e+007	-1.04608e+007	-1.54331e+007	1.46449e+000	10450400	10460800	15433100	67029.4
109	-1.04618e+007	-1.04692e+007	-1.54560e+007	1.38400e+000	10461800	10469200	15456000	63504.6			31.2	0.5	17.8	-21.8768	109	-1.04602e+007	-1.04701e+007	-1.54610e+007	1.38400e+000	10460200	10470100	15461000	63526.4
110	-9.50596e+006	-9.51712e+006	-1.25205e+007	1.08460e+000	9505960	9517120	12520500	36306.7			24.8	0.5	132	28.7272	110	-9.50167e+006	-9.51472e+006	-1.25150e+007	1.08460e+000	9501670	9514720	12515000	36278
111	-9.49688e+006	-9.50780e+006	-1.24915e+007	1.01692e+000	9496880	9507800	12491500	33929.2			25	0.5	133	29.6843	111	-9.49232e+006	-9.50517e+006	-1.24853e+007	1.01692e+000	9492320	9505170	12485300	33899.5
112	-9.49774e+006	-9.50856e+006	-1.24938e+007	1.07002e+000	9497740	9508560	12493800	35710.5			25.9	0.5	133	30.4916	112	-9.49350e+006	-9.50601e+006	-1.24876e+007	1.07002e+000	9493500	9506010	12487600	35680
113	-9.50783e+006	-9.51897e+006	-1.25262e+007	1.29782e+000	9507830	9518970	12526200	43472.6			25.7	0.5	132	34.6678	113	-9.50359e+006	-9.51655e+006	-1.25206e+007	1.29782e+000	9503590	9516550	12520600	43437.9
114	-9.51245e+006	-9.52368e+006	-1.25409e+007	1.32690e+000	9512450	9523680	12540900	44520.8			23.6	0.5	131	36.0135	114	-9.50773e+006	-9.52120e+006	-1.25355e+007	1.32690e+000	9507730	9521200	12535500	44484.8
115	-9.50265e+006	-9.51385e+006	-1.25105e+007	8.47800e-001	9502650	9513850	12510500	28347.4			23.9	0.5	132	23.3298	115	-9.49787e+006	-9.51134e+006	-1.25050e+007	8.47800e-001	9497870	9511340	12505000	28324
116	-1.04720e+007	-1.04791e+007	-1.54861e+007	1.37046e+000	10472000	10479100	15486100	63075.7			31.3	0.5	16.6	-22.4372	116	-1.04705e+007	-1.04800e+007	-1.54912e+007	1.37046e+000	10470500	10480000	15491200	63098.2
117	-1.04741e+007	-1.04816e+007	-1.54943e+007	1.26850e+000	10474100	10481600	15494300	58429.5			30.2	0.5	16.3	-22.9579	117	-1.04725e+007	-1.04826e+007	-1.54999e+007	1.26850e+000	10472500	10482600	15499900	58452.5
118	-1.04760e+007	-1.04841e+007	-1.55025e+007	1.24132e+000	10476000	10484100	15502500	57222.7			29.1	0.5	16	-24.4517	118	-1.04746e+007	-1.04852e+007	-1.55084e+007	1.24132e+000	10474600	10485200	15508400	57247.1
119	-1.05168e+007	-1.05178e+007	-1.55996e+007	7.51620e-001	10516800	10517800	15599600	35004			40.7	0.5	11.9	-11.5124	119	-1.05166e+007	-1.05188e+007	-1.56036e+007	7.51620e-001	10516600	10518800	15603600	35015.5
120	-1.05161e+007	-1.05181e+007	-1.56015e+007	1.11425e-001	10516100	10518100	15601500	5189.87			41.1	0.5	11.8	-1.09617	120	-1.05154e+007	-1.05187e+007	-1.56044e+007	1.11425e-001	10515400	10518700	15604400	5190.96
121	-1.05267e+007	-1.05274e+007	-1.56287e+007	6.77104e-001	10526700	10527400	15628700	31626.5			40.9	0.5	10.9	-9.2003	121	-1.05265e+007	-1.05282e+007	-1.56323e+007	6.77104e-001	10526500	10528200	15632300	31635.7
122	-1.05266e+007	-1.05278e+007	-1.56305e+007	9.88916e-001	10526600	10527800	15630500	46197.4			40.2	0.5	10.9	-12.5692	122	-1.05263e+007	-1.05286e+007	-1.56339e+007	9.88916e-001	10526300	10528600	15633900	46210
123	-1.05163e+007	-1.05177e+007	-1.55994e+007	1.24471e+000	10516300	10517700	15599400	57965.6			39.8	0.5	12	-19.9254	123	-1.05161e+007	-1.05187e+007	-1.56036e+007	1.24471e+000	10516100	10518700	15603600	57985.5
124	-9.78610e+006	-9.88387e+006	-1.32419e+007	2.59289e+000	9786100	9883870	13241900	94965.1			68.5	0.5	97.1	349.412	124	-9.77651e+006	-9.88939e+006	-1.31972e+007	2.59289e+000	9776510	9889390	13197200	94615.7
125	-9.79963e+006	-9.87371e+006	-1.33074e+007	2.25546e+000	9799630	9873710	13307400	83043.8			66.8	0.5	95.8	263.223	125	-9.79100e+006	-9.87350e+006	-1.32723e+007	2.25546e+000	9791000	9873500	13272300	82780.6
126	-1.01208e+007	-1.02538e+007	-1.42399e+007	1.77894e+000	10120800	10253800	14239900	72735.6			80.9	0.5	56.1	259.639	126	-1.01115e+007	-1.02628e+007	-1.41929e+007	1.77894e+000	10111500	10262800	14192900	72476
127	-1.01310e+007	-1.02400e+007	-1.42955e+007	1.89587e+000	10131000	10240000	14295500	77831.7			82	0.5	55.4	228.379	127	-1.01233e+007	-1.02460e+007	-1.42578e+007	1.89587e+000	10123300	10246000	14257800	77603.3
128	-1.01322e+007	-1.02569e+007	-1.42833e+007	1.55526e+000	10132200	10256900	14283300	63841.5			80.9	0.5	54.6	223.328	128	-1.01231e+007	-1.02661e+007	-1.42370e+007	1.55526e+000	10123100	10266100	14237000	63618.2
129	-1.01335e+007	-1.02910e+007	-1.42545e+007	1.71257e+000	10133500	10291000	14254500	70258.2			79.1	0.5	54.7	259.002	129	-1.01245e+007	-1.03078e+007	-1.42009e+007	1.71257e+000	10124500	10307800	14200900	69999.2
130	-9.74001e+006	-9.76524e+006	-1.31722e+007	8.96920e-001	9740010	9765240	13172200	32406.5			61.7	0.5	104	70.3426	130	-9.73397e+006	-9.76288e+006	-1.31499e+007	8.96920e-001	9733970	9762880	13149900	32336.1
131	-9.72981e+006	-9.75445e+006	-1.31413e+007	8.92305e-001	9729810	9754450	13141300	32127.9			61.4	0.5	105	67.3782	131	-9.72401e+006	-9.75259e+006	-1.31195e+007	8.92305e-001	9724010	9752590	13119500	32060.5
132	-9.73717e+006	-9.76190e+006	-1.31639e+007	4.30870e-001	9737170	9761900	13163900	15552.8			61.3	0.5	105	32.2163	132	-9.73143e+006	-9.75983e+006	-1.31425e+007	4.30870e-001	9731430	9759830	13142500	15520.5
133	-1.02397e+007	-1.02480e+007	-1.47739e+007	7.85000e-001	10239700	10248000	14773900	33591.2			99.5	0.5	43.5	-13.7007	133	-1.02360e+007	-1.02488e+007	-1.47809e+007	7.85000e-001	10236000	10248800	14780900	33604.9
134	-1.02534e+007	-1.02595e+007	-1.48073e+007	9.63915e-001	10253400	10259500	14807300	41396.6			99.5	0.5	42.1	-15.7322	134	-1.02503e+007	-1.02603e+007	-1.48136e+007	9.63915e-001	10250300	10260300	14813600	41412.3
135	-1.02458e+007	-1.02539e+007	-1.47920e+007	9.16653e-001	10245800	10253900	14792000	39299			100	0.5	42.8	-15.4654	135	-1.02423e+007	-1.02547e+007	-1.47987e+007	9.16653e-001	10242300	10254700	14798700	39314.5
136	-1.00379e+007	-1.00694e+007	-1.42457e+007	1.98755e+000	10037900	10069400	14245700	80328.9			83.4	0.5	63.5	91.8618	136	-1.00020e+007	-1.00630e+007	-1.42553e+007	1.98755e+000	10002000	10063000	14255300	80237
137	-1.00613e+007	-1.01759e+007	-1.40747e+007	2.18122e+000	10061300	10175900	14074700	87519.7			81.2	0.5	62.1	375.039	137	-1.00480e+007	-1.01599e+007	-1.40361e+007	2.18122e+000	10048000	10159900	14036100	87144.7
138	-1.00657e+007	-1.01004e+007	-1.41681e+007	2.03443e+000	10065700	10100400	14168100	81949.8			82.7	0.5	62.1	244.129	138	-1.00551e+007	-1.00743e+007	-1.41509e+007	2.03443e+000	10055100	10074300	14150900	81705.7
139	-1.03214e+007	-1.03239e+007	-1.50023e+007	1.91354e+000	10321400	10323900	15002300	83870.3			103	0.5	34.6	-29.3904	139	-1.03196e+007	-1.03247e+007	-1.50075e+007	1.91354e+000	10319600	10324700	15007500	83899.7
140	-1.03345e+007	-1.03373e+007	-1.50442e+007	1.88477e+000	10334500	10337300	15044200	82963			104	0.5	32.9	-24.8782	140	-1.03325e+007	-1.03380e+007	-1.50489e+007	1.88477e+000	10332500	10338000	15048900	82987.9
141	-1.03243e+007	-1.03284e+007	-1.50178e+007	1.95558e+000	10324300	10328400	15017800	85839.9			104	0.5	34	-31.3002	141	-1.03223e+007	-1.03292e+007	-1.50233e+007	1.95558e+000	10322300	10329200	15023300	85871.2
142	-9.57359e+006	-9.95416e+006	-1.42391e+007	2.04302e+000	9573590	9954160	14239100	80449.7			67.7	0.5	81.6	-447.375	142	-9.48710e+006	-9.96030e+006	-1.43506e+007	2.04302e+000	9487100	9960300	14350600	80897.1
143	-9.35459e+006	-9.99165e+006	-1.46113e+007	1.84429e+000	9354590	9991650	14611300	74278.7			68.9	0.5	80.1	-764.45	143	-9.23026e+006	-1.00051e+007	-1.47905e+007	1.84429e+000	9230260	10005100	14790500	75043.2
144	-9.50251e+006	-9.91812e+006	-1.41629e+007	2.04881e+000	9502510	9918120	14162900	79812			69.1	0.5	81.4	-218.877	144	-9.37174e+006	-9.91207e+006	-1.42689e+007	2.04881e+000	9371740	9912070	14268900	80030.8
145	-1.05290e+007	-1.05345e+007	-1.56276e+007	6.56425e-001	10529000	10534500	15627600	30669.6			101	0.5	10.2	-13.7007	145	-1.05306e+007	-1.05374e+007	-1.56312e+007	6.56425e-001	10530600	10537400	15631200	30683.3
146	-1.05360e+007	-1.05416e+007	-1.56490e+007	8.41480e-001	10536000	10541600	15649000	39400.3			101	0.5	9.34	-17.7169	146	-1.05376e+007	-1.05444e+007	-1.56527e+007	8.41480e-001	10537600	10544400	15652700	39418.1
147	-1.05356e+007	-1.05420e+007	-1.56471e+007	8.52062e-001	10535600	10542000	15647100	39890.2			99.9	0.5	9.38	-16.1426	147	-1.05371e+007	-1.05447e+007	-1.56503e+007	8.52062e-001	10537100	10544700	15650300	39906.3
148	-1.05286e+007	-1.05348e+007	-1.56256e+007	6.99621e-001	10528600	10534800	15625600	32682.8			100	0.5	10.2	-12.9787	148	-1.05300e+007	-1.05374e+007	-1.56288e+007	6.99621e-001	10530000	10537400	15628800	32695.8
149	-1.05229e+007	-1.05287e+007	-1.56084e+007	7.60016e-001	10522900	10528700	15608400	35442.2			100	0.5	10.9	-14.6332	149	-1.05244e+007	-1.05314e+007	-1.56117e+007	7.60016e-001	10524400	10531400	15611700	35456.9
150	-1.05285e+007	-1.05427e+007	-1.56174e+007	6.60761e-001	10528500	10542700	15617400	30858.4			90.8	0.5	10.2	-7.49506	150	-1.05296e+007	-1.05460e+007	-1.56183e+007	6.60761e-001	10529600	10546000	15618300	30865.9
151	-1.05356e+007	-1.05497e+007	-1.56391e+007	8.46696e-001	10535600	10549700	15639100	39627.7			90.9	0.5	9.34	-9.61168	151	-1.05366e+007	-1.05531e+007	-1.56400e+007	8.46696e-001	10536600	10553100	15640000	39637.3
152	-1.05352e+007	-1.05502e+007	-1.56373e+007	8.50464e-001	10535200	10550200	15637300	39798.9			89.9	0.5	9.38	-10.339	152	-1.05364e+007	-1.05542e+007	-1.56380e+007	8.50464e-001	10536400	10554200	15638000	39809.3
153	-1.05282e+007	-1.05432e+007	-1.56154e+007	6.96747e-001	10528200	10543200	15615400	32534.4			90	0.5	10.2	-8.44518	153	-1.05293e+007	-1.05471e+007	-1.56162e+007	6.96747e-001	10529300	10547100	15616200	32542.9
154	-1.05221e+007	-1.05368e+007	-1.55970e+007	8.07080e-001	10522100	10536800	15597000	37616.2			90.4	0.5	10.9	-9.75307	154	-1.05232e+007	-1.05405e+007	-1.55979e+007	8.07080e-001	10523200	10540500	15597900	37626
155	-1.05287e+007	-1.05493e+007	-1.56117e+007	7.26553e-001	10528700	10549300	15611700	33925.9			80.8	0.5	10.2	-8.56158	155	-1.05301e+007	-1.05553e+007	-1.56111e+007	7.26553e-001	10530100	10555300	15611100	33934.4
156	-1.05358e+007	-1.05562e+007	-1.56337e+007	8.67628e-001	10535800	10556200	15633700	40602			80.8	0.5	9.34	-11.1523	156	-1.05372e+007	-1.05624e+007	-1.56333e+007	8.67628e-001	10537200	10562400	15633300	40613.2
157	-1.05357e+007	-1.05567e+007	-1.56329e+007	8.24474e-001	10535700	10556700	15632900	38580.9			79.9	0.5	9.37	-10.0277	157	-1.05371e+007	-1.05629e+007	-1.56323e+007	8.24474e-001	10537100	10562900	15632300	38590.9
158	-1.05286e+007	-1.05496e+007	-1.56107e+007	6.78455e-001	10528600	10549600	15610700	31677.9			79.9	0.5	10.2	-8.14256	158	-1.05300e+007	-1.05559e+007	-1.56100e+007	6.78455e-001	10530000	10555900	15610000	31686
159	-1.05224e+007	-1.05433e+007	-1.55915e+007	8.44679e-001	10522400	10543300	15591500	39363.3			80.4	0.5	10.9	-9.05379	159	-1.05236e+007	-1.05493e+007	-1.55907e+007	8.44679e-001	10523600	10549300	15590700	39372.4
160	-1.05297e+007	-1.05506e+007	-1.56142e+007	6.55441e-001	10529700	10550600	15614200	30613.8			70.8	0.5	10.2	-7.98936	160	-1.05311e+007	-1.05570e+007	-1.56135e+007	6.55441e-001	10531100	10557000	15613500	30621.8
161	-1.05367e+007	-1.05574e+007	-1.56359e+007	8.38137e-001	10536700	10557400	15635900	39231.6			70.9	0.5	9.34	-12.1402	161	-1.05382e+007	-1.05640e+007	-1.56357e+007	8.38137e-001	10538200	10564000	15635700	39243.8
162	-1.05366e+007	-1.05572e+007	-1.56358e+007	8.49131e-001	10536600	10557200	15635800	39745.5			69.9	0.5	9.38	-9.69086	162	-1.05379e+007	-1.05631e+007	-1.56352e+007	8.49131e-001	10537900	10563100	15635200	39755.2
163	-1.05295e+007	-1.05505e+007	-1.56135e+007	6.99117e-001	10529500	10550500	15613500	32651.7			70	0.5	10.2	-7.58483	163	-1.05307e+007	-1.05562e+007	-1.56129e+007	6.99117e-001	10530700	10556200	15612900	32659.3
164	-1.05236e+007	-1.05449e+007	-1.55951e+007	7.67152e-001	10523600	10544900	15595100	35764			70.4	0.5	10.9	-9.06238	164	-1.05250e+007	-1.05511e+007	-1.55944e+007	7.67152e-001	10525000	10551100	15594400	35773.1
165	-1.05309e+007	-1.05465e+007	-1.56233e+007	7.27249e-001	10530900	10546500	15623300	33986.7			60.8	0.5	10.2	-4.42566	165	-1.05317e+007	-1.05508e+007	-1.56223e+007	7.27249e-001	10531700	10550800	15622300	33991.2
166	-1.05380e+007	-1.05536e+007	-1.56452e+007	8.68466e-001	10538000	10553600	15645200	40675.2			60.8	0.5	9.34	-7.43866	166	-1.05390e+007	-1.05581e+007	-1.56447e+007	8.68466e-001	10539000	10558100	15644700	40682.6
167	-1.05379e+007	-1.05526e+007	-1.56459e+007	8.24614e-001	10537900	10552600	15645900	38621.7			59.9	0.5	9.37	-5.45567	167	-1.05388e+007	-1.05569e+007	-1.56450e+007	8.24614e-001	10538800	10556900	15645000	38627.1
168	-1.05307e+007	-1.05457e+007	-1.56235e+007	6.78992e-001	10530700	10545700	15623500	31730.7			59.9	0.5	10.2	-3.64201	168	-1.05315e+007	-1.05498e+007	-1.56224e+007	6.78992e-001	10531500	10549800	15622400	31734.4
169	-1.05244e+007	-1.05399e+007	-1.56033e+007	8.58171e-001	10524400	10539900	15603300	40024.8			60.4	0.5	10.9	-4.60542	169	-1.05252e+007	-1.05440e+007	-1.56022e+007	8.58171e-001	10525200	10544000	15602200	40029.4
170	-1.05320e+007	-1.05392e+007	-1.56349e+007	6.78865e-001	10532000	10539200	15634900	31745			50.8	0.5	10.2	-6.03124	170	-1.05327e+007	-1.05414e+007	-1.56359e+007	6.78865e-001	10532700	10541400	15635900	31751
171	-1.05391e+007	-1.05464e+007	-1.56569e+007	8.49836e-001	10539100	10546400	15656900	39827.4			50.9	0.5	9.36	-7.8978	171	-1.05399e+007	-1.05489e+007	-1.56578e+007	8.49836e-001	10539900	10548900	15657800	39835.3
172	-1.05390e+007	-1.05454e+007	-1.56575e+007	8.56242e-001	10539000	10545400	15657500	40127.7			49.9	0.5	9.39	-8.07052	172	-1.05398e+007	-1.05476e+007	-1.56586e+007	8.56242e-001	10539800	10547600	15658600	40135.7
173	-1.05317e+007	-1.05383e+007	-1.56349e+007	6.98091e-001	10531700	10538300	15634900	32642.5			50	0.5	10.2	-7.54099	173	-1.05326e+007	-1.05404e+007	-1.56364e+007	6.98091e-001	10532600	10540400	15636400	32650
174	-1.05256e+007	-1.05326e+007	-1.56154e+007	7.75715e-001	10525600	10532600	15615400	36202.7			50.4	0.5	10.9	-9.85893	174	-1.05266e+007	-1.05347e+007	-1.56174e+007	7.75715e-001	10526600	10534700	15617400	36212.5
175	-1.05091e+007	-1.05110e+007	-1.55794e+007	1.90773e+000	10509100	10511000	15579400	88661			110	0.5	12.4	-34.1466	175	-1.05089e+007	-1.05121e+007	-1.55841e+007	1.90773e+000	10508900	10512100	15584100	88695.1
176	-1.05161e+007	-1.05190e+007	-1.56049e+007	1.53210e+000	10516100	10519000	15604900	71381.5			112	0.5	11.4	-26.0008	176	-1.05153e+007	-1.05200e+007	-1.56097e+007	1.53210e+000	10515300	10520000	15609700	71407.5
177	-1.05070e+007	-1.05099e+007	-1.55768e+007	1.87277e+000	10507000	10509900	15576800	87008.3			112	0.5	12.5	-32.8174	177	-1.05067e+007	-1.05109e+007	-1.55815e+007	1.87277e+000	10506700	10510900	15581500	87041.1
178	-1.05218e+007	-1.05244e+007	-1.56213e+007	1.39100e+000	10521800	10524400	15621300	64915.3			111	0.5	10.7	-24.968	178	-1.05216e+007	-1.05255e+007	-1.56260e+007	1.39100e+000	10521600	10525500	15626000	64940.3
179	-9.92089e+006	-1.00719e+007	-1.43728e+007	2.60485e+000	9920890	10071900	14372800	105785			64.5	0.5	65	-124.954	179	-9.87668e+006	-1.00709e+007	-1.44131e+007	2.60485e+000	9876680	10070900	14413100	105910
180	-9.96558e+006	-1.00794e+007	-1.43590e+007	2.75659e+000	9965580	10079400	14359000	112083			64	0.5	63.8	-67.6282	180	-9.92757e+006	-1.00775e+007	-1.43892e+007	2.75659e+000	9927570	10077500	14389200	112151
181	-9.92863e+006	-1.00762e+007	-1.43826e+007	2.38333e+000	9928630	10076200	14382600	96913.9			62.5	0.5	64.7	-146.041	181	-9.89454e+006	-1.00771e+007	-1.44204e+007	2.38333e+000	9894540	10077100	14420400	97059.9
182	-9.90350e+006	-1.00783e+007	-1.44164e+007	2.61039e+000	9903500	10078300	14416400	106321			62	0.5	66.6	-325.524	182	-9.87689e+006	-1.00841e+007	-1.44670e+007	2.61039e+000	9876890	10084100	14467000	106646
183	-1.00183e+007	-1.00348e+007	-1.41238e+007	1.71946e+000	10018300	10034800	14123800	68674.3			14.4	0.5	70.1	33.9667	183	-1.00180e+007	-1.00334e+007	-1.41184e+007	1.71946e+000	10018000	10033400	14118400	68640.3
184	-1.00312e+007	-1.00482e+007	-1.41657e+007	1.47731e+000	10031200	10048200	14165700	59264.8			13.9	0.5	68.4	29.7282	184	-1.00309e+007	-1.00468e+007	-1.41602e+007	1.47731e+000	10030900	10046800	14160200	59235.1
185	-1.00293e+007	-1.00461e+007	-1.41589e+007	1.83123e+000	10029300	10046100	14158900	73411			14.9	0.5	68.7	33.3344	185	-1.00291e+007	-1.00448e+007	-1.41539e+007	1.83123e+000	10029100	10044800	14153900	73377.7
186	-9.91932e+006	-9.93530e+006	-1.38162e+007	1.71992e+000	9919320	9935300	13816200	66463.4			14.5	0.5	82.1	24.67	186	-9.91863e+006	-9.93421e+006	-1.38125e+007	1.71992e+000	9918630	9934210	13812500	66438.8
187	-9.93276e+006	-9.94885e+006	-1.38582e+007	1.51459e+000	9932760	9948850	13858200	58794.2			13.9	0.5	80.4	21.1845	187	-9.93239e+006	-9.94783e+006	-1.38544e+007	1.51459e+000	9932390	9947830	13854400	58773.1
188	-9.93089e+006	-9.94676e+006	-1.38515e+007	1.83994e+000	9930890	9946760	13851500	71373.5			14.9	0.5	80.7	24.1599	188	-9.93029e+006	-9.94577e+006	-1.38481e+007	1.83994e+000	9930290	9945770	13848100	71349.3
189	-9.81912e+006	-9.83496e+006	-1.35064e+007	1.54096e+000	9819120	9834960	13506400	57574.7			14.3	0.5	94.1	10.983	189	-9.81711e+006	-9.83429e+006	-1.35056e+007	1.54096e+000	9817110	9834290	13505600	57563.7
190	-9.83229e+006	-9.84840e+006	-1.35481e+007	1.38716e+000	9832290	9848400	13548100	52064.3			13.9	0.5	92.4	10.6849	190	-9.83050e+006	-9.84769e+006	-1.35470e+007	1.38716e+000	9830500	9847690	13547000	52053.6
191	-9.83036e+006	-9.84625e+006	-1.35413e+007	1.62000e+000	9830360	9846250	13541300	60759.2			14.8	0.5	92.7	13.5438	191	-9.82827e+006	-9.84547e+006	-1.35402e+007	1.62000e+000	9828270	9845470	13540200	60745.7
192	-9.49017e+006	-9.50243e+006	-1.24763e+007	1.37583e+000	9490170	9502430	12476300	45819			16.7	0.5	134	39.2677	192	-9.48446e+006	-9.49977e+006	-1.24711e+007	1.37583e+000	9484460	9499770	12471100	45779.8
193	-9.50180e+006	-9.51428e+006	-1.25131e+007	1.59310e+000	9501800	9514280	12513100	53277.4			17.1	0.5	132	43.5543	193	-9.49625e+006	-9.51172e+006	-1.25082e+007	1.59310e+000	9496250	9511720	12508200	53233.9
194	-9.50297e+006	-9.51584e+006	-1.25183e+007	1.56145e+000	9502970	9515840	12518300	52248.3			16	0.5	132	42.2804	194	-9.49740e+006	-9.51330e+006	-1.25135e+007	1.56145e+000	9497400	9513300	12513500	52206
195	-1.04624e+007	-1.04739e+007	-1.54743e+007	1.13429e+000	10462400	10473900	15474300	52128.9			21.9	0.5	17.2	-23.8877	195	-1.04611e+007	-1.04751e+007	-1.54805e+007	1.13429e+000	10461100	10475100	15480500	52152.8
196	-1.04580e+007	-1.04696e+007	-1.54610e+007	1.06689e+000	10458000	10469600	15461000	48965.6			21.1	0.5	17.8	-22.05	196	-1.04566e+007	-1.04707e+007	-1.54672e+007	1.06689e+000	10456600	10470700	15467200	48987.6
197	-1.04492e+007	-1.04610e+007	-1.54348e+007	1.34995e+000	10449200	10461000	15434800	61792.2			21.4	0.5	18.8	-27.1347	197	-1.04477e+007	-1.04621e+007	-1.54409e+007	1.34995e+000	10447700	10462100	15440900	61819.4
198	-1.04493e+007	-1.04608e+007	-1.54338e+007	1.43524e+000	10449300	10460800	15433800	65691.1			22.6	0.5	18.8	-27.8231	198	-1.04477e+007	-1.04618e+007	-1.54398e+007	1.43524e+000	10447700	10461800	15439800	65718.9
199	-9.51857e+006	-9.52598e+006	-1.25065e+007	5.54011e-001	9518570	9525980	12506500	18545.4			98.3	0.5	131	26.2875	199	-9.51472e+006	-9.52419e+006	-1.24925e+007	5.54011e-001	9514720	9524190	12492500	18519.1
200	-9.52121e+006	-9.52820e+006	-1.25150e+007	7.70493e-001	9521210	9528200	12515000	25816.2			98.9	0.5	131	35.77	200	-9.51743e+006	-9.52633e+006	-1.25014e+007	7.70493e-001	9517430	9526330	12501400	25780.4
201	-9.52736e+006	-9.53511e+006	-1.25332e+007	7.72681e-001	9527360	9535110	12533200	25945			98.1	0.5	130	36.8659	201	-9.52345e+006	-9.53298e+006	-1.25194e+007	7.72681e-001	9523450	9532980	12519400	25908.1
202	-9.52265e+006	-9.53063e+006	-1.25185e+007	5.78739e-001	9522650	9530630	12518500	19400.6			97.7	0.5	131	27.4934	202	-9.51879e+006	-9.52869e+006	-1.25046e+007	5.78739e-001	9518790	9528690	12504600	19373.1
203	-9.51707e+006	-9.52508e+006	-1.25012e+007	5.19120e-001	9517070	9525080	12501200	17367.8			97.6	0.5	132	23.9196	203	-9.51332e+006	-9.52335e+006	-1.24876e+007	5.19120e-001	9513320	9523350	12487600	17343.9
204	-1.02740e+007	-1.02922e+007	-1.49202e+007	1.80701e+000	10274000	10292200	14920200	78449			127	0.5	38.7	-17.5562	204	-1.02727e+007	-1.02927e+007	-1.49236e+007	1.80701e+000	10272700	10292700	14923600	78466.6
205	-1.02720e+007	-1.02900e+007	-1.49134e+007	1.73785e+000	10272000	10290000	14913400	75394.3			128	0.5	39	-14.204	205	-1.02705e+007	-1.02904e+007	-1.49165e+007	1.73785e+000	10270500	10290400	14916500	75408.5
206	-1.02810e+007	-1.02992e+007	-1.49419e+007	1.52333e+000	10281000	10299200	14941900	66281.4			128	0.5	37.9	-13.7664	206	-1.02795e+007	-1.02997e+007	-1.49452e+007	1.52333e+000	10279500	10299700	14945200	66295.1
207	-1.03602e+007	-1.03736e+007	-1.51667e+007	2.80479e+000	10360200	10373600	15166700	124926			120	0.5	28.8	-31.755	207	-1.03592e+007	-1.03742e+007	-1.51703e+007	2.80479e+000	10359200	10374200	15170300	124958
208	-1.03612e+007	-1.03737e+007	-1.51661e+007	2.87845e+000	10361200	10373700	15166100	128207			118	0.5	28.8	-32.4882	208	-1.03600e+007	-1.03743e+007	-1.51698e+007	2.87845e+000	10360000	10374300	15169800	128240
209	-1.03504e+007	-1.03631e+007	-1.51338e+007	2.47717e+000	10350400	10363100	15133800	109969			118	0.5	30.1	-29.4588	209	-1.03489e+007	-1.03638e+007	-1.51378e+007	2.47717e+000	10348900	10363800	15137800	109998
210	-1.02853e+007	-1.03009e+007	-1.49444e+007	2.12284e+000	10285300	10300900	14944400	92407.4			33.5	0.5	37.8	-15.7456	210	-1.02825e+007	-1.03011e+007	-1.49481e+007	2.12284e+000	10282500	10301100	14948100	92423.2
211	-1.02675e+007	-1.02844e+007	-1.48947e+007	2.42463e+000	10267500	10284400	14894700	104995			33.3	0.5	39.8	-16.9984	211	-1.02646e+007	-1.02845e+007	-1.48984e+007	2.42463e+000	10264600	10284500	14898400	105012
212	-1.02666e+007	-1.02832e+007	-1.48908e+007	1.75822e+000	10266600	10283200	14890800	76108.2			34.3	0.5	40	-13.7299	212	-1.02635e+007	-1.02834e+007	-1.48948e+007	1.75822e+000	10263500	10283400	14894800	76121.9
213	-1.02787e+007	-1.02941e+007	-1.49232e+007	1.52558e+000	10278700	10294100	14923200	66264.6			35.1	0.5	38.6	-15.0242	213	-1.02757e+007	-1.02944e+007	-1.49277e+007	1.52558e+000	10275700	10294400	14927700	66279.7
214	-1.02016e+007	-1.02217e+007	-1.47046e+007	6.27807e-001	10201600	10221700	14704600	26649.7			104	0.5	46.9	-13.9074	214	-1.01966e+007	-1.02227e+007	-1.47137e+007	6.27807e-001	10196600	10222700	14713700	26663.6
215	-1.02085e+007	-1.02270e+007	-1.47194e+007	9.60486e-001	10208500	10227000	14719400	40838.9			103	0.5	46.2	-22.1805	215	-1.02039e+007	-1.02281e+007	-1.47285e+007	9.60486e-001	10203900	10228100	14728500	40861.1
216	-1.02008e+007	-1.02204e+007	-1.47001e+007	8.36191e-001	10200800	10220400	14700100	35479.9			103	0.5	47	-17.821	216	-1.01957e+007	-1.02214e+007	-1.47090e+007	8.36191e-001	10195700	10221400	14709000	35497.8
217	-1.01951e+007	-1.02161e+007	-1.46880e+007	5.43160e-001	10195100	10216100	14688000	23015.3			103	0.5	47.6	-11.9152	217	-1.01900e+007	-1.02171e+007	-1.46971e+007	5.43160e-001	10190000	10217100	14697100	23027.3
218	-1.01936e+007	-1.02153e+007	-1.46865e+007	6.27640e-001	10193600	10215300	14686500	26589.3			104	0.5	47.7	-15.2406	218	-1.01887e+007	-1.02165e+007	-1.46961e+007	6.27640e-001	10188700	10216500	14696100	26604.6
219	-1.03355e+007	-1.03679e+007	-1.50032e+007	1.98931e+000	10335500	10367900	15003200	87410.8			85.2	0.5	32.7	22.209	219	-1.03353e+007	-1.03733e+007	-1.49969e+007	1.98931e+000	10335300	10373300	14996900	87388.6
220	-1.03322e+007	-1.03605e+007	-1.49973e+007	1.93286e+000	10332200	10360500	14997300	84854.4			87.5	0.5	33.2	13.6029	220	-1.03322e+007	-1.03649e+007	-1.49927e+007	1.93286e+000	10332200	10364900	14992700	84840.8
221	-1.03286e+007	-1.03597e+007	-1.49832e+007	1.74771e+000	10328600	10359700	14983200	76630.6			86.5	0.5	33.6	18.3498	221	-1.03283e+007	-1.03643e+007	-1.49776e+007	1.74771e+000	10328300	10364300	14977600	76612.2
222	-1.00736e+007	-1.01286e+007	-1.44521e+007	1.96283e+000	10073600	10128600	14452100	80942.4			55.7	0.5	58.2	-59.5049	222	-1.00600e+007	-1.01294e+007	-1.44689e+007	1.96283e+000	10060000	10129400	14468900	81001.9
223	-1.00519e+007	-1.01176e+007	-1.44288e+007	1.85062e+000	10051900	10117600	14428800	76069			55.7	0.5	59.8	-71.4299	223	-1.00380e+007	-1.01189e+007	-1.44481e+007	1.85062e+000	10038000	10118900	14448100	76140.4
224	-1.00662e+007	-1.01251e+007	-1.44451e+007	1.39666e+000	10066200	10125100	14445100	57536.3			54.6	0.5	58.8	-47.1337	224	-1.00535e+007	-1.01262e+007	-1.44623e+007	1.39666e+000	10053500	10126200	14462300	57583.5
225	-9.48717e+006	-9.49573e+006	-1.24519e+007	8.20496e-001	9487170	9495730	12451900	27257.4			31	0.5	134	28.3515	225	-9.48253e+006	-9.49267e+006	-1.24440e+007	8.20496e-001	9482530	9492670	12444000	27229
226	-9.48012e+006	-9.48864e+006	-1.24300e+007	9.18770e-001	9480120	9488640	12430000	30445.7			31.1	0.5	135	32.7299	226	-9.47553e+006	-9.48550e+006	-1.24217e+007	9.18770e-001	9475530	9485500	12421700	30412.9
227	-9.49357e+006	-9.50220e+006	-1.24719e+007	7.85328e-001	9493570	9502200	12471900	26148.7			31	0.5	134	25.2842	227	-9.48933e+006	-9.49935e+006	-1.24645e+007	7.85328e-001	9489330	9499350	12464500	26123.4
228	-9.65123e+006	-9.66326e+006	-1.29725e+007	1.77959e+000	9651230	9663260	12972500	62691.7			41	0.5	114	64.5476	228	-9.64621e+006	-9.66011e+006	-1.29647e+007	1.77959e+000	9646210	9660110	12964700	62627.2
229	-9.64775e+006	-9.65856e+006	-1.29568e+007	1.92319e+000	9647750	9658560	12956800	67638.2			42.5	0.5	115	69.5037	229	-9.64336e+006	-9.65547e+006	-1.29486e+007	1.92319e+000	9643360	9655470	12948600	67568.7
230	-9.64285e+006	-9.65444e+006	-1.29448e+007	1.87715e+000	9642850	9654440	12944800	65926.1			40.7	0.5	115	69.275	230	-9.63811e+006	-9.65125e+006	-1.29366e+007	1.87715e+000	9638110	9651250	12936600	65856.8
231	-1.03420e+007	-1.03643e+007	-1.50336e+007	1.83745e+000	10342000	10364300	15033600	80932.7			90.1	0.5	32.1	3.64555	231	-1.03422e+007	-1.03675e+007	-1.50311e+007	1.83745e+000	10342200	10367500	15031100	80929
232	-1.03314e+007	-1.03539e+007	-1.50004e+007	1.70232e+000	10331400	10353900	15000400	74727.6			90.1	0.5	33.4	4.78773	232	-1.03315e+007	-1.03571e+007	-1.49977e+007	1.70232e+000	10331500	10357100	14997700	74722.8
233	-1.01794e+007	-1.02046e+007	-1.46567e+007	2.08984e+000	10179400	10204600	14656700	88238			46.1	0.5	49.2	-44.7045	233	-1.01736e+007	-1.02055e+007	-1.46661e+007	2.08984e+000	10173600	10205500	14666100	88282.7
234	-1.01756e+007	-1.02020e+007	-1.46499e+007	2.17932e+000	10175600	10202000	14649900	91942.9			44.6	0.5	49.5	-42.6822	234	-1.01698e+007	-1.02028e+007	-1.46588e+007	2.17932e+000	10169800	10202800	14658800	91985.6
235	-1.00146e+007	-1.01013e+007	-1.43995e+007	1.92158e+000	10014600	10101300	14399500	78621.9			91.5	0.5	62	-67.1063	235	-9.99659e+006	-1.01020e+007	-1.44203e+007	1.92158e+000	9996590	10102000	14420300	78689
236	-9.99174e+006	-1.00931e+007	-1.43887e+007	1.75668e+000	9991740	10093100	14388700	71717.1			91.9	0.5	63.4	-85.011	236	-9.97526e+006	-1.00948e+007	-1.44123e+007	1.75668e+000	9975260	10094800	14412300	71802.1
237	-9.85015e+006	-9.92751e+006	-1.38536e+007	1.99928e+000	9850150	9927510	13853600	77210			52.2	0.5	84.1	-47.2984	237	-9.84752e+006	-9.92895e+006	-1.38621e+007	1.99928e+000	9847520	9928950	13862100	77257.3
238	-9.84789e+006	-9.93330e+006	-1.38795e+007	2.35185e+000	9847890	9933300	13879500	91025.4			53.3	0.5	83.5	-80.1953	238	-9.84586e+006	-9.93553e+006	-1.38906e+007	2.35185e+000	9845860	9935530	13890600	91105.6
239	-9.68796e+006	-9.70442e+006	-1.31040e+007	2.35841e+000	9687960	9704420	13104000	84281.5			36.2	0.5	110	65.2534	239	-9.68310e+006	-9.70197e+006	-1.30988e+007	2.35841e+000	9683100	9701970	13098800	84216.3
240	-9.69427e+006	-9.71255e+006	-1.31309e+007	2.64457e+000	9694270	9712550	13130900	94777.5			35.3	0.5	108	70.3662	240	-9.68949e+006	-9.71016e+006	-1.31260e+007	2.64457e+000	9689490	9710160	13126000	94707.1
241	-9.65535e+006	-9.67010e+006	-1.29964e+007	2.00479e+000	9655350	9670100	12996400	70798.4			116	0.5	114	63.3835	241	-9.65010e+006	-9.66730e+006	-1.29902e+007	2.00479e+000	9650100	9667300	12990200	70735
242	-9.64712e+006	-9.66045e+006	-1.29651e+007	2.75685e+000	9647120	9660450	12965100	97028			115	0.5	115	86.5651	242	-9.64210e+006	-9.65767e+006	-1.29588e+007	2.75685e+000	9642100	9657670	12958800	96941.5
243	-9.74757e+006	-9.76777e+006	-1.33033e+007	2.06016e+000	9747570	9767770	13303300	75246.8			118	0.5	102	65.5034	243	-9.74069e+006	-9.76486e+006	-1.32983e+007	2.06016e+000	9740690	9764860	13298300	75181.2
244	-9.73441e+006	-9.75401e+006	-1.32602e+007	2.58535e+000	9734410	9754010	13260200	93984.7			117	0.5	104	78.9261	244	-9.72763e+006	-9.75119e+006	-1.32555e+007	2.58535e+000	9727630	9751190	13255500	93905.7
245	-9.81971e+006	-1.00888e+007	-1.31744e+007	1.49767e+000	9819710	10088800	13174400	55219.2			71.6	0.5	83.6	595.614	245	-9.78402e+006	-1.00076e+007	-1.31097e+007	1.49767e+000	9784020	10007600	13109700	54623.6
246	-9.81717e+006	-1.02315e+007	-1.30213e+007	1.14573e+000	9817170	10231500	13021300	42054.2			72	0.5	84.7	485.047	246	-9.78316e+006	-1.02050e+007	-1.29088e+007	1.14573e+000	9783160	10205000	12908800	41569.1
247	-9.53892e+006	-9.56092e+006	-1.25547e+007	1.72528e+000	9538920	9560920	12554700	58144.4			83.1	0.5	129	100.21	247	-9.53442e+006	-9.56133e+006	-1.25358e+007	1.72528e+000	9534420	9561330	12535800	58044.2
248	-9.53171e+006	-9.55367e+006	-1.25325e+007	1.44239e+000	9531710	9553670	12532500	48487.7			82.8	0.5	129	83.2669	248	-9.52718e+006	-9.55364e+006	-1.25140e+007	1.44239e+000	9527180	9553640	12514000	48404.5
249	-1.04092e+007	-1.04236e+007	-1.53220e+007	2.60269e+000	10409200	10423600	15322000	117763			128	0.5	22.9	-24.5319	249	-1.04083e+007	-1.04241e+007	-1.53250e+007	2.60269e+000	10408300	10424100	15325000	117787
250	-1.03973e+007	-1.04122e+007	-1.52875e+007	2.66511e+000	10397300	10412200	15287500	120161			128	0.5	24.3	-21.7731	250	-1.03962e+007	-1.04126e+007	-1.52903e+007	2.66511e+000	10396200	10412600	15290300	120183
251	-1.01992e+007	-1.02183e+007	-1.46930e+007	1.03135e+000	10199200	10218300	14693000	43730			129	0.5	47.7	-3.79997	251	-1.01974e+007	-1.02184e+007	-1.46951e+007	1.03135e+000	10197400	10218400	14695100	43733.8
252	-1.01922e+007	-1.02112e+007	-1.46710e+007	7.36801e-001	10192200	10211200	14671000	31169.6			130	0.5	48.6	-3.58627	252	-1.01906e+007	-1.02114e+007	-1.46733e+007	7.36801e-001	10190600	10211400	14673300	31173.1
253	-9.50827e+006	-9.51909e+006	-1.25263e+007	1.37351e+000	9508270	9519090	12526300	46009.6			26.7	0.5	132	38.2313	253	-9.50394e+006	-9.51658e+006	-1.25204e+007	1.37351e+000	9503940	9516580	12520400	45971.4
254	-1.04468e+007	-1.04578e+007	-1.54242e+007	1.01090e+000	10446800	10457800	15424200	46225.5			122	0.5	18.7	-11.9208	254	-1.04462e+007	-1.04585e+007	-1.54276e+007	1.01090e+000	10446200	10458500	15427600	46237.5
255	-1.04427e+007	-1.04534e+007	-1.54103e+007	1.48830e+000	10442700	10453400	15410300	67961.6			121	0.5	19.3	-17.2116	255	-1.04419e+007	-1.04540e+007	-1.54138e+007	1.48830e+000	10441900	10454000	15413800	67978.8
256	-1.00217e+007	-1.00379e+007	-1.41330e+007	1.30922e+000	10021700	10037900	14133000	52342.2			132	0.5	69.8	26.666	256	-1.00188e+007	-1.00362e+007	-1.41291e+007	1.30922e+000	10018800	10036200	14129100	52315.5
257	-1.00135e+007	-1.00296e+007	-1.41075e+007	1.33360e+000	10013500	10029600	14107500	53172.1			132	0.5	70.8	29.3207	257	-1.00103e+007	-1.00278e+007	-1.41033e+007	1.33360e+000	10010300	10027800	14103300	53142.7
258	-9.49765e+006	-9.50641e+006	-1.24851e+007	1.35667e+000	9497650	9506410	12485100	45240.1			129	0.5	134	43.724	258	-9.49069e+006	-9.50336e+006	-1.24796e+007	1.35667e+000	9490690	9503360	12479600	45196.4
259	-9.50483e+006	-9.51403e+006	-1.25090e+007	1.15349e+000	9504830	9514030	12509000	38568.6			129	0.5	133	37.1018	259	-9.49792e+006	-9.51099e+006	-1.25035e+007	1.15349e+000	9497920	9510990	12503500	38531.5
260	-9.80819e+006	-9.82483e+006	-1.34759e+007	9.69503e-001	9808190	9824830	13475900	36100.3			17.2	0.5	95.3	8.45488	260	-9.80546e+006	-9.82398e+006	-1.34751e+007	9.69503e-001	9805460	9823980	13475100	36091.8
261	-9.81659e+006	-9.83340e+006	-1.35025e+007	1.14204e+000	9816590	9833400	13502500	42648.5			17.6	0.5	94.2	8.87053	261	-9.81431e+006	-9.83264e+006	-1.35017e+007	1.14204e+000	9814310	9832640	13501700	42639.6
262	-1.02350e+007	-1.02456e+007	-1.47689e+007	6.21813e-001	10235000	10245600	14768900	26590			100	0.5	43.8	-10.9131	262	-1.02310e+007	-1.02464e+007	-1.47761e+007	6.21813e-001	10231000	10246400	14776100	26601
263	-1.02285e+007	-1.02402e+007	-1.47531e+007	6.80813e-001	10228500	10240200	14753100	29063.2			100	0.5	44.5	-12.8167	263	-1.02244e+007	-1.02411e+007	-1.47607e+007	6.80813e-001	10224400	10241100	14760700	29076
264	-1.01875e+007	-1.02097e+007	-1.46694e+007	8.34275e-001	10187500	10209700	14669400	35279.3			103	0.5	48.4	-18.201	264	-1.01821e+007	-1.02106e+007	-1.46787e+007	8.34275e-001	10182100	10210600	14678700	35297.5
265	-1.01780e+007	-1.02020e+007	-1.46474e+007	1.05366e+000	10178000	10202000	14647400	44448.8			103	0.5	49.3	-22.5148	265	-1.01722e+007	-1.02029e+007	-1.46568e+007	1.05366e+000	10172200	10202900	14656800	44471.3
266	-1.03456e+007	-1.03560e+007	-1.51094e+007	8.53477e-001	10345600	10356000	15109400	37800			35.1	0.5	31.1	-12.6007	266	-1.03434e+007	-1.03568e+007	-1.51146e+007	8.53477e-001	10343400	10356800	15114600	37812.6
267	-1.03477e+007	-1.03574e+007	-1.51128e+007	1.11854e+000	10347700	10357400	15112800	49559.4			35.9	0.5	31	-17.2247	267	-1.03454e+007	-1.03581e+007	-1.51183e+007	1.11854e+000	10345400	10358100	15118300	49576.6
268	-1.02245e+007	-1.02449e+007	-1.47766e+007	1.21175e+000	10224500	10244900	14776600	51822.5			119	0.5	44.4	-13.2372	268	-1.02224e+007	-1.02455e+007	-1.47808e+007	1.21175e+000	10222400	10245500	14780800	51835.7
269	-1.02239e+007	-1.02440e+007	-1.47735e+007	1.11428e+000	10223900	10244000	14773500	47639.7			120	0.5	44.5	-11.6019	269	-1.02218e+007	-1.02445e+007	-1.47776e+007	1.11428e+000	10221800	10244500	14777600	47651.3
270	-1.02949e+007	-1.03125e+007	-1.49823e+007	9.27506e-001	10294900	10312500	14982300	40526.5			19	0.5	36.6	1.63793	270	-1.02928e+007	-1.03122e+007	-1.49831e+007	9.27506e-001	10292800	10312200	14983100	40524.9
271	-1.03024e+007	-1.03198e+007	-1.50047e+007	1.21970e+000	10302400	10319800	15004700	53417.2			19.5	0.5	35.6	0.71558	271	-1.03003e+007	-1.03196e+007	-1.50058e+007	1.21970e+000	10300300	10319600	15005800	53416.5
272	-9.91883e+006	-1.00043e+007	-1.40987e+007	2.27457e+000	9918830	10004300	14098700	90137.8			96.9	0.5	76	-141.336	272	-9.92850e+006	-1.00095e+007	-1.41102e+007	2.27457e+000	9928500	10009500	14110200	90279.2
273	-9.92183e+006	-1.00019e+007	-1.40858e+007	1.73009e+000	9921830	10001900	14085800	68493.8			97.8	0.5	76.1	-90.992	273	-9.93009e+006	-1.00063e+007	-1.40955e+007	1.73009e+000	9930090	10006300	14095500	68584.8
274	-1.03423e+007	-1.03589e+007	-1.51245e+007	8.32238e-001	10342300	10358900	15124500	36900.6			13.8	0.5	31	-4.38003	274	-1.03398e+007	-1.03590e+007	-1.51274e+007	8.32238e-001	10339800	10359000	15127400	36905
275	-1.03501e+007	-1.03665e+007	-1.51476e+007	1.07268e+000	10350100	10366500	15147600	47674.9			14.2	0.5	30.1	-4.54738	275	-1.03475e+007	-1.03665e+007	-1.51503e+007	1.07268e+000	10347500	10366500	15150300	47679.4
276	-9.49954e+006	-9.50990e+006	-1.24974e+007	1.29868e+000	9499540	9509900	12497400	43361.4			136	0.5	133	35.3655	276	-9.49290e+006	-9.50725e+006	-1.24933e+007	1.29868e+000	9492900	9507250	12493300	43326.1
277	-9.49300e+006	-9.50327e+006	-1.24769e+007	1.32497e+000	9493000	9503270	12476900	44135.9			136	0.5	134	38.5825	277	-9.48618e+006	-9.50047e+006	-1.24723e+007	1.32497e+000	9486180	9500470	12472300	44097.3
278	-1.04437e+007	-1.04710e+007	-1.53424e+007	1.81712e+000	10443700	10471000	15342400	82620.3			73	0.5	20.2	-3.40657	278	-1.04444e+007	-1.04773e+007	-1.53391e+007	1.81712e+000	10444400	10477300	15339100	82623.7
279	-1.04523e+007	-1.04787e+007	-1.53697e+007	2.14011e+000	10452300	10478700	15369700	97569.1			72.5	0.5	19.2	-7.60604	279	-1.04531e+007	-1.04849e+007	-1.53669e+007	2.14011e+000	10453100	10484900	15366900	97576.7
280	-1.04618e+007	-1.04874e+007	-1.53999e+007	2.16145e+000	10461800	10487400	15399900	98837.3			72.1	0.5	18.1	-13.602	280	-1.04628e+007	-1.04936e+007	-1.53978e+007	2.16145e+000	10462800	10493600	15397800	98850.9
281	-9.90810e+006	-1.00183e+007	-1.41668e+007	2.18308e+000	9908100	10018300	14166800	86986.2			94.2	0.5	75.1	-215.275	281	-9.92213e+006	-1.00264e+007	-1.41858e+007	2.18308e+000	9922130	10026400	14185800	87201.5
282	-9.91435e+006	-1.00150e+007	-1.41471e+007	2.28535e+000	9914350	10015000	14147100	90933.2			95.2	0.5	75.2	-190.012	282	-9.92653e+006	-1.00219e+007	-1.41629e+007	2.28535e+000	9926530	10021900	14162900	91123.3
283	-9.67022e+006	-9.72015e+006	-1.29321e+007	1.62340e+000	9670220	9720150	12932100	57224.5			78.3	0.5	112	151.974	283	-9.66344e+006	-9.72449e+006	-1.29000e+007	1.62340e+000	9663440	9724490	12900000	57072.5
284	-9.66183e+006	-9.70934e+006	-1.29086e+007	1.66744e+000	9661830	9709340	12908600	58610.9			78.1	0.5	113	154.612	284	-9.65507e+006	-9.71328e+006	-1.28770e+007	1.66744e+000	9655070	9713280	12877000	58456.3
285	-9.65951e+006	-9.70491e+006	-1.29035e+007	1.55055e+000	9659510	9704910	12903500	54461.6			79.5	0.5	114	141.027	285	-9.65283e+006	-9.70819e+006	-1.28729e+007	1.55055e+000	9652830	9708190	12872900	54320.6
286	-9.66840e+006	-9.71606e+006	-1.29287e+007	1.57072e+000	9668400	9716060	12928700	55336.2			79.7	0.5	113	145.599	286	-9.66165e+006	-9.71994e+006	-1.28972e+007	1.57072e+000	9661650	9719940	12897200	55190.6
287	-1.03542e+007	-1.03589e+007	-1.51125e+007	1.62271e+000	10354200	10358900	15112500	71920.1			107	0.5	30.4	-22.1451	287	-1.03524e+007	-1.03596e+007	-1.51172e+007	1.62271e+000	10352400	10359600	15117200	71942.2
288	-1.03534e+007	-1.03564e+007	-1.51033e+007	1.51932e+000	10353400	10356400	15103300	67281.9			105	0.5	30.7	-19.477	288	-1.03517e+007	-1.03571e+007	-1.51077e+007	1.51932e+000	10351700	10357100	15107700	67301.3
289	-1.03435e+007	-1.03475e+007	-1.50768e+007	1.56046e+000	10343500	10347500	15076800	68911.9			105	0.5	31.7	-20.4248	289	-1.03416e+007	-1.03482e+007	-1.50814e+007	1.56046e+000	10341600	10348200	15081400	68932.3
290	-1.03444e+007	-1.03498e+007	-1.50854e+007	1.58021e+000	10344400	10349800	15085400	69838.6			107	0.5	31.5	-23.914	290	-1.03426e+007	-1.03506e+007	-1.50905e+007	1.58021e+000	10342600	10350600	15090500	69862.6
291	-1.03652e+007	-1.03703e+007	-1.51482e+007	1.60529e+000	10365200	10370300	15148200	71405.8			108	0.5	29.1	-19.1759	291	-1.03631e+007	-1.03709e+007	-1.51526e+007	1.60529e+000	10363100	10370900	15152600	71425
292	-1.03551e+007	-1.03610e+007	-1.51205e+007	1.62342e+000	10355100	10361000	15120500	72003.9			108	0.5	30.2	-22.7136	292	-1.03532e+007	-1.03618e+007	-1.51253e+007	1.62342e+000	10353200	10361800	15125300	72026.6
293	-1.04514e+007	-1.04654e+007	-1.54506e+007	1.59554e+000	10451400	10465400	15450600	73139.5			130	0.5	17.9	-16.9651	293	-1.04510e+007	-1.04660e+007	-1.54536e+007	1.59554e+000	10451000	10466000	15453600	73156.5
294	-1.04526e+007	-1.04660e+007	-1.54520e+007	1.78422e+000	10452600	10466000	15452000	81803.1			129	0.5	17.8	-16.4275	294	-1.04519e+007	-1.04665e+007	-1.54548e+007	1.78422e+000	10451900	10466500	15454800	81819.5
295	-1.04417e+007	-1.04555e+007	-1.54197e+007	1.75921e+000	10441700	10455500	15419700	80392.4			129	0.5	19.1	-12.451	295	-1.04408e+007	-1.04558e+007	-1.54221e+007	1.75921e+000	10440800	10455800	15422100	80404.9
296	-1.04410e+007	-1.04553e+007	-1.54197e+007	1.66859e+000	10441000	10455300	15419700	76248.5			130	0.5	19.1	-13.6174	296	-1.04404e+007	-1.04557e+007	-1.54222e+007	1.66859e+000	10440400	10455700	15422200	76262.1
297	-1.04585e+007	-1.04729e+007	-1.54741e+007	1.14308e+000	10458500	10472900	15474100	52521.7			132	0.5	16.9	-10.5749	297	-1.04580e+007	-1.04734e+007	-1.54768e+007	1.14308e+000	10458000	10473400	15476800	52532.3
298	-1.04500e+007	-1.04647e+007	-1.54491e+007	1.26800e+000	10450000	10464700	15449100	58113.6			131	0.5	18	-13.2828	298	-1.04497e+007	-1.04653e+007	-1.54520e+007	1.26800e+000	10449700	10465300	15452000	58126.9
299	-9.66297e+006	-9.67861e+006	-1.30235e+007	1.91587e+000	9662970	9678610	13023500	67858.8			16.5	0.5	113	32.3622	299	-9.65825e+006	-9.67695e+006	-1.30215e+007	1.91587e+000	9658250	9676950	13021500	67826.4
300	-9.66179e+006	-9.67690e+006	-1.30177e+007	1.72286e+000	9661790	9676900	13017700	60985.6			15.2	0.5	113	28.0057	300	-9.65690e+006	-9.67529e+006	-1.30160e+007	1.72286e+000	9656900	9675290	13016000	60957.6
301	-9.65000e+006	-9.66528e+006	-1.29820e+007	1.54607e+000	9650000	9665280	12982000	54508.6			15.2	0.5	114	25.8033	301	-9.64490e+006	-9.66362e+006	-1.29803e+007	1.54607e+000	9644900	9663620	12980300	54482.8
302	-9.65061e+006	-9.66605e+006	-1.29846e+007	1.65996e+000	9650610	9666050	12984600	58540.1			16.3	0.5	114	25.2215	302	-9.64604e+006	-9.66455e+006	-1.29830e+007	1.65996e+000	9646040	9664550	12983000	58514.9
303	-9.71663e+006	-9.73640e+006	-1.32060e+007	1.50974e+000	9716630	9736400	13206000	54553.8			107	0.5	106	57.3698	303	-9.70986e+006	-9.73302e+006	-1.31990e+007	1.50974e+000	9709860	9733020	13199000	54496.4
304	-9.70948e+006	-9.72760e+006	-1.31772e+007	2.26588e+000	9709480	9727600	13177200	81626			105	0.5	107	92.4784	304	-9.70290e+006	-9.72402e+006	-1.31692e+007	2.26588e+000	9702900	9724020	13169200	81533.6
305	-1.03202e+007	-1.03429e+007	-1.49658e+007	1.48978e+000	10320200	10342900	14965800	65166.4			90.3	0.5	34.7	6.30556	305	-1.03202e+007	-1.03456e+007	-1.49630e+007	1.48978e+000	10320200	10345600	14963000	65160.1
306	-1.03328e+007	-1.03584e+007	-1.50018e+007	1.76349e+000	10332800	10358400	15001800	77440.2			88.8	0.5	33.2	10.6372	306	-1.03328e+007	-1.03621e+007	-1.49979e+007	1.76349e+000	10332800	10362100	14997900	77429.6
307	-9.62569e+006	-9.63675e+006	-1.28897e+007	2.62676e+000	9625690	9636750	12889700	91687.5			39.9	0.5	117	91.3394	307	-9.62171e+006	-9.63378e+006	-1.28816e+007	2.62676e+000	9621710	9633780	12881600	91596.2
308	-9.63444e+006	-9.64588e+006	-1.29183e+007	2.31025e+000	9634440	9645880	12918300	80896.6			40.2	0.5	116	82.1851	308	-9.63026e+006	-9.64285e+006	-1.29101e+007	2.31025e+000	9630260	9642850	12910100	80814.4
309	-9.63247e+006	-9.64538e+006	-1.29182e+007	3.21439e+000	9632470	9645380	12918200	112541			37.8	0.5	116	111.447	309	-9.62797e+006	-9.64239e+006	-1.29105e+007	3.21439e+000	9627970	9642390	12910500	112430
310	-1.03756e+007	-1.03779e+007	-1.51688e+007	8.43392e-001	10375600	10377900	15168800	37601.6			106	0.5	28.2	-8.98945	310	-1.03738e+007	-1.03784e+007	-1.51727e+007	8.43392e-001	10373800	10378400	15172700	37610.6
311	-1.03766e+007	-1.03796e+007	-1.51747e+007	1.34457e+000	10376600	10379600	15174700	59979.2			106	0.5	28	-16.4369	311	-1.03750e+007	-1.03802e+007	-1.51789e+007	1.34457e+000	10375000	10380200	15178900	59995.7
312	-9.50659e+006	-9.51552e+006	-1.25134e+007	1.44783e+000	9506590	9515520	12513400	48435.7			130	0.5	133	43.5828	312	-9.50006e+006	-9.51267e+006	-1.25083e+007	1.44783e+000	9500060	9512670	12508300	48392.1
313	-9.51284e+006	-9.52227e+006	-1.25347e+007	1.68194e+000	9512840	9522270	12534700	56402.2			129	0.5	132	51.8446	313	-9.50613e+006	-9.51936e+006	-1.25295e+007	1.68194e+000	9506130	9519360	12529500	56350.4
314	-9.50682e+006	-9.51661e+006	-1.25176e+007	1.93412e+000	9506820	9516610	12517600	64730.3			131	0.5	132	57.3729	314	-9.50035e+006	-9.51380e+006	-1.25126e+007	1.93412e+000	9500350	9513800	12512600	64672.9
315	-1.04724e+007	-1.04863e+007	-1.55152e+007	8.57666e-001	10472400	10486300	15515200	39572.1			130	0.5	15.3	-9.91028	315	-1.04720e+007	-1.04870e+007	-1.55184e+007	8.57666e-001	10472000	10487000	15518400	39582
316	-1.04697e+007	-1.04836e+007	-1.55069e+007	1.02695e+000	10469700	10483600	15506900	47343.1			131	0.5	15.7	-12.7847	316	-1.04695e+007	-1.04844e+007	-1.55102e+007	1.02695e+000	10469500	10484400	15510200	47355.9
317	-9.99507e+006	-1.00808e+007	-1.43351e+007	1.40036e+000	9995070	10080800	14335100	56910.5			53.7	0.5	65.4	-96.109	317	-9.98895e+006	-1.00849e+007	-1.43580e+007	1.40036e+000	9988950	10084900	14358000	57006.6
318	-9.99233e+006	-1.00831e+007	-1.43472e+007	1.75449e+000	9992330	10083100	14347200	71367.9			54.6	0.5	65	-124.277	318	-9.98396e+006	-1.00871e+007	-1.43721e+007	1.75449e+000	9983960	10087100	14372100	71492.2
319	-1.00101e+007	-1.00948e+007	-1.43772e+007	1.86734e+000	10010100	10094800	14377200	76234			54.9	0.5	63.2	-115.337	319	-9.99890e+006	-1.00979e+007	-1.44013e+007	1.86734e+000	9998900	10097900	14401300	76349.4
320	-1.01121e+007	-1.01482e+007	-1.44934e+007	1.75209e+000	10112100	10148200	14493400	72666.4			93.8	0.5	55.6	-14.5369	320	-1.01004e+007	-1.01476e+007	-1.45030e+007	1.75209e+000	10100400	10147600	14503000	72681
321	-1.01312e+007	-1.01594e+007	-1.45201e+007	1.54908e+000	10131200	10159400	14520100	64463.8			94	0.5	54.1	-6.1502	321	-1.01203e+007	-1.01586e+007	-1.45280e+007	1.54908e+000	10120300	10158600	14528000	64470
322	-1.01157e+007	-1.01478e+007	-1.44881e+007	1.68301e+000	10115700	10147800	14488100	69782.8			92.7	0.5	55.6	-6.18605	322	-1.01037e+007	-1.01469e+007	-1.44966e+007	1.68301e+000	10103700	10146900	14496600	69789
323	-1.01480e+007	-1.01696e+007	-1.45450e+007	1.27901e+000	10148000	10169600	14545000	53389.6			94.1	0.5	52.8	-5.1281	323	-1.01385e+007	-1.01690e+007	-1.45520e+007	1.27901e+000	10138500	10169000	14552000	53394.7
324	-1.00871e+007	-1.01303e+007	-1.44454e+007	2.98389e+000	10087100	10130300	14445400	123067			58.7	0.5	57.5	-23.7526	324	-1.00715e+007	-1.01294e+007	-1.44573e+007	2.98389e+000	10071500	10129400	14457300	123091
325	-1.00797e+007	-1.01304e+007	-1.44532e+007	2.46761e+000	10079700	10130400	14453200	101802			57.1	0.5	57.8	-58.078	325	-1.00655e+007	-1.01307e+007	-1.44685e+007	2.46761e+000	10065500	10130700	14468500	101860
326	-1.00551e+007	-1.01187e+007	-1.44302e+007	2.17230e+000	10055100	10118700	14430200	89318			56.9	0.5	59.5	-75.5082	326	-1.00399e+007	-1.01197e+007	-1.44492e+007	2.17230e+000	10039900	10119700	14449200	89393.5
327	-1.00586e+007	-1.01185e+007	-1.44257e+007	2.78292e+000	10058600	10118500	14425700	114402			58.3	0.5	59.3	-76.2418	327	-1.00418e+007	-1.01188e+007	-1.44437e+007	2.78292e+000	10041800	10118800	14443700	114478
328	-1.01068e+007	-1.01326e+007	-1.44352e+007	3.08157e+000	10106800	10132600	14435200	127119			60.5	0.5	56.9	21.0021	328	-1.00926e+007	-1.01308e+007	-1.44422e+007	3.08157e+000	10092600	10130800	14442200	127098
329	-9.78148e+006	-9.80663e+006	-1.34282e+007	9.00358e-001	9781480	9806630	13428200	33328.1			94	0.5	96.9	45.1811	329	-9.76911e+006	-9.80192e+006	-1.34214e+007	9.00358e-001	9769110	9801920	13421400	33282.9
330	-9.78536e+006	-9.80981e+006	-1.34373e+007	1.05244e+000	9785360	9809810	13437300	38998.8			93.1	0.5	96.4	50.4439	330	-9.77295e+006	-9.80527e+006	-1.34312e+007	1.05244e+000	9772950	9805270	13431200	38948.3
331	-9.78449e+006	-9.80241e+006	-1.34080e+007	1.31583e+000	9784490	9802410	13408000	48627.1			92.5	0.5	97.2	68.8636	331	-9.77354e+006	-9.79768e+006	-1.33996e+007	1.31583e+000	9773540	9797680	13399600	48558.2
332	-9.77870e+006	-9.79937e+006	-1.34013e+007	1.08448e+000	9778700	9799370	13401300	40039.2			93.7	0.5	97.7	57.8668	332	-9.76699e+006	-9.79448e+006	-1.33931e+007	1.08448e+000	9766990	9794480	13393100	39981.4
333	-9.78033e+006	-9.81089e+006	-1.34468e+007	6.11193e-001	9780330	9810890	13446800	22660.8			95.2	0.5	96.5	25.0349	333	-9.76802e+006	-9.80688e+006	-1.34427e+007	6.11193e-001	9768020	9806880	13442700	22635.8
334	-9.77739e+006	-9.80450e+006	-1.34236e+007	7.97028e-001	9777390	9804500	13423600	29483.7			95.1	0.5	97.2	38.7981	334	-9.76477e+006	-9.79989e+006	-1.34174e+007	7.97028e-001	9764770	9799890	13417400	29444.9
335	-9.81225e+006	-9.88404e+006	-1.37138e+007	2.58838e+000	9812250	9884040	13713800	98495.9			95.9	0.5	88.6	-19.7405	335	-9.79953e+006	-9.88348e+006	-1.37242e+007	2.58838e+000	9799530	9883480	13724200	98515.6
336	-9.80537e+006	-9.87119e+006	-1.36682e+007	2.39370e+000	9805370	9871190	13668200	90677.6			95.6	0.5	89.9	7.89329	336	-9.79163e+006	-9.86977e+006	-1.36761e+007	2.39370e+000	9791630	9869770	13676100	90669.7
337	-9.80024e+006	-9.86123e+006	-1.36326e+007	1.67737e+000	9800240	9861230	13632600	63319			94.8	0.5	90.9	19.6154	337	-9.78537e+006	-9.85910e+006	-1.36388e+007	1.67737e+000	9785370	9859100	13638800	63299.4
338	-9.76485e+006	-9.88916e+006	-1.31498e+007	2.00202e+000	9764850	9889160	13149800	72742.3			74.4	0.5	99.7	294.552	338	-9.75500e+006	-9.90471e+006	-1.30940e+007	2.00202e+000	9755000	9904710	13094000	72447.7
339	-9.76936e+006	-9.90189e+006	-1.31555e+007	2.43645e+000	9769360	9901890	13155500	88642.5			75.2	0.5	98.9	378.91	339	-9.75897e+006	-9.91863e+006	-1.30963e+007	2.43645e+000	9758970	9918630	13096300	88263.6
340	-9.81972e+006	-9.92409e+006	-1.38700e+007	2.36481e+000	9819720	9924090	13870000	91301.9			56.5	0.5	84.6	-110.94	340	-9.81058e+006	-9.92657e+006	-1.38893e+007	2.36481e+000	9810580	9926570	13889300	91412.9
341	-9.80963e+006	-9.92798e+006	-1.38960e+007	2.22110e+000	9809630	9927980	13896000	85904.8			57.6	0.5	84.1	-127.988	341	-9.79909e+006	-9.93108e+006	-1.39192e+007	2.22110e+000	9799090	9931080	13919200	86032.8
342	-9.82818e+006	-9.94714e+006	-1.39558e+007	1.94912e+000	9828180	9947140	13955800	75871.5			56.9	0.5	82.5	-136.144	342	-9.82401e+006	-9.95164e+006	-1.39784e+007	1.94912e+000	9824010	9951640	13978400	76007.7
343	-9.83460e+006	-9.94151e+006	-1.39264e+007	2.10430e+000	9834600	9941510	13926400	81725.9			55.9	0.5	82.9	-116.094	343	-9.83066e+006	-9.94503e+006	-1.39447e+007	2.10430e+000	9830660	9945030	13944700	81842
344	-9.81623e+006	-9.90629e+006	-1.38008e+007	1.69215e+000	9816230	9906290	13800800	64913			55.6	0.5	86.3	-43.4741	344	-9.80578e+006	-9.90719e+006	-1.38149e+007	1.69215e+000	9805780	9907190	13814900	64956.5
345	-9.82695e+006	-9.92144e+006	-1.38520e+007	2.05434e+000	9826950	9921440	13852000	79219.6			55.2	0.5	84.7	-79.0649	345	-9.81986e+006	-9.92353e+006	-1.38676e+007	2.05434e+000	9819860	9923530	13867600	79298.6
346	-9.75904e+006	-9.80169e+006	-1.32135e+007	8.76743e-001	9759040	9801690	13213500	31867.6			64.3	0.5	101	79.2846	346	-9.75224e+006	-9.80068e+006	-1.31867e+007	8.76743e-001	9752240	9800680	13186700	31788.3
347	-1.01647e+007	-1.01800e+007	-1.45708e+007	1.16443e+000	10164700	10180000	14570800	48760.2			93.9	0.5	51.5	0.550313	347	-1.01562e+007	-1.01791e+007	-1.45760e+007	1.16443e+000	10156200	10179100	14576000	48759.7
348	-1.01471e+007	-1.01715e+007	-1.45540e+007	1.75557e+000	10147100	10171500	14554000	73336.3			95.1	0.5	52.7	-13.7335	348	-1.01378e+007	-1.01712e+007	-1.45619e+007	1.75557e+000	10137800	10171200	14561900	73350
349	-1.01659e+007	-1.01828e+007	-1.45813e+007	1.40116e+000	10165900	10182800	14581300	58730.6			94.7	0.5	51.3	-6.65981	349	-1.01580e+007	-1.01824e+007	-1.45875e+007	1.40116e+000	10158000	10182400	14587500	58737.2
350	-1.01816e+007	-1.01878e+007	-1.45860e+007	1.06757e+000	10181600	10187800	14586000	44804.3			92.8	0.5	50.4	7.57237	350	-1.01746e+007	-1.01867e+007	-1.45884e+007	1.06757e+000	10174600	10186700	14588400	44796.8
351	-1.01820e+007	-1.01907e+007	-1.45975e+007	1.13680e+000	10182000	10190700	14597500	47758.6			93.6	0.5	50.2	2.89516	351	-1.01749e+007	-1.01899e+007	-1.46012e+007	1.13680e+000	10174900	10189900	14601200	47755.7
352	-1.01316e+007	-1.03102e+007	-1.42274e+007	1.60129e+000	10131600	10310200	14227400	65610.2			77.2	0.5	54.5	273.494	352	-1.01216e+007	-1.03322e+007	-1.41647e+007	1.60129e+000	10121600	10332200	14164700	65336.7
353	-1.01414e+007	-1.03076e+007	-1.42705e+007	1.51856e+000	10141400	10307600	14270500	62443.6			77.1	0.5	53.7	239.132	353	-1.01324e+007	-1.03284e+007	-1.42125e+007	1.51856e+000	10132400	10328400	14212500	62204.5
354	-1.01504e+007	-1.03055e+007	-1.43090e+007	1.35655e+000	10150400	10305500	14309000	55961.6			77	0.5	52.8	199.966	354	-1.01419e+007	-1.03254e+007	-1.42547e+007	1.35655e+000	10141900	10325400	14254700	55761.6
355	-1.01716e+007	-1.01951e+007	-1.46257e+007	1.25011e+000	10171600	10195100	14625700	52618.4			100	0.5	50.1	-24.551	355	-1.01649e+007	-1.01958e+007	-1.46352e+007	1.25011e+000	10164900	10195800	14635200	52643
356	-1.01585e+007	-1.01853e+007	-1.45989e+007	1.27983e+000	10158500	10185300	14598900	53705.8			99.5	0.5	51.2	-20.9224	356	-1.01512e+007	-1.01857e+007	-1.46079e+007	1.27983e+000	10151200	10185700	14607900	53726.7
357	-1.01561e+007	-1.01842e+007	-1.45968e+007	1.39339e+000	10156100	10184200	14596800	58452.8			101	0.5	51.4	-26.0308	357	-1.01490e+007	-1.01848e+007	-1.46063e+007	1.39339e+000	10149000	10184800	14606300	58478.9
358	-1.01697e+007	-1.01945e+007	-1.46253e+007	1.42792e+000	10169700	10194500	14625300	60094.3			101	0.5	50.1	-31.446	358	-1.01634e+007	-1.01954e+007	-1.46352e+007	1.42792e+000	10163400	10195400	14635200	60125.7
359	-1.01822e+007	-1.02033e+007	-1.46487e+007	1.09457e+000	10182200	10203300	14648700	46190.1			100	0.5	49	-19.3172	359	-1.01759e+007	-1.02039e+007	-1.46574e+007	1.09457e+000	10175900	10203900	14657400	46209.5
360	-9.77249e+006	-9.80550e+006	-1.34326e+007	1.46867e+000	9772490	9805500	13432600	54357.5			51	0.5	97.2	42.3728	360	-9.76338e+006	-9.80263e+006	-1.34300e+007	1.46867e+000	9763380	9802630	13430000	54315.1
361	-9.76415e+006	-9.79332e+006	-1.33911e+007	1.38365e+000	9764150	9793320	13391100	50993			50.5	0.5	98.6	49.0495	361	-9.75537e+006	-9.78999e+006	-1.33863e+007	1.38365e+000	9755370	9789990	13386300	50943.9
362	-9.76415e+006	-9.79207e+006	-1.33860e+007	1.07231e+000	9764150	9792070	13386000	39500.6			51.3	0.5	98.7	37.0644	362	-9.75593e+006	-9.78884e+006	-1.33811e+007	1.07231e+000	9755930	9788840	13381100	39463.5
363	-9.77155e+006	-9.80267e+006	-1.34220e+007	1.30773e+000	9771550	9802670	13422000	48351.6			51.9	0.5	97.5	43.821	363	-9.76200e+006	-9.79942e+006	-1.34183e+007	1.30773e+000	9762000	9799420	13418300	48307.8
364	-9.78121e+006	-9.81997e+006	-1.34830e+007	1.60686e+000	9781210	9819970	13483000	59775.3			50.6	0.5	95.6	41.9066	364	-9.77215e+006	-9.81731e+006	-1.34812e+007	1.60686e+000	9772150	9817310	13481200	59733.4
365	-9.77941e+006	-9.81744e+006	-1.34745e+007	1.63390e+000	9779410	9817440	13474500	60727.9			51.7	0.5	95.8	42.2112	365	-9.77031e+006	-9.81479e+006	-1.34728e+007	1.63390e+000	9770310	9814790	13472800	60685.7
366	-9.81184e+006	-9.86869e+006	-1.36515e+007	3.30506e+000	9811840	9868690	13651500	125060			98.5	0.5	90.3	26.6818	366	-9.80062e+006	-9.86714e+006	-1.36564e+007	3.30506e+000	9800620	9867140	13656400	125034
367	-9.80344e+006	-9.85363e+006	-1.35983e+007	2.80872e+000	9803440	9853630	13598300	105718			99.2	0.5	92	40.3042	367	-9.79219e+006	-9.85162e+006	-1.36014e+007	2.80872e+000	9792190	9851620	13601400	105678
368	-9.81901e+006	-9.87567e+006	-1.36729e+007	2.90706e+000	9819010	9875670	13672900	110259			99.9	0.5	89.4	9.29447	368	-9.80983e+006	-9.87465e+006	-1.36779e+007	2.90706e+000	9809830	9874650	13677900	110250
369	-9.75066e+006	-9.77804e+006	-1.33422e+007	1.08456e+000	9750660	9778040	13342200	39761			104	0.5	101	40.5333	369	-9.74263e+006	-9.77463e+006	-1.33363e+007	1.08456e+000	9742630	9774630	13336300	39720.4
370	-9.74703e+006	-9.77322e+006	-1.33261e+007	1.36887e+000	9747030	9773220	13326100	50099.7			105	0.5	101	51.0566	370	-9.73919e+006	-9.76981e+006	-1.33201e+007	1.36887e+000	9739190	9769810	13320100	50048.6
371	-1.01785e+007	-1.02034e+007	-1.46527e+007	1.25799e+000	10178500	10203400	14652700	53094.3			47.2	0.5	49.3	-24.3056	371	-1.01723e+007	-1.02041e+007	-1.46618e+007	1.25799e+000	10172300	10204100	14661800	53118.6
372	-1.01903e+007	-1.02140e+007	-1.46842e+007	2.31339e+000	10190300	10214000	14684200	97967.8			44.6	0.5	48	-41.386	372	-1.01847e+007	-1.02147e+007	-1.46925e+007	2.31339e+000	10184700	10214700	14692500	98009.2
373	-1.01862e+007	-1.02109e+007	-1.46757e+007	2.21565e+000	10186200	10210900	14675700	93738.8			43.1	0.5	48.5	-43.1492	373	-1.01812e+007	-1.02117e+007	-1.46841e+007	2.21565e+000	10181200	10211700	14684100	93781.9
374	-9.81646e+006	-9.96870e+006	-1.32812e+007	1.47915e+000	9816460	9968700	13281200	54649.5			69.7	0.5	92.6	261.589	374	-9.80395e+006	-9.97663e+006	-1.32221e+007	1.47915e+000	9803950	9976630	13222100	54387.9
375	-9.80755e+006	-9.98528e+006	-1.32282e+007	1.86685e+000	9807550	9985280	13228200	68717.7			71.1	0.5	93.5	353.021	375	-9.79465e+006	-1.00015e+007	-1.31593e+007	1.86685e+000	9794650	10001500	13159300	68364.7
376	-1.01914e+007	-1.02150e+007	-1.46871e+007	1.57630e+000	10191400	10215000	14687100	66774.2			110	0.5	47.9	-25.8644	376	-1.01880e+007	-1.02157e+007	-1.46937e+007	1.57630e+000	10188000	10215700	14693700	66800.1
377	-1.01804e+007	-1.02053e+007	-1.46588e+007	2.02805e+000	10180400	10205300	14658800	85649.1			110	0.5	49.2	-35.243	377	-1.01770e+007	-1.02062e+007	-1.46656e+007	2.02805e+000	10177000	10206200	14665600	85684.4
378	-1.02003e+007	-1.02227e+007	-1.47099e+007	1.11791e+000	10200300	10222700	14709900	47472.5			110	0.5	47	-18.1773	378	-1.01967e+007	-1.02235e+007	-1.47165e+007	1.11791e+000	10196700	10223500	14716500	47490.7
379	-9.70309e+006	-9.71509e+006	-1.31325e+007	3.05298e+000	9703090	9715090	13132500	109490			102	0.5	108	149.137	379	-9.69667e+006	-9.71093e+006	-1.31219e+007	3.05298e+000	9696670	9710930	13121900	109340
380	-9.70069e+006	-9.70792e+006	-1.31056e+007	2.75044e+000	9700690	9707920	13105600	98382.8			99.8	0.5	109	141.415	380	-9.69486e+006	-9.70360e+006	-1.30938e+007	2.75044e+000	9694860	9703600	13093800	98241.4
381	-9.70656e+006	-9.71474e+006	-1.31276e+007	2.30654e+000	9706560	9714740	13127600	82700.5			99.1	0.5	108	124.766	381	-9.70028e+006	-9.71020e+006	-1.31153e+007	2.30654e+000	9700280	9710200	13115300	82575.7
382	-1.02353e+007	-1.03173e+007	-1.46446e+007	1.92036e+000	10235300	10317300	14644600	81602.7			73.9	0.5	43.9	136.97	382	-1.02316e+007	-1.03290e+007	-1.46177e+007	1.92036e+000	10231600	10329000	14617700	81465.7
383	-1.02462e+007	-1.03221e+007	-1.46841e+007	1.10321e+000	10246200	10322100	14684100	47051.3			73.7	0.5	42.8	69.2917	383	-1.02430e+007	-1.03332e+007	-1.46600e+007	1.10321e+000	10243000	10333200	14660000	46982
384	-1.02478e+007	-1.03204e+007	-1.46924e+007	7.16641e-001	10247800	10320400	14692400	30583.4			72.7	0.5	42.4	48.0098	384	-1.02442e+007	-1.03302e+007	-1.46680e+007	7.16641e-001	10244200	10330200	14668000	30535.4
385	-1.02283e+007	-1.02469e+007	-1.47807e+007	1.53695e+000	10228300	10246900	14780700	65767			108	0.5	43.9	-29.6521	385	-1.02246e+007	-1.02478e+007	-1.47882e+007	1.53695e+000	10224600	10247800	14788200	65796.7
386	-1.02194e+007	-1.02390e+007	-1.47574e+007	1.58965e+000	10219400	10239000	14757400	67852.8			108	0.5	44.9	-30.8327	386	-1.02156e+007	-1.02399e+007	-1.47650e+007	1.58965e+000	10215600	10239900	14765000	67883.7
387	-1.02161e+007	-1.02366e+007	-1.47511e+007	1.36403e+000	10216100	10236600	14751100	58180.3			109	0.5	45.3	-24.4775	387	-1.02124e+007	-1.02375e+007	-1.47582e+007	1.36403e+000	10212400	10237500	14758200	58204.8
388	-1.02230e+007	-1.02427e+007	-1.47689e+007	1.24225e+000	10223000	10242700	14768900	53087.4			110	0.5	44.5	-21.6953	388	-1.02193e+007	-1.02435e+007	-1.47759e+007	1.24225e+000	10219300	10243500	14775900	53109.1
389	-9.85519e+006	-1.00719e+007	-1.44387e+007	5.90268e-001	9855190	10071900	14438700	24026.4			86.4	0.5	67	-78.8381	389	-9.82000e+006	-1.00775e+007	-1.44966e+007	5.90268e-001	9820000	10077500	14496600	24105.3
390	-9.87874e+006	-1.00747e+007	-1.44265e+007	7.21344e-001	9878740	10074700	14426500	29367.2			87	0.5	66.7	-87.9051	390	-9.84680e+006	-1.00798e+007	-1.44794e+007	7.21344e-001	9846800	10079800	14479400	29455.1
391	-9.91938e+006	-1.00548e+007	-1.43046e+007	2.42122e+000	9919380	10054800	14304600	97725.8			57.6	0.5	70.6	-327.328	391	-9.92414e+006	-1.00645e+007	-1.43393e+007	2.42122e+000	9924140	10064500	14339300	98053.1
392	-9.92701e+006	-1.00601e+007	-1.43186e+007	2.42991e+000	9927010	10060100	14318600	98239.6			57.6	0.5	69.1	-287.071	392	-9.92587e+006	-1.00680e+007	-1.43522e+007	2.42991e+000	9925870	10068000	14352200	98526.7
393	-9.84734e+006	-9.88916e+006	-1.34869e+007	2.43014e+000	9847340	9889160	13486900	91016.8			83.3	0.5	90	304.445	393	-9.83695e+006	-9.87358e+006	-1.34600e+007	2.43014e+000	9836950	9873580	13460000	90712.4
394	-9.83564e+006	-9.85617e+006	-1.35765e+007	2.28855e+000	9835640	9856170	13576500	86133.4			85.1	0.5	89.4	207.043	394	-9.80922e+006	-9.84740e+006	-1.35671e+007	2.28855e+000	9809220	9847400	13567100	85926.3
395	-9.69565e+006	-9.70637e+006	-1.30498e+007	1.01374e+000	9695650	9706370	13049800	36089.5			57.4	0.5	110	66.0336	395	-9.69050e+006	-9.70307e+006	-1.30320e+007	1.01374e+000	9690500	9703070	13032000	36023.5
396	-9.70061e+006	-9.71401e+006	-1.30624e+007	1.33577e+000	9700610	9714010	13062400	47631.3			58.1	0.5	109	88.1962	396	-9.69539e+006	-9.71079e+006	-1.30443e+007	1.33577e+000	9695390	9710790	13044300	47543.1
397	-9.70315e+006	-9.71858e+006	-1.30682e+007	1.58514e+000	9703150	9718580	13068200	56569.3			59	0.5	109	108.386	397	-9.69778e+006	-9.71579e+006	-1.30491e+007	1.58514e+000	9697780	9715790	13049100	56460.9
398	-1.02746e+007	-1.02854e+007	-1.48370e+007	1.63203e+000	10274600	10285400	14837000	70389			93.9	0.5	40.1	-0.861782	398	-1.02746e+007	-1.02848e+007	-1.48375e+007	1.63203e+000	10274600	10284800	14837500	70389.9
399	-1.02770e+007	-1.02910e+007	-1.48409e+007	1.58262e+000	10277000	10291000	14840900	68301.4			92.8	0.5	39.8	4.49118	399	-1.02768e+007	-1.02909e+007	-1.48402e+007	1.58262e+000	10276800	10290900	14840200	68296.9
400	-1.02591e+007	-1.03258e+007	-1.47330e+007	1.09582e+000	10259100	10325800	14733000	46942.6			71.6	0.5	41.3	58.1998	400	-1.02564e+007	-1.03352e+007	-1.47127e+007	1.09582e+000	10256400	10335200	14712700	46884.4
401	-1.02579e+007	-1.03269e+007	-1.47270e+007	5.74918e-001	10257900	10326900	14727000	24617			72.3	0.5	41.5	31.9666	401	-1.02551e+007	-1.03366e+007	-1.47058e+007	5.74918e-001	10255100	10336600	14705800	24585.1
402	-1.02658e+007	-1.03311e+007	-1.47553e+007	8.41885e-001	10265800	10331100	14755300	36144			72.5	0.5	40.6	41.5392	402	-1.02634e+007	-1.03409e+007	-1.47358e+007	8.41885e-001	10263400	10340900	14735800	36102.5
403	-1.02693e+007	-1.03323e+007	-1.47684e+007	1.08691e+000	10269300	10332300	14768400	46719.1			71.7	0.5	40.2	52.7086	403	-1.02669e+007	-1.03412e+007	-1.47497e+007	1.08691e+000	10266900	10341200	14749700	46666.4
404	-9.95012e+006	-9.98642e+006	-1.39944e+007	1.43945e+000	9950120	9986420	13994400	56615.9			110	0.5	76.6	-3.41151	404	-9.95118e+006	-9.98668e+006	-1.39944e+007	1.43945e+000	9951180	9986680	13994400	56619.3
405	-9.95853e+006	-9.99462e+006	-1.40195e+007	1.01480e+000	9958530	9994620	14019500	40022			110	0.5	75.5	-3.28293	405	-9.95981e+006	-9.99497e+006	-1.40196e+007	1.01480e+000	9959810	9994970	14019600	40025.3
406	-9.93996e+006	-9.97723e+006	-1.39670e+007	1.56748e+000	9939960	9977230	13967000	61465.8			109	0.5	77.7	-2.2768	406	-9.94092e+006	-9.97742e+006	-1.39668e+007	1.56748e+000	9940920	9977420	13966800	61468
407	-1.02863e+007	-1.02975e+007	-1.48725e+007	1.42568e+000	10286300	10297500	14872500	61717.1			94.2	0.5	38.8	-3.20829	407	-1.02864e+007	-1.02972e+007	-1.48733e+007	1.42568e+000	10286400	10297200	14873300	61720.3
408	-1.02894e+007	-1.03036e+007	-1.48792e+007	1.43231e+000	10289400	10303600	14879200	62059.8			93.2	0.5	38.4	1.87585	408	-1.02893e+007	-1.03037e+007	-1.48788e+007	1.43231e+000	10289300	10303700	14878800	62057.9
409	-9.70223e+006	-9.71934e+006	-1.31507e+007	2.52749e+000	9702230	9719340	13150700	90789.9			107	0.5	108	102.193	409	-9.69563e+006	-9.71580e+006	-1.31428e+007	2.52749e+000	9695630	9715800	13142800	90687.7
410	-9.69104e+006	-9.70644e+006	-1.31092e+007	2.47676e+000	9691040	9706440	13109200	88569.9			107	0.5	109	99.1212	410	-9.68460e+006	-9.70292e+006	-1.31013e+007	2.47676e+000	9684600	9702920	13101300	88470.7
411	-9.69317e+006	-9.70955e+006	-1.31198e+007	1.72904e+000	9693170	9709550	13119800	61899.2			108	0.5	109	62.8913	411	-9.68690e+006	-9.70633e+006	-1.31129e+007	1.72904e+000	9686900	9706330	13112900	61836.3
412	-9.70240e+006	-9.72002e+006	-1.31533e+007	1.98223e+000	9702400	9720020	13153300	71221.3			109	0.5	108	75.5635	412	-9.69538e+006	-9.71660e+006	-1.31464e+007	1.98223e+000	9695380	9716600	13146400	71145.7
413	-9.71453e+006	-9.73362e+006	-1.31968e+007	1.83871e+000	9714530	9733620	13196800	66376.7			108	0.5	106	69.7994	413	-9.70761e+006	-9.73024e+006	-1.31899e+007	1.83871e+000	9707610	9730240	13189900	66306.9
414	-9.71373e+006	-9.73250e+006	-1.31930e+007	2.14549e+000	9713730	9732500	13193000	77420.7			109	0.5	106	80.165	414	-9.70677e+006	-9.72917e+006	-1.31863e+007	2.14549e+000	9706770	9729170	13186300	77340.6
415	-1.02417e+007	-1.02584e+007	-1.48145e+007	2.68579e+000	10241700	10258400	14814500	115345			42.5	0.5	42.7	-39.2678	415	-1.02375e+007	-1.02590e+007	-1.48210e+007	2.68579e+000	10237500	10259000	14821000	115384
416	-1.02438e+007	-1.02611e+007	-1.48233e+007	2.31320e+000	10243800	10261100	14823300	99430.2			40.9	0.5	42.4	-33.5207	416	-1.02397e+007	-1.02617e+007	-1.48297e+007	2.31320e+000	10239700	10261700	14829700	99463.7
417	-1.02275e+007	-1.02461e+007	-1.47785e+007	2.77116e+000	10227500	10246100	14778500	118552			42.4	0.5	44.2	-48.1031	417	-1.02232e+007	-1.02469e+007	-1.47858e+007	2.77116e+000	10223200	10246900	14785800	118600
418	-1.02408e+007	-1.02589e+007	-1.48172e+007	1.67077e+000	10240800	10258900	14817200	71766.9			38.9	0.5	42.7	-20.1395	418	-1.02370e+007	-1.02593e+007	-1.48228e+007	1.67077e+000	10237000	10259300	14822800	71787.1
419	-1.02497e+007	-1.02666e+007	-1.48398e+007	1.72403e+000	10249700	10266600	14839800	74234.3			39.6	0.5	41.8	-23.3312	419	-1.02457e+007	-1.02671e+007	-1.48459e+007	1.72403e+000	10245700	10267100	14845900	74257.7
420	-1.02548e+007	-1.02715e+007	-1.48549e+007	1.30409e+000	10254800	10271500	14854900	56240.6			38.4	0.5	41.2	-16.7347	420	-1.02513e+007	-1.02720e+007	-1.48605e+007	1.30409e+000	10251300	10272000	14860500	56257.3
421	-1.02476e+007	-1.02650e+007	-1.48356e+007	1.28508e+000	10247600	10265000	14835600	55307.4			37.8	0.5	42	-15.2005	421	-1.02441e+007	-1.02655e+007	-1.48409e+007	1.28508e+000	10244100	10265500	14840900	55322.6
422	-1.01074e+007	-1.01380e+007	-1.44564e+007	2.11415e+000	10107400	10138000	14456400	87376.7			113	0.5	57.5	-24.268	422	-1.01050e+007	-1.01385e+007	-1.44611e+007	2.11415e+000	10105000	10138500	14461100	87400.9
423	-1.01198e+007	-1.01492e+007	-1.44898e+007	1.91326e+000	10119800	10149200	14489800	79359.1			113	0.5	56.1	-25.0762	423	-1.01173e+007	-1.01498e+007	-1.44950e+007	1.91326e+000	10117300	10149800	14495000	79384.2
424	-9.97794e+006	-1.00094e+007	-1.40605e+007	2.32721e+000	9977940	10009400	14060500	92217.4			112	0.5	73.6	-5.58103	424	-9.97856e+006	-1.00096e+007	-1.40608e+007	2.32721e+000	9978560	10009600	14060800	92223
425	-9.99717e+006	-1.00287e+007	-1.41202e+007	2.09735e+000	9997170	10028700	14120200	83640.7			113	0.5	71.1	-4.1057	425	-9.99737e+006	-1.00289e+007	-1.41206e+007	2.09735e+000	9997370	10028900	14120600	83644.8
426	-9.98824e+006	-1.00205e+007	-1.40956e+007	2.04236e+000	9988240	10020500	14095600	81229.6			112	0.5	72.3	-2.11167	426	-9.98820e+006	-1.00206e+007	-1.40959e+007	2.04236e+000	9988200	10020600	14095900	81231.7
427	-9.64109e+006	-9.68256e+006	-1.28506e+007	1.63276e+000	9641090	9682560	12850600	56991.4			78.1	0.5	116	140.521	427	-9.63477e+006	-9.68599e+006	-1.28213e+007	1.63276e+000	9634770	9685990	12821300	56850.8
428	-9.62752e+006	-9.66540e+006	-1.28123e+007	1.10240e+000	9627520	9665400	12812300	38302.5			78.7	0.5	118	91.0074	428	-9.62136e+006	-9.66786e+006	-1.27847e+007	1.10240e+000	9621360	9667860	12784700	38211.5
429	-9.63173e+006	-9.67133e+006	-1.28236e+007	1.42824e+000	9631730	9671330	12823600	49693.9			77.8	0.5	117	119.396	429	-9.62555e+006	-9.67435e+006	-1.27953e+007	1.42824e+000	9625550	9674350	12795300	49574.5
430	-9.79025e+006	-9.81785e+006	-1.34653e+007	2.48785e+000	9790250	9817850	13465300	92449.7			36.7	0.5	96	38.5697	430	-9.78522e+006	-9.81630e+006	-1.34640e+007	2.48785e+000	9785220	9816300	13464000	92411.1
431	-9.77819e+006	-9.80394e+006	-1.34205e+007	2.17479e+000	9778190	9803940	13420500	80431.1			36.3	0.5	97.7	36.0952	431	-9.77296e+006	-9.80229e+006	-1.34190e+007	2.17479e+000	9772960	9802290	13419000	80395
432	-9.80423e+006	-9.83339e+006	-1.35148e+007	2.20141e+000	9804230	9833390	13514800	82240.8			37.2	0.5	94.2	26.9521	432	-9.79963e+006	-9.83210e+006	-1.35142e+007	2.20141e+000	9799630	9832100	13514200	82213.8
433	-1.01504e+007	-1.01777e+007	-1.45758e+007	1.61745e+000	10150400	10177700	14575800	67707.3			35.7	0.5	52.7	-17.5971	433	-1.01476e+007	-1.01782e+007	-1.45805e+007	1.61745e+000	10147600	10178200	14580500	67724.9
434	-1.01385e+007	-1.01662e+007	-1.45408e+007	1.99236e+000	10138500	10166200	14540800	83093.4			35.5	0.5	54.1	-21.6014	434	-1.01357e+007	-1.01667e+007	-1.45455e+007	1.99236e+000	10135700	10166700	14545500	83115
435	-1.01611e+007	-1.01876e+007	-1.46054e+007	1.38252e+000	10161100	10187600	14605400	58056.2			35.6	0.5	51.5	-14.136	435	-1.01582e+007	-1.01880e+007	-1.46100e+007	1.38252e+000	10158200	10188000	14610000	58070.3
436	-1.03006e+007	-1.03147e+007	-1.49139e+007	1.46091e+000	10300600	10314700	14913900	63525.3			93.4	0.5	37.1	-1.13688	436	-1.03007e+007	-1.03152e+007	-1.49138e+007	1.46091e+000	10300700	10315200	14913800	63526.4
437	-9.65944e+006	-9.69043e+006	-1.29177e+007	2.44613e+000	9659440	9690430	12917700	85951.4			64.3	0.5	114	193.058	437	-9.65350e+006	-9.69123e+006	-1.28926e+007	2.44613e+000	9653500	9691230	12892600	85758.3
438	-9.67066e+006	-9.70155e+006	-1.29524e+007	2.29820e+000	9670660	9701550	12952400	81067			63.8	0.5	113	179.743	438	-9.66476e+006	-9.70221e+006	-1.29277e+007	2.29820e+000	9664760	9702210	12927700	80887.2
439	-9.66674e+006	-9.69253e+006	-1.29454e+007	1.87531e+000	9666740	9692530	12945400	66070.2			62.3	0.5	113	141.708	439	-9.66098e+006	-9.69248e+006	-1.29220e+007	1.87531e+000	9660980	9692480	12922000	65928.5
440	-9.65743e+006	-9.68358e+006	-1.29164e+007	2.05998e+000	9657430	9683580	12916400	72343.1			62.7	0.5	114	153.767	440	-9.65178e+006	-9.68384e+006	-1.28930e+007	2.05998e+000	9651780	9683840	12893000	72189.3
441	-9.64787e+006	-9.68133e+006	-1.28795e+007	2.10533e+000	9647870	9681330	12879500	73675.7			66.1	0.5	115	167.882	441	-9.64188e+006	-9.68267e+006	-1.28537e+007	2.10533e+000	9641880	9682670	12853700	73507.8
442	-9.64807e+006	-9.67805e+006	-1.28836e+007	2.11180e+000	9648070	9678050	12883600	73914.6			64.5	0.5	115	161.504	442	-9.64231e+006	-9.67899e+006	-1.28591e+007	2.11180e+000	9642310	9678990	12859100	73753.1
443	-9.66228e+006	-9.67608e+006	-1.30139e+007	4.09942e+000	9662280	9676080	13013900	145065			113	0.5	113	133.213	443	-9.65680e+006	-9.67319e+006	-1.30076e+007	4.09942e+000	9656800	9673190	13007600	144931
444	-9.67200e+006	-9.68705e+006	-1.30490e+007	3.61003e+000	9672000	9687050	13049000	128236			112	0.5	112	121.87	444	-9.66655e+006	-9.68409e+006	-1.30423e+007	3.61003e+000	9666550	9684090	13042300	128114
445	-9.67976e+006	-9.69515e+006	-1.30743e+007	2.80412e+000	9679760	9695150	13074300	99887.2			111	0.5	111	95.3475	445	-9.67424e+006	-9.69215e+006	-1.30676e+007	2.80412e+000	9674240	9692150	13067600	99791.8
446	-1.01808e+007	-1.02050e+007	-1.46572e+007	2.16195e+000	10180800	10205000	14657200	91293.3			33.4	0.5	49.4	-16.3362	446	-1.01781e+007	-1.02053e+007	-1.46609e+007	2.16195e+000	10178100	10205300	14660900	91309.6
447	-1.01751e+007	-1.01991e+007	-1.46387e+007	2.14060e+000	10175100	10199100	14638700	90218.9			32.4	0.5	50.2	-14.4621	447	-1.01726e+007	-1.01993e+007	-1.46421e+007	2.14060e+000	10172600	10199300	14642100	90233.3
448	-1.01620e+007	-1.01870e+007	-1.46021e+007	1.78301e+000	10162000	10187000	14602100	74856			33.1	0.5	51.6	-12.5708	448	-1.01595e+007	-1.01872e+007	-1.46056e+007	1.78301e+000	10159500	10187200	14605600	74868.6
449	-1.01664e+007	-1.01922e+007	-1.46190e+007	1.81557e+000	10166400	10192200	14619000	76353.3			34	0.5	50.9	-16.738	449	-1.01640e+007	-1.01926e+007	-1.46230e+007	1.81557e+000	10164000	10192600	14623000	76370
450	-1.03344e+007	-1.03504e+007	-1.50162e+007	1.66296e+000	10334400	10350400	15016200	73085.1			93	0.5	33.1	-4.12587	450	-1.03347e+007	-1.03518e+007	-1.50160e+007	1.66296e+000	10334700	10351800	15016000	73089.2
451	-1.03388e+007	-1.03579e+007	-1.50266e+007	1.74203e+000	10338800	10357900	15026600	76658.4			91.6	0.5	32.5	-2.68128	451	-1.03391e+007	-1.03604e+007	-1.50255e+007	1.74203e+000	10339100	10360400	15025500	76661.1
452	-1.03449e+007	-1.03730e+007	-1.50366e+007	2.36032e+000	10344900	10373000	15036600	104037			87	0.5	31.7	15.8269	452	-1.03449e+007	-1.03776e+007	-1.50320e+007	2.36032e+000	10344900	10377600	15032000	104021
453	-1.03441e+007	-1.03692e+007	-1.50369e+007	1.99693e+000	10344100	10369200	15036900	88004.8			88.6	0.5	31.8	8.2704	453	-1.03442e+007	-1.03733e+007	-1.50333e+007	1.99693e+000	10344200	10373300	15033300	87996.6
454	-1.03453e+007	-1.03583e+007	-1.51190e+007	1.84114e+000	10345300	10358300	15119000	81608.8			29.6	0.5	30.8	-14.2354	454	-1.03434e+007	-1.03586e+007	-1.51222e+007	1.84114e+000	10343400	10358600	15122200	81623
455	-1.03388e+007	-1.03517e+007	-1.50988e+007	1.95167e+000	10338800	10351700	15098800	86329.4			30.2	0.5	31.7	-16.7222	455	-1.03369e+007	-1.03521e+007	-1.51022e+007	1.95167e+000	10336900	10352100	15102200	86346.1
456	-1.03338e+007	-1.03471e+007	-1.50847e+007	1.66048e+000	10333800	10347100	15084700	73341.7			31.1	0.5	32.3	-15.8676	456	-1.03319e+007	-1.03475e+007	-1.50884e+007	1.66048e+000	10331900	10347500	15088400	73357.5
457	-9.62597e+006	-9.63898e+006	-1.28986e+007	4.03736e+000	9625970	9638980	12898600	141043			35.3	0.5	117	129.465	457	-9.62145e+006	-9.63620e+006	-1.28917e+007	4.03736e+000	9621450	9636200	12891700	140913
458	-9.64414e+006	-9.65838e+006	-1.29597e+007	4.35856e+000	9644140	9658380	12959700	153296			34.7	0.5	115	138.002	458	-9.63958e+006	-9.65562e+006	-1.29530e+007	4.35856e+000	9639580	9655620	12953000	153158
459	-1.03676e+007	-1.03688e+007	-1.51395e+007	6.39599e-001	10367600	10368800	15139500	28432.8			104	0.5	29.2	-9.50019	459	-1.03667e+007	-1.03696e+007	-1.51440e+007	6.39599e-001	10366700	10369600	15144000	28442.3
460	-1.03605e+007	-1.03631e+007	-1.51234e+007	1.01750e+000	10360500	10363100	15123400	45153.3			105	0.5	29.9	-13.477	460	-1.03592e+007	-1.03638e+007	-1.51277e+007	1.01750e+000	10359200	10363800	15127700	45166.8
461	-1.01446e+007	-1.01676e+007	-1.45403e+007	1.45017e+000	10144600	10167600	14540300	60498.2			121	0.5	53.9	-7.29816	461	-1.01427e+007	-1.01677e+007	-1.45429e+007	1.45017e+000	10142700	10167700	14542900	60505.5
462	-1.01378e+007	-1.01601e+007	-1.45165e+007	1.55874e+000	10137800	10160100	14516500	64868.6			122	0.5	54.8	-8.38974	462	-1.01360e+007	-1.01603e+007	-1.45191e+007	1.55874e+000	10136000	10160300	14519100	64877
463	-1.01356e+007	-1.01585e+007	-1.45123e+007	1.53533e+000	10135600	10158500	14512300	63863.2			121	0.5	55.1	-6.79271	463	-1.01338e+007	-1.01587e+007	-1.45146e+007	1.53533e+000	10133800	10158700	14514600	63870
464	-1.02288e+007	-1.02485e+007	-1.47867e+007	1.40328e+000	10228800	10248500	14786700	60080			28.7	0.5	44.1	-3.72235	464	-1.02259e+007	-1.02484e+007	-1.47892e+007	1.40328e+000	10225900	10248400	14789200	60083.7
465	-1.02370e+007	-1.02557e+007	-1.48078e+007	1.25556e+000	10237000	10255700	14807800	53877.2			28	0.5	43.4	-2.98297	465	-1.02343e+007	-1.02556e+007	-1.48101e+007	1.25556e+000	10234300	10255600	14810100	53880.2
466	-1.02243e+007	-1.02446e+007	-1.47752e+007	1.28067e+000	10224300	10244600	14775200	54763			27.8	0.5	44.6	-2.37395	466	-1.02216e+007	-1.02444e+007	-1.47774e+007	1.28067e+000	10221600	10244400	14777400	54765.4
467	-1.02404e+007	-1.02603e+007	-1.48232e+007	2.01224e+000	10240400	10260300	14823200	86477.6			29.4	0.5	42.7	-4.06039	467	-1.02376e+007	-1.02601e+007	-1.48255e+007	2.01224e+000	10237600	10260100	14825500	86481.7
468	-1.02376e+007	-1.02569e+007	-1.48123e+007	2.26791e+000	10237600	10256900	14812300	97358.9			30.3	0.5	43.2	-7.84892	468	-1.02346e+007	-1.02568e+007	-1.48151e+007	2.26791e+000	10234600	10256800	14815100	97366.7
469	-9.95741e+006	-9.97915e+006	-1.39574e+007	1.78598e+000	9957410	9979150	13957400	70043.6			122	0.5	77	21.3928	469	-9.95516e+006	-9.97813e+006	-1.39554e+007	1.78598e+000	9955160	9978130	13955400	70022.3
470	-9.97240e+006	-9.99339e+006	-1.40006e+007	1.72740e+000	9972400	9993390	14000600	68065			123	0.5	75.3	24.0652	470	-9.97024e+006	-9.99223e+006	-1.39980e+007	1.72740e+000	9970240	9992230	13998000	68041
471	-9.97335e+006	-9.99482e+006	-1.40055e+007	1.37478e+000	9973350	9994820	14005500	54197.2			122	0.5	75.1	17.5241	471	-9.97141e+006	-9.99376e+006	-1.40031e+007	1.37478e+000	9971410	9993760	14003100	54179.7
472	-9.96013e+006	-9.98237e+006	-1.39678e+007	1.63823e+000	9960130	9982370	13967800	64318.6			121	0.5	76.5	16.7792	472	-9.95806e+006	-9.98146e+006	-1.39662e+007	1.63823e+000	9958060	9981460	13966200	64301.8
473	-9.94232e+006	-9.96360e+006	-1.39089e+007	1.86451e+000	9942320	9963600	13908900	72745.6			123	0.5	78.9	25.5176	473	-9.93978e+006	-9.96241e+006	-1.39066e+007	1.86451e+000	9939780	9962410	13906600	72720.1
474	-9.94404e+006	-9.96595e+006	-1.39168e+007	1.93150e+000	9944040	9965950	13916800	75419.7			122	0.5	78.6	23.8477	474	-9.94178e+006	-9.96489e+006	-1.39147e+007	1.93150e+000	9941780	9964890	13914700	75395.9
475	-9.66780e+006	-9.68409e+006	-1.30411e+007	2.17708e+000	9667800	9684090	13041100	77258.3			29.1	0.5	112	47.3166	475	-9.66339e+006	-9.68210e+006	-1.30374e+007	2.17708e+000	9663390	9682100	13037400	77211
476	-9.65148e+006	-9.66740e+006	-1.29892e+007	2.09579e+000	9651480	9667400	12989200	73945.3			28.9	0.5	114	52.826	476	-9.64678e+006	-9.66513e+006	-1.29846e+007	2.09579e+000	9646780	9665130	12984600	73892.5
477	-9.65222e+006	-9.66767e+006	-1.29896e+007	1.92080e+000	9652220	9667670	12989600	67776.8			30	0.5	114	49.8346	477	-9.64747e+006	-9.66535e+006	-1.29848e+007	1.92080e+000	9647470	9665350	12984800	67726.9
478	-9.66540e+006	-9.68197e+006	-1.30348e+007	2.23238e+000	9665400	9681970	13034800	79163.3			30.3	0.5	112	52.0425	478	-9.66086e+006	-9.67985e+006	-1.30307e+007	2.23238e+000	9660860	9679850	13030700	79111.2
479	-9.68304e+006	-9.69999e+006	-1.30908e+007	2.12045e+000	9683040	9699990	13090800	75663.3			28.1	0.5	110	41.0631	479	-9.67854e+006	-9.69818e+006	-1.30879e+007	2.12045e+000	9678540	9698180	13087900	75622.2
480	-9.68282e+006	-9.69971e+006	-1.30899e+007	2.29456e+000	9682820	9699710	13089900	81868.1			29.3	0.5	110	49.6299	480	-9.67818e+006	-9.69772e+006	-1.30864e+007	2.29456e+000	9678180	9697720	13086400	81818.5
481	-1.03476e+007	-1.03617e+007	-1.51306e+007	2.55416e+000	10347600	10361700	15130600	113339			121	0.5	30.3	-31.0157	481	-1.03466e+007	-1.03624e+007	-1.51344e+007	2.55416e+000	10346600	10362400	15134400	113370
482	-1.00413e+007	-1.00639e+007	-1.42200e+007	1.85571e+000	10041300	10063900	14220000	74844.7			28.1	0.5	66.7	13.2172	482	-1.00402e+007	-1.00633e+007	-1.42187e+007	1.85571e+000	10040200	10063300	14218700	74831.4
483	-1.00297e+007	-1.00520e+007	-1.41828e+007	1.39632e+000	10029700	10052000	14182800	56095.6			27.6	0.5	68.1	12.5974	483	-1.00285e+007	-1.00513e+007	-1.41810e+007	1.39632e+000	10028500	10051300	14181000	56083
484	-1.00302e+007	-1.00526e+007	-1.41847e+007	1.27043e+000	10030200	10052600	14184700	51048.2			28.7	0.5	68.1	11.8214	484	-1.00286e+007	-1.00518e+007	-1.41831e+007	1.27043e+000	10028600	10051800	14183100	51036.3
485	-1.00393e+007	-1.00625e+007	-1.42163e+007	1.65620e+000	10039300	10062500	14216300	66768.7			29.3	0.5	66.9	8.91441	485	-1.00381e+007	-1.00621e+007	-1.42155e+007	1.65620e+000	10038100	10062100	14215500	66759.8
486	-1.00523e+007	-1.00757e+007	-1.42569e+007	1.94761e+000	10052300	10075700	14256900	78855.7			28.4	0.5	65.2	6.8216	486	-1.00517e+007	-1.00754e+007	-1.42563e+007	1.94761e+000	10051700	10075400	14256300	78848.9
487	-1.03765e+007	-1.03990e+007	-1.51397e+007	2.52272e+000	10376500	10399000	15139700	112330			89.2	0.5	28.1	-7.6849	487	-1.03771e+007	-1.04031e+007	-1.51380e+007	2.52272e+000	10377100	10403100	15138000	112337
488	-1.03807e+007	-1.04053e+007	-1.51508e+007	2.40810e+000	10380700	10405300	15150800	107362			87.3	0.5	27.5	-3.13753	488	-1.03813e+007	-1.04099e+007	-1.51483e+007	2.40810e+000	10381300	10409900	15148300	107365
489	-1.03696e+007	-1.03958e+007	-1.51149e+007	2.49649e+000	10369600	10395800	15114900	110908			87	0.5	28.8	0.762935	489	-1.03701e+007	-1.04007e+007	-1.51118e+007	2.49649e+000	10370100	10400700	15111800	110908
490	-1.03658e+007	-1.03893e+007	-1.51056e+007	2.30548e+000	10365800	10389300	15105600	102307			88.8	0.5	29.3	-0.819522	490	-1.03662e+007	-1.03934e+007	-1.51032e+007	2.30548e+000	10366200	10393400	15103200	102308
491	-1.03782e+007	-1.03964e+007	-1.51493e+007	1.80246e+000	10378200	10396400	15149300	80313.3			91.5	0.5	27.8	-10.6938	491	-1.03789e+007	-1.03998e+007	-1.51488e+007	1.80246e+000	10378900	10399800	15148800	80324
492	-1.03705e+007	-1.03897e+007	-1.51245e+007	2.24553e+000	10370500	10389700	15124500	99809.6			91.1	0.5	28.8	-9.58008	492	-1.03711e+007	-1.03932e+007	-1.51235e+007	2.24553e+000	10371100	10393200	15123500	99819.1
493	-1.03724e+007	-1.03806e+007	-1.51829e+007	1.77818e+000	10372400	10380600	15182900	79360.3			36.1	0.5	28.2	-32.2888	493	-1.03707e+007	-1.03816e+007	-1.51887e+007	1.77818e+000	10370700	10381600	15188700	79392.6
494	-1.03691e+007	-1.03778e+007	-1.51748e+007	1.36483e+000	10369100	10377800	15174800	60860			35	0.5	28.7	-24.2636	494	-1.03673e+007	-1.03787e+007	-1.51806e+007	1.36483e+000	10367300	10378700	15180600	60884.3
495	-1.03748e+007	-1.03838e+007	-1.51939e+007	1.55606e+000	10374800	10383800	15193900	69520.6			34.1	0.5	27.9	-25.6164	495	-1.03730e+007	-1.03847e+007	-1.51993e+007	1.55606e+000	10373000	10384700	15199300	69546.2
496	-1.01856e+007	-1.02058e+007	-1.46556e+007	1.49235e+000	10185600	10205800	14655600	63025.4			125	0.5	49.2	-10.3487	496	-1.01838e+007	-1.02061e+007	-1.46586e+007	1.49235e+000	10183800	10206100	14658600	63035.8
497	-1.01753e+007	-1.01963e+007	-1.46268e+007	1.49701e+000	10175300	10196300	14626800	63029.4			124	0.5	50.4	-10.4161	497	-1.01737e+007	-1.01966e+007	-1.46297e+007	1.49701e+000	10173700	10196600	14629700	63039.8
498	-1.01732e+007	-1.01937e+007	-1.46183e+007	1.18578e+000	10173200	10193700	14618300	49882.9			125	0.5	50.7	-7.04851	498	-1.01715e+007	-1.01939e+007	-1.46210e+007	1.18578e+000	10171500	10193900	14621000	49890
499	-1.01830e+007	-1.02029e+007	-1.46461e+007	1.01006e+000	10183000	10202900	14646100	42616.1			126	0.5	49.6	-5.65265	499	-1.01811e+007	-1.02031e+007	-1.46488e+007	1.01006e+000	10181100	10203100	14648800	42621.8
500	-1.01987e+007	-1.02188e+007	-1.46955e+007	1.03452e+000	10198700	10218800	14695500	43872.7			126	0.5	47.6	-5.82082	500	-1.01968e+007	-1.02190e+007	-1.46982e+007	1.03452e+000	10196800	10219000	14698200	43878.6
501	-1.01950e+007	-1.02149e+007	-1.46833e+007	1.16405e+000	10195000	10214900	14683300	49303.9			127	0.5	48.1	-8.30638	501	-1.01933e+007	-1.02152e+007	-1.46863e+007	1.16405e+000	10193300	10215200	14686300	49312.2
502	-9.54355e+006	-9.55067e+006	-1.25838e+007	1.32162e+000	9543550	9550670	12583800	44631.3			98.4	0.5	128	60.2729	502	-9.53986e+006	-9.54901e+006	-1.25704e+007	1.32162e+000	9539860	9549010	12570400	44571
503	-9.55000e+006	-9.55772e+006	-1.26032e+007	1.60013e+000	9550000	9557720	12603200	54158.5			97.4	0.5	128	77.2276	503	-9.54616e+006	-9.55643e+006	-1.25887e+007	1.60013e+000	9546160	9556430	12588700	54081.3
504	-9.55777e+006	-9.56499e+006	-1.26277e+007	1.63572e+000	9557770	9564990	12627700	55515			98	0.5	127	78.457	504	-9.55394e+006	-9.56345e+006	-1.26135e+007	1.63572e+000	9553940	9563450	12613500	55436.6
505	-1.03924e+007	-1.03927e+007	-1.52111e+007	1.40608e+000	10392400	10392700	15211100	62970			104	0.5	26.4	-18.7301	505	-1.03922e+007	-1.03932e+007	-1.52149e+007	1.40608e+000	10392200	10393200	15214900	62988.7
506	-1.03889e+007	-1.03906e+007	-1.52073e+007	1.57757e+000	10388900	10390600	15207300	70613.5			106	0.5	26.7	-16.9774	506	-1.03875e+007	-1.03911e+007	-1.52110e+007	1.57757e+000	10387500	10391100	15211000	70630.5
507	-1.03858e+007	-1.03867e+007	-1.51946e+007	1.37269e+000	10385800	10386700	15194600	61366.6			105	0.5	27.2	-16.1856	507	-1.03845e+007	-1.03873e+007	-1.51985e+007	1.37269e+000	10384500	10387300	15198500	61382.8
508	-9.55002e+006	-9.57640e+006	-1.25845e+007	1.74993e+000	9550020	9576400	12584500	59197.7			75.7	0.5	127	119.457	508	-9.54474e+006	-9.57740e+006	-1.25620e+007	1.74993e+000	9544740	9577400	12562000	59078.3
509	-9.54809e+006	-9.57435e+006	-1.25787e+007	1.40634e+000	9548090	9574350	12578700	47542.7			74.5	0.5	127	96.1116	509	-9.54282e+006	-9.57543e+006	-1.25561e+007	1.40634e+000	9542820	9575430	12556100	47446.6
510	-9.53828e+006	-9.56319e+006	-1.25498e+007	1.21210e+000	9538280	9563190	12549800	40837			75.3	0.5	129	75.9902	510	-9.53345e+006	-9.56435e+006	-1.25289e+007	1.21210e+000	9533450	9564350	12528900	40761
511	-9.53976e+006	-9.56466e+006	-1.25544e+007	1.41117e+000	9539760	9564660	12554400	47568.7			76.3	0.5	128	91.7824	511	-9.53476e+006	-9.56574e+006	-1.25328e+007	1.41117e+000	9534760	9565740	12532800	47476.9
512	-1.03940e+007	-1.04082e+007	-1.52741e+007	2.33464e+000	10394000	10408200	15274100	105124			127	0.5	24.7	-20.6277	512	-1.03929e+007	-1.04086e+007	-1.52771e+007	2.33464e+000	10392900	10408600	15277100	105144
513	-1.03883e+007	-1.04025e+007	-1.52568e+007	1.64986e+000	10388300	10402500	15256800	74158.6			126	0.5	25.4	-14.611	513	-1.03873e+007	-1.04030e+007	-1.52597e+007	1.64986e+000	10387300	10403000	15259700	74173.2
514	-1.04295e+007	-1.04525e+007	-1.53029e+007	1.22640e+000	10429500	10452500	15302900	55523			85.8	0.5	21.8	-6.65687	514	-1.04303e+007	-1.04577e+007	-1.53012e+007	1.22640e+000	10430300	10457700	15301200	55529.7
515	-1.04213e+007	-1.04446e+007	-1.52773e+007	1.47733e+000	10421300	10444600	15277300	66711.5			86.1	0.5	22.8	-6.75543	515	-1.04221e+007	-1.04497e+007	-1.52754e+007	1.47733e+000	10422100	10449700	15275400	66718.3
516	-9.53583e+006	-9.54488e+006	-1.26041e+007	1.52123e+000	9535830	9544880	12604100	51419.7			33.4	0.5	128	48.6806	516	-9.53181e+006	-9.54208e+006	-1.25967e+007	1.52123e+000	9531810	9542080	12596700	51371
517	-9.52993e+006	-9.53914e+006	-1.25866e+007	9.52712e-001	9529930	9539140	12586600	32138.4			32.5	0.5	129	29.9293	517	-9.52571e+006	-9.53639e+006	-1.25795e+007	9.52712e-001	9525710	9536390	12579500	32108.5
518	-9.53943e+006	-9.54822e+006	-1.26142e+007	1.86902e+000	9539430	9548220	12614200	63249.4			34.6	0.5	128	61.5178	518	-9.53557e+006	-9.54537e+006	-1.26064e+007	1.86902e+000	9535570	9545370	12606400	63187.9
519	-1.04207e+007	-1.04369e+007	-1.52826e+007	1.22399e+000	10420700	10436900	15282600	55274.5			91.5	0.5	22.8	-11.9325	519	-1.04217e+007	-1.04406e+007	-1.52829e+007	1.22399e+000	10421700	10440600	15282900	55286.4
520	-1.04247e+007	-1.04427e+007	-1.52930e+007	1.12434e+000	10424700	10442700	15293000	50834.3			90.3	0.5	22.5	-9.10732	520	-1.04256e+007	-1.04467e+007	-1.52927e+007	1.12434e+000	10425600	10446700	15292700	50843.4
521	-1.04164e+007	-1.04343e+007	-1.52675e+007	1.04883e+000	10416400	10434300	15267500	47297.5			90.6	0.5	23.3	-8.45596	521	-1.04173e+007	-1.04381e+007	-1.52673e+007	1.04883e+000	10417300	10438100	15267300	47306
522	-1.04303e+007	-1.04463e+007	-1.53125e+007	1.96591e+000	10430300	10446300	15312500	89047.1			91.7	0.5	21.8	-19.7778	522	-1.04313e+007	-1.04498e+007	-1.53130e+007	1.96591e+000	10431300	10449800	15313000	89066.8
523	-1.04295e+007	-1.04436e+007	-1.53116e+007	2.05779e+000	10429500	10443600	15311600	93189.2			93.2	0.5	21.9	-21.1853	523	-1.04304e+007	-1.04466e+007	-1.53125e+007	2.05779e+000	10430400	10446600	15312500	93210.3
524	-1.00843e+007	-1.01020e+007	-1.43324e+007	1.25733e+000	10084300	10102000	14332400	51337.5			131	0.5	61.9	11.6258	524	-1.00826e+007	-1.01012e+007	-1.43309e+007	1.25733e+000	10082600	10101200	14330900	51325.9
525	-1.00777e+007	-1.00950e+007	-1.43106e+007	1.08281e+000	10077700	10095000	14310600	44111			131	0.5	62.8	12.8241	525	-1.00758e+007	-1.00940e+007	-1.43085e+007	1.08281e+000	10075800	10094000	14308500	44098.1
526	-1.00922e+007	-1.01098e+007	-1.43567e+007	1.18067e+000	10092200	10109800	14356700	48331.3			131	0.5	61	11.3584	526	-1.00903e+007	-1.01090e+007	-1.43552e+007	1.18067e+000	10090300	10109000	14355200	48320
527	-9.51745e+006	-9.52294e+006	-1.25049e+007	8.96051e-001	9517450	9522940	12504900	29984.7			52.1	0.5	131	44.2359	527	-9.51343e+006	-9.52114e+006	-1.24903e+007	8.96051e-001	9513430	9521140	12490300	29940.4
528	-9.52469e+006	-9.53076e+006	-1.25267e+007	1.25730e+000	9524690	9530760	12526700	42180			52.7	0.5	130	64.2459	528	-9.52056e+006	-9.52905e+006	-1.25115e+007	1.25730e+000	9520560	9529050	12511500	42115.8
529	-9.52726e+006	-9.53226e+006	-1.25357e+007	1.14705e+000	9527260	9532260	12535700	38517.3			51.5	0.5	130	56.3274	529	-9.52328e+006	-9.53033e+006	-1.25213e+007	1.14705e+000	9523280	9530330	12521300	38461
530	-9.51916e+006	-9.52366e+006	-1.25111e+007	1.02014e+000	9519160	9523660	12511100	34158.4			51.2	0.5	131	48.9644	530	-9.51524e+006	-9.52179e+006	-1.24970e+007	1.02014e+000	9515240	9521790	12497000	34109.4
531	-9.50964e+006	-9.51482e+006	-1.24811e+007	8.22279e-001	9509640	9514820	12481100	27440.6			51.7	0.5	132	40.126	531	-9.50567e+006	-9.51309e+006	-1.24666e+007	8.22279e-001	9505670	9513090	12466600	27400.5
532	-9.50852e+006	-9.51463e+006	-1.24767e+007	6.58515e-001	9508520	9514630	12476700	21966.3			52.5	0.5	132	32.7208	532	-9.50448e+006	-9.51291e+006	-1.24619e+007	6.58515e-001	9504480	9512910	12461900	21933.6
533	-1.04386e+007	-1.04662e+007	-1.53262e+007	1.96281e+000	10438600	10466200	15326200	89100.6			71.7	0.5	20.9	-1.70827	533	-1.04392e+007	-1.04726e+007	-1.53226e+007	1.96281e+000	10439200	10472600	15322600	89102.3
534	-9.81305e+006	-9.82762e+006	-1.34824e+007	9.15143e-001	9813050	9827620	13482400	34106			133	0.5	95.2	14.8352	534	-9.80803e+006	-9.82601e+006	-1.34809e+007	9.15143e-001	9808030	9826010	13480900	34091.2
535	-9.80925e+006	-9.82406e+006	-1.34717e+007	8.25422e-001	9809250	9824060	13471700	30725.6			133	0.5	95.6	15.3247	535	-9.80405e+006	-9.82229e+006	-1.34696e+007	8.25422e-001	9804050	9822290	13469600	30710.3
536	-9.81780e+006	-9.83208e+006	-1.34959e+007	8.02520e-001	9817800	9832080	13495900	29953.7			133	0.5	94.7	12.4522	536	-9.81293e+006	-9.83055e+006	-1.34945e+007	8.02520e-001	9812930	9830550	13494500	29941.2
537	-9.80422e+006	-9.81849e+006	-1.34539e+007	1.12700e+000	9804220	9818490	13453900	41871.6			132	0.5	96.3	20.6148	537	-9.79855e+006	-9.81668e+006	-1.34522e+007	1.12700e+000	9798550	9816680	13452200	41850.9
538	-9.80568e+006	-9.82035e+006	-1.34601e+007	1.05886e+000	9805680	9820350	13460100	39365.4			132	0.5	96.1	19.9808	538	-9.80021e+006	-9.81851e+006	-1.34581e+007	1.05886e+000	9800210	9818510	13458100	39345.4
539	-1.04731e+007	-1.04973e+007	-1.54362e+007	2.24221e+000	10473100	10497300	15436200	102896			79	0.5	16.7	-14.774	539	-1.04741e+007	-1.05033e+007	-1.54343e+007	2.24221e+000	10474100	10503300	15434300	102911
540	-1.04663e+007	-1.04912e+007	-1.54145e+007	2.52118e+000	10466300	10491200	15414500	115451			78.5	0.5	17.6	-13.6655	540	-1.04672e+007	-1.04974e+007	-1.54122e+007	2.52118e+000	10467200	10497400	15412200	115465
541	-1.04575e+007	-1.04831e+007	-1.53868e+007	2.16358e+000	10457500	10483100	15386800	98803.6			78.4	0.5	18.6	-10.2778	541	-1.04584e+007	-1.04893e+007	-1.53843e+007	2.16358e+000	10458400	10489300	15384300	98813.8
542	-1.04657e+007	-1.04806e+007	-1.54986e+007	7.49542e-001	10465700	10480600	15498600	34523.3			134	0.5	16	-7.48259	542	-1.04653e+007	-1.04812e+007	-1.55014e+007	7.49542e-001	10465300	10481200	15501400	34530.8
543	-1.04708e+007	-1.04858e+007	-1.55147e+007	4.52727e-001	10470800	10485800	15514700	20885.9			134	0.5	15.4	-5.7822	543	-1.04704e+007	-1.04866e+007	-1.55182e+007	4.52727e-001	10470400	10486600	15518200	20891.7
544	-1.04714e+007	-1.04858e+007	-1.55139e+007	5.19471e-001	10471400	10485800	15513900	23964.2			133	0.5	15.4	-6.82712	544	-1.04712e+007	-1.04866e+007	-1.55174e+007	5.19471e-001	10471200	10486600	15517400	23971.1
545	-1.04653e+007	-1.04799e+007	-1.54960e+007	8.10388e-001	10465300	10479900	15496000	37316.9			133	0.5	16.1	-8.94587	545	-1.04650e+007	-1.04806e+007	-1.54990e+007	8.10388e-001	10465000	10480600	15499000	37325.9
546	-1.04597e+007	-1.04751e+007	-1.54821e+007	9.53678e-001	10459700	10475100	15482100	43851.3			135	0.5	16.7	-9.65947	546	-1.04592e+007	-1.04757e+007	-1.54850e+007	9.53678e-001	10459200	10475700	15485000	43861
547	-1.04681e+007	-1.04833e+007	-1.55070e+007	9.53967e-001	10468100	10483300	15507000	43975.5			135	0.5	15.7	-9.32484	547	-1.04675e+007	-1.04838e+007	-1.55099e+007	9.53967e-001	10467500	10483800	15509900	43984.8
548	-1.04703e+007	-1.04768e+007	-1.54784e+007	1.44363e+000	10470300	10476800	15478400	66394.6			32.5	0.5	16.9	-20.8782	548	-1.04688e+007	-1.04776e+007	-1.54830e+007	1.44363e+000	10468800	10477600	15483000	66415.5
549	-1.04806e+007	-1.04869e+007	-1.55094e+007	1.35495e+000	10480600	10486900	15509400	62511.5			32.5	0.5	15.7	-23.6953	549	-1.04794e+007	-1.04879e+007	-1.55146e+007	1.35495e+000	10479400	10487900	15514600	62535.2
550	-1.04824e+007	-1.04892e+007	-1.55169e+007	1.35981e+000	10482400	10489200	15516900	62781.2			31.4	0.5	15.4	-24.7285	550	-1.04812e+007	-1.04902e+007	-1.55223e+007	1.35981e+000	10481200	10490200	15522300	62805.9
551	-9.47264e+006	-9.48102e+006	-1.24063e+007	9.46555e-001	9472640	9481020	12406300	31281.7			31.3	0.5	136	34.2575	551	-9.46820e+006	-9.47783e+006	-1.23977e+007	9.46555e-001	9468200	9477830	12397700	31247.4
552	-9.49192e+006	-9.50193e+006	-1.24725e+007	1.58242e+000	9491920	9501930	12472500	52686.4			134	0.5	134	44.7347	552	-9.48534e+006	-9.49922e+006	-1.24680e+007	1.58242e+000	9485340	9499220	12468000	52641.7
553	-9.50215e+006	-9.51260e+006	-1.25059e+007	1.31286e+000	9502150	9512600	12505900	43877			135	0.5	133	39.6337	553	-9.49513e+006	-9.50972e+006	-1.25011e+007	1.31286e+000	9495130	9509720	12501100	43837.4
554	-9.49824e+006	-9.50835e+006	-1.24924e+007	1.83133e+000	9498240	9508350	12492400	61112.3			133	0.5	133	49.3037	554	-9.49159e+006	-9.50573e+006	-1.24884e+007	1.83133e+000	9491590	9505730	12488400	61063
555	-9.48239e+006	-9.49201e+006	-1.24415e+007	9.71493e-001	9482390	9492010	12441500	32232.1			134	0.5	135	28.7918	555	-9.47558e+006	-9.48918e+006	-1.24367e+007	9.71493e-001	9475580	9489180	12436700	32203.4
556	-9.48740e+006	-9.49715e+006	-1.24575e+007	1.05981e+000	9487400	9497150	12457500	35226.4			133	0.5	135	29.1368	556	-9.48103e+006	-9.49451e+006	-1.24531e+007	1.05981e+000	9481030	9494510	12453100	35197.3
557	-1.04273e+007	-1.04420e+007	-1.53791e+007	1.47582e+000	10427300	10442000	15379100	67161.6			14.4	0.5	21	-24.6171	557	-1.04253e+007	-1.04429e+007	-1.53846e+007	1.47582e+000	10425300	10442900	15384600	67186.2
558	-1.04244e+007	-1.04387e+007	-1.53686e+007	1.72334e+000	10424400	10438700	15368600	78344.3			15.3	0.5	21.5	-28.7211	558	-1.04224e+007	-1.04396e+007	-1.53741e+007	1.72334e+000	10422400	10439600	15374100	78373.1
559	-1.04997e+007	-1.05061e+007	-1.55363e+007	2.00812e+000	10499700	10506100	15536300	92974.9			100	0.5	13.6	-36.7089	559	-1.05011e+007	-1.05086e+007	-1.55395e+007	2.00812e+000	10501100	10508600	15539500	93011.6
560	-1.04914e+007	-1.04973e+007	-1.55109e+007	2.23114e+000	10491400	10497300	15510900	103035			101	0.5	14.7	-41.0818	560	-1.04928e+007	-1.04997e+007	-1.55142e+007	2.23114e+000	10492800	10499700	15514200	103076
561	-1.04815e+007	-1.04871e+007	-1.54805e+007	2.18214e+000	10481500	10487100	15480500	100463			101	0.5	15.8	-39.3025	561	-1.04828e+007	-1.04894e+007	-1.54838e+007	2.18214e+000	10482800	10489400	15483800	100502
562	-1.04997e+007	-1.05222e+007	-1.55200e+007	2.03505e+000	10499700	10522200	15520000	94168.9			70	0.5	13.7	-18.5723	562	-1.05008e+007	-1.05280e+007	-1.55189e+007	2.03505e+000	10500800	10528000	15518900	94187.5
563	-1.04906e+007	-1.05141e+007	-1.54909e+007	2.58522e+000	10490600	10514100	15490900	119286			70.8	0.5	14.8	-19.5754	563	-1.04916e+007	-1.05199e+007	-1.54894e+007	2.58522e+000	10491600	10519900	15489400	119306
564	-1.04805e+007	-1.05047e+007	-1.54589e+007	2.36247e+000	10480500	10504700	15458900	108663			71.3	0.5	15.9	-21.2821	564	-1.04816e+007	-1.05108e+007	-1.54576e+007	2.36247e+000	10481600	10510800	15457600	108685
565	-1.05010e+007	-1.05088e+007	-1.55390e+007	2.05482e+000	10501000	10508800	15539000	95171.5			51	0.5	13.8	-29.9976	565	-1.05022e+007	-1.05110e+007	-1.55414e+007	2.05482e+000	10502200	10511000	15541400	95201.5
566	-1.04926e+007	-1.05002e+007	-1.55129e+007	2.38859e+000	10492600	10500200	15512900	110340			50.7	0.5	14.8	-33.8635	566	-1.04937e+007	-1.05021e+007	-1.55154e+007	2.38859e+000	10493700	10502100	15515400	110374
567	-1.04825e+007	-1.04900e+007	-1.54818e+007	2.23332e+000	10482500	10490000	15481800	102845			50.7	0.5	16	-30.779	567	-1.04835e+007	-1.04918e+007	-1.54843e+007	2.23332e+000	10483500	10491800	15484300	102876
568	-1.03234e+007	-1.03402e+007	-1.50671e+007	1.46433e+000	10323400	10340200	15067100	64545.5			14.1	0.5	33.3	-3.10552	568	-1.03213e+007	-1.03402e+007	-1.50689e+007	1.46433e+000	10321300	10340200	15068900	64548.6
569	-1.03311e+007	-1.03478e+007	-1.50906e+007	1.18312e+000	10331100	10347800	15090600	52276			13.7	0.5	32.3	-3.66011	569	-1.03288e+007	-1.03478e+007	-1.50928e+007	1.18312e+000	10328800	10347800	15092800	52279.7
570	-1.03135e+007	-1.03307e+007	-1.50381e+007	1.31935e+000	10313500	10330700	15038100	57980.8			14.1	0.5	34.4	-2.15068	570	-1.03116e+007	-1.03306e+007	-1.50397e+007	1.31935e+000	10311600	10330600	15039700	57983
571	-1.02226e+007	-1.02413e+007	-1.47634e+007	1.45242e+000	10222600	10241300	14763400	62038.2			14.2	0.5	45.2	18.5594	571	-1.02208e+007	-1.02402e+007	-1.47611e+007	1.45242e+000	10220800	10240200	14761100	62019.6
572	-1.02290e+007	-1.02479e+007	-1.47842e+007	1.11669e+000	10229000	10247900	14784200	47800			13.9	0.5	44.3	15.3749	572	-1.02272e+007	-1.02468e+007	-1.47816e+007	1.11669e+000	10227200	10246800	14781600	47784.7
573	-1.02130e+007	-1.02319e+007	-1.47346e+007	1.31562e+000	10213000	10231900	14734600	56026.3			14.1	0.5	46.3	17.1576	573	-1.02114e+007	-1.02308e+007	-1.47321e+007	1.31562e+000	10211400	10230800	14732100	56009.1
574	-1.01226e+007	-1.01405e+007	-1.44517e+007	1.61648e+000	10122600	10140500	14451700	66836.1			14.2	0.5	57.3	20.8885	574	-1.01218e+007	-1.01396e+007	-1.44486e+007	1.61648e+000	10121800	10139600	14448600	66815.2
575	-1.01298e+007	-1.01479e+007	-1.44745e+007	1.29651e+000	10129800	10147900	14474500	53734.7			14	0.5	56.4	17.486	575	-1.01288e+007	-1.01469e+007	-1.44714e+007	1.29651e+000	10128800	10146900	14471400	53717.2
576	-1.01130e+007	-1.01309e+007	-1.44222e+007	1.41905e+000	10113000	10130900	14422200	58490.9			14.2	0.5	58.5	20.8048	576	-1.01122e+007	-1.01299e+007	-1.44186e+007	1.41905e+000	10112200	10129900	14418600	58470.1
577	-9.72401e+006	-9.73959e+006	-1.32117e+007	1.54619e+000	9724010	9739590	13211700	55925.1			14.3	0.5	105	10.0544	577	-9.72016e+006	-9.73880e+006	-1.32123e+007	1.54619e+000	9720160	9738800	13212300	55915
578	-9.73156e+006	-9.74737e+006	-1.32359e+007	1.23107e+000	9731560	9747370	13235900	44646.2			14	0.5	105	6.06887	578	-9.72785e+006	-9.74668e+006	-1.32369e+007	1.23107e+000	9727850	9746680	13236900	44640.1
579	-9.71465e+006	-9.73018e+006	-1.31826e+007	1.42826e+000	9714650	9730180	13182600	51493.3			14.3	0.5	107	13.1435	579	-9.71017e+006	-9.72914e+006	-1.31828e+007	1.42826e+000	9710170	9729140	13182800	51480.1
580	-1.05066e+007	-1.05075e+007	-1.55677e+007	1.66189e+000	10506600	10507500	15567700	77150			40.6	0.5	13.2	-21.3421	580	-1.05064e+007	-1.05083e+007	-1.55711e+007	1.66189e+000	10506400	10508300	15571100	77171.4
581	-1.05053e+007	-1.05072e+007	-1.55678e+007	1.56363e+000	10505300	10507200	15567800	72584.4			39.2	0.5	13.2	-19.9938	581	-1.05047e+007	-1.05080e+007	-1.55714e+007	1.56363e+000	10504700	10508000	15571400	72604.4
582	-1.04962e+007	-1.04981e+007	-1.55394e+007	1.72624e+000	10496200	10498100	15539400	79905.4			39.6	0.5	14.3	-22.0285	582	-1.04957e+007	-1.04988e+007	-1.55430e+007	1.72624e+000	10495700	10498800	15543000	79927.4
583	-1.04979e+007	-1.04984e+007	-1.55389e+007	2.04671e+000	10497900	10498400	15538900	94743.6			41.2	0.5	14.3	-26.6139	583	-1.04978e+007	-1.04992e+007	-1.55423e+007	2.04671e+000	10497800	10499200	15542300	94770.2
584	-1.05104e+007	-1.05107e+007	-1.55766e+007	1.39133e+000	10510400	10510700	15576600	64650.7			41.7	0.5	12.8	-19.3571	584	-1.05104e+007	-1.05115e+007	-1.55802e+007	1.39133e+000	10510400	10511500	15580200	64670
585	-1.05166e+007	-1.05169e+007	-1.55959e+007	9.75998e-001	10516600	10516900	15595900	45439.1			42.1	0.5	12.1	-12.4292	585	-1.05167e+007	-1.05177e+007	-1.55991e+007	9.75998e-001	10516700	10517700	15599100	45451.5
586	-1.05248e+007	-1.05255e+007	-1.56230e+007	9.33748e-001	10524800	10525500	15623000	43588.9			41.4	0.5	11.1	-11.8618	586	-1.05245e+007	-1.05263e+007	-1.56264e+007	9.33748e-001	10524500	10526300	15626400	43600.7
587	-1.00594e+007	-1.00786e+007	-1.42620e+007	7.05455e-001	10059400	10078600	14262000	28586.8			128	0.5	64.8	8.66825	587	-1.00580e+007	-1.00777e+007	-1.42594e+007	7.05455e-001	10058000	10077700	14259400	28578.1
588	-1.00669e+007	-1.00854e+007	-1.42822e+007	7.28810e-001	10066900	10085400	14282200	29598.1			129	0.5	64	7.23786	588	-1.00655e+007	-1.00846e+007	-1.42803e+007	7.28810e-001	10065500	10084600	14280300	29590.9
589	-1.00627e+007	-1.00821e+007	-1.42728e+007	9.20806e-001	10062700	10082100	14272800	37355.8			128	0.5	64.4	8.18467	589	-1.00616e+007	-1.00814e+007	-1.42710e+007	9.20806e-001	10061600	10081400	14271000	37347.6
590	-1.02698e+007	-1.02721e+007	-1.48421e+007	6.31451e-001	10269800	10272100	14842100	27223.8			98.8	0.5	40.6	-9.49493	590	-1.02675e+007	-1.02728e+007	-1.48476e+007	6.31451e-001	10267500	10272800	14847600	27233.3
591	-1.02762e+007	-1.02765e+007	-1.48538e+007	6.51862e-001	10276200	10276500	14853800	28141.7			98.2	0.5	40.1	-7.10529	591	-1.02738e+007	-1.02770e+007	-1.48582e+007	6.51862e-001	10273800	10277000	14858200	28148.8
592	-1.02686e+007	-1.02698e+007	-1.48340e+007	6.39308e-001	10268600	10269800	14834000	27541.5			98.1	0.5	40.8	-7.13905	592	-1.02660e+007	-1.02703e+007	-1.48386e+007	6.39308e-001	10266000	10270300	14838600	27548.7
593	-1.02669e+007	-1.02828e+007	-1.48890e+007	1.02137e+000	10266900	10282800	14889000	44205.9			37.8	0.5	39.9	-11.9966	593	-1.02635e+007	-1.02833e+007	-1.48942e+007	1.02137e+000	10263500	10283300	14894200	44217.9
594	-1.02682e+007	-1.02844e+007	-1.48943e+007	7.12025e-001	10268200	10284400	14894300	30833.3			36.8	0.5	39.7	-7.63913	594	-1.02647e+007	-1.02848e+007	-1.48993e+007	7.12025e-001	10264700	10284800	14899300	30840.9
595	-1.02625e+007	-1.02792e+007	-1.48787e+007	5.36054e-001	10262500	10279200	14878700	23175			36.6	0.5	40.4	-6.21283	595	-1.02592e+007	-1.02797e+007	-1.48838e+007	5.36054e-001	10259200	10279700	14883800	23181.2
596	-1.02593e+007	-1.02758e+007	-1.48678e+007	9.71304e-001	10259300	10275800	14867800	41945.5			37.4	0.5	40.7	-11.0286	596	-1.02558e+007	-1.02762e+007	-1.48730e+007	9.71304e-001	10255800	10276200	14873000	41956.5
597	-1.02284e+007	-1.02485e+007	-1.47871e+007	1.03433e+000	10228400	10248500	14787100	44284.4			35.8	0.5	44.1	-8.95579	597	-1.02251e+007	-1.02487e+007	-1.47915e+007	1.03433e+000	10225100	10248700	14791500	44293.3
598	-1.02282e+007	-1.02482e+007	-1.47860e+007	1.13169e+000	10228200	10248200	14786000	48447.7			36.8	0.5	44	-10.0756	598	-1.02245e+007	-1.02484e+007	-1.47907e+007	1.13169e+000	10224500	10248400	14790700	48457.8
599	-1.02360e+007	-1.02550e+007	-1.48064e+007	9.53341e-001	10236000	10255000	14806400	40901.4			36.2	0.5	43.3	-8.4084	599	-1.02325e+007	-1.02553e+007	-1.48109e+007	9.53341e-001	10232500	10255300	14810900	40909.8
600	-1.03179e+007	-1.03480e+007	-1.49511e+007	9.71826e-001	10317900	10348000	14951100	42467.9			87.3	0.5	34.9	9.06901	600	-1.03177e+007	-1.03524e+007	-1.49459e+007	9.71826e-001	10317700	10352400	14945900	42458.8
601	-1.03132e+007	-1.03452e+007	-1.49349e+007	9.22034e-001	10313200	10345200	14934900	40230.1			86.8	0.5	35.4	12.9007	601	-1.03127e+007	-1.03495e+007	-1.49285e+007	9.22034e-001	10312700	10349500	14928500	40217.2
602	-1.03081e+007	-1.03383e+007	-1.49209e+007	7.90551e-001	10308100	10338300	14920900	34439.4			87.5	0.5	35.9	9.89734	602	-1.03077e+007	-1.03424e+007	-1.49150e+007	7.90551e-001	10307700	10342400	14915000	34429.5
603	-9.93498e+006	-9.96197e+006	-1.39096e+007	1.12908e+000	9934980	9961970	13909600	44036.3			33.4	0.5	79	-5.74252	603	-9.93586e+006	-9.96240e+006	-1.39105e+007	1.12908e+000	9935860	9962400	13910500	44042.1
604	-9.94085e+006	-9.96912e+006	-1.39329e+007	1.17273e+000	9940850	9969120	13932900	45849.3			34	0.5	78.2	-2.75727	604	-9.94176e+006	-9.96935e+006	-1.39330e+007	1.17273e+000	9941760	9969350	13933000	45852
605	-9.94368e+006	-9.96980e+006	-1.39329e+007	1.13148e+000	9943680	9969800	13932900	44243.7			33	0.5	78.1	-1.05561	605	-9.94395e+006	-9.96988e+006	-1.39330e+007	1.13148e+000	9943950	9969880	13933000	44244.7
606	-1.02735e+007	-1.02906e+007	-1.49141e+007	9.20224e-001	10273500	10290600	14914100	39928.3			118	0.5	38.9	-9.70291	606	-1.02714e+007	-1.02911e+007	-1.49182e+007	9.20224e-001	10271400	10291100	14918200	39938
607	-1.02667e+007	-1.02841e+007	-1.48945e+007	9.19949e-001	10266700	10284100	14894500	39834.7			118	0.5	39.6	-11.2286	607	-1.02647e+007	-1.02847e+007	-1.48990e+007	9.19949e-001	10264700	10284700	14899000	39846
608	-1.02651e+007	-1.02831e+007	-1.48917e+007	7.79273e-001	10265100	10283100	14891700	33732.4			118	0.5	39.7	-9.53944	608	-1.02633e+007	-1.02837e+007	-1.48961e+007	7.79273e-001	10263300	10283700	14896100	33742
609	-1.01045e+007	-1.01304e+007	-1.44283e+007	1.37324e+000	10104500	10130400	14428300	56606.7			30	0.5	58.5	-5.02891	609	-1.01038e+007	-1.01305e+007	-1.44298e+007	1.37324e+000	10103800	10130500	14429800	56611.8
610	-1.01147e+007	-1.01397e+007	-1.44563e+007	1.57265e+000	10114700	10139700	14456300	65022			29.6	0.5	57.4	-3.98978	610	-1.01133e+007	-1.01397e+007	-1.44579e+007	1.57265e+000	10113300	10139700	14457900	65026
611	-1.02244e+007	-1.02322e+007	-1.46847e+007	6.41260e-001	10224400	10232200	14684700	27218.6			92.4	0.5	46	5.20606	611	-1.02235e+007	-1.02292e+007	-1.46844e+007	6.41260e-001	10223500	10229200	14684400	27213.4
612	-1.02288e+007	-1.02404e+007	-1.46945e+007	7.09083e-001	10228800	10240400	14694500	30136.2			91.9	0.5	45.4	7.62912	612	-1.02278e+007	-1.02380e+007	-1.46931e+007	7.09083e-001	10227800	10238000	14693100	30128.5
613	-1.02213e+007	-1.02316e+007	-1.46727e+007	7.03597e-001	10221300	10231600	14672700	29832.5			91.8	0.5	46.3	8.69203	613	-1.02202e+007	-1.02286e+007	-1.46712e+007	7.03597e-001	10220200	10228600	14671200	29823.8
614	-9.95174e+006	-9.99033e+006	-1.40087e+007	1.46848e+000	9951740	9990330	14008700	57836.6			108	0.5	76.2	-7.67573	614	-9.95378e+006	-9.99086e+006	-1.40089e+007	1.46848e+000	9953780	9990860	14008900	57844.3
615	-9.96076e+006	-9.99819e+006	-1.40318e+007	1.08645e+000	9960760	9998190	14031800	42900.1			109	0.5	75.1	-5.35172	615	-9.96265e+006	-9.99870e+006	-1.40320e+007	1.08645e+000	9962650	9998700	14032000	42905.5
616	-9.95857e+006	-9.98223e+006	-1.39688e+007	1.18680e+000	9958570	9982230	13968800	46595			29.4	0.5	76.5	5.86248	616	-9.95824e+006	-9.98185e+006	-1.39676e+007	1.18680e+000	9958240	9981850	13967600	46589.1
617	-9.96204e+006	-9.98642e+006	-1.39825e+007	1.73876e+000	9962040	9986420	13982500	68362.2			30.5	0.5	76.1	4.09494	617	-9.96208e+006	-9.98626e+006	-1.39818e+007	1.73876e+000	9962080	9986260	13981800	68358.1
618	-9.96959e+006	-9.99299e+006	-1.40018e+007	1.31527e+000	9969590	9992990	14001800	51823			29.8	0.5	75.3	5.06721	618	-9.96958e+006	-9.99273e+006	-1.40007e+007	1.31527e+000	9969580	9992730	14000700	51818
619	-1.00503e+007	-1.00959e+007	-1.43415e+007	1.26740e+000	10050300	10095900	14341500	51693			44.1	0.5	62.9	-35.0064	619	-1.00476e+007	-1.00975e+007	-1.43509e+007	1.26740e+000	10047600	10097500	14350900	51728
620	-1.00581e+007	-1.01042e+007	-1.43677e+007	1.32923e+000	10058100	10104200	14367700	54363.2			44.8	0.5	61.8	-39.7331	620	-1.00546e+007	-1.01059e+007	-1.43782e+007	1.32923e+000	10054600	10105900	14378200	54403
621	-1.00585e+007	-1.01024e+007	-1.43601e+007	1.31571e+000	10058500	10102400	14360100	53775.4			43.7	0.5	62	-38.2325	621	-1.00556e+007	-1.01041e+007	-1.43700e+007	1.31571e+000	10055600	10104100	14370000	53813.7
622	-9.79316e+006	-9.81566e+006	-1.34535e+007	1.37720e+000	9793160	9815660	13453500	51131.6			27.4	0.5	96.4	18.191	622	-9.79082e+006	-9.81452e+006	-1.34511e+007	1.37720e+000	9790820	9814520	13451100	51113.4
623	-9.78406e+006	-9.80572e+006	-1.34219e+007	1.16732e+000	9784060	9805720	13421900	43192.1			27	0.5	97.5	14.8115	623	-9.78121e+006	-9.80455e+006	-1.34200e+007	1.16732e+000	9781210	9804550	13420000	43177.3
624	-9.78532e+006	-9.80758e+006	-1.34283e+007	1.43399e+000	9785320	9807580	13428300	53093.9			27.9	0.5	97.4	19.674	624	-9.78229e+006	-9.80634e+006	-1.34262e+007	1.43399e+000	9782290	9806340	13426200	53074.2
625	-1.00731e+007	-1.00963e+007	-1.43204e+007	1.43288e+000	10073100	10096300	14320400	58407.4			27.4	0.5	62.7	7.54434	625	-1.00725e+007	-1.00959e+007	-1.43193e+007	1.43288e+000	10072500	10095900	14319300	58399.9
626	-1.00748e+007	-1.00989e+007	-1.43294e+007	1.49863e+000	10074800	10098900	14329400	61141.6			28.5	0.5	62.4	5.06918	626	-1.00741e+007	-1.00986e+007	-1.43289e+007	1.49863e+000	10074100	10098600	14328900	61136.5
627	-9.73957e+006	-9.79229e+006	-1.31433e+007	5.46233e-001	9739570	9792290	13143300	19716.9			66	0.5	104	53.444	627	-9.73237e+006	-9.79390e+006	-1.31123e+007	5.46233e-001	9732370	9793900	13112300	19663.5
628	-9.73624e+006	-9.79202e+006	-1.31300e+007	5.29736e-001	9736240	9792020	13130000	19098.1			66.7	0.5	104	53.2255	628	-9.72893e+006	-9.79473e+006	-1.30974e+007	5.29736e-001	9728930	9794730	13097400	19044.8
629	-9.74213e+006	-9.79905e+006	-1.31471e+007	4.95052e-001	9742130	9799050	13147100	17883.1			66.5	0.5	103	49.2738	629	-9.73491e+006	-9.80180e+006	-1.31148e+007	4.95052e-001	9734910	9801800	13114800	17833.8
630	-9.77730e+006	-9.81349e+006	-1.34604e+007	1.92856e+000	9777300	9813490	13460400	71579.2			52.7	0.5	96.2	60.3153	630	-9.76725e+006	-9.81037e+006	-1.34577e+007	1.92856e+000	9767250	9810370	13457700	71518.9
631	-1.00735e+007	-1.00960e+007	-1.43189e+007	1.39019e+000	10073500	10096000	14318900	56661			26.3	0.5	62.7	8.30917	631	-1.00732e+007	-1.00956e+007	-1.43174e+007	1.39019e+000	10073200	10095600	14317400	56652.7
632	-1.01416e+007	-1.01629e+007	-1.45242e+007	8.17499e-001	10141600	10162900	14524200	34051			124	0.5	54.5	-2.76209	632	-1.01402e+007	-1.01630e+007	-1.45260e+007	8.17499e-001	10140200	10163000	14526000	34053.7
633	-1.01356e+007	-1.01571e+007	-1.45065e+007	8.09834e-001	10135600	10157100	14506500	33668.6			124	0.5	55.2	-2.43629	633	-1.01340e+007	-1.01572e+007	-1.45083e+007	8.09834e-001	10134000	10157200	14508300	33671.1
634	-1.01350e+007	-1.01564e+007	-1.45040e+007	7.31446e-001	10135000	10156400	14504000	30402.1			125	0.5	55.3	-1.99904	634	-1.01337e+007	-1.01564e+007	-1.45056e+007	7.31446e-001	10133700	10156400	14505600	30404.1
635	-1.01026e+007	-1.01469e+007	-1.44978e+007	1.22313e+000	10102600	10146900	14497800	50721.5			52.3	0.5	56.1	-36.1293	635	-1.00928e+007	-1.01480e+007	-1.45120e+007	1.22313e+000	10092800	10148000	14512000	50757.6
636	-1.00910e+007	-1.01397e+007	-1.44799e+007	1.15152e+000	10091000	10139700	14479900	47647.1			51.8	0.5	57	-35.8052	636	-1.00811e+007	-1.01409e+007	-1.44946e+007	1.15152e+000	10081100	10140900	14494600	47682.9
637	-1.00929e+007	-1.01410e+007	-1.44834e+007	1.46167e+000	10092900	10141000	14483400	60505			53.1	0.5	56.6	-39.6962	637	-1.00821e+007	-1.01418e+007	-1.44976e+007	1.46167e+000	10082100	10141800	14497600	60544.7
638	-9.75402e+006	-9.79241e+006	-1.32023e+007	8.70193e-001	9754020	9792410	13202300	31579.4			63.8	0.5	102	76.1534	638	-9.74739e+006	-9.79091e+006	-1.31767e+007	8.70193e-001	9747390	9790910	13176700	31503.3
639	-9.56625e+006	-9.57687e+006	-1.27044e+007	1.78487e+000	9566250	9576870	12704400	61014.1			125	0.5	125	48.959	639	-9.55993e+006	-9.57426e+006	-1.27001e+007	1.78487e+000	9559930	9574260	12700100	60965.1
640	-9.55881e+006	-9.56906e+006	-1.26800e+007	1.75668e+000	9558810	9569060	12680000	59886.2			126	0.5	126	48.9141	640	-9.55240e+006	-9.56644e+006	-1.26756e+007	1.75668e+000	9552400	9566440	12675600	59837.3
641	-9.56494e+006	-9.57547e+006	-1.27000e+007	1.06203e+000	9564940	9575470	12700000	36286.6			127	0.5	125	27.0099	641	-9.55865e+006	-9.57303e+006	-1.26963e+007	1.06203e+000	9558650	9573030	12696300	36259.6
642	-9.57082e+006	-9.58149e+006	-1.27188e+007	1.08026e+000	9570820	9581490	12718800	36987.7			126	0.5	125	30.3163	642	-9.56420e+006	-9.57883e+006	-1.27145e+007	1.08026e+000	9564200	9578830	12714500	36957.3
643	-9.56938e+006	-9.57089e+006	-1.26692e+007	8.43692e-001	9569380	9570890	12669200	28755.5			104	0.5	125	34.2181	643	-9.56595e+006	-9.56721e+006	-1.26589e+007	8.43692e-001	9565950	9567210	12658900	28721.2
644	-9.56276e+006	-9.56476e+006	-1.26483e+007	7.00579e-001	9562760	9564760	12648300	23822.2			104	0.5	126	29.5213	644	-9.55923e+006	-9.56133e+006	-1.26373e+007	7.00579e-001	9559230	9561330	12637300	23792.7
645	-9.56356e+006	-9.56481e+006	-1.26515e+007	7.87316e-001	9563560	9564810	12651500	26779.6			105	0.5	126	32.9349	645	-9.56005e+006	-9.56123e+006	-1.26407e+007	7.87316e-001	9560050	9561230	12640700	26746.6
646	-9.99877e+006	-1.00543e+007	-1.42232e+007	6.58530e-001	9998770	10054300	14223200	26504.6			46.9	0.5	68.4	-33.3111	646	-1.00015e+007	-1.00580e+007	-1.42357e+007	6.58530e-001	10001500	10058000	14235700	26537.9
647	-1.00057e+007	-1.00606e+007	-1.42422e+007	7.58399e-001	10005700	10060600	14242200	30587.1			46.7	0.5	67.5	-37.718	647	-1.00075e+007	-1.00642e+007	-1.42550e+007	7.58399e-001	10007500	10064200	14255000	30624.9
648	-1.00033e+007	-1.00556e+007	-1.42240e+007	7.84793e-001	10003300	10055600	14224000	31596.6			46.1	0.5	68.2	-36.776	648	-1.00053e+007	-1.00590e+007	-1.42359e+007	7.84793e-001	10005300	10059000	14235900	31633.4
649	-9.78465e+006	-9.86314e+006	-1.32567e+007	2.34746e+000	9784650	9863140	13256700	85981.6			82.7	0.5	97.9	289.93	649	-9.77589e+006	-9.86836e+006	-1.32157e+007	2.34746e+000	9775890	9868360	13215700	85691.7
650	-9.79199e+006	-9.86806e+006	-1.32818e+007	2.14391e+000	9791990	9868060	13281800	78727.7			83	0.5	96.8	271.65	650	-9.78288e+006	-9.87153e+006	-1.32411e+007	2.14391e+000	9782880	9871530	13241100	78456
651	-9.79030e+006	-9.89780e+006	-1.32452e+007	1.85857e+000	9790300	9897800	13245200	68148.9			81.1	0.5	96.7	271.341	651	-9.78019e+006	-9.90736e+006	-1.31943e+007	1.85857e+000	9780190	9907360	13194300	67877.6
652	-9.78245e+006	-9.88853e+006	-1.32223e+007	1.74115e+000	9782450	9888530	13222300	63675.8			80.7	0.5	97.6	252.981	652	-9.77241e+006	-9.89872e+006	-1.31711e+007	1.74115e+000	9772410	9898720	13171100	63422.8
653	-9.52885e+006	-9.53145e+006	-1.25430e+007	8.73667e-001	9528850	9531450	12543000	29355.6			49.4	0.5	130	40.0499	653	-9.52512e+006	-9.52946e+006	-1.25297e+007	8.73667e-001	9525120	9529460	12529700	29315.6
654	-9.53669e+006	-9.53922e+006	-1.25672e+007	1.13485e+000	9536690	9539220	12567200	38236.7			49.4	0.5	129	51.4002	654	-9.53298e+006	-9.53711e+006	-1.25542e+007	1.13485e+000	9532980	9537110	12554200	38185.3
655	-9.53249e+006	-9.53435e+006	-1.25549e+007	1.16777e+000	9532490	9534350	12554900	39288.5			48.5	0.5	130	51.2223	655	-9.52891e+006	-9.53244e+006	-1.25422e+007	1.16777e+000	9528910	9532440	12542200	39237.3
656	-1.01671e+007	-1.03039e+007	-1.43791e+007	1.04209e+000	10167100	10303900	14379100	43246.7			76.8	0.5	51.1	134.159	656	-1.01599e+007	-1.03219e+007	-1.43315e+007	1.04209e+000	10159900	10321900	14331500	43112.6
657	-1.01675e+007	-1.02971e+007	-1.43874e+007	1.29423e+000	10167500	10297100	14387400	53728.8			78	0.5	51.2	158.239	657	-1.01606e+007	-1.03135e+007	-1.43427e+007	1.29423e+000	10160600	10313500	14342700	53570.6
658	-1.01740e+007	-1.03000e+007	-1.44113e+007	1.44593e+000	10174000	10300000	14411300	60160.3			77.1	0.5	50.4	176.031	658	-1.01672e+007	-1.03164e+007	-1.43668e+007	1.44593e+000	10167200	10316400	14366800	59984.3
659	-9.84928e+006	-9.86472e+006	-1.35978e+007	8.38643e-001	9849280	9864720	13597800	31649.8			132	0.5	90.7	10.5451	659	-9.84470e+006	-9.86342e+006	-1.35971e+007	8.38643e-001	9844700	9863420	13597100	31639.2
660	-9.85772e+006	-9.87273e+006	-1.36221e+007	8.84399e-001	9857720	9872730	13622100	33466.2			132	0.5	89.8	11.1138	660	-9.85316e+006	-9.87142e+006	-1.36214e+007	8.84399e-001	9853160	9871420	13621400	33455.1
661	-9.85235e+006	-9.86831e+006	-1.36094e+007	1.18879e+000	9852350	9868310	13609400	44919			131	0.5	90.3	16.7432	661	-9.84770e+006	-9.86690e+006	-1.36083e+007	1.18879e+000	9847700	9866900	13608300	44902.3
662	-9.49635e+006	-9.50583e+006	-1.24840e+007	1.37536e+000	9496350	9505830	12484000	45854.8			130	0.5	134	41.2383	662	-9.48985e+006	-9.50299e+006	-1.24789e+007	1.37536e+000	9489850	9502990	12478900	45813.5
663	-9.49530e+006	-9.50616e+006	-1.24864e+007	9.22885e-001	9495300	9506160	12486400	30773.9			24.1	0.5	133	26.4625	663	-9.49055e+006	-9.50355e+006	-1.24805e+007	9.22885e-001	9490550	9503550	12480500	30747.5
664	-1.04542e+007	-1.04646e+007	-1.54446e+007	8.71507e-001	10454200	10464600	15444600	39935.2			121	0.5	17.9	-9.80639	664	-1.04534e+007	-1.04652e+007	-1.54480e+007	8.71507e-001	10453400	10465200	15448000	39945
665	-1.04523e+007	-1.04623e+007	-1.54369e+007	1.30415e+000	10452300	10462300	15436900	59715.8			120	0.5	18.2	-14.8695	665	-1.04514e+007	-1.04629e+007	-1.54404e+007	1.30415e+000	10451400	10462900	15440400	59730.7
666	-9.96076e+006	-1.00797e+007	-1.43649e+007	1.19139e+000	9960760	10079700	14364900	48454.6			57.8	0.5	65.6	-102.828	666	-9.94638e+006	-1.00842e+007	-1.43977e+007	1.19139e+000	9946380	10084200	14397700	48557.4
667	-9.97459e+006	-1.00834e+007	-1.43661e+007	1.16617e+000	9974590	10083400	14366100	47469.8			57.2	0.5	64.9	-94.2786	667	-9.96086e+006	-1.00876e+007	-1.43970e+007	1.16617e+000	9960860	10087600	14397000	47564.1
668	-9.95862e+006	-1.00750e+007	-1.43477e+007	1.09821e+000	9958620	10075000	14347700	44591.8			57.1	0.5	66.3	-97.6184	668	-9.94812e+006	-1.00800e+007	-1.43789e+007	1.09821e+000	9948120	10080000	14378900	44689.4
669	-9.82484e+006	-9.92644e+006	-1.33577e+007	2.27543e+000	9824840	9926440	13357700	84429.2			81.9	0.5	91.8	384.687	669	-9.81226e+006	-9.92482e+006	-1.33079e+007	2.27543e+000	9812260	9924820	13307900	84044.5
670	-9.83154e+006	-9.94760e+006	-1.33639e+007	2.12535e+000	9831540	9947600	13363900	79005.9			81.6	0.5	90.8	386.54	670	-9.81794e+006	-9.94519e+006	-1.33108e+007	2.12535e+000	9817940	9945190	13310800	78619.3
671	-9.82233e+006	-1.00089e+007	-1.32649e+007	2.04871e+000	9822330	10008900	13264900	75769.9			79.7	0.5	91.2	454.686	671	-9.80677e+006	-1.00216e+007	-1.31886e+007	2.04871e+000	9806770	10021600	13188600	75315.2
672	-9.81735e+006	-9.98460e+006	-1.32689e+007	2.23219e+000	9817350	9984600	13268900	82461.7			79.9	0.5	92.2	450.736	672	-9.80330e+006	-9.99726e+006	-1.31988e+007	2.23219e+000	9803300	9997260	13198800	82010.9
673	-9.47991e+006	-9.49193e+006	-1.24436e+007	8.71487e-001	9479910	9491930	12443600	28915.1			16.5	0.5	135	24.5751	673	-9.47406e+006	-9.48927e+006	-1.24386e+007	8.71487e-001	9474060	9489270	12438600	28890.6
674	-9.47154e+006	-9.48340e+006	-1.24172e+007	8.42304e-001	9471540	9483400	12417200	27862.7			16.4	0.5	136	24.2105	674	-9.46570e+006	-9.48070e+006	-1.24120e+007	8.42304e-001	9465700	9480700	12412000	27838.5
675	-9.47116e+006	-9.48302e+006	-1.24160e+007	8.69806e-001	9471160	9483020	12416000	28768.5			17.2	0.5	136	25.1596	675	-9.46552e+006	-9.48032e+006	-1.24106e+007	8.69806e-001	9465520	9480320	12410600	28743.4
676	-9.48023e+006	-9.49217e+006	-1.24443e+007	9.38419e-001	9480230	9492170	12444300	31138.6			17.4	0.5	135	26.605	676	-9.47459e+006	-9.48952e+006	-1.24391e+007	9.38419e-001	9474590	9489520	12439100	31112
677	-9.50799e+006	-9.51862e+006	-1.25246e+007	8.89456e-001	9507990	9518620	12524600	29789.6			136	0.5	132	26.7778	677	-9.50089e+006	-9.51573e+006	-1.25199e+007	8.89456e-001	9500890	9515730	12519900	29762.9
678	-9.51440e+006	-9.52499e+006	-1.25442e+007	8.47317e-001	9514400	9524990	12544200	28442			136	0.5	131	22.8358	678	-9.50735e+006	-9.52233e+006	-1.25405e+007	8.47317e-001	9507350	9522330	12540500	28419.2
679	-9.51220e+006	-9.52289e+006	-1.25379e+007	9.18666e-001	9512200	9522890	12537900	30814.5			135	0.5	132	24.8516	679	-9.50549e+006	-9.52029e+006	-1.25339e+007	9.18666e-001	9505490	9520290	12533900	30789.6
680	-9.21088e+006	-1.01935e+007	-1.55801e+007	8.39904e-001	9210880	10193500	15580100	36698.4			68.5	0.5	76.3	-1086.43	680	-9.22755e+006	-1.02747e+007	-1.58950e+007	8.39904e-001	9227550	10274700	15895000	37784.8
681	-8.97419e+006	-1.02699e+007	-1.61287e+007	8.89629e-001	8974190	10269900	16128700	40437.8			69.3	0.5	76.5	-1645.15	681	-8.96290e+006	-1.03766e+007	-1.65761e+007	8.89629e-001	8962900	10376600	16576100	42082.9
682	-9.12705e+006	-1.02996e+007	-1.60972e+007	9.75203e-001	9127050	10299600	16097200	44484.8			69	0.5	75.6	-1812.52	682	-9.15083e+006	-1.04119e+007	-1.65327e+007	9.75203e-001	9150830	10411900	16532700	46297.3
683	-9.93442e+006	-1.00549e+007	-1.42899e+007	1.67417e+000	9934420	10054900	14289900	67540.8			93.4	0.5	70.3	-171.57	683	-9.94087e+006	-1.00625e+007	-1.43145e+007	1.67417e+000	9940870	10062500	14314500	67712.4
684	-9.94492e+006	-1.00541e+007	-1.42762e+007	1.31704e+000	9944920	10054100	14276200	53099.3			94.4	0.5	70	-115.732	684	-9.95050e+006	-1.00606e+007	-1.42973e+007	1.31704e+000	9950500	10060600	14297300	53215
685	-1.04691e+007	-1.04934e+007	-1.54239e+007	1.85555e+000	10469100	10493400	15423900	85047			69.9	0.5	17.3	-13.556	685	-1.04702e+007	-1.04995e+007	-1.54221e+007	1.85555e+000	10470200	10499500	15422100	85060.6
686	-1.04714e+007	-1.04964e+007	-1.54303e+007	2.04889e+000	10471400	10496400	15430300	93973.5			71.7	0.5	17	-13.1905	686	-1.04724e+007	-1.05025e+007	-1.54283e+007	2.04889e+000	10472400	10502500	15428300	93986.7
687	-1.00473e+007	-1.00752e+007	-1.42600e+007	1.16645e+000	10047300	10075200	14260000	47227.4			32.8	0.5	65.3	-3.95379	687	-1.00469e+007	-1.00754e+007	-1.42612e+007	1.16645e+000	10046900	10075400	14261200	47231.4
688	-1.00426e+007	-1.00703e+007	-1.42448e+007	1.00096e+000	10042600	10070300	14244800	40462.1			33.4	0.5	66	-3.52004	688	-1.00421e+007	-1.00705e+007	-1.42461e+007	1.00096e+000	10042100	10070500	14246100	40465.7
689	-1.00468e+007	-1.00755e+007	-1.42620e+007	1.22082e+000	10046800	10075500	14262000	49436			34.3	0.5	65.4	-8.61875	689	-1.00464e+007	-1.00760e+007	-1.42642e+007	1.22082e+000	10046400	10076000	14264200	49444.6
690	-1.00539e+007	-1.00826e+007	-1.42835e+007	1.48071e+000	10053900	10082600	14283500	60097.6			33.8	0.5	64.5	-8.00785	690	-1.00533e+007	-1.00829e+007	-1.42854e+007	1.48071e+000	10053300	10082900	14285400	60105.6
691	-1.00504e+007	-1.00764e+007	-1.42617e+007	1.24422e+000	10050400	10076400	14261700	50392.5			31.3	0.5	65.1	-3.09266	691	-1.00496e+007	-1.00765e+007	-1.42629e+007	1.24422e+000	10049600	10076500	14262900	50395.6
692	-1.00538e+007	-1.00809e+007	-1.42767e+007	9.73774e-001	10053800	10080900	14276700	39498.7			32.2	0.5	64.6	-2.55351	692	-1.00529e+007	-1.00810e+007	-1.42780e+007	9.73774e-001	10052900	10081000	14278000	39501.2
693	-9.65270e+006	-9.69839e+006	-1.28822e+007	1.65476e+000	9652700	9698390	12882200	57984.8			76.8	0.5	115	149.748	693	-9.64608e+006	-9.70224e+006	-1.28513e+007	1.65476e+000	9646080	9702240	12851300	57835
694	-9.65184e+006	-9.69640e+006	-1.28807e+007	1.68533e+000	9651840	9696400	12880700	59040.4			78.1	0.5	115	150.907	694	-9.64528e+006	-9.70010e+006	-1.28502e+007	1.68533e+000	9645280	9700100	12850200	58889.5
695	-1.00596e+007	-1.00872e+007	-1.42968e+007	1.06683e+000	10059600	10087200	14296800	43363.8			32.8	0.5	63.9	-4.00069	695	-1.00587e+007	-1.00874e+007	-1.42984e+007	1.06683e+000	10058700	10087400	14298400	43367.8
696	-1.00670e+007	-1.00950e+007	-1.43214e+007	1.54849e+000	10067000	10095000	14321400	63104.1			33.2	0.5	62.9	-5.95396	696	-1.00658e+007	-1.00952e+007	-1.43232e+007	1.54849e+000	10065800	10095200	14323200	63110
697	-9.66487e+006	-9.68040e+006	-1.30289e+007	1.17554e+000	9664870	9680400	13028900	41662.4			13.8	0.5	113	18.1236	697	-9.65978e+006	-9.67883e+006	-1.30276e+007	1.17554e+000	9659780	9678830	13027600	41644.2
698	-9.65759e+006	-9.67274e+006	-1.30049e+007	1.33414e+000	9657590	9672740	13004900	47158			13.9	0.5	113	18.9318	698	-9.65261e+006	-9.67127e+006	-1.30039e+007	1.33414e+000	9652610	9671270	13003900	47139.1
699	-1.04607e+007	-1.04860e+007	-1.53967e+007	1.69445e+000	10460700	10486000	15396700	77456.3			70.4	0.5	18.3	-8.56214	699	-1.04616e+007	-1.04920e+007	-1.53944e+007	1.69445e+000	10461600	10492000	15394400	77464.8
700	-9.53842e+006	-9.54409e+006	-1.25694e+007	9.47620e-001	9538420	9544090	12569400	31944.9			100	0.5	129	41.2732	700	-9.53487e+006	-9.54220e+006	-1.25568e+007	9.47620e-001	9534870	9542200	12556800	31903.6
701	-9.53580e+006	-9.54213e+006	-1.25607e+007	9.14681e-001	9535800	9542130	12560700	30805.7			99.2	0.5	129	42.496	701	-9.53201e+006	-9.54019e+006	-1.25472e+007	9.14681e-001	9532010	9540190	12547200	30763.2
702	-9.53121e+006	-9.53657e+006	-1.25475e+007	6.63818e-001	9531210	9536570	12547500	22321.4			100	0.5	130	28.4448	702	-9.52773e+006	-9.53497e+006	-1.25349e+007	6.63818e-001	9527730	9534970	12534900	22292.9
703	-1.00378e+007	-1.01085e+007	-1.44055e+007	1.09167e+000	10037800	10108500	14405500	44746.4			90.3	0.5	60.6	-15.9738	703	-1.00181e+007	-1.01076e+007	-1.44218e+007	1.09167e+000	10018100	10107600	14421800	44762.4
704	-1.00384e+007	-1.01099e+007	-1.44109e+007	1.47982e+000	10038400	10109900	14410900	60686.9			91.2	0.5	60.5	-27.5399	704	-1.00204e+007	-1.01095e+007	-1.44272e+007	1.47982e+000	10020400	10109500	14427200	60714.4
705	-9.71439e+006	-9.72846e+006	-1.31758e+007	2.83029e+000	9714390	9728460	13175800	101976			102	0.5	106	131.338	705	-9.70735e+006	-9.72444e+006	-1.31664e+007	2.83029e+000	9707350	9724440	13166400	101845
706	-9.71835e+006	-9.73531e+006	-1.31999e+007	2.88482e+000	9718350	9735310	13199900	104195			103	0.5	106	119.826	706	-9.71116e+006	-9.73164e+006	-1.31921e+007	2.88482e+000	9711160	9731640	13192100	104075
707	-9.70624e+006	-9.72119e+006	-1.31543e+007	3.08325e+000	9706240	9721190	13154300	110817			104	0.5	107	140.26	707	-9.69929e+006	-9.71724e+006	-1.31451e+007	3.08325e+000	9699290	9717240	13145100	110677
708	-9.65051e+006	-9.69353e+006	-1.28781e+007	1.53510e+000	9650510	9693530	12878100	53755.1			79.4	0.5	115	136.209	708	-9.64397e+006	-9.69657e+006	-1.28483e+007	1.53510e+000	9643970	9696570	12848300	53618.9
709	-1.00786e+007	-1.01096e+007	-1.43694e+007	1.49861e+000	10078600	10109600	14369400	61368.8			35.6	0.5	61.1	-12.6119	709	-1.00771e+007	-1.01100e+007	-1.43727e+007	1.49861e+000	10077100	10110000	14372700	61381.4
710	-1.00710e+007	-1.01009e+007	-1.43414e+007	1.89342e+000	10071000	10100900	14341400	77313.6			35	0.5	62.2	-13.3453	710	-1.00698e+007	-1.01013e+007	-1.43441e+007	1.89342e+000	10069800	10101300	14344100	77327
711	-1.00756e+007	-1.01040e+007	-1.43494e+007	1.93709e+000	10075600	10104000	14349400	79172.6			33.6	0.5	61.8	-10.6868	711	-1.00741e+007	-1.01042e+007	-1.43519e+007	1.93709e+000	10074100	10104200	14351900	79183.3
712	-1.03765e+007	-1.03806e+007	-1.51789e+007	1.68498e+000	10376500	10380600	15178900	75190.9			108	0.5	27.8	-20.4912	712	-1.03745e+007	-1.03812e+007	-1.51833e+007	1.68498e+000	10374500	10381200	15183300	75211.4
713	-9.54660e+006	-9.55667e+006	-1.26415e+007	1.69922e+000	9546600	9556670	12641500	57675.8			127	0.5	128	48.5784	713	-9.54029e+006	-9.55396e+006	-1.26368e+007	1.69922e+000	9540290	9553960	12636800	57627.2
714	-9.55371e+006	-9.56432e+006	-1.26657e+007	1.51864e+000	9553710	9564320	12665700	51685.9			127	0.5	127	41.03	714	-9.54769e+006	-9.56177e+006	-1.26613e+007	1.51864e+000	9547690	9561770	12661300	51644.8
715	-9.55069e+006	-9.56143e+006	-1.26569e+007	1.47628e+000	9550690	9561430	12656900	50193.5			129	0.5	127	42.2084	715	-9.54408e+006	-9.55872e+006	-1.26524e+007	1.47628e+000	9544080	9558720	12652400	50151.3
716	-9.55870e+006	-9.56968e+006	-1.26826e+007	1.37104e+000	9558700	9569680	12682600	46750.5			129	0.5	126	36.5616	716	-9.55227e+006	-9.56713e+006	-1.26786e+007	1.37104e+000	9552270	9567130	12678600	46714
717	-1.04670e+007	-1.04811e+007	-1.54992e+007	9.35263e-001	10467000	10481100	15499200	43082.5			132	0.5	16	-10.4209	717	-1.04663e+007	-1.04817e+007	-1.55025e+007	9.35263e-001	10466300	10481700	15502500	43092.9
718	-9.64830e+006	-9.66351e+006	-1.29765e+007	1.37962e+000	9648300	9663510	12976500	48610.5			14	0.5	115	21.7094	718	-9.64349e+006	-9.66194e+006	-1.29749e+007	1.37962e+000	9643490	9661940	12974900	48588.8
719	-9.91776e+006	-1.00103e+007	-1.41244e+007	2.23765e+000	9917760	10010300	14124400	88872.5			96.1	0.5	75.5	-156.246	719	-9.92797e+006	-1.00161e+007	-1.41377e+007	2.23765e+000	9927970	10016100	14137700	89028.7
720	-9.94099e+006	-1.00217e+007	-1.41479e+007	1.95482e+000	9940990	10021700	14147900	77902.8			97.5	0.5	73.8	-113.092	720	-9.95020e+006	-1.00266e+007	-1.41584e+007	1.95482e+000	9950200	10026600	14158400	78015.9
721	-9.94115e+006	-1.00280e+007	-1.41731e+007	2.32289e+000	9941150	10028000	14173100	92779.7			96.7	0.5	73.2	-156.871	721	-9.95096e+006	-1.00335e+007	-1.41860e+007	2.32289e+000	9950960	10033500	14186000	92936.6
722	-1.02148e+007	-1.02357e+007	-1.47485e+007	1.10682e+000	10214800	10235700	14748500	47195.7			111	0.5	45.4	-18.464	722	-1.02114e+007	-1.02365e+007	-1.47551e+007	1.10682e+000	10211400	10236500	14755100	47214.1
723	-1.02071e+007	-1.02289e+007	-1.47283e+007	1.18905e+000	10207100	10228900	14728300	50592.6			111	0.5	46.2	-19.9689	723	-1.02036e+007	-1.02297e+007	-1.47350e+007	1.18905e+000	10203600	10229700	14735000	50612.6
724	-1.02003e+007	-1.02225e+007	-1.47092e+007	1.38755e+000	10200300	10222500	14709200	58919.2			109	0.5	47	-25.2562	724	-1.01966e+007	-1.02234e+007	-1.47164e+007	1.38755e+000	10196600	10223400	14716400	58944.5
725	-1.02085e+007	-1.02300e+007	-1.47313e+007	1.30375e+000	10208500	10230000	14731300	55491.6			109	0.5	46.1	-23.7766	725	-1.02049e+007	-1.02308e+007	-1.47385e+007	1.30375e+000	10204900	10230800	14738500	55515.4
726	-9.68565e+006	-9.70228e+006	-1.30976e+007	3.44380e+000	9685650	9702280	13097600	122980			114	0.5	110	111.81	726	-9.67935e+006	-9.69935e+006	-1.30919e+007	3.44380e+000	9679350	9699350	13091900	122868
727	-9.69083e+006	-9.70801e+006	-1.31158e+007	2.77554e+000	9690830	9708010	13115800	99313			113	0.5	109	88.1891	727	-9.68487e+006	-9.70515e+006	-1.31101e+007	2.77554e+000	9684870	9705150	13110100	99224.8
728	-9.70516e+006	-9.72358e+006	-1.31651e+007	2.63426e+000	9705160	9723580	13165100	94766.7			114	0.5	107	84.8412	728	-9.69874e+006	-9.72066e+006	-1.31596e+007	2.63426e+000	9698740	9720660	13159600	94681.9
729	-9.70831e+006	-9.72715e+006	-1.31765e+007	2.41997e+000	9708310	9727150	13176500	87165.2			113	0.5	107	79.8742	729	-9.70169e+006	-9.72415e+006	-1.31709e+007	2.41997e+000	9701690	9724150	13170900	87085.3
730	-9.72090e+006	-9.72399e+006	-1.31510e+007	1.66229e+000	9720900	9723990	13151000	59781.2			96.3	0.5	107	94.8525	730	-9.71496e+006	-9.71925e+006	-1.31376e+007	1.66229e+000	9714960	9719250	13137600	59686.3
731	-9.72763e+006	-9.72790e+006	-1.31589e+007	1.70795e+000	9727630	9727900	13158900	61493.9			94.8	0.5	106	107.232	731	-9.72205e+006	-9.72248e+006	-1.31437e+007	1.70795e+000	9722050	9722480	13143700	61386.7
732	-9.71821e+006	-9.72111e+006	-1.31272e+007	1.73891e+000	9718210	9721110	13127200	62401.8			94.5	0.5	107	106.112	732	-9.71326e+006	-9.71630e+006	-1.31118e+007	1.73891e+000	9713260	9716300	13111800	62295.7
733	-9.72166e+006	-9.72901e+006	-1.31334e+007	2.00139e+000	9721660	9729010	13133400	71896.6			93	0.5	107	131.487	733	-9.71638e+006	-9.72447e+006	-1.31164e+007	2.00139e+000	9716380	9724470	13116400	71765.1
734	-9.66615e+006	-9.67734e+006	-1.29582e+007	1.35620e+000	9666150	9677340	12958200	47791.7			57	0.5	113	82.9717	734	-9.66133e+006	-9.67507e+006	-1.29408e+007	1.35620e+000	9661330	9675070	12940800	47708.7
735	-9.67479e+006	-9.68580e+006	-1.29851e+007	1.73396e+000	9674790	9685800	12985100	61286.8			57.2	0.5	112	107.213	735	-9.66993e+006	-9.68343e+006	-1.29676e+007	1.73396e+000	9669930	9683430	12967600	61179.6
736	-9.67357e+006	-9.68987e+006	-1.29760e+007	1.87606e+000	9673570	9689870	12976000	66271			58.9	0.5	112	121.182	736	-9.66852e+006	-9.68800e+006	-1.29573e+007	1.87606e+000	9668520	9688000	12957300	66149.8
737	-9.68150e+006	-9.69762e+006	-1.30007e+007	1.11010e+000	9681500	9697620	13000700	39321.5			58.9	0.5	111	75.4155	737	-9.67619e+006	-9.69530e+006	-1.29813e+007	1.11010e+000	9676190	9695300	12981300	39246.1
738	-9.77931e+006	-9.91911e+006	-1.31790e+007	1.01870e+000	9779310	9919110	13179000	37180.2			76	0.5	98.5	147.137	738	-9.76995e+006	-9.93796e+006	-1.31218e+007	1.01870e+000	9769950	9937960	13121800	37033.1
739	-9.77655e+006	-9.90179e+006	-1.31850e+007	1.36446e+000	9776550	9901790	13185000	49773.2			78.4	0.5	98.2	207.864	739	-9.76634e+006	-9.91711e+006	-1.31279e+007	1.36446e+000	9766340	9917110	13127900	49565.3
740	-9.76971e+006	-9.89194e+006	-1.31669e+007	1.69827e+000	9769710	9891940	13166900	61811.5			77.8	0.5	98.9	257.248	740	-9.75951e+006	-9.90698e+006	-1.31102e+007	1.69827e+000	9759510	9906980	13110200	61554.2
741	-9.56134e+006	-9.57229e+006	-1.26906e+007	1.36086e+000	9561340	9572290	12690600	46445.7			128	0.5	126	34.9114	741	-9.55552e+006	-9.56987e+006	-1.26865e+007	1.36086e+000	9555520	9569870	12686500	46410.8
742	-9.47752e+006	-9.48574e+006	-1.24207e+007	1.20778e+000	9477520	9485740	12420700	39981.2			128	0.5	136	38.2861	742	-9.47075e+006	-9.48274e+006	-1.24152e+007	1.20778e+000	9470750	9482740	12415200	39942.9
743	-9.47966e+006	-9.48847e+006	-1.24297e+007	1.45049e+000	9479660	9488470	12429700	48062.7			129	0.5	136	45.0677	743	-9.47276e+006	-9.48551e+006	-1.24245e+007	1.45049e+000	9472760	9485510	12424500	48017.7
744	-1.00784e+007	-1.01032e+007	-1.43431e+007	1.69849e+000	10078400	10103200	14343100	69393			29.7	0.5	61.9	1.78211	744	-1.00775e+007	-1.01030e+007	-1.43434e+007	1.69849e+000	10077500	10103000	14343400	69391.2
745	-1.01550e+007	-1.01798e+007	-1.45797e+007	1.70144e+000	10155000	10179800	14579700	71265.2			32.2	0.5	52.5	-10.019	745	-1.01525e+007	-1.01799e+007	-1.45829e+007	1.70144e+000	10152500	10179900	14582900	71275.2
746	-1.01435e+007	-1.01693e+007	-1.45485e+007	1.63141e+000	10143500	10169300	14548500	68103.8			32.7	0.5	53.7	-10.7609	746	-1.01412e+007	-1.01696e+007	-1.45517e+007	1.63141e+000	10141200	10169600	14551700	68114.5
747	-1.03205e+007	-1.03459e+007	-1.49638e+007	1.63279e+000	10320500	10345900	14963800	71421.2			89.1	0.5	34.6	9.325	747	-1.03204e+007	-1.03495e+007	-1.49601e+007	1.63279e+000	10320400	10349500	14960100	71411.9
748	-1.03199e+007	-1.03479e+007	-1.49593e+007	1.36305e+000	10319900	10347900	14959300	59605.6			88.1	0.5	34.6	10.8026	748	-1.03197e+007	-1.03520e+007	-1.49547e+007	1.36305e+000	10319700	10352000	14954700	59594.8
749	-9.70248e+006	-9.72121e+006	-1.31581e+007	1.68877e+000	9702480	9721210	13158100	60704.2			41	0.5	107	57.807	749	-9.69663e+006	-9.71818e+006	-1.31516e+007	1.68877e+000	9696630	9718180	13151600	60646.4
750	-9.69873e+006	-9.71642e+006	-1.31423e+007	1.72736e+000	9698730	9716420	13142300	61987.5			42.1	0.5	108	59.9358	750	-9.69280e+006	-9.71335e+006	-1.31357e+007	1.72736e+000	9692800	9713350	13135700	61927.6
751	-9.58918e+006	-9.60137e+006	-1.27816e+007	1.31701e+000	9589180	9601370	12781600	45409.6			131	0.5	122	31.7382	751	-9.58239e+006	-9.59899e+006	-1.27787e+007	1.31701e+000	9582390	9598990	12778700	45377.9
752	-9.58237e+006	-9.59402e+006	-1.27584e+007	1.02439e+000	9582370	9594020	12758400	35229.4			131	0.5	123	28.0065	752	-9.57495e+006	-9.59135e+006	-1.27549e+007	1.02439e+000	9574950	9591350	12754900	35201.4
753	-1.00089e+007	-1.00273e+007	-1.41029e+007	1.30734e+000	10008900	10027300	14102900	52090.2			127	0.5	71.1	24.4265	753	-1.00062e+007	-1.00258e+007	-1.40993e+007	1.30734e+000	10006200	10025800	14099300	52065.8
754	-1.00097e+007	-1.00288e+007	-1.41081e+007	1.25213e+000	10009700	10028800	14108100	49915.7			126	0.5	70.9	20.4348	754	-1.00076e+007	-1.00275e+007	-1.41048e+007	1.25213e+000	10007600	10027500	14104800	49895.3
755	-1.03921e+007	-1.04029e+007	-1.52545e+007	1.33895e+000	10392100	10402900	15254500	60183.7			29.6	0.5	25.6	-19.98	755	-1.03908e+007	-1.04037e+007	-1.52592e+007	1.33895e+000	10390800	10403700	15259200	60203.7
756	-1.03810e+007	-1.03925e+007	-1.52230e+007	1.37170e+000	10381000	10392500	15223000	61455.7			29.5	0.5	26.9	-18.3201	756	-1.03797e+007	-1.03932e+007	-1.52273e+007	1.37170e+000	10379700	10393200	15227300	61474.1
757	-1.03081e+007	-1.03238e+007	-1.50151e+007	2.05508e+000	10308100	10323800	15015100	90110.4			28.1	0.5	35.1	-11.5016	757	-1.03060e+007	-1.03239e+007	-1.50179e+007	2.05508e+000	10306000	10323900	15017900	90121.9
758	-1.03073e+007	-1.03227e+007	-1.50114e+007	2.00994e+000	10307300	10322700	15011400	88099.5			29.3	0.5	35.2	-11.5399	758	-1.03051e+007	-1.03228e+007	-1.50143e+007	2.00994e+000	10305100	10322800	15014300	88111
759	-9.62417e+006	-9.63595e+006	-1.28880e+007	2.71479e+000	9624170	9635950	12888000	94736.3			119	0.5	118	93.6349	759	-9.61795e+006	-9.63285e+006	-1.28815e+007	2.71479e+000	9617950	9632850	12881500	94642.6
760	-9.63590e+006	-9.64858e+006	-1.29279e+007	2.44062e+000	9635900	9648580	12927900	85544.9			120	0.5	116	79.9279	760	-9.62978e+006	-9.64562e+006	-1.29219e+007	2.44062e+000	9629780	9645620	12921900	85465
761	-9.71571e+006	-9.73628e+006	-1.32065e+007	1.39798e+000	9715710	9736280	13206500	50514.8			40.4	0.5	106	43.1678	761	-9.71006e+006	-9.73354e+006	-1.32009e+007	1.39798e+000	9710060	9733540	13200900	50471.7
762	-9.71814e+006	-9.73897e+006	-1.32150e+007	9.84165e-001	9718140	9738970	13215000	35594.9			39.4	0.5	105	29.7356	762	-9.71253e+006	-9.73625e+006	-1.32096e+007	9.84165e-001	9712530	9736250	13209600	35565.1
763	-1.01524e+007	-1.02052e+007	-1.44177e+007	1.38041e+000	10152400	10205200	14417700	57165.3			65	0.5	53.6	102.601	763	-1.01473e+007	-1.02045e+007	-1.43975e+007	1.38041e+000	10147300	10204500	14397500	57062.7
764	-1.01487e+007	-1.01785e+007	-1.44294e+007	1.91934e+000	10148700	10178500	14429400	79447.2			63.6	0.5	54.3	108.207	764	-1.01444e+007	-1.01734e+007	-1.44170e+007	1.91934e+000	10144400	10173400	14417000	79339
765	-9.77594e+006	-9.85508e+006	-1.32292e+007	6.51726e-001	9775940	9855080	13229200	23800.2			67.5	0.5	99	73.8679	765	-9.76785e+006	-9.85943e+006	-1.31918e+007	6.51726e-001	9767850	9859430	13191800	23726.3
766	-1.00315e+007	-1.01068e+007	-1.44050e+007	1.79766e+000	10031500	10106800	14405000	73655.4			55.4	0.5	61.4	-94.9201	766	-1.00186e+007	-1.01092e+007	-1.44276e+007	1.79766e+000	10018600	10109200	14427600	73750.3
767	-1.00631e+007	-1.01220e+007	-1.44356e+007	1.20844e+000	10063100	10122000	14435600	49732.5			92.8	0.5	59.1	-20.4411	767	-1.00482e+007	-1.01218e+007	-1.44495e+007	1.20844e+000	10048200	10121800	14449500	49753
768	-1.00430e+007	-1.01133e+007	-1.44201e+007	1.66255e+000	10043000	10113300	14420100	68253			93.4	0.5	60.4	-43.8239	768	-1.00285e+007	-1.01137e+007	-1.44364e+007	1.66255e+000	10028500	10113700	14436400	68296.8
769	-1.00587e+007	-1.01209e+007	-1.44354e+007	1.47876e+000	10058700	10120900	14435400	60841.7			94	0.5	59.4	-32.3879	769	-1.00451e+007	-1.01211e+007	-1.44499e+007	1.47876e+000	10045100	10121100	14449900	60874.1
770	-1.00784e+007	-1.01299e+007	-1.44526e+007	1.43454e+000	10078400	10129900	14452600	59175.1			93.4	0.5	58	-21.4447	770	-1.00647e+007	-1.01297e+007	-1.44652e+007	1.43454e+000	10064700	10129700	14465200	59196.5
771	-1.00684e+007	-1.01226e+007	-1.44326e+007	8.94141e-001	10068400	10122600	14432600	36798.8			91.8	0.5	58.7	-7.80455	771	-1.00525e+007	-1.01217e+007	-1.44449e+007	8.94141e-001	10052500	10121700	14444900	36806.6
772	-1.00786e+007	-1.01284e+007	-1.44463e+007	8.45758e-001	10078600	10128400	14446300	34868.8			92.3	0.5	58.1	-8.25967	772	-1.00636e+007	-1.01277e+007	-1.44583e+007	8.45758e-001	10063600	10127700	14458300	34877
773	-1.00282e+007	-1.01069e+007	-1.44088e+007	1.71104e+000	10028200	10106900	14408800	70117.1			92.5	0.5	61.3	-48.5957	773	-1.00120e+007	-1.01073e+007	-1.44267e+007	1.71104e+000	10012000	10107300	14426700	70165.7
774	-9.75667e+006	-9.78430e+006	-1.33618e+007	1.44861e+000	9756670	9784300	13361800	53221.2			49	0.5	99.7	48.9101	774	-9.74878e+006	-9.78117e+006	-1.33569e+007	1.44861e+000	9748780	9781170	13356900	53172.3
775	-9.74842e+006	-9.77354e+006	-1.33260e+007	1.56324e+000	9748420	9773540	13326000	57217.8			48.4	0.5	101	52.4581	775	-9.74122e+006	-9.77046e+006	-1.33207e+007	1.56324e+000	9741220	9770460	13320700	57165.3
776	-9.74699e+006	-9.77037e+006	-1.33145e+007	1.68101e+000	9746990	9770370	13314500	61458.8			49.5	0.5	101	62.5928	776	-9.73931e+006	-9.76699e+006	-1.33084e+007	1.68101e+000	9739310	9766990	13308400	61396.2
777	-9.75625e+006	-9.78203e+006	-1.33529e+007	1.45031e+000	9756250	9782030	13352900	53239.3			50	0.5	99.9	51.6638	777	-9.74812e+006	-9.77874e+006	-1.33476e+007	1.45031e+000	9748120	9778740	13347600	53187.7
778	-9.76665e+006	-9.79820e+006	-1.34086e+007	1.39561e+000	9766650	9798200	13408600	51523.1			48.6	0.5	98.1	41.7389	778	-9.75871e+006	-9.79536e+006	-1.34049e+007	1.39561e+000	9758710	9795360	13404900	51481.4
779	-9.76512e+006	-9.79578e+006	-1.34002e+007	1.43532e+000	9765120	9795780	13400200	52944			49.5	0.5	98.4	46.582	779	-9.75680e+006	-9.79270e+006	-1.33960e+007	1.43532e+000	9756800	9792700	13396000	52897.4
780	-9.87710e+006	-9.92156e+006	-1.38023e+007	1.71656e+000	9877100	9921560	13802300	66089.7			43.5	0.5	84.1	-8.65349	780	-9.87720e+006	-9.92192e+006	-1.38037e+007	1.71656e+000	9877200	9921920	13803700	66098.4
781	-9.88003e+006	-9.92210e+006	-1.38016e+007	1.75074e+000	9880030	9922100	13801600	67412.8			42.4	0.5	84	-6.03104	781	-9.88017e+006	-9.92237e+006	-1.38025e+007	1.75074e+000	9880170	9922370	13802500	67418.9
782	-9.86652e+006	-9.90763e+006	-1.37560e+007	1.75546e+000	9866520	9907630	13756000	67266.1			42.3	0.5	85.7	3.22422	782	-9.86492e+006	-9.90736e+006	-1.37565e+007	1.75546e+000	9864920	9907360	13756500	67262.9
783	-9.86386e+006	-9.90726e+006	-1.37571e+007	1.76813e+000	9863860	9907260	13757100	67747.9			43.3	0.5	85.8	-0.79769	783	-9.86252e+006	-9.90717e+006	-1.37581e+007	1.76813e+000	9862520	9907170	13758100	67748.7
784	-9.88667e+006	-9.93486e+006	-1.38471e+007	1.79472e+000	9886670	9934860	13847100	69415.1			44.8	0.5	82.7	-18.2996	784	-9.88814e+006	-9.93571e+006	-1.38491e+007	1.79472e+000	9888140	9935710	13849100	69433.4
785	-9.87402e+006	-9.92116e+006	-1.38038e+007	1.79330e+000	9874020	9921160	13803800	69041.3			44.6	0.5	84.2	-12.6415	785	-9.87424e+006	-9.92168e+006	-1.38057e+007	1.79330e+000	9874240	9921680	13805700	69053.9
786	-9.75760e+006	-9.78485e+006	-1.33631e+007	1.27482e+000	9757600	9784850	13363100	46844.4			41.8	0.5	99.8	35.5579	786	-9.75101e+006	-9.78226e+006	-1.33591e+007	1.27482e+000	9751010	9782260	13359100	46808.9
787	-9.74782e+006	-9.77337e+006	-1.33260e+007	1.31046e+000	9747820	9773370	13326000	47963.7			42.1	0.5	101	39.3392	787	-9.74100e+006	-9.77060e+006	-1.33215e+007	1.31046e+000	9741000	9770600	13321500	47924.4
788	-9.75042e+006	-9.77668e+006	-1.33369e+007	1.37025e+000	9750420	9776680	13336900	50209.7			43	0.5	101	41.8097	788	-9.74383e+006	-9.77390e+006	-1.33321e+007	1.37025e+000	9743830	9773900	13332100	50167.9
789	-9.75804e+006	-9.78607e+006	-1.33676e+007	9.60612e-001	9758040	9786070	13367600	35313.9			42.6	0.5	99.6	23.496	789	-9.75227e+006	-9.78378e+006	-1.33641e+007	9.60612e-001	9752270	9783780	13364100	35290.4
790	-9.76759e+006	-9.79571e+006	-1.33975e+007	1.46166e+000	9767590	9795710	13397500	53910.3			40.7	0.5	98.6	31.3398	790	-9.76167e+006	-9.79365e+006	-1.33950e+007	1.46166e+000	9761670	9793650	13395000	53878.9
791	-9.76840e+006	-9.79722e+006	-1.34029e+007	1.36660e+000	9768400	9797220	13402900	50431.3			41.6	0.5	98.4	30.4518	791	-9.76254e+006	-9.79512e+006	-1.34001e+007	1.36660e+000	9762540	9795120	13400100	50400.9
792	-1.02070e+007	-1.02288e+007	-1.47281e+007	1.36241e+000	10207000	10228800	14728100	57967.5			112	0.5	46.2	-20.6704	792	-1.02036e+007	-1.02295e+007	-1.47343e+007	1.36241e+000	10203600	10229500	14734300	57988.1
793	-1.02165e+007	-1.02373e+007	-1.47531e+007	1.27687e+000	10216500	10237300	14753100	54473.5			112	0.5	45.2	-19.6496	793	-1.02132e+007	-1.02380e+007	-1.47593e+007	1.27687e+000	10213200	10238000	14759300	54493.2
794	-9.80253e+006	-9.97544e+006	-1.40971e+007	2.03595e+000	9802530	9975440	14097100	80147.8			90	0.5	80.6	-284.98	794	-9.79499e+006	-9.98441e+006	-1.41413e+007	2.03595e+000	9794990	9984410	14141300	80432.7
795	-9.81747e+006	-9.97012e+006	-1.40604e+007	2.05874e+000	9817470	9970120	14060400	80845.8			91.1	0.5	80.8	-244.335	795	-9.81158e+006	-9.97780e+006	-1.40977e+007	2.05874e+000	9811580	9977800	14097700	81090.1
796	-9.78155e+006	-9.98048e+006	-1.41387e+007	2.04201e+000	9781550	9980480	14138700	80593.3			88.9	0.5	80.4	-337.81	796	-9.77121e+006	-9.99089e+006	-1.41916e+007	2.04201e+000	9771210	9990890	14191600	80931.2
797	-9.77328e+006	-9.95046e+006	-1.40242e+007	1.43326e+000	9773280	9950460	14024200	55962.1			60.9	0.5	82.5	-166.301	797	-9.75771e+006	-9.95707e+006	-1.40668e+007	1.43326e+000	9757710	9957070	14066800	56128.4
798	-9.76016e+006	-9.93949e+006	-1.39925e+007	1.68090e+000	9760160	9939490	13992500	65396.1			61.8	0.5	83.3	-172.434	798	-9.73677e+006	-9.94446e+006	-1.40362e+007	1.68090e+000	9736770	9944460	14036200	65568.5
799	-1.02950e+007	-1.03047e+007	-1.49504e+007	1.22104e+000	10295000	10304700	14950400	53206.4			107	0.5	36.9	-22.3459	799	-1.02923e+007	-1.03057e+007	-1.49569e+007	1.22104e+000	10292300	10305700	14956900	53228.8
800	-1.03050e+007	-1.03135e+007	-1.49761e+007	1.41488e+000	10305000	10313500	14976100	61821.8			107	0.5	35.9	-25.7397	800	-1.03025e+007	-1.03144e+007	-1.49825e+007	1.41488e+000	10302500	10314400	14982500	61847.5
801	-9.67177e+006	-9.68687e+006	-1.30485e+007	1.68713e+000	9671770	9686870	13048500	59926.7			40.1	0.5	111	56.8614	801	-9.66709e+006	-9.68397e+006	-1.30413e+007	1.68713e+000	9667090	9683970	13041300	59869.9
802	-9.67275e+006	-9.68843e+006	-1.30539e+007	1.83008e+000	9672750	9688430	13053900	65040.4			38.7	0.5	111	61.2152	802	-9.66759e+006	-9.68552e+006	-1.30471e+007	1.83008e+000	9667590	9685520	13047100	64979.2
803	-9.62013e+006	-9.65685e+006	-1.27906e+007	7.12220e-001	9620130	9656850	12790600	24683.1			78.1	0.5	119	58.1291	803	-9.61402e+006	-9.65924e+006	-1.27633e+007	7.12220e-001	9614020	9659240	12763300	24625
804	-9.61403e+006	-9.64990e+006	-1.27727e+007	4.31004e-001	9614030	9649900	12772700	14906			77.7	0.5	119	34.6976	804	-9.60803e+006	-9.65243e+006	-1.27456e+007	4.31004e-001	9608030	9652430	12745600	14871.3
805	-9.61067e+006	-9.64545e+006	-1.27634e+007	6.02439e-001	9610670	9645450	12763400	20811.2			78.1	0.5	120	49.4261	805	-9.60451e+006	-9.64770e+006	-1.27360e+007	6.02439e-001	9604510	9647700	12736000	20761.8
806	-9.61598e+006	-9.65154e+006	-1.27790e+007	6.58212e-001	9615980	9651540	12779000	22779.4			78.7	0.5	119	53.3498	806	-9.60993e+006	-9.65399e+006	-1.27518e+007	6.58212e-001	9609930	9653990	12751800	22726
807	-9.85812e+006	-9.93376e+006	-1.34864e+007	1.59161e+000	9858120	9933760	13486400	59767.8			68.9	0.5	86.5	261.361	807	-9.84339e+006	-9.89940e+006	-1.34605e+007	1.59161e+000	9843390	9899400	13460500	59506.4
808	-9.85381e+006	-9.97289e+006	-1.34296e+007	1.46232e+000	9853810	9972890	13429600	54763.3			69.6	0.5	86	302.049	808	-9.83580e+006	-9.93666e+006	-1.33923e+007	1.46232e+000	9835800	9936660	13392300	54461.3
809	-9.84433e+006	-1.00233e+007	-1.33405e+007	1.41895e+000	9844330	10023300	13340500	52880.3			70.4	0.5	85.5	371.753	809	-9.82213e+006	-9.98610e+006	-1.32870e+007	1.41895e+000	9822130	9986100	13287000	52508.6
810	-9.62090e+006	-9.65727e+006	-1.27934e+007	7.37168e-001	9620900	9657270	12793400	25555			79.2	0.5	119	59.9849	810	-9.61482e+006	-9.65947e+006	-1.27663e+007	7.37168e-001	9614820	9659470	12766300	25495
811	-9.62418e+006	-9.66006e+006	-1.28040e+007	7.52464e-001	9624180	9660060	12804000	26115.3			79.9	0.5	118	62.5392	811	-9.61798e+006	-9.66237e+006	-1.27763e+007	7.52464e-001	9617980	9662370	12776300	26052.8
812	-1.02281e+007	-1.02481e+007	-1.47860e+007	1.82137e+000	10228100	10248100	14786000	77972.3			33.5	0.5	44.2	-13.209	812	-1.02251e+007	-1.02483e+007	-1.47898e+007	1.82137e+000	10225100	10248300	14789800	77985.5
813	-1.02147e+007	-1.02353e+007	-1.47471e+007	1.77626e+000	10214700	10235300	14747100	75731.4			33.2	0.5	45.8	-12.8251	813	-1.02117e+007	-1.02355e+007	-1.47509e+007	1.77626e+000	10211700	10235500	14750900	75744.2
814	-9.61055e+006	-9.61596e+006	-1.27924e+007	1.35262e+000	9610550	9615960	12792400	46763.3			98.4	0.5	120	67.1658	814	-9.60650e+006	-9.61278e+006	-1.27790e+007	1.35262e+000	9606500	9612780	12779000	46696.1
815	-9.61887e+006	-9.62308e+006	-1.28193e+007	1.42407e+000	9618870	9623080	12819300	49378			99	0.5	119	71.8475	815	-9.61473e+006	-9.61928e+006	-1.28061e+007	1.42407e+000	9614730	9619280	12806100	49306.1
816	-1.03485e+007	-1.03825e+007	-1.50416e+007	2.04688e+000	10348500	10382500	15041600	90305.2			83.6	0.5	31.2	17.7139	816	-1.03485e+007	-1.03889e+007	-1.50354e+007	2.04688e+000	10348500	10388900	15035400	90287.4
817	-1.03465e+007	-1.03776e+007	-1.50384e+007	2.42221e+000	10346500	10377600	15038400	106807			85.4	0.5	31.5	21.2009	817	-1.03464e+007	-1.03828e+007	-1.50329e+007	2.42221e+000	10346400	10382800	15032900	106786
818	-1.03590e+007	-1.03896e+007	-1.50775e+007	2.42314e+000	10359000	10389600	15077500	107273			85.1	0.5	30.1	13.8926	818	-1.03591e+007	-1.03950e+007	-1.50727e+007	2.42314e+000	10359100	10395000	15072700	107259
819	-1.03585e+007	-1.03914e+007	-1.50738e+007	2.04240e+000	10358500	10391400	15073800	90397.2			83.3	0.5	30.1	17.8485	819	-1.03585e+007	-1.03976e+007	-1.50677e+007	2.04240e+000	10358500	10397600	15067700	90379.4
820	-1.02051e+007	-1.02257e+007	-1.47175e+007	8.10388e-001	10205100	10225700	14717500	34444.9			123	0.5	46.8	-6.85272	820	-1.02033e+007	-1.02261e+007	-1.47209e+007	8.10388e-001	10203300	10226100	14720900	34451.8
821	-1.02128e+007	-1.02331e+007	-1.47398e+007	8.08903e-001	10212800	10233100	14739800	34462.6			123	0.5	45.9	-6.18119	821	-1.02110e+007	-1.02334e+007	-1.47430e+007	8.08903e-001	10211000	10233400	14743000	34468.8
822	-1.02206e+007	-1.02405e+007	-1.47622e+007	8.51264e-001	10220600	10240500	14762200	36352.9			124	0.5	45	-6.0866	822	-1.02187e+007	-1.02408e+007	-1.47653e+007	8.51264e-001	10218700	10240800	14765300	36359
823	-9.83360e+006	-9.85483e+006	-1.35731e+007	1.65193e+000	9833600	9854830	13573100	62146.6			25.8	0.5	91.7	24.5943	823	-9.83116e+006	-9.85356e+006	-1.35703e+007	1.65193e+000	9831160	9853560	13570300	62122
824	-9.82828e+006	-9.85012e+006	-1.35592e+007	1.81665e+000	9828280	9850120	13559200	68236.4			26.8	0.5	92.3	26.4887	824	-9.82581e+006	-9.84888e+006	-1.35565e+007	1.81665e+000	9825810	9848880	13556500	68209.9
825	-1.03193e+007	-1.03344e+007	-1.50476e+007	1.93820e+000	10319300	10334400	15047600	85272.1			25.7	0.5	33.9	-7.66844	825	-1.03172e+007	-1.03345e+007	-1.50499e+007	1.93820e+000	10317200	10334500	15049900	85279.8
826	-1.03221e+007	-1.03374e+007	-1.50567e+007	2.22283e+000	10322100	10337400	15056700	97885.5			26.9	0.5	33.5	-11.4291	826	-1.03201e+007	-1.03375e+007	-1.50593e+007	2.22283e+000	10320100	10337500	15059300	97896.9
827	-8.98524e+006	-1.01936e+007	-1.58059e+007	1.41092e+000	8985240	10193600	15805900	62306			69	0.5	73.1	-1853.86	827	-8.96140e+006	-1.02693e+007	-1.61392e+007	1.41092e+000	8961400	10269300	16139200	64159.9
828	-8.95701e+006	-1.03691e+007	-1.65515e+007	1.56108e+000	8957010	10369100	16551500	73665.2			69.4	0.5	74.1	-3479.03	828	-8.95922e+006	-1.04961e+007	-1.70682e+007	1.56108e+000	8959220	10496100	17068200	77144.2
829	-9.70990e+006	-9.72801e+006	-1.31785e+007	1.34025e+000	9709900	9728010	13178500	48288.1			25.3	0.5	107	21.7225	829	-9.70567e+006	-9.72647e+006	-1.31764e+007	1.34025e+000	9705670	9726470	13176400	48266.4
830	-9.69564e+006	-9.71355e+006	-1.31337e+007	1.54908e+000	9695640	9713550	13133700	55535.6			25.2	0.5	108	29.044	830	-9.69128e+006	-9.71181e+006	-1.31309e+007	1.54908e+000	9691280	9711810	13130900	55506.5
831	-9.69709e+006	-9.71490e+006	-1.31377e+007	1.73584e+000	9697090	9714900	13137700	62259.4			26.2	0.5	108	33.5372	831	-9.69263e+006	-9.71310e+006	-1.31348e+007	1.73584e+000	9692630	9713100	13134800	62225.9
832	-9.71235e+006	-9.73076e+006	-1.31873e+007	1.69451e+000	9712350	9730760	13187300	61110			26.2	0.5	106	28.3829	832	-9.70817e+006	-9.72919e+006	-1.31850e+007	1.69451e+000	9708170	9729190	13185000	61081.6
833	-9.71997e+006	-9.73801e+006	-1.32093e+007	1.25267e+000	9719970	9738010	13209300	45287.5			24.4	0.5	106	16.8783	833	-9.71551e+006	-9.73664e+006	-1.32082e+007	1.25267e+000	9715510	9736640	13208200	45270.6
834	-9.72292e+006	-9.74102e+006	-1.32186e+007	1.10583e+000	9722920	9741020	13218600	40020			25.2	0.5	105	15.6418	834	-9.71787e+006	-9.73954e+006	-1.32177e+007	1.10583e+000	9717870	9739540	13217700	40004.3
835	-1.04126e+007	-1.04379e+007	-1.52483e+007	1.60660e+000	10412600	10437900	15248300	72346			84.9	0.5	23.8	-4.23764	835	-1.04133e+007	-1.04435e+007	-1.52456e+007	1.60660e+000	10413300	10443500	15245600	72350.2
836	-1.04035e+007	-1.04292e+007	-1.52197e+007	1.71575e+000	10403500	10429200	15219700	77039.3			85.1	0.5	24.9	-2.75884	836	-1.04041e+007	-1.04347e+007	-1.52168e+007	1.71575e+000	10404100	10434700	15216800	77042.1
837	-1.04024e+007	-1.04148e+007	-1.52296e+007	1.95865e+000	10402400	10414800	15229600	87954.6			55	0.5	25.3	-9.38122	837	-1.04029e+007	-1.04167e+007	-1.52297e+007	1.95865e+000	10402900	10416700	15229700	87964
838	-1.04006e+007	-1.04155e+007	-1.52217e+007	1.92459e+000	10400600	10415500	15221700	86370.1			56.8	0.5	25.5	-8.84564	838	-1.04011e+007	-1.04182e+007	-1.52213e+007	1.92459e+000	10401100	10418200	15221300	86378.9
839	-1.04105e+007	-1.04250e+007	-1.52527e+007	1.97107e+000	10410500	10425000	15252700	88732.5			56.6	0.5	24.4	-10.4552	839	-1.04111e+007	-1.04278e+007	-1.52524e+007	1.97107e+000	10411100	10427800	15252400	88742.9
840	-1.04123e+007	-1.04244e+007	-1.52607e+007	1.99456e+000	10412300	10424400	15260700	89848.1			54.8	0.5	24.2	-14.0998	840	-1.04130e+007	-1.04266e+007	-1.52612e+007	1.99456e+000	10413000	10426600	15261200	89862.2
841	-1.00024e+007	-1.00192e+007	-1.40761e+007	1.04581e+000	10002400	10019200	14076100	41555.8			130	0.5	72.1	21.7413	841	-9.99923e+006	-1.00175e+007	-1.40722e+007	1.04581e+000	9999230	10017500	14072200	41534
842	-9.99414e+006	-1.00115e+007	-1.40530e+007	1.20279e+000	9994140	10011500	14053000	47673.4			129	0.5	73	23.497	842	-9.99138e+006	-1.00099e+007	-1.40492e+007	1.20279e+000	9991380	10009900	14049200	47649.9
843	-9.52429e+006	-9.54413e+006	-1.25117e+007	1.45199e+000	9524290	9544130	12511700	48686			84.7	0.5	130	79.2089	843	-9.52002e+006	-9.54422e+006	-1.24941e+007	1.45199e+000	9520020	9544220	12494100	48606.8
844	-9.52326e+006	-9.54406e+006	-1.25075e+007	1.17006e+000	9523260	9544060	12507500	39217.3			83.8	0.5	131	64.494	844	-9.51893e+006	-9.54418e+006	-1.24897e+007	1.17006e+000	9518930	9544180	12489700	39152.8
845	-9.52312e+006	-9.54167e+006	-1.25093e+007	1.28638e+000	9523120	9541670	12509300	43116.5			85.8	0.5	131	68.7155	845	-9.51892e+006	-9.54172e+006	-1.24921e+007	1.28638e+000	9518920	9541720	12492100	43047.8
846	-9.79747e+006	-9.81531e+006	-1.34477e+007	1.47317e+000	9797470	9815310	13447700	54680.1			19.8	0.5	96.4	13.0941	846	-9.79467e+006	-9.81443e+006	-1.34469e+007	1.47317e+000	9794670	9814430	13446900	54667
847	-9.79302e+006	-9.81123e+006	-1.34355e+007	1.50871e+000	9793020	9811230	13435500	55922.6			20.7	0.5	96.9	12.3772	847	-9.79008e+006	-9.81038e+006	-1.34350e+007	1.50871e+000	9790080	9810380	13435000	55910.2
848	-9.49562e+006	-9.50475e+006	-1.24803e+007	1.02320e+000	9495620	9504750	12480300	34100.3			30	0.5	133	32.5783	848	-9.49098e+006	-9.50190e+006	-1.24733e+007	1.02320e+000	9490980	9501900	12473300	34067.7
849	-9.50355e+006	-9.51268e+006	-1.25048e+007	1.33938e+000	9503550	9512680	12504800	44762.9			30.3	0.5	132	40.7114	849	-9.49901e+006	-9.50997e+006	-1.24982e+007	1.33938e+000	9499010	9509970	12498200	44722.1
850	-9.50504e+006	-9.51493e+006	-1.25125e+007	1.24412e+000	9505040	9514930	12512500	41613.1			29	0.5	132	37.3849	850	-9.50081e+006	-9.51227e+006	-1.25058e+007	1.24412e+000	9500810	9512270	12505800	41575.7
851	-9.49687e+006	-9.50663e+006	-1.24867e+007	1.16989e+000	9496870	9506630	12486700	39015.5			28.9	0.5	133	35.8392	851	-9.49250e+006	-9.50390e+006	-1.24799e+007	1.16989e+000	9492500	9503900	12479900	38979.7
852	-9.48801e+006	-9.49703e+006	-1.24564e+007	9.55470e-001	9488010	9497030	12456400	31756.3			30	0.5	134	31.8363	852	-9.48338e+006	-9.49406e+006	-1.24489e+007	9.55470e-001	9483380	9494060	12448900	31724.5
853	-9.50045e+006	-9.51284e+006	-1.25086e+007	1.45717e+000	9500450	9512840	12508600	48706.9			18.1	0.5	132	38.2409	853	-9.49524e+006	-9.51041e+006	-1.25038e+007	1.45717e+000	9495240	9510410	12503800	48668.6
854	-9.49837e+006	-9.51019e+006	-1.24998e+007	9.47353e-001	9498370	9510190	12499800	31635.7			18.9	0.5	133	24.6125	854	-9.49315e+006	-9.50776e+006	-1.24951e+007	9.47353e-001	9493150	9507760	12495100	31611.1
855	-9.77638e+006	-9.80410e+006	-1.34230e+007	1.93094e+000	9776380	9804100	13423000	71421.1			38.3	0.5	97.6	39.1368	855	-9.77085e+006	-9.80216e+006	-1.34206e+007	1.93094e+000	9770850	9802160	13420600	71382
856	-9.77451e+006	-9.80012e+006	-1.34086e+007	1.47981e+000	9774510	9800120	13408600	54657.3			37.3	0.5	98.3	31.9986	856	-9.76866e+006	-9.79806e+006	-1.34060e+007	1.47981e+000	9768660	9798060	13406000	54625.3
857	-9.76352e+006	-9.78897e+006	-1.33740e+007	1.19443e+000	9763520	9788970	13374000	43949.5			37.8	0.5	99.4	27.6087	857	-9.75774e+006	-9.78680e+006	-1.33709e+007	1.19443e+000	9757740	9786800	13370900	43921.9
858	-9.76489e+006	-9.79127e+006	-1.33820e+007	1.43381e+000	9764890	9791270	13382000	52800.3			38.7	0.5	99.1	29.2518	858	-9.75944e+006	-9.78932e+006	-1.33795e+007	1.43381e+000	9759440	9789320	13379500	52771
859	-9.58810e+006	-9.59897e+006	-1.27729e+007	1.80617e+000	9588100	9598970	12772900	62221.2			124	0.5	122	52.1702	859	-9.58188e+006	-9.59627e+006	-1.27681e+007	1.80617e+000	9581880	9596270	12768100	62169
860	-9.58840e+006	-9.59938e+006	-1.27743e+007	1.69105e+000	9588400	9599380	12774300	58264			125	0.5	122	49.5014	860	-9.58199e+006	-9.59665e+006	-1.27695e+007	1.69105e+000	9581990	9596650	12769500	58214.5
861	-9.59829e+006	-9.60978e+006	-1.28069e+007	1.68653e+000	9598290	9609780	12806900	58320.1			125	0.5	121	48.3426	861	-9.59190e+006	-9.60709e+006	-1.28023e+007	1.68653e+000	9591900	9607090	12802300	58271.7
862	-9.59879e+006	-9.61012e+006	-1.28078e+007	1.81369e+000	9598790	9610120	12807800	62724.5			124	0.5	121	54.4312	862	-9.59252e+006	-9.60733e+006	-1.28027e+007	1.81369e+000	9592520	9607330	12802700	62670
863	-9.96668e+006	-1.00561e+007	-1.42624e+007	1.51689e+000	9966680	10056100	14262400	61155.4			96.5	0.5	69.2	-89.08	863	-9.96996e+006	-1.00604e+007	-1.42768e+007	1.51689e+000	9969960	10060400	14276800	61244.5
864	-9.97014e+006	-1.00517e+007	-1.42410e+007	1.61267e+000	9970140	10051700	14241000	64906.1			97.5	0.5	69.7	-84.0744	864	-9.97438e+006	-1.00556e+007	-1.42530e+007	1.61267e+000	9974380	10055600	14253000	64990.2
865	-9.98228e+006	-1.00620e+007	-1.42711e+007	1.70131e+000	9982280	10062000	14271100	68702.5			97.7	0.5	68.1	-79.61	865	-9.98321e+006	-1.00653e+007	-1.42836e+007	1.70131e+000	9983210	10065300	14283600	68782.1
866	-9.97885e+006	-1.00657e+007	-1.42899e+007	1.66035e+000	9978850	10065700	14289900	67147.2			96.7	0.5	67.7	-90.5427	866	-9.97900e+006	-1.00695e+007	-1.43050e+007	1.66035e+000	9979000	10069500	14305000	67237.7
867	-1.04757e+007	-1.04901e+007	-1.55274e+007	4.39079e-001	10475700	10490100	15527400	20283			134	0.5	14.9	-6.14757	867	-1.04753e+007	-1.04910e+007	-1.55312e+007	4.39079e-001	10475300	10491000	15531200	20289.1
868	-1.04801e+007	-1.04942e+007	-1.55397e+007	6.99521e-001	10480100	10494200	15539700	32354.6			133	0.5	14.4	-7.98598	868	-1.04798e+007	-1.04949e+007	-1.55428e+007	6.99521e-001	10479800	10494900	15542800	32362.6
869	-1.04743e+007	-1.04886e+007	-1.55225e+007	8.42303e-001	10474300	10488600	15522500	38890.9			132	0.5	15.1	-10.4968	869	-1.04742e+007	-1.04893e+007	-1.55258e+007	8.42303e-001	10474200	10489300	15525800	38901.4
870	-9.78322e+006	-9.87402e+006	-1.32400e+007	1.61104e+000	9783220	9874020	13240000	58958.9			68.4	0.5	98.2	186.044	870	-9.77513e+006	-9.88037e+006	-1.32006e+007	1.61104e+000	9775130	9880370	13200600	58772.9
871	-1.02552e+007	-1.03254e+007	-1.47177e+007	4.48945e-001	10255200	10325400	14717700	19206.1			73	0.5	41.7	26.4235	871	-1.02522e+007	-1.03356e+007	-1.46953e+007	4.48945e-001	10252200	10335600	14695300	19179.7
872	-9.52889e+006	-9.53459e+006	-1.25400e+007	6.73282e-001	9528890	9534590	12540000	22620.9			99.8	0.5	130	29.6993	872	-9.52528e+006	-9.53254e+006	-1.25273e+007	6.73282e-001	9525280	9532540	12527300	22591.2
873	-1.01544e+007	-1.01810e+007	-1.45854e+007	1.50060e+000	10154400	10181000	14585400	62882.1			34.7	0.5	52.2	-15.715	873	-1.01519e+007	-1.01815e+007	-1.45898e+007	1.50060e+000	10151900	10181500	14589800	62897.8
874	-1.01494e+007	-1.01755e+007	-1.45679e+007	1.96866e+000	10149400	10175500	14567900	82347.9			33.8	0.5	53	-15.4493	874	-1.01469e+007	-1.01758e+007	-1.45716e+007	1.96866e+000	10146900	10175800	14571600	82363.4
875	-1.01352e+007	-1.01605e+007	-1.45206e+007	3.43075e-001	10135200	10160500	14520600	14280.5			119	0.5	54.8	-2.31784	875	-1.01331e+007	-1.01607e+007	-1.45238e+007	3.43075e-001	10133100	10160700	14523800	14282.9
876	-1.01356e+007	-1.01601e+007	-1.45186e+007	6.12302e-001	10135600	10160100	14518600	25483.2			119	0.5	54.8	-3.94015	876	-1.01335e+007	-1.01603e+007	-1.45217e+007	6.12302e-001	10133500	10160300	14521700	25487.2
877	-1.01404e+007	-1.01650e+007	-1.45338e+007	5.02214e-001	10140400	10165000	14533800	20934.7			119	0.5	54.2	-3.90107	877	-1.01384e+007	-1.01653e+007	-1.45372e+007	5.02214e-001	10138400	10165300	14537200	20938.6
878	-1.01718e+007	-1.01947e+007	-1.46239e+007	7.56480e-001	10171800	10194700	14623900	31836.4			99	0.5	50.1	-12.3529	878	-1.01650e+007	-1.01951e+007	-1.46326e+007	7.56480e-001	10165000	10195100	14632600	31848.7
879	-1.01801e+007	-1.02008e+007	-1.46404e+007	6.75582e-001	10180100	10200800	14640400	28485.4			99.1	0.5	49.3	-11.2293	879	-1.01737e+007	-1.02013e+007	-1.46489e+007	6.75582e-001	10173700	10201300	14648900	28496.6
880	-1.01767e+007	-1.01974e+007	-1.46303e+007	6.54312e-001	10176700	10197400	14630300	27559.2			98.4	0.5	49.7	-9.6633	880	-1.01701e+007	-1.01978e+007	-1.46384e+007	6.54312e-001	10170100	10197800	14638400	27568.8
881	-1.03517e+007	-1.03635e+007	-1.51340e+007	8.58251e-001	10351700	10363500	15134000	38103.4			31	0.5	30.3	-8.39556	881	-1.03498e+007	-1.03640e+007	-1.51377e+007	8.58251e-001	10349800	10364000	15137700	38111.8
882	-1.03620e+007	-1.03732e+007	-1.51633e+007	5.01799e-001	10362000	10373200	15163300	22345.9			31.4	0.5	29.2	-6.7872	882	-1.03601e+007	-1.03739e+007	-1.51680e+007	5.01799e-001	10360100	10373900	15168000	22352.7
883	-1.03556e+007	-1.03682e+007	-1.51492e+007	8.86811e-001	10355600	10368200	15149200	39430.5			30.6	0.5	29.7	-10.0682	883	-1.03539e+007	-1.03688e+007	-1.51532e+007	8.86811e-001	10353900	10368800	15153200	39440.6
884	-1.01397e+007	-1.01618e+007	-1.45215e+007	1.11158e+000	10139700	10161800	14521500	46284.6			93	0.5	53.7	-1.6934	884	-1.01295e+007	-1.01609e+007	-1.45283e+007	1.11158e+000	10129500	10160900	14528300	46286.3
885	-1.01517e+007	-1.01697e+007	-1.45419e+007	9.28096e-001	10151700	10169700	14541900	38738.6			93.2	0.5	52.7	0.193965	885	-1.01423e+007	-1.01688e+007	-1.45477e+007	9.28096e-001	10142300	10168800	14547700	38738.4
886	-1.01544e+007	-1.01686e+007	-1.45348e+007	9.08234e-001	10154400	10168600	14534800	37891.6			92.3	0.5	52.8	4.27095	886	-1.01452e+007	-1.01675e+007	-1.45392e+007	9.08234e-001	10145200	10167500	14539200	37887.4
887	-9.72879e+006	-9.74716e+006	-1.32379e+007	1.85891e+000	9728790	9747160	13237900	67416.4			25.9	0.5	105	23.932	887	-9.72415e+006	-9.74583e+006	-1.32371e+007	1.85891e+000	9724150	9745830	13237100	67392.4
888	-1.00952e+007	-1.01365e+007	-1.44628e+007	1.28076e+000	10095200	10136500	14462800	52927.3			92.7	0.5	57	-12.6407	888	-1.00820e+007	-1.01360e+007	-1.44737e+007	1.28076e+000	10082000	10136000	14473700	52940
889	-1.00672e+007	-1.00855e+007	-1.42820e+007	6.39246e-001	10067200	10085500	14282000	25960.8			129	0.5	64	5.48526	889	-1.00661e+007	-1.00848e+007	-1.42803e+007	6.39246e-001	10066100	10084800	14280300	25955.3
890	-1.00691e+007	-1.00863e+007	-1.42838e+007	6.33634e-001	10069100	10086300	14283800	25739.6			130	0.5	63.9	6.27228	890	-1.00672e+007	-1.00855e+007	-1.42822e+007	6.33634e-001	10067200	10085500	14282200	25733.3
891	-1.00745e+007	-1.00920e+007	-1.43016e+007	7.52057e-001	10074500	10092000	14301600	30607.2			130	0.5	63.2	6.80648	891	-1.00728e+007	-1.00913e+007	-1.43001e+007	7.52057e-001	10072800	10091300	14300100	30600.4
892	-9.83336e+006	-9.91927e+006	-1.38367e+007	1.80478e+000	9833360	9919270	13836700	69525.9			54.1	0.5	85	-50.2408	892	-9.82731e+006	-9.92069e+006	-1.38486e+007	1.80478e+000	9827310	9920690	13848600	69576.2
893	-9.83566e+006	-9.91501e+006	-1.38170e+007	1.43417e+000	9835660	9915010	13817000	55158.4			53.1	0.5	85.4	-28.205	893	-9.83017e+006	-9.91591e+006	-1.38262e+007	1.43417e+000	9830170	9915910	13826200	55186.6
894	-9.50059e+006	-9.51191e+006	-1.25046e+007	7.20998e-001	9500590	9511910	12504600	24091.1			23.1	0.5	132	20.7369	894	-9.49553e+006	-9.50927e+006	-1.24989e+007	7.20998e-001	9495530	9509270	12498900	24070.3
895	-9.49360e+006	-9.50472e+006	-1.24822e+007	8.82456e-001	9493600	9504720	12482200	29411.1			23.1	0.5	133	25.4913	895	-9.48861e+006	-9.50207e+006	-1.24764e+007	8.82456e-001	9488610	9502070	12476400	29385.6
896	-1.04743e+007	-1.04895e+007	-1.55261e+007	7.36840e-001	10474300	10489500	15526100	34031.8			135	0.5	14.9	-9.14428	896	-1.04738e+007	-1.04902e+007	-1.55296e+007	7.36840e-001	10473800	10490200	15529600	34041
897	-9.99493e+006	-1.00771e+007	-1.43201e+007	9.02906e-001	9994930	10077100	14320100	36645.2			52.8	0.5	65.8	-61.7355	897	-9.99116e+006	-1.00814e+007	-1.43415e+007	9.02906e-001	9991160	10081400	14341500	36706.9
898	-9.99428e+006	-1.00729e+007	-1.43035e+007	1.00472e+000	9994280	10072900	14303500	40716.2			52.1	0.5	66.2	-63.8858	898	-9.99118e+006	-1.00769e+007	-1.43232e+007	1.00472e+000	9991180	10076900	14323200	40780
899	-9.98656e+006	-1.00694e+007	-1.42969e+007	1.12045e+000	9986560	10069400	14296900	45360.3			52.7	0.5	66.9	-82.0164	899	-9.98470e+006	-1.00742e+007	-1.43185e+007	1.12045e+000	9984700	10074200	14318500	45442.3
900	-1.00034e+007	-1.00827e+007	-1.43344e+007	8.23168e-001	10003400	10082700	14334400	33466.8			52.6	0.5	64.8	-51.0363	900	-9.99787e+006	-1.00864e+007	-1.43551e+007	8.23168e-001	9997870	10086400	14355100	33517.8
901	-1.00054e+007	-1.00871e+007	-1.43507e+007	1.11937e+000	10005400	10087100	14350700	45579.6			53.4	0.5	64.2	-66.2054	901	-9.99704e+006	-1.00904e+007	-1.43723e+007	1.11937e+000	9997040	10090400	14372300	45645.8
902	-1.00168e+007	-1.00961e+007	-1.43759e+007	1.62703e+000	10016800	10096100	14375900	66440.1			53.9	0.5	63	-97.9587	902	-1.00073e+007	-1.00993e+007	-1.43985e+007	1.62703e+000	10007300	10099300	14398500	66538
903	-1.00147e+007	-1.00904e+007	-1.43546e+007	9.13253e-001	10014700	10090400	14354600	37218.6			52.6	0.5	63.8	-54.0513	903	-1.00076e+007	-1.00937e+007	-1.43755e+007	9.13253e-001	10007600	10093700	14375500	37272.7
904	-1.00058e+007	-1.00809e+007	-1.43247e+007	1.05510e+000	10005800	10080900	14324700	42865.1			51.8	0.5	65.1	-62.0721	904	-1.00012e+007	-1.00844e+007	-1.43440e+007	1.05510e+000	10001200	10084400	14344000	42927.2
905	-9.99580e+006	-1.00698e+007	-1.42894e+007	1.37685e+000	9995800	10069800	14289400	55731.8			51.2	0.5	66.6	-85.9235	905	-9.99444e+006	-1.00739e+007	-1.43077e+007	1.37685e+000	9994440	10073900	14307700	55817.7
906	-9.97762e+006	-1.00596e+007	-1.42662e+007	1.61935e+000	9977620	10059600	14266200	65347.4			52.4	0.5	68.2	-119.195	906	-9.97806e+006	-1.00647e+007	-1.42865e+007	1.61935e+000	9978060	10064700	14286500	65466.6
907	-9.98469e+006	-1.00603e+007	-1.42617e+007	1.54559e+000	9984690	10060300	14261700	62370.6			51.3	0.5	68	-105.889	907	-9.98533e+006	-1.00650e+007	-1.42805e+007	1.54559e+000	9985330	10065000	14280500	62476.5
908	-9.98070e+006	-1.00696e+007	-1.43037e+007	1.38833e+000	9980700	10069600	14303700	56220.8			53.6	0.5	66.9	-110.259	908	-9.97819e+006	-1.00748e+007	-1.43274e+007	1.38833e+000	9978190	10074800	14327400	56331
909	-1.00331e+007	-1.01064e+007	-1.44016e+007	1.59382e+000	10033100	10106400	14401600	65289.8			54.2	0.5	61.5	-83.4117	909	-1.00218e+007	-1.01089e+007	-1.44231e+007	1.59382e+000	10021800	10108900	14423100	65373.2
910	-9.96667e+006	-1.00482e+007	-1.42304e+007	1.61271e+000	9966670	10048200	14230400	64834.2			52.2	0.5	69.7	-127.82	910	-9.97037e+006	-1.00540e+007	-1.42503e+007	1.61271e+000	9970370	10054000	14250300	64962
911	-9.96952e+006	-1.00590e+007	-1.42714e+007	1.53604e+000	9969520	10059000	14271400	61986.6			53.4	0.5	68.5	-126.055	911	-9.97013e+006	-1.00646e+007	-1.42940e+007	1.53604e+000	9970130	10064600	14294000	62112.6
912	-1.00881e+007	-1.01311e+007	-1.44478e+007	8.57789e-001	10088100	10131100	14447800	35387.8			91.6	0.5	57.7	-6.74602	912	-1.00734e+007	-1.01303e+007	-1.44591e+007	8.57789e-001	10073400	10130300	14459100	35394.6
913	-1.01037e+007	-1.01384e+007	-1.44619e+007	1.29231e+000	10103700	10138400	14461900	53425.3			91.6	0.5	56.6	0.611762	913	-1.00900e+007	-1.01371e+007	-1.44703e+007	1.29231e+000	10090000	10137100	14470300	53424.7
914	-1.00910e+007	-1.01366e+007	-1.44673e+007	1.37774e+000	10091000	10136600	14467300	56944.5			94	0.5	57.1	-21.7753	914	-1.00782e+007	-1.01365e+007	-1.44796e+007	1.37774e+000	10078200	10136500	14479600	56966.3
915	-1.00246e+007	-1.00979e+007	-1.43755e+007	1.28416e+000	10024600	10097900	14375500	52459.5			52.9	0.5	62.7	-70.932	915	-1.00160e+007	-1.01008e+007	-1.43962e+007	1.28416e+000	10016000	10100800	14396200	52530.4
916	-1.00294e+007	-1.01068e+007	-1.44070e+007	1.97367e+000	10029400	10106800	14407000	80872.1			56.5	0.5	61.3	-93.9827	916	-1.00142e+007	-1.01086e+007	-1.44296e+007	1.97367e+000	10014200	10108600	14429600	80966.1
917	-1.00184e+007	-1.00899e+007	-1.43489e+007	1.11714e+000	10018400	10089900	14348900	45514.2			51.7	0.5	63.9	-62.533	917	-1.00121e+007	-1.00931e+007	-1.43684e+007	1.11714e+000	10012100	10093100	14368400	45576.7
918	-1.00083e+007	-1.00792e+007	-1.43154e+007	1.19111e+000	10008300	10079200	14315400	48357.6			50.9	0.5	65.3	-67.6993	918	-1.00048e+007	-1.00828e+007	-1.43334e+007	1.19111e+000	10004800	10082800	14333400	48425.3
919	-9.95980e+006	-1.00383e+007	-1.41965e+007	1.15829e+000	9959800	10038300	14196500	46408.2			51.7	0.5	71	-89.6092	919	-9.96568e+006	-1.00441e+007	-1.42146e+007	1.15829e+000	9965680	10044100	14214600	46497.9
920	-9.95297e+006	-1.00331e+007	-1.41822e+007	1.19711e+000	9952970	10033100	14182200	47884.5			52.2	0.5	71.9	-95.4417	920	-9.95991e+006	-1.00392e+007	-1.42003e+007	1.19711e+000	9959910	10039200	14200300	47980
921	-9.95428e+006	-1.00296e+007	-1.41666e+007	9.65213e-001	9954280	10029600	14166600	38558			51.3	0.5	72.1	-68.3718	921	-9.96124e+006	-1.00351e+007	-1.41822e+007	9.65213e-001	9961240	10035100	14182200	38626.4
922	-9.97447e+006	-1.00496e+007	-1.42283e+007	1.34894e+000	9974470	10049600	14228300	54243.5			51.2	0.5	69.4	-94.074	922	-9.97758e+006	-1.00547e+007	-1.42459e+007	1.34894e+000	9977580	10054700	14245900	54337.5
923	-9.96684e+006	-1.00400e+007	-1.41966e+007	1.19759e+000	9966840	10040000	14196600	48002			50.9	0.5	70.7	-87.7371	923	-9.97289e+006	-1.00456e+007	-1.42134e+007	1.19759e+000	9972890	10045600	14213400	48089.7
924	-9.98883e+006	-1.00590e+007	-1.42524e+007	1.26200e+000	9988830	10059000	14252400	50896.3			50.3	0.5	68	-84.9367	924	-9.99082e+006	-1.00638e+007	-1.42700e+007	1.26200e+000	9990820	10063800	14270000	50981.3
925	-9.99909e+006	-1.00683e+007	-1.42799e+007	1.24567e+000	9999090	10068300	14279900	50388.8			50.2	0.5	66.8	-71.7036	925	-9.99816e+006	-1.00721e+007	-1.42966e+007	1.24567e+000	9998160	10072100	14296600	50460.5
926	-1.00502e+007	-1.01161e+007	-1.44245e+007	1.52685e+000	10050200	10116100	14424500	62730.9			54.5	0.5	60.1	-64.8899	926	-1.00378e+007	-1.01179e+007	-1.44439e+007	1.52685e+000	10037800	10117900	14443900	62795.8
927	-1.00745e+007	-1.01290e+007	-1.44528e+007	1.26236e+000	10074500	10129000	14452800	52062.5			94.6	0.5	58.2	-22.7212	927	-1.00614e+007	-1.01290e+007	-1.44659e+007	1.26236e+000	10061400	10129000	14465900	52085.2
928	-9.95908e+006	-1.00474e+007	-1.42345e+007	1.75962e+000	9959080	10047400	14234500	70736.4			53.2	0.5	70.1	-152.709	928	-9.96315e+006	-1.00537e+007	-1.42563e+007	1.75962e+000	9963150	10053700	14256300	70889.1
929	-9.94778e+006	-1.00351e+007	-1.41955e+007	1.70884e+000	9947780	10035100	14195500	68414.8			53.1	0.5	71.7	-147.895	929	-9.95486e+006	-1.00417e+007	-1.42154e+007	1.70884e+000	9954860	10041700	14215400	68562.7
930	-9.94234e+006	-1.00218e+007	-1.41469e+007	1.24378e+000	9942340	10021800	14146900	49566			52.1	0.5	73.3	-96.3818	930	-9.95098e+006	-1.00280e+007	-1.41633e+007	1.24378e+000	9950980	10028000	14163300	49662.4
931	-9.93772e+006	-1.00232e+007	-1.41569e+007	1.42469e+000	9937720	10023200	14156900	56811.6			53	0.5	73.3	-123.713	931	-9.94714e+006	-1.00300e+007	-1.41755e+007	1.42469e+000	9947140	10030000	14175500	56935.3
932	-1.00073e+007	-1.00955e+007	-1.43829e+007	1.79948e+000	10007300	10095500	14382900	73489.3			56	0.5	63.1	-112.903	932	-9.99406e+006	-1.00985e+007	-1.44085e+007	1.79948e+000	9994060	10098500	14408500	73602.2
933	-9.97628e+006	-1.00714e+007	-1.43155e+007	1.56052e+000	9976280	10071400	14315500	63244.2			54.5	0.5	66.7	-130.208	933	-9.97199e+006	-1.00767e+007	-1.43414e+007	1.56052e+000	9971990	10076700	14341400	63374.4
934	-9.80718e+006	-9.81330e+006	-1.33987e+007	6.50632e-001	9807180	9813300	13398700	24065.7			61.9	0.5	95.9	44.9718	934	-9.80128e+006	-9.80310e+006	-1.33848e+007	6.50632e-001	9801280	9803100	13384800	24020.7
935	-9.80988e+006	-9.81415e+006	-1.34306e+007	8.44421e-001	9809880	9814150	13430600	31317.4			61.2	0.5	95.2	52.1367	935	-9.79851e+006	-9.80871e+006	-1.34197e+007	8.44421e-001	9798510	9808710	13419700	31265.3
936	-9.80314e+006	-9.80937e+006	-1.34178e+007	8.72789e-001	9803140	9809370	13417800	32319			60.6	0.5	95.8	51.9528	936	-9.79198e+006	-9.80412e+006	-1.34074e+007	8.72789e-001	9791980	9804120	13407400	32267.1
937	-9.80318e+006	-9.80813e+006	-1.33875e+007	8.69005e-001	9803180	9808130	13387500	32100.4			61.4	0.5	96.4	57.5781	937	-9.79755e+006	-9.79875e+006	-1.33739e+007	8.69005e-001	9797550	9798750	13373900	32042.9
938	-9.77485e+006	-9.84163e+006	-1.32382e+007	7.63237e-001	9774850	9841630	13238200	27872.1			66.5	0.5	99.1	84.7979	938	-9.76671e+006	-9.84307e+006	-1.32035e+007	7.63237e-001	9766710	9843070	13203500	27787.3
939	-9.80028e+006	-9.81584e+006	-1.34471e+007	7.53297e-001	9800280	9815840	13447100	27963.5			59.9	0.5	95.2	38.6961	939	-9.78815e+006	-9.81109e+006	-1.34398e+007	7.53297e-001	9788150	9811090	13439800	27924.8
940	-9.80533e+006	-9.82014e+006	-1.34596e+007	7.04487e-001	9805330	9820140	13459600	26189.1			60.5	0.5	94.6	38.0642	940	-9.79262e+006	-9.81515e+006	-1.34519e+007	7.04487e-001	9792620	9815150	13451900	26151
941	-9.80231e+006	-9.81956e+006	-1.33725e+007	8.02534e-001	9802310	9819560	13372500	29625.2			62.8	0.5	96.3	63.2085	941	-9.79587e+006	-9.81127e+006	-1.33544e+007	8.02534e-001	9795870	9811270	13354400	29562
942	-9.80836e+006	-9.82047e+006	-1.33963e+007	8.02880e-001	9808360	9820470	13396300	29703.5			62.6	0.5	95.5	59.0546	942	-9.80217e+006	-9.81052e+006	-1.33809e+007	8.02880e-001	9802170	9810520	13380900	29644.4
943	-9.81782e+006	-9.81810e+006	-1.34373e+007	9.72481e-001	9817820	9818100	13437300	36106.5			61.9	0.5	94.7	62.5663	943	-9.80575e+006	-9.81209e+006	-1.34263e+007	9.72481e-001	9805750	9812090	13426300	36043.9
944	-9.82372e+006	-9.90178e+006	-1.37748e+007	1.18766e+000	9823720	9901780	13774800	45473.3			53.7	0.5	86.7	-17.8552	944	-9.81571e+006	-9.90213e+006	-1.37843e+007	1.18766e+000	9815710	9902130	13784300	45491.2
945	-9.82086e+006	-9.90442e+006	-1.37885e+007	1.47221e+000	9820860	9904420	13788500	56428.4			54.5	0.5	86.4	-30.0516	945	-9.81181e+006	-9.90507e+006	-1.38002e+007	1.47221e+000	9811810	9905070	13800200	56458.5
946	-1.00472e+007	-1.01149e+007	-1.44222e+007	1.71119e+000	10047200	10114900	14422200	70279.1			94.8	0.5	60.3	-46.2825	946	-1.00343e+007	-1.01155e+007	-1.44377e+007	1.71119e+000	10034300	10115500	14437700	70325.4
947	-1.00675e+007	-1.01253e+007	-1.44445e+007	1.57946e+000	10067500	10125300	14444500	65068.2			95.4	0.5	58.9	-37.1431	947	-1.00553e+007	-1.01257e+007	-1.44586e+007	1.57946e+000	10055300	10125700	14458600	65105.3
948	-1.00264e+007	-1.01053e+007	-1.44039e+007	2.08623e+000	10026400	10105300	14403900	85447			94.1	0.5	61.7	-71.7424	948	-1.00132e+007	-1.01064e+007	-1.44216e+007	2.08623e+000	10013200	10106400	14421600	85518.7
949	-1.01078e+007	-1.01363e+007	-1.44492e+007	1.31766e+000	10107800	10136300	14449200	54425			90.4	0.5	56.7	10.6143	949	-1.00937e+007	-1.01344e+007	-1.44558e+007	1.31766e+000	10093700	10134400	14455800	54414.3
950	-1.00874e+007	-1.01281e+007	-1.44360e+007	1.21036e+000	10087400	10128100	14436000	49879.6			90.7	0.5	57.8	2.75661	950	-1.00716e+007	-1.01265e+007	-1.44452e+007	1.21036e+000	10071600	10126500	14445200	49876.8
951	-1.01208e+007	-1.01468e+007	-1.44792e+007	1.70671e+000	10120800	10146800	14479200	70729.8			91.5	0.5	55.5	7.45081	951	-1.01084e+007	-1.01454e+007	-1.44857e+007	1.70671e+000	10108400	10145400	14485700	70722.4
952	-1.01254e+007	-1.01436e+007	-1.44617e+007	1.42540e+000	10125400	10143600	14461700	58996.1			90.2	0.5	55.6	22.2189	952	-1.01129e+007	-1.01414e+007	-1.44652e+007	1.42540e+000	10112900	10141400	14465200	58973.9
953	-1.01101e+007	-1.01324e+007	-1.44311e+007	1.36116e+000	10110100	10132400	14431100	56139.6			89.3	0.5	57	22.6256	953	-1.00960e+007	-1.01300e+007	-1.44353e+007	1.36116e+000	10096000	10130000	14435300	56117
954	-1.01310e+007	-1.01402e+007	-1.44419e+007	1.43658e+000	10131000	10140200	14441900	59374.4			88.9	0.5	55.9	39.5147	954	-1.01187e+007	-1.01372e+007	-1.44420e+007	1.43658e+000	10118700	10137200	14442000	59334.8
955	-1.01362e+007	-1.01576e+007	-1.45081e+007	1.30221e+000	10136200	10157600	14508100	54148.3			92.2	0.5	54.2	5.86295	955	-1.01252e+007	-1.01563e+007	-1.45137e+007	1.30221e+000	10125200	10156300	14513700	54142.4
956	-1.01660e+007	-1.01783e+007	-1.45628e+007	1.03269e+000	10166000	10178300	14562800	43216.5			93	0.5	51.6	4.99115	956	-1.01576e+007	-1.01772e+007	-1.45667e+007	1.03269e+000	10157600	10177200	14566700	43211.5
957	-1.00931e+007	-1.01388e+007	-1.44743e+007	1.31386e+000	10093100	10138800	14474300	54343.7			94.9	0.5	57	-23.7642	957	-1.00810e+007	-1.01389e+007	-1.44868e+007	1.31386e+000	10081000	10138900	14486800	54367.5
958	-1.01099e+007	-1.01487e+007	-1.44979e+007	1.75952e+000	10109900	10148700	14497900	72994.4			95	0.5	55.6	-20.889	958	-1.00981e+007	-1.01484e+007	-1.45085e+007	1.75952e+000	10098100	10148400	14508500	73015.3
959	-1.01290e+007	-1.01602e+007	-1.45258e+007	1.97594e+000	10129000	10160200	14525800	82258.2			95.2	0.5	54.2	-21.9362	959	-1.01186e+007	-1.01600e+007	-1.45353e+007	1.97594e+000	10118600	10160000	14535300	82280.2
960	-1.01054e+007	-1.01436e+007	-1.44815e+007	2.94497e+000	10105400	10143600	14481500	121968			56.9	0.5	56.1	-48.3924	960	-1.00932e+007	-1.01436e+007	-1.44936e+007	2.94497e+000	10093200	10143600	14493600	122017
961	-1.00934e+007	-1.01397e+007	-1.44776e+007	2.57347e+000	10093400	10139700	14477600	106476			55.3	0.5	56.8	-61.4518	961	-1.00811e+007	-1.01402e+007	-1.44918e+007	2.57347e+000	10081100	10140200	14491800	106538
962	-1.00792e+007	-1.01323e+007	-1.44613e+007	1.51226e+000	10079200	10132300	14461300	62431.6			54.2	0.5	57.9	-49.5379	962	-1.00677e+007	-1.01334e+007	-1.44775e+007	1.51226e+000	10067700	10133400	14477500	62481.1
963	-1.00643e+007	-1.01236e+007	-1.44411e+007	1.29699e+000	10064300	10123600	14441100	53405.9			53.6	0.5	59.1	-46.6688	963	-1.00529e+007	-1.01250e+007	-1.44581e+007	1.29699e+000	10052900	10125000	14458100	53452.6
964	-1.00363e+007	-1.01061e+007	-1.43974e+007	1.48727e+000	10036300	10106100	14397400	60913			53.1	0.5	61.6	-76.599	964	-1.00264e+007	-1.01087e+007	-1.44178e+007	1.48727e+000	10026400	10108700	14417800	60989.6
965	-9.96301e+006	-1.00600e+007	-1.42822e+007	1.60297e+000	9963010	10060000	14282200	64726.1			54.3	0.5	68.5	-143.454	965	-9.96301e+006	-1.00661e+007	-1.43072e+007	1.60297e+000	9963010	10066100	14307200	64869.5
966	-9.98790e+006	-1.00843e+007	-1.43566e+007	1.62435e+000	9987900	10084300	14356600	66113			55.6	0.5	64.8	-121.105	966	-9.97757e+006	-1.00884e+007	-1.43837e+007	1.62435e+000	9977570	10088400	14383700	66234.1
967	-1.01159e+007	-1.01442e+007	-1.44736e+007	2.76309e+000	10115900	10144200	14473600	114422			58.6	0.5	55.8	-6.15872	967	-1.01034e+007	-1.01432e+007	-1.44820e+007	2.76309e+000	10103400	10143200	14482000	114428
968	-9.92888e+006	-1.00120e+007	-1.41200e+007	1.12704e+000	9928880	10012000	14120000	44772.9			52.8	0.5	74.7	-88.1442	968	-9.93859e+006	-1.00183e+007	-1.41360e+007	1.12704e+000	9938590	10018300	14136000	44861.1
969	-9.91961e+006	-1.00088e+007	-1.41164e+007	1.45694e+000	9919610	10008800	14116400	57829.9			53.5	0.5	75.1	-125.748	969	-9.93151e+006	-1.00159e+007	-1.41333e+007	1.45694e+000	9931510	10015900	14133300	57955.7
970	-9.91849e+006	-1.00015e+007	-1.40878e+007	1.16431e+000	9918490	10001500	14087800	46094.1			52.7	0.5	75.9	-86.4148	970	-9.92850e+006	-1.00076e+007	-1.41025e+007	1.16431e+000	9928500	10007600	14102500	46180.5
971	-1.00294e+007	-1.00980e+007	-1.43711e+007	1.20449e+000	10029400	10098000	14371100	49198.7			51.8	0.5	62.7	-60.488	971	-1.00214e+007	-1.01007e+007	-1.43900e+007	1.20449e+000	10021400	10100700	14390000	49259.2
972	-1.00268e+007	-1.01059e+007	-1.44062e+007	2.06640e+000	10026800	10105900	14406200	84653.5			57.6	0.5	61.2	-95.8838	972	-1.00097e+007	-1.01075e+007	-1.44296e+007	2.06640e+000	10009700	10107500	14429600	84749.4
973	-9.93346e+006	-1.00109e+007	-1.41110e+007	1.28164e+000	9933460	10010900	14111000	50886.9			51.9	0.5	74.6	-89.5592	973	-9.94252e+006	-1.00165e+007	-1.41251e+007	1.28164e+000	9942520	10016500	14125100	50976.4
974	-1.00205e+007	-1.00884e+007	-1.43406e+007	1.22170e+000	10020500	10088400	14340600	49743.5			50.7	0.5	64.1	-66.2703	974	-1.00159e+007	-1.00916e+007	-1.43586e+007	1.22170e+000	10015900	10091600	14358600	49809.7
975	-9.94660e+006	-1.00200e+007	-1.41351e+007	1.18179e+000	9946600	10020000	14135100	47057.6			51.1	0.5	73.3	-84.248	975	-9.95490e+006	-1.00257e+007	-1.41500e+007	1.18179e+000	9954900	10025700	14150000	47141.9
976	-9.95784e+006	-1.00291e+007	-1.41612e+007	1.17565e+000	9957840	10029100	14161200	46951.2			50.5	0.5	72	-78.9275	976	-9.96562e+006	-1.00345e+007	-1.41752e+007	1.17565e+000	9965620	10034500	14175200	47030.1
977	-9.97974e+006	-1.00495e+007	-1.42224e+007	1.25714e+000	9979740	10049500	14222400	50540.5			50.2	0.5	69.3	-83.8686	977	-9.98347e+006	-1.00544e+007	-1.42388e+007	1.25714e+000	9983470	10054400	14238800	50624.4
978	-9.97085e+006	-1.00394e+007	-1.41901e+007	1.23722e+000	9970850	10039400	14190100	49572.9			49.9	0.5	70.6	-79.129	978	-9.97625e+006	-1.00443e+007	-1.42047e+007	1.23722e+000	9976250	10044300	14204700	49652.1
979	-9.99259e+006	-1.00580e+007	-1.42446e+007	1.13639e+000	9992590	10058000	14244600	45808.4			49.4	0.5	68.1	-70.2657	979	-9.99457e+006	-1.00624e+007	-1.42607e+007	1.13639e+000	9994570	10062400	14260700	45878.7
980	-1.00109e+007	-1.00777e+007	-1.43066e+007	1.25241e+000	10010900	10077700	14306600	50814.2			50	0.5	65.5	-68.5303	980	-1.00081e+007	-1.00812e+007	-1.43236e+007	1.25241e+000	10008100	10081200	14323600	50882.7
981	-1.00025e+007	-1.00672e+007	-1.42723e+007	1.13708e+000	10002500	10067200	14272300	45973.8			49.3	0.5	66.8	-59.0497	981	-1.00019e+007	-1.00707e+007	-1.42872e+007	1.13708e+000	10001900	10070700	14287200	46032.9
982	-9.78521e+006	-9.82671e+006	-1.32955e+007	1.18442e+000	9785210	9826710	13295500	43437.9			64.3	0.5	98.1	111.264	982	-9.77800e+006	-9.82319e+006	-1.32695e+007	1.18442e+000	9778000	9823190	13269500	43326.7
983	-9.79741e+006	-9.82862e+006	-1.33434e+007	1.34454e+000	9797410	9828620	13343400	49529.9			63.9	0.5	96.6	120.977	983	-9.79023e+006	-9.82183e+006	-1.33209e+007	1.34454e+000	9790230	9821830	13320900	49409
984	-9.79150e+006	-9.82104e+006	-1.33268e+007	1.09789e+000	9791500	9821040	13326800	40364.7			63.4	0.5	97.5	94.6388	984	-9.78469e+006	-9.81545e+006	-1.33046e+007	1.09789e+000	9784690	9815450	13304600	40270.1
985	-9.79697e+006	-9.81397e+006	-1.33562e+007	9.57292e-001	9796970	9813970	13356200	35274.2			62.4	0.5	97	73.6566	985	-9.79069e+006	-9.80633e+006	-1.33382e+007	9.57292e-001	9790690	9806330	13338200	35200.5
986	-9.76969e+006	-9.83931e+006	-1.32194e+007	4.82305e-001	9769690	9839310	13219400	17580.6			67	0.5	99.7	52.7129	986	-9.76179e+006	-9.84221e+006	-1.31842e+007	4.82305e-001	9761790	9842210	13184200	17527.8
987	-9.77344e+006	-9.81730e+006	-1.32568e+007	8.95133e-001	9773440	9817300	13256800	32695			64.5	0.5	99.6	82.9156	987	-9.76646e+006	-9.81557e+006	-1.32299e+007	8.95133e-001	9766460	9815570	13229900	32612.1
988	-9.76728e+006	-9.81928e+006	-1.32296e+007	8.33144e-001	9767280	9819280	13229600	30359.7			65.3	0.5	100	81.6932	988	-9.75996e+006	-9.81873e+006	-1.32002e+007	8.33144e-001	9759960	9818730	13200200	30278.1
989	-9.78007e+006	-9.81553e+006	-1.32856e+007	1.00869e+000	9780070	9815530	13285600	36934.9			63.7	0.5	98.9	87.7086	989	-9.77334e+006	-9.81187e+006	-1.32618e+007	1.00869e+000	9773340	9811870	13261800	36847.2
990	-9.79775e+006	-9.80508e+006	-1.34056e+007	9.75897e-001	9797750	9805080	13405600	36085.6			60	0.5	96.4	53.1197	990	-9.78724e+006	-9.80022e+006	-1.33963e+007	9.75897e-001	9787240	9800220	13396300	36032.4
991	-9.79834e+006	-9.80167e+006	-1.33742e+007	9.61243e-001	9798340	9801670	13374200	35451.1			60.9	0.5	97.1	62.8471	991	-9.79262e+006	-9.79284e+006	-1.33606e+007	9.61243e-001	9792620	9792840	13360600	35388.3
992	-9.79321e+006	-9.81255e+006	-1.34407e+007	1.20245e+000	9793210	9812550	13440700	44592.1			59.1	0.5	95.6	59.9733	992	-9.78129e+006	-9.80792e+006	-1.34337e+007	1.20245e+000	9781290	9807920	13433700	44532.1
993	-9.79267e+006	-9.80014e+006	-1.33905e+007	1.02031e+000	9792670	9800140	13390500	37664.8			59.4	0.5	97.1	57.2766	993	-9.78241e+006	-9.79519e+006	-1.33805e+007	1.02031e+000	9782410	9795190	13380500	37607.5
994	-9.79104e+006	-9.80812e+006	-1.34247e+007	1.36417e+000	9791040	9808120	13424700	50509.6			58.4	0.5	96.4	65.2597	994	-9.77929e+006	-9.80363e+006	-1.34182e+007	1.36417e+000	9779290	9803630	13418200	50444.4
995	-9.80005e+006	-9.82292e+006	-1.34762e+007	8.41704e-001	9800050	9822920	13476200	31327.3			59.6	0.5	94.4	38.3501	995	-9.78677e+006	-9.81849e+006	-1.34714e+007	8.41704e-001	9786770	9818490	13471400	31288.9
996	-9.80973e+006	-9.82561e+006	-1.34775e+007	1.00510e+000	9809730	9825610	13477500	37434.6			60.9	0.5	94	48.9176	996	-9.79627e+006	-9.82095e+006	-1.34719e+007	1.00510e+000	9796270	9820950	13471900	37385.7
997	-9.80767e+006	-9.83205e+006	-1.33819e+007	1.42428e+000	9807670	9832050	13381900	52661.1			63.6	0.5	95.4	118.23	997	-9.80089e+006	-9.82354e+006	-1.33627e+007	1.42428e+000	9800890	9823540	13362700	52542.8
998	-9.82080e+006	-9.82683e+006	-1.34408e+007	1.28760e+000	9820800	9826830	13440800	47846.3			62.6	0.5	94.3	87.8252	998	-9.81455e+006	-9.81481e+006	-1.34286e+007	1.28760e+000	9814550	9814810	13428600	47758.5
999	-9.80088e+006	-9.81501e+006	-1.33712e+007	2.19974e+000	9800880	9815010	13371200	81170.8			87.7	0.5	96.7	186.511	999	-9.79400e+006	-9.80702e+006	-1.33511e+007	2.19974e+000	9794000	9807020	13351100	80984.3
1000	-9.80007e+006	-9.83112e+006	-1.33518e+007	1.46548e+000	9800070	9831120	13351800	54034.2			86.1	0.5	96.5	147.742	1000	-9.79217e+006	-9.82499e+006	-1.33256e+007	1.46548e+000	9792170	9824990	13325600	53886.5
1001	-9.79157e+006	-9.81639e+006	-1.34580e+007	1.45643e+000	9791570	9816390	13458000	54090.1			92.3	0.5	95.7	68.5049	1001	-9.77837e+006	-9.81185e+006	-1.34527e+007	1.45643e+000	9778370	9811850	13452700	54021.6
1002	-9.79274e+006	-9.82071e+006	-1.34745e+007	1.46768e+000	9792740	9820710	13474500	54593.2			91.8	0.5	94.9	73.8955	1002	-9.77850e+006	-9.81585e+006	-1.34689e+007	1.46768e+000	9778500	9815850	13468900	54519.3
1003	-9.80062e+006	-9.81164e+006	-1.34296e+007	2.04797e+000	9800620	9811640	13429600	75905			90.4	0.5	95.9	127.539	1003	-9.78839e+006	-9.80609e+006	-1.34191e+007	2.04797e+000	9788390	9806090	13419100	75777.5
1004	-9.79977e+006	-9.80178e+006	-1.33799e+007	2.17017e+000	9799770	9801780	13379900	80078.9			89.2	0.5	97.1	164.777	1004	-9.79178e+006	-9.79338e+006	-1.33638e+007	2.17017e+000	9791780	9793380	13363800	79914.1
1005	-9.78971e+006	-9.81590e+006	-1.33246e+007	2.04102e+000	9789710	9815900	13324600	75001.4			86.9	0.5	97.9	192.568	1005	-9.78228e+006	-9.81023e+006	-1.33000e+007	2.04102e+000	9782280	9810230	13300000	74808.8
1006	-9.79187e+006	-9.83480e+006	-1.33146e+007	1.56664e+000	9791870	9834800	13314600	57583.2			85.5	0.5	97.4	158.495	1006	-9.78421e+006	-9.83242e+006	-1.32857e+007	1.56664e+000	9784210	9832420	13285700	57424.7
1007	-9.78225e+006	-9.83783e+006	-1.32722e+007	2.50397e+000	9782250	9837830	13272200	91700.7			84.5	0.5	98.4	276.435	1007	-9.77414e+006	-9.83886e+006	-1.32381e+007	2.50397e+000	9774140	9838860	13238100	91424.3
1008	-9.77279e+006	-9.85688e+006	-1.32145e+007	9.61205e-001	9772790	9856880	13214500	35059.3			81.8	0.5	98.6	140.045	1008	-9.76236e+006	-9.86223e+006	-1.31665e+007	9.61205e-001	9762360	9862230	13166500	34919.2
1009	-9.79137e+006	-9.80581e+006	-1.34150e+007	1.57953e+000	9791370	9805810	13415000	58433.3			91.4	0.5	96.6	90.4825	1009	-9.77926e+006	-9.80062e+006	-1.34059e+007	1.57953e+000	9779260	9800620	13405900	58342.8
1010	-9.78308e+006	-9.81271e+006	-1.34515e+007	6.34977e-001	9783080	9812710	13451500	23556.5			94.5	0.5	96.2	28.4319	1010	-9.77011e+006	-9.80837e+006	-1.34467e+007	6.34977e-001	9770110	9808370	13446700	23528.1
1011	-9.78665e+006	-9.81706e+006	-1.34657e+007	9.10680e-001	9786650	9817060	13465700	33835.3			93.9	0.5	95.7	38.2842	1011	-9.77356e+006	-9.81291e+006	-1.34618e+007	9.10680e-001	9773560	9812910	13461800	33797
1012	-9.78691e+006	-9.82089e+006	-1.34811e+007	8.66648e-001	9786910	9820890	13481100	32244.7			93.4	0.5	95	38.6077	1012	-9.77239e+006	-9.81643e+006	-1.34774e+007	8.66648e-001	9772390	9816430	13477400	32206.1
1013	-9.79265e+006	-9.82955e+006	-1.35107e+007	1.03191e+000	9792650	9829550	13510700	38509.6			93.1	0.5	94.2	43.1654	1013	-9.77725e+006	-9.82520e+006	-1.35084e+007	1.03191e+000	9777250	9825200	13508400	38466.4
1014	-9.77457e+006	-9.79768e+006	-1.33986e+007	9.01992e-001	9774570	9797680	13398600	33285.3			94.9	0.5	98	44.5936	1014	-9.76234e+006	-9.79305e+006	-1.33919e+007	9.01992e-001	9762340	9793050	13391900	33240.7
1015	-9.78911e+006	-9.82924e+006	-1.35130e+007	1.06657e+000	9789110	9829240	13513000	39803			94.2	0.5	94.3	35.9814	1015	-9.77460e+006	-9.82557e+006	-1.35125e+007	1.06657e+000	9774600	9825570	13512500	39767
1016	-9.79463e+006	-9.83651e+006	-1.35372e+007	1.70662e+000	9794630	9836510	13537200	63849.2			92.9	0.5	93.4	59.8952	1016	-9.77905e+006	-9.83265e+006	-1.35370e+007	1.70662e+000	9779050	9832650	13537000	63789.3
1017	-9.78679e+006	-9.82378e+006	-1.34930e+007	1.04031e+000	9786790	9823780	13493000	38747.5			94.8	0.5	95	36.0908	1017	-9.77291e+006	-9.82010e+006	-1.34918e+007	1.04031e+000	9772910	9820100	13491800	38711.4
1018	-9.78400e+006	-9.81775e+006	-1.34712e+007	7.89770e-001	9784000	9817750	13471200	29353			95.2	0.5	95.8	31.6677	1018	-9.77087e+006	-9.81374e+006	-1.34679e+007	7.89770e-001	9770870	9813740	13467900	29321.3
1019	-9.77821e+006	-9.88416e+006	-1.32094e+007	1.59996e+000	9778210	9884160	13209400	58428.6			80.2	0.5	98.5	218.62	1019	-9.76892e+006	-9.89563e+006	-1.31599e+007	1.59996e+000	9768920	9895630	13159900	58210
1020	-9.78467e+006	-9.91304e+006	-1.32069e+007	1.33656e+000	9784670	9913040	13206900	48885.5			79	0.5	97.5	200.138	1020	-9.77467e+006	-9.92849e+006	-1.31506e+007	1.33656e+000	9774670	9928490	13150600	48685.4
1021	-9.79627e+006	-9.84699e+006	-1.33204e+007	1.56954e+000	9796270	9846990	13320400	57762.8			84.7	0.5	96.6	177.2	1021	-9.78778e+006	-9.84501e+006	-1.32877e+007	1.56954e+000	9787780	9845010	13287700	57585.6
1022	-9.79684e+006	-9.82742e+006	-1.34978e+007	1.63339e+000	9796840	9827420	13497800	60900.1			91.3	0.5	94.2	78.3297	1022	-9.78232e+006	-9.82272e+006	-1.34931e+007	1.63339e+000	9782320	9822720	13493100	60821.8
1023	-9.80250e+006	-9.81668e+006	-1.34483e+007	2.18975e+000	9802500	9816680	13448300	81306.4			89.7	0.5	95	140.066	1023	-9.78922e+006	-9.81093e+006	-1.34380e+007	2.18975e+000	9789220	9810930	13438000	81166.4
1024	-9.81253e+006	-9.81703e+006	-1.34168e+007	2.11383e+000	9812530	9817030	13416800	78332.4			88	0.5	95.5	160.874	1024	-9.80615e+006	-9.80702e+006	-1.34007e+007	2.11383e+000	9806150	9807020	13400700	78171.5
1025	-9.80807e+006	-9.83354e+006	-1.33821e+007	1.79087e+000	9808070	9833540	13382100	66222.4			86.3	0.5	95.5	173.346	1025	-9.80033e+006	-9.82557e+006	-1.33584e+007	1.79087e+000	9800330	9825570	13358400	66049.1
1026	-9.79614e+006	-9.84318e+006	-1.35629e+007	1.53606e+000	9796140	9843180	13562900	57606.9			92.4	0.5	92.6	51.4875	1026	-9.77959e+006	-9.83934e+006	-1.35638e+007	1.53606e+000	9779590	9839340	13563800	57555.4
1027	-9.79741e+006	-9.85223e+006	-1.35987e+007	1.67463e+000	9797410	9852230	13598700	63011.8			93.7	0.5	91.8	37.798	1027	-9.78116e+006	-9.84923e+006	-1.36026e+007	1.67463e+000	9781160	9849230	13602600	62974
1028	-9.79770e+006	-9.85792e+006	-1.36216e+007	1.21766e+000	9797700	9857920	13621600	45912.9			93	0.5	91.1	24.3303	1028	-9.78047e+006	-9.85499e+006	-1.36269e+007	1.21766e+000	9780470	9854990	13626900	45888.6
1029	-9.79999e+006	-9.86658e+006	-1.36547e+007	1.25767e+000	9799990	9866580	13654700	47569.9			93.7	0.5	90.3	9.09047	1029	-9.78433e+006	-9.86470e+006	-1.36627e+007	1.25767e+000	9784330	9864700	13662700	47560.8
1030	-9.79463e+006	-9.84396e+006	-1.35676e+007	1.76260e+000	9794630	9843960	13567600	66125			94.4	0.5	92.7	44.7306	1030	-9.77914e+006	-9.84081e+006	-1.35702e+007	1.76260e+000	9779140	9840810	13570200	66080.3
1031	-9.77536e+006	-9.80401e+006	-1.34236e+007	8.06595e-001	9775360	9804010	13423600	29834			96.1	0.5	97.3	33.1136	1031	-9.76331e+006	-9.80000e+006	-1.34193e+007	8.06595e-001	9763310	9800000	13419300	29800.8
1032	-9.77882e+006	-9.81167e+006	-1.34515e+007	8.55063e-001	9778820	9811670	13451500	31713.2			96.2	0.5	96.5	32.9077	1032	-9.76627e+006	-9.80781e+006	-1.34483e+007	8.55063e-001	9766270	9807810	13448300	31680.3
1033	-9.77176e+006	-9.79668e+006	-1.33973e+007	8.41353e-001	9771760	9796680	13397300	31038.7			96	0.5	98.1	37.855	1033	-9.76002e+006	-9.79242e+006	-1.33916e+007	8.41353e-001	9760020	9792420	13391600	31000.9
1034	-9.79189e+006	-9.79672e+006	-1.33773e+007	1.81624e+000	9791890	9796720	13377300	66963.3			90.6	0.5	97.6	117.796	1034	-9.78160e+006	-9.79112e+006	-1.33647e+007	1.81624e+000	9781600	9791120	13364700	66845.5
1035	-9.78216e+006	-9.79371e+006	-1.33747e+007	1.62950e+000	9782160	9793710	13374700	60029.1			92.1	0.5	98.1	96.7009	1035	-9.77224e+006	-9.78854e+006	-1.33635e+007	1.62950e+000	9772240	9788540	13363500	59932.4
1036	-9.77553e+006	-9.79205e+006	-1.33746e+007	1.28107e+000	9775530	9792050	13374600	47174			93.5	0.5	98.5	71.1781	1036	-9.76460e+006	-9.78707e+006	-1.33652e+007	1.28107e+000	9764600	9787070	13365200	47102.9
1037	-9.77017e+006	-9.79045e+006	-1.33734e+007	9.71051e-001	9770170	9790450	13373400	35742.5			94.9	0.5	98.7	45.1615	1037	-9.75985e+006	-9.78619e+006	-1.33663e+007	9.71051e-001	9759850	9786190	13366300	35697.4
1038	-9.78873e+006	-9.80171e+006	-1.33348e+007	2.16437e+000	9788730	9801710	13334800	79539.2			88.5	0.5	98.3	177.915	1038	-9.78207e+006	-9.79435e+006	-1.33150e+007	2.16437e+000	9782070	9794350	13315000	79361.3
1039	-9.78028e+006	-9.81654e+006	-1.32855e+007	2.14676e+000	9780280	9816540	13285500	78611.4			86.2	0.5	98.9	208.065	1039	-9.77289e+006	-9.81374e+006	-1.32581e+007	2.14676e+000	9772890	9813740	13258100	78403.4
1040	-9.77235e+006	-9.83456e+006	-1.32351e+007	2.33442e+000	9772350	9834560	13235100	85188.1			83.8	0.5	99.5	269.761	1040	-9.76399e+006	-9.83722e+006	-1.31982e+007	2.33442e+000	9763990	9837220	13198200	84918.4
1041	-9.77339e+006	-9.85753e+006	-1.32163e+007	2.07802e+000	9773390	9857530	13216300	75809.7			81.8	0.5	99.4	251.404	1041	-9.76497e+006	-9.86514e+006	-1.31743e+007	2.07802e+000	9764970	9865140	13174300	75558.3
1042	-9.79258e+006	-9.83722e+006	-1.35421e+007	1.61706e+000	9792580	9837220	13542100	60518			95.1	0.5	93.6	45.4481	1042	-9.77787e+006	-9.83393e+006	-1.35434e+007	1.61706e+000	9777870	9833930	13543400	60472.6
1043	-9.78937e+006	-9.82983e+006	-1.35151e+007	1.26120e+000	9789370	9829830	13515100	47076			95.8	0.5	94.5	42.1004	1043	-9.77503e+006	-9.82619e+006	-1.35146e+007	1.26120e+000	9775030	9826190	13514600	47033.9
1044	-9.78379e+006	-9.82037e+006	-1.34821e+007	1.15512e+000	9783790	9820370	13482100	42973.6			96.1	0.5	95.5	43.3325	1044	-9.77047e+006	-9.81652e+006	-1.34797e+007	1.15512e+000	9770470	9816520	13479700	42930.2
1045	-9.78616e+006	-9.81121e+006	-1.33148e+007	1.03515e+000	9786160	9811210	13314800	37994.1			62.8	0.5	98.3	83.7601	1045	-9.77976e+006	-9.80587e+006	-1.32940e+007	1.03515e+000	9779760	9805870	13294000	37910.4
1046	-9.79224e+006	-9.80667e+006	-1.33442e+007	9.92480e-001	9792240	9806670	13344200	36515			61.9	0.5	97.7	72.9262	1046	-9.78624e+006	-9.79936e+006	-1.33270e+007	9.92480e-001	9786240	9799360	13327000	36442.1
1047	-9.76951e+006	-9.87330e+006	-1.31847e+007	1.62365e+000	9769510	9873300	13184700	59122.3			79.8	0.5	99.3	224.855	1047	-9.76006e+006	-9.88500e+006	-1.31344e+007	1.62365e+000	9760060	9885000	13134400	58897.4
1048	-9.78855e+006	-9.79484e+006	-1.33730e+007	8.26573e-001	9788550	9794840	13373000	30457.1			59	0.5	97.8	45.7524	1048	-9.77847e+006	-9.78996e+006	-1.33631e+007	8.26573e-001	9778470	9789960	13363100	30411.3
1049	-9.78489e+006	-9.79806e+006	-1.33898e+007	9.27249e-001	9784890	9798060	13389800	34211.3			58.2	0.5	97.5	49.8004	1049	-9.77376e+006	-9.79321e+006	-1.33811e+007	9.27249e-001	9773760	9793210	13381100	34161.5
1050	-9.79499e+006	-9.82313e+006	-1.34822e+007	1.45205e+000	9794990	9823130	13482200	54056.6			58.6	0.5	94.6	57.303	1050	-9.78186e+006	-9.81917e+006	-1.34791e+007	1.45205e+000	9781860	9819170	13479100	53999.3
1051	-9.79201e+006	-9.82409e+006	-1.34891e+007	1.88150e+000	9792010	9824090	13489100	70075.4			57.4	0.5	94.7	70.1513	1051	-9.77864e+006	-9.82027e+006	-1.34868e+007	1.88150e+000	9778640	9820270	13486800	70005.3
1052	-9.78581e+006	-9.82253e+006	-1.34889e+007	1.84345e+000	9785810	9822530	13488900	68631.8			56.2	0.5	94.8	62.7021	1052	-9.77330e+006	-9.81902e+006	-1.34870e+007	1.84345e+000	9773300	9819020	13487000	68569.1
1053	-9.78487e+006	-9.80945e+006	-1.34364e+007	1.60436e+000	9784870	9809450	13436400	59443.9			57.3	0.5	96.2	71.0218	1053	-9.77303e+006	-9.80525e+006	-1.34310e+007	1.60436e+000	9773030	9805250	13431000	59372.9
1054	-9.79442e+006	-9.84032e+006	-1.35530e+007	2.58778e+000	9794420	9840320	13553000	96952.9			56.2	0.5	93	58.1184	1054	-9.78102e+006	-9.83757e+006	-1.35551e+007	2.58778e+000	9781020	9837570	13555100	96894.7
1055	-9.79710e+006	-9.86191e+006	-1.36385e+007	1.42823e+000	9797100	9861910	13638500	53933			56	0.5	90.5	11.4715	1055	-9.78325e+006	-9.86014e+006	-1.36451e+007	1.42823e+000	9783250	9860140	13645100	53921.6
1056	-9.81263e+006	-9.89014e+006	-1.37384e+007	1.38086e+000	9812630	9890140	13738400	52663.7			54.7	0.5	87.9	-16.636	1056	-9.80219e+006	-9.89009e+006	-1.37486e+007	1.38086e+000	9802190	9890090	13748600	52680.4
1057	-9.80290e+006	-9.87597e+006	-1.36902e+007	1.19508e+000	9802900	9875970	13690200	45355.2			55.7	0.5	89.2	-5.41837	1057	-9.79004e+006	-9.87518e+006	-1.36998e+007	1.19508e+000	9790040	9875180	13699800	45360.6
1058	-9.80495e+006	-9.87487e+006	-1.36836e+007	1.53598e+000	9804950	9874870	13683600	58265.2			54.8	0.5	89.4	-2.63916	1058	-9.79317e+006	-9.87396e+006	-1.36917e+007	1.53598e+000	9793170	9873960	13691700	58267.8
1059	-9.80108e+006	-9.85954e+006	-1.36249e+007	1.94314e+000	9801080	9859540	13624900	73304.1			55	0.5	91.1	16.1091	1059	-9.78868e+006	-9.85788e+006	-1.36305e+007	1.94314e+000	9788680	9857880	13630500	73288
1060	-9.79239e+006	-9.84120e+006	-1.35586e+007	2.60041e+000	9792390	9841200	13558600	97463.7			54.9	0.5	92.9	51.3904	1060	-9.78036e+006	-9.83876e+006	-1.35606e+007	2.60041e+000	9780360	9838760	13560600	97412.4
1061	-9.81552e+006	-9.88877e+006	-1.37299e+007	1.26509e+000	9815520	9888770	13729900	48219.6			53.8	0.5	88.1	-10.5299	1061	-9.80606e+006	-9.88854e+006	-1.37384e+007	1.26509e+000	9806060	9888540	13738400	48230.1
1062	-9.82671e+006	-9.90025e+006	-1.37656e+007	8.33731e-001	9826710	9900250	13765600	31901.1			52.9	0.5	86.9	-9.80536	1062	-9.81987e+006	-9.90049e+006	-1.37734e+007	8.33731e-001	9819870	9900490	13773400	31910.9
1063	-9.83567e+006	-9.91037e+006	-1.37980e+007	1.03042e+000	9835670	9910370	13798000	39562.5			52.4	0.5	85.9	-13.5499	1063	-9.83037e+006	-9.91084e+006	-1.38052e+007	1.03042e+000	9830370	9910840	13805200	39576.1
1064	-9.80858e+006	-9.89075e+006	-1.37449e+007	1.51179e+000	9808580	9890750	13744900	57677.5			55.7	0.5	87.8	-22.6244	1064	-9.79650e+006	-9.89074e+006	-1.37570e+007	1.51179e+000	9796500	9890740	13757000	57700.1
1065	-9.80013e+006	-9.87388e+006	-1.36844e+007	1.23501e+000	9800130	9873880	13684400	46838.5			56.5	0.5	89.3	-4.48332	1065	-9.78578e+006	-9.87289e+006	-1.36947e+007	1.23501e+000	9785780	9872890	13694700	46843
1066	-9.79843e+006	-9.85523e+006	-1.36099e+007	1.97894e+000	9798430	9855230	13609900	74542			56.7	0.5	91.3	26.0476	1066	-9.78399e+006	-9.85304e+006	-1.36154e+007	1.97894e+000	9783990	9853040	13615400	74516
1067	-9.79518e+006	-9.83703e+006	-1.35388e+007	1.77749e+000	9795180	9837030	13538800	66512.4			57.5	0.5	93.2	49.264	1067	-9.78094e+006	-9.83383e+006	-1.35399e+007	1.77749e+000	9780940	9833830	13539900	66463.1
1068	-9.80278e+006	-9.83118e+006	-1.35072e+007	1.19283e+000	9802780	9831180	13507200	44527.6			59.8	0.5	93.5	48.2087	1068	-9.78803e+006	-9.82700e+006	-1.35049e+007	1.19283e+000	9788030	9827000	13504900	44479.4
1069	-9.81430e+006	-9.83110e+006	-1.34954e+007	1.32209e+000	9814300	9831100	13495400	49333.9			61.4	0.5	93.3	67.1539	1069	-9.79944e+006	-9.82617e+006	-1.34901e+007	1.32209e+000	9799440	9826170	13490100	49266.8
1070	-9.80990e+006	-9.84702e+006	-1.33760e+007	1.97991e+000	9809900	9847020	13376000	73232			64.6	0.5	95.1	178.266	1070	-9.80272e+006	-9.84015e+006	-1.33536e+007	1.97991e+000	9802720	9840150	13353600	73053.7
1071	-9.82384e+006	-9.83361e+006	-1.34464e+007	1.61836e+000	9823840	9833610	13446400	60192			63.3	0.5	93.7	118.813	1071	-9.81745e+006	-9.82112e+006	-1.34328e+007	1.61836e+000	9817450	9821120	13432800	60073.2
1072	-9.77337e+006	-9.85902e+006	-1.32148e+007	3.77715e-001	9773370	9859020	13214800	13779.1			68.5	0.5	99	46.4134	1072	-9.76466e+006	-9.86444e+006	-1.31737e+007	3.77715e-001	9764660	9864440	13173700	13732.7
1073	-9.77180e+006	-9.87241e+006	-1.31949e+007	5.00205e-001	9771800	9872410	13194900	18229.8			69.3	0.5	98.7	67.2509	1073	-9.76241e+006	-9.88089e+006	-1.31481e+007	5.00205e-001	9762410	9880890	13148100	18162.6
1074	-9.77685e+006	-9.91419e+006	-1.31738e+007	2.67582e+000	9776850	9914190	13173800	97586			73	0.5	98	420.862	1074	-9.76634e+006	-9.93082e+006	-1.31142e+007	2.67582e+000	9766340	9930820	13114200	97165.1
1075	-9.78128e+006	-9.89615e+006	-1.32099e+007	1.83185e+000	9781280	9896150	13209900	66949.4			70.1	0.5	98	242.543	1075	-9.77232e+006	-9.90819e+006	-1.31613e+007	1.83185e+000	9772320	9908190	13161300	66706.9
1076	-9.78478e+006	-9.91371e+006	-1.32067e+007	2.49769e+000	9784780	9913710	13206700	91356.7			70.9	0.5	97.1	375.503	1076	-9.77456e+006	-9.92687e+006	-1.31518e+007	2.49769e+000	9774560	9926870	13151800	90981.2
1077	-9.78228e+006	-9.92330e+006	-1.31869e+007	1.66740e+000	9782280	9923300	13186900	60915.3			77.4	0.5	97.6	259.003	1077	-9.77205e+006	-9.94158e+006	-1.31268e+007	1.66740e+000	9772050	9941580	13126800	60656.3
1078	-9.77765e+006	-9.92537e+006	-1.31659e+007	2.62373e+000	9777650	9925370	13165900	95684.6			75.6	0.5	97.6	449.897	1078	-9.76619e+006	-9.94369e+006	-1.31007e+007	2.62373e+000	9766190	9943690	13100700	95234.7
1079	-9.78292e+006	-9.93576e+006	-1.31771e+007	2.31238e+000	9782920	9935760	13177100	84469.2			73.4	0.5	97	388.221	1079	-9.77178e+006	-9.95456e+006	-1.31127e+007	2.31238e+000	9771780	9954560	13112700	84081
1080	-9.78790e+006	-9.92170e+006	-1.32115e+007	1.83167e+000	9787900	9921700	13211500	67058			79.2	0.5	96.6	297.902	1080	-9.77693e+006	-9.93679e+006	-1.31515e+007	1.83167e+000	9776930	9936790	13151500	66760.1
1081	-9.80412e+006	-9.85461e+006	-1.33449e+007	1.74251e+000	9804120	9854610	13344900	64300			84.6	0.5	95.6	199.908	1081	-9.79544e+006	-9.85144e+006	-1.33125e+007	1.74251e+000	9795440	9851440	13312500	64100.1
1082	-9.80047e+006	-9.87845e+006	-1.33061e+007	1.72082e+000	9800470	9878450	13306100	63369.8			82.9	0.5	95.8	232.064	1082	-9.79068e+006	-9.88060e+006	-1.32639e+007	1.72082e+000	9790680	9880600	13263900	63137.7
1083	-9.79686e+006	-9.90755e+006	-1.32622e+007	1.78525e+000	9796860	9907550	13262200	65599.9			81.2	0.5	95.7	276.779	1083	-9.78601e+006	-9.91611e+006	-1.32093e+007	1.78525e+000	9786010	9916110	13209300	65323.1
1084	-9.79926e+006	-9.83471e+006	-1.35252e+007	1.73234e+000	9799260	9834710	13525200	64758.9			90.9	0.5	93.3	80.7171	1084	-9.78323e+006	-9.82998e+006	-1.35219e+007	1.73234e+000	9783230	9829980	13521900	64678.2
1085	-9.80788e+006	-9.82778e+006	-1.34883e+007	1.74805e+000	9807880	9827780	13488300	65161.9			89.4	0.5	93.9	103.292	1085	-9.79337e+006	-9.82227e+006	-1.34803e+007	1.74805e+000	9793370	9822270	13480300	65058.6
1086	-9.81818e+006	-9.82147e+006	-1.34522e+007	1.74021e+000	9818180	9821470	13452200	64698.1			87.9	0.5	94.3	129.61	1086	-9.80565e+006	-9.81500e+006	-1.34383e+007	1.74021e+000	9805650	9815000	13438300	64568.5
1087	-9.81675e+006	-9.83748e+006	-1.34136e+007	1.82713e+000	9816750	9837480	13413600	67771.7			86.3	0.5	94.5	171.101	1087	-9.80910e+006	-9.82772e+006	-1.33921e+007	1.82713e+000	9809100	9827720	13392100	67600.6
1088	-9.79756e+006	-9.85048e+006	-1.35914e+007	1.45457e+000	9797560	9850480	13591400	54695.9			91.9	0.5	91.7	43.6305	1088	-9.78011e+006	-9.84684e+006	-1.35939e+007	1.45457e+000	9780110	9846840	13593900	54652.3
1089	-9.79813e+006	-9.86533e+006	-1.36515e+007	1.25260e+000	9798130	9865330	13651500	47359.2			92.6	0.5	90.2	15.8435	1089	-9.77969e+006	-9.86283e+006	-1.36597e+007	1.25260e+000	9779690	9862830	13659700	47343.4
1090	-9.80421e+006	-9.87702e+006	-1.36932e+007	1.95373e+000	9804210	9877020	13693200	74172.8			94	0.5	89.3	-2.16568	1090	-9.78840e+006	-9.87572e+006	-1.37037e+007	1.95373e+000	9788400	9875720	13703700	74175
1091	-9.79897e+006	-9.85324e+006	-1.36012e+007	1.88381e+000	9798970	9853240	13601200	70905.3			95.7	0.5	91.9	31.1511	1091	-9.78471e+006	-9.85082e+006	-1.36056e+007	1.88381e+000	9784710	9850820	13605600	70874.1
1092	-9.77425e+006	-9.80378e+006	-1.34238e+007	7.75979e-001	9774250	9803780	13423800	28700.1			97	0.5	97.4	32.3783	1092	-9.76158e+006	-9.79968e+006	-1.34197e+007	7.75979e-001	9761580	9799680	13419700	28667.8
1093	-9.77830e+006	-9.81196e+006	-1.34532e+007	1.03873e+000	9778300	9811960	13453200	38530			97.2	0.5	96.5	40.3341	1093	-9.76513e+006	-9.80803e+006	-1.34503e+007	1.03873e+000	9765130	9808030	13450300	38489.6
1094	-9.76977e+006	-9.79619e+006	-1.33973e+007	7.40649e-001	9769770	9796190	13397300	27320.4			96.9	0.5	98.3	30.9197	1094	-9.75812e+006	-9.79219e+006	-1.33925e+007	7.40649e-001	9758120	9792190	13392500	27289.4
1095	-9.76767e+006	-9.78971e+006	-1.33729e+007	8.51199e-001	9767670	9789710	13372900	31324.9			96	0.5	98.9	39.2242	1095	-9.75603e+006	-9.78537e+006	-1.33668e+007	8.51199e-001	9756030	9785370	13366800	31285.6
1096	-9.76985e+006	-9.78436e+006	-1.33488e+007	1.04374e+000	9769850	9784360	13348800	38331.7			93.8	0.5	99.4	58.3562	1096	-9.75948e+006	-9.77940e+006	-1.33389e+007	1.04374e+000	9759480	9779400	13338900	38273.3
1097	-9.76612e+006	-9.78394e+006	-1.33508e+007	9.83171e-001	9766120	9783940	13350800	36105.7			95.1	0.5	99.6	49.5125	1097	-9.75615e+006	-9.77942e+006	-1.33423e+007	9.83171e-001	9756150	9779420	13342300	36056.2
1098	-9.78677e+006	-9.78987e+006	-1.33387e+007	2.00397e+000	9786770	9789870	13338700	73617.9			90.1	0.5	98.7	152.152	1098	-9.78044e+006	-9.78068e+006	-1.33220e+007	2.00397e+000	9780440	9780680	13322000	73465.7
1099	-9.77962e+006	-9.78436e+006	-1.33391e+007	1.90156e+000	9779620	9784360	13339100	69815.1			91.6	0.5	99.2	127.864	1099	-9.76999e+006	-9.77863e+006	-1.33253e+007	1.90156e+000	9769990	9778630	13325300	69687.2
1100	-9.77280e+006	-9.78199e+006	-1.33362e+007	1.24136e+000	9772800	9781990	13336200	45545.3			93	0.5	99.7	75.3664	1100	-9.76326e+006	-9.77674e+006	-1.33243e+007	1.24136e+000	9763260	9776740	13324300	45470
1101	-9.76519e+006	-9.77781e+006	-1.33267e+007	9.01874e-001	9765190	9777810	13326700	33046			94.2	0.5	100	50.7249	1101	-9.75585e+006	-9.77290e+006	-1.33160e+007	9.01874e-001	9755850	9772900	13316000	32995.2
1102	-9.77831e+006	-9.79953e+006	-1.32944e+007	2.14498e+000	9778310	9799530	13294400	78528.4			88	0.5	99.4	188.905	1102	-9.77139e+006	-9.79434e+006	-1.32713e+007	2.14498e+000	9771390	9794340	13271300	78339.5
1103	-9.77141e+006	-9.81422e+006	-1.32515e+007	2.25237e+000	9771410	9814220	13251500	82213.8			85.7	0.5	100	230.156	1103	-9.76377e+006	-9.81338e+006	-1.32211e+007	2.25237e+000	9763770	9813380	13221100	81983.6
1104	-9.76425e+006	-9.82835e+006	-1.32082e+007	2.05303e+000	9764250	9828350	13208200	74709.1			83.4	0.5	101	233.595	1104	-9.75609e+006	-9.83213e+006	-1.31710e+007	2.05303e+000	9756090	9832130	13171000	74475.5
1105	-9.76415e+006	-9.84600e+006	-1.31901e+007	1.98271e+000	9764150	9846000	13190100	72110.5			81.5	0.5	100	242.217	1105	-9.75562e+006	-9.85339e+006	-1.31478e+007	1.98271e+000	9755620	9853390	13147800	71868.3
1106	-9.76537e+006	-9.88195e+006	-1.31591e+007	1.97829e+000	9765370	9881950	13159100	71908.2			77.3	0.5	99.7	283.312	1106	-9.75574e+006	-9.89644e+006	-1.31053e+007	1.97829e+000	9755740	9896440	13105300	71624.9
1107	-9.77333e+006	-9.89807e+006	-1.31755e+007	1.79540e+000	9773330	9898070	13175500	65422.2			72.6	0.5	98.9	249.182	1107	-9.76412e+006	-9.91357e+006	-1.31224e+007	1.79540e+000	9764120	9913570	13122400	65173
1108	-9.76948e+006	-9.84734e+006	-1.32105e+007	5.58750e-001	9769480	9847340	13210500	20360.7			67.8	0.5	99.6	64.3647	1108	-9.76124e+006	-9.85182e+006	-1.31724e+007	5.58750e-001	9761240	9851820	13172400	20296.4
1109	-9.76387e+006	-9.83372e+006	-1.32012e+007	6.36180e-001	9763870	9833720	13201200	23143.4			67.2	0.5	100	71.2101	1109	-9.75577e+006	-9.83684e+006	-1.31650e+007	6.36180e-001	9755770	9836840	13165000	23072.2
1110	-9.76096e+006	-9.82095e+006	-1.32021e+007	8.94260e-001	9760960	9820950	13202100	32509.1			66.2	0.5	101	93.1949	1110	-9.75333e+006	-9.82254e+006	-1.31693e+007	8.94260e-001	9753330	9822540	13169300	32415.9
1111	-9.76896e+006	-9.80776e+006	-1.32480e+007	9.29780e-001	9768960	9807760	13248000	33913.7			63.9	0.5	100	81.2538	1111	-9.76234e+006	-9.80585e+006	-1.32228e+007	9.29780e-001	9762340	9805850	13222800	33832.5
1112	-9.77501e+006	-9.80576e+006	-1.32747e+007	9.70338e-001	9775010	9805760	13274700	35474.5			63	0.5	99.6	80.6376	1112	-9.76853e+006	-9.80172e+006	-1.32523e+007	9.70338e-001	9768530	9801720	13252300	35393.8
1113	-9.79358e+006	-9.79588e+006	-1.33605e+007	9.84818e-001	9793580	9795880	13360500	36263			60.4	0.5	97.7	62.868	1113	-9.78723e+006	-9.78819e+006	-1.33471e+007	9.84818e-001	9787230	9788190	13347100	36200.1
1114	-9.79812e+006	-9.83467e+006	-1.35262e+007	1.46033e+000	9798120	9834670	13526200	54591.8			58.7	0.5	93.3	48.354	1114	-9.78344e+006	-9.83104e+006	-1.35260e+007	1.46033e+000	9783440	9831040	13526000	54543.4
1115	-9.76407e+006	-9.86501e+006	-1.31708e+007	1.93998e+000	9764070	9865010	13170800	70516.2			79.4	0.5	100	257.26	1115	-9.75510e+006	-9.87721e+006	-1.31219e+007	1.93998e+000	9755100	9877210	13121900	70258.9
1116	-9.76975e+006	-9.88403e+006	-1.31749e+007	1.42984e+000	9769750	9884030	13174900	52053.6			71	0.5	98.9	208.069	1116	-9.75978e+006	-9.89600e+006	-1.31222e+007	1.42984e+000	9759780	9896000	13122200	51845.5
1117	-9.77037e+006	-9.87013e+006	-1.31914e+007	9.10682e-001	9770370	9870130	13191400	33174.4			69.8	0.5	99.3	116.147	1117	-9.76159e+006	-9.87961e+006	-1.31460e+007	9.10682e-001	9761590	9879610	13146000	33058.2
1118	-9.76831e+006	-9.85647e+006	-1.31966e+007	6.60113e-001	9768310	9856470	13196600	24037.7			68.8	0.5	99.5	82.212	1118	-9.75953e+006	-9.86297e+006	-1.31542e+007	6.60113e-001	9759530	9862970	13154200	23955.5
1119	-9.78112e+006	-9.80260e+006	-1.33028e+007	1.00072e+000	9781120	9802600	13302800	36671.4			62.2	0.5	99	77.8073	1119	-9.77491e+006	-9.79687e+006	-1.32832e+007	1.00072e+000	9774910	9796870	13283200	36593.6
1120	-9.78732e+006	-9.79945e+006	-1.33313e+007	1.00411e+000	9787320	9799450	13331300	36883.7			61.3	0.5	98.4	70.8859	1120	-9.78149e+006	-9.79177e+006	-1.33152e+007	1.00411e+000	9781490	9791770	13315200	36812.8
1121	-9.79528e+006	-9.84430e+006	-1.35684e+007	1.79347e+000	9795280	9844300	13568400	67290.5			96.4	0.5	92.9	38.5869	1121	-9.78154e+006	-9.84158e+006	-1.35710e+007	1.79347e+000	9781540	9841580	13571000	67251.9
1122	-9.79060e+006	-9.83409e+006	-1.35313e+007	1.58537e+000	9790600	9834090	13531300	59267.2			96.9	0.5	94.1	45.2543	1122	-9.77708e+006	-9.83086e+006	-1.35317e+007	1.58537e+000	9777080	9830860	13531700	59221.9
1123	-9.78487e+006	-9.82276e+006	-1.34908e+007	1.48893e+000	9784870	9822760	13490800	55439.4			97.2	0.5	95.3	47.4434	1123	-9.77196e+006	-9.81937e+006	-1.34898e+007	1.48893e+000	9771960	9819370	13489800	55392
1124	-9.78334e+006	-9.81103e+006	-1.34443e+007	1.47810e+000	9783340	9811030	13444300	54800			56.2	0.5	96.2	58.3526	1124	-9.77172e+006	-9.80717e+006	-1.34402e+007	1.47810e+000	9771720	9807170	13440200	54741.7
1125	-9.78493e+006	-9.81740e+006	-1.34688e+007	1.90829e+000	9784930	9817400	13468800	70912.9			55.3	0.5	95.7	63.8717	1125	-9.77343e+006	-9.81401e+006	-1.34664e+007	1.90829e+000	9773430	9814010	13466400	70849.1
1126	-9.78358e+006	-9.82272e+006	-1.34919e+007	2.36200e+000	9783580	9822720	13491900	87949.7			54.4	0.5	95	66.7263	1126	-9.77216e+006	-9.81971e+006	-1.34910e+007	2.36200e+000	9772160	9819710	13491000	87883
1127	-9.78079e+006	-9.79822e+006	-1.33945e+007	1.40972e+000	9780790	9798220	13394500	52021.6			57.2	0.5	97.6	67.5447	1127	-9.77062e+006	-9.79387e+006	-1.33869e+007	1.40972e+000	9770620	9793870	13386900	51954.1
1128	-9.80874e+006	-9.87460e+006	-1.36787e+007	1.61906e+000	9808740	9874600	13678700	61403.1			53.9	0.5	89.5	-0.259832	1128	-9.79814e+006	-9.87367e+006	-1.36856e+007	1.61906e+000	9798140	9873670	13685600	61403.3
1129	-9.79983e+006	-9.85806e+006	-1.36201e+007	1.87714e+000	9799830	9858060	13620100	70778.4			53.8	0.5	91.2	15.3375	1129	-9.78887e+006	-9.85654e+006	-1.36248e+007	1.87714e+000	9788870	9856540	13624800	70763.1
1130	-9.79300e+006	-9.84293e+006	-1.35651e+007	2.13555e+000	9793000	9842930	13565100	80090.6			53.7	0.5	92.9	39.5448	1130	-9.78199e+006	-9.84067e+006	-1.35668e+007	2.13555e+000	9781990	9840670	13566800	80051.1
1131	-9.78534e+006	-9.82731e+006	-1.35089e+007	2.11894e+000	9785340	9827310	13508900	79029			53.3	0.5	94.6	54.2138	1131	-9.77452e+006	-9.82454e+006	-1.35084e+007	2.11894e+000	9774520	9824540	13508400	78974.8
1132	-9.81888e+006	-9.88825e+006	-1.37244e+007	1.36967e+000	9818880	9888250	13724400	52190.1			52.9	0.5	88.1	-6.27223	1132	-9.81023e+006	-9.88782e+006	-1.37313e+007	1.36967e+000	9810230	9887820	13731300	52196.3
1133	-9.83194e+006	-9.90167e+006	-1.37662e+007	1.15577e+000	9831940	9901670	13766200	44239			52	0.5	86.8	-7.85153	1133	-9.82566e+006	-9.90161e+006	-1.37722e+007	1.15577e+000	9825660	9901610	13772200	44246.9
1134	-9.84510e+006	-9.91656e+006	-1.38139e+007	1.47275e+000	9845100	9916560	13813900	56657.2			51.5	0.5	85.1	-19.5751	1134	-9.84141e+006	-9.91719e+006	-1.38201e+007	1.47275e+000	9841410	9917190	13820100	56676.7
1135	-9.84238e+006	-9.93776e+006	-1.39032e+007	2.17862e+000	9842380	9937760	13903200	84473.8			54.6	0.5	83.2	-96.0789	1135	-9.83951e+006	-9.94058e+006	-1.39177e+007	2.17862e+000	9839510	9940580	13917700	84569.8
1136	-9.80398e+006	-9.88917e+006	-1.37431e+007	1.59297e+000	9803980	9889170	13743100	60748.6			56.7	0.5	87.8	-24.9334	1136	-9.78985e+006	-9.88904e+006	-1.37567e+007	1.59297e+000	9789850	9889040	13756700	60773.5
1137	-9.79935e+006	-9.86970e+006	-1.36681e+007	1.61120e+000	9799350	9869700	13668100	61013.2			57.4	0.5	89.8	1.97458	1137	-9.78361e+006	-9.86823e+006	-1.36779e+007	1.61120e+000	9783610	9868230	13677900	61011.2
1138	-9.79750e+006	-9.85029e+006	-1.35906e+007	1.83055e+000	9797500	9850290	13590600	68828.7			57.8	0.5	91.7	32.5997	1138	-9.78205e+006	-9.84768e+006	-1.35954e+007	1.83055e+000	9782050	9847680	13595400	68796.1
1139	-9.80535e+006	-9.83948e+006	-1.35386e+007	1.44507e+000	9805350	9839480	13538600	54105			60.2	0.5	92.6	54.0542	1139	-9.78890e+006	-9.83538e+006	-1.35383e+007	1.44507e+000	9788900	9835380	13538300	54051
1140	-9.81845e+006	-9.83673e+006	-1.35143e+007	1.56376e+000	9818450	9836730	13514300	58465.9			62	0.5	92.6	77.1483	1140	-9.80228e+006	-9.83180e+006	-1.35103e+007	1.56376e+000	9802280	9831800	13510300	58388.8
1141	-9.81411e+006	-9.85934e+006	-1.33809e+007	2.06199e+000	9814110	9859340	13380900	76358.4			65.3	0.5	94.3	204.356	1141	-9.80627e+006	-9.85245e+006	-1.33558e+007	2.06199e+000	9806270	9852450	13355800	76154
1142	-9.82889e+006	-9.84059e+006	-1.34601e+007	1.95429e+000	9828890	9840590	13460100	72806.6			63.9	0.5	93	145.507	1142	-9.82238e+006	-9.82751e+006	-1.34466e+007	1.95429e+000	9822380	9827510	13446600	72661.1
1143	-9.79466e+006	-9.90597e+006	-1.32548e+007	2.38513e+000	9794660	9905970	13254800	87576			69	0.5	96	336.121	1143	-9.78477e+006	-9.91330e+006	-1.32070e+007	2.38513e+000	9784770	9913300	13207000	87239.9
1144	-9.80592e+006	-9.89202e+006	-1.33148e+007	2.34197e+000	9805920	9892020	13314800	86382.8			67.4	0.5	94.8	295.603	1144	-9.79665e+006	-9.89276e+006	-1.32762e+007	2.34197e+000	9796650	9892760	13276200	86087.2
1145	-9.78928e+006	-9.93580e+006	-1.32030e+007	2.17933e+000	9789280	9935800	13203000	79794.5			71.5	0.5	96.2	357.755	1145	-9.77821e+006	-9.95142e+006	-1.31421e+007	2.17933e+000	9778210	9951420	13142100	79436.8
1146	-9.78680e+006	-9.94096e+006	-1.31877e+007	1.94497e+000	9786800	9940960	13187700	71138.6			77.4	0.5	96.5	336.196	1146	-9.77533e+006	-9.96023e+006	-1.31215e+007	1.94497e+000	9775330	9960230	13121500	70802.5
1147	-9.78675e+006	-9.95364e+006	-1.31748e+007	2.05910e+000	9786750	9953640	13174800	75285.1			75.6	0.5	96.4	371.793	1147	-9.77482e+006	-9.97496e+006	-1.31047e+007	2.05910e+000	9774820	9974960	13104700	74913.4
1148	-9.78909e+006	-9.95979e+006	-1.31782e+007	2.25580e+000	9789090	9959790	13178200	82533.6			73.8	0.5	96	407.863	1148	-9.77712e+006	-9.98087e+006	-1.31082e+007	2.25580e+000	9777120	9980870	13108200	82125.7
1149	-9.79473e+006	-9.93675e+006	-1.32243e+007	1.84648e+000	9794730	9936750	13224300	67740.8			79.4	0.5	95.6	316.14	1149	-9.78312e+006	-9.95203e+006	-1.31616e+007	1.84648e+000	9783120	9952030	13161600	67424.7
1150	-9.80150e+006	-9.84382e+006	-1.35602e+007	1.76525e+000	9801500	9843820	13560200	66207			90.5	0.5	92.3	72.7185	1150	-9.78408e+006	-9.83937e+006	-1.35594e+007	1.76525e+000	9784080	9839370	13559400	66134.2
1151	-9.80937e+006	-9.83684e+006	-1.35238e+007	1.77367e+000	9809370	9836840	13523800	66335.2			89	0.5	92.8	96.6277	1151	-9.79315e+006	-9.83153e+006	-1.35183e+007	1.77367e+000	9793150	9831530	13518300	66238.6
1152	-9.82219e+006	-9.83074e+006	-1.34860e+007	1.33857e+000	9822190	9830740	13486000	49929.9			87.7	0.5	93.3	93.4487	1152	-9.80772e+006	-9.82446e+006	-1.34748e+007	1.33857e+000	9807720	9824460	13474800	49836.5
1153	-9.81241e+006	-9.85893e+006	-1.33744e+007	1.80425e+000	9812410	9858930	13374400	66773.1			84.6	0.5	94.5	206.075	1153	-9.80358e+006	-9.85344e+006	-1.33438e+007	1.80425e+000	9803580	9853440	13343800	66567
1154	-9.80785e+006	-9.88503e+006	-1.33297e+007	1.80756e+000	9807850	9885030	13329700	66732.3			83	0.5	94.7	243.706	1154	-9.79798e+006	-9.88583e+006	-1.32885e+007	1.80756e+000	9797980	9885830	13288500	66488.6
1155	-9.80454e+006	-9.91940e+006	-1.32818e+007	1.84691e+000	9804540	9919400	13281800	68034.6			81.3	0.5	94.7	292.915	1155	-9.79341e+006	-9.92735e+006	-1.32283e+007	1.84691e+000	9793410	9927350	13228300	67741.7
1156	-9.82487e+006	-9.83665e+006	-1.34476e+007	1.76210e+000	9824870	9836650	13447600	65557.2			86.3	0.5	93.4	171.318	1156	-9.81668e+006	-9.82341e+006	-1.34274e+007	1.76210e+000	9816680	9823410	13427400	65385.8
1157	-9.79866e+006	-9.86024e+006	-1.36301e+007	1.80015e+000	9798660	9860240	13630100	67932.2			91.4	0.5	90.7	40.5638	1157	-9.77950e+006	-9.85695e+006	-1.36359e+007	1.80015e+000	9779500	9856950	13635900	67891.6
1158	-9.79984e+006	-9.87661e+006	-1.36959e+007	1.74771e+000	9799840	9876610	13695900	66350.6			92.4	0.5	89.1	4.2376	1158	-9.78100e+006	-9.87480e+006	-1.37073e+007	1.74771e+000	9781000	9874800	13707300	66346.4
1159	-9.80823e+006	-9.88837e+006	-1.37355e+007	2.25744e+000	9808230	9888370	13735500	86050.7			94.2	0.5	88.1	-28.667	1159	-9.79311e+006	-9.88793e+006	-1.37489e+007	2.25744e+000	9793110	9887930	13748900	86079.4
1160	-9.82074e+006	-9.89986e+006	-1.37700e+007	2.31067e+000	9820740	9899860	13770000	88417.8			95.8	0.5	87	-44.1556	1160	-9.80926e+006	-9.90020e+006	-1.37829e+007	2.31067e+000	9809260	9900200	13782900	88461.9
1161	-9.82589e+006	-9.89853e+006	-1.37594e+007	2.17077e+000	9825890	9898530	13759400	83010			97.2	0.5	87.2	-33.1687	1161	-9.81629e+006	-9.89877e+006	-1.37700e+007	2.17077e+000	9816290	9898770	13770000	83043.2
1162	-9.83658e+006	-9.91356e+006	-1.38102e+007	2.06197e+000	9836580	9913560	13810200	79259.4			97.3	0.5	85.6	-56.8739	1162	-9.82980e+006	-9.91494e+006	-1.38225e+007	2.06197e+000	9829800	9914940	13822500	79316.2
1163	-9.84926e+006	-9.92822e+006	-1.38574e+007	2.08395e+000	9849260	9928220	13857400	80503.2			97.6	0.5	84.1	-72.0652	1163	-9.84545e+006	-9.93032e+006	-1.38698e+007	2.08395e+000	9845450	9930320	13869800	80575.2
1164	-9.86376e+006	-9.94285e+006	-1.39027e+007	2.13877e+000	9863760	9942850	13902700	83026			97.8	0.5	82.5	-84.8198	1164	-9.86249e+006	-9.94553e+006	-1.39149e+007	2.13877e+000	9862490	9945530	13914900	83110.8
1165	-9.87835e+006	-9.95755e+006	-1.39481e+007	1.47752e+000	9878350	9957550	13948100	57638.2			97.9	0.5	81.1	-67.0732	1165	-9.87931e+006	-9.96080e+006	-1.39605e+007	1.47752e+000	9879310	9960800	13960500	57705.2
1166	-9.88990e+006	-9.96927e+006	-1.39845e+007	1.11204e+000	9889900	9969270	13984500	43550.7			98	0.5	79.8	-50.498	1166	-9.89379e+006	-9.97280e+006	-1.39950e+007	1.11204e+000	9893790	9972800	13995000	43601.2
1167	-9.88437e+006	-9.95859e+006	-1.39464e+007	1.27552e+000	9884370	9958590	13946400	49767.5			98.7	0.5	80.6	-56.3604	1167	-9.88744e+006	-9.96197e+006	-1.39571e+007	1.27552e+000	9887440	9961970	13957100	49823.9
1168	-9.86880e+006	-9.94010e+006	-1.38864e+007	1.97681e+000	9868800	9940100	13886400	76648.9			99.1	0.5	82.7	-72.5325	1168	-9.86872e+006	-9.94269e+006	-1.38970e+007	1.97681e+000	9868720	9942690	13897000	76721.4
1169	-9.85419e+006	-9.92582e+006	-1.38426e+007	1.92928e+000	9854190	9925820	13842600	74450.4			98.8	0.5	84.2	-48.2018	1169	-9.85077e+006	-9.92728e+006	-1.38520e+007	1.92928e+000	9850770	9927280	13852000	74498.6
1170	-9.81727e+006	-9.88290e+006	-1.37041e+007	2.51182e+000	9817270	9882900	13704100	95526.9			97.5	0.5	88.8	-10.9823	1170	-9.80668e+006	-9.88229e+006	-1.37122e+007	2.51182e+000	9806680	9882290	13712200	95537.9
1171	-9.80530e+006	-9.86281e+006	-1.36340e+007	2.56267e+000	9805300	9862810	13634000	96779			96.9	0.5	91	20.3571	1171	-9.79260e+006	-9.86114e+006	-1.36399e+007	2.56267e+000	9792600	9861140	13639900	96758.6
1172	-9.76838e+006	-9.79562e+006	-1.33963e+007	5.12478e-001	9768380	9795620	13396300	18900.5			97.8	0.5	98.4	19.8078	1172	-9.75694e+006	-9.79184e+006	-1.33923e+007	5.12478e-001	9756940	9791840	13392300	18880.7
1173	-9.77274e+006	-9.80211e+006	-1.34185e+007	7.64855e-001	9772740	9802110	13418500	28272.6			97.9	0.5	97.7	30.0812	1173	-9.76024e+006	-9.79820e+006	-1.34150e+007	7.64855e-001	9760240	9798200	13415000	28242.5
1174	-9.77797e+006	-9.81027e+006	-1.34466e+007	8.37633e-001	9777970	9810270	13446600	31051.4			98.1	0.5	96.8	30.8231	1174	-9.76496e+006	-9.80650e+006	-1.34442e+007	8.37633e-001	9764960	9806500	13444200	31020.6
1175	-9.76538e+006	-9.78940e+006	-1.33739e+007	6.70437e-001	9765380	9789400	13373900	24671.5			97.1	0.5	99.1	29.4596	1175	-9.75456e+006	-9.78528e+006	-1.33679e+007	6.70437e-001	9754560	9785280	13367900	24642.1
1176	-9.76494e+006	-9.79016e+006	-1.33775e+007	4.97933e-001	9764940	9790160	13377500	18329			97.9	0.5	99	21.2304	1176	-9.75364e+006	-9.78611e+006	-1.33722e+007	4.97933e-001	9753640	9786110	13372200	18307.8
1177	-9.76611e+006	-9.79326e+006	-1.33889e+007	5.25373e-001	9766110	9793260	13388900	19360.5			98.5	0.5	98.7	23.7459	1177	-9.75429e+006	-9.78895e+006	-1.33832e+007	5.25373e-001	9754290	9788950	13383200	19336.7
1178	-9.76294e+006	-9.78308e+006	-1.33505e+007	8.88457e-001	9762940	9783080	13350500	32620.3			96.3	0.5	99.8	43.2018	1178	-9.75179e+006	-9.77859e+006	-1.33433e+007	8.88457e-001	9751790	9778590	13343300	32577.1
1179	-9.77623e+006	-9.78635e+006	-1.32991e+007	2.30692e+000	9776230	9786350	13299100	84425.5			89.7	0.5	99.9	177.914	1179	-9.76996e+006	-9.77924e+006	-1.32806e+007	2.30692e+000	9769960	9779240	13280600	84247.6
1180	-9.77442e+006	-9.77522e+006	-1.33029e+007	1.92232e+000	9774420	9775220	13302900	70327.2			91.4	0.5	100	136.215	1180	-9.76673e+006	-9.76852e+006	-1.32872e+007	1.92232e+000	9766730	9768520	13287200	70190.9
1181	-9.76675e+006	-9.77341e+006	-1.33072e+007	1.27115e+000	9766750	9773410	13307200	46498.7			92.9	0.5	101	78.1071	1181	-9.75789e+006	-9.76815e+006	-1.32946e+007	1.27115e+000	9757890	9768150	13294600	46420.6
1182	-9.76076e+006	-9.77648e+006	-1.33257e+007	1.02809e+000	9760760	9776480	13325700	37657.2			95.5	0.5	100	52.4402	1182	-9.75093e+006	-9.77191e+006	-1.33169e+007	1.02809e+000	9750930	9771910	13316900	37604.8
1183	-9.76071e+006	-9.77120e+006	-1.33042e+007	1.17730e+000	9760710	9771200	13304200	43038.2			94.4	0.5	101	69.9928	1183	-9.75139e+006	-9.76605e+006	-1.32925e+007	1.17730e+000	9751390	9766050	13292500	42968.2
1184	-9.76928e+006	-9.79719e+006	-1.32599e+007	2.24028e+000	9769280	9797190	13259900	81749.7			87.5	0.5	101	204.735	1184	-9.76219e+006	-9.79324e+006	-1.32349e+007	2.24028e+000	9762190	9793240	13234900	81544.9
1185	-9.76229e+006	-9.80915e+006	-1.32194e+007	2.18718e+000	9762290	9809150	13219400	79577.8			85.2	0.5	101	223.045	1185	-9.75478e+006	-9.80990e+006	-1.31879e+007	2.18718e+000	9754780	9809900	13187900	79354.7
1186	-9.75570e+006	-9.81976e+006	-1.31818e+007	2.03536e+000	9755700	9819760	13181800	73850.4			83.1	0.5	102	225.626	1186	-9.74778e+006	-9.82416e+006	-1.31450e+007	2.03536e+000	9747780	9824160	13145000	73624.8
1187	-9.75688e+006	-9.83694e+006	-1.31695e+007	1.94120e+000	9756880	9836940	13169500	70430.1			81.2	0.5	101	236.486	1187	-9.74838e+006	-9.84453e+006	-1.31271e+007	1.94120e+000	9748380	9844530	13127100	70193.6
1188	-9.75718e+006	-9.87079e+006	-1.31368e+007	1.93870e+000	9757180	9870790	13136800	70279			75.6	0.5	101	276.573	1188	-9.74756e+006	-9.88496e+006	-1.30833e+007	1.93870e+000	9747560	9884960	13083300	70002.4
1189	-9.75934e+006	-9.86828e+006	-1.31481e+007	2.24163e+000	9759340	9868280	13148100	81330.6			77.3	0.5	101	303.567	1189	-9.75023e+006	-9.88184e+006	-1.30973e+007	2.24163e+000	9750230	9881840	13097300	81027.1
1190	-9.76100e+006	-9.87682e+006	-1.31464e+007	1.11546e+000	9761000	9876820	13146400	40486.2			73.6	0.5	100	158.249	1190	-9.75145e+006	-9.89095e+006	-1.30932e+007	1.11546e+000	9751450	9890950	13093200	40328
1191	-9.76510e+006	-9.88013e+006	-1.31599e+007	9.47890e-001	9765100	9880130	13159900	34453.1			72.5	0.5	99.8	130.238	1191	-9.75589e+006	-9.89400e+006	-1.31083e+007	9.47890e-001	9755890	9894000	13108300	34322.9
1192	-9.76370e+006	-9.84221e+006	-1.31920e+007	8.71969e-001	9763700	9842210	13192000	31711.3			68.1	0.5	100	99.4283	1192	-9.75560e+006	-9.84757e+006	-1.31536e+007	8.71969e-001	9755600	9847570	13153600	31611.9
1193	-9.76417e+006	-9.79895e+006	-1.32372e+007	9.30128e-001	9764170	9798950	13237200	33875			63.4	0.5	101	78.3812	1193	-9.75773e+006	-9.79665e+006	-1.32132e+007	9.30128e-001	9757730	9796650	13213200	33796.7
1194	-9.75847e+006	-9.82730e+006	-1.31856e+007	1.00323e+000	9758470	9827300	13185600	36430.3			67.3	0.5	101	106.897	1194	-9.75082e+006	-9.83115e+006	-1.31505e+007	1.00323e+000	9750820	9831150	13150500	36323.4
1195	-9.75893e+006	-9.79001e+006	-1.32248e+007	9.22332e-001	9758930	9790010	13224800	33535			62.9	0.5	102	75.827	1195	-9.75267e+006	-9.78784e+006	-1.32013e+007	9.22332e-001	9752670	9787840	13201300	33459.2
1196	-9.76988e+006	-9.79681e+006	-1.32627e+007	9.85220e-001	9769880	9796810	13262700	35959.8			62.5	0.5	100	77.8174	1196	-9.76370e+006	-9.79281e+006	-1.32415e+007	9.85220e-001	9763700	9792810	13241500	35882
1197	-9.78812e+006	-9.78935e+006	-1.33447e+007	1.01010e+000	9788120	9789350	13344700	37126.1			59.8	0.5	98.5	63.5639	1197	-9.78078e+006	-9.78280e+006	-1.33315e+007	1.01010e+000	9780780	9782800	13331500	37062.5
1198	-9.78174e+006	-9.78939e+006	-1.33575e+007	9.66121e-001	9781740	9789390	13357500	35534.5			58.4	0.5	98.4	54.1961	1198	-9.77221e+006	-9.78449e+006	-1.33470e+007	9.66121e-001	9772210	9784490	13347000	35480.4
1199	-1.01245e+007	-1.01592e+007	-1.45263e+007	2.03529e+000	10124500	10159200	14526300	84711.9			96.5	0.5	54.4	-30.4155	1199	-1.01145e+007	-1.01593e+007	-1.45366e+007	2.03529e+000	10114500	10159300	14536600	84742.3
1200	-1.01061e+007	-1.01476e+007	-1.44969e+007	1.75053e+000	10106100	10147600	14496900	72600.3			96.1	0.5	55.9	-30.8188	1200	-1.00953e+007	-1.01477e+007	-1.45085e+007	1.75053e+000	10095300	10147700	14508500	72631.1
1201	-1.00872e+007	-1.01363e+007	-1.44699e+007	1.61113e+000	10087200	10136300	14469900	66592.3			95.8	0.5	57.4	-32.2138	1201	-1.00756e+007	-1.01366e+007	-1.44826e+007	1.61113e+000	10075600	10136600	14482600	66624.5
1202	-1.00085e+007	-1.00980e+007	-1.43922e+007	2.20645e+000	10008500	10098000	14392200	90189.2			93.1	0.5	62.8	-91.1601	1202	-9.99433e+006	-1.00995e+007	-1.44124e+007	2.20645e+000	9994330	10099500	14412400	90280.4
1203	-9.98947e+006	-1.00888e+007	-1.43734e+007	2.05501e+000	9989470	10088800	14373400	83772.8			93.4	0.5	64.3	-108.494	1203	-9.97729e+006	-1.00912e+007	-1.43956e+007	2.05501e+000	9977290	10091200	14395600	83881.3
1204	-9.97498e+006	-1.00859e+007	-1.43762e+007	1.46806e+000	9974980	10085900	14376200	59813			92.3	0.5	64.8	-92.3297	1204	-9.96159e+006	-1.00889e+007	-1.44019e+007	1.46806e+000	9961590	10088900	14401900	59905.3
1205	-1.00496e+007	-1.01155e+007	-1.44225e+007	1.38388e+000	10049600	10115500	14422500	56845.2			92.1	0.5	59.9	-25.088	1205	-1.00330e+007	-1.01152e+007	-1.44378e+007	1.38388e+000	10033000	10115200	14437800	56870.3
1206	-1.00652e+007	-1.01199e+007	-1.44250e+007	1.28471e+000	10065200	10119900	14425000	52828.2			91	0.5	59.1	-9.99514	1206	-1.00480e+007	-1.01189e+007	-1.44378e+007	1.28471e+000	10048000	10118900	14437800	52838.2
1207	-1.00872e+007	-1.01247e+007	-1.44227e+007	1.25468e+000	10087200	10124700	14422700	51645			89.7	0.5	58.1	8.30333	1207	-1.00709e+007	-1.01228e+007	-1.44310e+007	1.25468e+000	10070900	10122800	14431000	51636.7
1208	-1.01363e+007	-1.01388e+007	-1.44181e+007	1.53085e+000	10136300	10138800	14418100	63166.1			87.7	0.5	56.1	60.7659	1208	-1.01274e+007	-1.01325e+007	-1.44143e+007	1.53085e+000	10127400	10132500	14414300	63105.4
1209	-1.01143e+007	-1.01282e+007	-1.44096e+007	1.46406e+000	10114300	10128200	14409600	60284			88.2	0.5	57.2	42.4223	1209	-1.00999e+007	-1.01249e+007	-1.44106e+007	1.46406e+000	10099900	10124900	14410600	60241.6
1210	-1.01381e+007	-1.01543e+007	-1.44925e+007	1.47522e+000	10138100	10154300	14492500	61265.3			91	0.5	54.4	18.1034	1210	-1.01272e+007	-1.01525e+007	-1.44959e+007	1.47522e+000	10127200	10152500	14495900	61247.2
1211	-1.01434e+007	-1.01514e+007	-1.44755e+007	1.48372e+000	10143400	10151400	14475500	61544.6			89.8	0.5	54.6	31.3381	1211	-1.01328e+007	-1.01490e+007	-1.44763e+007	1.48372e+000	10132800	10149000	14476300	61513.2
1212	-1.01481e+007	-1.01507e+007	-1.44544e+007	1.44156e+000	10148100	10150700	14454400	59709.8			88.5	0.5	54.8	48.3935	1212	-1.01407e+007	-1.01449e+007	-1.44514e+007	1.44156e+000	10140700	10144900	14451400	59661.4
1213	-1.01441e+007	-1.01604e+007	-1.44285e+007	1.53955e+000	10144100	10160400	14428500	63658.3			87.2	0.5	55	75.8158	1213	-1.01400e+007	-1.01519e+007	-1.44202e+007	1.53955e+000	10140000	10151900	14420200	63582.5
1214	-1.01316e+007	-1.01488e+007	-1.43891e+007	1.60863e+000	10131600	10148800	14389100	66243.8			86.5	0.5	56.4	84.9281	1214	-1.01271e+007	-1.01387e+007	-1.43808e+007	1.60863e+000	10127100	10138700	14380800	66158.9
1215	-1.01402e+007	-1.01763e+007	-1.43967e+007	1.83901e+000	10140200	10176300	14396700	75896.3			85.8	0.5	55.2	121.611	1215	-1.01352e+007	-1.01703e+007	-1.43821e+007	1.83901e+000	10135200	10170300	14382100	75774.7
1216	-1.01552e+007	-1.01658e+007	-1.45223e+007	1.22322e+000	10155200	10165800	14522300	50979.7			91.5	0.5	53	13.1375	1216	-1.01460e+007	-1.01642e+007	-1.45251e+007	1.22322e+000	10146000	10164200	14525100	50966.5
1217	-1.01691e+007	-1.01768e+007	-1.45533e+007	1.16316e+000	10169100	10176800	14553300	48644.5			92	0.5	51.7	10.6417	1217	-1.01611e+007	-1.01754e+007	-1.45558e+007	1.16316e+000	10161100	10175400	14555800	48633.8
1218	-1.01402e+007	-1.01701e+007	-1.45550e+007	1.87392e+000	10140200	10170100	14555000	78257.9			97	0.5	53	-25.4047	1218	-1.01310e+007	-1.01702e+007	-1.45644e+007	1.87392e+000	10131000	10170200	14564400	78283.3
1219	-1.01525e+007	-1.01768e+007	-1.45700e+007	1.73198e+000	10152500	10176800	14570000	72473.2			96.1	0.5	52.1	-19.201	1219	-1.01439e+007	-1.01767e+007	-1.45784e+007	1.73198e+000	10143900	10176700	14578400	72492.4
1220	-1.01527e+007	-1.01794e+007	-1.45805e+007	1.39964e+000	10152700	10179400	14580500	58621			97.8	0.5	51.9	-22.3952	1220	-1.01448e+007	-1.01797e+007	-1.45898e+007	1.39964e+000	10144800	10179700	14589800	58643.4
1221	-1.01331e+007	-1.01666e+007	-1.45477e+007	1.63859e+000	10133100	10166600	14547700	68360.3			98.2	0.5	53.5	-27.9646	1221	-1.01244e+007	-1.01669e+007	-1.45578e+007	1.63859e+000	10124400	10166900	14557800	68388.2
1222	-1.01464e+007	-1.01761e+007	-1.45735e+007	1.44809e+000	10146400	10176100	14573500	60592.4			98.8	0.5	52.4	-24.6218	1222	-1.01385e+007	-1.01766e+007	-1.45830e+007	1.44809e+000	10138500	10176600	14583000	60617
1223	-1.01186e+007	-1.01564e+007	-1.45208e+007	1.82642e+000	10118600	10156400	14520800	75957.5			97.7	0.5	54.9	-31.869	1223	-1.01089e+007	-1.01567e+007	-1.45316e+007	1.82642e+000	10108900	10156700	14531600	75989.3
1224	-1.00003e+007	-1.00902e+007	-1.43683e+007	2.22157e+000	10000300	10090200	14368300	90575.5			94.7	0.5	64.1	-111.127	1224	-9.99076e+006	-1.00927e+007	-1.43881e+007	2.22157e+000	9990760	10092700	14388100	90686.6
1225	-9.98024e+006	-1.00794e+007	-1.43442e+007	1.82974e+000	9980240	10079400	14344200	74359.8			94.5	0.5	65.8	-112.18	1225	-9.97383e+006	-1.00830e+007	-1.43652e+007	1.82974e+000	9973830	10083000	14365200	74472
1226	-1.00196e+007	-1.01000e+007	-1.43889e+007	2.23682e+000	10019600	10100000	14388900	91459.9			95.1	0.5	62.5	-81.3799	1226	-1.00083e+007	-1.01014e+007	-1.44060e+007	2.23682e+000	10008300	10101400	14406000	91541.2
1227	-1.00427e+007	-1.01113e+007	-1.44120e+007	1.88148e+000	10042700	10111300	14412000	77184.7			95.8	0.5	60.9	-54.3734	1227	-1.00310e+007	-1.01121e+007	-1.44273e+007	1.88148e+000	10031000	10112100	14427300	77239.1
1228	-1.00627e+007	-1.01221e+007	-1.44363e+007	1.75786e+000	10062700	10122100	14436300	72346.5			96.3	0.5	59.4	-47.1068	1228	-1.00514e+007	-1.01229e+007	-1.44507e+007	1.75786e+000	10051400	10122900	14450700	72393.6
1229	-9.98735e+006	-1.00781e+007	-1.43317e+007	1.84174e+000	9987350	10078100	14331700	74794			95.7	0.5	65.9	-101.263	1229	-9.98305e+006	-1.00814e+007	-1.43497e+007	1.84174e+000	9983050	10081400	14349700	74895.3
1230	-1.00035e+007	-1.00877e+007	-1.43550e+007	1.92725e+000	10003500	10087700	14355000	78497.3			95.9	0.5	64.4	-88.6479	1230	-9.99635e+006	-1.00902e+007	-1.43722e+007	1.92725e+000	9996350	10090200	14372200	78585.9
1231	-9.97312e+006	-1.00686e+007	-1.43074e+007	1.64583e+000	9973120	10068600	14307400	66642.1			95.6	0.5	67.4	-103.5	1231	-9.97229e+006	-1.00729e+007	-1.43254e+007	1.64583e+000	9972290	10072900	14325400	66745.6
1232	-9.99214e+006	-1.00754e+007	-1.43161e+007	1.76878e+000	9992140	10075400	14316100	71750.8			96.9	0.5	66.3	-85.1849	1232	-9.98913e+006	-1.00784e+007	-1.43314e+007	1.76878e+000	9989130	10078400	14331400	71836
1233	-9.95760e+006	-1.00472e+007	-1.42354e+007	1.23521e+000	9957600	10047200	14235400	49655			96.3	0.5	70.6	-84.4584	1233	-9.96488e+006	-1.00526e+007	-1.42500e+007	1.23521e+000	9964880	10052600	14250000	49739.4
1234	-9.95642e+006	-1.00402e+007	-1.42079e+007	1.59297e+000	9956420	10040200	14207900	63876.6			97.2	0.5	71.3	-94.8091	1234	-9.96377e+006	-1.00450e+007	-1.42200e+007	1.59297e+000	9963770	10045000	14220000	63971.4
1235	-9.96214e+006	-1.00600e+007	-1.42831e+007	1.41667e+000	9962140	10060000	14283100	57205.3			95.5	0.5	68.8	-96.3897	1235	-9.96471e+006	-1.00649e+007	-1.43005e+007	1.41667e+000	9964710	10064900	14300500	57301.7
1236	-9.96574e+006	-1.00705e+007	-1.43225e+007	1.61014e+000	9965740	10070500	14322500	65257.8			94.4	0.5	67.3	-114.299	1236	-9.96327e+006	-1.00751e+007	-1.43438e+007	1.61014e+000	9963270	10075100	14343800	65372.1
1237	-9.97113e+006	-1.00798e+007	-1.43548e+007	1.71998e+000	9971130	10079800	14354800	69930			93.4	0.5	65.9	-116.881	1237	-9.96323e+006	-1.00836e+007	-1.43786e+007	1.71998e+000	9963230	10083600	14378600	70046.8
1238	-1.01014e+007	-1.01452e+007	-1.44921e+007	1.79247e+000	10101400	10145200	14492100	74289.2			97.2	0.5	56.3	-36.4381	1238	-1.00911e+007	-1.01456e+007	-1.45041e+007	1.79247e+000	10091100	10145600	14504100	74325.7
1239	-1.00822e+007	-1.01335e+007	-1.44632e+007	1.73369e+000	10082200	10133500	14463200	71596.7			96.8	0.5	57.9	-41.7171	1239	-1.00715e+007	-1.01341e+007	-1.44765e+007	1.73369e+000	10071500	10134100	14476500	71638.4
1240	-9.96309e+006	-1.00859e+007	-1.43880e+007	4.56252e-001	9963090	10085900	14388000	18596.4			90.4	0.5	64.6	-30.2191	1240	-9.94376e+006	-1.00886e+007	-1.44182e+007	4.56252e-001	9943760	10088600	14418200	18626.6
1241	-9.97624e+006	-1.00885e+007	-1.43855e+007	9.91474e-001	9976240	10088500	14385500	40431.6			91	0.5	64.1	-55.8063	1241	-9.95902e+006	-1.00907e+007	-1.44117e+007	9.91474e-001	9959020	10090700	14411700	40487.4
1242	-9.96125e+006	-1.00836e+007	-1.43806e+007	1.11876e+000	9961250	10083600	14380600	45565.1			91.3	0.5	65.2	-80.4788	1242	-9.94596e+006	-1.00871e+007	-1.44099e+007	1.11876e+000	9945960	10087100	14409900	45645.5
1243	-9.94862e+006	-1.00817e+007	-1.43854e+007	7.23741e-001	9948620	10081700	14385400	29468.9			90.4	0.5	65.3	-56.8629	1243	-9.93046e+006	-1.00853e+007	-1.44183e+007	7.23741e-001	9930460	10085300	14418300	29525.8
1244	-9.95715e+006	-1.00350e+007	-1.41859e+007	1.69115e+000	9957150	10035000	14185900	67684.1			98	0.5	71.8	-86.8283	1244	-9.96440e+006	-1.00392e+007	-1.41958e+007	1.69115e+000	9964400	10039200	14195800	67770.9
1245	-1.01442e+007	-1.02459e+007	-1.43434e+007	1.37874e+000	10144200	10245900	14343400	56856.8			82	0.5	54	153.716	1245	-1.01372e+007	-1.02526e+007	-1.43079e+007	1.37874e+000	10137200	10252600	14307900	56703
1246	-1.01465e+007	-1.02619e+007	-1.43371e+007	8.69240e-001	10146500	10261900	14337100	35858.2			80.9	0.5	53.4	108.436	1246	-1.01389e+007	-1.02719e+007	-1.42957e+007	8.69240e-001	10138900	10271900	14295700	35749.8
1247	-1.01421e+007	-1.02726e+007	-1.43080e+007	8.03814e-001	10142100	10272600	14308000	33095.6			80.2	0.5	53.8	108.351	1247	-1.01339e+007	-1.02851e+007	-1.42621e+007	8.03814e-001	10133900	10285100	14262100	32987.2
1248	-1.01479e+007	-1.02766e+007	-1.43280e+007	8.58047e-001	10147900	10276600	14328000	35397.7			79.9	0.5	53.1	116.402	1248	-1.01397e+007	-1.02896e+007	-1.42816e+007	8.58047e-001	10139700	10289600	14281600	35281.3
1249	-1.01492e+007	-1.02931e+007	-1.43166e+007	1.30899e+000	10149200	10293100	14316600	53997.5			78.6	0.5	53	184.079	1249	-1.01410e+007	-1.03098e+007	-1.42663e+007	1.30899e+000	10141000	10309800	14266300	53813.4
1250	-1.01394e+007	-1.02892e+007	-1.42807e+007	1.36655e+000	10139400	10289200	14280700	56184.3			78.9	0.5	53.9	208.685	1250	-1.01303e+007	-1.03052e+007	-1.42273e+007	1.36655e+000	10130300	10305200	14227300	55975.6
1251	-1.00619e+007	-1.01163e+007	-1.44134e+007	1.16660e+000	10061900	10116300	14413400	47914			90.1	0.5	59.4	-5.77681	1251	-1.00438e+007	-1.01150e+007	-1.44260e+007	1.16660e+000	10043800	10115000	14426000	47919.8
1252	-1.00879e+007	-1.01203e+007	-1.44039e+007	1.46624e+000	10087900	10120300	14403900	60256.1			88.7	0.5	58.4	21.3909	1252	-1.00708e+007	-1.01178e+007	-1.44105e+007	1.46624e+000	10070800	10117800	14410500	60234.7
1253	-1.01203e+007	-1.01234e+007	-1.43841e+007	1.50126e+000	10120300	10123400	14384100	61698.2			87.1	0.5	57.6	60.5608	1253	-1.01061e+007	-1.01194e+007	-1.43818e+007	1.50126e+000	10106100	10119400	14381800	61637.6
1254	-1.01386e+007	-1.02184e+007	-1.43481e+007	1.89335e+000	10138600	10218400	14348100	77990.6			83.2	0.5	54.7	192.475	1254	-1.01318e+007	-1.02198e+007	-1.43188e+007	1.89335e+000	10131800	10219800	14318800	77798.1
1255	-1.01343e+007	-1.01913e+007	-1.43576e+007	1.97862e+000	10134300	10191300	14357600	81447.7			84.4	0.5	55.6	165.198	1255	-1.01283e+007	-1.01877e+007	-1.43366e+007	1.97862e+000	10128300	10187700	14336600	81282.5
1256	-1.01261e+007	-1.01594e+007	-1.43559e+007	1.64886e+000	10126100	10159400	14355900	67743.6			85.3	0.5	56.7	113.527	1256	-1.01206e+007	-1.01506e+007	-1.43423e+007	1.64886e+000	10120600	10150600	14342300	67630
1257	-1.01432e+007	-1.03140e+007	-1.42712e+007	1.54043e+000	10143200	10314000	14271200	63369.8			75.3	0.5	53.4	246.158	1257	-1.01341e+007	-1.03366e+007	-1.42114e+007	1.54043e+000	10134100	10336600	14211400	63123.7
1258	-1.01520e+007	-1.03093e+007	-1.43120e+007	1.47139e+000	10152000	10309300	14312000	60727.6			75.3	0.5	52.5	220.377	1258	-1.01435e+007	-1.03301e+007	-1.42564e+007	1.47139e+000	10143500	10330100	14256400	60507.2
1259	-1.01582e+007	-1.03034e+007	-1.43430e+007	1.21135e+000	10158200	10303400	14343000	50113			76.9	0.5	52	170.34	1259	-1.01501e+007	-1.03220e+007	-1.42916e+007	1.21135e+000	10150100	10322000	14291600	49942.6
1260	-1.01573e+007	-1.02935e+007	-1.43493e+007	1.08650e+000	10157300	10293500	14349300	44947.6			78.3	0.5	52.2	144.777	1260	-1.01496e+007	-1.03099e+007	-1.43014e+007	1.08650e+000	10149600	10309900	14301400	44802.8
1261	-1.01576e+007	-1.01628e+007	-1.45077e+007	1.36560e+000	10157600	10162800	14507700	56848.6			90.4	0.5	53.3	24.3314	1261	-1.01486e+007	-1.01608e+007	-1.45084e+007	1.36560e+000	10148600	10160800	14508400	56824.2
1262	-1.01595e+007	-1.01622e+007	-1.44896e+007	1.47212e+000	10159500	10162200	14489600	61201.6			89.3	0.5	53.5	38.6997	1262	-1.01537e+007	-1.01569e+007	-1.44877e+007	1.47212e+000	10153700	10156900	14487700	61162.9
1263	-1.01559e+007	-1.01689e+007	-1.44682e+007	1.42105e+000	10155900	10168900	14468200	58989.9			88.1	0.5	53.7	54.175	1263	-1.01526e+007	-1.01614e+007	-1.44624e+007	1.42105e+000	10152600	10161400	14462400	58935.7
1264	-1.01521e+007	-1.01785e+007	-1.44431e+007	1.44920e+000	10152100	10178500	14443100	60058.5			86.8	0.5	53.9	76.2897	1264	-1.01480e+007	-1.01725e+007	-1.44323e+007	1.44920e+000	10148000	10172500	14432300	59982.3
1265	-1.01481e+007	-1.01939e+007	-1.44114e+007	1.78572e+000	10148100	10193900	14411400	73863.3			85.3	0.5	54	131.823	1265	-1.01428e+007	-1.01904e+007	-1.43931e+007	1.78572e+000	10142800	10190400	14393100	73731.4
1266	-1.01721e+007	-1.01743e+007	-1.45404e+007	1.24058e+000	10172100	10174300	14540400	51832.3			91	0.5	51.9	17.2044	1266	-1.01647e+007	-1.01727e+007	-1.45412e+007	1.24058e+000	10164700	10172700	14541200	51815.1
1267	-1.01835e+007	-1.01854e+007	-1.45742e+007	1.29199e+000	10183500	10185400	14574200	54172.9			91.8	0.5	50.6	15.802	1267	-1.01768e+007	-1.01840e+007	-1.45750e+007	1.29199e+000	10176800	10184000	14575000	54157.1
1268	-1.01969e+007	-1.01974e+007	-1.46098e+007	1.11631e+000	10196900	10197400	14609800	46985.9			92.5	0.5	49.3	10.5465	1268	-1.01910e+007	-1.01962e+007	-1.46109e+007	1.11631e+000	10191000	10196200	14610900	46975.3
1269	-1.01969e+007	-1.02003e+007	-1.46219e+007	1.00379e+000	10196900	10200300	14621900	42294.2			93.3	0.5	49	5.01131	1269	-1.01911e+007	-1.01995e+007	-1.46241e+007	1.00379e+000	10191100	10199500	14624100	42289.2
1270	-1.01824e+007	-1.01933e+007	-1.46077e+007	1.21030e+000	10182400	10193300	14607700	50892.6			94.4	0.5	49.9	-1.7558	1270	-1.01756e+007	-1.01928e+007	-1.46123e+007	1.21030e+000	10175600	10192800	14612300	50894.4
1271	-1.01691e+007	-1.01871e+007	-1.45954e+007	1.32353e+000	10169100	10187100	14595400	55554.6			95.6	0.5	50.8	-9.16523	1271	-1.01614e+007	-1.01868e+007	-1.46021e+007	1.32353e+000	10161400	10186800	14602100	55563.8
1272	-1.01627e+007	-1.01874e+007	-1.46032e+007	1.14183e+000	10162700	10187400	14603200	47943.7			98.5	0.5	50.9	-18.3018	1272	-1.01554e+007	-1.01878e+007	-1.46121e+007	1.14183e+000	10155400	10187800	14612100	47962
1273	-1.01619e+007	-1.01847e+007	-1.45930e+007	1.30908e+000	10161900	10184700	14593000	54915.1			97	0.5	51.2	-16.1006	1273	-1.01541e+007	-1.01848e+007	-1.46012e+007	1.30908e+000	10154100	10184800	14601200	54931.2
1274	-1.01294e+007	-1.01645e+007	-1.45431e+007	1.58801e+000	10129400	10164500	14543100	66210			99.3	0.5	53.9	-31.3667	1274	-1.01210e+007	-1.01651e+007	-1.45537e+007	1.58801e+000	10121000	10165100	14553700	66241.4
1275	-1.01428e+007	-1.01743e+007	-1.45696e+007	1.47462e+000	10142800	10174300	14569600	61669.6			99.9	0.5	52.6	-26.7545	1275	-1.01350e+007	-1.01748e+007	-1.45794e+007	1.47462e+000	10135000	10174800	14579400	61696.4
1276	-1.01143e+007	-1.01540e+007	-1.45150e+007	1.79935e+000	10114300	10154000	14515000	74776.5			98.8	0.5	55.2	-34.4892	1276	-1.01051e+007	-1.01544e+007	-1.45260e+007	1.79935e+000	10105100	10154400	14526000	74811
1277	-1.00211e+007	-1.00976e+007	-1.43777e+007	1.99552e+000	10021100	10097600	14377700	81519.6			96.3	0.5	62.9	-77.8086	1277	-1.00123e+007	-1.00994e+007	-1.43940e+007	1.99552e+000	10012300	10099400	14394000	81597.4
1278	-1.00405e+007	-1.01083e+007	-1.44020e+007	1.94573e+000	10040500	10108300	14402000	79740.6			96.8	0.5	61.4	-61.6563	1278	-1.00305e+007	-1.01095e+007	-1.44170e+007	1.94573e+000	10030500	10109500	14417000	79802.2
1279	-1.00601e+007	-1.01195e+007	-1.44283e+007	1.84262e+000	10060100	10119500	14428300	75770.8			97.4	0.5	59.8	-49.3897	1279	-1.00497e+007	-1.01203e+007	-1.44422e+007	1.84262e+000	10049700	10120300	14442200	75820.2
1280	-1.00063e+007	-1.00850e+007	-1.43411e+007	1.84578e+000	10006300	10085000	14341100	75098.4			97.1	0.5	64.8	-79.6405	1280	-1.00013e+007	-1.00875e+007	-1.43562e+007	1.84578e+000	10001300	10087500	14356200	75178
1281	-9.99536e+006	-1.00722e+007	-1.42996e+007	1.81634e+000	9995360	10072200	14299600	73585.9			98	0.5	66.6	-77.713	1281	-9.99373e+006	-1.00749e+007	-1.43126e+007	1.81634e+000	9993730	10074900	14312600	73663.6
1282	-9.97127e+006	-1.00469e+007	-1.42203e+007	1.73633e+000	9971270	10046900	14220300	69759.4			98.4	0.5	70.2	-79.7069	1282	-9.97603e+006	-1.00505e+007	-1.42302e+007	1.73633e+000	9976030	10050500	14230200	69839.1
1283	-9.93918e+006	-1.00335e+007	-1.41978e+007	2.50590e+000	9939180	10033500	14197800	100298			95.9	0.5	72.6	-188.978	1283	-9.94909e+006	-1.00396e+007	-1.42128e+007	2.50590e+000	9949090	10039600	14212800	100487
1284	-9.95148e+006	-1.00510e+007	-1.42569e+007	1.12950e+000	9951480	10051000	14256900	45476.8			95.4	0.5	70.1	-83.0774	1284	-9.95713e+006	-1.00565e+007	-1.42740e+007	1.12950e+000	9957130	10056500	14274000	45559.9
1285	-9.95365e+006	-1.00621e+007	-1.43001e+007	1.49944e+000	9953650	10062100	14300100	60610.5			94.4	0.5	68.7	-120.011	1285	-9.95549e+006	-1.00677e+007	-1.43213e+007	1.49944e+000	9955490	10067700	14321300	60730.5
1286	-9.95496e+006	-1.00712e+007	-1.43359e+007	1.60790e+000	9954960	10071200	14335900	65206			93.3	0.5	67.4	-133.829	1286	-9.95151e+006	-1.00765e+007	-1.43612e+007	1.60790e+000	9951510	10076500	14361200	65339.8
1287	-9.95757e+006	-1.00787e+007	-1.43642e+007	1.57717e+000	9957570	10078700	14364200	64129.2			92.3	0.5	66.2	-123.922	1287	-9.94767e+006	-1.00831e+007	-1.43921e+007	1.57717e+000	9947670	10083100	14392100	64253.2
1288	-9.95207e+006	-1.00843e+007	-1.43924e+007	5.68354e-001	9952070	10084300	14392400	23160.7			89.8	0.5	64.9	-42.7242	1288	-9.93104e+006	-1.00874e+007	-1.44261e+007	5.68354e-001	9931040	10087400	14426100	23203.4
1289	-9.98190e+006	-1.00913e+007	-1.43914e+007	8.85202e-001	9981900	10091300	14391400	36127.8			90.4	0.5	63.7	-49.3183	1289	-9.96198e+006	-1.00932e+007	-1.44191e+007	8.85202e-001	9961980	10093200	14419100	36177.1
1290	-1.00972e+007	-1.01426e+007	-1.44856e+007	1.81839e+000	10097200	10142600	14485600	75303.4			98.3	0.5	56.7	-42.2268	1290	-1.00875e+007	-1.01433e+007	-1.44980e+007	1.81839e+000	10087500	10143300	14498000	75345.7
1291	-1.00790e+007	-1.01310e+007	-1.44563e+007	1.80669e+000	10079000	10131000	14456300	74553.1			97.8	0.5	58.3	-43.0223	1291	-1.00687e+007	-1.01316e+007	-1.44693e+007	1.80669e+000	10068700	10131600	14469300	74596.1
1292	-9.84145e+006	-9.91169e+006	-1.37976e+007	1.95805e+000	9841450	9911690	13797600	75200.8			98.6	0.5	85.7	-43.1826	1292	-9.83581e+006	-9.91276e+006	-1.38076e+007	1.95805e+000	9835810	9912760	13807600	75244
1293	-9.82321e+006	-9.88649e+006	-1.37129e+007	1.78542e+000	9823210	9886490	13712900	67978.5			98.9	0.5	88.4	-8.64148	1293	-9.81438e+006	-9.88607e+006	-1.37200e+007	1.78542e+000	9814380	9886070	13720000	67987.1
1294	-9.83040e+006	-9.89832e+006	-1.37541e+007	1.68500e+000	9830400	9898320	13754100	64420.2			98.5	0.5	87.1	-27.7752	1294	-9.82306e+006	-9.89886e+006	-1.37636e+007	1.68500e+000	9823060	9898860	13763600	64448
1295	-9.75794e+006	-9.85384e+006	-1.31569e+007	1.91554e+000	9757940	9853840	13156900	69492.5			79.3	0.5	101	247.023	1295	-9.74917e+006	-9.86529e+006	-1.31096e+007	1.91554e+000	9749170	9865290	13109600	69245.5
1296	-9.76548e+006	-9.87505e+006	-1.31665e+007	1.14408e+000	9765480	9875050	13166500	41595.8			71.3	0.5	99.8	150.335	1296	-9.75663e+006	-9.88789e+006	-1.31175e+007	1.14408e+000	9756630	9887890	13117500	41445.4
1297	-9.76363e+006	-9.86219e+006	-1.31718e+007	9.92763e-001	9763630	9862190	13171800	36082.8			70.2	0.5	100	128.4	1297	-9.75474e+006	-9.87223e+006	-1.31254e+007	9.92763e-001	9754740	9872230	13125400	35954.4
1298	-9.76349e+006	-9.85177e+006	-1.31816e+007	9.09332e-001	9763490	9851770	13181600	33058.5			69.1	0.5	100	109.636	1298	-9.75505e+006	-9.85926e+006	-1.31397e+007	9.09332e-001	9755050	9859260	13139700	32948.8
1299	-9.77579e+006	-9.79401e+006	-1.32896e+007	1.04062e+000	9775790	9794010	13289600	38068.1			61.5	0.5	99.7	78.4594	1299	-9.76974e+006	-9.78811e+006	-1.32708e+007	1.04062e+000	9769740	9788110	13270800	37989.6
1300	-9.78189e+006	-9.79176e+006	-1.33169e+007	1.06881e+000	9781890	9791760	13316900	39190.8			60.6	0.5	99.1	74.5695	1300	-9.77612e+006	-9.78396e+006	-1.33011e+007	1.06881e+000	9776120	9783960	13301100	39116.2
1301	-1.00498e+007	-1.01148e+007	-1.44195e+007	1.39755e+000	10049800	10114800	14419500	57392.2			53.3	0.5	60.3	-63.6898	1301	-1.00390e+007	-1.01169e+007	-1.44388e+007	1.39755e+000	10039000	10116900	14438800	57455.8
1302	-1.01700e+007	-1.01916e+007	-1.46130e+007	9.91437e-001	10170000	10191600	14613000	41680.9			97.7	0.5	50.3	-13.031	1302	-1.01629e+007	-1.01918e+007	-1.46210e+007	9.91437e-001	10162900	10191800	14621000	41693.9
1303	-1.01503e+007	-1.02202e+007	-1.43943e+007	1.83449e+000	10150300	10220200	14394300	75877.8			83.9	0.5	53.7	154.653	1303	-1.01447e+007	-1.02215e+007	-1.43700e+007	1.83449e+000	10144700	10221500	14370000	75723.1
1304	-1.01527e+007	-1.02430e+007	-1.43810e+007	1.48624e+000	10152700	10243000	14381000	61480.5			82.5	0.5	53.1	151.819	1304	-1.01462e+007	-1.02487e+007	-1.43489e+007	1.48624e+000	10146200	10248700	14348900	61328.6
1305	-1.01557e+007	-1.02644e+007	-1.43718e+007	1.32055e+000	10155700	10264400	14371800	54647.9			81.1	0.5	52.6	151.403	1305	-1.01487e+007	-1.02744e+007	-1.43334e+007	1.32055e+000	10148700	10274400	14333400	54496.5
1306	-1.01575e+007	-1.02825e+007	-1.43614e+007	1.20431e+000	10157500	10282500	14361400	49842.7			79.7	0.5	52.3	148.723	1306	-1.01503e+007	-1.02964e+007	-1.43179e+007	1.20431e+000	10150300	10296400	14317900	49694
1307	-9.80010e+006	-9.84563e+006	-1.35690e+007	1.62024e+000	9800100	9845630	13569000	60811.6			59	0.5	92.1	42.4822	1307	-9.78362e+006	-9.84234e+006	-1.35720e+007	1.62024e+000	9783620	9842340	13572000	60769.1
1308	-9.83026e+006	-9.91537e+006	-1.38238e+007	2.18025e+000	9830260	9915370	13823800	83878			96	0.5	85.4	-71.8428	1308	-9.82168e+006	-9.91693e+006	-1.38388e+007	2.18025e+000	9821680	9916930	13838800	83949.9
1309	-9.84325e+006	-9.93102e+006	-1.38748e+007	2.18100e+000	9843250	9931020	13874800	84354.9			96.2	0.5	83.9	-91.8884	1309	-9.83780e+006	-9.93349e+006	-1.38904e+007	2.18100e+000	9837800	9933490	13890400	84446.8
1310	-9.85816e+006	-9.94670e+006	-1.39240e+007	1.98841e+000	9858160	9946700	13924000	77311.9			96.5	0.5	82.3	-97.0344	1310	-9.85658e+006	-9.94998e+006	-1.39390e+007	1.98841e+000	9856580	9949980	13939000	77409
1311	-9.87513e+006	-9.96201e+006	-1.39696e+007	1.85002e+000	9875130	9962010	13969600	72295.1			96.8	0.5	80.6	-103.043	1311	-9.87722e+006	-9.96609e+006	-1.39842e+007	1.85002e+000	9877220	9966090	13984200	72398.2
1312	-9.90047e+006	-9.97647e+006	-1.40034e+007	1.26952e+000	9900470	9976470	14003400	49831.9			98.5	0.5	78.7	-55.338	1312	-9.90604e+006	-9.98002e+006	-1.40123e+007	1.26952e+000	9906040	9980020	14012300	49887.2
1313	-9.90709e+006	-9.98643e+006	-1.40374e+007	1.23651e+000	9907090	9986430	14037400	48701.9			97.9	0.5	77.8	-66.5497	1313	-9.91503e+006	-9.99088e+006	-1.40477e+007	1.23651e+000	9915030	9990880	14047700	48768.4
1314	-9.89430e+006	-9.97846e+006	-1.40177e+007	1.83208e+000	9894300	9978460	14017700	71980.5			97.2	0.5	79	-99.5978	1314	-9.90029e+006	-9.98279e+006	-1.40294e+007	1.83208e+000	9900290	9982790	14029400	72080.1
1315	-1.01551e+007	-1.03066e+007	-1.43273e+007	1.51902e+000	10155100	10306600	14327300	62767			73.7	0.5	52.3	220.095	1315	-1.01469e+007	-1.03267e+007	-1.42736e+007	1.51902e+000	10146900	10326700	14273600	62546.9
1316	-1.01482e+007	-1.02968e+007	-1.43088e+007	1.80833e+000	10148200	10296800	14308800	74561			71.9	0.5	53.1	262.781	1316	-1.01398e+007	-1.03151e+007	-1.42561e+007	1.80833e+000	10139800	10315100	14256100	74298.2
1317	-1.01456e+007	-1.03095e+007	-1.42856e+007	1.64024e+000	10145600	10309500	14285600	67542.7			73.6	0.5	53.2	256.528	1317	-1.01367e+007	-1.03309e+007	-1.42276e+007	1.64024e+000	10136700	10330900	14227600	67286.2
1318	-9.79961e+006	-9.85030e+006	-1.35886e+007	2.15437e+000	9799610	9850300	13588600	80999.7			97.7	0.5	92.4	34.6809	1318	-9.78724e+006	-9.84809e+006	-1.35919e+007	2.15437e+000	9787240	9848090	13591900	80965
1319	-9.79260e+006	-9.83720e+006	-1.35420e+007	1.81803e+000	9792600	9837200	13542000	68038.7			98.1	0.5	93.8	45.2364	1319	-9.78011e+006	-9.83434e+006	-1.35428e+007	1.81803e+000	9780110	9834340	13542800	67993.5
1320	-9.78476e+006	-9.82442e+006	-1.34977e+007	1.56698e+000	9784760	9824420	13497700	58381.6			98.4	0.5	95.1	46.3663	1320	-9.77257e+006	-9.82126e+006	-1.34969e+007	1.56698e+000	9772570	9821260	13496900	58335.2
1321	-9.77982e+006	-9.81527e+006	-1.34652e+007	1.09063e+000	9779820	9815270	13465200	40502.8			98.7	0.5	96.2	36.8813	1321	-9.76740e+006	-9.81177e+006	-1.34633e+007	1.09063e+000	9767400	9811770	13463300	40465.9
1322	-9.77419e+006	-9.80654e+006	-1.34351e+007	7.97325e-001	9774190	9806540	13435100	29519.8			98.9	0.5	97.2	27.4544	1322	-9.76271e+006	-9.80306e+006	-1.34324e+007	7.97325e-001	9762710	9803060	13432400	29492.3
1323	-9.77020e+006	-9.79961e+006	-1.34108e+007	7.68296e-001	9770200	9799610	13410800	28375.6			98.8	0.5	98	30.1967	1323	-9.75847e+006	-9.79576e+006	-1.34068e+007	7.68296e-001	9758470	9795760	13406800	28345.4
1324	-9.80322e+006	-9.85380e+006	-1.35993e+007	1.97643e+000	9803220	9853800	13599300	74397.2			90	0.5	91.2	71.8993	1324	-9.78335e+006	-9.84949e+006	-1.36015e+007	1.97643e+000	9783350	9849490	13601500	74325.3
1325	-9.81271e+006	-9.84574e+006	-1.35568e+007	1.90126e+000	9812710	9845740	13556800	71333.4			88.5	0.5	91.7	103.893	1325	-9.79322e+006	-9.84014e+006	-1.35534e+007	1.90126e+000	9793220	9840140	13553400	71229.5
1326	-9.83280e+006	-9.83795e+006	-1.35049e+007	1.90073e+000	9832800	9837950	13504900	71064.9			87	0.5	92.4	140.711	1326	-9.81677e+006	-9.83124e+006	-1.34935e+007	1.90073e+000	9816770	9831240	13493500	70924.2
1327	-9.95148e+006	-1.00484e+007	-1.42463e+007	1.69302e+000	9951480	10048400	14246300	68101.6			54.2	0.5	70.2	-160.435	1327	-9.95569e+006	-1.00553e+007	-1.42702e+007	1.69302e+000	9955690	10055300	14270200	68262
1328	-9.94080e+006	-1.00366e+007	-1.42089e+007	1.78355e+000	9940800	10036600	14208900	71463			54.1	0.5	71.9	-171.745	1328	-9.94865e+006	-1.00440e+007	-1.42310e+007	1.78355e+000	9948650	10044000	14231000	71634.7
1329	-9.92833e+006	-1.00228e+007	-1.41649e+007	1.89778e+000	9928330	10022800	14164900	75690.7			54	0.5	73.6	-177.688	1329	-9.93850e+006	-1.00302e+007	-1.41849e+007	1.89778e+000	9938500	10030200	14184900	75868.4
1330	-9.77589e+006	-9.79765e+006	-1.33971e+007	1.93220e+000	9775890	9797650	13397100	71298.1			56	0.5	97.7	86.6546	1330	-9.76544e+006	-9.79350e+006	-1.33906e+007	1.93220e+000	9765440	9793500	13390600	71211.4
1331	-9.77418e+006	-9.80048e+006	-1.34104e+007	2.11663e+000	9774180	9800480	13410400	78189.7			54.9	0.5	97.5	84.9997	1331	-9.76403e+006	-9.79671e+006	-1.34051e+007	2.11663e+000	9764030	9796710	13405100	78104.7
1332	-9.81115e+006	-9.87434e+006	-1.36753e+007	1.70355e+000	9811150	9874340	13675300	64596.6			52.8	0.5	89.6	3.67462	1332	-9.80165e+006	-9.87337e+006	-1.36808e+007	1.70355e+000	9801650	9873370	13680800	64592.9
1333	-9.80229e+006	-9.85918e+006	-1.36222e+007	1.95216e+000	9802290	9859180	13622200	73631.7			52.7	0.5	91.1	16.5866	1333	-9.79243e+006	-9.85772e+006	-1.36261e+007	1.95216e+000	9792430	9857720	13626100	73615.1
1334	-9.79428e+006	-9.84434e+006	-1.35695e+007	1.97282e+000	9794280	9844340	13569500	74022.7			52.5	0.5	92.8	33.862	1334	-9.78405e+006	-9.84223e+006	-1.35711e+007	1.97282e+000	9784050	9842230	13571100	73988.9
1335	-9.78697e+006	-9.83053e+006	-1.35204e+007	1.90010e+000	9786970	9830530	13520400	70947.7			52.2	0.5	94.3	47.3639	1335	-9.77691e+006	-9.82787e+006	-1.35196e+007	1.90010e+000	9776910	9827870	13519600	70900.3
1336	-9.77602e+006	-9.80661e+006	-1.34336e+007	2.41418e+000	9776020	9806610	13433600	89379			53.8	0.5	96.8	85.902	1336	-9.76614e+006	-9.80319e+006	-1.34295e+007	2.41418e+000	9766140	9803190	13429500	89293.1
1337	-1.01713e+007	-1.01757e+007	-1.45246e+007	1.37189e+000	10171300	10175700	14524600	57250.9			89.9	0.5	52.1	31.8572	1337	-1.01685e+007	-1.01691e+007	-1.45227e+007	1.37189e+000	10168500	10169100	14522700	57219
1338	-1.01601e+007	-1.01940e+007	-1.44602e+007	1.13100e+000	10160100	10194000	14460200	46981.4			86.5	0.5	52.9	60.6287	1338	-1.01561e+007	-1.01900e+007	-1.44479e+007	1.13100e+000	10156100	10190000	14447900	46920.8
1339	-1.01681e+007	-1.01812e+007	-1.45060e+007	1.48806e+000	10168100	10181200	14506000	62016.9			88.7	0.5	52.4	47.8807	1339	-1.01654e+007	-1.01750e+007	-1.45010e+007	1.48806e+000	10165400	10175000	14501000	61969
1340	-1.01644e+007	-1.01877e+007	-1.44840e+007	1.45351e+000	10164400	10187700	14484000	60482.8			87.6	0.5	52.6	59.9128	1340	-1.01611e+007	-1.01827e+007	-1.44758e+007	1.45351e+000	10161100	10182700	14475800	60422.9
1341	-9.94112e+006	-1.00773e+007	-1.43747e+007	1.47275e+000	9941120	10077300	14374700	59885.5			91.1	0.5	66.4	-135.667	1341	-9.92912e+006	-1.00824e+007	-1.44076e+007	1.47275e+000	9929120	10082400	14407600	60021.2
1342	-9.93155e+006	-1.00790e+007	-1.43913e+007	1.18340e+000	9931550	10079000	14391300	48165.6			90	0.5	66.2	-113.328	1342	-9.91469e+006	-1.00839e+007	-1.44281e+007	1.18340e+000	9914690	10083900	14428100	48278.9
1343	-9.97071e+006	-1.00728e+007	-1.43268e+007	1.54899e+000	9970710	10072800	14326800	62820.5			55.4	0.5	66.6	-132.47	1343	-9.96445e+006	-1.00780e+007	-1.43545e+007	1.54899e+000	9964450	10078000	14354500	62953
1344	-1.00019e+007	-1.00949e+007	-1.43858e+007	1.69877e+000	10001900	10094900	14385800	69373.7			57	0.5	63	-107.545	1344	-9.98649e+006	-1.00977e+007	-1.44129e+007	1.69877e+000	9986490	10097700	14412900	69481.2
1345	-1.01288e+007	-1.01443e+007	-1.44608e+007	2.61143e+000	10128800	10144300	14460800	108097			60.2	0.5	55.4	37.7779	1345	-1.01170e+007	-1.01422e+007	-1.44642e+007	2.61143e+000	10117000	10142200	14464200	108059
1346	-1.01460e+007	-1.01514e+007	-1.44454e+007	2.34501e+000	10146000	10151400	14445400	97058			62	0.5	54.9	79.8484	1346	-1.01426e+007	-1.01429e+007	-1.44415e+007	2.34501e+000	10142600	10142900	14441500	96978.2
1347	-1.01433e+007	-1.02101e+007	-1.43756e+007	2.11786e+000	10143300	10210100	14375600	87407.3			66.1	0.5	54.1	204.581	1347	-1.01368e+007	-1.02105e+007	-1.43484e+007	2.11786e+000	10136800	10210500	14348400	87202.7
1348	-1.01412e+007	-1.02372e+007	-1.43401e+007	2.36062e+000	10141200	10237200	14340100	97272.3			67.7	0.5	54.3	267.379	1348	-1.01340e+007	-1.02428e+007	-1.43048e+007	2.36062e+000	10134000	10242800	14304800	97004.9
1349	-1.00226e+007	-1.00951e+007	-1.43661e+007	1.94628e+000	10022600	10095100	14366100	79433.2			97.5	0.5	63.3	-72.9166	1349	-1.00157e+007	-1.00970e+007	-1.43808e+007	1.94628e+000	10015700	10097000	14380800	79506.2
1350	-1.00406e+007	-1.01059e+007	-1.43924e+007	1.91928e+000	10040600	10105900	14392400	78590.3			98	0.5	61.7	-61.3974	1350	-1.00320e+007	-1.01073e+007	-1.44066e+007	1.91928e+000	10032000	10107300	14406600	78651.7
1351	-1.00589e+007	-1.01172e+007	-1.44202e+007	1.87180e+000	10058900	10117200	14420200	76910.8			98.4	0.5	60.2	-51.5323	1351	-1.00496e+007	-1.01182e+007	-1.44336e+007	1.87180e+000	10049600	10118200	14433600	76962.3
1352	-9.75835e+006	-9.86737e+006	-1.31450e+007	9.72912e-001	9758350	9867370	13145000	35287.2			72.7	0.5	101	131.924	1352	-9.74918e+006	-9.88025e+006	-1.30946e+007	9.72912e-001	9749180	9880250	13094600	35155.3
1353	-9.75670e+006	-9.83417e+006	-1.31715e+007	9.18105e-001	9756700	9834170	13171500	33310.8			68.4	0.5	101	104.04	1353	-9.74870e+006	-9.84003e+006	-1.31329e+007	9.18105e-001	9748700	9840030	13132900	33206.7
1354	-9.76435e+006	-9.78814e+006	-1.32488e+007	9.68338e-001	9764350	9788140	13248800	35280.4			61.9	0.5	101	75.3517	1354	-9.75829e+006	-9.78431e+006	-1.32278e+007	9.68338e-001	9758290	9784310	13227800	35205.1
1355	-9.78192e+006	-9.78270e+006	-1.33300e+007	1.20695e+000	9781920	9782700	13330000	44282.3			59.1	0.5	99.2	74.2674	1355	-9.77396e+006	-9.77752e+006	-1.33168e+007	1.20695e+000	9773960	9777520	13316800	44208.1
1356	-9.82331e+006	-9.88869e+006	-1.37218e+007	1.61033e+000	9823310	9888690	13721800	61361.6			51.8	0.5	88.1	-2.166	1356	-9.81584e+006	-9.88814e+006	-1.37270e+007	1.61033e+000	9815840	9888140	13727000	61363.7
1357	-9.90915e+006	-1.00014e+007	-1.40966e+007	2.05025e+000	9909150	10001400	14096600	81189			53.9	0.5	76.4	-172.332	1357	-9.91980e+006	-1.00082e+007	-1.41137e+007	2.05025e+000	9919800	10008200	14113700	81361.4
1358	-9.90837e+006	-9.99174e+006	-1.40579e+007	1.64643e+000	9908370	9991740	14057900	64970.5			52.7	0.5	77.1	-116.189	1358	-9.91748e+006	-9.99746e+006	-1.40722e+007	1.64643e+000	9917480	9997460	14072200	65086.7
1359	-1.00824e+007	-1.01343e+007	-1.44666e+007	1.72209e+000	10082400	10134300	14466600	71139.3			53	0.5	57.8	-56.1807	1359	-1.00716e+007	-1.01355e+007	-1.44823e+007	1.72209e+000	10071600	10135500	14482300	71195.5
1360	-1.00662e+007	-1.01240e+007	-1.44407e+007	1.51253e+000	10066200	10124000	14440700	62285.5			52.5	0.5	59.1	-58.5646	1360	-1.00562e+007	-1.01257e+007	-1.44576e+007	1.51253e+000	10056200	10125700	14457600	62344.1
1361	-1.00405e+007	-1.01064e+007	-1.43942e+007	1.35916e+000	10040500	10106400	14394200	55663.4			51.9	0.5	61.6	-69.0666	1361	-1.00320e+007	-1.01090e+007	-1.44136e+007	1.35916e+000	10032000	10109000	14413600	55732.4
1362	-1.01883e+007	-1.02066e+007	-1.46560e+007	8.09251e-001	10188300	10206600	14656000	34182.8			98.9	0.5	48.5	-12.7548	1362	-1.01823e+007	-1.02071e+007	-1.46640e+007	8.09251e-001	10182300	10207100	14664000	34195.5
1363	-1.01846e+007	-1.02027e+007	-1.46437e+007	8.27614e-001	10184600	10202700	14643700	34914.2			98	0.5	49	-10.9376	1363	-1.01783e+007	-1.02030e+007	-1.46512e+007	8.27614e-001	10178300	10203000	14651200	34925.1
1364	-1.01741e+007	-1.01922e+007	-1.46116e+007	1.16281e+000	10174100	10192200	14611600	48890.3			96.4	0.5	50.2	-10.5219	1364	-1.01669e+007	-1.01922e+007	-1.46185e+007	1.16281e+000	10166900	10192200	14618500	48900.9
1365	-1.01588e+007	-1.02080e+007	-1.44410e+007	1.29321e+000	10158800	10208000	14441000	53671.2			85.4	0.5	52.9	87.6748	1365	-1.01541e+007	-1.02064e+007	-1.44232e+007	1.29321e+000	10154100	10206400	14423200	53583.5
1366	-9.86399e+006	-9.94811e+006	-1.39239e+007	2.43710e+000	9863990	9948110	13923900	94788.2			52.9	0.5	81.9	-95.0209	1366	-9.86491e+006	-9.95093e+006	-1.39345e+007	2.43710e+000	9864910	9950930	13934500	94883.2
1367	-9.85802e+006	-9.95281e+006	-1.39491e+007	2.17027e+000	9858020	9952810	13949100	84572.2			54.2	0.5	81.6	-113.88	1367	-9.85947e+006	-9.95662e+006	-1.39632e+007	2.17027e+000	9859470	9956620	13963200	84686.1
1368	-9.80712e+006	-9.84775e+006	-1.35706e+007	1.65504e+000	9807120	9847750	13570600	62152.4			60.7	0.5	91.6	54.7909	1368	-9.78877e+006	-9.84380e+006	-1.35728e+007	1.65504e+000	9788770	9843800	13572800	62097.6
1369	-9.79926e+006	-9.86415e+006	-1.36455e+007	1.77690e+000	9799260	9864150	13645500	67150.4			58.3	0.5	90.3	13.6102	1369	-9.78232e+006	-9.86214e+006	-1.36542e+007	1.77690e+000	9782320	9862140	13654200	67136.8
1370	-9.81454e+006	-9.90267e+006	-1.37877e+007	2.31983e+000	9814540	9902670	13787700	88878.1			94.3	0.5	86.7	-56.4591	1370	-9.80068e+006	-9.90317e+006	-1.38036e+007	2.31983e+000	9800680	9903170	13803600	88934.5
1371	-9.99964e+006	-1.00963e+007	-1.43937e+007	1.50031e+000	9999640	10096300	14393700	61304.3			90.4	0.5	62.6	-54.1735	1371	-9.97866e+006	-1.00967e+007	-1.44167e+007	1.50031e+000	9978660	10096700	14416700	61358.4
1372	-1.00621e+007	-1.01131e+007	-1.44001e+007	1.39266e+000	10062100	10113100	14400100	57132.4			89.1	0.5	59.6	2.61405	1372	-1.00426e+007	-1.01112e+007	-1.44117e+007	1.39266e+000	10042600	10111200	14411700	57129.8
1373	-1.01494e+007	-1.02770e+007	-1.43337e+007	1.92011e+000	10149400	10277000	14333700	79252.7			70.1	0.5	53.1	255.38	1373	-1.01415e+007	-1.02905e+007	-1.42877e+007	1.92011e+000	10141500	10290500	14287700	78997.3
1374	-1.01399e+007	-1.02705e+007	-1.43011e+007	1.99835e+000	10139900	10270500	14301100	82219.5			69.7	0.5	54.1	270.206	1374	-1.01317e+007	-1.02834e+007	-1.42548e+007	1.99835e+000	10131700	10283400	14254800	81949.3
1375	-1.01376e+007	-1.02962e+007	-1.42663e+007	1.85437e+000	10137600	10296200	14266300	76175.5			71.6	0.5	54.1	289.022	1375	-1.01285e+007	-1.03150e+007	-1.42101e+007	1.85437e+000	10128500	10315000	14210100	75886.5
1376	-1.01338e+007	-1.03191e+007	-1.42276e+007	1.60430e+000	10133800	10319100	14227600	65767.8			75.4	0.5	54.3	277.325	1376	-1.01239e+007	-1.03433e+007	-1.41628e+007	1.60430e+000	10123900	10343300	14162800	65490.4
1377	-1.01411e+007	-1.01808e+007	-1.43960e+007	2.48265e+000	10141100	10180800	14396000	102479			64.4	0.5	55.2	157.882	1377	-1.01364e+007	-1.01764e+007	-1.43811e+007	2.48265e+000	10136400	10176400	14381100	102321
1378	-9.94316e+006	-1.00634e+007	-1.43158e+007	1.55997e+000	9943160	10063400	14315800	63108.8			93.3	0.5	68.9	-146.967	1378	-9.94456e+006	-1.00699e+007	-1.43412e+007	1.55997e+000	9944560	10069900	14341200	63255.8
1379	-1.01829e+007	-1.01873e+007	-1.45601e+007	1.30567e+000	10182900	10187300	14560100	54690.7			90.7	0.5	50.8	24.7531	1379	-1.01810e+007	-1.01811e+007	-1.45588e+007	1.30567e+000	10181000	10181100	14558800	54666
1380	-9.76107e+006	-9.78346e+006	-1.33539e+007	7.68192e-001	9761070	9783460	13353900	28210.3			97.4	0.5	99.8	37.3952	1380	-9.75036e+006	-9.77899e+006	-1.33464e+007	7.68192e-001	9750360	9778990	13346400	28172.9
1381	-9.76113e+006	-9.78498e+006	-1.33601e+007	6.95199e-001	9761130	9784980	13360100	25544.2			98.3	0.5	99.7	29.557	1381	-9.75018e+006	-9.78096e+006	-1.33546e+007	6.95199e-001	9750180	9780960	13354600	25514.6
1382	-9.76344e+006	-9.78967e+006	-1.33769e+007	7.74275e-001	9763440	9789670	13376900	28497.1			99.1	0.5	99.2	33.0261	1382	-9.75185e+006	-9.78557e+006	-1.33718e+007	7.74275e-001	9751850	9785570	13371800	28464.1
1383	-9.79909e+006	-9.87215e+006	-1.36784e+007	1.95395e+000	9799090	9872150	13678400	74060.1			91	0.5	89.4	17.7338	1383	-9.77821e+006	-9.86967e+006	-1.36892e+007	1.95395e+000	9778210	9869670	13689200	74042.4
1384	-9.82270e+006	-9.86416e+006	-1.34112e+007	2.33477e+000	9822700	9864160	13411200	86721.3			84.6	0.5	93.3	268.013	1384	-9.81361e+006	-9.85587e+006	-1.33824e+007	2.33477e+000	9813610	9855870	13382400	86453.3
1385	-9.81694e+006	-9.89421e+006	-1.33576e+007	1.66107e+000	9816940	9894210	13357600	61512.5			82.9	0.5	93.6	227.996	1385	-9.80675e+006	-9.89319e+006	-1.33170e+007	1.66107e+000	9806750	9893190	13317000	61284.5
1386	-9.80945e+006	-9.92246e+006	-1.32988e+007	1.78358e+000	9809450	9922460	13298800	65814.4			81.5	0.5	93.6	309.777	1386	-9.79695e+006	-9.92706e+006	-1.32431e+007	1.78358e+000	9796950	9927060	13243100	65504.6
1387	-9.98262e+006	-1.00846e+007	-1.43632e+007	1.47869e+000	9982620	10084600	14363200	60202.1			56.5	0.5	64.8	-113.638	1387	-9.97034e+006	-1.00887e+007	-1.43921e+007	1.47869e+000	9970340	10088700	14392100	60315.7
1388	-9.95669e+006	-1.00619e+007	-1.42964e+007	1.58197e+000	9956690	10061900	14296400	63936.2			55.3	0.5	68.4	-152.782	1388	-9.95561e+006	-1.00684e+007	-1.43240e+007	1.58197e+000	9955610	10068400	14324000	64089
1389	-1.01070e+007	-1.01486e+007	-1.45003e+007	2.37610e+000	10107000	10148600	14500300	98578.7			54.3	0.5	55.7	-57.5563	1389	-1.00960e+007	-1.01492e+007	-1.45138e+007	2.37610e+000	10096000	10149200	14513800	98636.3
1390	-1.01056e+007	-1.01493e+007	-1.45045e+007	1.43126e+000	10105600	10149300	14504500	59396.9			51.2	0.5	55.8	-47.4382	1390	-1.00966e+007	-1.01507e+007	-1.45192e+007	1.43126e+000	10096600	10150700	14519200	59444.3
1391	-1.00933e+007	-1.01406e+007	-1.44815e+007	1.48235e+000	10093300	10140600	14481500	61352.1			50.6	0.5	57	-45.0547	1391	-1.00845e+007	-1.01419e+007	-1.44953e+007	1.48235e+000	10084500	10141900	14495300	61397.2
1392	-9.77550e+006	-9.78622e+006	-1.33508e+007	1.66448e+000	9775500	9786220	13350800	61160.5			57.4	0.5	98.9	88.3042	1392	-9.76597e+006	-9.78155e+006	-1.33412e+007	1.66448e+000	9765970	9781550	13341200	61072.1
1393	-1.00091e+007	-1.00822e+007	-1.43268e+007	1.82778e+000	10009100	10082200	14326800	74283.7			98.3	0.5	65.1	-72.3091	1393	-1.00054e+007	-1.00846e+007	-1.43401e+007	1.82778e+000	10005400	10084600	14340100	74356
1394	-9.75748e+006	-9.77611e+006	-1.33275e+007	9.85540e-001	9757480	9776110	13327500	36097.4			96.7	0.5	101	47.0615	1394	-9.74745e+006	-9.77178e+006	-1.33198e+007	9.85540e-001	9747450	9771780	13319800	36050.3
1395	-9.75492e+006	-9.86419e+006	-1.31342e+007	1.42684e+000	9754920	9864190	13134200	51690.4			74.3	0.5	101	191.983	1395	-9.74591e+006	-9.87819e+006	-1.30833e+007	1.42684e+000	9745910	9878190	13083300	51498.5
1396	-9.83712e+006	-9.90373e+006	-1.37694e+007	1.60021e+000	9837120	9903730	13769400	61286.7			51	0.5	86.4	-9.00445	1396	-9.83205e+006	-9.90367e+006	-1.37743e+007	1.60021e+000	9832050	9903670	13774300	61295.7
1397	-9.92237e+006	-9.99885e+006	-1.40729e+007	1.34839e+000	9922370	9998850	14072900	53322.6			51.7	0.5	76	-88.9596	1397	-9.93079e+006	-1.00042e+007	-1.40863e+007	1.34839e+000	9930790	10004200	14086300	53411.6
1398	-1.00805e+007	-1.01327e+007	-1.44617e+007	1.47540e+000	10080500	10132700	14461700	60916.3			51.6	0.5	58	-48.2826	1398	-1.00709e+007	-1.01340e+007	-1.44767e+007	1.47540e+000	10070900	10134000	14476700	60964.6
1399	-1.00326e+007	-1.00974e+007	-1.43653e+007	1.29862e+000	10032600	10097400	14365300	53025.9			50.7	0.5	62.8	-64.9039	1399	-1.00265e+007	-1.01002e+007	-1.43830e+007	1.29862e+000	10026500	10100200	14383000	53090.8
1400	-1.01379e+007	-1.01564e+007	-1.45011e+007	2.58628e+000	10137900	10156400	14501100	107487			58.5	0.5	54.2	9.70135	1400	-1.01275e+007	-1.01551e+007	-1.45066e+007	2.58628e+000	10127500	10155100	14506600	107477
1401	-1.01276e+007	-1.01561e+007	-1.45106e+007	2.92310e+000	10127600	10156100	14510600	121517			56.7	0.5	54.4	-21.1546	1401	-1.01168e+007	-1.01556e+007	-1.45193e+007	2.92310e+000	10116800	10155600	14519300	121539
1402	-1.01620e+007	-1.03077e+007	-1.43544e+007	1.33964e+000	10162000	10307700	14354400	55488.2			75.4	0.5	51.6	183.398	1402	-1.01543e+007	-1.03273e+007	-1.43034e+007	1.33964e+000	10154300	10327300	14303400	55304.8
1403	-1.01579e+007	-1.02969e+007	-1.43484e+007	1.60013e+000	10157900	10296900	14348400	66203.4			72.1	0.5	52.1	217.848	1403	-1.01501e+007	-1.03145e+007	-1.42989e+007	1.60013e+000	10150100	10314500	14298900	65985.6
1404	-1.01908e+007	-1.02095e+007	-1.46655e+007	7.16642e-001	10190800	10209500	14665500	30300			99.8	0.5	48.2	-13.9434	1404	-1.01851e+007	-1.02103e+007	-1.46743e+007	7.16642e-001	10185100	10210300	14674300	30313.9
1405	-1.01995e+007	-1.02160e+007	-1.46831e+007	7.85181e-001	10199500	10216000	14683100	33264.2			99.5	0.5	47.4	-15.5088	1405	-1.01943e+007	-1.02168e+007	-1.46917e+007	7.85181e-001	10194300	10216800	14691700	33279.8
1406	-1.01974e+007	-1.02129e+007	-1.46728e+007	8.28735e-001	10197400	10212900	14672800	35074			98.6	0.5	47.8	-13.302	1406	-1.01918e+007	-1.02135e+007	-1.46806e+007	8.28735e-001	10191800	10213500	14680600	35087.3
1407	-1.01844e+007	-1.01970e+007	-1.46206e+007	1.12674e+000	10184400	10197000	14620600	47437.4			95.2	0.5	49.5	-4.7557	1407	-1.01776e+007	-1.01966e+007	-1.46260e+007	1.12674e+000	10177600	10196600	14626000	47442.1
1408	-1.01112e+007	-1.01518e+007	-1.45093e+007	1.74862e+000	10111200	10151800	14509300	72619.7			99.9	0.5	55.6	-38.7357	1408	-1.01029e+007	-1.01526e+007	-1.45205e+007	1.74862e+000	10102900	10152600	14520500	72658.4
1409	-1.01262e+007	-1.01626e+007	-1.45383e+007	1.64363e+000	10126200	10162600	14538300	68488.6			100	0.5	54.2	-35.3628	1409	-1.01185e+007	-1.01633e+007	-1.45490e+007	1.64363e+000	10118500	10163300	14549000	68524
1410	-1.01407e+007	-1.01731e+007	-1.45668e+007	1.49956e+000	10140700	10173100	14566800	62690.2			101	0.5	52.9	-28.292	1410	-1.01332e+007	-1.01737e+007	-1.45766e+007	1.49956e+000	10133200	10173700	14576600	62718.5
1411	-1.01543e+007	-1.01833e+007	-1.45950e+007	1.43934e+000	10154300	10183300	14595000	60365.1			102	0.5	51.6	-28.5976	1411	-1.01474e+007	-1.01840e+007	-1.46047e+007	1.43934e+000	10147400	10184000	14604700	60393.7
1412	-9.98467e+006	-1.00580e+007	-1.42525e+007	1.78414e+000	9984670	10058000	14252500	71938.2			98.8	0.5	68.6	-74.9493	1412	-9.98666e+006	-1.00611e+007	-1.42630e+007	1.78414e+000	9986660	10061100	14263000	72013.2
1413	-9.99793e+006	-1.00688e+007	-1.42833e+007	1.86295e+000	9997930	10068800	14283300	75376.2			99.1	0.5	67	-70.8245	1413	-9.99745e+006	-1.00714e+007	-1.42942e+007	1.86295e+000	9997450	10071400	14294200	75447
1414	-9.94194e+006	-1.00177e+007	-1.41304e+007	1.74507e+000	9941940	10017700	14130400	69439.7			98.3	0.5	74.1	-87.4002	1414	-9.95048e+006	-1.00219e+007	-1.41392e+007	1.74507e+000	9950480	10021900	14139200	69527.1
1415	-9.95775e+006	-1.00305e+007	-1.41669e+007	1.82531e+000	9957750	10030500	14166900	72932.8			98.9	0.5	72.3	-79.8178	1415	-9.96492e+006	-1.00342e+007	-1.41747e+007	1.82531e+000	9964920	10034200	14174700	73012.7
1416	-9.97265e+006	-1.00427e+007	-1.42020e+007	1.83369e+000	9972650	10042700	14202000	73557.1			99.4	0.5	70.6	-72.2965	1416	-9.97770e+006	-1.00459e+007	-1.42099e+007	1.83369e+000	9977700	10045900	14209900	73629.3
1417	-9.91532e+006	-9.98880e+006	-1.40389e+007	1.34737e+000	9915320	9988800	14038900	53100			98.7	0.5	77.4	-59.5226	1417	-9.92285e+006	-9.99256e+006	-1.40467e+007	1.34737e+000	9922850	9992560	14046700	53159.5
1418	-9.90090e+006	-9.97222e+006	-1.39856e+007	1.56433e+000	9900900	9972220	13985600	61307.9			99.3	0.5	79.2	-56.2816	1418	-9.90510e+006	-9.97513e+006	-1.39932e+007	1.56433e+000	9905100	9975130	13993200	61364.2
1419	-9.88465e+006	-9.95404e+006	-1.39275e+007	1.89711e+000	9884650	9954040	13927500	73896.6			99.6	0.5	81.1	-68.5787	1419	-9.88665e+006	-9.95675e+006	-1.39366e+007	1.89711e+000	9886650	9956750	13936600	73965.2
1420	-9.85776e+006	-9.92333e+006	-1.38289e+007	1.84994e+000	9857760	9923330	13828900	71315.6			100	0.5	84.4	-41.8947	1420	-9.85549e+006	-9.92473e+006	-1.38369e+007	1.84994e+000	9855490	9924730	13836900	71357.5
1421	-9.87269e+006	-9.93766e+006	-1.38725e+007	1.76471e+000	9872690	9937660	13872500	68355			100	0.5	82.9	-51.6292	1421	-9.87259e+006	-9.93970e+006	-1.38810e+007	1.76471e+000	9872590	9939700	13881000	68406.6
1422	-9.75481e+006	-9.76905e+006	-1.33013e+007	1.13953e+000	9754810	9769050	13301300	41631.7			95.8	0.5	101	61.0774	1422	-9.74588e+006	-9.76436e+006	-1.32911e+007	1.13953e+000	9745880	9764360	13291100	41570.6
1423	-9.76174e+006	-9.76638e+006	-1.32835e+007	1.14261e+000	9761740	9766380	13283500	41694.2			93.2	0.5	102	73.0006	1423	-9.75337e+006	-9.76099e+006	-1.32698e+007	1.14261e+000	9753370	9760990	13269800	41621.2
1424	-9.75537e+006	-9.76370e+006	-1.32789e+007	1.28934e+000	9755370	9763700	13278900	47010.6			94.6	0.5	102	79.3833	1424	-9.74639e+006	-9.75843e+006	-1.32663e+007	1.28934e+000	9746390	9758430	13266300	46931.2
1425	-9.76545e+006	-9.78115e+006	-1.32603e+007	2.44286e+000	9765450	9781150	13260300	89058.1			89.2	0.5	101	200.084	1425	-9.75893e+006	-9.77536e+006	-1.32394e+007	2.44286e+000	9758930	9775360	13239400	88858.1
1426	-9.76564e+006	-9.76693e+006	-1.32753e+007	1.56222e+000	9765640	9766930	13275300	56981.4			91.8	0.5	101	102.371	1426	-9.75990e+006	-9.76024e+006	-1.32602e+007	1.56222e+000	9759900	9760240	13260200	56879
1427	-9.75767e+006	-9.75950e+006	-1.32594e+007	1.32322e+000	9757670	9759500	13259400	48167.2			93	0.5	102	83.2895	1427	-9.75044e+006	-9.75426e+006	-1.32452e+007	1.32322e+000	9750440	9754260	13245200	48083.9
1428	-9.75964e+006	-9.79198e+006	-1.32257e+007	2.19603e+000	9759640	9791980	13225700	79861.5			87.1	0.5	102	206.571	1428	-9.75245e+006	-9.78938e+006	-1.31989e+007	2.19603e+000	9752450	9789380	13198900	79654.9
1429	-9.74909e+006	-9.82566e+006	-1.31489e+007	1.99559e+000	9749090	9825660	13148900	72218.3			81.1	0.5	102	231.757	1429	-9.74101e+006	-9.83337e+006	-1.31081e+007	1.99559e+000	9741010	9833370	13108100	71986.6
1430	-9.74749e+006	-9.81054e+006	-1.31575e+007	1.93007e+000	9747490	9810540	13157500	69836.4			82.9	0.5	103	209.478	1430	-9.73974e+006	-9.81515e+006	-1.31212e+007	1.93007e+000	9739740	9815150	13121200	69627
1431	-9.75362e+006	-9.80252e+006	-1.31905e+007	2.11407e+000	9753620	9802520	13190500	76685.5			84.9	0.5	102	213.939	1431	-9.74617e+006	-9.80383e+006	-1.31588e+007	2.11407e+000	9746170	9803830	13158800	76471.6
1432	-9.74988e+006	-9.84802e+006	-1.31298e+007	1.88240e+000	9749880	9848020	13129800	68098.7			77.7	0.5	102	237.837	1432	-9.74135e+006	-9.86018e+006	-1.30827e+007	1.88240e+000	9741350	9860180	13082700	67860.8
1433	-9.74944e+006	-9.85167e+006	-1.31243e+007	1.72101e+000	9749440	9851670	13124300	62243.3			76.2	0.5	102	223.257	1433	-9.74069e+006	-9.86462e+006	-1.30756e+007	1.72101e+000	9740690	9864620	13075600	62020.1
1434	-9.75330e+006	-9.78183e+006	-1.32099e+007	9.19199e-001	9753300	9781830	13209900	33359.3			62.4	0.5	102	73.4876	1434	-9.74719e+006	-9.77961e+006	-1.31871e+007	9.19199e-001	9747190	9779610	13187100	33285.8
1435	-9.74851e+006	-9.78352e+006	-1.31887e+007	8.81041e-001	9748510	9783520	13188700	31916.3			63.3	0.5	103	74.3598	1435	-9.74214e+006	-9.78218e+006	-1.31639e+007	8.81041e-001	9742140	9782180	13163900	31841.9
1436	-9.74390e+006	-9.78478e+006	-1.31685e+007	8.30863e-001	9743900	9784780	13168500	30045.8			64.2	0.5	103	73.3953	1436	-9.73726e+006	-9.78429e+006	-1.31419e+007	8.30863e-001	9737260	9784290	13141900	29972.4
1437	-9.86113e+006	-9.93289e+006	-1.38646e+007	2.29017e+000	9861130	9932890	13864600	88586.8			51	0.5	83.3	-54.7147	1437	-9.86064e+006	-9.93453e+006	-1.38718e+007	2.29017e+000	9860640	9934530	13871800	88641.6
1438	-9.85299e+006	-9.91999e+006	-1.38200e+007	1.84333e+000	9852990	9919990	13820000	70984.6			50.4	0.5	84.7	-27.6847	1438	-9.85088e+006	-9.92086e+006	-1.38257e+007	1.84333e+000	9850880	9920860	13825700	71012.3
1439	-9.93707e+006	-1.00092e+007	-1.41005e+007	1.27968e+000	9937070	10009200	14100500	50771.9			50.9	0.5	74.6	-84.1645	1439	-9.94588e+006	-1.00145e+007	-1.41136e+007	1.27968e+000	9945880	10014500	14113600	50856
1440	-9.95005e+006	-1.00187e+007	-1.41264e+007	1.19035e+000	9950050	10018700	14126400	47370.9			50.2	0.5	73.3	-78.4854	1440	-9.95820e+006	-1.00240e+007	-1.41399e+007	1.19035e+000	9958200	10024000	14139900	47449.4
1441	-9.96243e+006	-1.00291e+007	-1.41564e+007	1.27376e+000	9962430	10029100	14156400	50860.8			49.6	0.5	71.9	-77.5355	1441	-9.96923e+006	-1.00339e+007	-1.41693e+007	1.27376e+000	9969230	10033900	14169300	50938.4
1442	-9.98352e+006	-1.00486e+007	-1.42150e+007	1.14877e+000	9983520	10048600	14215000	46163.1			49.2	0.5	69.3	-72.1092	1442	-9.98788e+006	-1.00533e+007	-1.42299e+007	1.14877e+000	9987880	10053300	14229900	46235.3
1443	-9.97456e+006	-1.00387e+007	-1.41837e+007	1.18291e+000	9974560	10038700	14183700	47379.7			49	0.5	70.6	-70.1044	1443	-9.98026e+006	-1.00433e+007	-1.41968e+007	1.18291e+000	9980260	10043300	14196800	47449.8
1444	-1.00130e+007	-1.00761e+007	-1.42980e+007	1.21120e+000	10013000	10076100	14298000	49110.5			49	0.5	65.6	-65.5173	1444	-1.00117e+007	-1.00797e+007	-1.43139e+007	1.21120e+000	10011700	10079700	14313900	49176
1445	-9.99485e+006	-1.00568e+007	-1.42372e+007	1.02660e+000	9994850	10056800	14237200	41360.9			48.5	0.5	68.1	-59.9881	1445	-9.99742e+006	-1.00610e+007	-1.42520e+007	1.02660e+000	9997420	10061000	14252000	41420.9
1446	-1.00047e+007	-1.00657e+007	-1.42638e+007	1.07067e+000	10004700	10065700	14263800	43261.6			48.4	0.5	67	-55.1872	1446	-1.00052e+007	-1.00693e+007	-1.42779e+007	1.07067e+000	10005200	10069300	14277900	43316.8
1447	-1.00231e+007	-1.00870e+007	-1.43327e+007	1.30784e+000	10023100	10087000	14332700	53221.1			49.7	0.5	64.2	-65.2295	1447	-1.00190e+007	-1.00901e+007	-1.43491e+007	1.30784e+000	10019000	10090100	14349100	53286.3
1448	-1.01642e+007	-1.03041e+007	-1.43669e+007	1.54826e+000	10164200	10304100	14366900	64185.8			73.9	0.5	51.3	210.058	1448	-1.01565e+007	-1.03228e+007	-1.43169e+007	1.54826e+000	10156500	10322800	14316900	63975.8
1449	-1.01942e+007	-1.01980e+007	-1.45958e+007	1.21237e+000	10194200	10198000	14595800	50970			91.5	0.5	49.5	18.2399	1449	-1.01925e+007	-1.01927e+007	-1.45951e+007	1.21237e+000	10192500	10192700	14595100	50951.7
1450	-1.02059e+007	-1.02100e+007	-1.46317e+007	1.06785e+000	10205900	10210000	14631700	45063.5			92.2	0.5	48.2	10.0628	1450	-1.02049e+007	-1.02055e+007	-1.46319e+007	1.06785e+000	10204900	10205500	14631900	45053.4
1451	-1.02097e+007	-1.02108e+007	-1.46463e+007	9.38887e-001	10209700	10210800	14646300	39673.2			93	0.5	47.8	5.39034	1451	-1.02060e+007	-1.02089e+007	-1.46477e+007	9.38887e-001	10206000	10208900	14647700	39667.8
1452	-1.01980e+007	-1.02037e+007	-1.46346e+007	1.04091e+000	10198000	10203700	14634600	43909.3			94.1	0.5	48.6	1.12337	1452	-1.01922e+007	-1.02031e+007	-1.46379e+007	1.04091e+000	10192200	10203100	14637900	43908.1
1453	-9.82128e+006	-9.84273e+006	-1.35359e+007	1.76889e+000	9821280	9842730	13535900	66275.6			62.5	0.5	91.7	91.1301	1453	-9.80292e+006	-9.83745e+006	-1.35327e+007	1.76889e+000	9802920	9837450	13532700	66184.4
1454	-9.79898e+006	-9.88443e+006	-1.37287e+007	1.67222e+000	9798980	9884430	13728700	63669.7			57.8	0.5	88.2	-23.1237	1454	-9.78295e+006	-9.88400e+006	-1.37430e+007	1.67222e+000	9782950	9884000	13743000	63692.8
1455	-9.96891e+006	-1.00882e+007	-1.43914e+007	8.86601e-001	9968910	10088200	14391400	36159.4			89.5	0.5	64	-50.1003	1455	-9.94576e+006	-1.00898e+007	-1.44213e+007	8.86601e-001	9945760	10089800	14421300	36209.5
1456	-1.00908e+007	-1.01156e+007	-1.43818e+007	1.41767e+000	10090800	10115600	14381800	58156.5			87.6	0.5	58.8	34.6725	1456	-1.00731e+007	-1.01123e+007	-1.43861e+007	1.41767e+000	10073100	10112300	14386100	58121.8
1457	-1.00207e+007	-1.01034e+007	-1.44017e+007	2.13137e+000	10020700	10103400	14401700	87251.8			58.6	0.5	61.5	-100.526	1457	-1.00021e+007	-1.01048e+007	-1.44263e+007	2.13137e+000	10002100	10104800	14426300	87352.3
1458	-1.00546e+007	-1.01143e+007	-1.44124e+007	2.47839e+000	10054600	10114300	14412400	101742			59.5	0.5	59.6	-38.3336	1458	-1.00353e+007	-1.01135e+007	-1.44287e+007	2.47839e+000	10035300	10113500	14428700	101780
1459	-9.80780e+006	-9.90529e+006	-1.38051e+007	2.05004e+000	9807800	9905290	13805100	78634.5			56.8	0.5	86.3	-66.9274	1459	-9.79562e+006	-9.90652e+006	-1.38223e+007	2.05004e+000	9795620	9906520	13822300	78701.4
1460	-9.81987e+006	-9.87339e+006	-1.33904e+007	2.26184e+000	9819870	9873390	13390400	83901.9			65.9	0.5	93.4	241.973	1460	-9.81143e+006	-9.86614e+006	-1.33632e+007	2.26184e+000	9811430	9866140	13363200	83660
1461	-9.83496e+006	-9.84745e+006	-1.34780e+007	2.12860e+000	9834960	9847450	13478000	79461.1			64.4	0.5	92.1	165.701	1461	-9.82810e+006	-9.83303e+006	-1.34644e+007	2.12860e+000	9828100	9833030	13464400	79295.4
1462	-9.79866e+006	-9.92831e+006	-1.32488e+007	2.27889e+000	9798660	9928310	13248800	83744.9			69.7	0.5	95.2	355.177	1462	-9.78779e+006	-9.93784e+006	-1.31949e+007	2.27889e+000	9787790	9937840	13194900	83389.7
1463	-9.81084e+006	-9.91308e+006	-1.33138e+007	2.47953e+000	9810840	9913080	13313800	91566			68.1	0.5	93.9	346.976	1463	-9.80066e+006	-9.91519e+006	-1.32701e+007	2.47953e+000	9800660	9915190	13270100	91219
1464	-9.79509e+006	-9.96219e+006	-1.32004e+007	2.04259e+000	9795090	9962190	13200400	74892.6			72.1	0.5	95.3	365.589	1464	-9.78310e+006	-9.98067e+006	-1.31329e+007	2.04259e+000	9783100	9980670	13132900	74527.1
1465	-9.79354e+006	-9.96236e+006	-1.31938e+007	1.90637e+000	9793540	9962360	13193800	69857.6			77.6	0.5	95.4	351.408	1465	-9.78129e+006	-9.98318e+006	-1.31230e+007	1.90637e+000	9781290	9983180	13123000	69506.2
1466	-9.79414e+006	-9.98023e+006	-1.31784e+007	2.02226e+000	9794140	9980230	13178400	74084.3			75.9	0.5	95.2	393.298	1466	-9.78131e+006	-1.00038e+007	-1.31024e+007	2.02226e+000	9781310	10003800	13102400	73691
1467	-9.79593e+006	-9.98944e+006	-1.31765e+007	2.09118e+000	9795930	9989440	13176500	76640			74.2	0.5	94.9	413.844	1467	-9.78287e+006	-1.00136e+007	-1.30990e+007	2.09118e+000	9782870	10013600	13099000	76226.2
1468	-9.80126e+006	-9.95036e+006	-1.32374e+007	1.83827e+000	9801260	9950360	13237400	67575.6			79.6	0.5	94.5	334.171	1468	-9.78882e+006	-9.96494e+006	-1.31720e+007	1.83827e+000	9788820	9964940	13172000	67241.4
1469	-9.80282e+006	-9.89026e+006	-1.37487e+007	2.10888e+000	9802820	9890260	13748700	80458.3			92.5	0.5	87.9	-27.172	1469	-9.78444e+006	-9.88956e+006	-1.37642e+007	2.10888e+000	9784440	9889560	13764200	80485.4
1470	-9.94188e+006	-1.00715e+007	-1.43503e+007	1.62332e+000	9941880	10071500	14350300	65868.1			92.2	0.5	67.6	-157.447	1470	-9.93692e+006	-1.00776e+007	-1.43803e+007	1.62332e+000	9936920	10077600	14380300	66025.6
1471	-9.93595e+006	-1.00813e+007	-1.43963e+007	8.76932e-001	9935950	10081300	14396300	35716.4			89.3	0.5	65.4	-75.4136	1471	-9.91405e+006	-1.00850e+007	-1.44335e+007	8.76932e-001	9914050	10085000	14433500	35791.8
1472	-1.01261e+007	-1.02055e+007	-1.43099e+007	1.65136e+000	10126100	10205500	14309900	67747.9			83.3	0.5	56.2	169.648	1472	-1.01190e+007	-1.02046e+007	-1.42817e+007	1.65136e+000	10119000	10204600	14281700	67578.3
1473	-1.01191e+007	-1.01695e+007	-1.43172e+007	1.52372e+000	10119100	10169500	14317200	62425.9			84.3	0.5	57.2	130.501	1473	-1.01126e+007	-1.01622e+007	-1.42979e+007	1.52372e+000	10112600	10162200	14297900	62295.4
1474	-1.01178e+007	-1.01272e+007	-1.43541e+007	1.50180e+000	10117800	10127200	14354100	61582.1			86	0.5	58	79.9316	1474	-1.01129e+007	-1.01134e+007	-1.43480e+007	1.50180e+000	10112900	10113400	14348000	61502.1
1475	-1.00945e+007	-1.01404e+007	-1.44792e+007	1.82749e+000	10094500	10140400	14479200	75626.8			99.4	0.5	57.1	-43.9657	1475	-1.00857e+007	-1.01412e+007	-1.44913e+007	1.82749e+000	10085700	10141200	14491300	75670.8
1476	-1.00770e+007	-1.01288e+007	-1.44493e+007	1.85237e+000	10077000	10128800	14449300	76382.8			98.9	0.5	58.6	-45.7291	1476	-1.00677e+007	-1.01296e+007	-1.44619e+007	1.85237e+000	10067700	10129600	14461900	76428.6
1477	-9.84500e+006	-9.90975e+006	-1.37862e+007	1.83564e+000	9845000	9909750	13786200	70441.7			99.9	0.5	85.9	-37.133	1477	-9.84105e+006	-9.91084e+006	-1.37946e+007	1.83564e+000	9841050	9910840	13794600	70478.8
1478	-9.83268e+006	-9.89563e+006	-1.37408e+007	1.64886e+000	9832680	9895630	13740800	62971.5			99.6	0.5	87.3	-21.2907	1478	-9.82624e+006	-9.89599e+006	-1.37487e+007	1.64886e+000	9826240	9895990	13748700	62992.8
1479	-9.75007e+006	-9.83923e+006	-1.31393e+007	1.96499e+000	9750070	9839230	13139300	71108.9			79.3	0.5	102	239.575	1479	-9.74171e+006	-9.84955e+006	-1.30949e+007	1.96499e+000	9741710	9849550	13094900	70869.3
1480	-9.75774e+006	-9.86029e+006	-1.31496e+007	1.07010e+000	9757740	9860290	13149600	38811.3			71.6	0.5	101	138.066	1480	-9.74898e+006	-9.87209e+006	-1.31020e+007	1.07010e+000	9748980	9872090	13102000	38673.2
1481	-9.75744e+006	-9.85247e+006	-1.31562e+007	1.07407e+000	9757440	9852470	13156200	38959.7			70.5	0.5	101	132.307	1481	-9.74902e+006	-9.86286e+006	-1.31114e+007	1.07407e+000	9749020	9862860	13111400	38827.4
1482	-9.75694e+006	-9.84315e+006	-1.31635e+007	1.00517e+000	9756940	9843150	13163500	36463.5			69.4	0.5	101	119.108	1482	-9.74869e+006	-9.85103e+006	-1.31219e+007	1.00517e+000	9748690	9851030	13121900	36344.4
1483	-9.76998e+006	-9.78586e+006	-1.32741e+007	1.07354e+000	9769980	9785860	13274100	39197.8			61	0.5	101	79.1425	1483	-9.76407e+006	-9.78007e+006	-1.32557e+007	1.07354e+000	9764070	9780070	13255700	39118.6
1484	-9.77601e+006	-9.78343e+006	-1.33011e+007	1.18192e+000	9776010	9783430	13301100	43254.5			60	0.5	99.9	79.7309	1484	-9.77045e+006	-9.77619e+006	-1.32856e+007	1.18192e+000	9770450	9776190	13285600	43174.7
1485	-9.78856e+006	-9.83255e+006	-1.35271e+007	1.78739e+000	9788560	9832550	13527100	66786			51	0.5	94.1	37.4759	1485	-9.77968e+006	-9.83028e+006	-1.35267e+007	1.78739e+000	9779680	9830280	13526700	66748.5
1486	-9.79665e+006	-9.84609e+006	-1.35743e+007	1.82107e+000	9796650	9846090	13574300	68368.1			51.3	0.5	92.6	30.2845	1486	-9.78728e+006	-9.84409e+006	-1.35755e+007	1.82107e+000	9787280	9844090	13575500	68337.8
1487	-9.80515e+006	-9.86026e+006	-1.36237e+007	1.85577e+000	9805150	9860260	13623700	70017.3			51.5	0.5	91.1	18.472	1487	-9.79602e+006	-9.85876e+006	-1.36267e+007	1.85577e+000	9796020	9858760	13626700	69998.8
1488	-9.81384e+006	-9.87451e+006	-1.36733e+007	1.66301e+000	9813840	9874510	13673300	63057.9			51.7	0.5	89.5	6.78696	1488	-9.80550e+006	-9.87349e+006	-1.36775e+007	1.66301e+000	9805500	9873490	13677500	63051.1
1489	-9.88050e+006	-9.96428e+006	-1.39735e+007	2.09446e+000	9880500	9964280	13973500	81900.8			52.8	0.5	80.2	-106.356	1489	-9.88494e+006	-9.96823e+006	-1.39852e+007	2.09446e+000	9884940	9968230	13985200	82007.2
1490	-9.89173e+006	-9.98525e+006	-1.40480e+007	2.04434e+000	9891730	9985250	14048000	80526			54	0.5	78.1	-150.005	1490	-9.90053e+006	-9.99116e+006	-1.40633e+007	2.04434e+000	9900530	9991160	14063300	80676
1491	-9.89520e+006	-9.97907e+006	-1.40192e+007	1.91004e+000	9895200	9979070	14019200	75057.4			52.8	0.5	78.6	-114.013	1491	-9.90201e+006	-9.98384e+006	-1.40319e+007	1.91004e+000	9902010	9983840	14031900	75171.5
1492	-1.00524e+007	-1.01149e+007	-1.44171e+007	1.41488e+000	10052400	10114900	14417100	58100			52.2	0.5	60.3	-65.4982	1492	-1.00434e+007	-1.01172e+007	-1.44355e+007	1.41488e+000	10043400	10117200	14435500	58165.5
1493	-1.01182e+007	-1.01574e+007	-1.45252e+007	1.31298e+000	10118200	10157400	14525200	54624.3			51.8	0.5	54.8	-38.4926	1493	-1.01092e+007	-1.01586e+007	-1.45388e+007	1.31298e+000	10109200	10158600	14538800	54662.8
1494	-1.01145e+007	-1.01543e+007	-1.45160e+007	1.59770e+000	10114500	10154300	14516000	66403			53.1	0.5	55.1	-42.66	1494	-1.01049e+007	-1.01552e+007	-1.45293e+007	1.59770e+000	10104900	10155200	14529300	66445.6
1495	-1.01508e+007	-1.01564e+007	-1.44883e+007	2.32610e+000	10150800	10156400	14488300	96633.6			60.1	0.5	54	41.9625	1495	-1.01416e+007	-1.01543e+007	-1.44891e+007	2.32610e+000	10141600	10154300	14489100	96591.7
1496	-1.01567e+007	-1.01677e+007	-1.44729e+007	2.13835e+000	10156700	10167700	14472900	88796.4			61.8	0.5	53.6	78.4063	1496	-1.01536e+007	-1.01608e+007	-1.44671e+007	2.13835e+000	10153600	10160800	14467100	88718
1497	-1.01583e+007	-1.01882e+007	-1.44587e+007	1.65684e+000	10158300	10188200	14458700	68793.7			63.3	0.5	53.2	89.3283	1497	-1.01543e+007	-1.01842e+007	-1.44463e+007	1.65684e+000	10154300	10184200	14446300	68704.4
1498	-1.01601e+007	-1.02084e+007	-1.44457e+007	1.24149e+000	10160100	10208400	14445700	51547			64.7	0.5	52.8	83.2546	1498	-1.01555e+007	-1.02078e+007	-1.44275e+007	1.24149e+000	10155500	10207800	14427500	51463.7
1499	-1.01579e+007	-1.02237e+007	-1.44216e+007	1.21611e+000	10157900	10223700	14421600	50429.9			65.9	0.5	52.7	104.165	1499	-1.01523e+007	-1.02259e+007	-1.43964e+007	1.21611e+000	10152300	10225900	14396400	50325.8
1500	-1.01550e+007	-1.02385e+007	-1.43950e+007	1.68825e+000	10155000	10238500	14395000	69904.3			67.1	0.5	52.9	169.7	1500	-1.01486e+007	-1.02437e+007	-1.43637e+007	1.68825e+000	10148600	10243700	14363700	69734.6
1501	-1.01512e+007	-1.02548e+007	-1.43633e+007	1.82858e+000	10151200	10254800	14363300	75575.1			68.5	0.5	53	213.841	1501	-1.01440e+007	-1.02634e+007	-1.43251e+007	1.82858e+000	10144000	10263400	14325100	75361.2
1502	-1.01799e+007	-1.01979e+007	-1.46290e+007	9.49713e-001	10179900	10197900	14629000	40003.7			97.2	0.5	49.5	-9.78826	1502	-1.01731e+007	-1.01980e+007	-1.46360e+007	9.49713e-001	10173100	10198000	14636000	40013.5
1503	-1.01603e+007	-1.02258e+007	-1.44295e+007	1.65440e+000	10160300	10225800	14429500	68660			84.1	0.5	52.5	133.328	1503	-1.01550e+007	-1.02274e+007	-1.44061e+007	1.65440e+000	10155000	10227400	14406100	68526.7
1504	-1.01628e+007	-1.02472e+007	-1.44182e+007	1.69454e+000	10162800	10247200	14418200	70340.1			82.7	0.5	52	158.361	1504	-1.01570e+007	-1.02530e+007	-1.43885e+007	1.69454e+000	10157000	10253000	14388500	70181.8
1505	-1.01654e+007	-1.02687e+007	-1.44072e+007	1.64394e+000	10165400	10268700	14407200	68256			81.1	0.5	51.6	175.402	1505	-1.01590e+007	-1.02787e+007	-1.43711e+007	1.64394e+000	10159000	10278700	14371100	68080.6
1506	-1.01665e+007	-1.02846e+007	-1.43959e+007	1.79574e+000	10166500	10284600	14395900	74551.5			79.4	0.5	51.3	212.39	1506	-1.01596e+007	-1.02982e+007	-1.43542e+007	1.79574e+000	10159600	10298200	14354200	74339.1
1507	-9.87506e+006	-9.96884e+006	-1.39976e+007	2.11879e+000	9875060	9968840	13997600	83005.4			54	0.5	79.9	-132.068	1507	-9.88025e+006	-9.97366e+006	-1.40121e+007	2.11879e+000	9880250	9973660	14012100	83137.5
1508	-9.80115e+006	-9.85696e+006	-1.36142e+007	1.77898e+000	9801150	9856960	13614200	67046.8			59.5	0.5	90.8	31.5121	1508	-9.78281e+006	-9.85409e+006	-1.36209e+007	1.77898e+000	9782810	9854090	13620900	67015.3
1509	-9.82352e+006	-9.91798e+006	-1.38413e+007	2.23209e+000	9823520	9917980	13841300	85974.3			94.6	0.5	85.2	-87.9563	1509	-9.81245e+006	-9.91979e+006	-1.38597e+007	2.23209e+000	9812450	9919790	13859700	86062.3
1510	-9.83658e+006	-9.93438e+006	-1.38952e+007	2.19518e+000	9836580	9934380	13895200	85026.6			94.9	0.5	83.6	-114.449	1510	-9.82977e+006	-9.93743e+006	-1.39145e+007	2.19518e+000	9829770	9937430	13914500	85141.1
1511	-9.85295e+006	-9.95117e+006	-1.39475e+007	2.09812e+000	9852950	9951170	13947500	81725.4			95.4	0.5	81.9	-126.371	1511	-9.85127e+006	-9.95524e+006	-1.39658e+007	2.09812e+000	9851270	9955240	13965800	81851.7
1512	-9.87270e+006	-9.96841e+006	-1.39982e+007	2.08661e+000	9872700	9968410	13998200	81738.2			95.8	0.5	80.1	-137.172	1512	-9.87625e+006	-9.97333e+006	-1.40147e+007	2.08661e+000	9876250	9973330	14014700	81875.4
1513	-9.89519e+006	-9.98617e+006	-1.40483e+007	2.22091e+000	9895190	9986170	14048300	87500.4			96.4	0.5	78.1	-142.632	1513	-9.90241e+006	-9.99129e+006	-1.40620e+007	2.22091e+000	9902410	9991290	14062000	87643
1514	-1.00206e+007	-1.01021e+007	-1.43965e+007	1.06639e+000	10020600	10102100	14396500	43634.5			89.9	0.5	61.6	-29.9662	1514	-1.00004e+007	-1.01021e+007	-1.44168e+007	1.06639e+000	10000400	10102100	14416800	43664.5
1515	-1.00397e+007	-1.01070e+007	-1.43975e+007	1.03100e+000	10039700	10107000	14397500	42234.2			89.4	0.5	60.7	-14.4873	1515	-1.00191e+007	-1.01060e+007	-1.44142e+007	1.03100e+000	10019100	10106000	14414200	42248.7
1516	-1.01362e+007	-1.03138e+007	-1.42427e+007	1.71236e+000	10136200	10313800	14242700	70268.4			73.5	0.5	54.1	286.807	1516	-1.01265e+007	-1.03369e+007	-1.41803e+007	1.71236e+000	10126500	10336900	14180300	69981.6
1517	-1.01358e+007	-1.01380e+007	-1.44169e+007	2.52912e+000	10135800	10138000	14416900	104341			62.4	0.5	56	93.7217	1517	-1.01274e+007	-1.01323e+007	-1.44133e+007	2.52912e+000	10127400	10132300	14413300	104248
1518	-1.01800e+007	-1.01920e+007	-1.45438e+007	1.38992e+000	10180000	10192000	14543800	58151.9			89.5	0.5	51	37.7615	1518	-1.01777e+007	-1.01866e+007	-1.45397e+007	1.38992e+000	10177700	10186600	14539700	58114.2
1519	-1.01770e+007	-1.01987e+007	-1.45246e+007	1.55559e+000	10177000	10198700	14524600	64998.6			88.2	0.5	51.2	57.3809	1519	-1.01741e+007	-1.01945e+007	-1.45171e+007	1.55559e+000	10174100	10194500	14517100	64941.2
1520	-1.01681e+007	-1.02133e+007	-1.44737e+007	1.48541e+000	10168100	10213300	14473700	61841.5			85.8	0.5	52	89.1497	1520	-1.01639e+007	-1.02119e+007	-1.44580e+007	1.48541e+000	10163900	10211900	14458000	61752.3
1521	-1.01738e+007	-1.02085e+007	-1.45018e+007	1.77437e+000	10173800	10208500	14501800	74032.8			86.9	0.5	51.5	84.2625	1521	-1.01704e+007	-1.02061e+007	-1.44902e+007	1.77437e+000	10170400	10206100	14490200	73948.6
1522	-9.79396e+006	-9.83902e+006	-1.35481e+007	1.86824e+000	9793960	9839020	13548100	69962			99.4	0.5	93.5	38.3374	1522	-9.78300e+006	-9.83659e+006	-1.35492e+007	1.86824e+000	9783000	9836590	13549200	69923.6
1523	-9.78740e+006	-9.82757e+006	-1.35079e+007	1.41754e+000	9787400	9827570	13507900	52870.9			99.5	0.5	94.9	39.3739	1523	-9.77590e+006	-9.82458e+006	-1.35072e+007	1.41754e+000	9775900	9824580	13507200	52831.6
1524	-9.78097e+006	-9.81699e+006	-1.34711e+007	1.26178e+000	9780970	9816990	13471100	46887			99.7	0.5	96.1	38.2302	1524	-9.76969e+006	-9.81384e+006	-1.34695e+007	1.26178e+000	9769690	9813840	13469500	46848.8
1525	-9.77297e+006	-9.80596e+006	-1.34340e+007	1.19844e+000	9772970	9805960	13434000	44362.8			99.8	0.5	97.3	41.6942	1525	-9.76208e+006	-9.80251e+006	-1.34308e+007	1.19844e+000	9762080	9802510	13430800	44321.1
1526	-9.76660e+006	-9.79628e+006	-1.34008e+007	9.58063e-001	9766600	9796280	13400800	35344.6			99.6	0.5	98.4	37.0519	1526	-9.75530e+006	-9.79251e+006	-1.33967e+007	9.58063e-001	9755300	9792510	13396700	35307.6
1527	-9.80155e+006	-9.86428e+006	-1.36438e+007	2.05607e+000	9801550	9864280	13643800	77698.9			89.5	0.5	90	59.9397	1527	-9.77843e+006	-9.86019e+006	-1.36502e+007	2.05607e+000	9778430	9860190	13650200	77639
1528	-9.81441e+006	-9.85482e+006	-1.35923e+007	2.09634e+000	9814410	9854820	13592300	78912.9			87.9	0.5	90.7	108.429	1528	-9.79239e+006	-9.84923e+006	-1.35914e+007	2.09634e+000	9792390	9849230	13591400	78804.4
1529	-9.83632e+006	-9.84119e+006	-1.35146e+007	2.36962e+000	9836320	9841190	13514600	88691.9			86.2	0.5	91.5	201.279	1529	-9.81829e+006	-9.83351e+006	-1.35013e+007	2.36962e+000	9818290	9833510	13501300	88490.7
1530	-9.83164e+006	-9.86971e+006	-1.34422e+007	2.28385e+000	9831640	9869710	13442200	85095.4			84.3	0.5	92.1	258.205	1530	-9.82254e+006	-9.85929e+006	-1.34154e+007	2.28385e+000	9822540	9859290	13415400	84837.2
1531	-9.82445e+006	-9.91644e+006	-1.33661e+007	1.85744e+000	9824450	9916440	13366100	68929.9			82.5	0.5	92.7	264.123	1531	-9.81401e+006	-9.91679e+006	-1.33231e+007	1.85744e+000	9814010	9916790	13323100	68665.7
1532	-9.96467e+006	-1.00739e+007	-1.43373e+007	1.39187e+000	9964670	10073900	14337300	56482.2			56.2	0.5	66.5	-123.98	1532	-9.95670e+006	-1.00792e+007	-1.43670e+007	1.39187e+000	9956700	10079200	14367000	56606.2
1533	-9.99304e+006	-1.00926e+007	-1.43854e+007	1.71305e+000	9993040	10092600	14385400	69920.4			57.8	0.5	63.3	-111.469	1533	-9.97557e+006	-1.00954e+007	-1.44142e+007	1.71305e+000	9975570	10095400	14414200	70031.9
1534	-9.94513e+006	-1.00510e+007	-1.42633e+007	1.66125e+000	9945130	10051000	14263300	66901			55.2	0.5	70.1	-174.545	1534	-9.94960e+006	-1.00586e+007	-1.42899e+007	1.66125e+000	9949600	10058600	14289900	67075.6
1535	-9.93410e+006	-1.00394e+007	-1.42268e+007	1.85702e+000	9934100	10039400	14226800	74497.7			55.2	0.5	71.8	-197.244	1535	-9.94247e+006	-1.00474e+007	-1.42514e+007	1.85702e+000	9942470	10047400	14251400	74694.9
1536	-9.92228e+006	-1.00260e+007	-1.41839e+007	2.39986e+000	9922280	10026000	14183900	95845.3			55.1	0.5	73.7	-256.901	1536	-9.93445e+006	-1.00345e+007	-1.42064e+007	2.39986e+000	9934450	10034500	14206400	96102.2
1537	-9.90497e+006	-1.00085e+007	-1.41299e+007	2.46636e+000	9904970	10008500	14129900	97934.1			55.1	0.5	75.7	-242.983	1537	-9.91758e+006	-1.00165e+007	-1.41498e+007	2.46636e+000	9917580	10016500	14149800	98177.1
1538	-9.76997e+006	-9.78481e+006	-1.33505e+007	1.96707e+000	9769970	9784810	13350500	72253			56.2	0.5	99.2	95.9106	1538	-9.76088e+006	-9.78048e+006	-1.33419e+007	1.96707e+000	9760880	9780480	13341900	72157.1
1539	-9.76687e+006	-9.78728e+006	-1.33638e+007	1.61205e+000	9766870	9787280	13363800	59273			54.8	0.5	99	73.5831	1539	-9.75722e+006	-9.78315e+006	-1.33565e+007	1.61205e+000	9757220	9783150	13356500	59199.4
1540	-9.76835e+006	-9.79317e+006	-1.33863e+007	1.97133e+000	9768350	9793170	13386300	72637.9			53.5	0.5	98.5	75.0521	1540	-9.75899e+006	-9.78960e+006	-1.33811e+007	1.97133e+000	9758990	9789600	13381100	72562.9
1541	-9.77360e+006	-9.80769e+006	-1.34404e+007	1.48968e+000	9773600	9807690	13440400	55177.7			50.1	0.5	97	41.667	1541	-9.76460e+006	-9.80488e+006	-1.34380e+007	1.48968e+000	9764600	9804880	13438000	55136.1
1542	-9.76799e+006	-9.79424e+006	-1.33911e+007	1.70538e+000	9767990	9794240	13391100	62864.4			52.3	0.5	98.5	63.9718	1542	-9.75857e+006	-9.79072e+006	-1.33861e+007	1.70538e+000	9758570	9790720	13386100	62800.4
1543	-1.01964e+007	-1.02146e+007	-1.46808e+007	7.95198e-001	10196400	10214600	14680800	33676.2			100	0.5	47.6	-16.5107	1543	-1.01913e+007	-1.02155e+007	-1.46896e+007	7.95198e-001	10191300	10215500	14689600	33692.7
1544	-1.00243e+007	-1.00925e+007	-1.43539e+007	1.96259e+000	10024300	10092500	14353900	80020.2			98.7	0.5	63.6	-69.0586	1544	-1.00188e+007	-1.00944e+007	-1.43671e+007	1.96259e+000	10018800	10094400	14367100	80089.2
1545	-1.00412e+007	-1.01037e+007	-1.43827e+007	1.94577e+000	10041200	10103700	14382700	79609.8			99.1	0.5	62.1	-61.0754	1545	-1.00343e+007	-1.01052e+007	-1.43957e+007	1.94577e+000	10034300	10105200	14395700	79670.8
1546	-1.00585e+007	-1.01152e+007	-1.44122e+007	1.91489e+000	10058500	10115200	14412200	78624.5			99.6	0.5	60.5	-52.4531	1546	-1.00508e+007	-1.01163e+007	-1.44246e+007	1.91489e+000	10050800	10116300	14424600	78677
1547	-9.75644e+006	-9.77721e+006	-1.33330e+007	9.17137e-001	9756440	9777210	13333000	33606.7			97.8	0.5	101	44.5006	1547	-9.74607e+006	-9.77279e+006	-1.33253e+007	9.17137e-001	9746070	9772790	13325300	33562.2
1548	-9.75695e+006	-9.77977e+006	-1.33430e+007	8.92071e-001	9756950	9779770	13343000	32718.9			98.9	0.5	100	38.7767	1548	-9.74661e+006	-9.77573e+006	-1.33368e+007	8.92071e-001	9746610	9775730	13336800	32680.1
1549	-9.75914e+006	-9.78443e+006	-1.33598e+007	9.20276e-001	9759140	9784430	13359800	33809.4			99.7	0.5	99.8	37.5045	1549	-9.74854e+006	-9.78056e+006	-1.33546e+007	9.20276e-001	9748540	9780560	13354600	33771.9
1550	-9.75239e+006	-9.85620e+006	-1.31318e+007	1.20325e+000	9752390	9856200	13131800	43559.4			73.1	0.5	102	158.186	1550	-9.74345e+006	-9.86842e+006	-1.30831e+007	1.20325e+000	9743450	9868420	13083100	43401.2
1551	-9.75848e+006	-9.78053e+006	-1.32324e+007	9.73155e-001	9758480	9780530	13232400	35386.8			61.5	0.5	102	75.2889	1551	-9.75243e+006	-9.77657e+006	-1.32116e+007	9.73155e-001	9752430	9776570	13211600	35311.5
1552	-9.77321e+006	-9.77648e+006	-1.33133e+007	1.58594e+000	9773210	9776480	13313300	58068.6			58.2	0.5	99.9	96.7495	1552	-9.76485e+006	-9.77131e+006	-1.33005e+007	1.58594e+000	9764850	9771310	13300500	57971.8
1553	-9.77502e+006	-9.81002e+006	-1.34485e+007	1.41365e+000	9775020	9810020	13448500	52404.5			49.1	0.5	96.8	37.0029	1553	-9.76697e+006	-9.80744e+006	-1.34460e+007	1.41365e+000	9766970	9807440	13446000	52367.5
1554	-9.82730e+006	-9.88966e+006	-1.37218e+007	1.62214e+000	9827300	9889660	13721800	61825.9			50.7	0.5	87.9	0.0383513	1554	-9.82107e+006	-9.88913e+006	-1.37258e+007	1.62214e+000	9821070	9889130	13725800	61825.8
1555	-9.87248e+006	-9.94707e+006	-1.39112e+007	2.41133e+000	9872480	9947070	13911200	93724.6			51.4	0.5	81.8	-79.6585	1555	-9.87387e+006	-9.94952e+006	-1.39198e+007	2.41133e+000	9873870	9949520	13919800	93804.2
1556	-9.91097e+006	-9.98701e+006	-1.40359e+007	1.53494e+000	9910970	9987010	14035900	60461.2			51.6	0.5	77.4	-91.3955	1556	-9.91864e+006	-9.99183e+006	-1.40480e+007	1.53494e+000	9918640	9991830	14048000	60552.5
1557	-1.00679e+007	-1.01239e+007	-1.44385e+007	1.55324e+000	10067900	10123900	14438500	63955.6			51.3	0.5	59.2	-60.579	1557	-1.00592e+007	-1.01257e+007	-1.44547e+007	1.55324e+000	10059200	10125700	14454700	64016.2
1558	-1.00440e+007	-1.01062e+007	-1.43899e+007	1.39219e+000	10044000	10106200	14389900	57005.4			50.8	0.5	61.6	-65.7053	1558	-1.00366e+007	-1.01087e+007	-1.44076e+007	1.39219e+000	10036600	10108700	14407600	57071.1
1559	-1.01245e+007	-1.01581e+007	-1.45219e+007	2.64019e+000	10124500	10158100	14521900	109846			55	0.5	54.3	-45.691	1559	-1.01142e+007	-1.01584e+007	-1.45330e+007	2.64019e+000	10114200	10158400	14533000	109892
1560	-1.01602e+007	-1.02834e+007	-1.43713e+007	1.67861e+000	10160200	10283400	14371300	69535.8			70.5	0.5	52	210.009	1560	-1.01529e+007	-1.02976e+007	-1.43272e+007	1.67861e+000	10152900	10297600	14327200	69325.8
1561	-1.02071e+007	-1.02216e+007	-1.46986e+007	8.70619e-001	10207100	10221600	14698600	36948.4			99.3	0.5	46.7	-13.8024	1561	-1.02019e+007	-1.02222e+007	-1.47061e+007	8.70619e-001	10201900	10222200	14706100	36962.2
1562	-1.01943e+007	-1.02093e+007	-1.46610e+007	8.76251e-001	10194300	10209300	14661000	37040.9			97.7	0.5	48.1	-10.8241	1562	-1.01884e+007	-1.02096e+007	-1.46680e+007	8.76251e-001	10188400	10209600	14668000	37051.7
1563	-1.01875e+007	-1.02011e+007	-1.46343e+007	1.05779e+000	10187500	10201100	14634300	44595			96	0.5	49	-7.53692	1563	-1.01811e+007	-1.02010e+007	-1.46402e+007	1.05779e+000	10181100	10201000	14640200	44602.5
1564	-1.02244e+007	-1.02354e+007	-1.47375e+007	5.22864e-001	10224400	10235400	14737500	22285.6			99.3	0.5	45	-9.56257	1564	-1.02203e+007	-1.02362e+007	-1.47450e+007	5.22864e-001	10220300	10236200	14745000	22295.1
1565	-1.02170e+007	-1.02300e+007	-1.47230e+007	5.20428e-001	10217000	10230000	14723000	22145.1			99.6	0.5	45.7	-8.69391	1565	-1.02125e+007	-1.02307e+007	-1.47303e+007	5.20428e-001	10212500	10230700	14730300	22153.8
1566	-1.02219e+007	-1.02346e+007	-1.47368e+007	5.31273e-001	10221900	10234600	14736800	22639.6			100	0.5	45.2	-10.1374	1566	-1.02177e+007	-1.02354e+007	-1.47446e+007	5.31273e-001	10217700	10235400	14744600	22649.7
1567	-1.02104e+007	-1.02257e+007	-1.47120e+007	7.96013e-001	10210400	10225700	14712000	33827.5			100	0.5	46.2	-14.4305	1567	-1.02057e+007	-1.02265e+007	-1.47198e+007	7.96013e-001	10205700	10226500	14719800	33841.9
1568	-1.01090e+007	-1.01500e+007	-1.45040e+007	1.76392e+000	10109000	10150000	14504000	73212.5			101	0.5	55.8	-39.8418	1568	-1.01013e+007	-1.01508e+007	-1.45150e+007	1.76392e+000	10101300	10150800	14515000	73252.3
1569	-1.01248e+007	-1.01614e+007	-1.45349e+007	1.68901e+000	10124800	10161400	14534900	70353.2			102	0.5	54.4	-36.7784	1569	-1.01175e+007	-1.01622e+007	-1.45454e+007	1.68901e+000	10117500	10162200	14545400	70390
1570	-1.01395e+007	-1.01724e+007	-1.45649e+007	1.52291e+000	10139500	10172400	14564900	63651.8			102	0.5	53	-31.1511	1570	-1.01326e+007	-1.01731e+007	-1.45748e+007	1.52291e+000	10132600	10173100	14574800	63683
1571	-1.01671e+007	-1.01932e+007	-1.46225e+007	1.33570e+000	10167100	10193200	14622500	56191.7			102	0.5	50.4	-29.2245	1571	-1.01609e+007	-1.01941e+007	-1.46323e+007	1.33570e+000	10160900	10194100	14632300	56220.9
1572	-1.01819e+007	-1.02043e+007	-1.46531e+007	1.14365e+000	10181900	10204300	14653100	48279			102	0.5	49	-25.1846	1572	-1.01761e+007	-1.02052e+007	-1.46627e+007	1.14365e+000	10176100	10205200	14662700	48304.1
1573	-1.01532e+007	-1.01827e+007	-1.45937e+007	1.44963e+000	10153200	10182700	14593700	60786.1			103	0.5	51.7	-30.1178	1573	-1.01467e+007	-1.01835e+007	-1.46034e+007	1.44963e+000	10146700	10183500	14603400	60816.2
1574	-1.00120e+007	-1.00795e+007	-1.43130e+007	1.90549e+000	10012000	10079500	14313000	77359.9			99.5	0.5	65.5	-66.19	1574	-1.00091e+007	-1.00816e+007	-1.43245e+007	1.90549e+000	10009100	10081600	14324500	77426.1
1575	-9.98681e+006	-1.00543e+007	-1.42352e+007	1.86668e+000	9986810	10054300	14235200	75160.1			99.8	0.5	68.9	-68.5063	1575	-9.98913e+006	-1.00571e+007	-1.42440e+007	1.86668e+000	9989130	10057100	14244000	75228.6
1576	-1.00003e+007	-1.00656e+007	-1.42679e+007	1.90682e+000	10000300	10065600	14267900	77056.3			100	0.5	67.3	-62.9425	1576	-1.00005e+007	-1.00679e+007	-1.42770e+007	1.90682e+000	10000500	10067900	14277000	77119.2
1577	-9.92895e+006	-1.00015e+007	-1.40772e+007	2.00446e+000	9928950	10001500	14077200	79326.8			98.9	0.5	75.9	-89.5707	1577	-9.93650e+006	-1.00053e+007	-1.40851e+007	2.00446e+000	9936500	10005300	14085100	79416.4
1578	-9.94428e+006	-1.00142e+007	-1.41138e+007	1.98701e+000	9944280	10014200	14113800	78960.6			99.3	0.5	74.2	-83.2258	1578	-9.95197e+006	-1.00178e+007	-1.41208e+007	1.98701e+000	9951970	10017800	14120800	79043.9
1579	-9.95976e+006	-1.00269e+007	-1.41501e+007	1.89809e+000	9959760	10026900	14150100	75736.4			99.9	0.5	72.6	-65.3281	1579	-9.96619e+006	-1.00298e+007	-1.41558e+007	1.89809e+000	9966190	10029800	14155800	75801.7
1580	-9.97413e+006	-1.00391e+007	-1.41855e+007	1.90742e+000	9974130	10039100	14185500	76409.4			100	0.5	70.9	-62.606	1580	-9.97914e+006	-1.00418e+007	-1.41916e+007	1.90742e+000	9979140	10041800	14191600	76472
1581	-9.90183e+006	-9.96804e+006	-1.39676e+007	1.68103e+000	9901830	9968040	13967600	65779.1			100	0.5	79.5	-55.4761	1581	-9.90567e+006	-9.97069e+006	-1.39746e+007	1.68103e+000	9905670	9970690	13974600	65834.6
1582	-9.91785e+006	-9.98634e+006	-1.40263e+007	1.63771e+000	9917850	9986340	14026300	64479.1			99.7	0.5	77.6	-59.143	1582	-9.92415e+006	-9.98941e+006	-1.40326e+007	1.63771e+000	9924150	9989410	14032600	64538.2
1583	-9.88668e+006	-9.95066e+006	-1.39117e+007	1.69159e+000	9886680	9950660	13911700	65805.6			101	0.5	81.4	-48.2163	1583	-9.88839e+006	-9.95281e+006	-1.39188e+007	1.69159e+000	9888390	9952810	13918800	65853.9
1584	-9.86388e+006	-9.92375e+006	-1.38245e+007	1.67019e+000	9863880	9923750	13824500	64383.4			101	0.5	84.4	-33.9065	1584	-9.86180e+006	-9.92501e+006	-1.38317e+007	1.67019e+000	9861800	9925010	13831700	64417.3
1585	-9.87474e+006	-9.93546e+006	-1.38615e+007	1.38664e+000	9874740	9935460	13861500	53664			101	0.5	83	-33.5812	1585	-9.87486e+006	-9.93719e+006	-1.38684e+007	1.38664e+000	9874860	9937190	13868400	53697.6
1586	-9.75209e+006	-9.76893e+006	-1.33035e+007	1.13224e+000	9752090	9768930	13303500	41366.8			97.1	0.5	102	56.0631	1586	-9.74260e+006	-9.76450e+006	-1.32949e+007	1.13224e+000	9742600	9764500	13294900	41310.7
1587	-9.74832e+006	-9.76091e+006	-1.32745e+007	1.44605e+000	9748320	9760910	13274500	52680.8			96.1	0.5	102	76.9974	1587	-9.74056e+006	-9.75634e+006	-1.32636e+007	1.44605e+000	9740560	9756340	13263600	52603.8
1588	-9.76038e+006	-9.76856e+006	-1.32521e+007	2.15748e+000	9760380	9768560	13252100	78535.5			90.9	0.5	102	157.091	1588	-9.75449e+006	-9.76255e+006	-1.32341e+007	2.15748e+000	9754490	9762550	13234100	78378.4
1589	-9.75011e+006	-9.75605e+006	-1.32529e+007	1.55623e+000	9750110	9756050	13252900	56589.6			94.5	0.5	103	96.7078	1589	-9.74203e+006	-9.75080e+006	-1.32395e+007	1.55623e+000	9742030	9750800	13239500	56492.9
1590	-9.75288e+006	-9.75542e+006	-1.32346e+007	1.75886e+000	9752880	9755420	13234600	63872.2			92.5	0.5	103	114.44	1590	-9.74755e+006	-9.74913e+006	-1.32191e+007	1.75886e+000	9747550	9749130	13219100	63757.8
1591	-9.75564e+006	-9.77695e+006	-1.32243e+007	2.16517e+000	9755640	9776950	13224300	78657			88.8	0.5	102	178.502	1591	-9.74917e+006	-9.77262e+006	-1.32022e+007	2.16517e+000	9749170	9772620	13202200	78478.5
1592	-9.74501e+006	-9.79498e+006	-1.31629e+007	2.01294e+000	9745010	9794980	13162900	72800.8			84.6	0.5	103	204.012	1592	-9.73760e+006	-9.79683e+006	-1.31307e+007	2.01294e+000	9737600	9796830	13130700	72596.8
1593	-9.75056e+006	-9.78617e+006	-1.31944e+007	2.08221e+000	9750560	9786170	13194400	75480.7			86.7	0.5	103	197.008	1593	-9.74342e+006	-9.78484e+006	-1.31665e+007	2.08221e+000	9743420	9784840	13166500	75283.7
1594	-9.74150e+006	-9.83094e+006	-1.31126e+007	1.75909e+000	9741500	9830940	13112600	63471.6			77.9	0.5	103	216.257	1594	-9.73309e+006	-9.84152e+006	-1.30676e+007	1.75909e+000	9733090	9841520	13067600	63255.3
1595	-9.74053e+006	-9.81284e+006	-1.31267e+007	1.93223e+000	9740530	9812840	13126700	69729.7			81.1	0.5	104	217.801	1595	-9.73263e+006	-9.81996e+006	-1.30873e+007	1.93223e+000	9732630	9819960	13087300	69511.9
1596	-9.73881e+006	-9.80004e+006	-1.31325e+007	1.99079e+000	9738810	9800040	13132500	71823.9			82.7	0.5	104	210.12	1596	-9.73127e+006	-9.80488e+006	-1.30969e+007	1.99079e+000	9731270	9804880	13096900	71613.7
1597	-9.74099e+006	-9.83427e+006	-1.31072e+007	1.62112e+000	9740990	9834270	13107200	58476.8			76.4	0.5	103	201.989	1597	-9.73250e+006	-9.84552e+006	-1.30612e+007	1.62112e+000	9732500	9845520	13061200	58274.8
1598	-9.74768e+006	-9.84893e+006	-1.31198e+007	1.50436e+000	9747680	9848930	13119800	54376.5			74.8	0.5	102	195.257	1598	-9.73891e+006	-9.86168e+006	-1.30712e+007	1.50436e+000	9738910	9861680	13071200	54181.2
1599	-9.74249e+006	-9.77497e+006	-1.31726e+007	8.61158e-001	9742490	9774970	13172600	31134.1			62.9	0.5	104	69.5298	1599	-9.73640e+006	-9.77407e+006	-1.31486e+007	8.61158e-001	9736400	9774070	13148600	31064.6
1600	-9.73795e+006	-9.77592e+006	-1.31531e+007	8.15778e-001	9737950	9775920	13153100	29442.9			63.8	0.5	104	70.3006	1600	-9.73148e+006	-9.77546e+006	-1.31271e+007	8.15778e-001	9731480	9775460	13127100	29372.6
1601	-9.73899e+006	-9.78440e+006	-1.31489e+007	7.55885e-001	9738990	9784400	13148900	27285.1			65	0.5	104	69.3977	1601	-9.73218e+006	-9.78491e+006	-1.31205e+007	7.55885e-001	9732180	9784910	13120500	27215.7
1602	-9.74713e+006	-9.77441e+006	-1.31921e+007	9.07068e-001	9747130	9774410	13192100	32850.9			62.1	0.5	103	70.0973	1602	-9.74119e+006	-9.77202e+006	-1.31702e+007	9.07068e-001	9741190	9772020	13170200	32780.8
1603	-9.84244e+006	-9.90574e+006	-1.37723e+007	1.74566e+000	9842440	9905740	13772300	66895.3			50	0.5	86.2	-10.4521	1603	-9.83862e+006	-9.90582e+006	-1.37765e+007	1.74566e+000	9838620	9905820	13776500	66905.8
1604	-9.85932e+006	-9.92160e+006	-1.38203e+007	1.86128e+000	9859320	9921600	13820300	71703.8			49.2	0.5	84.4	-24.111	1604	-9.85782e+006	-9.92240e+006	-1.38250e+007	1.86128e+000	9857820	9922400	13825000	71727.9
1605	-9.87076e+006	-9.93544e+006	-1.38654e+007	1.78268e+000	9870760	9935440	13865400	68999.5			49.6	0.5	83	-39.4948	1605	-9.87136e+006	-9.93706e+006	-1.38714e+007	1.78268e+000	9871360	9937060	13871400	69038.9
1606	-9.92668e+006	-9.99759e+006	-1.40635e+007	1.37223e+000	9926680	9997590	14063500	54233.1			50.7	0.5	76	-80.517	1606	-9.93485e+006	-1.00024e+007	-1.40750e+007	1.37223e+000	9934850	10002400	14075000	54313.6
1607	-9.94132e+006	-1.00083e+007	-1.40924e+007	1.31620e+000	9941320	10008300	14092400	52195.7			50	0.5	74.6	-76.9081	1607	-9.94906e+006	-1.00130e+007	-1.41041e+007	1.31620e+000	9949060	10013000	14104100	52272.7
1608	-9.95444e+006	-1.00185e+007	-1.41213e+007	1.27689e+000	9954440	10018500	14121300	50804.3			49.3	0.5	73.2	-74.3911	1608	-9.96168e+006	-1.00232e+007	-1.41332e+007	1.27689e+000	9961680	10023200	14133200	50878.7
1609	-9.96680e+006	-1.00289e+007	-1.41512e+007	1.21687e+000	9966800	10028900	14151200	48578.7			48.7	0.5	71.8	-67.2652	1609	-9.97272e+006	-1.00332e+007	-1.41631e+007	1.21687e+000	9972720	10033200	14163100	48645.9
1610	-9.98639e+006	-1.00477e+007	-1.42085e+007	1.04891e+000	9986390	10047700	14208500	42132.7			48.3	0.5	69.3	-59.8281	1610	-9.99023e+006	-1.00520e+007	-1.42221e+007	1.04891e+000	9990230	10052000	14222100	42192.6
1611	-9.97844e+006	-1.00385e+007	-1.41791e+007	1.09585e+000	9978440	10038500	14179100	43884.2			48.1	0.5	70.5	-54.9223	1611	-9.98322e+006	-1.00424e+007	-1.41902e+007	1.09585e+000	9983220	10042400	14190200	43939.1
1612	-9.99681e+006	-1.00554e+007	-1.42295e+007	8.53426e-001	9996810	10055400	14229500	34364.2			47.6	0.5	68.3	-46.2064	1612	-9.99957e+006	-1.00593e+007	-1.42430e+007	8.53426e-001	9999570	10059300	14243000	34410.4
1613	-1.00056e+007	-1.00635e+007	-1.42538e+007	9.38159e-001	10005600	10063500	14253800	37875.8			47.5	0.5	67.2	-48.5826	1613	-1.00072e+007	-1.00672e+007	-1.42673e+007	9.38159e-001	10007200	10067200	14267300	37924.4
1614	-1.00148e+007	-1.00741e+007	-1.42881e+007	1.18617e+000	10014800	10074100	14288100	48058.3			48.1	0.5	65.8	-57.8307	1614	-1.00140e+007	-1.00774e+007	-1.43022e+007	1.18617e+000	10014000	10077400	14302200	48116.2
1615	-1.00245e+007	-1.00851e+007	-1.43234e+007	1.33582e+000	10024500	10085100	14323400	54319.4			48.7	0.5	64.4	-67.5213	1615	-1.00221e+007	-1.00883e+007	-1.43390e+007	1.33582e+000	10022100	10088300	14339000	54386.9
1616	-1.00348e+007	-1.00961e+007	-1.43579e+007	1.39458e+000	10034800	10096100	14357900	56913.8			49.6	0.5	63	-68.248	1616	-1.00298e+007	-1.00990e+007	-1.43746e+007	1.39458e+000	10029800	10099000	14374600	56982.1
1617	-1.00815e+007	-1.01322e+007	-1.44586e+007	1.43686e+000	10081500	10132200	14458600	59312.2			50.2	0.5	58.1	-54.5351	1617	-1.00736e+007	-1.01340e+007	-1.44740e+007	1.43686e+000	10073600	10134000	14474000	59366.7
1618	-1.01177e+007	-1.01570e+007	-1.45240e+007	8.38374e-001	10117700	10157000	14524000	34874.6			48.6	0.5	55	-24.0934	1618	-1.01104e+007	-1.01583e+007	-1.45364e+007	8.38374e-001	10110400	10158300	14536400	34898.6
1619	-1.01579e+007	-1.01680e+007	-1.45288e+007	2.33983e+000	10157900	10168000	14528800	97585.6			58.5	0.5	52.7	14.7882	1619	-1.01495e+007	-1.01668e+007	-1.45323e+007	2.33983e+000	10149500	10166800	14532300	97570.8
1620	-1.01496e+007	-1.01689e+007	-1.45406e+007	2.57023e+000	10149600	10168900	14540600	107257			56.9	0.5	52.9	-12.3624	1620	-1.01408e+007	-1.01684e+007	-1.45474e+007	2.57023e+000	10140800	10168400	14547400	107269
1621	-1.01675e+007	-1.02973e+007	-1.43875e+007	1.54017e+000	10167500	10297300	14387500	63939.9			72.3	0.5	51.1	195.718	1621	-1.01603e+007	-1.03141e+007	-1.43412e+007	1.54017e+000	10160300	10314100	14341200	63744.2
1622	-1.01700e+007	-1.03047e+007	-1.43899e+007	1.27775e+000	10170000	10304700	14389900	53078.7			75.4	0.5	50.7	165.874	1622	-1.01627e+007	-1.03228e+007	-1.43420e+007	1.27775e+000	10162700	10322800	14342000	52912.8
1623	-1.01744e+007	-1.03039e+007	-1.44088e+007	1.51407e+000	10174400	10303900	14408800	62995.6			74	0.5	50.4	186.624	1623	-1.01675e+007	-1.03214e+007	-1.43632e+007	1.51407e+000	10167500	10321400	14363200	62809
1624	-1.01793e+007	-1.03042e+007	-1.44286e+007	1.50297e+000	10179300	10304200	14428600	62641.9			75.6	0.5	49.8	180.168	1624	-1.01726e+007	-1.03211e+007	-1.43844e+007	1.50297e+000	10172600	10321100	14384400	62461.7
1625	-1.01915e+007	-1.02012e+007	-1.45815e+007	1.28756e+000	10191500	10201200	14581500	54073.3			90.4	0.5	49.7	26.6787	1625	-1.01897e+007	-1.01964e+007	-1.45788e+007	1.28756e+000	10189700	10196400	14578800	54046.6
1626	-1.02030e+007	-1.02114e+007	-1.46182e+007	1.12229e+000	10203000	10211400	14618200	47309.1			91.2	0.5	48.4	18.4038	1626	-1.02015e+007	-1.02071e+007	-1.46164e+007	1.12229e+000	10201500	10207100	14616400	47290.7
1627	-1.02139e+007	-1.02216e+007	-1.46526e+007	9.16405e-001	10213900	10221600	14652600	38767			92	0.5	47.2	10.2512	1627	-1.02128e+007	-1.02180e+007	-1.46518e+007	9.16405e-001	10212800	10218000	14651800	38756.7
1628	-1.02177e+007	-1.02224e+007	-1.46673e+007	7.46342e-001	10217700	10222400	14667300	31614.4			92.8	0.5	46.8	5.08615	1628	-1.02169e+007	-1.02186e+007	-1.46678e+007	7.46342e-001	10216900	10218600	14667800	31609.3
1629	-1.02117e+007	-1.02129e+007	-1.46586e+007	1.00661e+000	10211700	10212900	14658600	42582.3			93.8	0.5	47.5	1.79286	1629	-1.02070e+007	-1.02124e+007	-1.46610e+007	1.00661e+000	10207000	10212400	14661000	42580.5
1630	-1.01989e+007	-1.02066e+007	-1.46454e+007	1.07895e+000	10198900	10206600	14645400	45558.9			94.9	0.5	48.3	-2.36864	1630	-1.01931e+007	-1.02062e+007	-1.46496e+007	1.07895e+000	10193100	10206200	14649600	45561.3
1631	-1.02059e+007	-1.02191e+007	-1.46894e+007	8.30345e-001	10205900	10219100	14689400	35208.9			98.3	0.5	47	-10.7788	1631	-1.02005e+007	-1.02194e+007	-1.46963e+007	8.30345e-001	10200500	10219400	14696300	35219.7
1632	-1.02156e+007	-1.02276e+007	-1.47144e+007	6.79128e-001	10215600	10227600	14714400	28874.4			98.9	0.5	45.9	-10.1489	1632	-1.02107e+007	-1.02281e+007	-1.47215e+007	6.79128e-001	10210700	10228100	14721500	28884.6
1633	-9.85229e+006	-9.95827e+006	-1.39772e+007	2.02062e+000	9852290	9958270	13977200	78913.4			55.4	0.5	81.2	-131.896	1633	-9.85393e+006	-9.96299e+006	-1.39948e+007	2.02062e+000	9853930	9962990	13994800	79045.3
1634	-9.88859e+006	-9.99194e+006	-1.40785e+007	2.09514e+000	9888590	9991940	14078500	82737.4			55.1	0.5	77.7	-183.071	1634	-9.89888e+006	-9.99895e+006	-1.40968e+007	2.09514e+000	9898880	9998950	14096800	82920.5
1635	-9.80783e+006	-9.85608e+006	-1.36040e+007	1.79930e+000	9807830	9856080	13604000	67776.7			61.2	0.5	90.6	53.5019	1635	-9.78728e+006	-9.85219e+006	-1.36086e+007	1.79930e+000	9787280	9852190	13608600	67723.2
1636	-9.79774e+006	-9.87772e+006	-1.37025e+007	1.76283e+000	9797740	9877720	13702500	66956.4			58.8	0.5	88.8	-8.9512	1636	-9.77933e+006	-9.87648e+006	-1.37158e+007	1.76283e+000	9779330	9876480	13715800	66965.3
1637	-9.98858e+006	-1.00926e+007	-1.43899e+007	1.08432e+000	9988580	10092600	14389900	44264.7			89.3	0.5	63	-46.4314	1637	-9.96516e+006	-1.00933e+007	-1.44162e+007	1.08432e+000	9965160	10093300	14416200	44311.2
1638	-1.00625e+007	-1.01087e+007	-1.43817e+007	1.30258e+000	10062500	10108700	14381700	53351.8			88.1	0.5	59.9	11.3015	1638	-1.00418e+007	-1.01062e+007	-1.43922e+007	1.30258e+000	10041800	10106200	14392200	53340.5
1639	-1.01310e+007	-1.02228e+007	-1.43126e+007	2.66429e+000	10131000	10222800	14312600	109435			67.3	0.5	55.5	298.375	1639	-1.01236e+007	-1.02263e+007	-1.42790e+007	2.66429e+000	10123600	10226300	14279000	109137
1640	-1.01292e+007	-1.02647e+007	-1.42632e+007	2.21570e+000	10129200	10264700	14263200	90833			69.5	0.5	55.2	322.967	1640	-1.01201e+007	-1.02764e+007	-1.42146e+007	2.21570e+000	10120100	10276400	14214600	90510
1641	-1.01278e+007	-1.02988e+007	-1.42234e+007	1.98177e+000	10127800	10298800	14223400	81119.1			71.5	0.5	55.1	330.618	1641	-1.01179e+007	-1.03184e+007	-1.41634e+007	1.98177e+000	10117900	10318400	14163400	80788.4
1642	-1.01229e+007	-1.03166e+007	-1.41858e+007	1.68522e+000	10122900	10316600	14185800	68825.5			77.3	0.5	55.4	305.492	1642	-1.01123e+007	-1.03402e+007	-1.41188e+007	1.68522e+000	10112300	10340200	14118800	68520.1
1643	-1.01238e+007	-1.03258e+007	-1.41803e+007	1.65225e+000	10123800	10325800	14180300	67482.3			75.4	0.5	55.2	309.423	1643	-1.01130e+007	-1.03520e+007	-1.41098e+007	1.65225e+000	10113000	10352000	14109800	67172.8
1644	-1.00116e+007	-1.00996e+007	-1.43953e+007	1.40825e+000	10011600	10099600	14395300	57588.3			59.5	0.5	61.8	-55.4286	1644	-9.98979e+006	-1.01002e+007	-1.44197e+007	1.40825e+000	9989790	10100200	14419700	57643.7
1645	-1.00888e+007	-1.01224e+007	-1.44113e+007	2.84723e+000	10088800	10122400	14411300	117091			61	0.5	58.1	18.1893	1645	-1.00724e+007	-1.01204e+007	-1.44198e+007	2.84723e+000	10072400	10120400	14419800	117073
1646	-1.01291e+007	-1.01736e+007	-1.43540e+007	2.76081e+000	10129100	10173600	14354000	113499			65.1	0.5	56.1	222.675	1646	-1.01231e+007	-1.01676e+007	-1.43353e+007	2.76081e+000	10123100	10167600	14335300	113276
1647	-9.94948e+006	-1.00641e+007	-1.43126e+007	1.55382e+000	9949480	10064100	14312600	62863.8			56.2	0.5	68.1	-158.78	1647	-9.94649e+006	-1.00708e+007	-1.43429e+007	1.55382e+000	9946490	10070800	14342900	63022.6
1648	-9.80048e+006	-9.90069e+006	-1.37937e+007	2.08307e+000	9800480	9900690	13793700	79785.8			58.1	0.5	86.7	-61.6917	1648	-9.78456e+006	-9.90139e+006	-1.38124e+007	2.08307e+000	9784560	9901390	13812400	79847.5
1649	-9.82352e+006	-9.85020e+006	-1.35643e+007	1.89445e+000	9823520	9850200	13564300	71171.4			63	0.5	90.8	97.7269	1649	-9.80313e+006	-9.84476e+006	-1.35624e+007	1.89445e+000	9803130	9844760	13562400	71073.7
1650	-9.82721e+006	-9.89150e+006	-1.34023e+007	2.50209e+000	9827210	9891500	13402300	93014.9			66.5	0.5	92.5	282.491	1650	-9.81837e+006	-9.88447e+006	-1.33732e+007	2.50209e+000	9818370	9884470	13373200	92732.4
1651	-9.80249e+006	-9.95419e+006	-1.32386e+007	1.91375e+000	9802490	9954190	13238600	70374.4			70.4	0.5	94.4	330.171	1651	-9.79059e+006	-9.96679e+006	-1.31774e+007	1.91375e+000	9790590	9966790	13177400	70044.3
1652	-9.81305e+006	-9.93865e+006	-1.32973e+007	1.76663e+000	9813050	9938650	13297300	65244.8			69	0.5	93.2	283.938	1652	-9.80150e+006	-9.94311e+006	-1.32456e+007	1.76663e+000	9801500	9943110	13245600	64960.8
1653	-9.84087e+006	-9.85263e+006	-1.34970e+007	2.13892e+000	9840870	9852630	13497000	80007.8			65	0.5	91.1	176.512	1653	-9.83345e+006	-9.83554e+006	-1.34838e+007	2.13892e+000	9833450	9835540	13483800	79831.3
1654	-9.80012e+006	-9.99132e+006	-1.31918e+007	1.97846e+000	9800120	9991320	13191800	72616.6			72.6	0.5	94.3	394.373	1654	-9.78679e+006	-1.00127e+007	-1.31159e+007	1.97846e+000	9786790	10012700	13115900	72222.2
1655	-9.80030e+006	-9.98409e+006	-1.31997e+007	1.92873e+000	9800300	9984090	13199700	70809.6			77.8	0.5	94.4	387.773	1655	-9.78685e+006	-1.00057e+007	-1.31232e+007	1.92873e+000	9786850	10005700	13123200	70421.8
1656	-9.80099e+006	-1.00096e+007	-1.31771e+007	1.96084e+000	9800990	10009600	13177100	71957.1			76.1	0.5	94.1	415.834	1656	-9.78702e+006	-1.00357e+007	-1.30938e+007	1.96084e+000	9787020	10035700	13093800	71541.3
1657	-9.80218e+006	-1.00221e+007	-1.31694e+007	1.84528e+000	9802180	10022100	13169400	67722.7			74.5	0.5	93.7	399.865	1657	-9.78792e+006	-1.00496e+007	-1.30836e+007	1.84528e+000	9787920	10049600	13083600	67322.8
1658	-9.81075e+006	-9.96802e+006	-1.32585e+007	2.37344e+000	9810750	9968020	13258500	87508.9			79.8	0.5	93.4	449.76	1658	-9.79769e+006	-9.98163e+006	-1.31915e+007	2.37344e+000	9797690	9981630	13191500	87059.1
1659	-9.79489e+006	-9.88509e+006	-1.37355e+007	2.45745e+000	9794890	9885090	13735500	93602.5			90.9	0.5	88	1.89009	1659	-9.77141e+006	-9.88296e+006	-1.37503e+007	2.45745e+000	9771410	9882960	13750300	93600.6
1660	-9.92587e+006	-1.00726e+007	-1.43707e+007	1.71492e+000	9925870	10072600	14370700	69650.1			91	0.5	67.7	-194.227	1660	-9.91867e+006	-1.00796e+007	-1.44065e+007	1.71492e+000	9918670	10079600	14406500	69844.3
1661	-9.93007e+006	-1.00646e+007	-1.43339e+007	1.64076e+000	9930070	10064600	14333900	66436.1			92.2	0.5	69	-178.759	1661	-9.93085e+006	-1.00721e+007	-1.43637e+007	1.64076e+000	9930850	10072100	14363700	66614.9
1662	-9.91099e+006	-1.00766e+007	-1.44022e+007	1.30988e+000	9910990	10076600	14402200	53305.4			89.3	0.5	66.9	-152.13	1662	-9.89419e+006	-1.00829e+007	-1.44445e+007	1.30988e+000	9894190	10082900	14444500	53457.5
1663	-9.91881e+006	-1.00792e+007	-1.44050e+007	1.03774e+000	9918810	10079200	14405000	42259.1			88.6	0.5	66	-102.753	1663	-9.89504e+006	-1.00837e+007	-1.44468e+007	1.03774e+000	9895040	10083700	14446800	42361.8
1664	-9.95309e+006	-1.00846e+007	-1.43928e+007	9.25076e-001	9953090	10084600	14392800	37700.6			88.8	0.5	64.5	-61.7144	1664	-9.92784e+006	-1.00868e+007	-1.44267e+007	9.25076e-001	9927840	10086800	14426700	37762.3
1665	-1.01112e+007	-1.01347e+007	-1.43200e+007	1.48224e+000	10111200	10134700	14320000	60623.7			85	0.5	58.4	100.778	1665	-1.01054e+007	-1.01216e+007	-1.43093e+007	1.48224e+000	10105400	10121600	14309300	60523
1666	-1.00938e+007	-1.01100e+007	-1.43560e+007	1.42804e+000	10093800	10110000	14356000	58459.1			86.6	0.5	59.2	50.5256	1666	-1.00755e+007	-1.01060e+007	-1.43576e+007	1.42804e+000	10075500	10106000	14357600	58408.5
1667	-1.01177e+007	-1.02176e+007	-1.42634e+007	1.47164e+000	10117700	10217600	14263400	60171.5			82.4	0.5	56.8	177.882	1667	-1.01095e+007	-1.02192e+007	-1.42284e+007	1.47164e+000	10109500	10219200	14228400	59993.6
1668	-1.01119e+007	-1.01814e+007	-1.42761e+007	1.40249e+000	10111900	10181400	14276100	57291.2			83.4	0.5	57.8	145.447	1668	-1.01043e+007	-1.01756e+007	-1.42507e+007	1.40249e+000	10104300	10175600	14250700	57145.8
1669	-1.00450e+007	-1.01088e+007	-1.43995e+007	1.70184e+000	10045000	10108800	14399500	69747.3			60.4	0.5	60.3	-30.4266	1669	-1.00243e+007	-1.01081e+007	-1.44173e+007	1.70184e+000	10024300	10108100	14417300	69777.7
1670	-9.99161e+006	-1.00934e+007	-1.43902e+007	1.37566e+000	9991610	10093400	14390200	56168.7			59.3	0.5	63.1	-86.0059	1670	-9.97105e+006	-1.00957e+007	-1.44202e+007	1.37566e+000	9971050	10095700	14420200	56254.7
1671	-1.00060e+007	-1.00973e+007	-1.43915e+007	1.34744e+000	10006000	10097300	14391500	55066.2			60.2	0.5	62.2	-55.0794	1671	-9.98247e+006	-1.00978e+007	-1.44174e+007	1.34744e+000	9982470	10097800	14417400	55121.3
1672	-9.80682e+006	-9.90434e+006	-1.38022e+007	2.37995e+000	9806820	9904340	13802200	91260			92.8	0.5	86.5	-66.5401	1672	-9.78984e+006	-9.90481e+006	-1.38211e+007	2.37995e+000	9789840	9904810	13821100	91326.6
1673	-1.01287e+007	-1.01652e+007	-1.45466e+007	7.43043e-001	10128700	10165200	14546600	30988.5			48.1	0.5	53.9	-18.9842	1673	-1.01214e+007	-1.01663e+007	-1.45581e+007	7.43043e-001	10121400	10166300	14558100	31007.5
1674	-1.01882e+007	-1.02088e+007	-1.46652e+007	9.89479e-001	10188200	10208800	14665200	41828.8			101	0.5	48.3	-20.7143	1674	-1.01825e+007	-1.02097e+007	-1.46744e+007	9.89479e-001	10182500	10209700	14674400	41849.5
1675	-1.00930e+007	-1.01386e+007	-1.44733e+007	1.83306e+000	10093000	10138600	14473300	75812			101	0.5	57.3	-43.1371	1675	-1.00848e+007	-1.01394e+007	-1.44849e+007	1.83306e+000	10084800	10139400	14484900	75855.1
1676	-1.00758e+007	-1.01268e+007	-1.44423e+007	1.86833e+000	10075800	10126800	14442300	76988.6			100	0.5	58.9	-49.3573	1676	-1.00678e+007	-1.01278e+007	-1.44546e+007	1.86833e+000	10067800	10127800	14454600	77038
1677	-9.84978e+006	-9.90899e+006	-1.37783e+007	2.22963e+000	9849780	9908990	13778300	85523.8			101	0.5	86	-32.5957	1677	-9.84595e+006	-9.90970e+006	-1.37850e+007	2.22963e+000	9845950	9909700	13785000	85556.4
1678	-9.83399e+006	-9.89218e+006	-1.37254e+007	2.22292e+000	9833990	9892180	13725400	84784.3			101	0.5	87.8	-19.8394	1678	-9.82809e+006	-9.89231e+006	-1.37318e+007	2.22292e+000	9828090	9892310	13731800	84804.1
1679	-9.77297e+006	-9.80614e+006	-1.34347e+007	1.31310e+000	9772970	9806140	13434700	48610.3			101	0.5	97.4	47.0907	1679	-9.76206e+006	-9.80260e+006	-1.34312e+007	1.31310e+000	9762060	9802600	13431200	48563.2
1680	-9.76432e+006	-9.79546e+006	-1.33997e+007	8.75179e-001	9764320	9795460	13399700	32279.3			101	0.5	98.5	31.1189	1680	-9.75429e+006	-9.79201e+006	-1.33957e+007	8.75179e-001	9754290	9792010	13395700	32248.2
1681	-9.76383e+006	-9.79196e+006	-1.33859e+007	1.10500e+000	9763830	9791960	13385900	40703.6			100	0.5	99.1	41.1166	1681	-9.75333e+006	-9.78837e+006	-1.33817e+007	1.10500e+000	9753330	9788370	13381700	40662.5
1682	-9.74135e+006	-9.82335e+006	-1.31196e+007	1.85541e+000	9741350	9823350	13119600	66957.9			79.4	0.5	103	221.704	1682	-9.73310e+006	-9.83247e+006	-1.30767e+007	1.85541e+000	9733100	9832470	13076700	66736.2
1683	-9.75112e+006	-9.84884e+006	-1.31340e+007	1.11449e+000	9751120	9848840	13134000	40335.7			71.9	0.5	102	140.787	1683	-9.74251e+006	-9.86003e+006	-1.30876e+007	1.11449e+000	9742510	9860030	13087600	40195
1684	-9.75039e+006	-9.84119e+006	-1.31387e+007	1.08873e+000	9750390	9841190	13138700	39401.5			70.8	0.5	102	132.065	1684	-9.74208e+006	-9.85117e+006	-1.30947e+007	1.08873e+000	9742080	9851170	13094700	39269.4
1685	-9.74991e+006	-9.83331e+006	-1.31446e+007	1.02687e+000	9749910	9833310	13144600	37164.5			69.7	0.5	102	119.705	1685	-9.74181e+006	-9.84138e+006	-1.31034e+007	1.02687e+000	9741810	9841380	13103400	37044.8
1686	-9.76366e+006	-9.77837e+006	-1.32557e+007	1.13087e+000	9763660	9778370	13255700	41203.4			60.5	0.5	101	81.3034	1686	-9.75789e+006	-9.77293e+006	-1.32376e+007	1.13087e+000	9757890	9772930	13237600	41122.1
1687	-9.76978e+006	-9.77590e+006	-1.32832e+007	1.28089e+000	9769780	9775900	13283200	46779			59.4	0.5	101	85.6016	1687	-9.76428e+006	-9.76907e+006	-1.32676e+007	1.28089e+000	9764280	9769070	13267600	46693.4
1688	-9.78272e+006	-9.82183e+006	-1.34891e+007	1.52203e+000	9782720	9821830	13489100	56655.9			49.5	0.5	95.4	36.1759	1688	-9.77455e+006	-9.81942e+006	-1.34874e+007	1.52203e+000	9774550	9819420	13487400	56619.8
1689	-9.79076e+006	-9.83433e+006	-1.35322e+007	1.65685e+000	9790760	9834330	13532200	61944.9			49.9	0.5	94	35.317	1689	-9.78233e+006	-9.83208e+006	-1.35314e+007	1.65685e+000	9782330	9832080	13531400	61909.6
1690	-9.79921e+006	-9.84753e+006	-1.35777e+007	1.80815e+000	9799210	9847530	13577700	67914			50.1	0.5	92.5	29.2875	1690	-9.79079e+006	-9.84566e+006	-1.35784e+007	1.80815e+000	9790790	9845660	13578400	67884.8
1691	-9.80818e+006	-9.86141e+006	-1.36254e+007	1.80380e+000	9808180	9861410	13625400	68079			50.4	0.5	91	18.2851	1691	-9.80020e+006	-9.86000e+006	-1.36276e+007	1.80380e+000	9800200	9860000	13627600	68060.7
1692	-9.81772e+006	-9.87564e+006	-1.36740e+007	1.71856e+000	9817720	9875640	13674000	65183.1			50.6	0.5	89.4	10.317	1692	-9.81037e+006	-9.87457e+006	-1.36770e+007	1.71856e+000	9810370	9874570	13677000	65172.8
1693	-9.88561e+006	-9.96126e+006	-1.39560e+007	2.01244e+000	9885610	9961260	13956000	78593.3			51.5	0.5	80.3	-86.2292	1693	-9.88966e+006	-9.96461e+006	-1.39657e+007	2.01244e+000	9889660	9964610	13965700	78679.6
1694	-9.89907e+006	-9.97483e+006	-1.39981e+007	1.79005e+000	9899070	9974830	13998100	70225.2			51.5	0.5	78.8	-92.659	1694	-9.90533e+006	-9.97901e+006	-1.40089e+007	1.79005e+000	9905330	9979010	14008900	70317.8
1695	-1.00554e+007	-1.01149e+007	-1.44141e+007	1.47141e+000	10055400	10114900	14414100	60415.3			51	0.5	60.4	-62.6623	1695	-1.00472e+007	-1.01170e+007	-1.44310e+007	1.47141e+000	10047200	10117000	14431000	60477.9
1696	-1.01301e+007	-1.01653e+007	-1.45454e+007	1.39354e+000	10130100	10165300	14545400	58115.9			52.1	0.5	53.7	-33.0797	1696	-1.01214e+007	-1.01661e+007	-1.45573e+007	1.39354e+000	10121400	10166100	14557300	58149
1697	-1.01277e+007	-1.01623e+007	-1.45357e+007	1.79173e+000	10127700	10162300	14535700	74648.8			53.5	0.5	54	-39.5566	1697	-1.01183e+007	-1.01629e+007	-1.45476e+007	1.79173e+000	10118300	10162900	14547600	74688.4
1698	-1.01677e+007	-1.01697e+007	-1.45156e+007	2.20357e+000	10167700	10169700	14515600	91856.2			60.1	0.5	52.6	44.517	1698	-1.01629e+007	-1.01657e+007	-1.45143e+007	2.20357e+000	10162900	10165700	14514300	91811.7
1699	-1.01677e+007	-1.01845e+007	-1.45008e+007	1.96906e+000	10167700	10184500	14500800	82041.1			61.7	0.5	52.3	70.5674	1699	-1.01648e+007	-1.01798e+007	-1.44939e+007	1.96906e+000	10164800	10179800	14493900	81970.5
1700	-1.01681e+007	-1.02013e+007	-1.44857e+007	1.64901e+000	10168100	10201300	14485700	68679			63.3	0.5	52.1	88.1852	1700	-1.01642e+007	-1.01987e+007	-1.44726e+007	1.64901e+000	10164200	10198700	14472600	68590.8
1701	-1.01681e+007	-1.02184e+007	-1.44687e+007	1.51821e+000	10168100	10218400	14468700	63197.2			64.7	0.5	51.8	103.783	1701	-1.01635e+007	-1.02187e+007	-1.44496e+007	1.51821e+000	10163500	10218700	14449600	63093.4
1702	-1.01672e+007	-1.02365e+007	-1.44467e+007	1.47726e+000	10167200	10236500	14446700	61436.6			66.2	0.5	51.7	123.716	1702	-1.01618e+007	-1.02403e+007	-1.44211e+007	1.47726e+000	10161800	10240300	14421100	61312.8
1703	-1.01649e+007	-1.02520e+007	-1.44221e+007	1.50635e+000	10164900	10252000	14422100	62566.1			67.6	0.5	51.8	150.603	1703	-1.01588e+007	-1.02590e+007	-1.43898e+007	1.50635e+000	10158800	10259000	14389800	62415.5
1704	-1.01621e+007	-1.02675e+007	-1.43949e+007	1.59056e+000	10162100	10267500	14394900	65964.9			69.1	0.5	51.9	180.879	1704	-1.01553e+007	-1.02781e+007	-1.43564e+007	1.59056e+000	10155300	10278100	14356400	65784.1
1705	-1.01909e+007	-1.02053e+007	-1.46480e+007	9.59343e-001	10190900	10205300	14648000	40500.2			96.8	0.5	48.6	-9.09909	1705	-1.01848e+007	-1.02053e+007	-1.46544e+007	9.59343e-001	10184800	10205300	14654400	40509.3
1706	-1.02319e+007	-1.02414e+007	-1.47546e+007	6.49586e-001	10231900	10241400	14754600	27738.8			99.3	0.5	44.3	-11.2914	1706	-1.02280e+007	-1.02422e+007	-1.47617e+007	6.49586e-001	10228000	10242200	14761700	27750.1
1707	-1.02173e+007	-1.02319e+007	-1.47305e+007	7.72542e-001	10217300	10231900	14730500	32894.9			101	0.5	45.5	-14.3118	1707	-1.02128e+007	-1.02327e+007	-1.47383e+007	7.72542e-001	10212800	10232700	14738300	32909.2
1708	-1.02039e+007	-1.02212e+007	-1.47003e+007	9.59002e-001	10203900	10221200	14700300	40698.3			101	0.5	46.8	-19.6771	1708	-1.01990e+007	-1.02221e+007	-1.47089e+007	9.59002e-001	10199000	10222100	14708900	40718
1709	-1.01919e+007	-1.02128e+007	-1.46777e+007	8.89251e-001	10191900	10212800	14677700	37640.1			102	0.5	47.9	-19.9003	1709	-1.01867e+007	-1.02138e+007	-1.46870e+007	8.89251e-001	10186700	10213800	14687000	37660
1710	-1.01655e+007	-1.01924e+007	-1.46209e+007	1.24099e+000	10165500	10192400	14620900	52195.5			103	0.5	50.5	-25.3791	1710	-1.01595e+007	-1.01932e+007	-1.46302e+007	1.24099e+000	10159500	10193200	14630200	52220.9
1711	-1.01759e+007	-1.02009e+007	-1.46450e+007	9.45420e-001	10175900	10200900	14645000	39869.8			104	0.5	49.5	-19.4566	1711	-1.01703e+007	-1.02017e+007	-1.46541e+007	9.45420e-001	10170300	10201700	14654100	39889.3
1712	-1.01849e+007	-1.02083e+007	-1.46663e+007	7.96898e-001	10184900	10208300	14666300	33685			104	0.5	48.5	-16.499	1712	-1.01796e+007	-1.02092e+007	-1.46752e+007	7.96898e-001	10179600	10209200	14675200	33701.5
1713	-1.01242e+007	-1.01607e+007	-1.45325e+007	1.70675e+000	10124200	10160700	14532500	71075			103	0.5	54.5	-36.5908	1713	-1.01176e+007	-1.01615e+007	-1.45425e+007	1.70675e+000	10117600	10161500	14542500	71111.6
1714	-1.01390e+007	-1.01719e+007	-1.45636e+007	1.56481e+000	10139000	10171900	14563600	65393.7			103	0.5	53.1	-32.9897	1714	-1.01327e+007	-1.01727e+007	-1.45733e+007	1.56481e+000	10132700	10172700	14573300	65426.7
1715	-1.01524e+007	-1.01823e+007	-1.45926e+007	1.40808e+000	10152400	10182300	14592600	59035.8			104	0.5	51.8	-28.7229	1715	-1.01464e+007	-1.01831e+007	-1.46019e+007	1.40808e+000	10146400	10183100	14601900	59064.5
1716	-1.01085e+007	-1.01489e+007	-1.45001e+007	1.77391e+000	10108500	10148900	14500100	73599.9			102	0.5	56	-40.3535	1716	-1.01015e+007	-1.01498e+007	-1.45107e+007	1.77391e+000	10101500	10149800	14510700	73640.3
1717	-1.00266e+007	-1.00902e+007	-1.43422e+007	1.99768e+000	10026600	10090200	14342200	81377.2			99.9	0.5	63.9	-66.2279	1717	-1.00221e+007	-1.00921e+007	-1.43542e+007	1.99768e+000	10022100	10092100	14354200	81443.4
1718	-1.00423e+007	-1.01016e+007	-1.43730e+007	1.96755e+000	10042300	10101600	14373000	80437			100	0.5	62.3	-61.1291	1718	-1.00369e+007	-1.01032e+007	-1.43850e+007	1.96755e+000	10036900	10103200	14385000	80498.2
1719	-1.00587e+007	-1.01132e+007	-1.44041e+007	1.91237e+000	10058700	10113200	14404100	78465.8			101	0.5	60.7	-53.2586	1719	-1.00523e+007	-1.01145e+007	-1.44158e+007	1.91237e+000	10052300	10114500	14415800	78519.1
1720	-1.00143e+007	-1.00768e+007	-1.42995e+007	1.97627e+000	10014300	10076800	14299500	80148.2			101	0.5	65.8	-63.1474	1720	-1.00126e+007	-1.00788e+007	-1.43095e+007	1.97627e+000	10012600	10078800	14309500	80211.4
1721	-9.98816e+006	-1.00508e+007	-1.42193e+007	1.94216e+000	9988160	10050800	14219300	78095.3			101	0.5	69.3	-61.0914	1721	-9.99111e+006	-1.00532e+007	-1.42263e+007	1.94216e+000	9991110	10053200	14226300	78156.4
1722	-1.00018e+007	-1.00624e+007	-1.42531e+007	1.96026e+000	10001800	10062400	14253100	79119			101	0.5	67.7	-56.2232	1722	-1.00027e+007	-1.00644e+007	-1.42606e+007	1.96026e+000	10002700	10064400	14260600	79175.2
1723	-9.93290e+006	-9.99893e+006	-1.40627e+007	1.80390e+000	9932900	9998930	14062700	71313.4			100	0.5	76	-64.6504	1723	-9.94011e+006	-1.00021e+007	-1.40683e+007	1.80390e+000	9940110	10002100	14068300	71378.1
1724	-9.94685e+006	-1.00111e+007	-1.40986e+007	1.95490e+000	9946850	10011100	14098600	77590.9			100	0.5	74.4	-65.1686	1724	-9.95383e+006	-1.00141e+007	-1.41036e+007	1.95490e+000	9953830	10014100	14103600	77656.1
1725	-9.96167e+006	-1.00237e+007	-1.41352e+007	1.91389e+000	9961670	10023700	14135200	76274			101	0.5	72.8	-50.243	1725	-9.96744e+006	-1.00260e+007	-1.41390e+007	1.91389e+000	9967440	10026000	14139000	76324.2
1726	-9.97570e+006	-1.00357e+007	-1.41701e+007	1.91194e+000	9975700	10035700	14170100	76492.6			102	0.5	71.2	-50.6063	1726	-9.98028e+006	-1.00379e+007	-1.41747e+007	1.91194e+000	9980280	10037900	14174700	76543.2
1727	-9.91902e+006	-9.98240e+006	-1.40090e+007	1.72190e+000	9919020	9982400	14009000	67693.8			101	0.5	77.9	-49.7952	1727	-9.92398e+006	-9.98486e+006	-1.40141e+007	1.72190e+000	9923980	9984860	14014100	67743.6
1728	-9.90265e+006	-9.96445e+006	-1.39521e+007	1.74821e+000	9902650	9964450	13952100	68316.4			101	0.5	79.8	-47.521	1728	-9.90577e+006	-9.96663e+006	-1.39579e+007	1.74821e+000	9905770	9966630	13957900	68364
1729	-9.88831e+006	-9.94784e+006	-1.38985e+007	1.68524e+000	9888310	9947840	13898500	65487.4			102	0.5	81.6	-36.8733	1729	-9.88987e+006	-9.94951e+006	-1.39038e+007	1.68524e+000	9889870	9949510	13903800	65524.2
1730	-9.87220e+006	-9.92927e+006	-1.38387e+007	1.57613e+000	9872200	9929270	13838700	60864.1			102	0.5	83.5	-32.0381	1730	-9.87170e+006	-9.93065e+006	-1.38449e+007	1.57613e+000	9871700	9930650	13844900	60896.1
1731	-9.78100e+006	-9.81729e+006	-1.34723e+007	1.30238e+000	9781000	9817290	13472300	48401.1			101	0.5	96.1	36.005	1731	-9.77046e+006	-9.81440e+006	-1.34710e+007	1.30238e+000	9770460	9814400	13471000	48365
1732	-9.78874e+006	-9.82874e+006	-1.35113e+007	1.46104e+000	9788740	9828740	13511300	54514.5			101	0.5	94.8	38.9584	1732	-9.77805e+006	-9.82590e+006	-1.35104e+007	1.46104e+000	9778050	9825900	13510400	54475.5
1733	-9.79645e+006	-9.84058e+006	-1.35520e+007	1.74313e+000	9796450	9840580	13552000	65309.4			101	0.5	93.4	39.3809	1733	-9.78562e+006	-9.83802e+006	-1.35524e+007	1.74313e+000	9785620	9838020	13552400	65270.1
1734	-9.76593e+006	-9.79731e+006	-1.34057e+007	9.12329e-001	9765930	9797310	13405700	33671			102	0.5	98.4	30.3051	1734	-9.75680e+006	-9.79412e+006	-1.34018e+007	9.12329e-001	9756800	9794120	13401800	33640.7
1735	-9.77308e+006	-9.80664e+006	-1.34367e+007	1.21687e+000	9773080	9806640	13436700	45056.3			102	0.5	97.3	38.7662	1735	-9.76335e+006	-9.80352e+006	-1.34336e+007	1.21687e+000	9763350	9803520	13433600	45017.5
1736	-9.75991e+006	-9.78929e+006	-1.33789e+007	7.54011e-001	9759910	9789290	13378900	27750.5			102	0.5	99.3	26.3364	1736	-9.75165e+006	-9.78605e+006	-1.33739e+007	7.54011e-001	9751650	9786050	13373900	27724.1
1737	-9.75041e+006	-9.77020e+006	-1.33104e+007	1.09579e+000	9750410	9770200	13310400	40056.1			98.3	0.5	101	49.7842	1737	-9.74127e+006	-9.76610e+006	-1.33028e+007	1.09579e+000	9741270	9766100	13302800	40006.3
1738	-9.75199e+006	-9.77388e+006	-1.33239e+007	1.04090e+000	9751990	9773880	13323900	38100			99.4	0.5	101	47.4737	1738	-9.74203e+006	-9.76970e+006	-1.33168e+007	1.04090e+000	9742030	9769700	13316800	38052.5
1739	-9.75458e+006	-9.77879e+006	-1.33413e+007	1.07649e+000	9754580	9778790	13341300	39471.2			100	0.5	101	45.4297	1739	-9.74483e+006	-9.77487e+006	-1.33351e+007	1.07649e+000	9744830	9774870	13335100	39425.8
1740	-9.74531e+006	-9.76090e+006	-1.32775e+007	1.38691e+000	9745310	9760900	13277500	50530.8			97.6	0.5	102	72.2847	1740	-9.73626e+006	-9.75631e+006	-1.32678e+007	1.38691e+000	9736260	9756310	13267800	50458.6
1741	-9.74229e+006	-9.75212e+006	-1.32446e+007	1.72303e+000	9742290	9752120	13244600	62578			96	0.5	103	98.5015	1741	-9.73451e+006	-9.74725e+006	-1.32325e+007	1.72303e+000	9734510	9747250	13232500	62479.5
1742	-9.74560e+006	-9.74795e+006	-1.32243e+007	1.66765e+000	9745600	9747950	13224300	60467.1			94.1	0.5	104	103.365	1742	-9.73844e+006	-9.74278e+006	-1.32103e+007	1.66765e+000	9738440	9742780	13210300	60363.7
1743	-9.75060e+006	-9.76346e+006	-1.32173e+007	2.08465e+000	9750600	9763460	13217300	75621.3			90.4	0.5	103	156.293	1743	-9.74465e+006	-9.75861e+006	-1.31978e+007	2.08465e+000	9744650	9758610	13197800	75465
1744	-9.74510e+006	-9.75144e+006	-1.32068e+007	1.94375e+000	9745100	9751440	13206800	70391.1			92	0.5	104	132.92	1744	-9.73960e+006	-9.74612e+006	-1.31896e+007	1.94375e+000	9739600	9746120	13189600	70258.2
1745	-9.74632e+006	-9.77129e+006	-1.31919e+007	2.13216e+000	9746320	9771290	13191900	77203.4			88.4	0.5	103	185.274	1745	-9.73957e+006	-9.76783e+006	-1.31678e+007	2.13216e+000	9739570	9767830	13167800	77018.2
1746	-9.74145e+006	-9.77932e+006	-1.31640e+007	2.16283e+000	9741450	9779320	13164000	78154.2			86.4	0.5	104	204.516	1746	-9.73434e+006	-9.77866e+006	-1.31356e+007	2.16283e+000	9734340	9778660	13135600	77949.7
1747	-9.73616e+006	-9.78639e+006	-1.31353e+007	2.08539e+000	9736160	9786390	13135300	75192.6			84.4	0.5	104	210.73	1747	-9.72874e+006	-9.78829e+006	-1.31031e+007	2.08539e+000	9728740	9788290	13103100	74981.8
1748	-9.72951e+006	-9.78832e+006	-1.31062e+007	1.97521e+000	9729510	9788320	13106200	71040.4			82.6	0.5	105	207.765	1748	-9.72197e+006	-9.79292e+006	-1.30708e+007	1.97521e+000	9721970	9792920	13070800	70832.6
1749	-9.73150e+006	-9.79966e+006	-1.31030e+007	1.85600e+000	9731500	9799660	13103000	66780.4			81	0.5	105	204.533	1749	-9.72374e+006	-9.80620e+006	-1.30647e+007	1.85600e+000	9723740	9806200	13064700	66575.8
1750	-9.73295e+006	-9.81526e+006	-1.30933e+007	1.66661e+000	9732950	9815260	13093300	59971.3			78	0.5	104	193.994	1750	-9.72493e+006	-9.82493e+006	-1.30509e+007	1.66661e+000	9724930	9824930	13050900	59777.3
1751	-9.73291e+006	-9.81884e+006	-1.30896e+007	1.56301e+000	9732910	9818840	13089600	56237			76.5	0.5	104	185.526	1751	-9.72475e+006	-9.82890e+006	-1.30462e+007	1.56301e+000	9724750	9828900	13046200	56051.5
1752	-9.73988e+006	-9.83318e+006	-1.31037e+007	1.46419e+000	9739880	9833180	13103700	52795.8			75	0.5	103	181.384	1752	-9.73144e+006	-9.84460e+006	-1.30578e+007	1.46419e+000	9731440	9844600	13057800	52614.4
1753	-9.74580e+006	-9.84342e+006	-1.31177e+007	1.32972e+000	9745800	9843420	13117700	48038.4			73.5	0.5	102	168.772	1753	-9.73718e+006	-9.85512e+006	-1.30707e+007	1.32972e+000	9737180	9855120	13070700	47869.6
1754	-9.74273e+006	-9.80444e+006	-1.31441e+007	7.20115e-001	9742730	9804440	13144100	26014.8			67.2	0.5	103	74.5598	1754	-9.73527e+006	-9.80817e+006	-1.31099e+007	7.20115e-001	9735270	9808170	13109900	25940.2
1755	-9.73422e+006	-9.78341e+006	-1.31304e+007	7.00320e-001	9734220	9783410	13130400	25235.4			65.7	0.5	104	63.8087	1755	-9.72758e+006	-9.78564e+006	-1.31010e+007	7.00320e-001	9727580	9785640	13101000	25171.6
1756	-9.73331e+006	-9.77635e+006	-1.31337e+007	7.72654e-001	9733310	9776350	13133700	27838.2			64.7	0.5	105	69.2581	1756	-9.72663e+006	-9.77662e+006	-1.31061e+007	7.72654e-001	9726630	9776620	13106100	27768.9
1757	-9.73632e+006	-9.76717e+006	-1.31552e+007	8.96910e-001	9736320	9767170	13155200	32359.9			62.6	0.5	104	72.6424	1757	-9.73019e+006	-9.76595e+006	-1.31313e+007	8.96910e-001	9730190	9765950	13131300	32287.2
1758	-9.73216e+006	-9.76830e+006	-1.31371e+007	7.87597e-001	9732160	9768300	13137100	28371.2			63.5	0.5	105	67.7649	1758	-9.72567e+006	-9.76756e+006	-1.31113e+007	7.87597e-001	9725670	9767560	13111300	28303.4
1759	-9.75144e+006	-9.77202e+006	-1.32121e+007	9.63729e-001	9751440	9772020	13212100	34961.3			61.1	0.5	103	69.7249	1759	-9.74579e+006	-9.76881e+006	-1.31923e+007	9.63729e-001	9745790	9768810	13192300	34891.6
1760	-9.75636e+006	-9.78097e+006	-1.33485e+007	1.53963e+000	9756360	9780970	13348500	56495.9			51.1	0.5	100	57.7975	1760	-9.74840e+006	-9.77757e+006	-1.33425e+007	1.53963e+000	9748400	9777570	13342500	56438.1
1761	-9.75756e+006	-9.78072e+006	-1.33463e+007	1.59666e+000	9757560	9780720	13346300	58581.1			52.3	0.5	99.9	63.2317	1761	-9.74883e+006	-9.77709e+006	-1.33402e+007	1.59666e+000	9748830	9777090	13340200	58517.9
1762	-9.75865e+006	-9.77931e+006	-1.33394e+007	1.65104e+000	9758650	9779310	13339400	60542.4			53.5	0.5	100	66.6311	1762	-9.75047e+006	-9.77568e+006	-1.33327e+007	1.65104e+000	9750470	9775680	13332700	60475.7
1763	-9.76112e+006	-9.77689e+006	-1.33270e+007	1.75112e+000	9761120	9776890	13327000	64149.5			54.8	0.5	100	84.8109	1763	-9.75230e+006	-9.77260e+006	-1.33183e+007	1.75112e+000	9752300	9772600	13318300	64064.7
1764	-9.76354e+006	-9.77341e+006	-1.33104e+007	1.86399e+000	9763540	9773410	13310400	68191.4			56.3	0.5	101	103.48	1764	-9.75481e+006	-9.76860e+006	-1.32995e+007	1.86399e+000	9754810	9768600	13299500	68088
1765	-9.76763e+006	-9.76968e+006	-1.32911e+007	1.79197e+000	9767630	9769680	13291100	65458.1			57.7	0.5	101	104.826	1765	-9.75992e+006	-9.76474e+006	-1.32786e+007	1.79197e+000	9759920	9764740	13278600	65353.3
1766	-9.76782e+006	-9.80061e+006	-1.34173e+007	1.24866e+000	9767820	9800610	13417300	46137.6			47.7	0.5	97.9	37.2758	1766	-9.76007e+006	-9.79778e+006	-1.34135e+007	1.24866e+000	9760070	9797780	13413500	46100.4
1767	-9.77632e+006	-9.81186e+006	-1.34548e+007	1.33547e+000	9776320	9811860	13454800	49538.4			48.1	0.5	96.6	34.7259	1767	-9.76865e+006	-9.80933e+006	-1.34521e+007	1.33547e+000	9768650	9809330	13452100	49503.6
1768	-9.83190e+006	-9.89114e+006	-1.37232e+007	1.71941e+000	9831900	9891140	13723200	65559			49.7	0.5	87.7	2.18562	1768	-9.82652e+006	-9.89058e+006	-1.37263e+007	1.71941e+000	9826520	9890580	13726300	65556.8
1769	-9.84774e+006	-9.90700e+006	-1.37722e+007	1.80118e+000	9847740	9907000	13772200	69043.4			48.9	0.5	86	-8.38597	1769	-9.84424e+006	-9.90703e+006	-1.37758e+007	1.80118e+000	9844240	9907030	13775800	69051.8
1770	-9.86424e+006	-9.92188e+006	-1.38165e+007	1.84673e+000	9864240	9921880	13816500	71139.2			48.1	0.5	84.3	-18.9859	1770	-9.86295e+006	-9.92250e+006	-1.38203e+007	1.84673e+000	9862950	9922500	13820300	71158.2
1771	-9.87574e+006	-9.93530e+006	-1.38598e+007	1.73286e+000	9875740	9935300	13859800	67056.7			48.3	0.5	82.9	-33.2138	1771	-9.87657e+006	-9.93672e+006	-1.38648e+007	1.73286e+000	9876570	9936720	13864800	67089.9
1772	-9.88100e+006	-9.94761e+006	-1.39049e+007	1.93020e+000	9881000	9947610	13904900	75018			49.9	0.5	81.6	-53.7479	1772	-9.88272e+006	-9.94973e+006	-1.39118e+007	1.93020e+000	9882720	9949730	13911800	75071.7
1773	-9.91568e+006	-9.98546e+006	-1.40249e+007	1.58677e+000	9915680	9985460	14024900	62458			50.5	0.5	77.4	-84.53	1773	-9.92322e+006	-9.98984e+006	-1.40353e+007	1.58677e+000	9923220	9989840	14035300	62542.6
1774	-9.93154e+006	-9.99714e+006	-1.40568e+007	1.42185e+000	9931540	9997140	14056800	56176			49.7	0.5	75.9	-73.4939	1774	-9.93929e+006	-1.00014e+007	-1.40666e+007	1.42185e+000	9939290	10001400	14066600	56249.5
1775	-9.94545e+006	-1.00080e+007	-1.40872e+007	1.37360e+000	9945450	10008000	14087200	54459.4			48.9	0.5	74.5	-71.8556	1775	-9.95311e+006	-1.00123e+007	-1.40972e+007	1.37360e+000	9953110	10012300	14097200	54531.2
1776	-9.95880e+006	-1.00187e+007	-1.41175e+007	1.29085e+000	9958800	10018700	14117500	51355.1			48.3	0.5	73	-67.0874	1776	-9.96521e+006	-1.00228e+007	-1.41282e+007	1.29085e+000	9965210	10022800	14128200	51422.2
1777	-9.97069e+006	-1.00290e+007	-1.41476e+007	1.22418e+000	9970690	10029000	14147600	48865.6			47.7	0.5	71.7	-65.1272	1777	-9.97694e+006	-1.00332e+007	-1.41587e+007	1.22418e+000	9976940	10033200	14158700	48930.7
1778	-9.98916e+006	-1.00471e+007	-1.42033e+007	9.13891e-001	9989160	10047100	14203300	36698			47.5	0.5	69.3	-49.9184	1778	-9.99308e+006	-1.00512e+007	-1.42162e+007	9.13891e-001	9993080	10051200	14216200	36748
1779	-9.98213e+006	-1.00387e+007	-1.41758e+007	1.06135e+000	9982130	10038700	14175800	42499.1			47.1	0.5	70.4	-49.5594	1779	-9.98704e+006	-1.00423e+007	-1.41859e+007	1.06135e+000	9987040	10042300	14185900	42548.7
1780	-1.00150e+007	-1.00711e+007	-1.42754e+007	1.10025e+000	10015000	10071100	14275400	44527.9			47.1	0.5	66.2	-51.1767	1780	-1.00150e+007	-1.00743e+007	-1.42884e+007	1.10025e+000	10015000	10074300	14288400	44579.1
1781	-1.00257e+007	-1.00826e+007	-1.43119e+007	1.37765e+000	10025700	10082600	14311900	55967.3			47.7	0.5	64.7	-61.6368	1781	-1.00233e+007	-1.00854e+007	-1.43259e+007	1.37765e+000	10023300	10085400	14325900	56029
1782	-1.00368e+007	-1.00945e+007	-1.43494e+007	1.50952e+000	10036800	10094500	14349400	61565.3			48.5	0.5	63.2	-68.2889	1782	-1.00326e+007	-1.00972e+007	-1.43646e+007	1.50952e+000	10032600	10097200	14364600	61633.5
1783	-1.00465e+007	-1.01053e+007	-1.43837e+007	1.47176e+000	10046500	10105300	14383700	60238.9			49.6	0.5	61.7	-64.8654	1783	-1.00403e+007	-1.01077e+007	-1.43998e+007	1.47176e+000	10040300	10107700	14399800	60303.8
1784	-1.00700e+007	-1.01236e+007	-1.44350e+007	1.50074e+000	10070000	10123600	14435000	61782.1			50	0.5	59.3	-58.3441	1784	-1.00622e+007	-1.01255e+007	-1.44506e+007	1.50074e+000	10062200	10125500	14450600	61840.4
1785	-1.00837e+007	-1.01324e+007	-1.44576e+007	1.49598e+000	10083700	10132400	14457600	61754.3			49	0.5	58.1	-55.5311	1785	-1.00763e+007	-1.01343e+007	-1.44724e+007	1.49598e+000	10076300	10134300	14472400	61809.9
1786	-1.01081e+007	-1.01498e+007	-1.45042e+007	1.17827e+000	10108100	10149800	14504200	48903.2			48.2	0.5	55.9	-33.9668	1786	-1.01007e+007	-1.01511e+007	-1.45167e+007	1.17827e+000	10100700	10151100	14516700	48937.1
1787	-1.01221e+007	-1.01600e+007	-1.45318e+007	1.06668e+000	10122100	10160000	14531800	44412.5			47.6	0.5	54.7	-29.99	1787	-1.01149e+007	-1.01612e+007	-1.45440e+007	1.06668e+000	10114900	10161200	14544000	44442.5
1788	-1.01406e+007	-1.01741e+007	-1.45708e+007	9.48981e-001	10140600	10174100	14570800	39686.5			48.3	0.5	52.8	-23.6872	1788	-1.01334e+007	-1.01751e+007	-1.45821e+007	9.48981e-001	10133400	10175100	14582100	39710.2
1789	-1.01352e+007	-1.01699e+007	-1.45593e+007	1.02167e+000	10135200	10169900	14559300	42671			47.4	0.5	53.4	-27.4285	1789	-1.01285e+007	-1.01711e+007	-1.45708e+007	1.02167e+000	10128500	10171100	14570800	42698.4
1790	-1.01430e+007	-1.01757e+007	-1.45752e+007	1.02350e+000	10143000	10175700	14575200	42824.8			49.5	0.5	52.6	-22.4282	1790	-1.01352e+007	-1.01765e+007	-1.45860e+007	1.02350e+000	10135200	10176500	14586000	42847.2
1791	-1.01445e+007	-1.01701e+007	-1.45508e+007	2.43401e+000	10144500	10170100	14550800	101634			55.1	0.5	52.9	-27.0401	1791	-1.01354e+007	-1.01700e+007	-1.45595e+007	2.43401e+000	10135400	10170000	14559500	101661
1792	-1.01670e+007	-1.01800e+007	-1.45689e+007	2.22758e+000	10167000	10180000	14568900	93275.2			56.8	0.5	51.5	-1.65732	1792	-1.01594e+007	-1.01794e+007	-1.45738e+007	2.22758e+000	10159400	10179400	14573800	93276.8
1793	-1.01753e+007	-1.01794e+007	-1.45581e+007	2.12268e+000	10175300	10179400	14558100	88839.2			58.4	0.5	51.4	19.4502	1793	-1.01685e+007	-1.01782e+007	-1.45598e+007	2.12268e+000	10168500	10178200	14559800	88819.8
1794	-1.01703e+007	-1.02871e+007	-1.44089e+007	1.56566e+000	10170300	10287100	14408900	65081.8			70.8	0.5	50.9	184.435	1794	-1.01635e+007	-1.03011e+007	-1.43671e+007	1.56566e+000	10163500	10301100	14367100	64897.4
1795	-1.01772e+007	-1.02982e+007	-1.44261e+007	1.56409e+000	10177200	10298200	14426100	65153.5			72.4	0.5	50.1	183.263	1795	-1.01706e+007	-1.03141e+007	-1.43833e+007	1.56409e+000	10170600	10314100	14383300	64970.2
1796	-1.01708e+007	-1.02310e+007	-1.44672e+007	1.94663e+000	10170800	10231000	14467200	81076.2			84.5	0.5	51.4	139.96	1796	-1.01661e+007	-1.02329e+007	-1.44461e+007	1.94663e+000	10166100	10232900	14446100	80936.3
1797	-1.01731e+007	-1.02526e+007	-1.44547e+007	1.80389e+000	10173100	10252600	14454700	75139.3			82.8	0.5	51	155.156	1797	-1.01678e+007	-1.02585e+007	-1.44271e+007	1.80389e+000	10167800	10258500	14427100	74984.1
1798	-1.01745e+007	-1.02717e+007	-1.44415e+007	1.76763e+000	10174500	10271700	14441500	73622.2			81.1	0.5	50.6	175.428	1798	-1.01686e+007	-1.02815e+007	-1.44077e+007	1.76763e+000	10168600	10281500	14407700	73446.8
1799	-1.01778e+007	-1.02890e+007	-1.44376e+007	1.93967e+000	10177800	10289000	14437600	80837.9			79.3	0.5	50.2	210.618	1799	-1.01716e+007	-1.03023e+007	-1.43989e+007	1.93967e+000	10171600	10302300	14398900	80627.3
1800	-1.01820e+007	-1.02984e+007	-1.44455e+007	1.86841e+000	10182000	10298400	14445500	77961.7			77.5	0.5	49.6	209.016	1800	-1.01757e+007	-1.03136e+007	-1.44047e+007	1.86841e+000	10175700	10313600	14404700	77752.7
1801	-1.01837e+007	-1.03035e+007	-1.44472e+007	1.51454e+000	10183700	10303500	14447200	63223.3			74	0.5	49.4	173.535	1801	-1.01773e+007	-1.03197e+007	-1.44050e+007	1.51454e+000	10177300	10319700	14405000	63049.8
1802	-1.01881e+007	-1.03041e+007	-1.44646e+007	1.61650e+000	10188100	10304100	14464600	67583.3			75.8	0.5	48.9	178.021	1802	-1.01820e+007	-1.03198e+007	-1.44240e+007	1.61650e+000	10182000	10319800	14424000	67405.3
1803	-1.01890e+007	-1.02064e+007	-1.45661e+007	1.42912e+000	10189000	10206400	14566100	59955			89.2	0.5	49.9	39.4553	1803	-1.01868e+007	-1.02026e+007	-1.45609e+007	1.42912e+000	10186800	10202600	14560900	59915.5
1804	-1.01861e+007	-1.02133e+007	-1.45472e+007	1.58722e+000	10186100	10213300	14547200	66503.5			87.9	0.5	50.1	59.4669	1804	-1.01833e+007	-1.02108e+007	-1.45385e+007	1.58722e+000	10183300	10210800	14538500	66444.1
1805	-1.01823e+007	-1.02226e+007	-1.45225e+007	1.95257e+000	10182300	10222600	14522500	81677.5			86.4	0.5	50.3	103.706	1805	-1.01786e+007	-1.02218e+007	-1.45084e+007	1.95257e+000	10178600	10221800	14508400	81573.8
1806	-1.02008e+007	-1.02147e+007	-1.46060e+007	1.18497e+000	10200800	10214700	14606000	49907.3			90.2	0.5	48.6	26.3244	1806	-1.01990e+007	-1.02112e+007	-1.46021e+007	1.18497e+000	10199000	10211200	14602100	49881
1807	-1.02120e+007	-1.02241e+007	-1.46421e+007	1.04119e+000	10212000	10224100	14642100	44011.8			91	0.5	47.4	16.4801	1807	-1.02106e+007	-1.02209e+007	-1.46398e+007	1.04119e+000	10210600	10220900	14639800	43995.3
1808	-1.02225e+007	-1.02256e+007	-1.46837e+007	9.58169e-001	10222500	10225600	14683700	40651.9			93.5	0.5	46.3	3.39378	1808	-1.02218e+007	-1.02219e+007	-1.46851e+007	9.58169e-001	10221800	10221900	14685100	40648.5
1809	-1.02128e+007	-1.02161e+007	-1.46705e+007	1.01277e+000	10212800	10216100	14670500	42889.7			94.6	0.5	47.1	-0.491781	1809	-1.02080e+007	-1.02157e+007	-1.46736e+007	1.01277e+000	10208000	10215700	14673600	42890.2
1810	-1.02006e+007	-1.02100e+007	-1.46575e+007	1.00633e+000	10200600	10210000	14657500	42541.1			95.7	0.5	47.9	-4.58057	1810	-1.01950e+007	-1.02098e+007	-1.46622e+007	1.00633e+000	10195000	10209800	14662200	42545.7
1811	-1.02045e+007	-1.02163e+007	-1.46797e+007	8.89815e-001	10204500	10216300	14679700	37695.9			97.4	0.5	47.2	-10.0982	1811	-1.01991e+007	-1.02166e+007	-1.46861e+007	8.89815e-001	10199100	10216600	14686100	37706
1812	-1.02152e+007	-1.02258e+007	-1.47076e+007	8.27324e-001	10215200	10225800	14707600	35153.7			98	0.5	46.1	-10.4774	1812	-1.02104e+007	-1.02262e+007	-1.47140e+007	8.27324e-001	10210400	10226200	14714000	35164.2
1813	-1.02248e+007	-1.02344e+007	-1.47332e+007	7.07358e-001	10224800	10234400	14733200	30138.5			98.6	0.5	45.1	-11.5238	1813	-1.02206e+007	-1.02351e+007	-1.47402e+007	7.07358e-001	10220600	10235100	14740200	30150
1814	-1.01973e+007	-1.02167e+007	-1.46882e+007	9.24589e-001	10197300	10216700	14688200	39183			102	0.5	47.4	-19.9417	1814	-1.01921e+007	-1.02176e+007	-1.46973e+007	9.24589e-001	10192100	10217600	14697300	39202.9
1815	-1.00922e+007	-1.01370e+007	-1.44677e+007	1.88728e+000	10092200	10137000	14467700	78012.6			102	0.5	57.6	-45.2145	1815	-1.00851e+007	-1.01380e+007	-1.44787e+007	1.88728e+000	10085100	10138000	14478700	78057.8
1816	-1.00758e+007	-1.01253e+007	-1.44361e+007	1.91120e+000	10075800	10125300	14436100	78712.4			101	0.5	59.1	-49.9945	1816	-1.00688e+007	-1.01264e+007	-1.44477e+007	1.91120e+000	10068800	10126400	14447700	78762.4
1817	-9.75715e+006	-9.78393e+006	-1.33598e+007	1.00667e+000	9757150	9783930	13359800	36978.9			101	0.5	99.9	40.597	1817	-9.74809e+006	-9.78023e+006	-1.33537e+007	1.00667e+000	9748090	9780230	13353700	36938.3
1818	-9.73255e+006	-9.80895e+006	-1.30980e+007	1.76692e+000	9732550	9808950	13098000	63583			79.5	0.5	104	202.826	1818	-9.72455e+006	-9.81704e+006	-1.30572e+007	1.76692e+000	9724550	9817040	13057200	63380.2
1819	-9.74431e+006	-9.83687e+006	-1.31182e+007	1.19783e+000	9744310	9836870	13118200	43258			72.2	0.5	103	148.112	1819	-9.73586e+006	-9.84743e+006	-1.30730e+007	1.19783e+000	9735860	9847430	13073000	43109.8
1820	-9.74330e+006	-9.82975e+006	-1.31211e+007	1.12562e+000	9743300	9829750	13121100	40643			71.1	0.5	103	133.443	1820	-9.73513e+006	-9.83915e+006	-1.30783e+007	1.12562e+000	9735130	9839150	13078300	40509.5
1821	-9.74298e+006	-9.82301e+006	-1.31265e+007	1.02739e+000	9742980	9823010	13126500	37098.8			70	0.5	103	117.147	1821	-9.73504e+006	-9.83099e+006	-1.30861e+007	1.02739e+000	9735040	9830990	13086100	36981.7
1822	-9.74287e+006	-9.81648e+006	-1.31326e+007	9.88887e-001	9742870	9816480	13132600	35713.8			69	0.5	103	110.613	1822	-9.73494e+006	-9.82257e+006	-1.30942e+007	9.88887e-001	9734940	9822570	13094200	35603.2
1823	-9.74256e+006	-9.80961e+006	-1.31383e+007	8.87595e-001	9742560	9809610	13138300	32058.5			68	0.5	103	93.8123	1823	-9.73504e+006	-9.81468e+006	-1.31025e+007	8.87595e-001	9735040	9814680	13102500	31964.7
1824	-9.75668e+006	-9.77060e+006	-1.32349e+007	1.18905e+000	9756680	9770600	13234900	43221			60.1	0.5	102	82.821	1824	-9.75113e+006	-9.76598e+006	-1.32169e+007	1.18905e+000	9751130	9765980	13216900	43138.2
1825	-9.76256e+006	-9.76874e+006	-1.32609e+007	1.44076e+000	9762560	9768740	13260900	52488.3			59	0.5	102	94.5857	1825	-9.75721e+006	-9.76253e+006	-1.32452e+007	1.44076e+000	9757210	9762530	13245200	52393.7
1826	-9.78437e+006	-9.82338e+006	-1.34938e+007	1.47920e+000	9784370	9823380	13493800	55090.5			48.4	0.5	95.3	35.3912	1826	-9.77659e+006	-9.82099e+006	-1.34918e+007	1.47920e+000	9776590	9820990	13491800	55055.1
1827	-9.79261e+006	-9.83544e+006	-1.35348e+007	1.65632e+000	9792610	9835440	13534800	61946.5			48.7	0.5	93.9	33.108	1827	-9.78480e+006	-9.83332e+006	-1.35340e+007	1.65632e+000	9784800	9833320	13534000	61913.4
1828	-9.80167e+006	-9.84859e+006	-1.35795e+007	1.81047e+000	9801670	9848590	13579500	68022.1			49	0.5	92.4	25.3172	1828	-9.79428e+006	-9.84694e+006	-1.35802e+007	1.81047e+000	9794280	9846940	13580200	67996.8
1829	-9.81173e+006	-9.86277e+006	-1.36274e+007	1.76820e+000	9811730	9862770	13627400	66761.3			49.2	0.5	90.8	20.9932	1829	-9.80451e+006	-9.86130e+006	-1.36286e+007	1.76820e+000	9804510	9861300	13628600	66740.3
1830	-9.82180e+006	-9.87687e+006	-1.36750e+007	1.74523e+000	9821800	9876870	13675000	66216.4			49.4	0.5	89.3	12.7045	1830	-9.81511e+006	-9.87577e+006	-1.36772e+007	1.74523e+000	9815110	9875770	13677200	66203.7
1831	-9.89239e+006	-9.96042e+006	-1.39459e+007	1.89696e+000	9892390	9960420	13945900	74045			50.1	0.5	80.2	-66.9194	1831	-9.89585e+006	-9.96321e+006	-1.39538e+007	1.89696e+000	9895850	9963210	13953800	74111.9
1832	-9.90397e+006	-9.97304e+006	-1.39859e+007	1.73863e+000	9903970	9973040	13985900	68152.6			50.3	0.5	78.8	-77.4973	1832	-9.91000e+006	-9.97670e+006	-1.39948e+007	1.73863e+000	9910000	9976700	13994800	68230.1
1833	-1.00581e+007	-1.01144e+007	-1.44094e+007	1.53913e+000	10058100	10114400	14409400	63179			49.7	0.5	60.5	-61.372	1833	-1.00508e+007	-1.01164e+007	-1.44250e+007	1.53913e+000	10050800	10116400	14425000	63240.4
1834	-1.01432e+007	-1.01754e+007	-1.45735e+007	1.20366e+000	10143200	10175400	14573500	50356.2			50.7	0.5	52.5	-25.7632	1834	-1.01354e+007	-1.01761e+007	-1.45842e+007	1.20366e+000	10135400	10176100	14584200	50382
1835	-1.01425e+007	-1.01737e+007	-1.45675e+007	1.43781e+000	10142500	10173700	14567500	60118.2			52	0.5	52.6	-27.0781	1835	-1.01342e+007	-1.01742e+007	-1.45778e+007	1.43781e+000	10134200	10174200	14577800	60145.2
1836	-1.01426e+007	-1.01719e+007	-1.45602e+007	1.89667e+000	10142600	10171900	14560200	79254			53.5	0.5	52.8	-33.3461	1836	-1.01339e+007	-1.01723e+007	-1.45704e+007	1.89667e+000	10133900	10172300	14570400	79287.3
1837	-1.01788e+007	-1.01864e+007	-1.45445e+007	2.19264e+000	10178800	10186400	14544500	91714			60.1	0.5	51.3	46.2533	1837	-1.01769e+007	-1.01813e+007	-1.45419e+007	2.19264e+000	10176900	10181300	14541900	91667.8
1838	-1.01781e+007	-1.01991e+007	-1.45289e+007	1.80616e+000	10178100	10199100	14528900	75498.1			61.7	0.5	51.1	66.7827	1838	-1.01753e+007	-1.01958e+007	-1.45208e+007	1.80616e+000	10175300	10195800	14520800	75431.3
1839	-1.01777e+007	-1.02134e+007	-1.45128e+007	1.75984e+000	10177700	10213400	14512800	73516.5			63.3	0.5	51	89.2624	1839	-1.01742e+007	-1.02123e+007	-1.44995e+007	1.75984e+000	10174200	10212300	14499500	73427.3
1840	-1.01772e+007	-1.02293e+007	-1.44951e+007	1.61506e+000	10177200	10229300	14495100	67423.3			64.8	0.5	50.8	106.878	1840	-1.01729e+007	-1.02309e+007	-1.44758e+007	1.61506e+000	10172900	10230900	14475800	67316.4
1841	-1.01763e+007	-1.02455e+007	-1.44750e+007	1.58255e+000	10176300	10245500	14475000	66009.9			66.4	0.5	50.7	127.028	1841	-1.01713e+007	-1.02502e+007	-1.44498e+007	1.58255e+000	10171300	10250200	14449800	65882.8
1842	-1.01746e+007	-1.02604e+007	-1.44530e+007	1.54603e+000	10174600	10260400	14453000	64416.6			67.8	0.5	50.7	143.562	1842	-1.01690e+007	-1.02685e+007	-1.44221e+007	1.54603e+000	10169000	10268500	14422100	64273.1
1843	-1.01725e+007	-1.02746e+007	-1.44304e+007	1.57937e+000	10172500	10274600	14430400	65728.5			69.3	0.5	50.8	168.307	1843	-1.01662e+007	-1.02857e+007	-1.43937e+007	1.57937e+000	10166200	10285700	14393700	65560.2
1844	-1.02026e+007	-1.02133e+007	-1.46691e+007	9.52027e-001	10202600	10213300	14669100	40290.4			96.5	0.5	47.6	-7.80729	1844	-1.01972e+007	-1.02133e+007	-1.46747e+007	9.52027e-001	10197200	10213300	14674700	40298.2
1845	-1.02401e+007	-1.02503e+007	-1.47829e+007	2.87696e-001	10240100	10250300	14782900	12320.8			101	0.5	43.3	-5.36009	1845	-1.02364e+007	-1.02512e+007	-1.47902e+007	2.87696e-001	10236400	10251200	14790200	12326.1
1846	-1.02252e+007	-1.02387e+007	-1.47505e+007	7.72194e-001	10225200	10238700	14750500	32950.9			101	0.5	44.7	-15.9315	1846	-1.02211e+007	-1.02397e+007	-1.47586e+007	7.72194e-001	10221100	10239700	14758600	32966.8
1847	-1.02124e+007	-1.02287e+007	-1.47225e+007	8.98396e-001	10212400	10228700	14722500	38217.1			102	0.5	45.9	-17.3436	1847	-1.02077e+007	-1.02296e+007	-1.47306e+007	8.98396e-001	10207700	10229600	14730600	38234.5
1848	-1.01643e+007	-1.01919e+007	-1.46198e+007	1.16842e+000	10164300	10191900	14619800	49135.5			104	0.5	50.6	-23.8287	1848	-1.01588e+007	-1.01927e+007	-1.46288e+007	1.16842e+000	10158800	10192700	14628800	49159.3
1849	-1.01748e+007	-1.02005e+007	-1.46447e+007	1.00642e+000	10174800	10200500	14644700	42438.6			104	0.5	49.6	-19.641	1849	-1.01695e+007	-1.02013e+007	-1.46533e+007	1.00642e+000	10169500	10201300	14653300	42458.2
1850	-1.01846e+007	-1.02086e+007	-1.46677e+007	9.29499e-001	10184600	10208600	14667700	39294.2			105	0.5	48.5	-18.8166	1850	-1.01795e+007	-1.02094e+007	-1.46764e+007	9.29499e-001	10179500	10209400	14676400	39313.1
1851	-1.01947e+007	-1.02167e+007	-1.46911e+007	8.65213e-001	10194700	10216700	14691100	36670.7			105	0.5	47.5	-20.4949	1851	-1.01900e+007	-1.02179e+007	-1.47004e+007	8.65213e-001	10190000	10217900	14700400	36691.2
1852	-1.01242e+007	-1.01602e+007	-1.45306e+007	1.71725e+000	10124200	10160200	14530600	71500.3			104	0.5	54.6	-35.0695	1852	-1.01181e+007	-1.01610e+007	-1.45400e+007	1.71725e+000	10118100	10161000	14540000	71535.4
1853	-1.01387e+007	-1.01715e+007	-1.45621e+007	1.60501e+000	10138700	10171500	14562100	67063.9			104	0.5	53.2	-35.6478	1853	-1.01331e+007	-1.01724e+007	-1.45717e+007	1.60501e+000	10133100	10172400	14571700	67099.6
1854	-1.01521e+007	-1.01821e+007	-1.45921e+007	1.43486e+000	10152100	10182100	14592100	60154.9			105	0.5	51.9	-29.5118	1854	-1.01468e+007	-1.01830e+007	-1.46010e+007	1.43486e+000	10146800	10183000	14601000	60184.5
1855	-1.01086e+007	-1.01482e+007	-1.44969e+007	1.87877e+000	10108600	10148200	14496900	77929.4			103	0.5	56.1	-43.9839	1855	-1.01024e+007	-1.01492e+007	-1.45072e+007	1.87877e+000	10102400	10149200	14507200	77973.4
1856	-1.00284e+007	-1.00879e+007	-1.43309e+007	1.98975e+000	10028400	10087900	14330900	80981.6			101	0.5	64.2	-65.6989	1856	-1.00255e+007	-1.00899e+007	-1.43419e+007	1.98975e+000	10025500	10089900	14341900	81047.3
1857	-1.00437e+007	-1.00996e+007	-1.43634e+007	2.00697e+000	10043700	10099600	14363400	81985.6			101	0.5	62.6	-56.2116	1857	-1.00390e+007	-1.01011e+007	-1.43741e+007	2.00697e+000	10039000	10101100	14374100	82041.8
1858	-1.00596e+007	-1.01116e+007	-1.43965e+007	2.01349e+000	10059600	10111600	14396500	82563.9			102	0.5	60.9	-53.912	1858	-1.00542e+007	-1.01129e+007	-1.44073e+007	2.01349e+000	10054200	10112900	14407300	82617.8
1859	-1.00157e+007	-1.00739e+007	-1.42862e+007	2.01943e+000	10015700	10073900	14286200	81808.8			102	0.5	66.1	-56.1251	1859	-1.00147e+007	-1.00757e+007	-1.42946e+007	2.01943e+000	10014700	10075700	14294600	81865
1860	-9.98939e+006	-1.00474e+007	-1.42043e+007	1.93470e+000	9989390	10047400	14204300	77697.3			102	0.5	69.6	-49.2333	1860	-9.99236e+006	-1.00494e+007	-1.42096e+007	1.93470e+000	9992360	10049400	14209600	77746.6
1861	-1.00028e+007	-1.00591e+007	-1.42386e+007	2.04707e+000	10002800	10059100	14238600	82521.6			103	0.5	68	-46.9627	1861	-1.00043e+007	-1.00608e+007	-1.42441e+007	2.04707e+000	10004300	10060800	14244100	82568.5
1862	-9.93456e+006	-9.99551e+006	-1.40471e+007	1.83178e+000	9934560	9995510	14047100	72321.9			101	0.5	76.3	-52.9797	1862	-9.94060e+006	-9.99806e+006	-1.40515e+007	1.83178e+000	9940600	9998060	14051500	72374.8
1863	-9.94887e+006	-1.00081e+007	-1.40842e+007	1.93951e+000	9948870	10008100	14084200	76890.4			102	0.5	74.7	-47.4814	1863	-9.95499e+006	-1.00103e+007	-1.40873e+007	1.93951e+000	9954990	10010300	14087300	76937.9
1864	-9.96316e+006	-1.00205e+007	-1.41205e+007	2.05028e+000	9963160	10020500	14120500	81609.9			102	0.5	73.1	-42.3167	1864	-9.96845e+006	-1.00224e+007	-1.41230e+007	2.05028e+000	9968450	10022400	14123000	81652.2
1865	-9.97700e+006	-1.00323e+007	-1.41552e+007	2.11703e+000	9977000	10032300	14155200	84591.9			103	0.5	71.5	-44.1846	1865	-9.98119e+006	-1.00342e+007	-1.41584e+007	2.11703e+000	9981190	10034200	14158400	84636.1
1866	-9.91964e+006	-9.97861e+006	-1.39929e+007	1.78033e+000	9919640	9978610	13992900	69892.9			102	0.5	78.2	-43.4523	1866	-9.92400e+006	-9.98070e+006	-1.39971e+007	1.78033e+000	9924000	9980700	13997100	69936.4
1867	-9.90420e+006	-9.96140e+006	-1.39381e+007	1.69721e+000	9904200	9961400	13938100	66246.4			102	0.5	80.1	-36.6717	1867	-9.90684e+006	-9.96317e+006	-1.39426e+007	1.69721e+000	9906840	9963170	13942600	66283.1
1868	-9.88915e+006	-9.94449e+006	-1.38840e+007	1.60064e+000	9889150	9944490	13884000	62122.2			103	0.5	81.9	-26.5282	1868	-9.89004e+006	-9.94574e+006	-1.38882e+007	1.60064e+000	9890040	9945740	13888200	62148.7
1869	-9.80664e+006	-9.85508e+006	-1.36011e+007	2.64246e+000	9806640	9855080	13601100	99504.1			101	0.5	91.8	29.6341	1869	-9.79680e+006	-9.85343e+006	-1.36042e+007	2.64246e+000	9796800	9853430	13604200	99474.5
1870	-9.82108e+006	-9.87265e+006	-1.36584e+007	2.74711e+000	9821080	9872650	13658400	104069			101	0.5	89.9	18.3328	1870	-9.81252e+006	-9.87142e+006	-1.36620e+007	2.74711e+000	9812520	9871420	13662000	104051
1871	-9.83656e+006	-9.89112e+006	-1.37184e+007	2.36668e+000	9836560	9891120	13718400	90224.1			102	0.5	87.9	-15.7048	1871	-9.83105e+006	-9.89110e+006	-1.37239e+007	2.36668e+000	9831050	9891100	13723900	90239.9
1872	-9.85397e+006	-9.90906e+006	-1.37743e+007	2.01117e+000	9853970	9909060	13774300	77135.2			102	0.5	85.9	-29.0364	1872	-9.85102e+006	-9.90981e+006	-1.37804e+007	2.01117e+000	9851020	9909810	13780400	77164.2
1873	-9.87217e+006	-9.92592e+006	-1.38251e+007	1.86392e+000	9872170	9925920	13825100	71889.6			103	0.5	84	-28.3556	1873	-9.87091e+006	-9.92690e+006	-1.38303e+007	1.86392e+000	9870910	9926900	13830300	71918
1874	-9.78111e+006	-9.81742e+006	-1.34727e+007	1.33880e+000	9781110	9817420	13472700	49756.7			102	0.5	96.1	37.5746	1874	-9.77144e+006	-9.81458e+006	-1.34707e+007	1.33880e+000	9771440	9814580	13470700	49719.1
1875	-9.78933e+006	-9.82873e+006	-1.35107e+007	1.46098e+000	9789330	9828730	13510700	54511.2			102	0.5	94.8	35.2116	1875	-9.77964e+006	-9.82617e+006	-1.35099e+007	1.46098e+000	9779640	9826170	13509900	54476
1876	-9.79754e+006	-9.84018e+006	-1.35493e+007	1.53633e+000	9797540	9840180	13549300	57551			102	0.5	93.5	27.6869	1876	-9.78785e+006	-9.83806e+006	-1.35503e+007	1.53633e+000	9787850	9838060	13550300	57523.3
1877	-9.76633e+006	-9.79706e+006	-1.34043e+007	1.09288e+000	9766330	9797060	13404300	40330.4			103	0.5	98.5	32.7063	1877	-9.75778e+006	-9.79416e+006	-1.34010e+007	1.09288e+000	9757780	9794160	13401000	40297.7
1878	-9.77379e+006	-9.80697e+006	-1.34373e+007	1.18503e+000	9773790	9806970	13437300	43881.7			103	0.5	97.4	37.7844	1878	-9.76452e+006	-9.80387e+006	-1.34339e+007	1.18503e+000	9764520	9803870	13433900	43843.9
1879	-9.75749e+006	-9.78642e+006	-1.33696e+007	1.16470e+000	9757490	9786420	13369600	42823			103	0.5	99.7	41.387	1879	-9.74895e+006	-9.78311e+006	-1.33646e+007	1.16470e+000	9748950	9783110	13364600	42781.6
1880	-9.74503e+006	-9.76360e+006	-1.32888e+007	1.19279e+000	9745030	9763600	13288800	43502.2			98.9	0.5	102	52.3368	1880	-9.73658e+006	-9.75966e+006	-1.32812e+007	1.19279e+000	9736580	9759660	13281200	43449.9
1881	-9.74677e+006	-9.76735e+006	-1.33024e+007	1.19175e+000	9746770	9767350	13302400	43522.6			100	0.5	102	52.3085	1881	-9.73740e+006	-9.76336e+006	-1.32954e+007	1.19175e+000	9737400	9763360	13295400	43470.3
1882	-9.74866e+006	-9.77185e+006	-1.33189e+007	1.19244e+000	9748660	9771850	13318900	43618.2			101	0.5	101	44.8797	1882	-9.73989e+006	-9.76836e+006	-1.33134e+007	1.19244e+000	9739890	9768360	13313400	43573.3
1883	-9.73881e+006	-9.75377e+006	-1.32549e+007	1.21217e+000	9738810	9753770	13254900	44056.2			98.2	0.5	103	55.7591	1883	-9.73130e+006	-9.74976e+006	-1.32460e+007	1.21217e+000	9731300	9749760	13246000	44000.5
1884	-9.73725e+006	-9.74891e+006	-1.32366e+007	1.32538e+000	9737250	9748910	13236600	48086.1			97.4	0.5	104	69.3541	1884	-9.72970e+006	-9.74442e+006	-1.32258e+007	1.32538e+000	9729700	9744420	13225800	48016.7
1885	-9.73806e+006	-9.74417e+006	-1.32164e+007	1.60816e+000	9738060	9744170	13216400	58241.3			95.6	0.5	104	95.5445	1885	-9.73115e+006	-9.73921e+006	-1.32030e+007	1.60816e+000	9731150	9739210	13203000	58145.8
[truncated: 15,366 more rows]
