# Supplementary material for: Energy release induced rockbursts based on butterfly-shaped plastic zones in roadways of coal reservoirs
Source: PLoS One. 2021 Jul 28;16(7):e0255044. doi: 10.1371/journal.pone.0255044 (PMC8318283; doi:10.1371/journal.pone.0255044)
Supplement: S1 Data — (ZIP) [file pone.0255044.s001.zip › numerical simulation/Calculation/numerical simulation energy8.xlsx]

## Sheet: s1
									0.142
									3650000000
1	-9.75142e+006	-9.82820e+006	-1.71559e+007	5.46877e-001	9751420	9828200	17155900	27223.5	1.2128e+09	1.38403e+06	66.5	0.5	100	196.4	1	-9.73137e+006	-9.83018e+006	-1.70719e+007	5.46877e-001	9731370	9830180	17071900	27027.1	1.21142e+09
2	-9.75642e+006	-9.82356e+006	-1.71809e+007	8.10346e-001	9756420	9823560	17180900	40419.2			65.8	0.5	99.6	276.069	2	-9.73690e+006	-9.82157e+006	-1.71032e+007	8.10346e-001	9736900	9821570	17103200	40143.1
3	-1.01177e+007	-1.01377e+007	-1.84449e+007	1.52520e+000	10117700	10137700	18444900	85687.1			27.7	0.5	57.7	-89.7375	3	-1.01195e+007	-1.01410e+007	-1.84567e+007	1.52520e+000	10119500	10141000	18456700	85776.8
4	-1.01269e+007	-1.01481e+007	-1.84783e+007	1.51382e+000	10126900	10148100	18478300	85313			28.2	0.5	56.5	-92.3944	4	-1.01279e+007	-1.01514e+007	-1.84909e+007	1.51382e+000	10127900	10151400	18490900	85405.4
5	-1.01062e+007	-1.01248e+007	-1.84040e+007	9.50241e-001	10106200	10124800	18404000	53181.2			27.9	0.5	59.4	-55.7255	5	-1.01093e+007	-1.01283e+007	-1.84152e+007	9.50241e-001	10109300	10128300	18415200	53237
6	-1.01091e+007	-1.01275e+007	-1.84121e+007	1.26163e+000	10109100	10127500	18412100	70663.7			27.2	0.5	59	-72.7607	6	-1.01117e+007	-1.01309e+007	-1.84233e+007	1.26163e+000	10111700	10130900	18423300	70736.4
7	-1.01001e+007	-1.01175e+007	-1.83800e+007	1.17579e+000	10100100	10117500	18380000	65658.2			26.7	0.5	60.2	-62.1719	7	-1.01034e+007	-1.01207e+007	-1.83899e+007	1.17579e+000	10103400	10120700	18389900	65720.3
8	-1.00984e+007	-1.01162e+007	-1.83765e+007	8.25420e-001	10098400	10116200	18376500	46076.5			27.6	0.5	60.4	-45.1615	8	-1.01021e+007	-1.01196e+007	-1.83866e+007	8.25420e-001	10102100	10119600	18386600	46121.7
9	-1.01007e+007	-1.01192e+007	-1.83865e+007	9.74410e-001	10100700	10119200	18386500	54443.4			28.4	0.5	60.1	-55.4126	9	-1.01043e+007	-1.01227e+007	-1.83971e+007	9.74410e-001	10104300	10122700	18397100	54498.8
10	-1.00910e+007	-1.01074e+007	-1.83478e+007	1.24063e+000	10091000	10107400	18347800	69069.8			26.5	0.5	61.5	-65.1245	10	-1.00953e+007	-1.01107e+007	-1.83572e+007	1.24063e+000	10095300	10110700	18357200	69134.9
11	-1.00903e+007	-1.01074e+007	-1.83485e+007	1.21709e+000	10090300	10107400	18348500	67761.4			27.5	0.5	61.5	-64.8109	11	-1.00947e+007	-1.01108e+007	-1.83580e+007	1.21709e+000	10094700	10110800	18358000	67826.3
12	-1.00921e+007	-1.01101e+007	-1.83578e+007	1.26607e+000	10092100	10110100	18357800	70547.8			28.5	0.5	61.2	-71.961	12	-1.00964e+007	-1.01137e+007	-1.83681e+007	1.26607e+000	10096400	10113700	18368100	70619.8
13	-1.02593e+007	-1.02831e+007	-1.87766e+007	9.78581e-001	10259300	10283100	18776600	56845			90.3	0.5	41.1	73.9636	13	-1.02558e+007	-1.02858e+007	-1.87595e+007	9.78581e-001	10255800	10285800	18759500	56771.1
14	-1.02535e+007	-1.02736e+007	-1.87626e+007	1.33591e+000	10253500	10273600	18762600	77486.3			90.8	0.5	41.9	90.0559	14	-1.02503e+007	-1.02749e+007	-1.87478e+007	1.33591e+000	10250300	10274900	18747800	77396.3
15	-1.02656e+007	-1.02839e+007	-1.88015e+007	1.25342e+000	10265600	10283900	18801500	72960.9			91.5	0.5	40.6	69.336	15	-1.02629e+007	-1.02850e+007	-1.87894e+007	1.25342e+000	10262900	10285000	18789400	72891.5
16	-1.02692e+007	-1.02913e+007	-1.88090e+007	9.02321e-001	10269200	10291300	18809000	52569.8			90.8	0.5	40.1	57.3675	16	-1.02663e+007	-1.02939e+007	-1.87945e+007	9.02321e-001	10266300	10293900	18794500	52512.4
17	-1.02690e+007	-1.02952e+007	-1.88042e+007	1.15821e+000	10269000	10295200	18804200	67461.1			90.1	0.5	40	84.4299	17	-1.02658e+007	-1.02990e+007	-1.87872e+007	1.15821e+000	10265800	10299000	18787200	67376.6
18	-1.01108e+007	-1.01636e+007	-1.85579e+007	9.94738e-001	10110800	10163600	18557900	56398			49.8	0.5	54.2	-87.4954	18	-1.00913e+007	-1.01655e+007	-1.85851e+007	9.94738e-001	10091300	10165500	18585100	56485.5
19	-1.01022e+007	-1.01571e+007	-1.85400e+007	7.78006e-001	10102200	10157100	18540000	44030.8			49.5	0.5	55.1	-77.6821	19	-1.00830e+007	-1.01597e+007	-1.85696e+007	7.78006e-001	10083000	10159700	18569600	44108.5
20	-1.01135e+007	-1.01648e+007	-1.85601e+007	6.41643e-001	10113500	10164800	18560100	36389			48.9	0.5	54.2	-55.9451	20	-1.00950e+007	-1.01668e+007	-1.85867e+007	6.41643e-001	10095000	10166800	18586700	36445
21	-9.77553e+006	-1.01399e+007	-1.69427e+007	2.47317e+000	9775530	10139900	16942700	122458			75.8	0.5	91.7	2394.74	21	-9.72868e+006	-1.02165e+007	-1.66746e+007	2.47317e+000	9728680	10216500	16674600	120063
22	-9.75926e+006	-1.01320e+007	-1.68841e+007	1.81275e+000	9759260	10132000	16884100	89274.5			74.1	0.5	91.4	1950.44	22	-9.70511e+006	-1.02024e+007	-1.65924e+007	1.81275e+000	9705110	10202400	16592400	87324
23	-1.02771e+007	-1.02947e+007	-1.88379e+007	1.30215e+000	10277100	10294700	18837900	76052.8			91.9	0.5	39.3	65.9745	23	-1.02747e+007	-1.02960e+007	-1.88267e+007	1.30215e+000	10274700	10296000	18826700	75986.8
24	-1.02803e+007	-1.03021e+007	-1.88434e+007	1.10826e+000	10280300	10302100	18843400	64775			91.1	0.5	38.8	63.4162	24	-1.02778e+007	-1.03053e+007	-1.88300e+007	1.10826e+000	10277800	10305300	18830000	64711.5
25	-1.02803e+007	-1.03069e+007	-1.88385e+007	1.44487e+000	10280300	10306900	18838500	84429.8			90.1	0.5	38.8	100.678	25	-1.02773e+007	-1.03112e+007	-1.88220e+007	1.44487e+000	10277300	10311200	18822000	84329.1
26	-1.02892e+007	-1.03071e+007	-1.88748e+007	1.37164e+000	10289200	10307100	18874800	80389			92.2	0.5	37.9	57.2764	26	-1.02873e+007	-1.03091e+007	-1.88652e+007	1.37164e+000	10287300	10309100	18865200	80331.7
27	-1.02918e+007	-1.03139e+007	-1.88788e+007	1.31014e+000	10291800	10313900	18878800	76828.3			91.3	0.5	37.5	67.537	27	-1.02897e+007	-1.03178e+007	-1.88663e+007	1.31014e+000	10289700	10317800	18866300	76760.8
28	-1.02916e+007	-1.03183e+007	-1.88736e+007	1.54902e+000	10291600	10318300	18873600	90812.4			90.2	0.5	37.4	95.5904	28	-1.02892e+007	-1.03237e+007	-1.88583e+007	1.54902e+000	10289200	10323700	18858300	90716.8
29	-1.03008e+007	-1.03190e+007	-1.89105e+007	1.41782e+000	10300800	10319000	18910500	83373.1			92.4	0.5	36.6	54.3068	29	-1.02992e+007	-1.03215e+007	-1.89014e+007	1.41782e+000	10299200	10321500	18901400	83318.8
30	-1.03035e+007	-1.03259e+007	-1.89146e+007	1.40413e+000	10303500	10325900	18914600	82616.1			91.4	0.5	36.2	66.7105	30	-1.03017e+007	-1.03304e+007	-1.89027e+007	1.40413e+000	10301700	10330400	18902700	82549.4
31	-1.03042e+007	-1.03309e+007	-1.89124e+007	1.50258e+000	10304200	10330900	18912400	88408.7			90.3	0.5	36	89.5899	31	-1.03020e+007	-1.03369e+007	-1.88973e+007	1.50258e+000	10302000	10336900	18897300	88319.1
32	-1.01053e+007	-1.01250e+007	-1.84056e+007	1.31264e+000	10105300	10125000	18405600	73470.7			29.2	0.5	59.4	-79.5616	32	-1.01082e+007	-1.01286e+007	-1.84173e+007	1.31264e+000	10108200	10128600	18417300	73550.3
33	-1.00966e+007	-1.01155e+007	-1.83755e+007	1.58223e+000	10096600	10115500	18375500	88309.8			29.6	0.5	60.6	-94.866	33	-1.01006e+007	-1.01192e+007	-1.83866e+007	1.58223e+000	10100600	10119200	18386600	88404.6
34	-1.01137e+007	-1.01336e+007	-1.84323e+007	1.44726e+000	10113700	10133600	18432300	81211.1			28.6	0.5	58.3	-88.1494	34	-1.01158e+007	-1.01371e+007	-1.84444e+007	1.44726e+000	10115800	10137100	18444400	81299.2
35	-9.76363e+006	-9.82018e+006	-1.72138e+007	1.10337e+000	9763630	9820180	17213800	55185			65.1	0.5	98.9	353.402	35	-9.74470e+006	-9.81344e+006	-1.71432e+007	1.10337e+000	9744700	9813440	17143200	54831.6
36	-1.00932e+007	-1.01504e+007	-1.85214e+007	1.02078e+000	10093200	10150400	18521400	57662.4			49.4	0.5	56	-102.288	36	-1.00736e+007	-1.01529e+007	-1.85513e+007	1.02078e+000	10073600	10152900	18551300	57764.7
37	-1.00857e+007	-1.01443e+007	-1.85039e+007	1.49883e+000	10085700	10144300	18503900	84520.7			49.3	0.5	57	-178.593	37	-1.00676e+007	-1.01480e+007	-1.85372e+007	1.49883e+000	10067600	10148000	18537200	84699.2
38	-1.00962e+007	-1.01542e+007	-1.85340e+007	1.01870e+000	10096200	10154200	18534000	57611.5			50.3	0.5	55.5	-99.8899	38	-1.00757e+007	-1.01565e+007	-1.85638e+007	1.01870e+000	10075700	10156500	18563800	57711.4
39	-1.01060e+007	-1.01610e+007	-1.85520e+007	1.10811e+000	10106000	10161000	18552000	62784.1			50.8	0.5	54.5	-96.6153	39	-1.00852e+007	-1.01627e+007	-1.85796e+007	1.10811e+000	10085200	10162700	18579600	62880.7
40	-1.01170e+007	-1.01683e+007	-1.85709e+007	1.05659e+000	10117000	10168300	18570900	59982.9			50.9	0.5	53.5	-70.8116	40	-1.00960e+007	-1.01689e+007	-1.85943e+007	1.05659e+000	10096000	10168900	18594300	60053.7
41	-1.01204e+007	-1.01704e+007	-1.85759e+007	8.26689e-001	10120400	10170400	18575900	46956.7			49.8	0.5	53.4	-57.1895	41	-1.01005e+007	-1.01712e+007	-1.85993e+007	8.26689e-001	10100500	10171200	18599300	47013.9
42	-1.01206e+007	-1.01700e+007	-1.85742e+007	6.39677e-001	10120600	10170000	18574200	36329.3			48.8	0.5	53.5	-52.2742	42	-1.01026e+007	-1.01718e+007	-1.85994e+007	6.39677e-001	10102600	10171800	18599400	36381.6
43	-9.76714e+006	-1.01107e+007	-1.69376e+007	1.15420e+000	9767140	10110700	16937600	57052.6			72.8	0.5	91.2	1150.49	43	-9.71654e+006	-1.01695e+007	-1.66720e+007	1.15420e+000	9716540	10169500	16672000	55902.1
44	-9.76542e+006	-1.01614e+007	-1.68799e+007	1.51332e+000	9765420	10161400	16879900	74596.3			73	0.5	90	1673.13	44	-9.70906e+006	-1.02283e+007	-1.65826e+007	1.51332e+000	9709060	10228300	16582600	72923.2
45	-9.76620e+006	-1.01057e+007	-1.69387e+007	1.10479e+000	9766200	10105700	16938700	54603.7			72	0.5	90.2	1142.49	45	-9.71166e+006	-1.01498e+007	-1.66718e+007	1.10479e+000	9711660	10149800	16671800	53461.2
46	-9.77946e+006	-1.00753e+007	-1.70233e+007	1.17270e+000	9779460	10075300	17023300	58308.8			71.5	0.5	90.6	1041.65	46	-9.73315e+006	-1.01141e+007	-1.67953e+007	1.17270e+000	9733150	10114100	16795300	57267.1
47	-9.77327e+006	-1.01239e+007	-1.69494e+007	1.46507e+000	9773270	10123900	16949400	72534			71.5	0.5	88.8	1540.42	47	-9.71649e+006	-1.01574e+007	-1.66839e+007	1.46507e+000	9716490	10157400	16683900	70993.5
48	-9.78581e+006	-1.00654e+007	-1.70592e+007	1.16900e+000	9785810	10065400	17059200	58280.5			70.7	0.5	89.2	1036.27	48	-9.73713e+006	-1.00827e+007	-1.68430e+007	1.16900e+000	9737130	10082700	16843000	57244.3
49	-9.78475e+006	-1.00219e+007	-1.70984e+007	1.30674e+000	9784750	10021900	17098400	65248.5			70.2	0.5	89.8	1074.07	49	-9.73867e+006	-1.00288e+007	-1.69032e+007	1.30674e+000	9738670	10028800	16903200	64174.4
50	-9.79305e+006	-1.00110e+007	-1.71432e+007	1.48393e+000	9793050	10011000	17143200	74349.2			70.1	0.5	87.7	1246.47	50	-9.74201e+006	-9.98524e+006	-1.69604e+007	1.48393e+000	9742010	9985240	16960400	73102.7
51	-9.80128e+006	-9.96280e+006	-1.72251e+007	1.39921e+000	9801280	9962800	17225100	70460.8			69.4	0.5	88.2	985.259	51	-9.75721e+006	-9.92909e+006	-1.70786e+007	1.39921e+000	9757210	9929090	17078600	69475.5
52	-9.80282e+006	-9.93415e+006	-1.72600e+007	1.43143e+000	9802820	9934150	17260000	72215.9			69	0.5	89	904.424	52	-9.76288e+006	-9.90028e+006	-1.71306e+007	1.43143e+000	9762880	9900280	17130600	71311.4
53	-1.01359e+007	-1.01585e+007	-1.85121e+007	8.32617e-001	10135900	10158500	18512100	47070.3			29.4	0.5	55.2	-52.6815	53	-1.01356e+007	-1.01618e+007	-1.85257e+007	8.32617e-001	10135600	10161800	18525700	47123
54	-1.01273e+007	-1.01495e+007	-1.84838e+007	1.41327e+000	10127300	10149500	18483800	79683.8			29.4	0.5	56.3	-88.3695	54	-1.01278e+007	-1.01529e+007	-1.84969e+007	1.41327e+000	10127800	10152900	18496900	79772.2
55	-1.01327e+007	-1.01560e+007	-1.85047e+007	1.28028e+000	10132700	10156000	18504700	72325.3			30.5	0.5	55.5	-86.4598	55	-1.01323e+007	-1.01594e+007	-1.85193e+007	1.28028e+000	10132300	10159400	18519300	72411.8
56	-1.01395e+007	-1.01633e+007	-1.85278e+007	1.04080e+000	10139500	10163300	18527800	58924.1			30.3	0.5	54.6	-69.6133	56	-1.01385e+007	-1.01666e+007	-1.85425e+007	1.04080e+000	10138500	10166600	18542500	58993.7
57	-1.01443e+007	-1.01678e+007	-1.85414e+007	1.03409e+000	10144300	10167800	18541400	58620.5			29.9	0.5	54	-67.1968	57	-1.01430e+007	-1.01710e+007	-1.85558e+007	1.03409e+000	10143000	10171000	18555800	58687.7
58	-1.01387e+007	-1.01635e+007	-1.85296e+007	1.41705e+000	10138700	10163500	18529600	80234.7			31.6	0.5	54.6	-97.871	58	-1.01371e+007	-1.01669e+007	-1.85450e+007	1.41705e+000	10137100	10166900	18545000	80332.6
59	-1.01467e+007	-1.01716e+007	-1.85546e+007	1.36752e+000	10146700	10171600	18554600	77613.6			31.2	0.5	53.6	-91.2279	59	-1.01446e+007	-1.01748e+007	-1.85697e+007	1.36752e+000	10144600	10174800	18569700	77704.8
60	-1.01536e+007	-1.01781e+007	-1.85742e+007	1.37146e+000	10153600	10178100	18574200	77983.3			30.7	0.5	52.8	-88.9077	60	-1.01513e+007	-1.01811e+007	-1.85890e+007	1.37146e+000	10151300	10181100	18589000	78072.2
61	-1.01368e+007	-1.01588e+007	-1.85122e+007	1.23525e+000	10136800	10158800	18512200	69835.4			28.6	0.5	55.1	-76.0381	61	-1.01366e+007	-1.01620e+007	-1.85254e+007	1.23525e+000	10136600	10162000	18525400	69911.4
62	-9.89025e+006	-9.90141e+006	-1.77068e+007	1.89582e+000	9890250	9901410	17706800	99218.2			127	0.5	86.4	47.1853	62	-9.89234e+006	-9.90032e+006	-1.77003e+007	1.89582e+000	9892340	9900320	17700300	99171
63	-9.89301e+006	-9.90478e+006	-1.77178e+007	2.20676e+000	9893010	9904780	17717800	115613			126	0.5	86	58.7462	63	-9.89535e+006	-9.90364e+006	-1.77108e+007	2.20676e+000	9895350	9903640	17710800	115554
64	-9.89368e+006	-9.90477e+006	-1.77171e+007	9.76098e-001	9893680	9904770	17717100	51136.2			129	0.5	85.9	23.0187	64	-9.89576e+006	-9.90375e+006	-1.77109e+007	9.76098e-001	9895760	9903750	17710900	51113.2
65	-9.88467e+006	-9.89619e+006	-1.76911e+007	1.43698e+000	9884670	9896190	17691100	75087.3			128	0.5	87	38.4318	65	-9.88603e+006	-9.89493e+006	-1.76845e+007	1.43698e+000	9886030	9894930	17684500	75048.9
66	-9.88297e+006	-9.89432e+006	-1.76851e+007	1.17828e+000	9882970	9894320	17685100	61533.6			130	0.5	87.1	33.7685	66	-9.88428e+006	-9.89293e+006	-1.76781e+007	1.17828e+000	9884280	9892930	17678100	61499.8
67	-9.89146e+006	-9.90247e+006	-1.77099e+007	8.95277e-001	9891460	9902470	17709900	46869.2			130	0.5	86.2	22.8574	67	-9.89345e+006	-9.90134e+006	-1.77033e+007	8.95277e-001	9893450	9901340	17703300	46846.4
68	-9.89980e+006	-9.91022e+006	-1.77333e+007	8.86388e-001	9899800	9910220	17733300	46511.9			130	0.5	85.3	25.6326	68	-9.90211e+006	-9.90897e+006	-1.77258e+007	8.86388e-001	9902110	9908970	17725800	46486.3
69	-9.88338e+006	-9.89498e+006	-1.76874e+007	1.09177e+000	9883380	9894980	17687400	57027.9			131	0.5	87	33.0896	69	-9.88498e+006	-9.89354e+006	-1.76799e+007	1.09177e+000	9884980	9893540	17679900	56994.8
70	-9.89249e+006	-9.90333e+006	-1.77124e+007	1.02797e+000	9892490	9903330	17712400	53829.6			131	0.5	86	28.1785	70	-9.89467e+006	-9.90211e+006	-1.77053e+007	1.02797e+000	9894670	9902110	17705300	53801.4
71	-9.90204e+006	-9.91207e+006	-1.77386e+007	1.04870e+000	9902040	9912070	17738600	55058.8			131	0.5	85.1	30.9356	71	-9.90452e+006	-9.91080e+006	-1.77309e+007	1.04870e+000	9904520	9910800	17730900	55027.8
72	-9.88633e+006	-9.89687e+006	-1.76922e+007	1.04281e+000	9886330	9896870	17692200	54499.2			132	0.5	86.8	35.2905	72	-9.88753e+006	-9.89517e+006	-1.76841e+007	1.04281e+000	9887530	9895170	17684100	54463.9
73	-9.89485e+006	-9.90502e+006	-1.77170e+007	1.06745e+000	9894850	9905020	17717000	55924.1			132	0.5	85.9	33.4198	73	-9.89664e+006	-9.90356e+006	-1.77092e+007	1.06745e+000	9896640	9903560	17709200	55890.7
74	-9.90395e+006	-9.91338e+006	-1.77420e+007	1.10517e+000	9903950	9913380	17742000	58044.8			132	0.5	84.9	33.1147	74	-9.90623e+006	-9.91203e+006	-1.77343e+007	1.10517e+000	9906230	9912030	17734300	58011.7
75	-9.77646e+006	-9.82719e+006	-1.72592e+007	1.64751e+000	9776460	9827190	17259200	82749.7			65	0.5	97.2	512.653	75	-9.75744e+006	-9.81531e+006	-1.71933e+007	1.64751e+000	9757440	9815310	17193300	82237
76	-9.76538e+006	-9.83486e+006	-1.72063e+007	1.34558e+000	9765380	9834860	17206300	67295.6			65.9	0.5	98.2	477.987	76	-9.74479e+006	-9.83041e+006	-1.71265e+007	1.34558e+000	9744790	9830410	17126500	66817.6
77	-9.76114e+006	-9.85049e+006	-1.71733e+007	1.90586e+000	9761140	9850490	17173300	95104.2			67	0.5	97.9	799.075	77	-9.73743e+006	-9.85044e+006	-1.70764e+007	1.90586e+000	9737430	9850440	17076400	94305.1
78	-9.77843e+006	-9.84561e+006	-1.72488e+007	2.30927e+000	9778430	9845610	17248800	115970			65.9	0.5	96.5	813.609	78	-9.75747e+006	-9.83689e+006	-1.71719e+007	2.30927e+000	9757470	9836890	17171900	115156
79	-9.73564e+006	-9.81209e+006	-1.71075e+007	8.58203e-001	9735640	9812090	17107500	42513.2			66.7	0.5	102	306.042	79	-9.71605e+006	-9.81712e+006	-1.70224e+007	8.58203e-001	9716050	9817120	17022400	42207.2
80	-9.73603e+006	-9.82251e+006	-1.70987e+007	1.04850e+000	9736030	9822510	17098700	51922.5			67.6	0.5	102	393.45	80	-9.71581e+006	-9.83088e+006	-1.70076e+007	1.04850e+000	9715810	9830880	17007600	51529
81	-9.73490e+006	-9.83311e+006	-1.70834e+007	9.89229e-001	9734900	9833110	17083400	48943.4			68.7	0.5	102	395.113	81	-9.71379e+006	-9.84582e+006	-1.69845e+007	9.89229e-001	9713790	9845820	16984500	48548.3
82	-1.00091e+007	-1.00568e+007	-1.82230e+007	2.90515e+000	10009100	10056800	18223000	159570			94.8	0.5	72.9	-1139.56	82	-1.00693e+007	-1.00857e+007	-1.82811e+007	2.90515e+000	10069300	10085700	18281100	160710
83	-1.00031e+007	-1.00657e+007	-1.82656e+007	1.93041e+000	10003100	10065700	18265600	106387			94.8	0.5	71.2	-746.812	83	-1.00486e+007	-1.00924e+007	-1.83289e+007	1.93041e+000	10048600	10092400	18328900	107134
84	-1.00031e+007	-1.00693e+007	-1.82801e+007	1.91643e+000	10003100	10069300	18280100	105746			93.5	0.5	71.8	-877.018	84	-1.00631e+007	-1.01016e+007	-1.83522e+007	1.91643e+000	10063100	10101600	18352200	106623
85	-1.00058e+007	-1.00608e+007	-1.82427e+007	2.20260e+000	10005800	10060800	18242700	121167			93.4	0.5	73.5	-1011.04	85	-1.00764e+007	-1.00947e+007	-1.83105e+007	2.20260e+000	10076400	10094700	18310500	122178
86	-9.74020e+006	-9.79983e+006	-1.71384e+007	8.44545e-001	9740200	9799830	17138400	41928.4			65.2	0.5	102	269.337	86	-9.72199e+006	-9.79857e+006	-1.70652e+007	8.44545e-001	9721990	9798570	17065200	41659.1
87	-9.73696e+006	-9.78984e+006	-1.71351e+007	8.70753e-001	9736960	9789840	17135100	43199.4			64.6	0.5	103	261.796	87	-9.71958e+006	-9.78717e+006	-1.70668e+007	8.70753e-001	9719580	9787170	17066800	42937.6
88	-9.73176e+006	-9.79211e+006	-1.71116e+007	7.76775e-001	9731760	9792110	17111600	38461.6			65.4	0.5	103	245.805	88	-9.71392e+006	-9.79287e+006	-1.70379e+007	7.76775e-001	9713920	9792870	17037900	38215.8
89	-9.73446e+006	-9.80204e+006	-1.71127e+007	6.45491e-001	9734460	9802040	17112700	31977.3			66	0.5	103	215.688	89	-9.71582e+006	-9.80446e+006	-1.70341e+007	6.45491e-001	9715820	9804460	17034100	31761.6
90	-9.74948e+006	-9.80406e+006	-1.71721e+007	9.02433e-001	9749480	9804060	17172100	44942			64.8	0.5	101	282.267	90	-9.73123e+006	-9.79956e+006	-1.71020e+007	9.02433e-001	9731230	9799560	17102000	44659.7
91	-9.74322e+006	-9.81160e+006	-1.71389e+007	9.83323e-001	9743220	9811600	17138900	48844			65.9	0.5	102	329.871	91	-9.72439e+006	-9.81301e+006	-1.70606e+007	9.83323e-001	9724390	9813010	17060600	48514.1
92	-9.65359e+006	-9.72304e+006	-1.68612e+007	1.87303e+000	9653590	9723040	16861200	90466.3			75.3	0.5	113	563.098	92	-9.63792e+006	-9.73591e+006	-1.67843e+007	1.87303e+000	9637920	9735910	16784300	89903.2
93	-9.65338e+006	-9.72217e+006	-1.68612e+007	2.04611e+000	9653380	9722170	16861200	98822.4			76.6	0.5	113	604.681	93	-9.63796e+006	-9.73463e+006	-1.67857e+007	2.04611e+000	9637960	9734630	16785700	98217.7
94	-9.65452e+006	-9.72353e+006	-1.68645e+007	1.79239e+000	9654520	9723530	16864500	86598.4			73.9	0.5	113	537.862	94	-9.63892e+006	-9.73671e+006	-1.67876e+007	1.79239e+000	9638920	9736710	16787600	86060.6
95	-9.64724e+006	-9.66610e+006	-1.69881e+007	1.34458e+000	9647240	9666100	16988100	65467.3			39.7	0.5	114	165.047	95	-9.63117e+006	-9.65700e+006	-1.69670e+007	1.34458e+000	9631170	9657000	16967000	65302.3
96	-9.64183e+006	-9.66003e+006	-1.69687e+007	1.82766e+000	9641830	9660030	16968700	88816.3			39.1	0.5	114	224.529	96	-9.62608e+006	-9.65096e+006	-1.69474e+007	1.82766e+000	9626080	9650960	16947400	88591.8
97	-9.63528e+006	-9.65282e+006	-1.69458e+007	2.41115e+000	9635280	9652820	16945800	116903			38.5	0.5	115	297.044	97	-9.61950e+006	-9.64372e+006	-1.69244e+007	2.41115e+000	9619500	9643720	16924400	116606
98	-9.74748e+006	-9.76823e+006	-1.73053e+007	2.16623e+000	9747480	9768230	17305300	108890			25.6	0.5	102	133.088	98	-9.73805e+006	-9.76356e+006	-1.72956e+007	2.16623e+000	9738050	9763560	17295600	108757
99	-9.74413e+006	-9.76560e+006	-1.72979e+007	2.32574e+000	9744130	9765600	17297900	116817			26.8	0.5	102	143.509	99	-9.73456e+006	-9.76089e+006	-1.72882e+007	2.32574e+000	9734560	9760890	17288200	116674
100	-9.75977e+006	-9.78069e+006	-1.73439e+007	1.97188e+000	9759770	9780690	17343900	99503.3			26.9	0.5	100	120.455	100	-9.75101e+006	-9.77613e+006	-1.73340e+007	1.97188e+000	9751010	9776130	17334000	99382.8
101	-9.76223e+006	-9.78246e+006	-1.73487e+007	1.82448e+000	9762230	9782460	17348700	92112.8			25.7	0.5	100	111.618	101	-9.75366e+006	-9.77791e+006	-1.73387e+007	1.82448e+000	9753660	9777910	17338700	92001.2
102	-9.74314e+006	-9.76267e+006	-1.72869e+007	1.70484e+000	9743140	9762670	17286900	85545.2			24	0.5	103	117.955	102	-9.73333e+006	-9.75749e+006	-1.72756e+007	1.70484e+000	9733330	9757490	17275600	85427.2
103	-9.75369e+006	-9.77347e+006	-1.73205e+007	1.81558e+000	9753690	9773470	17320500	91407.6			24.3	0.5	101	114.786	103	-9.74492e+006	-9.76879e+006	-1.73101e+007	1.81558e+000	9744920	9768790	17310100	91292.8
104	-9.52119e+006	-9.53896e+006	-1.65946e+007	2.15416e+000	9521190	9538960	16594600	100745			23.6	0.5	129	274.486	104	-9.50236e+006	-9.52911e+006	-1.65731e+007	2.15416e+000	9502360	9529110	16573100	100471
105	-9.52680e+006	-9.54500e+006	-1.66136e+007	2.73953e+000	9526800	9545000	16613600	128371			24.7	0.5	128	356.397	105	-9.50818e+006	-9.53501e+006	-1.65914e+007	2.73953e+000	9508180	9535010	16591400	128014
106	-9.51321e+006	-9.53133e+006	-1.65714e+007	1.49465e+000	9513210	9531330	16571400	69732.3			22.8	0.5	130	191.528	106	-9.49415e+006	-9.52140e+006	-1.65498e+007	1.49465e+000	9494150	9521400	16549800	69540.8
107	-1.04412e+007	-1.04526e+007	-1.94086e+007	1.16218e+000	10441200	10452600	19408600	71451.2			30.4	0.5	19.8	-63.4411	107	-1.04384e+007	-1.04549e+007	-1.94209e+007	1.16218e+000	10438400	10454900	19420900	71514.7
108	-1.04489e+007	-1.04600e+007	-1.94310e+007	1.46449e+000	10448900	10460000	19431000	90222.9			30.9	0.5	18.9	-82.5238	108	-1.04462e+007	-1.04624e+007	-1.94436e+007	1.46449e+000	10446200	10462400	19443600	90305.4
109	-1.04588e+007	-1.04693e+007	-1.94594e+007	1.38400e+000	10458800	10469300	19459400	85486.7			31.2	0.5	17.8	-74.1199	109	-1.04561e+007	-1.04716e+007	-1.94714e+007	1.38400e+000	10456100	10471600	19471400	85560.9
110	-9.49737e+006	-9.51468e+006	-1.65191e+007	1.08460e+000	9497370	9514680	16519100	50330.3			24.8	0.5	132	142.017	110	-9.47907e+006	-9.50464e+006	-1.64964e+007	1.08460e+000	9479070	9504640	16496400	50188.3
111	-9.48823e+006	-9.50537e+006	-1.64903e+007	1.01692e+000	9488230	9505370	16490300	47049			25	0.5	133	136.401	111	-9.46988e+006	-9.49515e+006	-1.64668e+007	1.01692e+000	9469880	9495150	16466800	46912.6
112	-9.48919e+006	-9.50608e+006	-1.64922e+007	1.07002e+000	9489190	9506080	16492200	49516.3			25.9	0.5	133	144.225	112	-9.47115e+006	-9.49586e+006	-1.64684e+007	1.07002e+000	9471150	9495860	16468400	49372
113	-9.49951e+006	-9.51664e+006	-1.65250e+007	1.29782e+000	9499510	9516640	16525000	60262.1			25.7	0.5	132	172.708	113	-9.48141e+006	-9.50651e+006	-1.65017e+007	1.29782e+000	9481410	9506510	16501700	60089.4
114	-9.50391e+006	-9.52139e+006	-1.65400e+007	1.32690e+000	9503910	9521390	16540000	61707.2			23.6	0.5	131	171.674	114	-9.48499e+006	-9.51137e+006	-1.65180e+007	1.32690e+000	9484990	9511370	16518000	61535.5
115	-9.49374e+006	-9.51140e+006	-1.65094e+007	8.47800e-001	9493740	9511400	16509400	39301.3			23.9	0.5	132	110.1	115	-9.47531e+006	-9.50141e+006	-1.64870e+007	8.47800e-001	9475310	9501410	16487000	39191.2
116	-1.04691e+007	-1.04792e+007	-1.94893e+007	1.37046e+000	10469100	10479200	19489300	84882.8			31.3	0.5	16.6	-72.7407	116	-1.04666e+007	-1.04815e+007	-1.95011e+007	1.37046e+000	10466600	10481500	19501100	84955.6
117	-1.04709e+007	-1.04817e+007	-1.94978e+007	1.26850e+000	10470900	10481700	19497800	78625.8			30.2	0.5	16.3	-72.033	117	-1.04685e+007	-1.04842e+007	-1.95103e+007	1.26850e+000	10468500	10484200	19510300	78697.8
118	-1.04730e+007	-1.04843e+007	-1.95065e+007	1.24132e+000	10473000	10484300	19506500	76999.9			29.1	0.5	16	-70.313	118	-1.04705e+007	-1.04868e+007	-1.95190e+007	1.24132e+000	10470500	10486800	19519000	77070.2
119	-1.05158e+007	-1.05177e+007	-1.96001e+007	7.51620e-001	10515800	10517700	19600100	47040.7			40.7	0.5	11.9	-18.7345	119	-1.05149e+007	-1.05188e+007	-1.96055e+007	7.51620e-001	10514900	10518800	19605500	47059.4
120	-1.05149e+007	-1.05179e+007	-1.96018e+007	1.11425e-001	10514900	10517900	19601800	6974.34			41.1	0.5	11.8	-2.06081	120	-1.05133e+007	-1.05186e+007	-1.96062e+007	1.11425e-001	10513300	10518600	19606200	6976.4
121	-1.05256e+007	-1.05274e+007	-1.96297e+007	6.77104e-001	10525600	10527400	19629700	42490.9			40.9	0.5	10.9	-13.6618	121	-1.05253e+007	-1.05283e+007	-1.96339e+007	6.77104e-001	10525300	10528300	19633900	42504.6
122	-1.05256e+007	-1.05277e+007	-1.96312e+007	9.88916e-001	10525600	10527700	19631200	62065.6			40.2	0.5	10.9	-25.4802	122	-1.05248e+007	-1.05289e+007	-1.96367e+007	9.88916e-001	10524800	10528900	19636700	62091.1
123	-1.05149e+007	-1.05176e+007	-1.96005e+007	1.24471e+000	10514900	10517600	19600500	77901.2			39.8	0.5	12	-35.7746	123	-1.05146e+007	-1.05190e+007	-1.96064e+007	1.24471e+000	10514600	10519000	19606400	77936.9
124	-9.76441e+006	-9.88549e+006	-1.71517e+007	2.59289e+000	9764410	9885490	17151700	129331			68.5	0.5	97.1	1245.33	124	-9.73838e+006	-9.89472e+006	-1.70360e+007	2.59289e+000	9738380	9894720	17036000	128086
125	-9.77969e+006	-9.86304e+006	-1.72365e+007	2.25546e+000	9779690	9863040	17236500	113227			66.8	0.5	95.8	899.689	125	-9.75641e+006	-9.85684e+006	-1.71476e+007	2.25546e+000	9756410	9856840	17147600	112328
126	-1.00956e+007	-1.02536e+007	-1.81369e+007	1.77894e+000	10095600	10253600	18136900	97912.3			80.9	0.5	56.1	890.738	126	-1.00711e+007	-1.02719e+007	-1.80188e+007	1.77894e+000	10071100	10271900	18018800	97021.6
127	-1.01099e+007	-1.02361e+007	-1.82130e+007	1.89587e+000	10109900	10236100	18213000	104941			82	0.5	55.4	769.174	127	-1.00898e+007	-1.02480e+007	-1.81192e+007	1.89587e+000	10089800	10248000	18119200	104172
128	-1.01080e+007	-1.02598e+007	-1.81816e+007	1.55526e+000	10108000	10259800	18181600	85940.4			80.9	0.5	54.6	770.227	128	-1.00843e+007	-1.02806e+007	-1.80638e+007	1.55526e+000	10084300	10280600	18063800	85170.2
129	-1.01088e+007	-1.03078e+007	-1.81368e+007	1.71257e+000	10108800	10307800	18136800	94455.6			79.1	0.5	54.7	934.971	129	-1.00846e+007	-1.03471e+007	-1.79987e+007	1.71257e+000	10084600	10347100	17998700	93520.7
130	-9.72981e+006	-9.75595e+006	-1.71398e+007	8.96920e-001	9729810	9755950	17139800	44454.2			61.7	0.5	104	216.715	130	-9.71489e+006	-9.74624e+006	-1.70885e+007	8.96920e-001	9714890	9746240	17088500	44237.5
131	-9.72028e+006	-9.74657e+006	-1.71102e+007	8.92305e-001	9720280	9746570	17110200	44094.2			61.4	0.5	105	215.728	131	-9.70547e+006	-9.73810e+006	-1.70582e+007	8.92305e-001	9705470	9738100	17058200	43878.5
132	-9.72787e+006	-9.75364e+006	-1.71342e+007	4.30870e-001	9727870	9753640	17134200	21342.8			61.3	0.5	105	98.0416	132	-9.71389e+006	-9.74509e+006	-1.70856e+007	4.30870e-001	9713890	9745090	17085600	21244.8
133	-1.02292e+007	-1.02470e+007	-1.87802e+007	7.85000e-001	10229200	10247000	18780200	45525			99.5	0.5	43.5	-20.1051	133	-1.02198e+007	-1.02470e+007	-1.87897e+007	7.85000e-001	10219800	10247000	18789700	45545.1
134	-1.02438e+007	-1.02583e+007	-1.88120e+007	9.63915e-001	10243800	10258300	18812000	56076.2			99.5	0.5	42.1	-21.1762	134	-1.02360e+007	-1.02584e+007	-1.88200e+007	9.63915e-001	10236000	10258400	18820000	56097.4
135	-1.02357e+007	-1.02529e+007	-1.87980e+007	9.16653e-001	10235700	10252900	18798000	53250.1			100	0.5	42.8	-26.6393	135	-1.02270e+007	-1.02532e+007	-1.88079e+007	9.16653e-001	10227000	10253200	18807900	53276.7
136	-9.94973e+006	-1.00511e+007	-1.82591e+007	1.98755e+000	9949730	10051100	18259100	109260			83.4	0.5	63.5	125.814	136	-9.84999e+006	-1.00340e+007	-1.82888e+007	1.98755e+000	9849990	10034000	18288800	109135
137	-1.00245e+007	-1.01235e+007	-1.79768e+007	2.18122e+000	10024500	10123500	17976800	117862			81.2	0.5	62.1	1230.98	137	-9.98772e+006	-1.00754e+007	-1.78744e+007	2.18122e+000	9987720	10075400	17874400	116631
138	-1.00307e+007	-1.00378e+007	-1.81237e+007	2.03443e+000	10030700	10037800	18123700	110905			82.7	0.5	62.1	698.303	138	-9.95692e+006	-1.00095e+007	-1.80818e+007	2.03443e+000	9956920	10009500	18081800	110206
139	-1.03151e+007	-1.03229e+007	-1.90045e+007	1.91354e+000	10315100	10322900	19004500	113372			103	0.5	34.6	-51.0722	139	-1.03120e+007	-1.03238e+007	-1.90114e+007	1.91354e+000	10312000	10323800	19011400	113423
140	-1.03285e+007	-1.03363e+007	-1.90458e+007	1.88477e+000	10328500	10336300	19045800	112096			104	0.5	32.9	-58.2868	140	-1.03260e+007	-1.03375e+007	-1.90533e+007	1.88477e+000	10326000	10337500	19053300	112154
141	-1.03181e+007	-1.03275e+007	-1.90203e+007	1.95558e+000	10318100	10327500	19020300	116024			104	0.5	34	-68.5604	141	-1.03151e+007	-1.03288e+007	-1.90289e+007	1.95558e+000	10315100	10328800	19028900	116092
142	-9.43191e+006	-9.96852e+006	-1.84394e+007	2.04302e+000	9431910	9968520	18439400	111959			67.7	0.5	81.6	-1958.1	142	-9.22079e+006	-9.98642e+006	-1.87237e+007	2.04302e+000	9220790	9986420	18723700	113917
143	-9.18656e+006	-1.00226e+007	-1.89057e+007	1.84429e+000	9186560	10022600	18905700	104337			68.9	0.5	80.1	-3065.44	143	-8.89771e+006	-1.00600e+007	-1.93477e+007	1.84429e+000	8897710	10060000	19347700	107403
144	-9.29718e+006	-9.90046e+006	-1.82960e+007	2.04881e+000	9297180	9900460	18296000	110385			69.1	0.5	81.4	-1105.78	144	-8.98501e+006	-9.88144e+006	-1.85304e+007	2.04881e+000	8985010	9881440	18530400	111491
145	-1.05286e+007	-1.05346e+007	-1.96256e+007	6.56425e-001	10528600	10534600	19625600	41192.4			101	0.5	10.2	-15.6835	145	-1.05303e+007	-1.05386e+007	-1.96287e+007	6.56425e-001	10530300	10538600	19628700	41208.1
146	-1.05356e+007	-1.05418e+007	-1.96471e+007	8.41480e-001	10535600	10541800	19647100	52908.1			101	0.5	9.34	-20.074	146	-1.05373e+007	-1.05455e+007	-1.96503e+007	8.41480e-001	10537300	10545500	19650300	52928.1
147	-1.05353e+007	-1.05429e+007	-1.96447e+007	8.52062e-001	10535300	10542900	19644700	53565.2			99.9	0.5	9.38	-15.3691	147	-1.05367e+007	-1.05467e+007	-1.96467e+007	8.52062e-001	10536700	10546700	19646700	53580.6
148	-1.05282e+007	-1.05356e+007	-1.96232e+007	6.99621e-001	10528200	10535600	19623200	43896.1			100	0.5	10.2	-12.1701	148	-1.05296e+007	-1.05393e+007	-1.96251e+007	6.99621e-001	10529600	10539300	19625100	43908.3
149	-1.05223e+007	-1.05291e+007	-1.96057e+007	7.60016e-001	10522300	10529100	19605700	47608.8			100	0.5	10.9	-17.322	149	-1.05240e+007	-1.05330e+007	-1.96086e+007	7.60016e-001	10524000	10533000	19608600	47626.1
150	-1.05281e+007	-1.05479e+007	-1.96103e+007	6.60761e-001	10528100	10547900	19610300	41433			90.8	0.5	10.2	4.53433	150	-1.05287e+007	-1.05547e+007	-1.96060e+007	6.60761e-001	10528700	10554700	19606000	41428.4
151	-1.05351e+007	-1.05548e+007	-1.96320e+007	8.46696e-001	10535100	10554800	19632000	53195.9			90.9	0.5	9.34	3.84557	151	-1.05358e+007	-1.05618e+007	-1.96281e+007	8.46696e-001	10535800	10561800	19628100	53192
152	-1.05347e+007	-1.05556e+007	-1.96295e+007	8.50464e-001	10534700	10555600	19629500	53423.5			89.9	0.5	9.38	6.13099	152	-1.05353e+007	-1.05630e+007	-1.96249e+007	8.50464e-001	10535300	10563000	19624900	53417.4
153	-1.05276e+007	-1.05487e+007	-1.96076e+007	6.96747e-001	10527600	10548700	19607600	43681.3			90	0.5	10.2	6.20043	153	-1.05282e+007	-1.05559e+007	-1.96027e+007	6.96747e-001	10528200	10555900	19602700	43675.1
154	-1.05216e+007	-1.05423e+007	-1.95894e+007	8.07080e-001	10521600	10542300	19589400	50514.4			90.4	0.5	10.9	7.86252	154	-1.05221e+007	-1.05491e+007	-1.95845e+007	8.07080e-001	10522100	10549100	19584500	50506.5
155	-1.05274e+007	-1.05557e+007	-1.95998e+007	7.26553e-001	10527400	10555700	19599800	45532.6			80.8	0.5	10.2	19.4914	155	-1.05276e+007	-1.05666e+007	-1.95897e+007	7.26553e-001	10527600	10566600	19589700	45513.1
156	-1.05346e+007	-1.05628e+007	-1.96219e+007	8.67628e-001	10534600	10562800	19621900	54482.2			80.8	0.5	9.34	21.6409	156	-1.05348e+007	-1.05735e+007	-1.96123e+007	8.67628e-001	10534800	10573500	19612300	54460.6
157	-1.05343e+007	-1.05630e+007	-1.96207e+007	8.24474e-001	10534300	10563000	19620700	51767.8			79.9	0.5	9.37	22.4373	157	-1.05345e+007	-1.05737e+007	-1.96106e+007	8.24474e-001	10534500	10573700	19610600	51745.3
158	-1.05272e+007	-1.05561e+007	-1.95984e+007	6.78455e-001	10527200	10556100	19598400	42514.2			79.9	0.5	10.2	20.0137	158	-1.05272e+007	-1.05667e+007	-1.95879e+007	6.78455e-001	10527200	10566700	19587900	42494.2
159	-1.05209e+007	-1.05497e+007	-1.95792e+007	8.44679e-001	10520900	10549700	19579200	52838.2			80.4	0.5	10.9	24.1552	159	-1.05210e+007	-1.05607e+007	-1.95687e+007	8.44679e-001	10521000	10560700	19568700	52814.1
160	-1.05285e+007	-1.05573e+007	-1.96025e+007	6.55441e-001	10528500	10557300	19602500	41087.1			70.8	0.5	10.2	26.209	160	-1.05278e+007	-1.05670e+007	-1.95903e+007	6.55441e-001	10527800	10567000	19590300	41060.9
161	-1.05355e+007	-1.05642e+007	-1.96245e+007	8.38137e-001	10535500	10564200	19624500	52643.6			70.9	0.5	9.34	30.3192	161	-1.05351e+007	-1.05740e+007	-1.96130e+007	8.38137e-001	10535100	10574000	19613000	52613.3
162	-1.05353e+007	-1.05634e+007	-1.96242e+007	8.49131e-001	10535300	10563400	19624200	53331.5			69.9	0.5	9.38	30.0914	162	-1.05349e+007	-1.05731e+007	-1.96129e+007	8.49131e-001	10534900	10573100	19612900	53301.4
163	-1.05282e+007	-1.05568e+007	-1.96018e+007	6.99117e-001	10528200	10556800	19601800	43821.8			70	0.5	10.2	27.1225	163	-1.05276e+007	-1.05663e+007	-1.95899e+007	6.99117e-001	10527600	10566300	19589900	43794.7
164	-1.05221e+007	-1.05511e+007	-1.95826e+007	7.67152e-001	10522100	10551100	19582600	48003.9			70.4	0.5	10.9	29.1463	164	-1.05216e+007	-1.05612e+007	-1.95706e+007	7.67152e-001	10521600	10561200	19570600	47974.7
165	-1.05296e+007	-1.05499e+007	-1.96147e+007	7.27249e-001	10529600	10549900	19614700	45621			60.8	0.5	10.2	22.2061	165	-1.05291e+007	-1.05570e+007	-1.96055e+007	7.27249e-001	10529100	10557000	19605500	45598.8
166	-1.05369e+007	-1.05572e+007	-1.96371e+007	8.68466e-001	10536900	10557200	19637100	54590.1			60.8	0.5	9.34	27.2516	166	-1.05363e+007	-1.05642e+007	-1.96278e+007	8.68466e-001	10536300	10564200	19627800	54562.8
167	-1.05368e+007	-1.05558e+007	-1.96379e+007	8.24614e-001	10536800	10555800	19637900	51834.5			59.9	0.5	9.37	24.9444	167	-1.05362e+007	-1.05624e+007	-1.96290e+007	8.24614e-001	10536200	10562400	19629000	51809.6
168	-1.05295e+007	-1.05489e+007	-1.96150e+007	6.78992e-001	10529500	10548900	19615000	42593.5			59.9	0.5	10.2	18.4966	168	-1.05291e+007	-1.05557e+007	-1.96066e+007	6.78992e-001	10529100	10555700	19606600	42575
169	-1.05231e+007	-1.05434e+007	-1.95945e+007	8.58171e-001	10523100	10543400	19594500	53735.9			60.4	0.5	10.9	24.2183	169	-1.05227e+007	-1.05504e+007	-1.95858e+007	8.58171e-001	10522700	10550400	19585800	53711.6
170	-1.05305e+007	-1.05395e+007	-1.96287e+007	6.78865e-001	10530500	10539500	19628700	42618.1			50.8	0.5	10.2	-0.326539	170	-1.05311e+007	-1.05437e+007	-1.96270e+007	6.78865e-001	10531100	10543700	19627000	42618.4
171	-1.05378e+007	-1.05470e+007	-1.96511e+007	8.49836e-001	10537800	10547000	19651100	53459.7			50.9	0.5	9.36	0.12925	171	-1.05384e+007	-1.05511e+007	-1.96493e+007	8.49836e-001	10538400	10551100	19649300	53459.6
172	-1.05377e+007	-1.05455e+007	-1.96520e+007	8.56242e-001	10537700	10545500	19652000	53863.9			49.9	0.5	9.39	-2.69947	172	-1.05384e+007	-1.05493e+007	-1.96510e+007	8.56242e-001	10538400	10549300	19651000	53866.6
173	-1.05305e+007	-1.05387e+007	-1.96293e+007	6.98091e-001	10530500	10538700	19629300	43826			50	0.5	10.2	-0.968106	173	-1.05310e+007	-1.05422e+007	-1.96281e+007	6.98091e-001	10531000	10542200	19628100	43827
174	-1.05244e+007	-1.05331e+007	-1.96101e+007	7.75715e-001	10524400	10533100	19610100	48615.8			50.4	0.5	10.9	2.54425	174	-1.05247e+007	-1.05362e+007	-1.96081e+007	7.75715e-001	10524700	10536200	19608100	48613.3
175	-1.05060e+007	-1.05108e+007	-1.95816e+007	1.90773e+000	10506000	10510800	19581600	119182			110	0.5	12.4	-100.678	175	-1.05065e+007	-1.05135e+007	-1.95920e+007	1.90773e+000	10506500	10513500	19592000	119282
176	-1.05127e+007	-1.05188e+007	-1.96076e+007	1.53210e+000	10512700	10518800	19607600	95934.6			112	0.5	11.4	-89.9528	176	-1.05127e+007	-1.05217e+007	-1.96194e+007	1.53210e+000	10512700	10521700	19619400	96024.6
177	-1.05036e+007	-1.05097e+007	-1.95794e+007	1.87277e+000	10503600	10509700	19579400	116968			112	0.5	12.5	-106.385	177	-1.05037e+007	-1.05125e+007	-1.95908e+007	1.87277e+000	10503700	10512500	19590800	117074
178	-1.05189e+007	-1.05243e+007	-1.96238e+007	1.39100e+000	10518900	10524300	19623800	87229.9			111	0.5	10.7	-76.0262	178	-1.05191e+007	-1.05270e+007	-1.96347e+007	1.39100e+000	10519100	10527000	19634700	87305.9
179	-9.83657e+006	-1.00725e+007	-1.84595e+007	2.60485e+000	9836570	10072500	18459500	145035			64.5	0.5	65	-764.745	179	-9.72595e+006	-1.00720e+007	-1.85683e+007	2.60485e+000	9725950	10072000	18568300	145800
180	-9.88639e+006	-1.00759e+007	-1.84239e+007	2.75659e+000	9886390	10075900	18423900	153298			64	0.5	63.8	-519.417	180	-9.78879e+006	-1.00720e+007	-1.85055e+007	2.75659e+000	9788790	10072000	18505500	153817
181	-9.86935e+006	-1.00815e+007	-1.84636e+007	2.38333e+000	9869350	10081500	18463600	132902			62.5	0.5	64.7	-744.891	181	-9.78418e+006	-1.00857e+007	-1.85660e+007	2.38333e+000	9784180	10085700	18566000	133647
182	-9.87340e+006	-1.00953e+007	-1.85162e+007	2.61039e+000	9873400	10095300	18516200	146230			62	0.5	66.6	-1359.61	182	-9.81180e+006	-1.01136e+007	-1.86524e+007	2.61039e+000	9811800	10113600	18652400	147589
183	-1.00268e+007	-1.00348e+007	-1.81153e+007	1.71946e+000	10026800	10034800	18115300	93654.3			14.4	0.5	70.1	-17.9057	183	-1.00319e+007	-1.00360e+007	-1.81153e+007	1.71946e+000	10031900	10036000	18115300	93672.2
184	-1.00395e+007	-1.00481e+007	-1.81570e+007	1.47731e+000	10039500	10048100	18157000	80786.5			13.9	0.5	68.4	-22.3417	184	-1.00442e+007	-1.00495e+007	-1.81582e+007	1.47731e+000	10044200	10049500	18158200	80808.9
185	-1.00377e+007	-1.00461e+007	-1.81507e+007	1.83123e+000	10037700	10046100	18150700	100081			14.9	0.5	68.7	-27.9714	185	-1.00429e+007	-1.00476e+007	-1.81517e+007	1.83123e+000	10042900	10047600	18151700	100109
186	-9.92779e+006	-9.93548e+006	-1.78085e+007	1.71992e+000	9927790	9935480	17808500	90930.4			14.5	0.5	82.1	40.0555	186	-9.93096e+006	-9.93463e+006	-1.78019e+007	1.71992e+000	9930960	9934630	17801900	90890.4
187	-9.94122e+006	-9.94893e+006	-1.78500e+007	1.51459e+000	9941220	9948930	17850000	80400.2			13.9	0.5	80.4	25.9275	187	-9.94523e+006	-9.94853e+006	-1.78444e+007	1.51459e+000	9945230	9948530	17844400	80374.2
188	-9.93962e+006	-9.94701e+006	-1.78438e+007	1.83994e+000	9939620	9947010	17843800	97613.4			14.9	0.5	80.7	32.2376	188	-9.94342e+006	-9.94657e+006	-1.78382e+007	1.83994e+000	9943420	9946570	17838200	97581.1
189	-9.82292e+006	-9.83535e+006	-1.75041e+007	1.54096e+000	9822920	9835350	17504100	79043.9			14.3	0.5	94.1	96.9393	189	-9.81943e+006	-9.83139e+006	-1.74915e+007	1.54096e+000	9819430	9831390	17491500	78946.9
190	-9.83689e+006	-9.84887e+006	-1.75455e+007	1.38716e+000	9836890	9848870	17545500	71448.6			13.9	0.5	92.4	84.0463	190	-9.83458e+006	-9.84524e+006	-1.75329e+007	1.38716e+000	9834580	9845240	17532900	71364.6
191	-9.83445e+006	-9.84662e+006	-1.75387e+007	1.62000e+000	9834450	9846620	17538700	83384.7			14.8	0.5	92.7	96.2137	191	-9.83186e+006	-9.84300e+006	-1.75265e+007	1.62000e+000	9831860	9843000	17526500	83288.4
192	-9.48085e+006	-9.50015e+006	-1.64763e+007	1.37583e+000	9480850	9500150	16476300	63554.1			16.7	0.5	134	171.838	192	-9.45934e+006	-9.49004e+006	-1.64565e+007	1.37583e+000	9459340	9490040	16456500	63382.3
193	-9.49297e+006	-9.51222e+006	-1.65135e+007	1.59310e+000	9492970	9512220	16513500	73875.8			17.1	0.5	132	202.7	193	-9.47166e+006	-9.50201e+006	-1.64931e+007	1.59310e+000	9471660	9502010	16493100	73673.1
194	-9.49408e+006	-9.51372e+006	-1.65185e+007	1.56145e+000	9494080	9513720	16518500	72444.2			16	0.5	132	194.458	194	-9.47268e+006	-9.50365e+006	-1.64988e+007	1.56145e+000	9472680	9503650	16498800	72249.7
195	-1.04590e+007	-1.04743e+007	-1.94793e+007	1.13429e+000	10459000	10474300	19479300	70174.8			21.9	0.5	17.2	-68.7179	195	-1.04561e+007	-1.04769e+007	-1.94928e+007	1.13429e+000	10456100	10476900	19492800	70243.5
196	-1.04546e+007	-1.04700e+007	-1.94661e+007	1.06689e+000	10454600	10470000	19466100	65925.5			21.1	0.5	17.8	-65.0703	196	-1.04517e+007	-1.04726e+007	-1.94797e+007	1.06689e+000	10451700	10472600	19479700	65990.6
197	-1.04458e+007	-1.04614e+007	-1.94400e+007	1.34995e+000	10445800	10461400	19440000	83217.3			21.4	0.5	18.8	-83.0558	197	-1.04429e+007	-1.04641e+007	-1.94537e+007	1.34995e+000	10442900	10464100	19453700	83300.4
198	-1.04460e+007	-1.04612e+007	-1.94389e+007	1.43524e+000	10446000	10461200	19438900	88467.9			22.6	0.5	18.8	-86.5123	198	-1.04430e+007	-1.04638e+007	-1.94524e+007	1.43524e+000	10443000	10463800	19452400	88554.4
199	-9.51566e+006	-9.52745e+006	-1.64931e+007	5.54011e-001	9515660	9527450	16493100	25681.5			98.3	0.5	131	109.103	199	-9.50325e+006	-9.52093e+006	-1.64489e+007	5.54011e-001	9503250	9520930	16448900	25572.4
200	-9.51853e+006	-9.52939e+006	-1.65029e+007	7.70493e-001	9518530	9529390	16502900	35751.2			98.9	0.5	131	152.975	200	-9.50596e+006	-9.52233e+006	-1.64586e+007	7.70493e-001	9505960	9522330	16458600	35598.2
201	-9.52457e+006	-9.53633e+006	-1.65206e+007	7.72681e-001	9524570	9536330	16520600	35920.4			98.1	0.5	130	154.578	201	-9.51201e+006	-9.52986e+006	-1.64757e+007	7.72681e-001	9512010	9529860	16475700	35765.9
202	-9.51992e+006	-9.53231e+006	-1.65056e+007	5.78739e-001	9519920	9532310	16505600	26863.6			97.7	0.5	131	116.526	202	-9.50730e+006	-9.52616e+006	-1.64602e+007	5.78739e-001	9507300	9526160	16460200	26747.1
203	-9.51404e+006	-9.52648e+006	-1.64874e+007	5.19120e-001	9514040	9526480	16487400	24050.8			97.6	0.5	132	102.419	203	-9.50170e+006	-9.52080e+006	-1.64427e+007	5.19120e-001	9501700	9520800	16442700	23948.4
204	-1.02714e+007	-1.02925e+007	-1.89242e+007	1.80701e+000	10271400	10292500	18924200	106197			127	0.5	38.7	-152.893	204	-1.02696e+007	-1.02966e+007	-1.89426e+007	1.80701e+000	10269600	10296600	18942600	106350
205	-1.02695e+007	-1.02903e+007	-1.89170e+007	1.73785e+000	10269500	10290300	18917000	102066			128	0.5	39	-146.802	205	-1.02679e+007	-1.02944e+007	-1.89353e+007	1.73785e+000	10267900	10294400	18935300	102213
206	-1.02785e+007	-1.02994e+007	-1.89453e+007	1.52333e+000	10278500	10299400	18945300	89702.4			128	0.5	37.9	-129.808	206	-1.02769e+007	-1.03036e+007	-1.89637e+007	1.52333e+000	10276900	10303600	18963700	89832.2
207	-1.03561e+007	-1.03733e+007	-1.91697e+007	2.80479e+000	10356100	10373300	19169700	168659			120	0.5	28.8	-242.794	207	-1.03533e+007	-1.03773e+007	-1.91887e+007	2.80479e+000	10353300	10377300	19188700	168902
208	-1.03569e+007	-1.03733e+007	-1.91689e+007	2.87845e+000	10356900	10373300	19168900	173082			118	0.5	28.8	-240.318	208	-1.03538e+007	-1.03771e+007	-1.91874e+007	2.87845e+000	10353800	10377100	19187400	173322
209	-1.03461e+007	-1.03628e+007	-1.91369e+007	2.47717e+000	10346100	10362800	19136900	148512			118	0.5	30.1	-209.183	209	-1.03426e+007	-1.03666e+007	-1.91558e+007	2.47717e+000	10342600	10366600	19155800	148721
210	-1.02796e+007	-1.03003e+007	-1.89478e+007	2.12284e+000	10279600	10300300	18947800	125035			33.5	0.5	37.8	-136.783	210	-1.02736e+007	-1.03028e+007	-1.89638e+007	2.12284e+000	10273600	10302800	18963800	125172
211	-1.02618e+007	-1.02838e+007	-1.88982e+007	2.42463e+000	10261800	10283800	18898200	142144			33.3	0.5	39.8	-168.844	211	-1.02561e+007	-1.02866e+007	-1.89152e+007	2.42463e+000	10256100	10286600	18915200	142313
212	-1.02602e+007	-1.02825e+007	-1.88944e+007	1.75822e+000	10260200	10282500	18894400	103038			34.3	0.5	40	-117.854	212	-1.02542e+007	-1.02851e+007	-1.89110e+007	1.75822e+000	10254200	10285100	18911000	103156
213	-1.02723e+007	-1.02934e+007	-1.89267e+007	1.52558e+000	10272300	10293400	18926700	89679.1			35.1	0.5	38.6	-105.643	213	-1.02664e+007	-1.02961e+007	-1.89437e+007	1.52558e+000	10266400	10296100	18943700	89784.8
214	-1.01906e+007	-1.02222e+007	-1.87175e+007	6.27807e-001	10190600	10222200	18717500	36171.3			104	0.5	46.9	-36.2445	214	-1.01788e+007	-1.02236e+007	-1.87348e+007	6.27807e-001	10178800	10223600	18734800	36207.6
215	-1.01977e+007	-1.02273e+007	-1.87312e+007	9.60486e-001	10197700	10227300	18731200	55415.4			103	0.5	46.2	-54.3994	215	-1.01861e+007	-1.02286e+007	-1.87482e+007	9.60486e-001	10186100	10228600	18748200	55469.8
216	-1.01894e+007	-1.02207e+007	-1.87124e+007	8.36191e-001	10189400	10220700	18712400	48155.2			103	0.5	47	-46.6704	216	-1.01765e+007	-1.02218e+007	-1.87298e+007	8.36191e-001	10176500	10221800	18729800	48201.9
217	-1.01839e+007	-1.02166e+007	-1.87012e+007	5.43160e-001	10183900	10216600	18701200	31244.9			103	0.5	47.6	-33.0683	217	-1.01710e+007	-1.02179e+007	-1.87197e+007	5.43160e-001	10171000	10217900	18719700	31277.9
218	-1.01828e+007	-1.02159e+007	-1.86995e+007	6.27640e-001	10182800	10215900	18699500	36098			104	0.5	47.7	-44.4448	218	-1.01710e+007	-1.02179e+007	-1.87196e+007	6.27640e-001	10171000	10217900	18719600	36142.5
219	-1.03312e+007	-1.03736e+007	-1.89799e+007	1.98931e+000	10331200	10373600	18979900	117871			85.2	0.5	32.7	176.476	219	-1.03283e+007	-1.03860e+007	-1.89560e+007	1.98931e+000	10328300	10386000	18956000	117694
220	-1.03283e+007	-1.03643e+007	-1.89776e+007	1.93286e+000	10328300	10364300	18977600	114466			87.5	0.5	33.2	132.756	220	-1.03263e+007	-1.03747e+007	-1.89587e+007	1.93286e+000	10326300	10374700	18958700	114334
221	-1.03244e+007	-1.03642e+007	-1.89616e+007	1.74771e+000	10324400	10364200	18961600	103367			86.5	0.5	33.6	140.601	221	-1.03219e+007	-1.03756e+007	-1.89398e+007	1.74771e+000	10321900	10375600	18939800	103226
222	-1.00475e+007	-1.01297e+007	-1.84825e+007	1.96283e+000	10047500	10129700	18482500	110335			55.7	0.5	58.2	-238.562	222	-1.00149e+007	-1.01315e+007	-1.85226e+007	1.96283e+000	10014900	10131500	18522600	110574
223	-1.00282e+007	-1.01207e+007	-1.84650e+007	1.85062e+000	10028200	10120700	18465000	103803			55.7	0.5	59.8	-286.809	223	-9.99518e+006	-1.01242e+007	-1.85124e+007	1.85062e+000	9995180	10124200	18512400	104090
224	-1.00446e+007	-1.01274e+007	-1.84759e+007	1.39666e+000	10044600	10127400	18475900	78458.1			54.6	0.5	58.8	-192.62	224	-1.00148e+007	-1.01304e+007	-1.85183e+007	1.39666e+000	10014800	10130400	18518300	78650.7
225	-9.47948e+006	-9.49285e+006	-1.64478e+007	8.20496e-001	9479480	9492850	16447800	37801.9			31	0.5	134	112.405	225	-9.46440e+006	-9.48284e+006	-1.64220e+007	8.20496e-001	9464400	9482840	16422000	37689.5
226	-9.47282e+006	-9.48594e+006	-1.64262e+007	9.18770e-001	9472820	9485940	16426200	42235			31.1	0.5	135	129.263	226	-9.45790e+006	-9.47571e+006	-1.63994e+007	9.18770e-001	9457900	9475710	16399400	42105.7
227	-9.48622e+006	-9.49966e+006	-1.64689e+007	7.85328e-001	9486220	9499660	16468900	36261			31	0.5	134	109.777	227	-9.47065e+006	-9.48943e+006	-1.64427e+007	7.85328e-001	9470650	9489430	16442700	36151.2
228	-9.64302e+006	-9.66011e+006	-1.69679e+007	1.77959e+000	9643020	9660110	16967900	86478.4			41	0.5	114	222.239	228	-9.62753e+006	-9.65097e+006	-1.69460e+007	1.77959e+000	9627530	9650970	16946000	86256.2
229	-9.63988e+006	-9.65529e+006	-1.69513e+007	1.92319e+000	9639880	9655290	16951300	93307.6			42.5	0.5	115	252.021	229	-9.62491e+006	-9.64585e+006	-1.69277e+007	1.92319e+000	9624910	9645850	16927700	93055.6
230	-9.63535e+006	-9.65144e+006	-1.69401e+007	1.87715e+000	9635350	9651440	16940100	90966.7			40.7	0.5	115	241.658	230	-9.61978e+006	-9.64205e+006	-1.69173e+007	1.87715e+000	9619780	9642050	16917300	90725.1
231	-1.03387e+007	-1.03659e+007	-1.90183e+007	1.83745e+000	10338700	10365900	19018300	109182			90.1	0.5	32.1	84.9865	231	-1.03374e+007	-1.03734e+007	-1.90054e+007	1.83745e+000	10337400	10373400	19005400	109097
232	-1.03279e+007	-1.03551e+007	-1.89848e+007	1.70232e+000	10327900	10355100	18984800	100840			90.1	0.5	33.4	82.7108	232	-1.03264e+007	-1.03624e+007	-1.89715e+007	1.70232e+000	10326400	10362400	18971500	100757
233	-1.01679e+007	-1.02047e+007	-1.86686e+007	2.08984e+000	10167900	10204700	18668600	119824			46.1	0.5	49.2	-104.396	233	-1.01532e+007	-1.02052e+007	-1.86856e+007	2.08984e+000	10153200	10205200	18685600	119929
234	-1.01652e+007	-1.02023e+007	-1.86617e+007	2.17932e+000	10165200	10202300	18661700	124871			44.6	0.5	49.5	-131.733	234	-1.01516e+007	-1.02036e+007	-1.86804e+007	2.17932e+000	10151600	10203600	18680400	125003
235	-9.98087e+006	-1.01050e+007	-1.84483e+007	1.92158e+000	9980870	10105000	18448300	107448			91.5	0.5	62	-480.167	235	-9.93815e+006	-1.01121e+007	-1.85200e+007	1.92158e+000	9938150	10112100	18520000	107928
236	-9.96492e+006	-1.00990e+007	-1.84399e+007	1.75668e+000	9964920	10099000	18439900	98101.1			91.9	0.5	63.4	-525.06	236	-9.92708e+006	-1.01094e+007	-1.85199e+007	1.75668e+000	9927080	10109400	18519900	98626.1
237	-9.86534e+006	-9.93580e+006	-1.78723e+007	1.99928e+000	9865340	9935800	17872300	106022			52.2	0.5	84.1	-409.43	237	-9.86749e+006	-9.94716e+006	-1.79165e+007	1.99928e+000	9867490	9947160	17916500	106432
238	-9.86698e+006	-9.94354e+006	-1.79023e+007	2.35185e+000	9866980	9943540	17902300	125047			53.3	0.5	83.5	-576.94	238	-9.87326e+006	-9.95761e+006	-1.79535e+007	2.35185e+000	9873260	9957610	17953500	125624
239	-9.67980e+006	-9.70238e+006	-1.71038e+007	2.35841e+000	9679800	9702380	17103800	116161			36.2	0.5	110	232.826	239	-9.66486e+006	-9.69482e+006	-1.70879e+007	2.35841e+000	9664860	9694820	17087900	115928
240	-9.68643e+006	-9.71057e+006	-1.71307e+007	2.64457e+000	9686430	9710570	17130700	130599			35.3	0.5	108	247.711	240	-9.67189e+006	-9.70338e+006	-1.71158e+007	2.64457e+000	9671890	9703380	17115800	130351
241	-9.64914e+006	-9.66797e+006	-1.69939e+007	2.00479e+000	9649140	9667970	16993900	97670.3			116	0.5	114	252.848	241	-9.63203e+006	-9.65856e+006	-1.69725e+007	2.00479e+000	9632030	9658560	16972500	97417.5
242	-9.64062e+006	-9.65812e+006	-1.69621e+007	2.75685e+000	9640620	9658120	16962100	133886			115	0.5	115	353.074	242	-9.62374e+006	-9.64860e+006	-1.69401e+007	2.75685e+000	9623740	9648600	16940100	133533
243	-9.74252e+006	-9.76593e+006	-1.73008e+007	2.06016e+000	9742520	9765930	17300800	103497			118	0.5	102	179.293	243	-9.72734e+006	-9.75904e+006	-1.72879e+007	2.06016e+000	9727340	9759040	17287900	103318
244	-9.72819e+006	-9.75189e+006	-1.72578e+007	2.58535e+000	9728190	9751890	17257800	129321			117	0.5	104	231.18	244	-9.71281e+006	-9.74484e+006	-1.72444e+007	2.58535e+000	9712810	9744840	17244400	129089
245	-9.71934e+006	-1.00375e+007	-1.68154e+007	1.49767e+000	9719340	10037500	16815400	73020.2			71.6	0.5	83.6	2221.66	245	-9.61410e+006	-9.88380e+006	-1.65390e+007	1.49767e+000	9614100	9883800	16539000	70798.6
246	-9.72118e+006	-1.02293e+007	-1.66312e+007	1.14573e+000	9721180	10229300	16631200	55444.6			72	0.5	84.7	1834.57	246	-9.62156e+006	-1.01886e+007	-1.62647e+007	1.14573e+000	9621560	10188600	16264700	53610
247	-9.53499e+006	-9.56767e+006	-1.65318e+007	1.72528e+000	9534990	9567670	16531800	80393.4			83.1	0.5	129	411.853	247	-9.52125e+006	-9.56984e+006	-1.64735e+007	1.72528e+000	9521250	9569840	16473500	79981.6
248	-9.52771e+006	-9.56008e+006	-1.65097e+007	1.44239e+000	9527710	9560080	16509700	67056.6			82.8	0.5	129	339.827	248	-9.51415e+006	-9.56240e+006	-1.64520e+007	1.44239e+000	9514150	9562400	16452000	66716.7
249	-1.04057e+007	-1.04233e+007	-1.93244e+007	2.60269e+000	10405700	10423300	19324400	158743			128	0.5	22.9	-243.338	249	-1.04042e+007	-1.04278e+007	-1.93441e+007	2.60269e+000	10404200	10427800	19344100	158986
250	-1.03937e+007	-1.04119e+007	-1.92895e+007	2.66511e+000	10393700	10411900	19289500	162028			128	0.5	24.3	-253.938	250	-1.03923e+007	-1.04164e+007	-1.93096e+007	2.66511e+000	10392300	10416400	19309600	162282
251	-1.01997e+007	-1.02190e+007	-1.86955e+007	1.03135e+000	10199700	10219000	18695500	59333.5			129	0.5	47.7	-73.4784	251	-1.01995e+007	-1.02227e+007	-1.87106e+007	1.03135e+000	10199500	10222700	18710600	59407
252	-1.01932e+007	-1.02120e+007	-1.86733e+007	7.36801e-001	10193200	10212000	18673300	42300.7			130	0.5	48.6	-50.7622	252	-1.01933e+007	-1.02156e+007	-1.86878e+007	7.36801e-001	10193300	10215600	18687800	42351.5
253	-9.49984e+006	-9.51669e+006	-1.65249e+007	1.37351e+000	9499840	9516690	16524900	63777			26.7	0.5	132	183.621	253	-9.48207e+006	-9.50656e+006	-1.65013e+007	1.37351e+000	9482070	9506560	16501300	63593.4
254	-1.04428e+007	-1.04574e+007	-1.94268e+007	1.01090e+000	10442800	10457400	19426800	62244.4			122	0.5	18.7	-90.6895	254	-1.04411e+007	-1.04617e+007	-1.94457e+007	1.01090e+000	10441100	10461700	19445700	62335.1
255	-1.04388e+007	-1.04530e+007	-1.94127e+007	1.48830e+000	10438800	10453000	19412700	91523.7			121	0.5	19.3	-133.669	255	-1.04372e+007	-1.04573e+007	-1.94316e+007	1.48830e+000	10437200	10457300	19431600	91657.3
256	-1.00298e+007	-1.00382e+007	-1.81263e+007	1.30922e+000	10029800	10038200	18126300	71383.7			132	0.5	69.8	-32.1619	256	-1.00377e+007	-1.00406e+007	-1.81281e+007	1.30922e+000	10037700	10040600	18128100	71415.9
257	-1.00218e+007	-1.00298e+007	-1.81000e+007	1.33360e+000	10021800	10029800	18100000	72530.2			132	0.5	70.8	-29.0645	257	-1.00295e+007	-1.00320e+007	-1.81013e+007	1.33360e+000	10029500	10032000	18101300	72559.3
258	-9.48991e+006	-9.50478e+006	-1.64861e+007	1.35667e+000	9489910	9504780	16486100	62748.8			129	0.5	134	211.311	258	-9.46926e+006	-9.49297e+006	-1.64585e+007	1.35667e+000	9469260	9492970	16458500	62537.5
259	-9.49700e+006	-9.51235e+006	-1.65100e+007	1.15349e+000	9497000	9512350	16510000	53482.4			129	0.5	133	178.645	259	-9.47646e+006	-9.50063e+006	-1.64826e+007	1.15349e+000	9476460	9500630	16482600	53303.8
260	-9.81102e+006	-9.82510e+006	-1.74742e+007	9.69503e-001	9811020	9825100	17474200	49579.2			17.2	0.5	95.3	59.2215	260	-9.80661e+006	-9.82114e+006	-1.74624e+007	9.69503e-001	9806610	9821140	17462400	49519.9
261	-9.81962e+006	-9.83360e+006	-1.75003e+007	1.14204e+000	9819620	9833600	17500300	58554.3			17.6	0.5	94.2	66.9261	261	-9.81627e+006	-9.82991e+006	-1.74886e+007	1.14204e+000	9816270	9829910	17488600	58487.4
262	-1.02245e+007	-1.02448e+007	-1.87761e+007	6.21813e-001	10224500	10244800	18776100	36042.9			100	0.5	43.8	-22.423	262	-1.02146e+007	-1.02453e+007	-1.87880e+007	6.21813e-001	10214600	10245300	18788000	36065.4
263	-1.02173e+007	-1.02393e+007	-1.87608e+007	6.80813e-001	10217300	10239300	18760800	39403.1			100	0.5	44.5	-28.3785	263	-1.02071e+007	-1.02401e+007	-1.87740e+007	6.80813e-001	10207100	10240100	18774000	39431.5
264	-1.01759e+007	-1.02101e+007	-1.86829e+007	8.34275e-001	10175900	10210100	18682900	47904.8			103	0.5	48.4	-54.714	264	-1.01627e+007	-1.02117e+007	-1.87025e+007	8.34275e-001	10162700	10211700	18702500	47959.5
265	-1.01660e+007	-1.02025e+007	-1.86616e+007	1.05366e+000	10166000	10202500	18661600	60374.3			103	0.5	49.3	-77.5776	265	-1.01526e+007	-1.02045e+007	-1.86830e+007	1.05366e+000	10152600	10204500	18683000	60451.8
266	-1.03406e+007	-1.03557e+007	-1.91132e+007	8.53477e-001	10340600	10355700	19113200	51060			35.1	0.5	31.1	-44.8809	266	-1.03356e+007	-1.03577e+007	-1.91262e+007	8.53477e-001	10335600	10357700	19126200	51104.8
267	-1.03423e+007	-1.03570e+007	-1.91167e+007	1.11854e+000	10342300	10357000	19116700	66940.6			35.9	0.5	31	-58.7113	267	-1.03375e+007	-1.03590e+007	-1.91296e+007	1.11854e+000	10337500	10359000	19129600	66999.3
268	-1.02217e+007	-1.02458e+007	-1.87829e+007	1.21175e+000	10221700	10245800	18782900	70270.4			119	0.5	44.4	-94.7195	268	-1.02185e+007	-1.02494e+007	-1.88007e+007	1.21175e+000	10218500	10249400	18800700	70365.1
269	-1.02212e+007	-1.02449e+007	-1.87795e+007	1.11428e+000	10221200	10244900	18779500	64598.9			120	0.5	44.5	-84.802	269	-1.02187e+007	-1.02484e+007	-1.87966e+007	1.11428e+000	10218700	10248400	18796600	64683.7
270	-1.02922e+007	-1.03124e+007	-1.89846e+007	9.27506e-001	10292200	10312400	18984600	54818.7			19	0.5	36.6	-66.3182	270	-1.02891e+007	-1.03156e+007	-1.90008e+007	9.27506e-001	10289100	10315600	19000800	54885.1
271	-1.02996e+007	-1.03198e+007	-1.90072e+007	1.21970e+000	10299600	10319800	19007200	72240.1			19.5	0.5	35.6	-86.3731	271	-1.02964e+007	-1.03229e+007	-1.90233e+007	1.21970e+000	10296400	10322900	19023300	72326.5
272	-9.98674e+006	-1.00218e+007	-1.81024e+007	2.27457e+000	9986740	10021800	18102400	123568			96.9	0.5	76	-683.945	272	-1.00362e+007	-1.00445e+007	-1.81458e+007	2.27457e+000	10036200	10044500	18145800	124252
273	-9.98244e+006	-1.00171e+007	-1.80874e+007	1.73009e+000	9982440	10017100	18087400	93854.5			97.8	0.5	76.1	-467.337	273	-1.00258e+007	-1.00374e+007	-1.81269e+007	1.73009e+000	10025800	10037400	18126900	94321.8
274	-1.03385e+007	-1.03592e+007	-1.91297e+007	8.32238e-001	10338500	10359200	19129700	49852.2			13.8	0.5	31	-53.9399	274	-1.03356e+007	-1.03621e+007	-1.91443e+007	8.32238e-001	10335600	10362100	19144300	49906.1
275	-1.03462e+007	-1.03668e+007	-1.91529e+007	1.07268e+000	10346200	10366800	19152900	64393.2			14.2	0.5	30.1	-68.2978	275	-1.03432e+007	-1.03696e+007	-1.91673e+007	1.07268e+000	10343200	10369600	19167300	64461.5
276	-9.49179e+006	-9.50855e+006	-1.64997e+007	1.29868e+000	9491790	9508550	16499700	60145			136	0.5	133	190.732	276	-9.46979e+006	-9.49709e+006	-1.64749e+007	1.29868e+000	9469790	9497090	16474900	59954.3
277	-9.48486e+006	-9.50172e+006	-1.64787e+007	1.32497e+000	9484860	9501720	16478700	61228.5			136	0.5	134	195.675	277	-9.46300e+006	-9.49022e+006	-1.64536e+007	1.32497e+000	9463000	9490220	16453600	61032.8
278	-1.04411e+007	-1.04785e+007	-1.93244e+007	1.81712e+000	10441100	10478500	19324400	111110			73	0.5	20.2	109.333	278	-1.04398e+007	-1.04904e+007	-1.93069e+007	1.81712e+000	10439800	10490400	19306900	111001
279	-1.04499e+007	-1.04858e+007	-1.93528e+007	2.14011e+000	10449900	10485800	19352800	131191			72.5	0.5	19.2	120.984	279	-1.04487e+007	-1.04977e+007	-1.93361e+007	2.14011e+000	10448700	10497700	19336100	131070
280	-1.04596e+007	-1.04942e+007	-1.93841e+007	2.16145e+000	10459600	10494200	19384100	132870			72.1	0.5	18.1	118.352	280	-1.04585e+007	-1.05058e+007	-1.93679e+007	2.16145e+000	10458500	10505800	19367900	132751
281	-9.99712e+006	-1.00426e+007	-1.81772e+007	2.18308e+000	9997120	10042600	18177200	119394			94.2	0.5	75.1	-905.261	281	-1.00647e+007	-1.00738e+007	-1.82370e+007	2.18308e+000	10064700	10073800	18237000	120300
282	-9.99484e+006	-1.00366e+007	-1.81547e+007	2.28535e+000	9994840	10036600	18154700	124740			95.2	0.5	75.2	-845.17	282	-1.00552e+007	-1.00644e+007	-1.82081e+007	2.28535e+000	10055200	10064400	18208100	125586
283	-9.65922e+006	-9.72843e+006	-1.68788e+007	1.62340e+000	9659220	9728430	16878800	78548.8			78.3	0.5	112	487.406	283	-9.64347e+006	-9.74042e+006	-1.68025e+007	1.62340e+000	9643470	9740420	16802500	78061.4
284	-9.65108e+006	-9.71708e+006	-1.68569e+007	1.66744e+000	9651080	9717080	16856900	80485.8			78.1	0.5	113	485.867	284	-9.63578e+006	-9.72863e+006	-1.67828e+007	1.66744e+000	9635780	9728630	16782800	79999.9
285	-9.64904e+006	-9.71159e+006	-1.68541e+007	1.55055e+000	9649040	9711590	16854100	74807.8			79.5	0.5	114	441.078	285	-9.63400e+006	-9.72193e+006	-1.67822e+007	1.55055e+000	9634000	9721930	16782200	74366.8
286	-9.65756e+006	-9.72302e+006	-1.68774e+007	1.57072e+000	9657560	9723020	16877400	75973.3			79.7	0.5	113	460.415	286	-9.64203e+006	-9.73350e+006	-1.68035e+007	1.57072e+000	9642030	9733500	16803500	75512.9
287	-1.03486e+007	-1.03582e+007	-1.91153e+007	1.62271e+000	10348600	10358200	19115300	97123.8			107	0.5	30.4	-66.8733	287	-1.03461e+007	-1.03599e+007	-1.91249e+007	1.62271e+000	10346100	10359900	19124900	97190.7
288	-1.03478e+007	-1.03556e+007	-1.91054e+007	1.51932e+000	10347800	10355600	19105400	90860.3			105	0.5	30.7	-54.5888	288	-1.03458e+007	-1.03571e+007	-1.91137e+007	1.51932e+000	10345800	10357100	19113700	90914.9
289	-1.03378e+007	-1.03468e+007	-1.90795e+007	1.56046e+000	10337800	10346800	19079500	93092.1			105	0.5	31.7	-55.2615	289	-1.03351e+007	-1.03482e+007	-1.90880e+007	1.56046e+000	10335100	10348200	19088000	93147.4
290	-1.03388e+007	-1.03493e+007	-1.90889e+007	1.58021e+000	10338800	10349300	19088900	94345.4			107	0.5	31.5	-64.0263	290	-1.03355e+007	-1.03509e+007	-1.90987e+007	1.58021e+000	10335500	10350900	19098700	94409.4
291	-1.03599e+007	-1.03697e+007	-1.91509e+007	1.60529e+000	10359900	10369700	19150900	96396.6			108	0.5	29.1	-73.3541	291	-1.03576e+007	-1.03717e+007	-1.91613e+007	1.60529e+000	10357600	10371700	19161300	96469.9
292	-1.03494e+007	-1.03604e+007	-1.91237e+007	1.62342e+000	10349400	10360400	19123700	97235			108	0.5	30.2	-77.8462	292	-1.03468e+007	-1.03625e+007	-1.91347e+007	1.62342e+000	10346800	10362500	19134700	97312.8
293	-1.04482e+007	-1.04655e+007	-1.94541e+007	1.59554e+000	10448200	10465500	19454100	98475.8			130	0.5	17.9	-145.339	293	-1.04467e+007	-1.04698e+007	-1.94732e+007	1.59554e+000	10446700	10469800	19473200	98621.2
294	-1.04493e+007	-1.04661e+007	-1.94556e+007	1.78422e+000	10449300	10466100	19455600	110138			129	0.5	17.8	-158.905	294	-1.04475e+007	-1.04703e+007	-1.94744e+007	1.78422e+000	10447500	10470300	19474400	110297
295	-1.04383e+007	-1.04553e+007	-1.94227e+007	1.75921e+000	10438300	10455300	19422700	108268			129	0.5	19.1	-159.68	295	-1.04367e+007	-1.04596e+007	-1.94418e+007	1.75921e+000	10436700	10459600	19441800	108428
296	-1.04375e+007	-1.04552e+007	-1.94228e+007	1.66859e+000	10437500	10455200	19422800	102689			130	0.5	19.1	-154.097	296	-1.04362e+007	-1.04596e+007	-1.94421e+007	1.66859e+000	10436200	10459600	19442100	102843
297	-1.04552e+007	-1.04729e+007	-1.94776e+007	1.14308e+000	10455200	10472900	19477600	70699.7			132	0.5	16.9	-107.621	297	-1.04539e+007	-1.04774e+007	-1.94972e+007	1.14308e+000	10453900	10477400	19497200	70807.3
298	-1.04467e+007	-1.04647e+007	-1.94525e+007	1.26800e+000	10446700	10464700	19452500	78246.1			131	0.5	18	-118.865	298	-1.04455e+007	-1.04692e+007	-1.94720e+007	1.26800e+000	10445500	10469200	19472000	78365
299	-9.65859e+006	-9.67791e+006	-1.70250e+007	1.91587e+000	9658590	9677910	17025000	93631			16.5	0.5	113	204.932	299	-9.64365e+006	-9.66986e+006	-1.70071e+007	1.91587e+000	9643650	9669860	17007100	93426
300	-9.65731e+006	-9.67614e+006	-1.70191e+007	1.72286e+000	9657310	9676140	17019100	84150.1			15.2	0.5	113	186.108	300	-9.64224e+006	-9.66803e+006	-1.70010e+007	1.72286e+000	9642240	9668030	17001000	83964
301	-9.64505e+006	-9.66441e+006	-1.69834e+007	1.54607e+000	9645050	9664410	16983400	75239.8			15.2	0.5	114	170.802	301	-9.62931e+006	-9.65605e+006	-1.69650e+007	1.54607e+000	9629310	9656050	16965000	75069
302	-9.64575e+006	-9.66530e+006	-1.69863e+007	1.65996e+000	9645750	9665300	16986300	80805.3			16.3	0.5	114	182.876	302	-9.63018e+006	-9.65697e+006	-1.69679e+007	1.65996e+000	9630180	9656970	16967900	80622.4
303	-9.70701e+006	-9.73340e+006	-1.72034e+007	1.50974e+000	9707010	9733400	17203400	75095.7			107	0.5	106	173.181	303	-9.68605e+006	-9.72418e+006	-1.71867e+007	1.50974e+000	9686050	9724180	17186700	74922.5
304	-9.69965e+006	-9.72421e+006	-1.71732e+007	2.26588e+000	9699650	9724210	17173200	112376			105	0.5	107	276.762	304	-9.67901e+006	-9.71462e+006	-1.71546e+007	2.26588e+000	9679010	9714620	17154600	112099
305	-1.03165e+007	-1.03434e+007	-1.89500e+007	1.48978e+000	10316500	10343400	18950000	87963.6			90.3	0.5	34.7	74.7946	305	-1.03149e+007	-1.03503e+007	-1.89365e+007	1.48978e+000	10314900	10350300	18936500	87888.8
306	-1.03290e+007	-1.03607e+007	-1.89839e+007	1.76349e+000	10329000	10360700	18983900	104476			88.8	0.5	33.2	105.755	306	-1.03272e+007	-1.03696e+007	-1.89675e+007	1.76349e+000	10327200	10369600	18967500	104370
307	-9.61885e+006	-9.63392e+006	-1.68850e+007	2.62676e+000	9618850	9633920	16885000	126587			39.9	0.5	117	343.974	307	-9.60391e+006	-9.62447e+006	-1.68613e+007	2.62676e+000	9603910	9624470	16861300	126243
308	-9.62721e+006	-9.64295e+006	-1.69135e+007	2.31025e+000	9627210	9642950	16913500	111654			40.2	0.5	116	297.324	308	-9.61201e+006	-9.63359e+006	-1.68905e+007	2.31025e+000	9612010	9633590	16890500	111357
309	-9.62526e+006	-9.64276e+006	-1.69147e+007	3.21439e+000	9625260	9642760	16914700	155355			37.8	0.5	116	402.591	309	-9.60942e+006	-9.63353e+006	-1.68928e+007	3.21439e+000	9609420	9633530	16892800	154952
310	-1.03705e+007	-1.03770e+007	-1.91701e+007	8.43392e-001	10370500	10377000	19170100	50742.6			106	0.5	28.2	-33.3931	310	-1.03695e+007	-1.03788e+007	-1.91787e+007	8.43392e-001	10369500	10378800	19178700	50776
311	-1.03717e+007	-1.03788e+007	-1.91765e+007	1.34457e+000	10371700	10378800	19176500	80941			106	0.5	28	-54.7398	311	-1.03702e+007	-1.03807e+007	-1.91855e+007	1.34457e+000	10370200	10380700	19185500	80995.7
312	-9.49881e+006	-9.51395e+006	-1.65147e+007	1.44783e+000	9498810	9513950	16514700	67163.3			130	0.5	133	220.415	312	-9.47795e+006	-9.50233e+006	-1.64881e+007	1.44783e+000	9477950	9502330	16488100	66942.9
313	-9.50519e+006	-9.52073e+006	-1.65361e+007	1.68194e+000	9505190	9520730	16536100	78195			129	0.5	132	258.185	313	-9.48461e+006	-9.50909e+006	-1.65091e+007	1.68194e+000	9484610	9509090	16509100	77936.8
314	-9.49960e+006	-9.51536e+006	-1.65197e+007	1.93412e+000	9499600	9515360	16519700	89765.2			131	0.5	132	298.341	314	-9.47815e+006	-9.50356e+006	-1.64929e+007	1.93412e+000	9478150	9503560	16492900	89466.8
315	-1.04694e+007	-1.04865e+007	-1.95189e+007	8.57666e-001	10469400	10486500	19518900	53247.7			130	0.5	15.3	-79.0276	315	-1.04678e+007	-1.04908e+007	-1.95382e+007	8.57666e-001	10467800	10490800	19538200	53326.8
316	-1.04667e+007	-1.04838e+007	-1.95106e+007	1.02695e+000	10466700	10483800	19510600	63709.6			131	0.5	15.7	-95.3997	316	-1.04652e+007	-1.04882e+007	-1.95300e+007	1.02695e+000	10465200	10488200	19530000	63805
317	-1.00070e+007	-1.00927e+007	-1.83719e+007	1.40036e+000	10007000	10092700	18371900	77877.9			53.7	0.5	65.4	-366.696	317	-1.00018e+007	-1.01057e+007	-1.84303e+007	1.40036e+000	10001800	10105700	18430300	78244.6
318	-9.99768e+006	-1.00946e+007	-1.83888e+007	1.75449e+000	9997680	10094600	18388800	97677.1			54.6	0.5	65	-466.732	318	-9.98542e+006	-1.01068e+007	-1.84511e+007	1.75449e+000	9985420	10106800	18451100	98143.8
319	-1.00026e+007	-1.01033e+007	-1.84197e+007	1.86734e+000	10002600	10103300	18419700	104248			54.9	0.5	63.2	-451.054	319	-9.98078e+006	-1.01129e+007	-1.84808e+007	1.86734e+000	9980780	10112900	18480800	104699
320	-1.00852e+007	-1.01468e+007	-1.85147e+007	1.75209e+000	10085200	10146800	18514700	98889.2			93.8	0.5	55.6	-144.93	320	-1.00575e+007	-1.01473e+007	-1.85444e+007	1.75209e+000	10057500	10147300	18544400	99034.1
321	-1.01053e+007	-1.01571e+007	-1.85367e+007	1.54908e+000	10105300	10157100	18536700	87655.3			94	0.5	54.1	-88.7328	321	-1.00797e+007	-1.01565e+007	-1.85601e+007	1.54908e+000	10079700	10156500	18560100	87744
322	-1.00865e+007	-1.01452e+007	-1.85071e+007	1.68301e+000	10086500	10145200	18507100	94934.6			92.7	0.5	55.6	-110.136	322	-1.00566e+007	-1.01445e+007	-1.85341e+007	1.68301e+000	10056600	10144500	18534100	95044.7
323	-1.01251e+007	-1.01671e+007	-1.85581e+007	1.27901e+000	10125100	10167100	18558100	72554			94.1	0.5	52.8	-61.6037	323	-1.01030e+007	-1.01666e+007	-1.85780e+007	1.27901e+000	10103000	10166600	18578000	72615.6
324	-1.00522e+007	-1.01276e+007	-1.84693e+007	2.98389e+000	10052200	10127600	18469300	167576			58.7	0.5	57.5	-150.925	324	-1.00116e+007	-1.01246e+007	-1.84978e+007	2.98389e+000	10011600	10124600	18497800	167727
325	-1.00498e+007	-1.01302e+007	-1.84825e+007	2.46761e+000	10049800	10130200	18482500	138722			57.1	0.5	57.8	-229.627	325	-1.00131e+007	-1.01300e+007	-1.85183e+007	2.46761e+000	10013100	10130000	18518300	138951
326	-1.00258e+007	-1.01205e+007	-1.84666e+007	2.17230e+000	10025800	10120500	18466600	121852			56.9	0.5	59.5	-303.941	326	-9.98765e+006	-1.01225e+007	-1.85130e+007	2.17230e+000	9987650	10122500	18513000	122156
327	-1.00243e+007	-1.01189e+007	-1.84617e+007	2.78292e+000	10024300	10118900	18461700	156031			58.3	0.5	59.3	-343.96	327	-9.98205e+006	-1.01195e+007	-1.85064e+007	2.78292e+000	9982050	10119500	18506400	156375
328	-1.00706e+007	-1.01270e+007	-1.84486e+007	3.08157e+000	10070600	10127000	18448600	172879			60.5	0.5	56.9	22.7205	328	-1.00313e+007	-1.01213e+007	-1.84642e+007	3.08157e+000	10031300	10121300	18464200	172856
329	-9.75673e+006	-9.80094e+006	-1.74297e+007	9.00358e-001	9756730	9800940	17429700	45767.5			94	0.5	96.9	95.4967	329	-9.72258e+006	-9.79050e+006	-1.74212e+007	9.00358e-001	9722580	9790500	17421200	45672
330	-9.75923e+006	-9.80363e+006	-1.74382e+007	1.05244e+000	9759230	9803630	17438200	53543			93.1	0.5	96.4	118.905	330	-9.72340e+006	-9.79259e+006	-1.74289e+007	1.05244e+000	9723400	9792590	17428900	53424.1
331	-9.76044e+006	-9.79586e+006	-1.74052e+007	1.31583e+000	9760440	9795860	17405200	66754.8			92.5	0.5	97.2	180.339	331	-9.72709e+006	-9.78381e+006	-1.73893e+007	1.31583e+000	9727090	9783810	17389300	66574.4
332	-9.75514e+006	-9.79319e+006	-1.73996e+007	1.08448e+000	9755140	9793190	17399600	54979.6			93.7	0.5	97.7	132.715	332	-9.72251e+006	-9.78203e+006	-1.73867e+007	1.08448e+000	9722510	9782030	17386700	54846.9
333	-9.75650e+006	-9.80639e+006	-1.74522e+007	6.11193e-001	9756500	9806390	17452200	31129			95.2	0.5	96.5	52.3622	333	-9.72306e+006	-9.79717e+006	-1.74480e+007	6.11193e-001	9723060	9797170	17448000	31076.6
334	-9.75327e+006	-9.79902e+006	-1.74253e+007	7.97028e-001	9753270	9799020	17425300	40494			95.1	0.5	97.2	76.6041	334	-9.72056e+006	-9.78931e+006	-1.74184e+007	7.97028e-001	9720560	9789310	17418400	40417.4
335	-9.79763e+006	-9.88628e+006	-1.77376e+007	2.58838e+000	9797630	9886280	17737600	135336			95.9	0.5	88.6	-242.663	335	-9.76448e+006	-9.88689e+006	-1.77732e+007	2.58838e+000	9764480	9886890	17773200	135579
336	-9.78658e+006	-9.87198e+006	-1.76902e+007	2.39370e+000	9786580	9871980	17690200	124595			95.6	0.5	89.9	-131.975	336	-9.75028e+006	-9.87007e+006	-1.77187e+007	2.39370e+000	9750280	9870070	17718700	124727
337	-9.77578e+006	-9.86022e+006	-1.76530e+007	1.67737e+000	9775780	9860220	17653000	86993.2			94.8	0.5	90.9	-52.3622	337	-9.73545e+006	-9.85649e+006	-1.76780e+007	1.67737e+000	9735450	9856490	17678000	87045.6
338	-9.74360e+006	-9.91076e+006	-1.70414e+007	2.00202e+000	9743600	9910760	17041400	99010.3			74.4	0.5	99.7	1118.31	338	-9.71576e+006	-9.94309e+006	-1.68952e+007	2.00202e+000	9715760	9943090	16895200	97892
339	-9.74687e+006	-9.92471e+006	-1.70408e+007	2.43645e+000	9746870	9924710	17040800	120559			75.2	0.5	98.9	1444.73	339	-9.71732e+006	-9.95945e+006	-1.68853e+007	2.43645e+000	9717320	9959450	16885300	119115
340	-9.81783e+006	-9.93306e+006	-1.79086e+007	2.36481e+000	9817830	9933060	17908600	125569			56.5	0.5	84.6	-670.899	340	-9.80252e+006	-9.94623e+006	-1.79777e+007	2.36481e+000	9802520	9946230	17977700	126240
341	-9.80799e+006	-9.93868e+006	-1.79414e+007	2.22110e+000	9807990	9938680	17941400	118226			57.6	0.5	84.1	-706.573	341	-9.78943e+006	-9.95320e+006	-1.80193e+007	2.22110e+000	9789430	9953200	18019300	118932
342	-9.84925e+006	-9.96194e+006	-1.79952e+007	1.94912e+000	9849250	9961940	17995200	104388			56.9	0.5	82.5	-698.118	342	-9.85272e+006	-9.98159e+006	-1.80720e+007	1.94912e+000	9852720	9981590	18072000	105086
343	-9.85352e+006	-9.95434e+006	-1.79599e+007	2.10430e+000	9853520	9954340	17959900	112378			55.9	0.5	82.9	-656.123	343	-9.85682e+006	-9.97151e+006	-1.80268e+007	2.10430e+000	9856820	9971510	18026800	113034
344	-9.80618e+006	-9.91174e+006	-1.78331e+007	1.69215e+000	9806180	9911740	17833100	89233.3			55.6	0.5	86.3	-367.823	344	-9.78428e+006	-9.92049e+006	-1.78908e+007	1.69215e+000	9784280	9920490	17890800	89601.2
345	-9.83024e+006	-9.93018e+006	-1.78844e+007	2.05434e+000	9830240	9930180	17884400	108909			55.2	0.5	84.7	-525.523	345	-9.82060e+006	-9.94264e+006	-1.79450e+007	2.05434e+000	9820600	9942640	17945000	109435
346	-9.74630e+006	-9.79502e+006	-1.71681e+007	8.76743e-001	9746300	9795020	17168100	43631.3			64.3	0.5	101	256.299	346	-9.72910e+006	-9.78971e+006	-1.71031e+007	8.76743e-001	9729100	9789710	17103100	43375
347	-1.01435e+007	-1.01769e+007	-1.85796e+007	1.16443e+000	10143500	10176900	18579600	66216.4			93.9	0.5	51.5	-29.8152	347	-1.01235e+007	-1.01755e+007	-1.85938e+007	1.16443e+000	10123500	10175500	18593800	66246.2
348	-1.01251e+007	-1.01698e+007	-1.85688e+007	1.75557e+000	10125100	10169800	18568800	99676.3			95.1	0.5	52.7	-98.7476	348	-1.01037e+007	-1.01698e+007	-1.85901e+007	1.75557e+000	10103700	10169800	18590100	99775
349	-1.01458e+007	-1.01804e+007	-1.85914e+007	1.40116e+000	10145800	10180400	18591400	79763			94.7	0.5	51.3	-50.3365	349	-1.01274e+007	-1.01797e+007	-1.86071e+007	1.40116e+000	10127400	10179700	18607100	79813.3
350	-1.01626e+007	-1.01838e+007	-1.85887e+007	1.06757e+000	10162600	10183800	18588700	60796.4			92.8	0.5	50.4	1.84183	350	-1.01456e+007	-1.01814e+007	-1.85958e+007	1.06757e+000	10145600	10181400	18595800	60794.5
351	-1.01633e+007	-1.01873e+007	-1.86022e+007	1.13680e+000	10163300	10187300	18602200	64812.9			93.6	0.5	50.2	-7.34892	351	-1.01464e+007	-1.01853e+007	-1.86110e+007	1.13680e+000	10146400	10185300	18611000	64820.3
352	-1.01045e+007	-1.03363e+007	-1.80907e+007	1.60129e+000	10104500	10336300	18090700	88077.9			77.2	0.5	54.5	999.986	352	-1.00775e+007	-1.03876e+007	-1.79290e+007	1.60129e+000	10077500	10387600	17929000	87077.9
353	-1.01167e+007	-1.03328e+007	-1.81440e+007	1.51856e+000	10116700	10332800	18144000	83886.4			77.1	0.5	53.7	870.34	353	-1.00923e+007	-1.03822e+007	-1.79951e+007	1.51856e+000	10092300	10382200	17995100	83016
354	-1.01274e+007	-1.03301e+007	-1.81905e+007	1.35655e+000	10127400	10330100	18190500	75218.4			77	0.5	52.8	721.493	354	-1.01051e+007	-1.03776e+007	-1.80520e+007	1.35655e+000	10105100	10377600	18052000	74496.9
355	-1.01571e+007	-1.01951e+007	-1.86402e+007	1.25011e+000	10157100	10195100	18640200	71481.3			100	0.5	50.1	-83.4088	355	-1.01416e+007	-1.01964e+007	-1.86611e+007	1.25011e+000	10141600	10196400	18661100	71564.7
356	-1.01430e+007	-1.01854e+007	-1.86147e+007	1.27983e+000	10143000	10185400	18614700	72989.2			99.5	0.5	51.2	-95.8255	356	-1.01267e+007	-1.01870e+007	-1.86377e+007	1.27983e+000	10126700	10187000	18637700	73085.1
357	-1.01418e+007	-1.01847e+007	-1.86132e+007	1.39339e+000	10141800	10184700	18613200	79452.2			101	0.5	51.4	-110.152	357	-1.01259e+007	-1.01866e+007	-1.86369e+007	1.39339e+000	10125900	10186600	18636900	79562.4
358	-1.01563e+007	-1.01950e+007	-1.86406e+007	1.42792e+000	10156300	10195000	18640600	81648.8			101	0.5	50.1	-98.3202	358	-1.01411e+007	-1.01965e+007	-1.86618e+007	1.42792e+000	10141100	10196500	18661800	81747.1
359	-1.01684e+007	-1.02031e+007	-1.86617e+007	1.09457e+000	10168400	10203100	18661700	62724.3			100	0.5	49	-66.8797	359	-1.01540e+007	-1.02043e+007	-1.86809e+007	1.09457e+000	10154000	10204300	18680900	62791.2
360	-9.75299e+006	-9.80197e+006	-1.74377e+007	1.46867e+000	9752990	9801970	17437700	74697.1			51	0.5	97.2	41.7046	360	-9.72695e+006	-9.79693e+006	-1.74431e+007	1.46867e+000	9726950	9796930	17443100	74655.4
361	-9.74565e+006	-9.78938e+006	-1.73936e+007	1.38365e+000	9745650	9789380	17393600	70083.5			50.5	0.5	98.6	61.991	361	-9.72090e+006	-9.78361e+006	-1.73947e+007	1.38365e+000	9720900	9783610	17394700	70021.5
362	-9.74570e+006	-9.78806e+006	-1.73881e+007	1.07231e+000	9745700	9788060	17388100	54287.9			51.3	0.5	98.7	53.1832	362	-9.72011e+006	-9.78190e+006	-1.73885e+007	1.07231e+000	9720110	9781900	17388500	54234.7
363	-9.75063e+006	-9.79855e+006	-1.74261e+007	1.30773e+000	9750630	9798550	17426100	66438.5			51.9	0.5	97.5	50.1929	363	-9.72291e+006	-9.79274e+006	-1.74300e+007	1.30773e+000	9722910	9792740	17430000	66388.3
364	-9.76270e+006	-9.81730e+006	-1.74906e+007	1.60686e+000	9762700	9817300	17490600	82132.8			50.6	0.5	95.6	7.04809	364	-9.73690e+006	-9.81360e+006	-1.75013e+007	1.60686e+000	9736900	9813600	17501300	82125.7
365	-9.75919e+006	-9.81430e+006	-1.74819e+007	1.63390e+000	9759190	9814300	17481900	83440.4			51.7	0.5	95.8	21.4306	365	-9.73167e+006	-9.80991e+006	-1.74914e+007	1.63390e+000	9731670	9809910	17491400	83418.9
366	-9.79978e+006	-9.86917e+006	-1.76655e+007	3.30506e+000	9799780	9869170	17665500	171754			98.5	0.5	90.3	-154.651	366	-9.77182e+006	-9.86794e+006	-1.76885e+007	3.30506e+000	9771820	9867940	17688500	171909
367	-9.78986e+006	-9.85316e+006	-1.76100e+007	2.80872e+000	9789860	9853160	17610000	145208			99.2	0.5	92	-32.2377	367	-9.76114e+006	-9.84993e+006	-1.76255e+007	2.80872e+000	9761140	9849930	17625500	145241
368	-9.81349e+006	-9.87720e+006	-1.76846e+007	2.90706e+000	9813490	9877200	17684600	151400			99.9	0.5	89.4	-157.331	368	-9.79140e+006	-9.87716e+006	-1.77066e+007	2.90706e+000	9791400	9877160	17706600	151558
369	-9.73801e+006	-9.77503e+006	-1.73425e+007	1.08456e+000	9738010	9775030	17342500	54673.9			104	0.5	101	99.5738	369	-9.71524e+006	-9.76688e+006	-1.73320e+007	1.08456e+000	9715240	9766880	17332000	54574.4
370	-9.73578e+006	-9.77031e+006	-1.73255e+007	1.36887e+000	9735780	9770310	17325500	68898.1			105	0.5	101	129.15	370	-9.71323e+006	-9.76207e+006	-1.73143e+007	1.36887e+000	9713230	9762070	17314300	68768.9
371	-1.01659e+007	-1.02032e+007	-1.86644e+007	1.25799e+000	10165900	10203200	18664400	72098.8			47.2	0.5	49.3	-50.7328	371	-1.01495e+007	-1.02030e+007	-1.86801e+007	1.25799e+000	10149500	10203000	18680100	72149.5
372	-1.01799e+007	-1.02141e+007	-1.86951e+007	2.31339e+000	10179900	10214100	18695100	132990			44.6	0.5	48	-123.834	372	-1.01668e+007	-1.02151e+007	-1.87121e+007	2.31339e+000	10166800	10215100	18712100	133114
373	-1.01772e+007	-1.02113e+007	-1.86862e+007	2.21565e+000	10177200	10211300	18686200	127265			43.1	0.5	48.5	-135.285	373	-1.01646e+007	-1.02127e+007	-1.87046e+007	2.21565e+000	10164600	10212700	18704600	127401
374	-9.78577e+006	-9.96971e+006	-1.71547e+007	1.47915e+000	9785770	9969710	17154700	74055.8			69.7	0.5	92.6	937.461	374	-9.75143e+006	-9.98290e+006	-1.70012e+007	1.47915e+000	9751430	9982900	17001200	73118.4
375	-9.77598e+006	-1.00014e+007	-1.70831e+007	1.86685e+000	9775980	10001400	17083100	93012.7			71.1	0.5	93.5	1319.77	375	-9.73974e+006	-1.00345e+007	-1.69018e+007	1.86685e+000	9739740	10034500	16901800	91693
376	-1.01858e+007	-1.02160e+007	-1.86972e+007	1.57630e+000	10185800	10216000	18697200	90651.6			110	0.5	47.9	-126.596	376	-1.01781e+007	-1.02191e+007	-1.87175e+007	1.57630e+000	10178100	10219100	18717500	90778.2
377	-1.01751e+007	-1.02066e+007	-1.86691e+007	2.02805e+000	10175100	10206600	18669100	116317			110	0.5	49.2	-171.523	377	-1.01675e+007	-1.02099e+007	-1.86903e+007	2.02805e+000	10167500	10209900	18690300	116488
378	-1.01940e+007	-1.02235e+007	-1.87195e+007	1.11791e+000	10194000	10223500	18719500	64427.3			110	0.5	47	-91.5429	378	-1.01863e+007	-1.02267e+007	-1.87401e+007	1.11791e+000	10186300	10226700	18740100	64518.8
379	-9.69243e+006	-9.71079e+006	-1.71256e+007	3.05298e+000	9692430	9710790	17125600	150737			102	0.5	108	430.162	379	-9.67247e+006	-9.70021e+006	-1.71023e+007	3.05298e+000	9672470	9700210	17102300	150307
380	-9.69040e+006	-9.70316e+006	-1.70964e+007	2.75044e+000	9690400	9703160	17096400	135440			99.8	0.5	109	415.549	380	-9.67218e+006	-9.69221e+006	-1.70699e+007	2.75044e+000	9672180	9692210	17069900	135025
381	-9.69584e+006	-9.70978e+006	-1.71180e+007	2.30654e+000	9695840	9709780	17118000	113822			99.1	0.5	108	357.439	381	-9.67641e+006	-9.69846e+006	-1.70912e+007	2.30654e+000	9676410	9698460	17091200	113465
382	-1.02239e+007	-1.03337e+007	-1.85814e+007	1.92036e+000	10223900	10333700	18581400	109985			73.9	0.5	43.9	532.882	382	-1.02134e+007	-1.03631e+007	-1.85089e+007	1.92036e+000	10213400	10363100	18508900	109452
383	-1.02357e+007	-1.03377e+007	-1.86258e+007	1.10321e+000	10235700	10337700	18625800	63423.9			73.7	0.5	42.8	277.211	383	-1.02264e+007	-1.03655e+007	-1.85598e+007	1.10321e+000	10226400	10365500	18559800	63146.7
384	-1.02370e+007	-1.03344e+007	-1.86343e+007	7.16641e-001	10237000	10334400	18634300	41223.7			72.7	0.5	42.4	181.622	384	-1.02272e+007	-1.03598e+007	-1.85690e+007	7.16641e-001	10227200	10359800	18569000	41042
385	-1.02203e+007	-1.02473e+007	-1.87902e+007	1.53695e+000	10220300	10247300	18790200	89178.1			108	0.5	43.9	-101.659	385	-1.02118e+007	-1.02495e+007	-1.88078e+007	1.53695e+000	10211800	10249500	18807800	89279.8
386	-1.02115e+007	-1.02396e+007	-1.87676e+007	1.58965e+000	10211500	10239600	18767600	92035.7			108	0.5	44.9	-111.233	386	-1.02028e+007	-1.02420e+007	-1.87861e+007	1.58965e+000	10202800	10242000	18786100	92147
387	-1.02088e+007	-1.02372e+007	-1.87606e+007	1.36403e+000	10208800	10237200	18760600	78919.9			109	0.5	45.3	-106.22	387	-1.02007e+007	-1.02401e+007	-1.87805e+007	1.36403e+000	10200700	10240100	18780500	79026.1
388	-1.02157e+007	-1.02432e+007	-1.87784e+007	1.24225e+000	10215700	10243200	18778400	71996.9			110	0.5	44.5	-94.0045	388	-1.02079e+007	-1.02460e+007	-1.87977e+007	1.24225e+000	10207900	10246000	18797700	72090.9
389	-9.79848e+006	-1.00864e+007	-1.85547e+007	5.90268e-001	9798480	10086400	18554700	33085			86.4	0.5	67	-380.048	389	-9.70972e+006	-1.01069e+007	-1.87272e+007	5.90268e-001	9709720	10106900	18727200	33465
390	-9.82689e+006	-1.00878e+007	-1.85320e+007	7.21344e-001	9826890	10087800	18532000	40395.3			87	0.5	66.7	-426.769	390	-9.74802e+006	-1.01071e+007	-1.86899e+007	7.21344e-001	9748020	10107100	18689900	40822.1
391	-9.98783e+006	-1.00825e+007	-1.83492e+007	2.42122e+000	9987830	10082500	18349200	134301			57.6	0.5	70.6	-1192.17	391	-1.00251e+007	-1.01134e+007	-1.84385e+007	2.42122e+000	10025100	10113400	18438500	135493
392	-9.97540e+006	-1.00841e+007	-1.83685e+007	2.42991e+000	9975400	10084100	18368500	134939			57.6	0.5	69.1	-1083.87	392	-9.99305e+006	-1.01100e+007	-1.84563e+007	2.42991e+000	9993050	10110000	18456300	136023
393	-9.82478e+006	-9.84367e+006	-1.74402e+007	2.43014e+000	9824780	9843670	17440200	124070			83.3	0.5	90	979.382	393	-9.79307e+006	-9.79572e+006	-1.73720e+007	2.43014e+000	9793070	9795720	17372000	123091
394	-9.77252e+006	-9.83869e+006	-1.75682e+007	2.28855e+000	9772520	9838690	17568200	117810			85.1	0.5	89.4	557.645	394	-9.69586e+006	-9.81496e+006	-1.75479e+007	2.28855e+000	9695860	9814960	17547900	117252
395	-9.68890e+006	-9.69977e+006	-1.70288e+007	1.01374e+000	9688900	9699770	17028800	49643.1			57.4	0.5	110	196.589	395	-9.67651e+006	-9.68932e+006	-1.69886e+007	1.01374e+000	9676510	9689320	16988600	49446.5
396	-9.69360e+006	-9.70742e+006	-1.70403e+007	1.33577e+000	9693600	9707420	17040300	65499.8			58.1	0.5	109	267.725	396	-9.68086e+006	-9.69724e+006	-1.69985e+007	1.33577e+000	9680860	9697240	16998500	65232.1
397	-9.69545e+006	-9.71180e+006	-1.70435e+007	1.58514e+000	9695450	9711800	17043500	77763.5			59	0.5	109	332	397	-9.68232e+006	-9.70249e+006	-1.69992e+007	1.58514e+000	9682320	9702490	16999200	77431.5
398	-1.02714e+007	-1.02795e+007	-1.88295e+007	1.63203e+000	10271400	10279500	18829500	95202.4			93.9	0.5	40.1	46.8764	398	-1.02696e+007	-1.02777e+007	-1.88243e+007	1.63203e+000	10269600	10277700	18824300	95155.5
399	-1.02734e+007	-1.02864e+007	-1.88311e+007	1.58262e+000	10273400	10286400	18831100	92354.9			92.8	0.5	39.8	64.2172	399	-1.02713e+007	-1.02864e+007	-1.88226e+007	1.58262e+000	10271300	10286400	18822600	92290.7
400	-1.02499e+007	-1.03389e+007	-1.86823e+007	1.09582e+000	10249900	10338900	18682300	63294.2			71.6	0.5	41.3	246.575	400	-1.02414e+007	-1.03623e+007	-1.86241e+007	1.09582e+000	10241400	10362300	18624100	63047.7
401	-1.02484e+007	-1.03408e+007	-1.86745e+007	5.74918e-001	10248400	10340800	18674500	33188.2			72.3	0.5	41.5	131.852	401	-1.02399e+007	-1.03656e+007	-1.86147e+007	5.74918e-001	10239900	10365600	18614700	33056.3
402	-1.02570e+007	-1.03447e+007	-1.87056e+007	8.41885e-001	10257000	10344700	18705600	48730.2			72.5	0.5	40.6	181.911	402	-1.02490e+007	-1.03685e+007	-1.86492e+007	8.41885e-001	10249000	10368500	18649200	48548.2
403	-1.02608e+007	-1.03450e+007	-1.87208e+007	1.08691e+000	10260800	10345000	18720800	62991.7			71.7	0.5	40.2	227.798	403	-1.02529e+007	-1.03671e+007	-1.86666e+007	1.08691e+000	10252900	10367100	18666600	62763.9
404	-9.97678e+006	-9.99144e+006	-1.79882e+007	1.43945e+000	9976780	9991440	17988200	77418.7			110	0.5	76.6	-141.724	404	-9.99746e+006	-9.99951e+006	-1.80005e+007	1.43945e+000	9997460	9999510	18000500	77560.5
405	-9.98508e+006	-9.99964e+006	-1.80134e+007	1.01480e+000	9985080	9999640	18013400	54713.4			110	0.5	75.5	-97.3701	405	-1.00058e+007	-1.00076e+007	-1.80251e+007	1.01480e+000	10005800	10007600	18025100	54810.8
406	-9.96643e+006	-9.98214e+006	-1.79606e+007	1.56748e+000	9966430	9982140	17960600	84074.5			109	0.5	77.7	-151.718	406	-9.98592e+006	-9.98996e+006	-1.79731e+007	1.56748e+000	9985920	9989960	17973100	84226.2
407	-1.02833e+007	-1.02926e+007	-1.88652e+007	1.42568e+000	10283300	10292600	18865200	83447.3			94.2	0.5	38.8	37.1352	407	-1.02818e+007	-1.02916e+007	-1.88602e+007	1.42568e+000	10281800	10291600	18860200	83410.2
408	-1.02860e+007	-1.02997e+007	-1.88693e+007	1.43231e+000	10286000	10299700	18869300	83884.7			93.2	0.5	38.4	49.4263	408	-1.02843e+007	-1.03001e+007	-1.88619e+007	1.43231e+000	10284300	10300100	18861900	83835.3
409	-9.69346e+006	-9.71645e+006	-1.71477e+007	2.52749e+000	9693460	9716450	17147700	125039			107	0.5	108	311.949	409	-9.67385e+006	-9.70691e+006	-1.71283e+007	2.52749e+000	9673850	9706910	17128300	124727
410	-9.68223e+006	-9.70330e+006	-1.71052e+007	2.47676e+000	9682230	9703300	17105200	122017			107	0.5	109	323.666	410	-9.66298e+006	-9.69338e+006	-1.70839e+007	2.47676e+000	9662980	9693380	17083900	121694
411	-9.68495e+006	-9.70685e+006	-1.71169e+007	1.72904e+000	9684950	9706850	17116900	85277.9			108	0.5	109	218.345	411	-9.66557e+006	-9.69715e+006	-1.70967e+007	1.72904e+000	9665570	9697150	17096700	85059.6
412	-9.69368e+006	-9.71743e+006	-1.71515e+007	1.98223e+000	9693680	9717430	17151500	98097.5			109	0.5	108	244.544	412	-9.67432e+006	-9.70793e+006	-1.71320e+007	1.98223e+000	9674320	9707930	17132000	97852.9
413	-9.70522e+006	-9.73069e+006	-1.71941e+007	1.83871e+000	9705220	9730690	17194100	91377.9			108	0.5	106	212.06	413	-9.68480e+006	-9.72150e+006	-1.71770e+007	1.83871e+000	9684800	9721500	17177000	91165.8
414	-9.70437e+006	-9.72960e+006	-1.71905e+007	2.14549e+000	9704370	9729600	17190500	106587			109	0.5	106	240.144	414	-9.68477e+006	-9.72071e+006	-1.71738e+007	2.14549e+000	9684770	9720710	17173800	106346
415	-1.02333e+007	-1.02579e+007	-1.88205e+007	2.68579e+000	10233300	10257900	18820500	156298			42.5	0.5	42.7	-133.28	415	-1.02230e+007	-1.02590e+007	-1.88354e+007	2.68579e+000	10223000	10259000	18835400	156431
416	-1.02363e+007	-1.02607e+007	-1.88292e+007	2.31320e+000	10236300	10260700	18829200	134725			40.9	0.5	42.4	-129.066	416	-1.02264e+007	-1.02622e+007	-1.88452e+007	2.31320e+000	10226400	10262200	18845200	134854
417	-1.02191e+007	-1.02460e+007	-1.87861e+007	2.77116e+000	10219100	10246000	18786100	160729			42.4	0.5	44.2	-128.797	417	-1.02078e+007	-1.02468e+007	-1.88008e+007	2.77116e+000	10207800	10246800	18800800	160858
418	-1.02336e+007	-1.02584e+007	-1.88225e+007	1.67077e+000	10233600	10258400	18822500	97246			38.9	0.5	42.7	-104.775	418	-1.02250e+007	-1.02604e+007	-1.88394e+007	1.67077e+000	10225000	10260400	18839400	97350.8
419	-1.02423e+007	-1.02661e+007	-1.88455e+007	1.72403e+000	10242300	10266100	18845500	100566			39.6	0.5	41.8	-88.689	419	-1.02330e+007	-1.02675e+007	-1.88603e+007	1.72403e+000	10233000	10267500	18860300	100655
420	-1.02475e+007	-1.02709e+007	-1.88596e+007	1.30409e+000	10247500	10270900	18859600	76172.6			38.4	0.5	41.2	-74.4125	420	-1.02393e+007	-1.02727e+007	-1.88751e+007	1.30409e+000	10239300	10272700	18875100	76247
421	-1.02412e+007	-1.02647e+007	-1.88405e+007	1.28508e+000	10241200	10264700	18840500	74928.1			37.8	0.5	42	-77.6494	421	-1.02326e+007	-1.02666e+007	-1.88569e+007	1.28508e+000	10232600	10266600	18856900	75005.7
422	-1.01109e+007	-1.01405e+007	-1.84633e+007	2.11415e+000	10110900	10140500	18463300	118927			113	0.5	57.5	-196.641	422	-1.01113e+007	-1.01454e+007	-1.84830e+007	2.11415e+000	10111300	10145400	18483000	119123
423	-1.01220e+007	-1.01516e+007	-1.84975e+007	1.91326e+000	10122000	10151600	18497500	107977			113	0.5	56.1	-182.31	423	-1.01216e+007	-1.01565e+007	-1.85180e+007	1.91326e+000	10121600	10156500	18518000	108159
424	-1.00008e+007	-1.00139e+007	-1.80559e+007	2.32721e+000	10000800	10013900	18055900	125999			112	0.5	73.6	-191.67	424	-1.00198e+007	-1.00208e+007	-1.80654e+007	2.32721e+000	10019800	10020800	18065400	126191
425	-1.00184e+007	-1.00329e+007	-1.81162e+007	2.09735e+000	10018400	10032900	18116200	114209			113	0.5	71.1	-171.999	425	-1.00355e+007	-1.00396e+007	-1.81264e+007	2.09735e+000	10035500	10039600	18126400	114381
426	-1.00103e+007	-1.00249e+007	-1.80913e+007	2.04236e+000	10010300	10024900	18091300	110948			112	0.5	72.3	-178.139	426	-1.00296e+007	-1.00321e+007	-1.81017e+007	2.04236e+000	10029600	10032100	18101700	111126
427	-9.63137e+006	-9.68943e+006	-1.68040e+007	1.63276e+000	9631370	9689430	16804000	78353.2			78.1	0.5	116	444.545	427	-9.61696e+006	-9.69975e+006	-1.67348e+007	1.63276e+000	9616960	9699750	16734800	77908.7
428	-9.61853e+006	-9.67179e+006	-1.67692e+007	1.10240e+000	9618530	9671790	16769200	52700.2			78.7	0.5	118	293.174	428	-9.60429e+006	-9.68078e+006	-1.67020e+007	1.10240e+000	9604290	9680780	16702000	52407
429	-9.62253e+006	-9.67815e+006	-1.67792e+007	1.42824e+000	9622530	9678150	16779200	68355.8			77.8	0.5	117	384.381	429	-9.60822e+006	-9.68793e+006	-1.67109e+007	1.42824e+000	9608220	9687930	16710900	67971.5
430	-9.78681e+006	-9.81750e+006	-1.74673e+007	2.48785e+000	9786810	9817500	17467300	127028			36.7	0.5	96	68.8529	430	-9.77901e+006	-9.81493e+006	-1.74646e+007	2.48785e+000	9779010	9814930	17464600	126959
431	-9.77349e+006	-9.80324e+006	-1.74223e+007	2.17479e+000	9773490	9803240	17422300	110553			36.3	0.5	97.7	81.8983	431	-9.76444e+006	-9.79994e+006	-1.74179e+007	2.17479e+000	9764440	9799940	17417900	110471
432	-9.80247e+006	-9.83337e+006	-1.75165e+007	2.20141e+000	9802470	9833370	17516500	112952			37.2	0.5	94.2	29.0358	432	-9.79638e+006	-9.83183e+006	-1.75163e+007	2.20141e+000	9796380	9831830	17516300	112923
433	-1.01494e+007	-1.01788e+007	-1.85815e+007	1.61745e+000	10149400	10178800	18581500	92012.1			35.7	0.5	52.7	-125.897	433	-1.01444e+007	-1.01822e+007	-1.86002e+007	1.61745e+000	10144400	10182200	18600200	92137.9
434	-1.01384e+007	-1.01676e+007	-1.85464e+007	1.99236e+000	10138400	10167600	18546400	112966			35.5	0.5	54.1	-152.068	434	-1.01344e+007	-1.01710e+007	-1.85644e+007	1.99236e+000	10134400	10171000	18564400	113118
435	-1.01594e+007	-1.01885e+007	-1.86111e+007	1.38252e+000	10159400	10188500	18611100	78869.1			35.6	0.5	51.5	-100.037	435	-1.01535e+007	-1.01915e+007	-1.86290e+007	1.38252e+000	10153500	10191500	18629000	78969.1
436	-1.02975e+007	-1.03115e+007	-1.89044e+007	1.46091e+000	10297500	10311500	18904400	85841.3			93.4	0.5	37.1	43.0763	436	-1.02962e+007	-1.03127e+007	-1.88977e+007	1.46091e+000	10296200	10312700	18897700	85798.3
437	-9.65103e+006	-9.69203e+006	-1.68817e+007	2.44613e+000	9651030	9692030	16881700	118207			64.3	0.5	114	614.66	437	-9.63691e+006	-9.69455e+006	-1.68215e+007	2.44613e+000	9636910	9694550	16821500	117593
438	-9.66222e+006	-9.70265e+006	-1.69168e+007	2.29820e+000	9662220	9702650	16916800	111452			63.8	0.5	113	578.003	438	-9.64798e+006	-9.70406e+006	-1.68572e+007	2.29820e+000	9647980	9704060	16857200	110874
439	-9.65876e+006	-9.69221e+006	-1.69132e+007	1.87531e+000	9658760	9692210	16913200	90875.7			62.3	0.5	113	445.248	439	-9.64507e+006	-9.69149e+006	-1.68579e+007	1.87531e+000	9645070	9691490	16857900	90430.4
440	-9.64966e+006	-9.68421e+006	-1.68840e+007	2.05998e+000	9649660	9684210	16884000	99534.5			62.7	0.5	114	488.166	440	-9.63607e+006	-9.68436e+006	-1.68283e+007	2.05998e+000	9636070	9684360	16828300	99046.3
441	-9.63948e+006	-9.68444e+006	-1.68421e+007	2.10533e+000	9639480	9684440	16842100	101351			66.1	0.5	115	540.934	441	-9.62533e+006	-9.68951e+006	-1.67792e+007	2.10533e+000	9625330	9689510	16779200	100810
442	-9.64010e+006	-9.68030e+006	-1.68488e+007	2.11180e+000	9640100	9680300	16848800	101705			64.5	0.5	115	521.599	442	-9.62629e+006	-9.68342e+006	-1.67892e+007	2.11180e+000	9626290	9683420	16789200	101183
443	-9.65488e+006	-9.67355e+006	-1.70109e+007	4.09942e+000	9654880	9673550	17010900	200064			113	0.5	113	522.143	443	-9.63787e+006	-9.66406e+006	-1.69892e+007	4.09942e+000	9637870	9664060	16989200	199542
444	-9.66446e+006	-9.68459e+006	-1.70465e+007	3.61003e+000	9664460	9684590	17046500	176804			112	0.5	112	455.451	444	-9.64706e+006	-9.67516e+006	-1.70253e+007	3.61003e+000	9647060	9675160	17025300	176348
445	-9.67233e+006	-9.69246e+006	-1.70708e+007	2.80412e+000	9672330	9692460	17070800	137672			111	0.5	111	345.596	445	-9.65431e+006	-9.68312e+006	-1.70506e+007	2.80412e+000	9654310	9683120	17050600	137326
446	-1.01782e+007	-1.02054e+007	-1.86612e+007	2.16195e+000	10178200	10205400	18661200	123929			33.4	0.5	49.4	-148.761	446	-1.01731e+007	-1.02082e+007	-1.86780e+007	2.16195e+000	10173100	10208200	18678000	124078
447	-1.01733e+007	-1.01996e+007	-1.86423e+007	2.14060e+000	10173300	10199600	18642300	122493			32.4	0.5	50.2	-146.272	447	-1.01689e+007	-1.02025e+007	-1.86587e+007	2.14060e+000	10168900	10202500	18658700	122639
448	-1.01609e+007	-1.01877e+007	-1.86061e+007	1.78301e+000	10160900	10187700	18606100	101680			33.1	0.5	51.6	-123.239	448	-1.01567e+007	-1.01907e+007	-1.86226e+007	1.78301e+000	10156700	10190700	18622600	101803
449	-1.01651e+007	-1.01930e+007	-1.86239e+007	1.81557e+000	10165100	10193000	18623900	103704			34	0.5	50.9	-125.439	449	-1.01599e+007	-1.01959e+007	-1.86408e+007	1.81557e+000	10159900	10195900	18640800	103830
450	-1.03315e+007	-1.03495e+007	-1.90055e+007	1.66296e+000	10331500	10349500	19005500	98653.9			93	0.5	33.1	42.2089	450	-1.03308e+007	-1.03534e+007	-1.89985e+007	1.66296e+000	10330800	10353400	18998500	98611.7
451	-1.03357e+007	-1.03583e+007	-1.90138e+007	1.74203e+000	10335700	10358300	19013800	103447			91.6	0.5	32.5	60.1933	451	-1.03348e+007	-1.03640e+007	-1.90041e+007	1.74203e+000	10334800	10364000	19004100	103386
452	-1.03412e+007	-1.03774e+007	-1.90169e+007	2.36032e+000	10341200	10377400	19016900	140293			87	0.5	31.7	163.385	452	-1.03391e+007	-1.03882e+007	-1.89978e+007	2.36032e+000	10339100	10388200	18997800	140130
453	-1.03405e+007	-1.03721e+007	-1.90195e+007	1.99693e+000	10340500	10372100	19019500	118696			88.6	0.5	31.8	110.284	453	-1.03390e+007	-1.03815e+007	-1.90039e+007	1.99693e+000	10339000	10381500	19003900	118586
454	-1.03411e+007	-1.03579e+007	-1.91217e+007	1.84114e+000	10341100	10357900	19121700	110225			29.6	0.5	30.8	-116.438	454	-1.03368e+007	-1.03605e+007	-1.91366e+007	1.84114e+000	10336800	10360500	19136600	110342
455	-1.03346e+007	-1.03514e+007	-1.91016e+007	1.95167e+000	10334600	10351400	19101600	116626			30.2	0.5	31.7	-126.625	455	-1.03300e+007	-1.03540e+007	-1.91170e+007	1.95167e+000	10330000	10354000	19117000	116753
456	-1.03291e+007	-1.03466e+007	-1.90875e+007	1.66048e+000	10329100	10346600	19087500	99092.9			31.1	0.5	32.3	-106	456	-1.03247e+007	-1.03492e+007	-1.91026e+007	1.66048e+000	10324700	10349200	19102600	99198.9
457	-9.61851e+006	-9.63653e+006	-1.68960e+007	4.03736e+000	9618510	9636530	16896000	194753			35.3	0.5	117	492.718	457	-9.60250e+006	-9.62746e+006	-1.68749e+007	4.03736e+000	9602500	9627460	16874900	194260
458	-9.63648e+006	-9.65607e+006	-1.69579e+007	4.35856e+000	9636480	9656070	16957900	211558			34.7	0.5	115	498.055	458	-9.62070e+006	-9.64748e+006	-1.69386e+007	4.35856e+000	9620700	9647480	16938600	211060
459	-1.03626e+007	-1.03678e+007	-1.91407e+007	6.39599e-001	10362600	10367800	19140700	38379.4			104	0.5	29.2	-19.0624	459	-1.03615e+007	-1.03692e+007	-1.91473e+007	6.39599e-001	10361500	10369200	19147300	38398.4
460	-1.03552e+007	-1.03620e+007	-1.91242e+007	1.01750e+000	10355200	10362000	19124200	60958.3			105	0.5	29.9	-35.1348	460	-1.03534e+007	-1.03635e+007	-1.91321e+007	1.01750e+000	10353400	10363500	19132100	60993.4
461	-1.01468e+007	-1.01688e+007	-1.85429e+007	1.45017e+000	10146800	10168800	18542900	82225.1			121	0.5	53.9	-114.099	461	-1.01485e+007	-1.01731e+007	-1.85589e+007	1.45017e+000	10148500	10173100	18558900	82339.2
462	-1.01407e+007	-1.01613e+007	-1.85184e+007	1.55874e+000	10140700	10161300	18518400	88182			122	0.5	54.8	-117.46	462	-1.01433e+007	-1.01656e+007	-1.85333e+007	1.55874e+000	10143300	10165600	18533300	88299.4
463	-1.01385e+007	-1.01597e+007	-1.85140e+007	1.53533e+000	10138500	10159700	18514000	86819			121	0.5	55.1	-118.704	463	-1.01410e+007	-1.01640e+007	-1.85294e+007	1.53533e+000	10141000	10164000	18529400	86937.7
464	-1.02251e+007	-1.02482e+007	-1.87894e+007	1.40328e+000	10225100	10248200	18789400	81430.7			28.7	0.5	44.1	-90.8795	464	-1.02205e+007	-1.02509e+007	-1.88050e+007	1.40328e+000	10220500	10250900	18805000	81521.6
465	-1.02336e+007	-1.02555e+007	-1.88107e+007	1.25556e+000	10233600	10255500	18810700	73008.3			28	0.5	43.4	-81.7037	465	-1.02293e+007	-1.02583e+007	-1.88262e+007	1.25556e+000	10229300	10258300	18826200	73090
466	-1.02210e+007	-1.02443e+007	-1.87775e+007	1.28067e+000	10221000	10244300	18777500	74232.3			27.8	0.5	44.6	-85.5792	466	-1.02172e+007	-1.02472e+007	-1.87932e+007	1.28067e+000	10217200	10247200	18793200	74317.9
467	-1.02367e+007	-1.02601e+007	-1.88263e+007	2.01224e+000	10236700	10260100	18826300	117171			29.4	0.5	42.7	-128.582	467	-1.02316e+007	-1.02627e+007	-1.88419e+007	2.01224e+000	10231600	10262700	18841900	117299
468	-1.02333e+007	-1.02567e+007	-1.88158e+007	2.26791e+000	10233300	10256700	18815800	131928			30.3	0.5	43.2	-146.429	468	-1.02281e+007	-1.02593e+007	-1.88316e+007	2.26791e+000	10228100	10259300	18831600	132075
469	-9.97075e+006	-9.98102e+006	-1.79517e+007	1.78598e+000	9970750	9981020	17951700	95737.6			122	0.5	77	-23.8984	469	-9.98081e+006	-9.98311e+006	-1.79501e+007	1.78598e+000	9980810	9983110	17950100	95761.5
470	-9.98575e+006	-9.99513e+006	-1.79943e+007	1.72740e+000	9985750	9995130	17994300	92985.5			123	0.5	75.3	-35.8155	470	-9.99631e+006	-9.99765e+006	-1.79941e+007	1.72740e+000	9996310	9997650	17994100	93021.3
471	-9.98724e+006	-9.99667e+006	-1.79992e+007	1.37478e+000	9987240	9996670	17999200	74038.9			122	0.5	75.1	-33.1994	471	-9.99833e+006	-9.99947e+006	-1.79995e+007	1.37478e+000	9998330	9999470	17999500	74072.1
472	-9.97430e+006	-9.98440e+006	-1.79619e+007	1.63823e+000	9974300	9984400	17961900	87905.4			121	0.5	76.5	-35.3088	472	-9.98572e+006	-9.98707e+006	-1.79615e+007	1.63823e+000	9985720	9987070	17961500	87940.7
473	-9.95473e+006	-9.96520e+006	-1.79031e+007	1.86451e+000	9954730	9965200	17903100	99474.8			123	0.5	78.9	-14.119	473	-9.96374e+006	-9.96682e+006	-1.79007e+007	1.86451e+000	9963740	9966820	17900700	99488.9
474	-9.95729e+006	-9.96776e+006	-1.79109e+007	1.93150e+000	9957290	9967760	17910900	103127			122	0.5	78.6	-24.3166	474	-9.96678e+006	-9.96969e+006	-1.79094e+007	1.93150e+000	9966780	9969690	17909400	103152
475	-9.66172e+006	-9.68280e+006	-1.70419e+007	2.17708e+000	9661720	9682800	17041900	106569			29.1	0.5	112	221.994	475	-9.64629e+006	-9.67499e+006	-1.70254e+007	2.17708e+000	9646290	9674990	17025400	106347
476	-9.64497e+006	-9.66593e+006	-1.69897e+007	2.09579e+000	9644970	9665930	16989700	102048			28.9	0.5	114	224.701	476	-9.62894e+006	-9.65772e+006	-1.69722e+007	2.09579e+000	9628940	9657720	16972200	101824
477	-9.64572e+006	-9.66626e+006	-1.69903e+007	1.92080e+000	9645720	9666260	16990300	93535.6			30	0.5	114	211.791	477	-9.62923e+006	-9.65783e+006	-1.69723e+007	1.92080e+000	9629230	9657830	16972300	93323.8
478	-9.65883e+006	-9.68042e+006	-1.70351e+007	2.23238e+000	9658830	9680420	17035100	109197			30.3	0.5	112	228.161	478	-9.64325e+006	-9.67259e+006	-1.70186e+007	2.23238e+000	9643250	9672590	17018600	108969
479	-9.67768e+006	-9.69887e+006	-1.70916e+007	2.12045e+000	9677680	9698870	17091600	104320			28.1	0.5	110	201.115	479	-9.66269e+006	-9.69154e+006	-1.70766e+007	2.12045e+000	9662690	9691540	17076600	104118
480	-9.67720e+006	-9.69847e+006	-1.70904e+007	2.29456e+000	9677200	9698470	17090400	112871			29.3	0.5	110	222.216	480	-9.66208e+006	-9.69100e+006	-1.70750e+007	2.29456e+000	9662080	9691000	17075000	112649
481	-1.03436e+007	-1.03616e+007	-1.91341e+007	2.55416e+000	10343600	10361600	19134100	153080			121	0.5	30.3	-226.615	481	-1.03406e+007	-1.03656e+007	-1.91537e+007	2.55416e+000	10340600	10365600	19153700	153306
482	-1.00519e+007	-1.00656e+007	-1.82161e+007	1.85571e+000	10051900	10065600	18216100	102032			28.1	0.5	66.7	-83.4479	482	-1.00599e+007	-1.00690e+007	-1.82223e+007	1.85571e+000	10059900	10069000	18222300	102115
483	-1.00410e+007	-1.00537e+007	-1.81784e+007	1.39632e+000	10041000	10053700	18178400	76499.4			27.6	0.5	68.1	-56.8078	483	-1.00496e+007	-1.00570e+007	-1.81834e+007	1.39632e+000	10049600	10057000	18183400	76556.2
484	-1.00413e+007	-1.00543e+007	-1.81804e+007	1.27043e+000	10041300	10054300	18180400	69614.9			28.7	0.5	68.1	-56.9941	484	-1.00506e+007	-1.00579e+007	-1.81860e+007	1.27043e+000	10050600	10057900	18186000	69671.9
485	-1.00506e+007	-1.00646e+007	-1.82133e+007	1.65620e+000	10050600	10064600	18213300	91036.4			29.3	0.5	66.9	-78.3289	485	-1.00592e+007	-1.00683e+007	-1.82197e+007	1.65620e+000	10059200	10068300	18219700	91114.8
486	-1.00625e+007	-1.00774e+007	-1.82537e+007	1.94761e+000	10062500	10077400	18253700	107466			28.4	0.5	65.2	-96.4663	486	-1.00697e+007	-1.00810e+007	-1.82612e+007	1.94761e+000	10069700	10081000	18261200	107562
487	-1.03738e+007	-1.04021e+007	-1.91254e+007	2.52272e+000	10373800	10402100	19125400	151400			89.2	0.5	28.1	110.43	487	-1.03728e+007	-1.04112e+007	-1.91124e+007	2.52272e+000	10372800	10411200	19112400	151290
488	-1.03780e+007	-1.04098e+007	-1.91349e+007	2.40810e+000	10378000	10409800	19134900	144672			87.3	0.5	27.5	125.451	488	-1.03768e+007	-1.04202e+007	-1.91196e+007	2.40810e+000	10376800	10420200	19119600	144546
489	-1.03666e+007	-1.04005e+007	-1.90978e+007	2.49649e+000	10366600	10400500	19097800	149484			87	0.5	28.8	146.928	489	-1.03651e+007	-1.04113e+007	-1.90809e+007	2.49649e+000	10365100	10411300	19080900	149337
490	-1.03628e+007	-1.03926e+007	-1.90903e+007	2.30548e+000	10362800	10392600	19090300	137924			88.8	0.5	29.3	113.908	490	-1.03616e+007	-1.04019e+007	-1.90760e+007	2.30548e+000	10361600	10401900	19076000	137810
491	-1.03758e+007	-1.03981e+007	-1.91377e+007	1.80246e+000	10375800	10398100	19137700	108266			91.5	0.5	27.8	52.6554	491	-1.03753e+007	-1.04054e+007	-1.91285e+007	1.80246e+000	10375300	10405400	19128500	108214
492	-1.03680e+007	-1.03916e+007	-1.91123e+007	2.24553e+000	10368000	10391600	19112300	134572			91.1	0.5	28.8	68.6843	492	-1.03675e+007	-1.03991e+007	-1.91027e+007	2.24553e+000	10367500	10399100	19102700	134504
493	-1.03680e+007	-1.03804e+007	-1.91865e+007	1.77818e+000	10368000	10380400	19186500	107116			36.1	0.5	28.2	-90.9513	493	-1.03637e+007	-1.03823e+007	-1.91989e+007	1.77818e+000	10363700	10382300	19198900	107207
494	-1.03643e+007	-1.03775e+007	-1.91783e+007	1.36483e+000	10364300	10377500	19178300	82151.5			35	0.5	28.7	-75.7922	494	-1.03602e+007	-1.03797e+007	-1.91915e+007	1.36483e+000	10360200	10379700	19191500	82227.3
495	-1.03703e+007	-1.03836e+007	-1.91974e+007	1.55606e+000	10370300	10383600	19197400	93826			34.1	0.5	27.9	-84.3317	495	-1.03660e+007	-1.03857e+007	-1.92104e+007	1.55606e+000	10366000	10385700	19210400	93910.4
496	-1.01865e+007	-1.02070e+007	-1.86593e+007	1.49235e+000	10186500	10207000	18659300	85558.4			125	0.5	49.2	-103.43	496	-1.01862e+007	-1.02105e+007	-1.86741e+007	1.49235e+000	10186200	10210500	18674100	85661.8
497	-1.01765e+007	-1.01973e+007	-1.86300e+007	1.49701e+000	10176500	10197300	18630000	85587			124	0.5	50.4	-106.73	497	-1.01769e+007	-1.02011e+007	-1.86449e+007	1.49701e+000	10176900	10201100	18644900	85693.7
498	-1.01745e+007	-1.01947e+007	-1.86213e+007	1.18578e+000	10174500	10194700	18621300	67739.8			125	0.5	50.7	-82.3373	498	-1.01752e+007	-1.01984e+007	-1.86357e+007	1.18578e+000	10175200	10198400	18635700	67822.1
499	-1.01839e+007	-1.02039e+007	-1.86494e+007	1.01006e+000	10183900	10203900	18649400	57855.3			126	0.5	49.6	-70.6096	499	-1.01843e+007	-1.02076e+007	-1.86640e+007	1.01006e+000	10184300	10207600	18664000	57925.9
500	-1.01988e+007	-1.02197e+007	-1.86990e+007	1.03452e+000	10198800	10219700	18699000	59531.2			126	0.5	47.6	-74.0281	500	-1.01981e+007	-1.02233e+007	-1.87144e+007	1.03452e+000	10198100	10223300	18714400	59605.2
501	-1.01956e+007	-1.02159e+007	-1.86869e+007	1.16405e+000	10195600	10215900	18686900	66910.4			127	0.5	48.1	-82.3113	501	-1.01952e+007	-1.02195e+007	-1.87020e+007	1.16405e+000	10195200	10219500	18702000	66992.7
502	-9.54087e+006	-9.55122e+006	-1.65723e+007	1.32162e+000	9540870	9551220	16572300	61764.5			98.4	0.5	128	260.234	502	-9.52846e+006	-9.54435e+006	-1.65285e+007	1.32162e+000	9528460	9544350	16528500	61504.2
503	-9.54703e+006	-9.55854e+006	-1.65902e+007	1.60013e+000	9547030	9558540	16590200	74923.7			97.4	0.5	128	318.028	503	-9.53456e+006	-9.55189e+006	-1.65459e+007	1.60013e+000	9534560	9551890	16545900	74605.6
504	-9.55483e+006	-9.56519e+006	-1.66154e+007	1.63572e+000	9554830	9565190	16615400	76784.8			98	0.5	127	320.608	504	-9.54247e+006	-9.55796e+006	-1.65721e+007	1.63572e+000	9542470	9557960	16572100	76464.2
505	-1.03887e+007	-1.03914e+007	-1.92111e+007	1.40608e+000	10388700	10391400	19211100	84930.8			104	0.5	26.4	-41.943	505	-1.03885e+007	-1.03929e+007	-1.92173e+007	1.40608e+000	10388500	10392900	19217300	84972.8
506	-1.03842e+007	-1.03895e+007	-1.92078e+007	1.57757e+000	10384200	10389500	19207800	95249			106	0.5	26.7	-65.7678	506	-1.03834e+007	-1.03915e+007	-1.92167e+007	1.57757e+000	10383400	10391500	19216700	95314.7
507	-1.03809e+007	-1.03856e+007	-1.91950e+007	1.37269e+000	10380900	10385600	19195000	82784			105	0.5	27.2	-49.4708	507	-1.03805e+007	-1.03873e+007	-1.92026e+007	1.37269e+000	10380500	10387300	19202600	82833.4
508	-9.54538e+006	-9.58429e+006	-1.65577e+007	1.74993e+000	9545380	9584290	16557700	81789.6			75.7	0.5	127	434.802	508	-9.53136e+006	-9.58864e+006	-1.64961e+007	1.74993e+000	9531360	9588640	16496100	81354.8
509	-9.54339e+006	-9.58219e+006	-1.65517e+007	1.40634e+000	9543390	9582190	16551700	65689.4			74.5	0.5	127	347.061	509	-9.52953e+006	-9.58690e+006	-1.64903e+007	1.40634e+000	9529530	9586900	16490300	65342.4
510	-9.53424e+006	-9.57136e+006	-1.65251e+007	1.21210e+000	9534240	9571360	16525100	56455.6			75.3	0.5	129	300.224	510	-9.52019e+006	-9.57521e+006	-1.64638e+007	1.21210e+000	9520190	9575210	16463800	56155.4
511	-9.53548e+006	-9.57268e+006	-1.65288e+007	1.41117e+000	9535480	9572680	16528800	65753.2			76.3	0.5	128	350.216	511	-9.52133e+006	-9.57613e+006	-1.64676e+007	1.41117e+000	9521330	9576130	16467600	65403
512	-1.03899e+007	-1.04078e+007	-1.92767e+007	2.33464e+000	10389900	10407800	19276700	141772			127	0.5	24.7	-216.813	512	-1.03887e+007	-1.04123e+007	-1.92962e+007	2.33464e+000	10388700	10412300	19296200	141988
513	-1.03841e+007	-1.04021e+007	-1.92594e+007	1.64986e+000	10384100	10402100	19259400	100028			126	0.5	25.4	-153.077	513	-1.03829e+007	-1.04066e+007	-1.92789e+007	1.64986e+000	10382900	10406600	19278900	100181
514	-1.04274e+007	-1.04583e+007	-1.92885e+007	1.22640e+000	10427400	10458300	19288500	74721.6			85.8	0.5	21.8	48.0846	514	-1.04269e+007	-1.04688e+007	-1.92759e+007	1.22640e+000	10426900	10468800	19275900	74673.5
515	-1.04191e+007	-1.04501e+007	-1.92625e+007	1.47733e+000	10419100	10450100	19262500	89797			86.1	0.5	22.8	60.9543	515	-1.04184e+007	-1.04606e+007	-1.92495e+007	1.47733e+000	10418400	10460600	19249500	89736
516	-9.52912e+006	-9.54242e+006	-1.66008e+007	1.52123e+000	9529120	9542420	16600800	71207.9			33.4	0.5	128	208.676	516	-9.51514e+006	-9.53262e+006	-1.65747e+007	1.52123e+000	9515140	9532620	16574700	70999.2
517	-9.52303e+006	-9.53667e+006	-1.65834e+007	9.52712e-001	9523030	9536670	16583400	44514.9			32.5	0.5	129	129.03	517	-9.50880e+006	-9.52694e+006	-1.65578e+007	9.52712e-001	9508800	9526940	16557800	44385.8
518	-9.53305e+006	-9.54571e+006	-1.66103e+007	1.86902e+000	9533050	9545710	16610300	87576.9			34.6	0.5	128	258.887	518	-9.51929e+006	-9.53585e+006	-1.65838e+007	1.86902e+000	9519290	9535850	16583800	87318
519	-1.04191e+007	-1.04400e+007	-1.92729e+007	1.22399e+000	10419100	10440000	19272900	74433.9			91.5	0.5	22.8	22.8248	519	-1.04192e+007	-1.04473e+007	-1.92659e+007	1.22399e+000	10419200	10447300	19265900	74411.1
520	-1.04229e+007	-1.04465e+007	-1.92819e+007	1.12434e+000	10422900	10446500	19281900	68438.9			90.3	0.5	22.5	26.4225	520	-1.04228e+007	-1.04543e+007	-1.92737e+007	1.12434e+000	10422800	10454300	19273700	68412.5
521	-1.04145e+007	-1.04376e+007	-1.92564e+007	1.04883e+000	10414500	10437600	19256400	63692.2			90.6	0.5	23.3	27.1207	521	-1.04143e+007	-1.04454e+007	-1.92477e+007	1.04883e+000	10414300	10445400	19247700	63665.1
522	-1.04289e+007	-1.04497e+007	-1.93032e+007	1.96591e+000	10428900	10449700	19303200	119884			91.7	0.5	21.8	35.1167	522	-1.04290e+007	-1.04567e+007	-1.92965e+007	1.96591e+000	10429000	10456700	19296500	119848
523	-1.04280e+007	-1.04457e+007	-1.93034e+007	2.05779e+000	10428000	10445700	19303400	125471			93.2	0.5	21.9	22.1804	523	-1.04283e+007	-1.04522e+007	-1.92984e+007	2.05779e+000	10428300	10452200	19298400	125449
524	-1.00905e+007	-1.01025e+007	-1.83284e+007	1.25733e+000	10090500	10102500	18328400	69884.9			131	0.5	61.9	-56.1904	524	-1.00962e+007	-1.01056e+007	-1.83355e+007	1.25733e+000	10096200	10105600	18335500	69941
525	-1.00844e+007	-1.00956e+007	-1.83063e+007	1.08281e+000	10084400	10095600	18306300	60060			131	0.5	62.8	-44.4967	525	-1.00901e+007	-1.00986e+007	-1.83126e+007	1.08281e+000	10090100	10098600	18312600	60104.5
526	-1.00977e+007	-1.01104e+007	-1.83533e+007	1.18067e+000	10097700	10110400	18353300	65778.2			131	0.5	61	-54.2409	526	-1.01031e+007	-1.01135e+007	-1.83608e+007	1.18067e+000	10103100	10113500	18360800	65832.4
527	-9.51369e+006	-9.52298e+006	-1.64895e+007	8.96051e-001	9513690	9522980	16489500	41515.6			52.1	0.5	131	159.64	527	-9.50275e+006	-9.51941e+006	-1.64484e+007	8.96051e-001	9502750	9519410	16448400	41356
528	-9.52085e+006	-9.53094e+006	-1.65108e+007	1.25730e+000	9520850	9530940	16510800	58384.5			52.7	0.5	130	228.389	528	-9.50971e+006	-9.52718e+006	-1.64690e+007	1.25730e+000	9509710	9527180	16469000	58156.1
529	-9.52351e+006	-9.53164e+006	-1.65210e+007	1.14705e+000	9523510	9531640	16521000	53315.3			51.5	0.5	130	206.886	529	-9.51239e+006	-9.52732e+006	-1.64798e+007	1.14705e+000	9512390	9527320	16479800	53108.4
530	-9.51546e+006	-9.52312e+006	-1.64966e+007	1.02014e+000	9515460	9523120	16496600	47295.4			51.2	0.5	131	180.378	530	-9.50457e+006	-9.51921e+006	-1.64560e+007	1.02014e+000	9504570	9519210	16456000	47115
531	-9.50598e+006	-9.51482e+006	-1.64661e+007	8.22279e-001	9505980	9514820	16466100	38004.2			51.7	0.5	132	145.574	531	-9.49512e+006	-9.51148e+006	-1.64251e+007	8.22279e-001	9495120	9511480	16425100	37858.6
532	-9.50478e+006	-9.51498e+006	-1.64611e+007	6.58515e-001	9504780	9514980	16461100	30421.8			52.5	0.5	132	118.777	532	-9.49372e+006	-9.51160e+006	-1.64193e+007	6.58515e-001	9493720	9511600	16419300	30303.1
533	-1.04360e+007	-1.04736e+007	-1.93081e+007	1.96281e+000	10436000	10473600	19308100	119841			71.7	0.5	20.9	119.925	533	-1.04346e+007	-1.04858e+007	-1.92903e+007	1.96281e+000	10434600	10485800	19290300	119722
534	-9.81347e+006	-9.82714e+006	-1.74801e+007	9.15143e-001	9813470	9827140	17480100	46827.7			133	0.5	95.2	59.5339	534	-9.80886e+006	-9.82293e+006	-1.74675e+007	9.15143e-001	9808860	9822930	17467500	46768.1
535	-9.80956e+006	-9.82353e+006	-1.74692e+007	8.25422e-001	9809560	9823530	17469200	42190.4			133	0.5	95.6	55.691	535	-9.80462e+006	-9.81913e+006	-1.74562e+007	8.25422e-001	9804620	9819130	17456200	42134.7
536	-9.81882e+006	-9.83154e+006	-1.74927e+007	8.02520e-001	9818820	9831540	17492700	41118.2			133	0.5	94.7	49.9094	536	-9.81455e+006	-9.82754e+006	-1.74806e+007	8.02520e-001	9814550	9827540	17480600	41068.3
537	-9.80339e+006	-9.81783e+006	-1.74521e+007	1.12700e+000	9803390	9817830	17452100	57505.9			132	0.5	96.3	76.3717	537	-9.79826e+006	-9.81340e+006	-1.74391e+007	1.12700e+000	9798260	9813400	17439100	57429.5
538	-9.80554e+006	-9.81987e+006	-1.74583e+007	1.05886e+000	9805540	9819870	17458300	54062.6			132	0.5	96.1	74.2291	538	-9.79969e+006	-9.81523e+006	-1.74451e+007	1.05886e+000	9799690	9815230	17445100	53988.4
539	-1.04712e+007	-1.05046e+007	-1.94213e+007	2.24221e+000	10471200	10504600	19421300	138294			79	0.5	16.7	95.5724	539	-1.04707e+007	-1.05162e+007	-1.94076e+007	2.24221e+000	10470700	10516200	19407600	138198
540	-1.04642e+007	-1.04986e+007	-1.93987e+007	2.52118e+000	10464200	10498600	19398700	155187			78.5	0.5	17.6	117.905	540	-1.04635e+007	-1.05103e+007	-1.93841e+007	2.52118e+000	10463500	10510300	19384100	155070
541	-1.04553e+007	-1.04906e+007	-1.93703e+007	2.16358e+000	10455300	10490600	19370300	132837			78.4	0.5	18.6	106.053	541	-1.04545e+007	-1.05026e+007	-1.93551e+007	2.16358e+000	10454500	10502600	19355100	132731
542	-1.04628e+007	-1.04808e+007	-1.95022e+007	7.49542e-001	10462800	10480800	19502200	46462.5			134	0.5	16	-71.5538	542	-1.04614e+007	-1.04853e+007	-1.95221e+007	7.49542e-001	10461400	10485300	19522100	46534.1
543	-1.04681e+007	-1.04861e+007	-1.95188e+007	4.52727e-001	10468100	10486100	19518800	28105.8			134	0.5	15.4	-42.6922	543	-1.04665e+007	-1.04906e+007	-1.95385e+007	4.52727e-001	10466500	10490600	19538500	28148.5
544	-1.04682e+007	-1.04859e+007	-1.95178e+007	5.19471e-001	10468200	10485900	19517800	32246.9			133	0.5	15.4	-48.7767	544	-1.04669e+007	-1.04904e+007	-1.95373e+007	5.19471e-001	10466900	10490400	19537300	32295.7
545	-1.04622e+007	-1.04800e+007	-1.94996e+007	8.10388e-001	10462200	10480000	19499600	50222.7			133	0.5	16.1	-77.3977	545	-1.04610e+007	-1.04846e+007	-1.95194e+007	8.10388e-001	10461000	10484600	19519400	50300.1
546	-1.04569e+007	-1.04754e+007	-1.94859e+007	9.53678e-001	10456900	10475400	19485900	59027.8			135	0.5	16.7	-89.6128	546	-1.04553e+007	-1.04798e+007	-1.95056e+007	9.53678e-001	10455300	10479800	19505600	59117.4
547	-1.04653e+007	-1.04835e+007	-1.95107e+007	9.53967e-001	10465300	10483500	19510700	59179.6			135	0.5	15.7	-91.8678	547	-1.04640e+007	-1.04881e+007	-1.95307e+007	9.53967e-001	10464000	10488100	19530700	59271.4
548	-1.04673e+007	-1.04767e+007	-1.94810e+007	1.44363e+000	10467300	10476700	19481000	89350			32.5	0.5	16.9	-75.7722	548	-1.04650e+007	-1.04790e+007	-1.94926e+007	1.44363e+000	10465000	10479000	19492600	89425.8
549	-1.04781e+007	-1.04870e+007	-1.95122e+007	1.35495e+000	10478100	10487000	19512200	84101.4			32.5	0.5	15.7	-70.8551	549	-1.04759e+007	-1.04893e+007	-1.95237e+007	1.35495e+000	10475900	10489300	19523700	84172.3
550	-1.04797e+007	-1.04892e+007	-1.95199e+007	1.35981e+000	10479700	10489200	19519900	84459.4			31.4	0.5	15.4	-75.305	550	-1.04775e+007	-1.04917e+007	-1.95320e+007	1.35981e+000	10477500	10491700	19532000	84534.7
551	-9.46557e+006	-9.47839e+006	-1.64026e+007	9.46555e-001	9465570	9478390	16402600	43406			31.3	0.5	136	134.833	551	-9.45092e+006	-9.46809e+006	-1.63752e+007	9.46555e-001	9450920	9468090	16375200	43271.2
552	-9.48420e+006	-9.50054e+006	-1.64745e+007	1.58242e+000	9484200	9500540	16474500	73095.8			134	0.5	134	239.95	552	-9.46223e+006	-9.48878e+006	-1.64485e+007	1.58242e+000	9462230	9488780	16448500	72855.9
553	-9.49440e+006	-9.51125e+006	-1.65081e+007	1.31286e+000	9494400	9511250	16508100	60854.6			135	0.5	133	197.732	553	-9.47263e+006	-9.49962e+006	-1.64823e+007	1.31286e+000	9472630	9499620	16482300	60656.8
554	-9.49049e+006	-9.50708e+006	-1.64950e+007	1.83133e+000	9490490	9507080	16495000	84772.8			133	0.5	133	278.027	554	-9.46890e+006	-9.49540e+006	-1.64688e+007	1.83133e+000	9468900	9495400	16468800	84494.7
555	-9.47402e+006	-9.49025e+006	-1.64426e+007	9.71493e-001	9474020	9490250	16442600	44727.1			134	0.5	135	144.184	555	-9.45250e+006	-9.47873e+006	-1.64171e+007	9.71493e-001	9452500	9478730	16417100	44582.9
556	-9.47987e+006	-9.49575e+006	-1.64593e+007	1.05981e+000	9479870	9495750	16459300	48879			133	0.5	135	162.73	556	-9.45790e+006	-9.48390e+006	-1.64328e+007	1.05981e+000	9457900	9483900	16432800	48716.3
557	-1.04237e+007	-1.04426e+007	-1.93852e+007	1.47582e+000	10423700	10442600	19385200	90509.5			14.4	0.5	21	-90.447	557	-1.04206e+007	-1.04452e+007	-1.93990e+007	1.47582e+000	10420600	10445200	19399000	90600
558	-1.04208e+007	-1.04393e+007	-1.93746e+007	1.72334e+000	10420800	10439300	19374600	105589			15.3	0.5	21.5	-105.845	558	-1.04178e+007	-1.04419e+007	-1.93884e+007	1.72334e+000	10417800	10441900	19388400	105695
559	-1.04991e+007	-1.05063e+007	-1.95335e+007	2.00812e+000	10499100	10506300	19533500	124976			100	0.5	13.6	-37.3204	559	-1.05005e+007	-1.05102e+007	-1.95356e+007	2.00812e+000	10500500	10510200	19535600	125013
560	-1.04908e+007	-1.04972e+007	-1.95085e+007	2.23114e+000	10490800	10497200	19508500	138536			101	0.5	14.7	-46.0929	560	-1.04923e+007	-1.05009e+007	-1.95111e+007	2.23114e+000	10492300	10500900	19511100	138582
561	-1.04807e+007	-1.04866e+007	-1.94780e+007	2.18214e+000	10480700	10486600	19478000	135115			101	0.5	15.8	-45.2643	561	-1.04822e+007	-1.04901e+007	-1.94807e+007	2.18214e+000	10482200	10490100	19480700	135161
562	-1.04981e+007	-1.05285e+007	-1.95070e+007	2.03505e+000	10498100	10528500	19507000	126481			70	0.5	13.7	91.7458	562	-1.04972e+007	-1.05387e+007	-1.94935e+007	2.03505e+000	10497200	10538700	19493500	126389
563	-1.04887e+007	-1.05203e+007	-1.94769e+007	2.58522e+000	10488700	10520300	19476900	160245			70.8	0.5	14.8	117.583	563	-1.04879e+007	-1.05309e+007	-1.94631e+007	2.58522e+000	10487900	10530900	19463100	160128
564	-1.04785e+007	-1.05110e+007	-1.94444e+007	2.36247e+000	10478500	10511000	19444400	146013			71.3	0.5	15.9	117.033	564	-1.04775e+007	-1.05220e+007	-1.94296e+007	2.36247e+000	10477500	10522000	19429600	145896
565	-1.04999e+007	-1.05098e+007	-1.95335e+007	2.05482e+000	10499900	10509800	19533500	127897			51	0.5	13.8	23.4621	565	-1.04998e+007	-1.05125e+007	-1.95300e+007	2.05482e+000	10499800	10512500	19530000	127874
566	-1.04912e+007	-1.05009e+007	-1.95068e+007	2.38859e+000	10491200	10500900	19506800	148311			50.7	0.5	14.8	17.9027	566	-1.04912e+007	-1.05034e+007	-1.95042e+007	2.38859e+000	10491200	10503400	19504200	148293
567	-1.04813e+007	-1.04908e+007	-1.94761e+007	2.23332e+000	10481300	10490800	19476100	138284			50.7	0.5	16	21.2545	567	-1.04811e+007	-1.04931e+007	-1.94732e+007	2.23332e+000	10481100	10493100	19473200	138262
568	-1.03199e+007	-1.03404e+007	-1.90713e+007	1.46433e+000	10319900	10340400	19071300	87244.2			14.1	0.5	33.3	-99.7183	568	-1.03173e+007	-1.03435e+007	-1.90865e+007	1.46433e+000	10317300	10343500	19086500	87343.9
569	-1.03273e+007	-1.03480e+007	-1.90949e+007	1.18312e+000	10327300	10348000	19094900	70643.3			13.7	0.5	32.3	-80.874	569	-1.03248e+007	-1.03511e+007	-1.91101e+007	1.18312e+000	10324800	10351100	19110100	70724.2
570	-1.03103e+007	-1.03309e+007	-1.90422e+007	1.31935e+000	10310300	10330900	19042200	78394.3			14.1	0.5	34.4	-90.2827	570	-1.03077e+007	-1.03340e+007	-1.90575e+007	1.31935e+000	10307700	10334000	19057500	78484.6
571	-1.02227e+007	-1.02410e+007	-1.87624e+007	1.45242e+000	10222700	10241000	18762400	84088.3			14.2	0.5	45.2	-97.0022	571	-1.02207e+007	-1.02442e+007	-1.87773e+007	1.45242e+000	10220700	10244200	18777300	84185.3
572	-1.02288e+007	-1.02477e+007	-1.87836e+007	1.11669e+000	10228800	10247700	18783600	64778			13.9	0.5	44.3	-74.2955	572	-1.02267e+007	-1.02508e+007	-1.87985e+007	1.11669e+000	10226700	10250800	18798500	64852.3
573	-1.02134e+007	-1.02316e+007	-1.87330e+007	1.31562e+000	10213400	10231600	18733000	75959.2			14.1	0.5	46.3	-86.0061	573	-1.02115e+007	-1.02347e+007	-1.87476e+007	1.31562e+000	10211500	10234700	18747600	76045.2
574	-1.01272e+007	-1.01403e+007	-1.84464e+007	1.61648e+000	10127200	10140300	18446400	90858.1			14.2	0.5	57.3	-70.7667	574	-1.01287e+007	-1.01428e+007	-1.84551e+007	1.61648e+000	10128700	10142800	18455100	90928.9
575	-1.01339e+007	-1.01476e+007	-1.84695e+007	1.29651e+000	10133900	10147600	18469500	73031.5			14	0.5	56.4	-58.6138	575	-1.01351e+007	-1.01502e+007	-1.84786e+007	1.29651e+000	10135100	10150200	18478600	73090.1
576	-1.01179e+007	-1.01307e+007	-1.84161e+007	1.41905e+000	10117900	10130700	18416100	79533.2			14.2	0.5	58.5	-59.7084	576	-1.01198e+007	-1.01331e+007	-1.84243e+007	1.41905e+000	10119800	10133100	18424300	79592.9
577	-9.72240e+006	-9.73955e+006	-1.72132e+007	1.54619e+000	9722400	9739550	17213200	77022.5			14.3	0.5	105	143.086	577	-9.71122e+006	-9.73289e+006	-1.71971e+007	1.54619e+000	9711220	9732890	17197100	76879.4
578	-9.73027e+006	-9.74723e+006	-1.72367e+007	1.23107e+000	9730270	9747230	17236700	61470.6			14	0.5	105	109.066	578	-9.71982e+006	-9.74088e+006	-1.72212e+007	1.23107e+000	9719820	9740880	17221200	61361.5
579	-9.71231e+006	-9.72997e+006	-1.71841e+007	1.42826e+000	9712310	9729970	17184100	70938.1			14.3	0.5	107	136.352	579	-9.70047e+006	-9.72305e+006	-1.71676e+007	1.42826e+000	9700470	9723050	17167600	70801.7
580	-1.05050e+007	-1.05072e+007	-1.95679e+007	1.66189e+000	10505000	10507200	19567900	103707			40.6	0.5	13.2	-44.4735	580	-1.05050e+007	-1.05085e+007	-1.95733e+007	1.66189e+000	10505000	10508500	19573300	103751
581	-1.05034e+007	-1.05070e+007	-1.95686e+007	1.56363e+000	10503400	10507000	19568600	97575.1			39.2	0.5	13.2	-50.0186	581	-1.05028e+007	-1.05085e+007	-1.95753e+007	1.56363e+000	10502800	10508500	19575300	97625.2
582	-1.04942e+007	-1.04977e+007	-1.95398e+007	1.72624e+000	10494200	10497700	19539800	107442			39.6	0.5	14.3	-56.1135	582	-1.04934e+007	-1.04992e+007	-1.95467e+007	1.72624e+000	10493400	10499200	19546700	107498
583	-1.04961e+007	-1.04979e+007	-1.95386e+007	2.04671e+000	10496100	10497900	19538600	127385			41.2	0.5	14.3	-50.734	583	-1.04957e+007	-1.04990e+007	-1.95438e+007	2.04671e+000	10495700	10499000	19543800	127435
584	-1.05094e+007	-1.05102e+007	-1.95759e+007	1.39133e+000	10509400	10510200	19575900	86891.1			41.7	0.5	12.8	-28.3873	584	-1.05089e+007	-1.05112e+007	-1.95802e+007	1.39133e+000	10508900	10511200	19580200	86919.5
585	-1.05157e+007	-1.05166e+007	-1.95954e+007	9.75998e-001	10515700	10516600	19595400	61060.6			42.1	0.5	12.1	-15.9922	585	-1.05157e+007	-1.05174e+007	-1.95987e+007	9.75998e-001	10515700	10517400	19598700	61076.6
586	-1.05238e+007	-1.05255e+007	-1.96238e+007	9.33748e-001	10523800	10525500	19623800	58565.3			41.4	0.5	11.1	-17.8766	586	-1.05237e+007	-1.05264e+007	-1.96277e+007	9.33748e-001	10523700	10526400	19627700	58583.2
587	-1.00676e+007	-1.00796e+007	-1.82576e+007	7.05455e-001	10067600	10079600	18257600	38945.8			128	0.5	64.8	-27.8073	587	-1.00753e+007	-1.00827e+007	-1.82627e+007	7.05455e-001	10075300	10082700	18262700	38973.6
588	-1.00748e+007	-1.00863e+007	-1.82778e+007	7.28810e-001	10074800	10086300	18277800	40314.1			129	0.5	64	-31.6568	588	-1.00820e+007	-1.00895e+007	-1.82840e+007	7.28810e-001	10082000	10089500	18284000	40345.8
589	-1.00709e+007	-1.00831e+007	-1.82686e+007	9.20806e-001	10070900	10083100	18268600	50887.8			128	0.5	64.4	-39.7976	589	-1.00789e+007	-1.00864e+007	-1.82744e+007	9.20806e-001	10078900	10086400	18274400	50927.6
590	-1.02613e+007	-1.02706e+007	-1.88447e+007	6.31451e-001	10261300	10270600	18844700	36856.6			98.8	0.5	40.6	-7.82793	590	-1.02551e+007	-1.02704e+007	-1.88500e+007	6.31451e-001	10255100	10270400	18850000	36864.4
591	-1.02678e+007	-1.02747e+007	-1.88548e+007	6.51862e-001	10267800	10274700	18854800	38088.3			98.2	0.5	40.1	-7.68855	591	-1.02627e+007	-1.02746e+007	-1.88595e+007	6.51862e-001	10262700	10274600	18859500	38096
592	-1.02599e+007	-1.02680e+007	-1.88355e+007	6.39308e-001	10259900	10268000	18835500	37285.2			98.1	0.5	40.8	-4.52614	592	-1.02537e+007	-1.02675e+007	-1.88397e+007	6.39308e-001	10253700	10267500	18839700	37289.7
593	-1.02599e+007	-1.02822e+007	-1.88934e+007	1.02137e+000	10259900	10282200	18893400	59850.3			37.8	0.5	39.9	-59.0448	593	-1.02525e+007	-1.02841e+007	-1.89087e+007	1.02137e+000	10252500	10284100	18908700	59909.4
594	-1.02614e+007	-1.02839e+007	-1.88988e+007	7.12025e-001	10261400	10283900	18898800	41744			36.8	0.5	39.7	-44.123	594	-1.02546e+007	-1.02861e+007	-1.89147e+007	7.12025e-001	10254600	10286100	18914700	41788.1
595	-1.02559e+007	-1.02787e+007	-1.88830e+007	5.36054e-001	10255900	10278700	18883000	31380.6			36.6	0.5	40.4	-32.144	595	-1.02484e+007	-1.02807e+007	-1.88988e+007	5.36054e-001	10248400	10280700	18898800	31412.7
596	-1.02526e+007	-1.02752e+007	-1.88724e+007	9.71304e-001	10252600	10275200	18872400	56804			37.4	0.5	40.7	-54.0903	596	-1.02446e+007	-1.02770e+007	-1.88875e+007	9.71304e-001	10244600	10277000	18887500	56858.1
597	-1.02229e+007	-1.02483e+007	-1.87919e+007	1.03433e+000	10222900	10248300	18791900	60028.6			35.8	0.5	44.1	-65.7393	597	-1.02152e+007	-1.02505e+007	-1.88086e+007	1.03433e+000	10215200	10250500	18808600	60094.3
598	-1.02223e+007	-1.02479e+007	-1.87908e+007	1.13169e+000	10222300	10247900	18790800	65671.7			36.8	0.5	44	-70.033	598	-1.02138e+007	-1.02499e+007	-1.88075e+007	1.13169e+000	10213800	10249900	18807500	65741.7
599	-1.02302e+007	-1.02548e+007	-1.88111e+007	9.53341e-001	10230200	10254800	18811100	55430			36.2	0.5	43.3	-54.2356	599	-1.02220e+007	-1.02566e+007	-1.88266e+007	9.53341e-001	10222000	10256600	18826600	55484.3
600	-1.03135e+007	-1.03515e+007	-1.89298e+007	9.71826e-001	10313500	10351500	18929800	57303.5			87.3	0.5	34.9	76.7101	600	-1.03109e+007	-1.03620e+007	-1.89087e+007	9.71826e-001	10310900	10362000	18908700	57226.8
601	-1.03085e+007	-1.03491e+007	-1.89117e+007	9.22034e-001	10308500	10349100	18911700	54282.9			86.8	0.5	35.4	80.8969	601	-1.03055e+007	-1.03599e+007	-1.88886e+007	9.22034e-001	10305500	10359900	18888600	54202
602	-1.03034e+007	-1.03412e+007	-1.88989e+007	7.90551e-001	10303400	10341200	18898900	46480.4			87.5	0.5	35.9	65.7137	602	-1.03006e+007	-1.03514e+007	-1.88770e+007	7.90551e-001	10300600	10351400	18877000	46414.7
603	-9.95308e+006	-9.96573e+006	-1.79068e+007	1.12908e+000	9953080	9965730	17906800	60253.5			33.4	0.5	79	-36.3623	603	-9.96462e+006	-9.96900e+006	-1.79087e+007	1.12908e+000	9964620	9969000	17908700	60289.9
604	-9.95980e+006	-9.97284e+006	-1.79292e+007	1.17273e+000	9959800	9972840	17929200	62718.2			34	0.5	78.2	-47.7859	604	-9.97282e+006	-9.97679e+006	-1.79323e+007	1.17273e+000	9972820	9976790	17932300	62765.9
605	-9.96128e+006	-9.97317e+006	-1.79291e+007	1.13148e+000	9961280	9973170	17929100	60515			33	0.5	78.1	-37.2164	605	-9.97289e+006	-9.97652e+006	-1.79311e+007	1.13148e+000	9972890	9976520	17931100	60552.2
606	-1.02692e+007	-1.02908e+007	-1.89194e+007	9.20224e-001	10269200	10290800	18919400	54055.8			118	0.5	38.9	-78.4271	606	-1.02652e+007	-1.02946e+007	-1.89389e+007	9.20224e-001	10265200	10294600	18938900	54134.3
607	-1.02624e+007	-1.02844e+007	-1.89000e+007	9.19949e-001	10262400	10284400	18900000	53941.1			118	0.5	39.6	-77.5472	607	-1.02580e+007	-1.02881e+007	-1.89195e+007	9.19949e-001	10258000	10288100	18919500	54018.6
608	-1.02614e+007	-1.02835e+007	-1.88971e+007	7.79273e-001	10261400	10283500	18897100	45680.2			118	0.5	39.7	-66.5422	608	-1.02573e+007	-1.02873e+007	-1.89167e+007	7.79273e-001	10257300	10287300	18916700	45746.7
609	-1.01102e+007	-1.01317e+007	-1.84282e+007	1.37324e+000	10110200	10131700	18428200	77021.2			30	0.5	58.5	-84.5661	609	-1.01122e+007	-1.01352e+007	-1.84405e+007	1.37324e+000	10112200	10135200	18440500	77105.8
610	-1.01188e+007	-1.01407e+007	-1.84561e+007	1.57265e+000	10118800	10140700	18456100	88438.7			29.6	0.5	57.4	-98.52	610	-1.01202e+007	-1.01441e+007	-1.84689e+007	1.57265e+000	10120200	10144100	18468900	88537.2
611	-1.02200e+007	-1.02212e+007	-1.86781e+007	6.41260e-001	10220000	10221200	18678100	36867.5			92.4	0.5	46	23.2139	611	-1.02140e+007	-1.02172e+007	-1.86736e+007	6.41260e-001	10214000	10217200	18673600	36844.3
612	-1.02241e+007	-1.02304e+007	-1.86853e+007	7.09083e-001	10224100	10230400	18685300	40804.7			91.9	0.5	45.4	32.6523	612	-1.02209e+007	-1.02247e+007	-1.86781e+007	7.09083e-001	10220900	10224700	18678100	40772.1
613	-1.02164e+007	-1.02204e+007	-1.86640e+007	7.03597e-001	10216400	10220400	18664000	40403.4			91.8	0.5	46.3	33.9473	613	-1.02129e+007	-1.02134e+007	-1.86569e+007	7.03597e-001	10212900	10213400	18656900	40369.4
614	-9.98063e+006	-9.99596e+006	-1.80029e+007	1.46848e+000	9980630	9995960	18002900	79090			108	0.5	76.2	-165.764	614	-1.00030e+007	-1.00050e+007	-1.80176e+007	1.46848e+000	10003000	10005000	18017600	79255.7
615	-9.98927e+006	-1.00038e+007	-1.80261e+007	1.08645e+000	9989270	10003800	18026100	58648.8			109	0.5	75.1	-119.279	615	-1.00116e+007	-1.00127e+007	-1.80401e+007	1.08645e+000	10011600	10012700	18040100	58768
616	-9.97371e+006	-9.98472e+006	-1.79639e+007	1.18680e+000	9973710	9984720	17963900	63691.5			29.4	0.5	76.5	-25.9166	616	-9.98458e+006	-9.98736e+006	-1.79638e+007	1.18680e+000	9984580	9987360	17963800	63717.5
617	-9.97879e+006	-9.98939e+006	-1.79779e+007	1.73876e+000	9978790	9989390	17977900	93442.2			30.5	0.5	76.1	-46.5691	617	-9.99005e+006	-9.99237e+006	-1.79787e+007	1.73876e+000	9990050	9992370	17978700	93488.8
618	-9.98529e+006	-9.99556e+006	-1.79966e+007	1.31527e+000	9985290	9995560	17996600	70813.1			29.8	0.5	75.3	-38.0428	618	-9.99650e+006	-9.99862e+006	-1.79979e+007	1.31527e+000	9996500	9998620	17997900	70851.2
619	-1.00613e+007	-1.01014e+007	-1.83533e+007	1.26740e+000	10061300	10101400	18353300	70514.8			44.1	0.5	62.9	-162.964	619	-1.00620e+007	-1.01083e+007	-1.83806e+007	1.26740e+000	10062000	10108300	18380600	70677.8
620	-1.00661e+007	-1.01094e+007	-1.83812e+007	1.32923e+000	10066100	10109400	18381200	74140.6			44.8	0.5	61.8	-168.471	620	-1.00640e+007	-1.01158e+007	-1.84093e+007	1.32923e+000	10064000	10115800	18409300	74309.1
621	-1.00672e+007	-1.01075e+007	-1.83720e+007	1.31571e+000	10067200	10107500	18372000	73333.3			43.7	0.5	62	-159.091	621	-1.00662e+007	-1.01137e+007	-1.83984e+007	1.31571e+000	10066200	10113700	18398400	73492.4
622	-9.79458e+006	-9.81547e+006	-1.74513e+007	1.37720e+000	9794580	9815470	17451300	70243.1			27.4	0.5	96.4	58.066	622	-9.78879e+006	-9.81237e+006	-1.74444e+007	1.37720e+000	9788790	9812370	17444400	70185
623	-9.78458e+006	-9.80540e+006	-1.74201e+007	1.16732e+000	9784580	9805400	17420100	59354			27	0.5	97.5	63.0895	623	-9.77790e+006	-9.80151e+006	-1.74109e+007	1.16732e+000	9777900	9801510	17410900	59290.9
624	-9.78642e+006	-9.80737e+006	-1.74263e+007	1.43399e+000	9786420	9807370	17426300	72957.8			27.9	0.5	97.4	73.2614	624	-9.77903e+006	-9.80355e+006	-1.74181e+007	1.43399e+000	9779030	9803550	17418100	72884.5
625	-1.00813e+007	-1.00974e+007	-1.83168e+007	1.43288e+000	10081300	10097400	18316800	79537.9			27.4	0.5	62.7	-75.5238	625	-1.00866e+007	-1.01009e+007	-1.83258e+007	1.43288e+000	10086600	10100900	18325800	79613.4
626	-1.00832e+007	-1.01003e+007	-1.83266e+007	1.49863e+000	10083200	10100300	18326600	83261.7			28.5	0.5	62.4	-82.8364	626	-1.00884e+007	-1.01039e+007	-1.83362e+007	1.49863e+000	10088400	10103900	18336200	83344.6
627	-9.72669e+006	-9.79219e+006	-1.70908e+007	5.46233e-001	9726690	9792190	17090800	26997.4			66	0.5	104	178.078	627	-9.70863e+006	-9.79564e+006	-1.70135e+007	5.46233e-001	9708630	9795640	17013500	26819.4
628	-9.72319e+006	-9.79401e+006	-1.70747e+007	5.29736e-001	9723190	9794010	17074700	26147.2			66.7	0.5	104	177.918	628	-9.70483e+006	-9.79961e+006	-1.69940e+007	5.29736e-001	9704830	9799610	16994000	25969.3
629	-9.72887e+006	-9.80057e+006	-1.70913e+007	4.95052e-001	9728870	9800570	17091300	24477.3			66.5	0.5	103	168.599	629	-9.71012e+006	-9.80532e+006	-1.70100e+007	4.95052e-001	9710120	9805320	17010000	24308.7
630	-9.75507e+006	-9.80960e+006	-1.74668e+007	1.92856e+000	9755070	9809600	17466800	98343.3			52.7	0.5	96.2	48.2168	630	-9.72606e+006	-9.80434e+006	-1.74743e+007	1.92856e+000	9726060	9804340	17474300	98295.1
631	-1.00817e+007	-1.00971e+007	-1.83150e+007	1.39019e+000	10081700	10097100	18315000	77157.8			26.3	0.5	62.7	-70.2213	631	-1.00869e+007	-1.01004e+007	-1.83236e+007	1.39019e+000	10086900	10100400	18323600	77228.1
632	-1.01447e+007	-1.01639e+007	-1.85253e+007	8.17499e-001	10144700	10163900	18525300	46281.2			124	0.5	54.5	-59.5213	632	-1.01474e+007	-1.01681e+007	-1.85396e+007	8.17499e-001	10147400	10168100	18539600	46340.7
633	-1.01391e+007	-1.01581e+007	-1.85071e+007	8.09834e-001	10139100	10158100	18507100	45768.8			124	0.5	55.2	-58.5395	633	-1.01423e+007	-1.01623e+007	-1.85211e+007	8.09834e-001	10142300	10162300	18521100	45827.3
634	-1.01386e+007	-1.01573e+007	-1.85042e+007	7.31446e-001	10138600	10157300	18504200	41327.9			125	0.5	55.3	-51.3683	634	-1.01417e+007	-1.01614e+007	-1.85178e+007	7.31446e-001	10141700	10161400	18517800	41379.3
635	-1.00847e+007	-1.01481e+007	-1.85205e+007	1.22313e+000	10084700	10148100	18520500	69066.4			52.3	0.5	56.1	-114.306	635	-1.00604e+007	-1.01496e+007	-1.85510e+007	1.22313e+000	10060400	10149600	18551000	69180.7
636	-1.00753e+007	-1.01420e+007	-1.85049e+007	1.15152e+000	10075300	10142000	18504900	64916.3			51.8	0.5	57	-132.937	636	-1.00524e+007	-1.01448e+007	-1.85395e+007	1.15152e+000	10052400	10144800	18539500	65049.2
637	-1.00734e+007	-1.01422e+007	-1.85076e+007	1.46167e+000	10073400	10142200	18507600	82413.6			53.1	0.5	56.6	-137.223	637	-1.00468e+007	-1.01434e+007	-1.85392e+007	1.46167e+000	10046800	10143400	18539200	82550.8
638	-9.74196e+006	-9.78515e+006	-1.71602e+007	8.70193e-001	9741960	9785150	17160200	43258.1			63.8	0.5	102	245.172	638	-9.72516e+006	-9.77840e+006	-1.70983e+007	8.70193e-001	9725160	9778400	17098300	43012.9
639	-9.55886e+006	-9.57527e+006	-1.67053e+007	1.78487e+000	9558860	9575270	16705300	84439.6			125	0.5	125	260.942	639	-9.54030e+006	-9.56439e+006	-1.66794e+007	1.78487e+000	9540300	9564390	16679400	84178.7
640	-9.55144e+006	-9.56764e+006	-1.66815e+007	1.75668e+000	9551440	9567640	16681500	82903.6			126	0.5	126	263.25	640	-9.53264e+006	-9.55651e+006	-1.66548e+007	1.75668e+000	9532640	9556510	16654800	82640.4
641	-9.55801e+006	-9.57435e+006	-1.67024e+007	1.06203e+000	9558010	9574350	16702400	50228.3			127	0.5	125	159.391	641	-9.53875e+006	-9.56316e+006	-1.66759e+007	1.06203e+000	9538750	9563160	16675900	50068.9
642	-9.56318e+006	-9.57986e+006	-1.67197e+007	1.08026e+000	9563180	9579860	16719700	51180.6			126	0.5	125	154.683	642	-9.54450e+006	-9.56913e+006	-1.66946e+007	1.08026e+000	9544500	9569130	16694600	51025.9
643	-9.56687e+006	-9.56787e+006	-1.66619e+007	8.43692e-001	9566870	9567870	16661900	39774.5			104	0.5	125	150.544	643	-9.55503e+006	-9.55667e+006	-1.66248e+007	8.43692e-001	9555030	9556670	16624800	39624
644	-9.56004e+006	-9.56179e+006	-1.66401e+007	7.00579e-001	9560040	9561790	16640100	32954.9			104	0.5	126	127.53	644	-9.54805e+006	-9.55097e+006	-1.66019e+007	7.00579e-001	9548050	9550970	16601900	32827.4
645	-9.56096e+006	-9.56159e+006	-1.66441e+007	7.87316e-001	9560960	9561590	16644100	37047.9			105	0.5	126	142.297	645	-9.54894e+006	-9.54997e+006	-1.66066e+007	7.87316e-001	9548940	9549970	16606600	36905.6
646	-1.00294e+007	-1.00645e+007	-1.82342e+007	6.58530e-001	10029400	10064500	18234200	36232.3			46.9	0.5	68.4	-113.959	646	-1.00459e+007	-1.00759e+007	-1.82643e+007	6.58530e-001	10045900	10075900	18264300	36346.2
647	-1.00333e+007	-1.00703e+007	-1.82542e+007	7.58399e-001	10033300	10070300	18254200	41803.2			46.7	0.5	67.5	-131.636	647	-1.00475e+007	-1.00814e+007	-1.82854e+007	7.58399e-001	10047500	10081400	18285400	41934.8
648	-1.00317e+007	-1.00651e+007	-1.82342e+007	7.84793e-001	10031700	10065100	18234200	43183			46.1	0.5	68.2	-131.464	648	-1.00478e+007	-1.00761e+007	-1.82633e+007	7.84793e-001	10047800	10076100	18263300	43314.5
649	-9.76660e+006	-9.86109e+006	-1.71850e+007	2.34746e+000	9766600	9861090	17185000	117311			82.7	0.5	97.9	1034.84	649	-9.74230e+006	-9.86602e+006	-1.70808e+007	2.34746e+000	9742300	9866020	17080800	116276
650	-9.77312e+006	-9.86222e+006	-1.72105e+007	2.14391e+000	9773120	9862220	17210500	107381			83	0.5	96.8	967.234	650	-9.74762e+006	-9.86206e+006	-1.71065e+007	2.14391e+000	9747620	9862060	17106500	106414
651	-9.76833e+006	-9.90256e+006	-1.71506e+007	1.85857e+000	9768330	9902560	17150600	92760.4			81.1	0.5	96.7	993.275	651	-9.73997e+006	-9.91795e+006	-1.70193e+007	1.85857e+000	9739970	9917950	17019300	91767.2
652	-9.76082e+006	-9.89549e+006	-1.71270e+007	1.74115e+000	9760820	9895490	17127000	86696.8			80.7	0.5	97.6	939.179	652	-9.73229e+006	-9.91202e+006	-1.69938e+007	1.74115e+000	9732290	9912020	16993800	85757.6
653	-9.52525e+006	-9.53002e+006	-1.65297e+007	8.73667e-001	9525250	9530020	16529700	40637.3			49.4	0.5	130	150.204	653	-9.51452e+006	-9.52498e+006	-1.64909e+007	8.73667e-001	9514520	9524980	16490900	40487.1
654	-9.53298e+006	-9.53737e+006	-1.65539e+007	1.13485e+000	9532980	9537370	16553900	52917.3			49.4	0.5	129	193.684	654	-9.52228e+006	-9.53182e+006	-1.65157e+007	1.13485e+000	9522280	9531820	16515700	52723.6
655	-9.52881e+006	-9.53224e+006	-1.65420e+007	1.16777e+000	9528810	9532240	16542000	54382.3			48.5	0.5	130	194.934	655	-9.51828e+006	-9.52642e+006	-1.65048e+007	1.16777e+000	9518280	9526420	16504800	54187.3
656	-1.01473e+007	-1.03271e+007	-1.82750e+007	1.04209e+000	10147300	10327100	18275000	58181			76.8	0.5	51.1	487.368	656	-1.01282e+007	-1.03708e+007	-1.81530e+007	1.04209e+000	10128200	10370800	18153000	57693.7
657	-1.01484e+007	-1.03172e+007	-1.82893e+007	1.29423e+000	10148400	10317200	18289300	72316.6			78	0.5	51.2	569.688	657	-1.01302e+007	-1.03570e+007	-1.81753e+007	1.29423e+000	10130200	10357000	18175300	71746.9
658	-1.01552e+007	-1.03207e+007	-1.83135e+007	1.44593e+000	10155200	10320700	18313500	80965.7			77.1	0.5	50.4	633.261	658	-1.01372e+007	-1.03608e+007	-1.82000e+007	1.44593e+000	10137200	10360800	18200000	80332.4
659	-9.85237e+006	-9.86465e+006	-1.75945e+007	8.38643e-001	9852370	9864650	17594500	43405.2			132	0.5	90.7	43.0447	659	-9.85055e+006	-9.86159e+006	-1.75838e+007	8.38643e-001	9850550	9861590	17583800	43362.2
660	-9.86109e+006	-9.87256e+006	-1.76181e+007	8.84399e-001	9861090	9872560	17618100	45882			132	0.5	89.8	38.875	660	-9.86074e+006	-9.87010e+006	-1.76084e+007	8.84399e-001	9860740	9870100	17608400	45843.2
661	-9.85587e+006	-9.86828e+006	-1.76058e+007	1.18879e+000	9855870	9868280	17605800	61595.9			131	0.5	90.3	58.0954	661	-9.85461e+006	-9.86544e+006	-1.75954e+007	1.18879e+000	9854610	9865440	17595400	61537.8
662	-9.48871e+006	-9.50439e+006	-1.64857e+007	1.37536e+000	9488710	9504390	16485700	63607.7			130	0.5	134	213.745	662	-9.46761e+006	-9.49253e+006	-1.64584e+007	1.37536e+000	9467610	9492530	16458400	63393.9
663	-9.48645e+006	-9.50380e+006	-1.64856e+007	9.22885e-001	9486450	9503800	16485600	42677.1			24.1	0.5	133	122.613	663	-9.46789e+006	-9.49362e+006	-1.64625e+007	9.22885e-001	9467890	9493620	16462500	42554.4
664	-1.04500e+007	-1.04643e+007	-1.94475e+007	8.71507e-001	10450000	10464300	19447500	53763.8			121	0.5	17.9	-75.8082	664	-1.04487e+007	-1.04684e+007	-1.94657e+007	8.71507e-001	10448700	10468400	19465700	53839.7
665	-1.04487e+007	-1.04620e+007	-1.94396e+007	1.30415e+000	10448700	10462000	19439600	80399.4			120	0.5	18.2	-110.517	665	-1.04470e+007	-1.04660e+007	-1.94575e+007	1.30415e+000	10447000	10466000	19457500	80509.9
666	-9.95574e+006	-1.00927e+007	-1.84231e+007	1.19139e+000	9955740	10092700	18423100	66417			57.8	0.5	65.6	-403.267	666	-9.92798e+006	-1.01065e+007	-1.85073e+007	1.19139e+000	9927980	10106500	18507300	66820.3
667	-9.96786e+006	-1.00952e+007	-1.84211e+007	1.16617e+000	9967860	10095200	18421100	65028.9			57.2	0.5	64.9	-358.92	667	-9.94107e+006	-1.01075e+007	-1.84984e+007	1.16617e+000	9941070	10107500	18498400	65387.8
668	-9.96768e+006	-1.00902e+007	-1.84009e+007	1.09821e+000	9967680	10090200	18400900	61135.2			57.1	0.5	66.3	-385.472	668	-9.95338e+006	-1.01066e+007	-1.84821e+007	1.09821e+000	9953380	10106600	18482100	61520.7
669	-9.79686e+006	-9.90644e+006	-1.72633e+007	2.27543e+000	9796860	9906440	17263300	114698			81.9	0.5	91.8	1335.8	669	-9.76189e+006	-9.89160e+006	-1.71352e+007	2.27543e+000	9761890	9891600	17135200	113363
670	-9.80077e+006	-9.92571e+006	-1.72600e+007	2.12535e+000	9800770	9925710	17260000	107187			81.6	0.5	90.8	1344.34	670	-9.76308e+006	-9.90995e+006	-1.71218e+007	2.12535e+000	9763080	9909950	17121800	105843
671	-9.78575e+006	-1.00136e+007	-1.71108e+007	2.04871e+000	9785750	10013600	17110800	102371			79.7	0.5	91.2	1671.65	671	-9.74169e+006	-1.00336e+007	-1.69107e+007	2.04871e+000	9741690	10033600	16910700	100699
672	-9.78467e+006	-9.99025e+006	-1.71297e+007	2.23219e+000	9784670	9990250	17129700	111612			79.9	0.5	92.2	1658.88	672	-9.74490e+006	-1.00106e+007	-1.69468e+007	2.23219e+000	9744900	10010600	16946800	109953
673	-9.47041e+006	-9.48968e+006	-1.64439e+007	8.71487e-001	9470410	9489680	16443900	40121.4			16.5	0.5	135	109.362	673	-9.44872e+006	-9.47949e+006	-1.64240e+007	8.71487e-001	9448720	9479490	16424000	40012
674	-9.46202e+006	-9.48114e+006	-1.64174e+007	8.42304e-001	9462020	9481140	16417400	38671.2			16.4	0.5	136	106.026	674	-9.44025e+006	-9.47092e+006	-1.63974e+007	8.42304e-001	9440250	9470920	16397400	38565.2
675	-9.46168e+006	-9.48077e+006	-1.64162e+007	8.69806e-001	9461680	9480770	16416200	39928.9			17.2	0.5	136	110.573	675	-9.43992e+006	-9.47046e+006	-1.63959e+007	8.69806e-001	9439920	9470460	16395900	39818.4
676	-9.47089e+006	-9.48992e+006	-1.64444e+007	9.38419e-001	9470890	9489920	16444400	43205.6			17.4	0.5	135	118.736	676	-9.44930e+006	-9.47969e+006	-1.64242e+007	9.38419e-001	9449300	9479690	16424200	43086.9
677	-9.50035e+006	-9.51731e+006	-1.65269e+007	8.89456e-001	9500350	9517310	16526900	41309			136	0.5	132	133.897	677	-9.47827e+006	-9.50565e+006	-1.65013e+007	8.89456e-001	9478270	9505650	16501300	41175.1
678	-9.50719e+006	-9.52403e+006	-1.65475e+007	8.47317e-001	9507190	9524030	16547500	39436.4			136	0.5	131	128.037	678	-9.48492e+006	-9.51230e+006	-1.65219e+007	8.47317e-001	9484920	9512300	16521900	39308.3
679	-9.50449e+006	-9.52168e+006	-1.65406e+007	9.18666e-001	9504490	9521680	16540600	42725.7			135	0.5	132	137.064	679	-9.48295e+006	-9.51015e+006	-1.65151e+007	9.18666e-001	9482950	9510150	16515100	42588.6
680	-9.71036e+006	-1.04130e+007	-1.99775e+007	8.39904e-001	9710360	10413000	19977500	52802.8			68.5	0.5	76.3	-3907.32	680	-9.92227e+006	-1.06643e+007	-2.07926e+007	8.39904e-001	9922270	10664300	20792600	56710.1
681	-9.47748e+006	-1.05325e+007	-2.06986e+007	8.89629e-001	9477480	10532500	20698600	58887.6			69.3	0.5	76.5	-5954.09	681	-9.63956e+006	-1.08586e+007	-2.18696e+007	8.89629e-001	9639560	10858600	21869600	64841.7
682	-9.80377e+006	-1.05836e+007	-2.05814e+007	9.75203e-001	9803770	10583600	20581400	64535.2			69	0.5	75.6	-6510.24	682	-1.00788e+007	-1.09289e+007	-2.17175e+007	9.75203e-001	10078800	10928900	21717500	71045.5
683	-9.99407e+006	-1.00769e+007	-1.83203e+007	1.67417e+000	9994070	10076900	18320300	92659.3			93.4	0.5	70.3	-755.145	683	-1.00365e+007	-1.01064e+007	-1.83986e+007	1.67417e+000	10036500	10106400	18398600	93414.4
684	-9.99820e+006	-1.00734e+007	-1.83019e+007	1.31704e+000	9998200	10073400	18301900	72792			94.4	0.5	70	-522.031	684	-1.00354e+007	-1.00994e+007	-1.83708e+007	1.31704e+000	10035400	10099400	18370800	73314.1
685	-1.04672e+007	-1.05000e+007	-1.94094e+007	1.85555e+000	10467200	10500000	19409400	114319			69.9	0.5	17.3	99.2121	685	-1.04661e+007	-1.05111e+007	-1.93937e+007	1.85555e+000	10466100	10511100	19393700	114220
686	-1.04694e+007	-1.05030e+007	-1.94152e+007	2.04889e+000	10469400	10503000	19415200	126302			71.7	0.5	17	107.957	686	-1.04683e+007	-1.05143e+007	-1.93996e+007	2.04889e+000	10468300	10514300	19399600	126194
687	-1.00597e+007	-1.00779e+007	-1.82585e+007	1.16645e+000	10059700	10077900	18258500	64381.7			32.8	0.5	65.3	-71.8968	687	-1.00679e+007	-1.00822e+007	-1.82682e+007	1.16645e+000	10067900	10082200	18268200	64453.6
688	-1.00556e+007	-1.00732e+007	-1.82437e+007	1.00096e+000	10055600	10073200	18243700	55170.5			33.4	0.5	66	-63.4787	688	-1.00646e+007	-1.00778e+007	-1.82534e+007	1.00096e+000	10064600	10077800	18253400	55234
689	-1.00601e+007	-1.00788e+007	-1.82620e+007	1.22082e+000	10060100	10078800	18262000	67403.3			34.3	0.5	65.4	-84.2258	689	-1.00680e+007	-1.00835e+007	-1.82734e+007	1.22082e+000	10068000	10083500	18273400	67487.6
690	-1.00662e+007	-1.00855e+007	-1.82830e+007	1.48071e+000	10066200	10085500	18283000	81915			33.8	0.5	64.5	-104.678	690	-1.00733e+007	-1.00902e+007	-1.82951e+007	1.48071e+000	10073300	10090200	18295100	82019.6
691	-1.00614e+007	-1.00786e+007	-1.82598e+007	1.24422e+000	10061400	10078600	18259800	68686			31.3	0.5	65.1	-71.7843	691	-1.00692e+007	-1.00827e+007	-1.82688e+007	1.24422e+000	10069200	10082700	18268800	68757.8
692	-1.00645e+007	-1.00832e+007	-1.82754e+007	9.73774e-001	10064500	10083200	18275400	53832.8			32.2	0.5	64.6	-60.0837	692	-1.00722e+007	-1.00875e+007	-1.82853e+007	9.73774e-001	10072200	10087500	18285300	53892.9
693	-9.64223e+006	-9.70580e+006	-1.68320e+007	1.65476e+000	9642230	9705800	16832000	79660.6			76.8	0.5	115	472.439	693	-9.62723e+006	-9.71733e+006	-1.67592e+007	1.65476e+000	9627230	9717330	16759200	79188.1
694	-9.64160e+006	-9.70380e+006	-1.68315e+007	1.68533e+000	9641600	9703800	16831500	81121.8			78.1	0.5	115	477.58	694	-9.62663e+006	-9.71449e+006	-1.67596e+007	1.68533e+000	9626630	9714490	16759600	80644.2
695	-1.00702e+007	-1.00896e+007	-1.82960e+007	1.06683e+000	10070200	10089600	18296000	59091.5			32.8	0.5	63.9	-72.1484	695	-1.00769e+007	-1.00941e+007	-1.83076e+007	1.06683e+000	10076900	10094100	18307600	59163.6
696	-1.00765e+007	-1.00973e+007	-1.83210e+007	1.54849e+000	10076500	10097300	18321000	85970.3			33.2	0.5	62.9	-108.986	696	-1.00821e+007	-1.01017e+007	-1.83337e+007	1.54849e+000	10082100	10101700	18333700	86079.3
697	-9.66064e+006	-9.67965e+006	-1.70301e+007	1.17554e+000	9660640	9679650	17030100	57480.7			13.8	0.5	113	125.272	697	-9.64613e+006	-9.67168e+006	-1.70121e+007	1.17554e+000	9646130	9671680	17012100	57355.5
698	-9.65294e+006	-9.67189e+006	-1.70061e+007	1.33414e+000	9652940	9671890	17006100	65077.4			13.9	0.5	113	145.408	698	-9.63778e+006	-9.66371e+006	-1.69878e+007	1.33414e+000	9637780	9663710	16987800	64932
699	-1.04585e+007	-1.04928e+007	-1.93810e+007	1.69445e+000	10458500	10492800	19381000	104131			70.4	0.5	18.3	94.8661	699	-1.04573e+007	-1.05043e+007	-1.93646e+007	1.69445e+000	10457300	10504300	19364600	104036
700	-9.53565e+006	-9.54376e+006	-1.65584e+007	9.47620e-001	9535650	9543760	16558400	44216.8			100	0.5	129	182.168	700	-9.52338e+006	-9.53602e+006	-1.65161e+007	9.47620e-001	9523380	9536020	16516100	44034.6
701	-9.53296e+006	-9.54237e+006	-1.65489e+007	9.14681e-001	9532960	9542370	16548900	42640.9			99.2	0.5	129	179.039	701	-9.52060e+006	-9.53530e+006	-1.65054e+007	9.14681e-001	9520600	9535300	16505400	42461.8
702	-9.52850e+006	-9.53627e+006	-1.65367e+007	6.63818e-001	9528500	9536270	16536700	30904.2			100	0.5	130	127.702	702	-9.51620e+006	-9.52832e+006	-1.64944e+007	6.63818e-001	9516200	9528320	16494400	30776.5
703	-9.99363e+006	-1.01073e+007	-1.84449e+007	1.09167e+000	9993630	10107300	18444900	61053.1			90.3	0.5	60.6	-187.175	703	-9.94292e+006	-1.01092e+007	-1.85034e+007	1.09167e+000	9942920	10109200	18503400	61240.3
704	-1.00002e+007	-1.01103e+007	-1.84505e+007	1.47982e+000	10000200	10110300	18450500	82819.5			91.2	0.5	60.5	-270.795	704	-9.95520e+006	-1.01136e+007	-1.85090e+007	1.47982e+000	9955200	10113600	18509000	83090.3
705	-9.70293e+006	-9.72437e+006	-1.71706e+007	2.83029e+000	9702930	9724370	17170600	140354			102	0.5	106	379.355	705	-9.68199e+006	-9.71407e+006	-1.71494e+007	2.83029e+000	9681990	9714070	17149400	139975
706	-9.70718e+006	-9.73170e+006	-1.71963e+007	2.88482e+000	9707180	9731700	17196300	143405			103	0.5	106	354.159	706	-9.68609e+006	-9.72201e+006	-1.71778e+007	2.88482e+000	9686090	9722010	17177800	143051
707	-9.69587e+006	-9.71744e+006	-1.71493e+007	3.08325e+000	9695870	9717440	17149300	152569			104	0.5	107	403.115	707	-9.67521e+006	-9.70735e+006	-1.71287e+007	3.08325e+000	9675210	9707350	17128700	152166
708	-9.64045e+006	-9.70019e+006	-1.68303e+007	1.53510e+000	9640450	9700190	16830300	73871.6			79.4	0.5	115	428.451	708	-9.62558e+006	-9.70987e+006	-1.67599e+007	1.53510e+000	9625580	9709870	16759900	73443.2
709	-1.00863e+007	-1.01121e+007	-1.83717e+007	1.49861e+000	10086300	10112100	18371700	83584.4			35.6	0.5	61.1	-121.831	709	-1.00892e+007	-1.01167e+007	-1.83879e+007	1.49861e+000	10089200	10116700	18387900	83706.2
710	-1.00804e+007	-1.01036e+007	-1.83428e+007	1.89342e+000	10080400	10103600	18342800	105327			35	0.5	62.2	-144.733	710	-1.00848e+007	-1.01082e+007	-1.83573e+007	1.89342e+000	10084800	10108200	18357300	105472
711	-1.00838e+007	-1.01062e+007	-1.83503e+007	1.93709e+000	10083800	10106200	18350300	107837			33.6	0.5	61.8	-139.442	711	-1.00880e+007	-1.01106e+007	-1.83639e+007	1.93709e+000	10088000	10110600	18363900	107977
712	-1.03715e+007	-1.03799e+007	-1.91811e+007	1.68498e+000	10371500	10379900	19181100	101470			108	0.5	27.8	-76.5827	712	-1.03698e+007	-1.03819e+007	-1.91912e+007	1.68498e+000	10369800	10381900	19191200	101547
713	-9.53945e+006	-9.55535e+006	-1.66433e+007	1.69922e+000	9539450	9555350	16643300	79877.9			127	0.5	128	258.112	713	-9.51989e+006	-9.54399e+006	-1.66164e+007	1.69922e+000	9519890	9543990	16616400	79619.8
714	-9.54636e+006	-9.56296e+006	-1.66675e+007	1.51864e+000	9546360	9562960	16667500	71564.7			127	0.5	127	228.039	714	-9.52714e+006	-9.55175e+006	-1.66409e+007	1.51864e+000	9527140	9551750	16640900	71336.7
715	-9.54339e+006	-9.56015e+006	-1.66590e+007	1.47628e+000	9543390	9560150	16659000	69506.9			129	0.5	127	220.689	715	-9.52384e+006	-9.54893e+006	-1.66327e+007	1.47628e+000	9523840	9548930	16632700	69286.2
716	-9.55156e+006	-9.56849e+006	-1.66849e+007	1.37104e+000	9551560	9568490	16684900	64723.9			129	0.5	126	203.372	716	-9.53184e+006	-9.55733e+006	-1.66590e+007	1.37104e+000	9531840	9557330	16659000	64520.6
717	-1.04638e+007	-1.04812e+007	-1.95029e+007	9.35263e-001	10463800	10481200	19502900	57980.1			132	0.5	16	-85.9458	717	-1.04621e+007	-1.04855e+007	-1.95222e+007	9.35263e-001	10462100	10485500	19522200	58066.1
718	-9.64345e+006	-9.66255e+006	-1.69774e+007	1.37962e+000	9643450	9662550	16977400	67099.5			14	0.5	115	151.854	718	-9.62768e+006	-9.65421e+006	-1.69591e+007	1.37962e+000	9627680	9654210	16959100	66947.7
719	-9.99003e+006	-1.00292e+007	-1.81294e+007	2.23765e+000	9990030	10029200	18129400	121854			96.1	0.5	75.5	-740.45	719	-1.00437e+007	-1.00541e+007	-1.81774e+007	2.23765e+000	10043700	10054100	18177400	122595
720	-1.00045e+007	-1.00384e+007	-1.81523e+007	1.95482e+000	10004500	10038400	18152300	106716			97.5	0.5	73.8	-576.384	720	-1.00528e+007	-1.00606e+007	-1.81948e+007	1.95482e+000	10052800	10060600	18194800	107293
721	-1.00078e+007	-1.00461e+007	-1.81805e+007	2.32289e+000	10007800	10046100	18180500	127127			96.7	0.5	73.2	-757.042	721	-1.00596e+007	-1.00704e+007	-1.82281e+007	2.32289e+000	10059600	10070400	18228100	127884
722	-1.02083e+007	-1.02363e+007	-1.87574e+007	1.10682e+000	10208300	10236300	18757400	64020.3			111	0.5	45.4	-84.871	722	-1.02008e+007	-1.02392e+007	-1.87768e+007	1.10682e+000	10200800	10239200	18776800	64105.2
723	-1.02007e+007	-1.02296e+007	-1.87378e+007	1.18905e+000	10200700	10229600	18737800	68647			111	0.5	46.2	-89.2458	723	-1.01929e+007	-1.02324e+007	-1.87570e+007	1.18905e+000	10192900	10232400	18757000	68736.3
724	-1.01934e+007	-1.02235e+007	-1.87198e+007	1.38755e+000	10193400	10223500	18719800	79967.6			109	0.5	47	-106.453	724	-1.01844e+007	-1.02262e+007	-1.87399e+007	1.38755e+000	10184400	10226200	18739900	80074
725	-1.02014e+007	-1.02306e+007	-1.87411e+007	1.30375e+000	10201400	10230600	18741100	75291.3			109	0.5	46.1	-102.373	725	-1.01927e+007	-1.02335e+007	-1.87614e+007	1.30375e+000	10192700	10233500	18761400	75393.7
726	-9.67771e+006	-9.70000e+006	-1.70962e+007	3.44380e+000	9677710	9700000	17096200	169493			114	0.5	110	409.946	726	-9.66058e+006	-9.69101e+006	-1.70766e+007	3.44380e+000	9660580	9691010	17076600	169083
727	-9.68343e+006	-9.70577e+006	-1.71141e+007	2.77554e+000	9683430	9705770	17114100	136850			113	0.5	109	328.511	727	-9.66539e+006	-9.69671e+006	-1.70951e+007	2.77554e+000	9665390	9696710	17095100	136522
728	-9.69763e+006	-9.72112e+006	-1.71626e+007	2.63426e+000	9697630	9721120	17162600	130513			114	0.5	107	285.28	728	-9.68041e+006	-9.71276e+006	-1.71456e+007	2.63426e+000	9680410	9712760	17145600	130228
729	-9.70023e+006	-9.72456e+006	-1.71741e+007	2.41997e+000	9700230	9724560	17174100	120030			113	0.5	107	258.93	729	-9.68283e+006	-9.71624e+006	-1.71575e+007	2.41997e+000	9682830	9716240	17157500	119771
730	-9.70897e+006	-9.71811e+006	-1.71389e+007	1.66229e+000	9708970	9718110	17138900	82224.4			96.3	0.5	107	278.785	730	-9.69062e+006	-9.70622e+006	-1.71087e+007	1.66229e+000	9690620	9706220	17108700	81945.6
731	-9.71553e+006	-9.72097e+006	-1.71441e+007	1.70795e+000	9715530	9720970	17144100	84544			94.8	0.5	106	311.18	731	-9.69775e+006	-9.70835e+006	-1.71103e+007	1.70795e+000	9697750	9708350	17110300	84232.8
732	-9.71009e+006	-9.71158e+006	-1.71112e+007	1.73891e+000	9710090	9711580	17111200	85809.6			94.5	0.5	107	324.348	732	-9.69452e+006	-9.69899e+006	-1.70753e+007	1.73891e+000	9694520	9698990	17075300	85485.2
733	-9.71447e+006	-9.71851e+006	-1.71145e+007	2.00139e+000	9714470	9718510	17114500	98824.7			93	0.5	107	403.917	733	-9.70113e+006	-9.70397e+006	-1.70746e+007	2.00139e+000	9701130	9703970	17074600	98420.8
734	-9.65989e+006	-9.67308e+006	-1.69369e+007	1.35620e+000	9659890	9673080	16936900	65805.5			57	0.5	113	262.272	734	-9.64780e+006	-9.66517e+006	-1.68954e+007	1.35620e+000	9647800	9665170	16895400	65543.2
735	-9.66834e+006	-9.68088e+006	-1.69637e+007	1.73396e+000	9668340	9680880	16963700	84361.4			57.2	0.5	112	339.93	735	-9.65604e+006	-9.67220e+006	-1.69220e+007	1.73396e+000	9656040	9672200	16922000	84021.5
736	-9.66664e+006	-9.68616e+006	-1.69514e+007	1.87606e+000	9666640	9686160	16951400	91196			58.9	0.5	112	385.911	736	-9.65412e+006	-9.68028e+006	-1.69061e+007	1.87606e+000	9654120	9680280	16906100	90810.1
737	-9.67431e+006	-9.69299e+006	-1.69759e+007	1.11010e+000	9674310	9692990	16975900	54094.3			58.9	0.5	111	234.137	737	-9.66135e+006	-9.68595e+006	-1.69300e+007	1.11010e+000	9661350	9685950	16930000	53860.2
738	-9.75956e+006	-9.94610e+006	-1.70712e+007	1.01870e+000	9759560	9946100	17071200	50585.4			76	0.5	98.5	556.565	738	-9.73351e+006	-9.98708e+006	-1.69238e+007	1.01870e+000	9733510	9987080	16923800	50028.8
739	-9.75461e+006	-9.91989e+006	-1.70772e+007	1.36446e+000	9754610	9919890	17077200	67715.8			78.4	0.5	98.2	789.232	739	-9.72533e+006	-9.94930e+006	-1.69281e+007	1.36446e+000	9725330	9949300	16928100	66926.6
740	-9.74768e+006	-9.90999e+006	-1.70588e+007	1.69827e+000	9747680	9909990	17058800	84112.8			77.8	0.5	98.9	982.641	740	-9.71827e+006	-9.93881e+006	-1.69098e+007	1.69827e+000	9718270	9938810	16909800	83130.1
741	-9.55396e+006	-9.57088e+006	-1.66922e+007	1.36086e+000	9553960	9570880	16692200	64291.8			128	0.5	126	197.904	741	-9.53511e+006	-9.55999e+006	-1.66666e+007	1.36086e+000	9535110	9559990	16666600	64093.9
742	-9.46995e+006	-9.48408e+006	-1.64215e+007	1.20778e+000	9469950	9484080	16421500	55490.1			128	0.5	136	191.557	742	-9.44885e+006	-9.47202e+006	-1.63933e+007	1.20778e+000	9448850	9472020	16393300	55298.5
743	-9.47185e+006	-9.48676e+006	-1.64305e+007	1.45049e+000	9471850	9486760	16430500	66700.8			129	0.5	136	226.336	743	-9.45062e+006	-9.47483e+006	-1.64030e+007	1.45049e+000	9450620	9474830	16403000	66474.5
744	-1.00865e+007	-1.01047e+007	-1.83413e+007	1.69849e+000	10086500	10104700	18341300	94493.2			29.7	0.5	61.9	-99.1506	744	-1.00914e+007	-1.01084e+007	-1.83517e+007	1.69849e+000	10091400	10108400	18351700	94592.3
745	-1.01548e+007	-1.01806e+007	-1.85832e+007	1.70144e+000	10154800	10180600	18583200	96822.8			32.2	0.5	52.5	-115.306	745	-1.01514e+007	-1.01836e+007	-1.85991e+007	1.70144e+000	10151400	10183600	18599100	96938.1
746	-1.01443e+007	-1.01703e+007	-1.85517e+007	1.63141e+000	10144300	10170300	18551700	92560.3			32.7	0.5	53.7	-114.904	746	-1.01415e+007	-1.01736e+007	-1.85679e+007	1.63141e+000	10141500	10173600	18567900	92675.2
747	-1.03165e+007	-1.03477e+007	-1.89460e+007	1.63279e+000	10316500	10347700	18946000	96390.8			89.1	0.5	34.6	98.6316	747	-1.03146e+007	-1.03561e+007	-1.89297e+007	1.63279e+000	10314600	10356100	18929700	96292.2
748	-1.03157e+007	-1.03507e+007	-1.89397e+007	1.36305e+000	10315700	10350700	18939700	80434.3			88.1	0.5	34.6	96.5407	748	-1.03134e+007	-1.03603e+007	-1.89207e+007	1.36305e+000	10313400	10360300	18920700	80337.8
749	-9.69281e+006	-9.71851e+006	-1.71568e+007	1.68877e+000	9692810	9718510	17156800	83610.5			41	0.5	107	168.439	749	-9.67680e+006	-9.71080e+006	-1.71412e+007	1.68877e+000	9676800	9710800	17141200	83442.1
750	-9.68882e+006	-9.71360e+006	-1.71407e+007	1.72736e+000	9688820	9713600	17140700	85386.6			42.1	0.5	108	187.247	750	-9.67107e+006	-9.70514e+006	-1.71239e+007	1.72736e+000	9671070	9705140	17123900	85199.3
751	-9.58253e+006	-9.60027e+006	-1.67838e+007	1.31701e+000	9582530	9600270	16783800	62805.6			131	0.5	122	185.118	751	-9.56347e+006	-9.58969e+006	-1.67596e+007	1.31701e+000	9563470	9589690	16759600	62620.5
752	-9.57552e+006	-9.59289e+006	-1.67607e+007	1.02439e+000	9575520	9592890	16760700	48736.5			131	0.5	123	143.754	752	-9.55628e+006	-9.58229e+006	-1.67366e+007	1.02439e+000	9556280	9582290	16736600	48592.7
753	-1.00191e+007	-1.00284e+007	-1.80969e+007	1.30734e+000	10019100	10028400	18096900	71076.2			127	0.5	71.1	-32.5912	753	-1.00283e+007	-1.00310e+007	-1.80982e+007	1.30734e+000	10028300	10031000	18098200	71108.8
754	-1.00206e+007	-1.00302e+007	-1.81026e+007	1.25213e+000	10020600	10030200	18102600	68111.3			126	0.5	70.9	-32.9848	754	-1.00303e+007	-1.00329e+007	-1.81040e+007	1.25213e+000	10030300	10032900	18104000	68144.2
755	-1.03883e+007	-1.04028e+007	-1.92581e+007	1.33895e+000	10388300	10402800	19258100	81181.7			29.6	0.5	25.6	-82.8914	755	-1.03852e+007	-1.04055e+007	-1.92721e+007	1.33895e+000	10385200	10405500	19272100	81264.6
756	-1.03773e+007	-1.03924e+007	-1.92264e+007	1.37170e+000	10377300	10392400	19226400	82923.6			29.5	0.5	26.9	-84.454	756	-1.03739e+007	-1.03950e+007	-1.92405e+007	1.37170e+000	10373900	10395000	19240500	83008.1
757	-1.03039e+007	-1.03233e+007	-1.90176e+007	2.05508e+000	10303900	10323300	19017600	121839			28.1	0.5	35.1	-138.833	757	-1.02993e+007	-1.03261e+007	-1.90336e+007	2.05508e+000	10299300	10326100	19033600	121978
758	-1.03028e+007	-1.03222e+007	-1.90141e+007	2.00994e+000	10302800	10322200	19014100	119124			29.3	0.5	35.2	-133.855	758	-1.02980e+007	-1.03249e+007	-1.90300e+007	2.00994e+000	10298000	10324900	19030000	119258
759	-9.61693e+006	-9.63379e+006	-1.68864e+007	2.71479e+000	9616930	9633790	16886400	130835			119	0.5	118	363.483	759	-9.59988e+006	-9.62389e+006	-1.68630e+007	2.71479e+000	9599880	9623890	16863000	130472
760	-9.62851e+006	-9.64640e+006	-1.69263e+007	2.44062e+000	9628510	9646400	16926300	118095			120	0.5	116	314.136	760	-9.61162e+006	-9.63683e+006	-1.69041e+007	2.44062e+000	9611620	9636830	16904100	117781
761	-9.70580e+006	-9.73379e+006	-1.72062e+007	1.39798e+000	9705800	9733790	17206200	69550.3			40.4	0.5	106	121.708	761	-9.69039e+006	-9.72686e+006	-1.71933e+007	1.39798e+000	9690390	9726860	17193300	69428.6
762	-9.70855e+006	-9.73664e+006	-1.72151e+007	9.84165e-001	9708550	9736640	17215100	49006.3			39.4	0.5	105	84.4326	762	-9.69379e+006	-9.72987e+006	-1.72022e+007	9.84165e-001	9693790	9729870	17202200	48921.9
763	-1.01386e+007	-1.01911e+007	-1.83752e+007	1.38041e+000	10138600	10191100	18375200	77314.7			65	0.5	53.6	341.733	763	-1.01248e+007	-1.01858e+007	-1.83243e+007	1.38041e+000	10124800	10185800	18324300	76973
764	-1.01370e+007	-1.01561e+007	-1.84037e+007	1.91934e+000	10137000	10156100	18403700	107614			63.6	0.5	54.3	356.592	764	-1.01249e+007	-1.01391e+007	-1.83714e+007	1.91934e+000	10124900	10139100	18371400	107257
765	-9.75852e+006	-9.85631e+006	-1.71568e+007	6.51726e-001	9758520	9856310	17156800	32482.9			67.5	0.5	99	257.26	765	-9.73716e+006	-9.86400e+006	-1.70618e+007	6.51726e-001	9737160	9864000	17061800	32225.6
766	-1.00140e+007	-1.01126e+007	-1.84460e+007	1.79766e+000	10014000	10112600	18446000	100621			55.4	0.5	61.4	-359.537	766	-9.98496e+006	-1.01190e+007	-1.85013e+007	1.79766e+000	9984960	10119000	18501300	100980
767	-1.00322e+007	-1.01224e+007	-1.84682e+007	1.20844e+000	10032200	10122400	18468200	67810.4			92.8	0.5	59.1	-189.791	767	-9.99670e+006	-1.01257e+007	-1.85171e+007	1.20844e+000	9996700	10125700	18517100	68000.2
768	-1.00153e+007	-1.01157e+007	-1.84577e+007	1.66255e+000	10015300	10115700	18457700	93153.2			93.4	0.5	60.4	-339.377	768	-9.98239e+006	-1.01218e+007	-1.85155e+007	1.66255e+000	9982390	10121800	18515500	93492.6
769	-1.00318e+007	-1.01224e+007	-1.84686e+007	1.47876e+000	10031800	10122400	18468600	82980.7			94	0.5	59.4	-253.894	769	-1.00007e+007	-1.01271e+007	-1.85187e+007	1.47876e+000	10000700	10127100	18518700	83234.6
770	-1.00489e+007	-1.01299e+007	-1.84819e+007	1.43454e+000	10048900	10129900	18481900	80639			93.4	0.5	58	-182.397	770	-1.00156e+007	-1.01319e+007	-1.85235e+007	1.43454e+000	10015600	10131900	18523500	80821.4
771	-1.00332e+007	-1.01215e+007	-1.84633e+007	8.94141e-001	10033200	10121500	18463300	50155.2			91.8	0.5	58.7	-121.277	771	-9.99508e+006	-1.01233e+007	-1.85088e+007	8.94141e-001	9995080	10123300	18508800	50276.5
772	-1.00448e+007	-1.01270e+007	-1.84744e+007	8.45758e-001	10044800	10127000	18474400	47505.2			92.3	0.5	58.1	-102.429	772	-1.00087e+007	-1.01284e+007	-1.85159e+007	8.45758e-001	10008700	10128400	18515900	47607.6
773	-9.99793e+006	-1.01098e+007	-1.84510e+007	1.71104e+000	9997930	10109800	18451000	95755.9			92.5	0.5	61.3	-377.231	773	-9.96027e+006	-1.01161e+007	-1.85143e+007	1.71104e+000	9960270	10116100	18514300	96133.1
774	-9.74083e+006	-9.78087e+006	-1.73636e+007	1.44861e+000	9740830	9780870	17363600	73168.6			49	0.5	99.7	81.2924	774	-9.71768e+006	-9.77468e+006	-1.73614e+007	1.44861e+000	9717680	9774680	17361400	73087.3
775	-9.73371e+006	-9.77010e+006	-1.73267e+007	1.56324e+000	9733710	9770100	17326700	78682.9			48.4	0.5	101	106.447	775	-9.71114e+006	-9.76331e+006	-1.73215e+007	1.56324e+000	9711140	9763310	17321500	78576.4
776	-9.73146e+006	-9.76650e+006	-1.73142e+007	1.68101e+000	9731460	9766500	17314200	84510.9			49.5	0.5	101	125.443	776	-9.70869e+006	-9.75931e+006	-1.73076e+007	1.68101e+000	9708690	9759310	17307600	84385.5
777	-9.73890e+006	-9.77804e+006	-1.73540e+007	1.45031e+000	9738900	9778040	17354000	73187.6			50	0.5	99.9	88.3236	777	-9.71534e+006	-9.77152e+006	-1.73509e+007	1.45031e+000	9715340	9771520	17350900	73099.3
778	-9.75077e+006	-9.79532e+006	-1.74127e+007	1.39561e+000	9750770	9795320	17412700	70821.1			48.6	0.5	98.1	50.265	778	-9.72756e+006	-9.79023e+006	-1.74151e+007	1.39561e+000	9727560	9790230	17415100	70770.8
779	-9.74788e+006	-9.79240e+006	-1.74037e+007	1.43532e+000	9747880	9792400	17403700	72770.9			49.5	0.5	98.4	58.1272	779	-9.72375e+006	-9.78694e+006	-1.74055e+007	1.43532e+000	9723750	9786940	17405500	72712.8
780	-9.89378e+006	-9.92631e+006	-1.78051e+007	1.71656e+000	9893780	9926310	17805100	90607.5			43.5	0.5	84.1	-156.909	780	-9.90412e+006	-9.93266e+006	-1.78207e+007	1.71656e+000	9904120	9932660	17820700	90764.4
781	-9.89667e+006	-9.92657e+006	-1.78032e+007	1.75074e+000	9896670	9926570	17803200	92407			42.4	0.5	84	-146.041	781	-9.90730e+006	-9.93252e+006	-1.78169e+007	1.75074e+000	9907300	9932520	17816900	92553
782	-9.87850e+006	-9.91114e+006	-1.77583e+007	1.75546e+000	9878500	9911140	17758300	92236.4			42.3	0.5	85.7	-121.863	782	-9.88522e+006	-9.91581e+006	-1.77707e+007	1.75546e+000	9885220	9915810	17770700	92358.3
783	-9.87551e+006	-9.91097e+006	-1.77606e+007	1.76813e+000	9875510	9910970	17760600	92909.7			43.3	0.5	85.8	-142.444	783	-9.88173e+006	-9.91618e+006	-1.77757e+007	1.76813e+000	9881730	9916180	17775700	93052.1
784	-9.90866e+006	-9.94093e+006	-1.78499e+007	1.79472e+000	9908660	9940930	17849900	95150.5			44.8	0.5	82.7	-209.137	784	-9.92323e+006	-9.94920e+006	-1.78691e+007	1.79472e+000	9923230	9949200	17869100	95359.6
785	-9.89079e+006	-9.92623e+006	-1.78077e+007	1.79330e+000	9890790	9926230	17807700	94668.3			44.6	0.5	84.2	-184.469	785	-9.90055e+006	-9.93312e+006	-1.78261e+007	1.79330e+000	9900550	9933120	17826100	94852.8
786	-9.74729e+006	-9.78282e+006	-1.73651e+007	1.27482e+000	9747290	9782820	17365100	64415.5			41.8	0.5	99.8	61.0829	786	-9.73199e+006	-9.77811e+006	-1.73612e+007	1.27482e+000	9731990	9778110	17361200	64354.4
787	-9.73659e+006	-9.77102e+006	-1.73276e+007	1.31046e+000	9736590	9771020	17327600	65972.4			42.1	0.5	101	75.4806	787	-9.72057e+006	-9.76569e+006	-1.73218e+007	1.31046e+000	9720570	9765690	17321800	65896.9
788	-9.73955e+006	-9.77446e+006	-1.73387e+007	1.37025e+000	9739550	9774460	17338700	69057.3			43	0.5	101	79.1111	788	-9.72151e+006	-9.76885e+006	-1.73338e+007	1.37025e+000	9721510	9768850	17333800	68978.2
789	-9.74763e+006	-9.78420e+006	-1.73704e+007	9.60612e-001	9747630	9784200	17370400	48561.9			42.6	0.5	99.6	43.6556	789	-9.73157e+006	-9.77955e+006	-1.73674e+007	9.60612e-001	9731570	9779550	17367400	48518.2
790	-9.75972e+006	-9.79455e+006	-1.74006e+007	1.46166e+000	9759720	9794550	17400600	74121.3			40.7	0.5	98.6	47.1892	790	-9.74697e+006	-9.79105e+006	-1.73991e+007	1.46166e+000	9746970	9791050	17399100	74074.1
791	-9.75966e+006	-9.79594e+006	-1.74063e+007	1.36660e+000	9759660	9795940	17406300	69334.9			41.6	0.5	98.4	40.3182	791	-9.74589e+006	-9.79245e+006	-1.74059e+007	1.36660e+000	9745890	9792450	17405900	69294.6
792	-1.02011e+007	-1.02295e+007	-1.87370e+007	1.36241e+000	10201100	10229500	18737000	78651.5			112	0.5	46.2	-108.253	792	-1.01945e+007	-1.02327e+007	-1.87566e+007	1.36241e+000	10194500	10232700	18756600	78759.8
793	-1.02105e+007	-1.02379e+007	-1.87617e+007	1.27687e+000	10210500	10237900	18761700	73888.3			112	0.5	45.2	-103.908	793	-1.02041e+007	-1.02412e+007	-1.87816e+007	1.27687e+000	10204100	10241200	18781600	73992.2
794	-9.84822e+006	-1.00026e+007	-1.81626e+007	2.03595e+000	9848220	10002600	18162600	110596			90	0.5	80.6	-1119.24	794	-9.84931e+006	-1.00319e+007	-1.82810e+007	2.03595e+000	9849310	10031900	18281000	111716
795	-9.86054e+006	-9.99380e+006	-1.81141e+007	2.05874e+000	9860540	9993800	18114100	111426			91.1	0.5	80.8	-973.978	795	-9.86486e+006	-1.00195e+007	-1.82149e+007	2.05874e+000	9864860	10019500	18214900	112400
796	-9.82842e+006	-1.00115e+007	-1.82186e+007	2.04201e+000	9828420	10011500	18218600	111373			88.9	0.5	80.4	-1315.1	796	-9.82352e+006	-1.00448e+007	-1.83594e+007	2.04201e+000	9823520	10044800	18359400	112688
797	-9.77058e+006	-9.96940e+006	-1.81044e+007	1.43326e+000	9770580	9969400	18104400	77251.3			60.9	0.5	82.5	-743.768	797	-9.74289e+006	-9.99306e+006	-1.82288e+007	1.43326e+000	9742890	9993060	18228800	77995.1
798	-9.73105e+006	-9.95368e+006	-1.80796e+007	1.68090e+000	9731050	9953680	18079600	90275.7			61.8	0.5	83.3	-810.548	798	-9.67752e+006	-9.97177e+006	-1.82071e+007	1.68090e+000	9677520	9971770	18207100	91086.3
799	-1.02878e+007	-1.03043e+007	-1.89560e+007	1.22104e+000	10287800	10304300	18956000	71988.4			107	0.5	36.9	-63.0778	799	-1.02828e+007	-1.03063e+007	-1.89689e+007	1.22104e+000	10282800	10306300	18968900	72051.5
800	-1.02982e+007	-1.03130e+007	-1.89810e+007	1.41488e+000	10298200	10313000	18981000	83617.5			107	0.5	35.9	-67.5875	800	-1.02934e+007	-1.03148e+007	-1.89930e+007	1.41488e+000	10293400	10314800	18993000	83685.1
801	-9.66315e+006	-9.68407e+006	-1.70457e+007	1.68713e+000	9663150	9684070	17045700	82618			40.1	0.5	111	189.418	801	-9.64732e+006	-9.67562e+006	-1.70270e+007	1.68713e+000	9647320	9675620	17027000	82428.6
802	-9.66409e+006	-9.68578e+006	-1.70517e+007	1.83008e+000	9664090	9685780	17051700	89669			38.7	0.5	111	200.045	802	-9.64846e+006	-9.67753e+006	-1.70336e+007	1.83008e+000	9648460	9677530	17033600	89469
803	-9.61173e+006	-9.66326e+006	-1.67499e+007	7.12220e-001	9611730	9663260	16749900	33977.2			78.1	0.5	119	187.993	803	-9.59759e+006	-9.67224e+006	-1.66831e+007	7.12220e-001	9597590	9672240	16683100	33789.2
804	-9.60615e+006	-9.65688e+006	-1.67335e+007	4.31004e-001	9606150	9656880	16733500	20526.1			77.7	0.5	119	113.869	804	-9.59187e+006	-9.66498e+006	-1.66670e+007	4.31004e-001	9591870	9664980	16667000	20412.2
805	-9.60285e+006	-9.65229e+006	-1.67246e+007	6.02439e-001	9602850	9652290	16724600	28662.2			78.1	0.5	120	157.313	805	-9.58869e+006	-9.65996e+006	-1.66590e+007	6.02439e-001	9588690	9659960	16659000	28504.9
806	-9.60795e+006	-9.65811e+006	-1.67396e+007	6.58212e-001	9607950	9658110	16739600	31365.2			78.7	0.5	119	172.86	806	-9.59373e+006	-9.66601e+006	-1.66736e+007	6.58212e-001	9593730	9666010	16673600	31192.3
807	-9.81813e+006	-9.86147e+006	-1.73953e+007	1.59161e+000	9818130	9861470	17395300	81002.3			68.9	0.5	86.5	865.771	807	-9.77086e+006	-9.77592e+006	-1.73133e+007	1.59161e+000	9770860	9775920	17313300	80136.5
808	-9.80484e+006	-9.90450e+006	-1.72979e+007	1.46232e+000	9804840	9904500	17297900	73926.8			69.6	0.5	86	1038.17	808	-9.75312e+006	-9.81307e+006	-1.71779e+007	1.46232e+000	9753120	9813070	17177900	72888.6
809	-9.78334e+006	-9.96454e+006	-1.71500e+007	1.41895e+000	9783340	9964540	17150000	70997.7			70.4	0.5	85.5	1334.02	809	-9.71870e+006	-9.87613e+006	-1.69742e+007	1.41895e+000	9718700	9876130	16974200	69663.7
810	-9.61240e+006	-9.66340e+006	-1.67525e+007	7.37168e-001	9612400	9663400	16752500	35175.7			79.2	0.5	119	192.475	810	-9.59831e+006	-9.67153e+006	-1.66868e+007	7.37168e-001	9598310	9671530	16686800	34983.2
811	-9.61538e+006	-9.66609e+006	-1.67620e+007	7.52464e-001	9615380	9666090	16762000	35939.9			79.9	0.5	118	194.142	811	-9.60147e+006	-9.67416e+006	-1.66971e+007	7.52464e-001	9601470	9674160	16697100	35745.8
812	-1.02231e+007	-1.02479e+007	-1.87900e+007	1.82137e+000	10223100	10247900	18790000	105690			33.5	0.5	44.2	-124.092	812	-1.02167e+007	-1.02505e+007	-1.88071e+007	1.82137e+000	10216700	10250500	18807100	105814
813	-1.02108e+007	-1.02354e+007	-1.87514e+007	1.77626e+000	10210800	10235400	18751400	102700			33.2	0.5	45.8	-119.487	813	-1.02045e+007	-1.02380e+007	-1.87683e+007	1.77626e+000	10204500	10238000	18768300	102820
814	-9.60674e+006	-9.61254e+006	-1.67802e+007	1.35262e+000	9606740	9612540	16780200	64564.2			98.4	0.5	120	257.509	814	-9.59456e+006	-9.60336e+006	-1.67396e+007	1.35262e+000	9594560	9603360	16739600	64306.7
815	-9.61518e+006	-9.61912e+006	-1.68081e+007	1.42407e+000	9615180	9619120	16808100	68162.1			99	0.5	119	267.257	815	-9.60304e+006	-9.60890e+006	-1.67687e+007	1.42407e+000	9603040	9608900	16768700	67894.9
816	-1.03443e+007	-1.03896e+007	-1.90177e+007	2.04688e+000	10344300	10389600	19017700	121723			83.6	0.5	31.2	183.597	816	-1.03417e+007	-1.04033e+007	-1.89930e+007	2.04688e+000	10341700	10403300	18993000	121540
817	-1.03425e+007	-1.03831e+007	-1.90168e+007	2.42221e+000	10342500	10383100	19016800	144000			85.4	0.5	31.5	191.648	817	-1.03402e+007	-1.03955e+007	-1.89949e+007	2.42221e+000	10340200	10395500	18994900	143808
818	-1.03553e+007	-1.03953e+007	-1.90568e+007	2.42314e+000	10355300	10395300	19056800	144585			85.1	0.5	30.1	180.307	818	-1.03532e+007	-1.04078e+007	-1.90359e+007	2.42314e+000	10353200	10407800	19035900	144405
819	-1.03545e+007	-1.03985e+007	-1.90505e+007	2.04240e+000	10354500	10398500	19050500	121818			83.3	0.5	30.1	172.458	819	-1.03521e+007	-1.04121e+007	-1.90270e+007	2.04240e+000	10352100	10412100	19027000	121646
820	-1.02044e+007	-1.02267e+007	-1.87223e+007	8.10388e-001	10204400	10226700	18722300	46732.4			123	0.5	46.8	-60.6897	820	-1.02032e+007	-1.02304e+007	-1.87386e+007	8.10388e-001	10203200	10230400	18738600	46793.1
821	-1.02119e+007	-1.02340e+007	-1.87446e+007	8.08903e-001	10211900	10234000	18744600	46745.1			123	0.5	45.9	-58.7336	821	-1.02100e+007	-1.02375e+007	-1.87607e+007	8.08903e-001	10210000	10237500	18760700	46803.8
822	-1.02192e+007	-1.02412e+007	-1.87667e+007	8.51264e-001	10219200	10241200	18766700	49295.4			124	0.5	45	-64.1083	822	-1.02172e+007	-1.02448e+007	-1.87834e+007	8.51264e-001	10217200	10244800	18783400	49359.5
823	-9.83776e+006	-9.85489e+006	-1.75692e+007	1.65193e+000	9837760	9854890	17569200	85263.1			25.8	0.5	91.7	59.9969	823	-9.83630e+006	-9.85269e+006	-1.75617e+007	1.65193e+000	9836300	9852690	17561700	85203.1
824	-9.83209e+006	-9.85019e+006	-1.75556e+007	1.81665e+000	9832090	9850190	17555600	93634.3			26.8	0.5	92.3	65.7726	824	-9.82980e+006	-9.84788e+006	-1.75485e+007	1.81665e+000	9829800	9847880	17548500	93568.5
825	-1.03154e+007	-1.03341e+007	-1.90501e+007	1.93820e+000	10315400	10334100	19050100	115260			25.7	0.5	33.9	-131.749	825	-1.03114e+007	-1.03370e+007	-1.90659e+007	1.93820e+000	10311400	10337000	19065900	115392
826	-1.03181e+007	-1.03370e+007	-1.90593e+007	2.22283e+000	10318100	10337000	19059300	132298			26.9	0.5	33.5	-151.787	826	-1.03140e+007	-1.03399e+007	-1.90752e+007	2.22283e+000	10314000	10339900	19075200	132450
827	-9.43645e+006	-1.04254e+007	-2.03022e+007	1.41092e+000	9436450	10425400	20302200	90348.2			69	0.5	73.1	-6606.73	827	-9.47177e+006	-1.06464e+007	-2.11701e+007	1.41092e+000	9471770	10646400	21170100	96955
828	-9.67784e+006	-1.06989e+007	-2.11784e+007	1.56108e+000	9677840	10698900	21178400	107925			69.4	0.5	74.1	-12593.3	828	-9.82230e+006	-1.10740e+007	-2.25673e+007	1.56108e+000	9822300	11074000	22567300	120519
829	-9.70643e+006	-9.72732e+006	-1.71791e+007	1.34025e+000	9706430	9727320	17179100	66521.9			25.3	0.5	107	116.109	829	-9.69379e+006	-9.72078e+006	-1.71650e+007	1.34025e+000	9693790	9720780	17165000	66405.8
830	-9.69176e+006	-9.71273e+006	-1.71342e+007	1.54908e+000	9691760	9712730	17134200	76539.4			25.2	0.5	108	137.111	830	-9.67786e+006	-9.70592e+006	-1.71202e+007	1.54908e+000	9677860	9705920	17120200	76402.3
831	-9.69311e+006	-9.71411e+006	-1.71385e+007	1.73584e+000	9693110	9714110	17138500	85804.2			26.2	0.5	108	153.701	831	-9.67921e+006	-9.70729e+006	-1.71245e+007	1.73584e+000	9679210	9707290	17124500	85650.5
832	-9.70871e+006	-9.72997e+006	-1.71877e+007	1.69451e+000	9708710	9729970	17187700	84176.3			26.2	0.5	106	144.535	832	-9.69588e+006	-9.72349e+006	-1.71740e+007	1.69451e+000	9695880	9723490	17174000	84031.8
833	-9.71661e+006	-9.73740e+006	-1.72102e+007	1.25267e+000	9716610	9737400	17210200	62370			24.4	0.5	106	102.367	833	-9.70453e+006	-9.73122e+006	-1.71970e+007	1.25267e+000	9704530	9731220	17197000	62267.7
834	-9.71942e+006	-9.74040e+006	-1.72196e+007	1.10583e+000	9719420	9740400	17219600	55110.5			25.2	0.5	105	88.355	834	-9.70784e+006	-9.73438e+006	-1.72066e+007	1.10583e+000	9707840	9734380	17206600	55022.1
835	-1.04100e+007	-1.04438e+007	-1.92317e+007	1.60660e+000	10410000	10443800	19231700	97391.5			84.9	0.5	23.8	80.4847	835	-1.04090e+007	-1.04551e+007	-1.92165e+007	1.60660e+000	10409000	10455100	19216500	97311.1
836	-1.04007e+007	-1.04350e+007	-1.92026e+007	1.71575e+000	10400700	10435000	19202600	103733			85.1	0.5	24.9	91.116	836	-1.03996e+007	-1.04464e+007	-1.91867e+007	1.71575e+000	10399600	10446400	19186700	103642
837	-1.03999e+007	-1.04149e+007	-1.92194e+007	1.95865e+000	10399900	10414900	19219400	118495			55	0.5	25.3	56.0184	837	-1.03989e+007	-1.04182e+007	-1.92121e+007	1.95865e+000	10398900	10418200	19212100	118439
838	-1.03978e+007	-1.04164e+007	-1.92095e+007	1.92459e+000	10397800	10416400	19209500	116348			56.8	0.5	25.5	60.3635	838	-1.03969e+007	-1.04211e+007	-1.92010e+007	1.92459e+000	10396900	10421100	19201000	116288
839	-1.04077e+007	-1.04258e+007	-1.92406e+007	1.97107e+000	10407700	10425800	19240600	119496			56.6	0.5	24.4	57.631	839	-1.04070e+007	-1.04308e+007	-1.92324e+007	1.97107e+000	10407000	10430800	19232400	119438
840	-1.04098e+007	-1.04243e+007	-1.92503e+007	1.99456e+000	10409800	10424300	19250300	121008			54.8	0.5	24.2	47.8702	840	-1.04091e+007	-1.04282e+007	-1.92437e+007	1.99456e+000	10409100	10428200	19243700	120960
841	-1.00114e+007	-1.00199e+007	-1.80700e+007	1.04581e+000	10011400	10019900	18070000	56712.2			130	0.5	72.1	-17.3447	841	-1.00201e+007	-1.00220e+007	-1.80697e+007	1.04581e+000	10020100	10022000	18069700	56729.5
842	-1.00037e+007	-1.00123e+007	-1.80466e+007	1.20279e+000	10003700	10012300	18046600	65077.2			129	0.5	73	-17.7361	842	-1.00124e+007	-1.00143e+007	-1.80459e+007	1.20279e+000	10012400	10014300	18045900	65094.9
843	-9.52075e+006	-9.55033e+006	-1.64910e+007	1.45199e+000	9520750	9550330	16491000	67361.4			84.7	0.5	130	332.138	843	-9.50753e+006	-9.55220e+006	-1.64351e+007	1.45199e+000	9507530	9552200	16435100	67029.3
844	-9.51962e+006	-9.55017e+006	-1.64865e+007	1.17006e+000	9519620	9550170	16486500	54259.7			83.8	0.5	131	271.626	844	-9.50624e+006	-9.55238e+006	-1.64296e+007	1.17006e+000	9506240	9552380	16429600	53988.1
845	-9.51959e+006	-9.54747e+006	-1.64891e+007	1.28638e+000	9519590	9547470	16489100	59660.9			85.8	0.5	131	290.662	845	-9.50647e+006	-9.54886e+006	-1.64341e+007	1.28638e+000	9506470	9548860	16434100	59370.2
846	-9.79954e+006	-9.81535e+006	-1.74458e+007	1.47317e+000	9799540	9815350	17445800	75117			19.8	0.5	96.4	87.4871	846	-9.79417e+006	-9.81136e+006	-1.74348e+007	1.47317e+000	9794170	9811360	17434800	75029.5
847	-9.79459e+006	-9.81129e+006	-1.74342e+007	1.50871e+000	9794590	9811290	17434200	76836.8			20.7	0.5	96.9	89.0172	847	-9.78896e+006	-9.80728e+006	-1.74234e+007	1.50871e+000	9788960	9807280	17423400	76747.8
848	-9.48793e+006	-9.50221e+006	-1.64776e+007	1.02320e+000	9487930	9502210	16477600	47284.8			30	0.5	133	139.33	848	-9.47211e+006	-9.49217e+006	-1.64524e+007	1.02320e+000	9472110	9492170	16452400	47145.5
849	-9.49582e+006	-9.51015e+006	-1.65022e+007	1.33938e+000	9495820	9510150	16502200	62054.6			30.3	0.5	132	183.128	849	-9.48002e+006	-9.50009e+006	-1.64769e+007	1.33938e+000	9480020	9500090	16476900	61871.5
850	-9.49716e+006	-9.51243e+006	-1.65102e+007	1.24412e+000	9497160	9512430	16510200	57686			29	0.5	132	170.108	850	-9.48053e+006	-9.50228e+006	-1.64853e+007	1.24412e+000	9480530	9502280	16485300	57515.9
851	-9.48906e+006	-9.50413e+006	-1.64843e+007	1.16989e+000	9489060	9504130	16484300	54099.1			28.9	0.5	133	159.263	851	-9.47245e+006	-9.49398e+006	-1.64595e+007	1.16989e+000	9472450	9493980	16459500	53939.8
852	-9.48032e+006	-9.49433e+006	-1.64530e+007	9.55470e-001	9480320	9494330	16453000	44042.6			30	0.5	134	131.771	852	-9.46437e+006	-9.48416e+006	-1.64274e+007	9.55470e-001	9464370	9484160	16427400	43910.9
853	-9.49172e+006	-9.51078e+006	-1.65089e+007	1.45717e+000	9491720	9510780	16508900	67540.8			18.1	0.5	132	186.902	853	-9.47050e+006	-9.50053e+006	-1.64882e+007	1.45717e+000	9470500	9500530	16488200	67353.9
854	-9.48949e+006	-9.50807e+006	-1.65000e+007	9.47353e-001	9489490	9508070	16500000	43871.1			18.9	0.5	133	122.772	854	-9.46841e+006	-9.49776e+006	-1.64789e+007	9.47353e-001	9468410	9497760	16478900	43748.3
855	-9.77094e+006	-9.80320e+006	-1.74247e+007	1.93094e+000	9770940	9803200	17424700	98167.4			38.3	0.5	97.6	58.6223	855	-9.76070e+006	-9.80014e+006	-1.74225e+007	1.93094e+000	9760700	9800140	17422500	98108.8
856	-9.76866e+006	-9.79901e+006	-1.74099e+007	1.47981e+000	9768660	9799010	17409900	75128.9			37.3	0.5	98.3	53.0547	856	-9.75875e+006	-9.79569e+006	-1.74063e+007	1.47981e+000	9758750	9795690	17406300	75075.9
857	-9.75612e+006	-9.78761e+006	-1.73758e+007	1.19443e+000	9756120	9787610	17375800	60430.9			37.8	0.5	99.4	55.4872	857	-9.74528e+006	-9.78358e+006	-1.73702e+007	1.19443e+000	9745280	9783580	17370200	60375.4
858	-9.75788e+006	-9.79019e+006	-1.73846e+007	1.43381e+000	9757880	9790190	17384600	72602.7			38.7	0.5	99.1	63.2502	858	-9.74603e+006	-9.78615e+006	-1.73800e+007	1.43381e+000	9746030	9786150	17380000	72539.4
859	-9.58100e+006	-9.59726e+006	-1.67730e+007	1.80617e+000	9581000	9597260	16773000	86044.5			124	0.5	122	254.225	859	-9.56310e+006	-9.58680e+006	-1.67482e+007	1.80617e+000	9563100	9586800	16748200	85790.2
860	-9.58079e+006	-9.59757e+006	-1.67745e+007	1.69105e+000	9580790	9597570	16774500	80570.3			125	0.5	122	237.871	860	-9.56272e+006	-9.58710e+006	-1.67498e+007	1.69105e+000	9562720	9587100	16749800	80332.4
861	-9.59116e+006	-9.60811e+006	-1.68072e+007	1.68653e+000	9591160	9608110	16807200	80624			125	0.5	121	232.219	861	-9.57320e+006	-9.59785e+006	-1.67832e+007	1.68653e+000	9573200	9597850	16783200	80391.7
862	-9.59164e+006	-9.60831e+006	-1.68075e+007	1.81369e+000	9591640	9608310	16807500	86706.9			124	0.5	121	247.355	862	-9.57414e+006	-9.59817e+006	-1.67836e+007	1.81369e+000	9574140	9598170	16783600	86459.5
863	-1.00083e+007	-1.00712e+007	-1.82827e+007	1.51689e+000	10008300	10071200	18282700	83733.9			96.5	0.5	69.2	-482.881	863	-1.00371e+007	-1.00919e+007	-1.83386e+007	1.51689e+000	10037100	10091900	18338600	84216.8
864	-1.00137e+007	-1.00661e+007	-1.82565e+007	1.61267e+000	10013700	10066100	18256500	88843.3			97.5	0.5	69.7	-472.465	864	-1.00461e+007	-1.00860e+007	-1.83054e+007	1.61267e+000	10046100	10086000	18305400	89315.7
865	-1.00143e+007	-1.00745e+007	-1.82903e+007	1.70131e+000	10014300	10074500	18290300	93994.9			97.7	0.5	68.1	-484.256	865	-1.00365e+007	-1.00926e+007	-1.83418e+007	1.70131e+000	10036500	10092600	18341800	94479.1
866	-1.00081e+007	-1.00790e+007	-1.83147e+007	1.66035e+000	10008100	10079000	18314700	91898.9			96.7	0.5	67.7	-506.34	866	-1.00263e+007	-1.00975e+007	-1.83723e+007	1.66035e+000	10026300	10097500	18372300	92405.2
867	-1.04729e+007	-1.04905e+007	-1.95317e+007	4.39079e-001	10472900	10490500	19531700	27291.1			134	0.5	14.9	-40.9595	867	-1.04713e+007	-1.04949e+007	-1.95512e+007	4.39079e-001	10471300	10494900	19551200	27332
868	-1.04772e+007	-1.04945e+007	-1.95437e+007	6.99521e-001	10477200	10494500	19543700	43526.9			133	0.5	14.4	-64.2231	868	-1.04756e+007	-1.04988e+007	-1.95629e+007	6.99521e-001	10475600	10498800	19562900	43591.1
869	-1.04715e+007	-1.04888e+007	-1.95262e+007	8.42303e-001	10471500	10488800	19526200	52328.1			132	0.5	15.1	-78.5509	869	-1.04699e+007	-1.04932e+007	-1.95457e+007	8.42303e-001	10469900	10493200	19545700	52406.7
870	-9.76489e+006	-9.87792e+006	-1.71612e+007	1.61104e+000	9764890	9877920	17161200	80398.6			68.4	0.5	98.2	672.856	870	-9.74270e+006	-9.88932e+006	-1.70591e+007	1.61104e+000	9742700	9889320	17059100	79725.7
871	-1.02455e+007	-1.03399e+007	-1.86633e+007	4.48945e-001	10245500	10339900	18663300	25891.6			73	0.5	41.7	106.573	871	-1.02366e+007	-1.03653e+007	-1.86015e+007	4.48945e-001	10236600	10365300	18601500	25785
872	-9.52629e+006	-9.53523e+006	-1.65288e+007	6.73282e-001	9526290	9535230	16528800	31321.1			99.8	0.5	130	130.465	872	-9.51395e+006	-9.52757e+006	-1.64860e+007	6.73282e-001	9513950	9527570	16486000	31190.7
873	-1.01535e+007	-1.01820e+007	-1.85904e+007	1.50060e+000	10153500	10182000	18590400	85440.5			34.7	0.5	52.2	-109.995	873	-1.01488e+007	-1.01852e+007	-1.86080e+007	1.50060e+000	10148800	10185200	18608000	85550.5
874	-1.01493e+007	-1.01765e+007	-1.85720e+007	1.96866e+000	10149300	10176500	18572000	111903			33.8	0.5	53	-139.651	874	-1.01454e+007	-1.01796e+007	-1.85888e+007	1.96866e+000	10145400	10179600	18588800	112043
875	-1.01375e+007	-1.01619e+007	-1.85242e+007	3.43075e-001	10137500	10161900	18524200	19415.7			119	0.5	54.8	-27.9969	875	-1.01390e+007	-1.01664e+007	-1.85409e+007	3.43075e-001	10139000	10166400	18540900	19443.7
876	-1.01380e+007	-1.01614e+007	-1.85218e+007	6.12302e-001	10138000	10161400	18521800	34645.8			119	0.5	54.8	-49.4781	876	-1.01398e+007	-1.01659e+007	-1.85382e+007	6.12302e-001	10139800	10165900	18538200	34695.3
877	-1.01425e+007	-1.01664e+007	-1.85377e+007	5.02214e-001	10142500	10166400	18537700	28458.9			119	0.5	54.2	-42.0082	877	-1.01438e+007	-1.01710e+007	-1.85549e+007	5.02214e-001	10143800	10171000	18554900	28500.9
878	-1.01563e+007	-1.01941e+007	-1.86372e+007	7.56480e-001	10156300	10194100	18637200	43243.5			99	0.5	50.1	-48.6262	878	-1.01409e+007	-1.01954e+007	-1.86575e+007	7.56480e-001	10140900	10195400	18657500	43292.1
879	-1.01653e+007	-1.02003e+007	-1.86532e+007	6.75582e-001	10165300	10200300	18653200	38682.8			99.1	0.5	49.3	-37.03	879	-1.01504e+007	-1.02011e+007	-1.86713e+007	6.75582e-001	10150400	10201100	18671300	38719.8
880	-1.01610e+007	-1.01967e+007	-1.86428e+007	6.54312e-001	10161000	10196700	18642800	37426.9			98.4	0.5	49.7	-33.9279	880	-1.01449e+007	-1.01972e+007	-1.86608e+007	6.54312e-001	10144900	10197200	18660800	37460.8
881	-1.03474e+007	-1.03632e+007	-1.91370e+007	8.58251e-001	10347400	10363200	19137000	51456.9			31	0.5	30.3	-52.325	881	-1.03434e+007	-1.03657e+007	-1.91513e+007	8.58251e-001	10343400	10365700	19151300	51509.2
882	-1.03577e+007	-1.03730e+007	-1.91666e+007	5.01799e-001	10357700	10373000	19166600	30168.6			31.4	0.5	29.2	-31.176	882	-1.03537e+007	-1.03756e+007	-1.91811e+007	5.01799e-001	10353700	10375600	19181100	30199.8
883	-1.03514e+007	-1.03679e+007	-1.91522e+007	8.86811e-001	10351400	10367900	19152200	53242.1			30.6	0.5	29.7	-56.2909	883	-1.03476e+007	-1.03706e+007	-1.91669e+007	8.86811e-001	10347600	10370600	19166900	53298.4
884	-1.01141e+007	-1.01588e+007	-1.85351e+007	1.11158e+000	10114100	10158800	18535100	62910.9			93	0.5	53.7	-51.4837	884	-1.00895e+007	-1.01579e+007	-1.85557e+007	1.11158e+000	10089500	10157900	18555700	62962.4
885	-1.01279e+007	-1.01665e+007	-1.85525e+007	9.28096e-001	10127900	10166500	18552500	52628.9			93.2	0.5	52.7	-35.1283	885	-1.01054e+007	-1.01654e+007	-1.85704e+007	9.28096e-001	10105400	10165400	18570400	52664
886	-1.01300e+007	-1.01646e+007	-1.85428e+007	9.08234e-001	10130000	10164600	18542800	51465			92.3	0.5	52.8	-19.0231	886	-1.01080e+007	-1.01627e+007	-1.85569e+007	9.08234e-001	10108000	10162700	18556900	51484.1
887	-9.72543e+006	-9.74640e+006	-1.72381e+007	1.85891e+000	9725430	9746400	17238100	92813.6			25.9	0.5	105	140.3	887	-9.71391e+006	-9.74065e+006	-1.72261e+007	1.85891e+000	9713910	9740650	17226100	92673.3
888	-1.00646e+007	-1.01353e+007	-1.84884e+007	1.28076e+000	10064600	10135300	18488400	72074.8			92.7	0.5	57	-133.251	888	-1.00331e+007	-1.01364e+007	-1.85243e+007	1.28076e+000	10033100	10136400	18524300	72208
889	-1.00754e+007	-1.00864e+007	-1.82777e+007	6.39246e-001	10075400	10086400	18277700	35360.4			129	0.5	64	-27.613	889	-1.00822e+007	-1.00896e+007	-1.82840e+007	6.39246e-001	10082200	10089600	18284000	35388
890	-1.00768e+007	-1.00872e+007	-1.82796e+007	6.33634e-001	10076800	10087200	18279600	35057.3			130	0.5	63.9	-25.0889	890	-1.00830e+007	-1.00901e+007	-1.82854e+007	6.33634e-001	10083000	10090100	18285400	35082.4
891	-1.00818e+007	-1.00927e+007	-1.82972e+007	7.52057e-001	10081800	10092700	18297200	41678.4			130	0.5	63.2	-33.2877	891	-1.00882e+007	-1.00959e+007	-1.83039e+007	7.52057e-001	10088200	10095900	18303900	41711.7
892	-9.83789e+006	-9.92696e+006	-1.78636e+007	1.80478e+000	9837890	9926960	17863600	95536.9			54.1	0.5	85	-408.235	892	-9.83088e+006	-9.93821e+006	-1.79166e+007	1.80478e+000	9830880	9938210	17916600	95945.1
893	-9.84085e+006	-9.92199e+006	-1.78403e+007	1.43417e+000	9840850	9921990	17840300	75775.9			53.1	0.5	85.4	-293.211	893	-9.83425e+006	-9.93214e+006	-1.78884e+007	1.43417e+000	9834250	9932140	17888400	76069.1
894	-9.49147e+006	-9.50950e+006	-1.65039e+007	7.20998e-001	9491470	9509500	16503900	33403.4			23.1	0.5	132	94.3481	894	-9.47251e+006	-9.49939e+006	-1.64815e+007	7.20998e-001	9472510	9499390	16481500	33309
895	-9.48441e+006	-9.50228e+006	-1.64814e+007	8.82456e-001	9484410	9502280	16481400	40788.5			23.1	0.5	133	115.927	895	-9.46555e+006	-9.49213e+006	-1.64588e+007	8.82456e-001	9465550	9492130	16458800	40672.6
896	-1.04713e+007	-1.04897e+007	-1.95301e+007	7.36840e-001	10471300	10489700	19530100	45790.1			135	0.5	14.9	-70.8221	896	-1.04701e+007	-1.04943e+007	-1.95500e+007	7.36840e-001	10470100	10494300	19550000	45861
897	-1.00118e+007	-1.00892e+007	-1.83526e+007	9.02906e-001	10011800	10089200	18352600	50140.9			52.8	0.5	65.8	-227.176	897	-1.00118e+007	-1.01024e+007	-1.84066e+007	9.02906e-001	10011800	10102400	18406600	50368.1
898	-1.00141e+007	-1.00845e+007	-1.83313e+007	1.00472e+000	10014100	10084500	18331300	55700.1			52.1	0.5	66.2	-244.063	898	-1.00184e+007	-1.00979e+007	-1.83816e+007	1.00472e+000	10018400	10097900	18381600	55944.1
899	-1.00109e+007	-1.00825e+007	-1.83262e+007	1.12045e+000	10010900	10082500	18326200	62082.2			52.7	0.5	66.9	-300.414	899	-1.00180e+007	-1.00976e+007	-1.83807e+007	1.12045e+000	10018000	10097600	18380700	62382.6
900	-1.00138e+007	-1.00931e+007	-1.83667e+007	8.23168e-001	10013800	10093100	18366700	45770.2			52.6	0.5	64.8	-190.727	900	-1.00087e+007	-1.01046e+007	-1.84186e+007	8.23168e-001	10008700	10104600	18418600	45960.9
901	-1.00089e+007	-1.00966e+007	-1.83859e+007	1.11937e+000	10008900	10096600	18385900	62328.7			53.4	0.5	64.2	-260.819	901	-9.99748e+006	-1.01072e+007	-1.84408e+007	1.11937e+000	9997480	10107200	18440800	62589.5
902	-1.00124e+007	-1.01045e+007	-1.84149e+007	1.62703e+000	10012400	10104500	18414900	90827.8			53.9	0.5	63	-370.331	902	-9.99432e+006	-1.01140e+007	-1.84714e+007	1.62703e+000	9994320	10114000	18471400	91198.1
903	-1.00183e+007	-1.00992e+007	-1.83870e+007	9.13253e-001	10018300	10099200	18387000	50873.9			52.6	0.5	63.8	-204.674	903	-1.00083e+007	-1.01095e+007	-1.84394e+007	9.13253e-001	10008300	10109500	18439400	51078.6
904	-1.00198e+007	-1.00915e+007	-1.83541e+007	1.05510e+000	10019800	10091500	18354100	58617.3			51.8	0.5	65.1	-237.606	904	-1.00183e+007	-1.01031e+007	-1.84031e+007	1.05510e+000	10018300	10103100	18403100	58854.9
905	-1.00208e+007	-1.00820e+007	-1.83142e+007	1.37685e+000	10020800	10082000	18314200	76240			51.2	0.5	66.6	-321.299	905	-1.00290e+007	-1.00954e+007	-1.83608e+007	1.37685e+000	10029000	10095400	18360800	76561.3
906	-1.00118e+007	-1.00741e+007	-1.82909e+007	1.61935e+000	10011800	10074100	18290900	89463.1			52.4	0.5	68.2	-441.046	906	-1.00283e+007	-1.00907e+007	-1.83423e+007	1.61935e+000	10028300	10090700	18342300	89904.1
907	-1.00170e+007	-1.00736e+007	-1.82836e+007	1.54559e+000	10017000	10073600	18283600	85352.3			51.3	0.5	68	-379.744	907	-1.00321e+007	-1.00886e+007	-1.83299e+007	1.54559e+000	10032100	10088600	18329900	85732
908	-1.00047e+007	-1.00836e+007	-1.83368e+007	1.38833e+000	10004700	10083600	18336800	76975.8			53.6	0.5	66.9	-390.385	908	-1.00095e+007	-1.00990e+007	-1.83951e+007	1.38833e+000	10009500	10099000	18395100	77366.2
909	-1.00204e+007	-1.01124e+007	-1.84392e+007	1.59382e+000	10020400	10112400	18439200	89180.8			54.2	0.5	61.5	-315.734	909	-9.99601e+006	-1.01194e+007	-1.84921e+007	1.59382e+000	9996010	10119400	18492100	89496.6
910	-1.00114e+007	-1.00642e+007	-1.82512e+007	1.61271e+000	10011400	10064200	18251200	88798.2			52.2	0.5	69.7	-443.52	910	-1.00364e+007	-1.00822e+007	-1.82995e+007	1.61271e+000	10036400	10082200	18299500	89241.8
911	-1.00060e+007	-1.00747e+007	-1.82993e+007	1.53604e+000	10006000	10074700	18299300	84902			53.4	0.5	68.5	-463.527	911	-1.00227e+007	-1.00929e+007	-1.83569e+007	1.53604e+000	10022700	10092900	18356900	85365.6
912	-1.00528e+007	-1.01290e+007	-1.84742e+007	8.57789e-001	10052800	10129000	18474200	48194.3			91.6	0.5	57.7	-85.4464	912	-1.00151e+007	-1.01289e+007	-1.85119e+007	8.57789e-001	10015100	10128900	18511900	48279.8
913	-1.00708e+007	-1.01353e+007	-1.84823e+007	1.29231e+000	10070800	10135300	18482300	72704.2			91.6	0.5	56.6	-92.5558	913	-1.00368e+007	-1.01344e+007	-1.85124e+007	1.29231e+000	10036800	10134400	18512400	72796.7
914	-1.00632e+007	-1.01366e+007	-1.84951e+007	1.37774e+000	10063200	10136600	18495100	77571.6			94	0.5	57.1	-163.238	914	-1.00330e+007	-1.01386e+007	-1.85335e+007	1.37774e+000	10033000	10138600	18533500	77734.9
915	-1.00226e+007	-1.01059e+007	-1.84101e+007	1.28416e+000	10022600	10105900	18410100	71685.4			52.9	0.5	62.7	-261.446	915	-1.00069e+007	-1.01144e+007	-1.84605e+007	1.28416e+000	10006900	10114400	18460500	71946.9
916	-1.00057e+007	-1.01116e+007	-1.84506e+007	1.97367e+000	10005700	10111600	18450600	110481			56.5	0.5	61.3	-380.789	916	-9.97025e+006	-1.01168e+007	-1.85071e+007	1.97367e+000	9970250	10116800	18507100	110862
917	-1.00248e+007	-1.00987e+007	-1.83784e+007	1.11714e+000	10024800	10098700	18378400	62201.8			51.7	0.5	63.9	-235.317	917	-1.00174e+007	-1.01087e+007	-1.84268e+007	1.11714e+000	10017400	10108700	18426800	62437.2
918	-1.00246e+007	-1.00895e+007	-1.83411e+007	1.19111e+000	10024600	10089500	18341100	66113.2			50.9	0.5	65.3	-257.568	918	-1.00259e+007	-1.01010e+007	-1.83870e+007	1.19111e+000	10025900	10101000	18387000	66370.7
919	-1.00124e+007	-1.00551e+007	-1.82128e+007	1.15829e+000	10012400	10055100	18212800	63574.2			51.7	0.5	71	-315.281	919	-1.00453e+007	-1.00740e+007	-1.82571e+007	1.15829e+000	10045300	10074000	18257100	63889.5
920	-1.00105e+007	-1.00510e+007	-1.81980e+007	1.19711e+000	10010500	10051000	18198000	65618.5			52.2	0.5	71.9	-346.27	920	-1.00484e+007	-1.00715e+007	-1.82438e+007	1.19711e+000	10048400	10071500	18243800	65964.7
921	-1.00097e+007	-1.00464e+007	-1.81798e+007	9.65213e-001	10009700	10046400	18179800	52824.8			51.3	0.5	72.1	-257.383	921	-1.00460e+007	-1.00654e+007	-1.82215e+007	9.65213e-001	10046000	10065400	18221500	53082.2
922	-1.00152e+007	-1.00641e+007	-1.82467e+007	1.34894e+000	10015200	10064100	18246700	74257.2			51.2	0.5	69.4	-343.455	922	-1.00389e+007	-1.00808e+007	-1.82912e+007	1.34894e+000	10038900	10080800	18291200	74600.7
923	-1.00137e+007	-1.00551e+007	-1.82114e+007	1.19759e+000	10013700	10055100	18211400	65726.7			50.9	0.5	70.7	-297.382	923	-1.00433e+007	-1.00723e+007	-1.82520e+007	1.19759e+000	10043300	10072300	18252000	66024.1
924	-1.00211e+007	-1.00716e+007	-1.82715e+007	1.26200e+000	10021100	10071600	18271500	69631.4			50.3	0.5	68	-285.501	924	-1.00372e+007	-1.00857e+007	-1.83132e+007	1.26200e+000	10037200	10085700	18313200	69916.9
925	-1.00238e+007	-1.00795e+007	-1.83012e+007	1.24567e+000	10023800	10079500	18301200	68908.6			50.2	0.5	66.8	-269.997	925	-1.00337e+007	-1.00923e+007	-1.83435e+007	1.24567e+000	10033700	10092300	18343500	69178.6
926	-1.00323e+007	-1.01205e+007	-1.84603e+007	1.52685e+000	10032300	10120500	18460300	85621.5			54.5	0.5	60.1	-255.351	926	-1.00044e+007	-1.01254e+007	-1.85081e+007	1.52685e+000	10004400	10125400	18508100	85876.8
927	-1.00483e+007	-1.01300e+007	-1.84831e+007	1.26236e+000	10048300	10130000	18483100	70965.8			94.6	0.5	58.2	-186.084	927	-1.00191e+007	-1.01337e+007	-1.85272e+007	1.26236e+000	10019100	10133700	18527200	71151.8
928	-1.00090e+007	-1.00654e+007	-1.82583e+007	1.75962e+000	10009000	10065400	18258300	96936.6			53.2	0.5	70.1	-534	928	-1.00375e+007	-1.00853e+007	-1.83112e+007	1.75962e+000	10037500	10085300	18311200	97470.6
929	-1.00075e+007	-1.00540e+007	-1.82132e+007	1.70884e+000	10007500	10054000	18213200	93777.8			53.1	0.5	71.7	-533.488	929	-1.00464e+007	-1.00758e+007	-1.82635e+007	1.70884e+000	10046400	10075800	18263500	94311.3
930	-1.00038e+007	-1.00399e+007	-1.81591e+007	1.24378e+000	10003800	10039900	18159100	67936.9			52.1	0.5	73.3	-356.618	930	-1.00455e+007	-1.00607e+007	-1.82028e+007	1.24378e+000	10045500	10060700	18202800	68293.5
931	-1.00041e+007	-1.00431e+007	-1.81720e+007	1.42469e+000	10004100	10043100	18172000	77903.8			53	0.5	73.3	-449.418	931	-1.00502e+007	-1.00661e+007	-1.82199e+007	1.42469e+000	10050200	10066100	18219900	78353.2
932	-9.99407e+006	-1.01037e+007	-1.84296e+007	1.79948e+000	9994070	10103700	18429600	100511			56	0.5	63.1	-447.08	932	-9.96655e+006	-1.01128e+007	-1.84946e+007	1.79948e+000	9966550	10112800	18494600	100958
933	-9.99766e+006	-1.00858e+007	-1.83531e+007	1.56052e+000	9997660	10085800	18353100	86618.5			54.5	0.5	66.7	-469.651	933	-9.99917e+006	-1.01018e+007	-1.84170e+007	1.56052e+000	9999170	10101800	18417000	87088.2
934	-9.78479e+006	-9.79494e+006	-1.73771e+007	6.50632e-001	9784790	9794940	17377100	32959.4			61.9	0.5	95.9	118.489	934	-9.75443e+006	-9.78078e+006	-1.73496e+007	6.50632e-001	9754430	9780780	17349600	32840.9
935	-9.77842e+006	-9.80301e+006	-1.74165e+007	8.44421e-001	9778420	9803010	17416500	42911.9			61.2	0.5	95.2	125.328	935	-9.74410e+006	-9.79022e+006	-1.73985e+007	8.44421e-001	9744100	9790220	17398500	42786.5
936	-9.77271e+006	-9.79887e+006	-1.74053e+007	8.72789e-001	9772710	9798870	17405300	44300.3			60.6	0.5	95.8	123.41	936	-9.74010e+006	-9.78668e+006	-1.73881e+007	8.72789e-001	9740100	9786680	17388100	44176.9
937	-9.78124e+006	-9.79180e+006	-1.73678e+007	8.69005e-001	9781240	9791800	17367800	43979.9			61.4	0.5	96.4	153.413	937	-9.75252e+006	-9.77816e+006	-1.73408e+007	8.69005e-001	9752520	9778160	17340800	43826.5
938	-9.75786e+006	-9.83787e+006	-1.71725e+007	7.63237e-001	9757860	9837870	17172500	38063.9			66.5	0.5	99.1	285.671	938	-9.73683e+006	-9.83896e+006	-1.70855e+007	7.63237e-001	9736830	9838960	17085500	37778.2
939	-9.76810e+006	-9.80656e+006	-1.74413e+007	7.53297e-001	9768100	9806560	17441300	38347.9			59.9	0.5	95.2	86.737	939	-9.73168e+006	-9.79532e+006	-1.74318e+007	7.53297e-001	9731680	9795320	17431800	38261.1
940	-9.77115e+006	-9.81004e+006	-1.74525e+007	7.04487e-001	9771150	9810040	17452500	35902.3			60.5	0.5	94.6	80.5467	940	-9.73316e+006	-9.79865e+006	-1.74439e+007	7.04487e-001	9733160	9798650	17443900	35821.7
941	-9.78882e+006	-9.79431e+006	-1.73426e+007	8.02534e-001	9788820	9794310	17342600	40548.2			62.8	0.5	96.3	177.788	941	-9.76843e+006	-9.77304e+006	-1.73040e+007	8.02534e-001	9768430	9773040	17304000	40370.4
942	-9.79208e+006	-9.79496e+006	-1.73699e+007	8.02880e-001	9792080	9794960	17369900	40658.3			62.6	0.5	95.5	165.077	942	-9.76227e+006	-9.77955e+006	-1.73368e+007	8.02880e-001	9762270	9779550	17336800	40493.2
943	-9.78545e+006	-9.80591e+006	-1.74213e+007	9.72481e-001	9785450	9805910	17421300	49454			61.9	0.5	94.7	152.535	943	-9.75050e+006	-9.79255e+006	-1.74017e+007	9.72481e-001	9750500	9792550	17401700	49301.5
944	-9.81813e+006	-9.90633e+006	-1.77990e+007	1.18766e+000	9818130	9906330	17799000	62475.4			53.7	0.5	86.7	-214.279	944	-9.80183e+006	-9.91388e+006	-1.78462e+007	1.18766e+000	9801830	9913880	17846200	62689.7
945	-9.81386e+006	-9.90953e+006	-1.78164e+007	1.47221e+000	9813860	9909530	17816400	77546.7			54.5	0.5	86.4	-294.761	945	-9.79600e+006	-9.91793e+006	-1.78686e+007	1.47221e+000	9796000	9917930	17868600	77841.5
946	-1.00252e+007	-1.01178e+007	-1.84562e+007	1.71119e+000	10025200	10117800	18456200	95901.2			94.8	0.5	60.3	-338.908	946	-9.99773e+006	-1.01243e+007	-1.85104e+007	1.71119e+000	9997730	10124300	18510400	96240.1
947	-1.00451e+007	-1.01274e+007	-1.84755e+007	1.57946e+000	10045100	10127400	18475500	88725.6			95.4	0.5	58.9	-260.025	947	-1.00187e+007	-1.01323e+007	-1.85221e+007	1.57946e+000	10018700	10132300	18522100	88985.6
948	-1.00052e+007	-1.01097e+007	-1.84433e+007	2.08623e+000	10005200	10109700	18443300	116709			94.1	0.5	61.7	-495.183	948	-9.97692e+006	-1.01182e+007	-1.85062e+007	2.08623e+000	9976920	10118200	18506200	117204
949	-1.00721e+007	-1.01315e+007	-1.84653e+007	1.31766e+000	10072100	10131500	18465300	74029.1			90.4	0.5	56.7	-62.7508	949	-1.00359e+007	-1.01290e+007	-1.84913e+007	1.31766e+000	10035900	10129000	18491300	74091.8
950	-1.00500e+007	-1.01247e+007	-1.84596e+007	1.21036e+000	10050000	10124700	18459600	67913.6			90.7	0.5	57.8	-95.3393	950	-1.00097e+007	-1.01232e+007	-1.84940e+007	1.21036e+000	10009700	10123200	18494000	68008.9
951	-1.00894e+007	-1.01428e+007	-1.84941e+007	1.70671e+000	10089400	10142800	18494100	96177.8			91.5	0.5	55.5	-76.6964	951	-1.00585e+007	-1.01409e+007	-1.85172e+007	1.70671e+000	10058500	10140900	18517200	96254.5
952	-1.00925e+007	-1.01378e+007	-1.84708e+007	1.42540e+000	10092500	10137800	18470800	80178.6			90.2	0.5	55.6	-19.9334	952	-1.00605e+007	-1.01342e+007	-1.84878e+007	1.42540e+000	10060500	10134200	18487800	80198.5
953	-1.00725e+007	-1.01260e+007	-1.84424e+007	1.36116e+000	10072500	10126000	18442400	76328.3			89.3	0.5	57	-22.2622	953	-1.00344e+007	-1.01216e+007	-1.84626e+007	1.36116e+000	10034400	10121600	18462600	76350.6
954	-1.00969e+007	-1.01323e+007	-1.84440e+007	1.43658e+000	10096900	10132300	18444000	80640.3			88.9	0.5	55.9	32.938	954	-1.00646e+007	-1.01267e+007	-1.84533e+007	1.43658e+000	10064600	10126700	18453300	80607.4
955	-1.01084e+007	-1.01537e+007	-1.85198e+007	1.30221e+000	10108400	10153700	18519800	73591			92.2	0.5	54.2	-43.8473	955	-1.00816e+007	-1.01518e+007	-1.85387e+007	1.30221e+000	10081600	10151800	18538700	73634.8
956	-1.01442e+007	-1.01746e+007	-1.85692e+007	1.03269e+000	10144200	10174600	18569200	58676			93	0.5	51.6	-12.5014	956	-1.01239e+007	-1.01724e+007	-1.85807e+007	1.03269e+000	10123900	10172400	18580700	58688.5
957	-1.00682e+007	-1.01395e+007	-1.85018e+007	1.31386e+000	10068200	10139500	18501800	74029.8			94.9	0.5	57	-160.56	957	-1.00408e+007	-1.01420e+007	-1.85398e+007	1.31386e+000	10040800	10142000	18539800	74190.4
958	-1.00848e+007	-1.01482e+007	-1.85208e+007	1.75952e+000	10084800	10148200	18520800	99357.5			95	0.5	55.6	-164.015	958	-1.00583e+007	-1.01494e+007	-1.85522e+007	1.75952e+000	10058300	10149400	18552200	99521.5
959	-1.01057e+007	-1.01592e+007	-1.85449e+007	1.97594e+000	10105700	10159200	18544900	111887			95.2	0.5	54.2	-151.472	959	-1.00819e+007	-1.01599e+007	-1.85716e+007	1.97594e+000	10081900	10159900	18571600	112039
960	-1.00778e+007	-1.01422e+007	-1.85034e+007	2.94497e+000	10077800	10142200	18503400	166015			56.9	0.5	56.1	-171.536	960	-1.00455e+007	-1.01408e+007	-1.85299e+007	2.94497e+000	10045500	10140800	18529900	166187
961	-1.00690e+007	-1.01402e+007	-1.85040e+007	2.57347e+000	10069000	10140200	18504000	145034			55.3	0.5	56.8	-222.703	961	-1.00383e+007	-1.01405e+007	-1.85358e+007	2.57347e+000	10038300	10140500	18535800	145256
962	-1.00580e+007	-1.01338e+007	-1.84888e+007	1.51226e+000	10058000	10133800	18488800	85084.8			54.2	0.5	57.9	-175.867	962	-1.00290e+007	-1.01359e+007	-1.85262e+007	1.51226e+000	10029000	10135900	18526200	85260.7
963	-1.00476e+007	-1.01272e+007	-1.84723e+007	1.29699e+000	10047600	10127200	18472300	72845.1			53.6	0.5	59.1	-194.918	963	-1.00220e+007	-1.01315e+007	-1.85155e+007	1.29699e+000	10022000	10131500	18515500	73040
964	-1.00279e+007	-1.01123e+007	-1.84309e+007	1.48727e+000	10027900	10112300	18430900	83184.2			53.1	0.5	61.6	-287.009	964	-1.00078e+007	-1.01196e+007	-1.84809e+007	1.48727e+000	10007800	10119600	18480900	83471.2
965	-1.00008e+007	-1.00772e+007	-1.83148e+007	1.60297e+000	10000800	10077200	18314800	88699.7			54.3	0.5	68.5	-522.708	965	-1.00163e+007	-1.00965e+007	-1.83781e+007	1.60297e+000	10016300	10096500	18378100	89222.4
966	-9.98907e+006	-1.00960e+007	-1.84034e+007	1.62435e+000	9989070	10096000	18403400	90513.8			55.6	0.5	64.8	-459.451	966	-9.97149e+006	-1.01084e+007	-1.84715e+007	1.62435e+000	9971490	10108400	18471500	90973.3
967	-1.00855e+007	-1.01405e+007	-1.84885e+007	2.76309e+000	10085500	10140500	18488500	155613			58.6	0.5	55.8	-37.7758	967	-1.00511e+007	-1.01364e+007	-1.85065e+007	2.76309e+000	10051100	10136400	18506500	155651
968	-9.99625e+006	-1.00312e+007	-1.81313e+007	1.12704e+000	9996250	10031200	18131300	61398.8			52.8	0.5	74.7	-342.181	968	-1.00447e+007	-1.00539e+007	-1.81757e+007	1.12704e+000	10044700	10053900	18175700	61741
969	-9.99659e+006	-1.00308e+007	-1.81294e+007	1.45694e+000	9996590	10030800	18129400	79359.3			53.5	0.5	75.1	-490.32	969	-1.00521e+007	-1.00562e+007	-1.81778e+007	1.45694e+000	10052100	10056200	18177800	79849.7
970	-9.98420e+006	-1.00201e+007	-1.80978e+007	1.16431e+000	9984200	10020100	18097800	63221.6			52.7	0.5	75.9	-347.113	970	-1.00322e+007	-1.00425e+007	-1.81413e+007	1.16431e+000	10032200	10042500	18141300	63568.7
971	-1.00298e+007	-1.01055e+007	-1.84012e+007	1.20449e+000	10029800	10105500	18401200	67205.8			51.8	0.5	62.7	-236.665	971	-1.00176e+007	-1.01141e+007	-1.84486e+007	1.20449e+000	10017600	10114100	18448600	67442.4
972	-9.99744e+006	-1.01098e+007	-1.84515e+007	2.06640e+000	9997440	10109800	18451500	115646			57.6	0.5	61.2	-395.13	972	-9.95551e+006	-1.01140e+007	-1.85104e+007	2.06640e+000	9955510	10114000	18510400	116041
973	-9.99572e+006	-1.00284e+007	-1.81204e+007	1.28164e+000	9995720	10028400	18120400	69755.6			51.9	0.5	74.6	-363.395	973	-1.00403e+007	-1.00495e+007	-1.81622e+007	1.28164e+000	10040300	10049500	18162200	70119
974	-1.00300e+007	-1.00971e+007	-1.83670e+007	1.22170e+000	10030000	10097100	18367000	67971.7			50.7	0.5	64.1	-247.671	974	-1.00261e+007	-1.01072e+007	-1.84122e+007	1.22170e+000	10026100	10107200	18412200	68219.3
975	-1.00039e+007	-1.00365e+007	-1.81452e+007	1.18179e+000	10003900	10036500	18145200	64475.5			51.1	0.5	73.3	-311.285	975	-1.00435e+007	-1.00558e+007	-1.81848e+007	1.18179e+000	10043500	10055800	18184800	64786.8
976	-1.00098e+007	-1.00446e+007	-1.81726e+007	1.17565e+000	10009800	10044600	18172600	64302.9			50.5	0.5	72	-288.607	976	-1.00438e+007	-1.00623e+007	-1.82107e+007	1.17565e+000	10043800	10062300	18210700	64591.5
977	-1.00190e+007	-1.00630e+007	-1.82386e+007	1.25714e+000	10019000	10063000	18238600	69166.4			50.2	0.5	69.3	-290.588	977	-1.00412e+007	-1.00783e+007	-1.82787e+007	1.25714e+000	10041200	10078300	18278700	69457
978	-1.00157e+007	-1.00534e+007	-1.82027e+007	1.23722e+000	10015700	10053400	18202700	67857			49.9	0.5	70.6	-288.141	978	-1.00439e+007	-1.00696e+007	-1.82406e+007	1.23722e+000	10043900	10069600	18240600	68145.1
979	-1.00243e+007	-1.00699e+007	-1.82612e+007	1.13639e+000	10024300	10069900	18261200	62654.1			49.4	0.5	68.1	-238.125	979	-1.00409e+007	-1.00832e+007	-1.82991e+007	1.13639e+000	10040900	10083200	18299100	62892.2
980	-1.00292e+007	-1.00876e+007	-1.83289e+007	1.25241e+000	10029200	10087600	18328900	69456.3			50	0.5	65.5	-256.098	980	-1.00327e+007	-1.00989e+007	-1.83713e+007	1.25241e+000	10032700	10098900	18371300	69712.4
981	-1.00278e+007	-1.00780e+007	-1.82909e+007	1.13708e+000	10027800	10078000	18290900	62856.7			49.3	0.5	66.8	-231.914	981	-1.00390e+007	-1.00903e+007	-1.83299e+007	1.13708e+000	10039000	10090300	18329900	63088.6
982	-9.77023e+006	-9.81193e+006	-1.72490e+007	1.18442e+000	9770230	9811930	17249000	59400.5			64.3	0.5	98.1	348.773	982	-9.75206e+006	-9.79941e+006	-1.71872e+007	1.18442e+000	9752060	9799410	17187200	59051.7
983	-9.78187e+006	-9.80617e+006	-1.73023e+007	1.34454e+000	9781870	9806170	17302300	67728.1			63.9	0.5	96.6	369.83	983	-9.76356e+006	-9.78410e+006	-1.72496e+007	1.34454e+000	9763560	9784100	17249600	67358.3
984	-9.77758e+006	-9.80181e+006	-1.72892e+007	1.09789e+000	9777580	9801810	17289200	55231			63.4	0.5	97.5	284.348	984	-9.76070e+006	-9.78368e+006	-1.72383e+007	1.09789e+000	9760700	9783680	17238300	54946.7
985	-9.78413e+006	-9.79036e+006	-1.73274e+007	9.57292e-001	9784130	9790360	17327400	48295.9			62.4	0.5	97	211.107	985	-9.76619e+006	-9.76863e+006	-1.72882e+007	9.57292e-001	9766190	9768630	17288200	48084.8
986	-9.75327e+006	-9.83852e+006	-1.71531e+007	4.82305e-001	9753270	9838520	17153100	24013.4			67	0.5	99.7	182.537	986	-9.73239e+006	-9.84281e+006	-1.70635e+007	4.82305e-001	9732390	9842810	17063500	23830.9
987	-9.75949e+006	-9.80739e+006	-1.72096e+007	8.95133e-001	9759490	9807390	17209600	44730.4			64.5	0.5	99.6	271.859	987	-9.74126e+006	-9.79899e+006	-1.71436e+007	8.95133e-001	9741260	9798990	17143600	44458.6
988	-9.75290e+006	-9.81314e+006	-1.71770e+007	8.33144e-001	9752900	9813140	17177000	41524.5			65.3	0.5	100	271.314	988	-9.73411e+006	-9.80999e+006	-1.71033e+007	8.33144e-001	9734110	9809990	17103300	41253.2
989	-9.76649e+006	-9.80095e+006	-1.72447e+007	1.00869e+000	9766490	9800950	17244700	50545.9			63.7	0.5	98.9	277.187	989	-9.74936e+006	-9.78803e+006	-1.71876e+007	1.00869e+000	9749360	9788030	17187600	50268.7
990	-9.76911e+006	-9.79556e+006	-1.73953e+007	9.75897e-001	9769110	9795560	17395300	49483.8			60	0.5	96.4	134.926	990	-9.73760e+006	-9.78368e+006	-1.73783e+007	9.75897e-001	9737600	9783680	17378300	49348.8
991	-9.77599e+006	-9.78767e+006	-1.73562e+007	9.61243e-001	9775990	9787670	17356200	48588.8			60.9	0.5	97.1	167.236	991	-9.74827e+006	-9.77430e+006	-1.73293e+007	9.61243e-001	9748270	9774300	17329300	48421.5
992	-9.76259e+006	-9.80403e+006	-1.74365e+007	1.20245e+000	9762590	9804030	17436500	61173.9			59.1	0.5	95.6	119.625	992	-9.72757e+006	-9.79384e+006	-1.74299e+007	1.20245e+000	9727570	9793840	17429900	61054.3
993	-9.76571e+006	-9.79099e+006	-1.73801e+007	1.02031e+000	9765710	9790990	17380100	51660.5			59.4	0.5	97.1	137.88	993	-9.73549e+006	-9.77946e+006	-1.73632e+007	1.02031e+000	9735490	9779460	17363200	51522.6
994	-9.76216e+006	-9.80021e+006	-1.74213e+007	1.36417e+000	9762160	9800210	17421300	69308.7			58.4	0.5	96.4	131.062	994	-9.72928e+006	-9.79049e+006	-1.74145e+007	1.36417e+000	9729280	9790490	17414500	69177.6
995	-9.76567e+006	-9.81418e+006	-1.74749e+007	8.41704e-001	9765670	9814180	17474900	42969.2			59.6	0.5	94.4	70.8135	995	-9.72706e+006	-9.80437e+006	-1.74734e+007	8.41704e-001	9727060	9804370	17473400	42898.4
996	-9.77376e+006	-9.81560e+006	-1.74726e+007	1.00510e+000	9773760	9815600	17472600	51316.8			60.9	0.5	94	107.844	996	-9.73336e+006	-9.80426e+006	-1.74667e+007	1.00510e+000	9733360	9804260	17466700	51209
997	-9.79286e+006	-9.80638e+006	-1.73470e+007	1.42428e+000	9792860	9806380	17347000	72024.4			63.6	0.5	95.4	347.462	997	-9.77576e+006	-9.78009e+006	-1.73035e+007	1.42428e+000	9775760	9780090	17303500	71677
998	-9.79392e+006	-9.80798e+006	-1.74213e+007	1.28760e+000	9793920	9807980	17421300	65500.9			62.6	0.5	94.3	225.451	998	-9.75868e+006	-9.79359e+006	-1.73977e+007	1.28760e+000	9758680	9793590	17397700	65275.5
999	-9.78876e+006	-9.79133e+006	-1.73453e+007	2.19974e+000	9788760	9791330	17345300	111155			87.7	0.5	96.7	568.146	999	-9.76352e+006	-9.77067e+006	-1.72992e+007	2.19974e+000	9763520	9770670	17299200	110587
1000	-9.78551e+006	-9.81051e+006	-1.73129e+007	1.46548e+000	9785510	9810510	17312900	73901.1			86.1	0.5	96.5	461.232	1000	-9.76495e+006	-9.78810e+006	-1.72513e+007	1.46548e+000	9764950	9788100	17251300	73439.8
1001	-9.76311e+006	-9.80996e+006	-1.74602e+007	1.45643e+000	9763110	9809960	17460200	74249			92.3	0.5	95.7	159.542	1001	-9.72573e+006	-9.79889e+006	-1.74524e+007	1.45643e+000	9725730	9798890	17452400	74089.5
1002	-9.76201e+006	-9.81391e+006	-1.74774e+007	1.46768e+000	9762010	9813910	17477400	74931			91.8	0.5	94.9	163.866	1002	-9.72113e+006	-9.80227e+006	-1.74707e+007	1.46768e+000	9721130	9802270	17470700	74767.1
1003	-9.77219e+006	-9.80326e+006	-1.74237e+007	2.04797e+000	9772190	9803260	17423700	104113			90.4	0.5	95.9	337.298	1003	-9.73656e+006	-9.78938e+006	-1.74026e+007	2.04797e+000	9736560	9789380	17402600	103776
1004	-9.77685e+006	-9.78942e+006	-1.73625e+007	2.17017e+000	9776850	9789420	17362500	109761			89.2	0.5	97.1	461.709	1004	-9.74622e+006	-9.77352e+006	-1.73281e+007	2.17017e+000	9746220	9773520	17328100	109300
1005	-9.77659e+006	-9.79693e+006	-1.72900e+007	2.04102e+000	9776590	9796930	17290000	102664			86.9	0.5	97.9	603.444	1005	-9.75736e+006	-9.77663e+006	-1.72317e+007	2.04102e+000	9757360	9776630	17231700	102060
1006	-9.77753e+006	-9.82096e+006	-1.72698e+007	1.56664e+000	9777530	9820960	17269800	78740.4			85.5	0.5	97.4	541.738	1006	-9.75619e+006	-9.80627e+006	-1.71973e+007	1.56664e+000	9756190	9806270	17197300	78198.7
1007	-9.76649e+006	-9.83000e+006	-1.72156e+007	2.50397e+000	9766490	9830000	17215600	125306			84.5	0.5	98.4	967.409	1007	-9.74391e+006	-9.82402e+006	-1.71294e+007	2.50397e+000	9743910	9824020	17129400	124338
1008	-9.75156e+006	-9.85683e+006	-1.71278e+007	9.61205e-001	9751560	9856830	17127800	47788			81.8	0.5	98.6	497.913	1008	-9.72292e+006	-9.86293e+006	-1.70047e+007	9.61205e-001	9722920	9862930	17004700	47290.1
1009	-9.76490e+006	-9.79839e+006	-1.74111e+007	1.57953e+000	9764900	9798390	17411100	80188			91.4	0.5	96.6	241.887	1009	-9.72971e+006	-9.78520e+006	-1.73924e+007	1.57953e+000	9729710	9785200	17392400	79946.2
1010	-9.75777e+006	-9.80764e+006	-1.74561e+007	6.34977e-001	9757770	9807640	17456100	32352.9			94.5	0.5	96.2	57.757	1010	-9.72234e+006	-9.79788e+006	-1.74516e+007	6.34977e-001	9722340	9797880	17451600	32295.1
1011	-9.76003e+006	-9.81182e+006	-1.74709e+007	9.10680e-001	9760030	9811820	17470900	46464			93.9	0.5	95.7	80.0121	1011	-9.72329e+006	-9.80205e+006	-1.74677e+007	9.10680e-001	9723290	9802050	17467700	46384
1012	-9.75835e+006	-9.81542e+006	-1.74873e+007	8.66648e-001	9758350	9815420	17487300	44277.4			93.4	0.5	95	78.5328	1012	-9.71890e+006	-9.80512e+006	-1.74847e+007	8.66648e-001	9718900	9805120	17484700	44198.9
1013	-9.76172e+006	-9.82378e+006	-1.75181e+007	1.03191e+000	9761720	9823780	17518100	52868.6			93.1	0.5	94.2	74.0524	1013	-9.72059e+006	-9.81431e+006	-1.75205e+007	1.03191e+000	9720590	9814310	17520500	52794.6
1014	-9.75180e+006	-9.79245e+006	-1.74000e+007	9.01992e-001	9751800	9792450	17400000	45723.5			94.9	0.5	98	102.281	1014	-9.71966e+006	-9.78188e+006	-1.73889e+007	9.01992e-001	9719660	9781880	17388900	45621.2
1015	-9.76213e+006	-9.82527e+006	-1.75238e+007	1.06657e+000	9762130	9825270	17523800	54672.2			94.2	0.5	94.3	53.6889	1015	-9.72349e+006	-9.81732e+006	-1.75299e+007	1.06657e+000	9723490	9817320	17529900	54618.5
1016	-9.76327e+006	-9.83180e+006	-1.75493e+007	1.70662e+000	9763270	9831800	17549300	87678.3			92.9	0.5	93.4	86.9706	1016	-9.72118e+006	-9.82333e+006	-1.75568e+007	1.70662e+000	9721180	9823330	17556800	87591.3
1017	-9.76092e+006	-9.81954e+006	-1.75015e+007	1.04031e+000	9760920	9819540	17501500	53220.8			94.8	0.5	95	65.3042	1017	-9.72364e+006	-9.81108e+006	-1.75042e+007	1.04031e+000	9723640	9811080	17504200	53155.5
1018	-9.75866e+006	-9.81280e+006	-1.74763e+007	7.89770e-001	9758660	9812800	17476300	40311.7			95.2	0.5	95.8	51.5034	1018	-9.72393e+006	-9.80456e+006	-1.74773e+007	7.89770e-001	9723930	9804560	17477300	40260.2
1019	-9.75854e+006	-9.89476e+006	-1.71184e+007	1.59996e+000	9758540	9894760	17118400	79604.7			80.2	0.5	98.5	809.479	1019	-9.73240e+006	-9.91530e+006	-1.69910e+007	1.59996e+000	9732400	9915300	16991000	78795.2
1020	-9.76267e+006	-9.92989e+006	-1.71002e+007	1.33656e+000	9762670	9929890	17100200	66491.4			79	0.5	97.5	758.11	1020	-9.73408e+006	-9.95933e+006	-1.69539e+007	1.33656e+000	9734080	9959330	16953900	65733.3
1021	-9.77972e+006	-9.83214e+006	-1.72676e+007	1.56954e+000	9779720	9832140	17267600	78906.8			84.7	0.5	96.6	593.533	1021	-9.75671e+006	-9.81861e+006	-1.71871e+007	1.56954e+000	9756710	9818610	17187100	78313.3
1022	-9.76443e+006	-9.82046e+006	-1.75018e+007	1.63339e+000	9764430	9820460	17501800	83575.5			91.3	0.5	94.2	171.534	1022	-9.72111e+006	-9.80887e+006	-1.74977e+007	1.63339e+000	9721110	9808870	17497700	83404
1023	-9.77070e+006	-9.80730e+006	-1.74417e+007	2.18975e+000	9770700	9807300	17441700	111488			89.7	0.5	95	375.513	1023	-9.73085e+006	-9.79247e+006	-1.74210e+007	2.18975e+000	9730850	9792470	17421000	111113
1024	-9.78906e+006	-9.80124e+006	-1.73986e+007	2.11383e+000	9789060	9801240	17398600	107300			88	0.5	95.5	475.929	1024	-9.75487e+006	-9.78419e+006	-1.73631e+007	2.11383e+000	9754870	9784190	17363100	106824
1025	-9.79369e+006	-9.80902e+006	-1.73478e+007	1.79087e+000	9793690	9809020	17347800	90578.4			86.3	0.5	95.5	545.44	1025	-9.77310e+006	-9.78174e+006	-1.72909e+007	1.79087e+000	9773100	9781740	17290900	90032.9
1026	-9.76231e+006	-9.83844e+006	-1.75774e+007	1.53606e+000	9762310	9838440	17577400	79104.8			92.4	0.5	92.6	59.163	1026	-9.71702e+006	-9.83021e+006	-1.75891e+007	1.53606e+000	9717020	9830210	17589100	79045.6
1027	-9.76801e+006	-9.84958e+006	-1.76172e+007	1.67463e+000	9768010	9849580	17617200	86557.2			93.7	0.5	91.8	1.70206	1027	-9.72466e+006	-9.84365e+006	-1.76364e+007	1.67463e+000	9724660	9843650	17636400	86555.5
1028	-9.76607e+006	-9.85531e+006	-1.76426e+007	1.21766e+000	9766070	9855310	17642600	63071			93	0.5	91.1	-16.1669	1028	-9.71899e+006	-9.84966e+006	-1.76666e+007	1.21766e+000	9718990	9849660	17666600	63087.2
1029	-9.77307e+006	-9.86585e+006	-1.76787e+007	1.25767e+000	9773070	9865850	17678700	65364.2			93.7	0.5	90.3	-53.8134	1029	-9.72875e+006	-9.86218e+006	-1.77080e+007	1.25767e+000	9728750	9862180	17708000	65418
1030	-9.76694e+006	-9.84085e+006	-1.75826e+007	1.76260e+000	9766940	9840850	17582600	90828.5			94.4	0.5	92.7	31.2455	1030	-9.72560e+006	-9.83430e+006	-1.75972e+007	1.76260e+000	9725600	9834300	17597200	90797.2
1031	-9.75333e+006	-9.79958e+006	-1.74276e+007	8.06595e-001	9753330	9799580	17427600	40988.3			96.1	0.5	97.3	72.2215	1031	-9.72080e+006	-9.79028e+006	-1.74221e+007	8.06595e-001	9720800	9790280	17422100	40916.1
1032	-9.75651e+006	-9.80752e+006	-1.74568e+007	8.55063e-001	9756510	9807520	17456800	43567			96.2	0.5	96.5	63.7924	1032	-9.72285e+006	-9.79889e+006	-1.74552e+007	8.55063e-001	9722850	9798890	17455200	43503.2
1033	-9.75044e+006	-9.79207e+006	-1.73998e+007	8.41353e-001	9750440	9792070	17399800	42646.6			96	0.5	98.1	86.9699	1033	-9.71868e+006	-9.78211e+006	-1.73908e+007	8.41353e-001	9718680	9782110	17390800	42559.6
1034	-9.76754e+006	-9.78811e+006	-1.73665e+007	1.81624e+000	9767540	9788110	17366500	91858.2			90.6	0.5	97.6	334.737	1034	-9.73665e+006	-9.77375e+006	-1.73387e+007	1.81624e+000	9736650	9773750	17338700	91523.5
1035	-9.75945e+006	-9.78638e+006	-1.73675e+007	1.62950e+000	9759450	9786380	17367500	82394.2			92.1	0.5	98.1	259.406	1035	-9.72900e+006	-9.77349e+006	-1.73452e+007	1.62950e+000	9729000	9773490	17345200	82134.8
1036	-9.75316e+006	-9.78571e+006	-1.73710e+007	1.28107e+000	9753160	9785710	17371000	64779.7			93.5	0.5	98.5	180.125	1036	-9.72234e+006	-9.77379e+006	-1.73531e+007	1.28107e+000	9722340	9773790	17353100	64599.6
1037	-9.74955e+006	-9.78529e+006	-1.73729e+007	9.71051e-001	9749550	9785290	17372900	49104.1			94.9	0.5	98.7	122.293	1037	-9.71838e+006	-9.77412e+006	-1.73585e+007	9.71051e-001	9718380	9774120	17358500	48981.8
1038	-9.77765e+006	-9.78147e+006	-1.73098e+007	2.16437e+000	9777650	9781470	17309800	108988			88.5	0.5	98.3	528.753	1038	-9.75689e+006	-9.76075e+006	-1.72653e+007	2.16437e+000	9756890	9760750	17265300	108459
1039	-9.76683e+006	-9.80304e+006	-1.72440e+007	2.14676e+000	9766830	9803040	17244000	107578			86.2	0.5	98.9	690.205	1039	-9.74696e+006	-9.78937e+006	-1.71765e+007	2.14676e+000	9746960	9789370	17176500	106888
1040	-9.75598e+006	-9.83035e+006	-1.71724e+007	2.33442e+000	9755980	9830350	17172400	116384			83.8	0.5	99.5	934.944	1040	-9.73336e+006	-9.83043e+006	-1.70798e+007	2.33442e+000	9733360	9830430	17079800	115449
1041	-9.75611e+006	-9.86206e+006	-1.71412e+007	2.07802e+000	9756110	9862060	17141200	103455			81.8	0.5	99.4	922.043	1041	-9.73248e+006	-9.87395e+006	-1.70327e+007	2.07802e+000	9732480	9873950	17032700	102533
1042	-9.76601e+006	-9.83391e+006	-1.75552e+007	1.61706e+000	9766010	9833910	17555200	83128.4			95.1	0.5	93.6	42.6407	1042	-9.72776e+006	-9.82732e+006	-1.75665e+007	1.61706e+000	9727760	9827320	17566500	83085.8
1043	-9.76429e+006	-9.82624e+006	-1.75256e+007	1.26120e+000	9764290	9826240	17525600	64664.5			95.8	0.5	94.5	52.9514	1043	-9.72872e+006	-9.81917e+006	-1.75322e+007	1.26120e+000	9728720	9819170	17532200	64611.5
1044	-9.76044e+006	-9.81639e+006	-1.74892e+007	1.15512e+000	9760440	9816390	17489200	59030.2			96.1	0.5	95.5	62.7422	1044	-9.72629e+006	-9.80882e+006	-1.74924e+007	1.15512e+000	9726290	9808820	17492400	58967.4
1045	-9.77326e+006	-9.79256e+006	-1.72808e+007	1.03515e+000	9773260	9792560	17280800	52017.4			62.8	0.5	98.3	253.465	1045	-9.75710e+006	-9.77404e+006	-1.72333e+007	1.03515e+000	9757100	9774040	17233300	51763.9
1046	-9.78028e+006	-9.78428e+006	-1.73177e+007	9.92480e-001	9780280	9784280	17317700	50016.8			61.9	0.5	97.7	207.208	1046	-9.76090e+006	-9.76552e+006	-1.72808e+007	9.92480e-001	9760900	9765520	17280800	49809.6
1047	-9.74943e+006	-9.88504e+006	-1.70909e+007	1.62365e+000	9749430	9885040	17090900	80558			79.8	0.5	99.3	849.675	1047	-9.72223e+006	-9.90545e+006	-1.69593e+007	1.62365e+000	9722230	9905450	16959300	79708.3
1048	-9.76262e+006	-9.78607e+006	-1.73631e+007	8.26573e-001	9762620	9786070	17363100	41784.2			59	0.5	97.8	112.801	1048	-9.73388e+006	-9.77466e+006	-1.73452e+007	8.26573e-001	9733880	9774660	17345200	41671.4
1049	-9.75758e+006	-9.78971e+006	-1.73830e+007	9.27249e-001	9757580	9789710	17383000	46945.2			58.2	0.5	97.5	107.822	1049	-9.72687e+006	-9.77916e+006	-1.73706e+007	9.27249e-001	9726870	9779160	17370600	46837.4
1050	-9.76191e+006	-9.81584e+006	-1.74854e+007	1.45205e+000	9761910	9815840	17485400	74184.1			58.6	0.5	94.6	93.6955	1050	-9.72400e+006	-9.80720e+006	-1.74880e+007	1.45205e+000	9724000	9807200	17488000	74090.4
1051	-9.76024e+006	-9.81769e+006	-1.74947e+007	1.88150e+000	9760240	9817690	17494700	96195.5			57.4	0.5	94.7	87.2947	1051	-9.72362e+006	-9.81022e+006	-1.75008e+007	1.88150e+000	9723620	9810220	17500800	96108.2
1052	-9.75678e+006	-9.81708e+006	-1.74956e+007	1.84345e+000	9756780	9817080	17495600	94244.7			56.2	0.5	94.8	62.546	1052	-9.72239e+006	-9.81059e+006	-1.75035e+007	1.84345e+000	9722390	9810590	17503500	94182.1
1053	-9.75600e+006	-9.80245e+006	-1.74366e+007	1.60436e+000	9756000	9802450	17436600	81600.3			57.3	0.5	96.2	129.577	1053	-9.72214e+006	-9.79345e+006	-1.74337e+007	1.60436e+000	9722140	9793450	17433700	81470.7
1054	-9.76332e+006	-9.83626e+006	-1.75675e+007	2.58778e+000	9763320	9836260	17567500	133158			56.2	0.5	93	-23.4324	1054	-9.72581e+006	-9.83171e+006	-1.75864e+007	2.58778e+000	9725810	9831710	17586400	133181
1055	-9.76857e+006	-9.86041e+006	-1.76610e+007	1.42823e+000	9768570	9860410	17661000	74102.5			56	0.5	90.5	-100.286	1055	-9.73086e+006	-9.85915e+006	-1.76935e+007	1.42823e+000	9730860	9859150	17693500	74202.8
1056	-9.79761e+006	-9.89302e+006	-1.77652e+007	1.38086e+000	9797610	9893020	17765200	72371.1			54.7	0.5	87.9	-224.826	1056	-9.77221e+006	-9.89841e+006	-1.78126e+007	1.38086e+000	9772210	9898410	17812600	72596
1057	-9.77908e+006	-9.87666e+006	-1.77168e+007	1.19508e+000	9779080	9876660	17716800	62329.9			55.7	0.5	89.2	-145.712	1057	-9.74520e+006	-9.87868e+006	-1.77590e+007	1.19508e+000	9745200	9878680	17759000	62475.6
1058	-9.78356e+006	-9.87545e+006	-1.77074e+007	1.53598e+000	9783560	9875450	17707400	80058.7			54.8	0.5	89.4	-177.996	1058	-9.75280e+006	-9.87760e+006	-1.77469e+007	1.53598e+000	9752800	9877600	17746900	80236.7
1059	-9.77537e+006	-9.85834e+006	-1.76457e+007	1.94314e+000	9775370	9858340	17645700	100712			55	0.5	91.1	-134.792	1059	-9.74161e+006	-9.85759e+006	-1.76763e+007	1.94314e+000	9741610	9857590	17676300	100847
1060	-9.76619e+006	-9.83834e+006	-1.75731e+007	2.60041e+000	9766190	9838340	17573100	133888			54.9	0.5	92.9	-61.7391	1060	-9.73290e+006	-9.83517e+006	-1.75934e+007	2.60041e+000	9732900	9835170	17593400	133949
1061	-9.80339e+006	-9.89158e+006	-1.77535e+007	1.26509e+000	9803390	9891580	17753500	66251.7			53.8	0.5	88.1	-194.872	1061	-9.78138e+006	-9.89696e+006	-1.77975e+007	1.26509e+000	9781380	9896960	17797500	66446.6
1062	-9.82365e+006	-9.90488e+006	-1.77876e+007	8.33731e-001	9823650	9904880	17787600	43823.8			52.9	0.5	86.9	-141.203	1062	-9.80981e+006	-9.91218e+006	-1.78313e+007	8.33731e-001	9809810	9912180	17831300	43965
1063	-9.83880e+006	-9.91606e+006	-1.78182e+007	1.03042e+000	9838800	9916060	17818200	54336.2			52.4	0.5	85.9	-185.569	1063	-9.83057e+006	-9.92471e+006	-1.78617e+007	1.03042e+000	9830570	9924710	17861700	54521.7
1064	-9.78986e+006	-9.89356e+006	-1.77751e+007	1.51179e+000	9789860	9893560	17775100	79277.1			55.7	0.5	87.8	-260.962	1064	-9.76046e+006	-9.89890e+006	-1.78264e+007	1.51179e+000	9760460	9898900	17826400	79538.1
1065	-9.77170e+006	-9.87384e+006	-1.77127e+007	1.23501e+000	9771700	9873840	17712700	64371.4			56.5	0.5	89.3	-144.295	1065	-9.73411e+006	-9.87509e+006	-1.77554e+007	1.23501e+000	9734110	9875090	17755400	64515.7
1066	-9.76716e+006	-9.85259e+006	-1.76304e+007	1.97894e+000	9767160	9852590	17630400	102399			56.7	0.5	91.3	-99.8579	1066	-9.72845e+006	-9.85013e+006	-1.76590e+007	1.97894e+000	9728450	9850130	17659000	102499
1067	-9.76156e+006	-9.83178e+006	-1.75509e+007	1.77749e+000	9761560	9831780	17550900	91325.8			57.5	0.5	93.2	21.9671	1067	-9.72229e+006	-9.82582e+006	-1.75658e+007	1.77749e+000	9722290	9825820	17565800	91303.9
1068	-9.76594e+006	-9.82299e+006	-1.75106e+007	1.19283e+000	9765940	9822990	17510600	61083.6			59.8	0.5	93.5	75.7186	1068	-9.72412e+006	-9.81387e+006	-1.75152e+007	1.19283e+000	9724120	9813870	17515200	61007.9
1069	-9.77575e+006	-9.82053e+006	-1.74908e+007	1.32209e+000	9775750	9820530	17490800	67613			61.4	0.5	93.3	143.379	1069	-9.73255e+006	-9.80878e+006	-1.74859e+007	1.32209e+000	9732550	9808780	17485900	67469.6
1070	-9.79365e+006	-9.82309e+006	-1.73336e+007	1.97991e+000	9793650	9823090	17333600	100073			64.6	0.5	95.1	554.984	1070	-9.77495e+006	-9.79995e+006	-1.72803e+007	1.97991e+000	9774950	9799950	17280300	99517.9
1071	-9.79917e+006	-9.80973e+006	-1.74232e+007	1.61836e+000	9799170	9809730	17423200	82357.6			63.3	0.5	93.7	315.907	1071	-9.76230e+006	-9.79399e+006	-1.73958e+007	1.61836e+000	9762300	9793990	17395800	82041.7
1072	-9.75443e+006	-9.86186e+006	-1.71345e+007	3.77715e-001	9754430	9861860	17134500	18793.6			68.5	0.5	99	163.627	1072	-9.73105e+006	-9.87126e+006	-1.70296e+007	3.77715e-001	9731050	9871260	17029600	18630
1073	-9.75070e+006	-9.88008e+006	-1.71011e+007	5.00205e-001	9750700	9880080	17101100	24834.8			69.3	0.5	98.7	248.623	1073	-9.72445e+006	-9.89578e+006	-1.69780e+007	5.00205e-001	9724450	9895780	16978000	24586.1
1074	-9.75332e+006	-9.93566e+006	-1.70562e+007	2.67582e+000	9753320	9935660	17056200	132642			73	0.5	98	1584.42	1074	-9.72380e+006	-9.97002e+006	-1.69012e+007	2.67582e+000	9723800	9970020	16901200	131057
1075	-9.76082e+006	-9.90978e+006	-1.71127e+007	1.83185e+000	9760820	9909780	17112700	91153.9			70.1	0.5	98	905.06	1075	-9.73579e+006	-9.93401e+006	-1.69862e+007	1.83185e+000	9735790	9934010	16986200	90248.8
1076	-9.76132e+006	-9.92823e+006	-1.70963e+007	2.49769e+000	9761320	9928230	17096300	124205			70.9	0.5	97.1	1396.5	1076	-9.73285e+006	-9.95492e+006	-1.69532e+007	2.49769e+000	9732850	9954920	16953200	122808
1077	-9.75953e+006	-9.94611e+006	-1.70711e+007	1.66740e+000	9759530	9946110	17071100	82797			77.4	0.5	97.6	998.172	1077	-9.72992e+006	-9.98247e+006	-1.69137e+007	1.66740e+000	9729920	9982470	16913700	81798.9
1078	-9.75231e+006	-9.94937e+006	-1.70383e+007	2.62373e+000	9752310	9949370	17038300	129932			75.6	0.5	97.6	1703.52	1078	-9.71992e+006	-9.98765e+006	-1.68677e+007	2.62373e+000	9719920	9987650	16867700	128229
1079	-9.75747e+006	-9.96006e+006	-1.70487e+007	2.31238e+000	9757470	9960060	17048700	114669			73.4	0.5	97	1470.91	1079	-9.72603e+006	-9.99969e+006	-1.68806e+007	2.31238e+000	9726030	9999690	16880600	113198
1080	-9.76351e+006	-9.93673e+006	-1.70968e+007	1.83167e+000	9763510	9936730	17096800	91121.3			79.2	0.5	96.6	1128.06	1080	-9.73189e+006	-9.96423e+006	-1.69400e+007	1.83167e+000	9731890	9964230	16940000	89993.3
1081	-9.78671e+006	-9.83674e+006	-1.72916e+007	1.74251e+000	9786710	9836740	17291600	87801.7			84.6	0.5	95.6	667.382	1081	-9.76305e+006	-9.82001e+006	-1.72116e+007	1.74251e+000	9763050	9820010	17211600	87134.3
1082	-9.78010e+006	-9.86928e+006	-1.72320e+007	1.72082e+000	9780100	9869280	17232000	86375.9			82.9	0.5	95.8	789.015	1082	-9.75383e+006	-9.86602e+006	-1.71279e+007	1.72082e+000	9753830	9866020	17127900	85586.9
1083	-9.77340e+006	-9.90951e+006	-1.71644e+007	1.78525e+000	9773400	9909510	17164400	89233.4			81.2	0.5	95.7	991.871	1083	-9.74351e+006	-9.92216e+006	-1.70296e+007	1.78525e+000	9743510	9922160	17029600	88241.5
1084	-9.76392e+006	-9.82778e+006	-1.75322e+007	1.73234e+000	9763920	9827780	17532200	88870.4			90.9	0.5	93.3	156.942	1084	-9.71714e+006	-9.81651e+006	-1.75329e+007	1.73234e+000	9717140	9816510	17532900	88713.4
1085	-9.77313e+006	-9.81879e+006	-1.74863e+007	1.74805e+000	9773130	9818790	17486300	89352.9			89.4	0.5	93.9	257.745	1085	-9.72924e+006	-9.80478e+006	-1.74729e+007	1.74805e+000	9729240	9804780	17472900	89095.2
1086	-9.78479e+006	-9.80988e+006	-1.74382e+007	1.74021e+000	9784790	9809880	17438200	88623.1			87.9	0.5	94.3	375.072	1086	-9.74436e+006	-9.79254e+006	-1.74078e+007	1.74021e+000	9744360	9792540	17407800	88248
1087	-9.80183e+006	-9.80810e+006	-1.73820e+007	1.82713e+000	9801830	9808100	17382000	92683.4			86.3	0.5	94.5	537.393	1087	-9.77540e+006	-9.78112e+006	-1.73301e+007	1.82713e+000	9775400	9781120	17330100	92146
1088	-9.76181e+006	-9.84605e+006	-1.76090e+007	1.45457e+000	9761810	9846050	17609000	75111.6			91.9	0.5	91.7	33.6423	1088	-9.71248e+006	-9.83813e+006	-1.76259e+007	1.45457e+000	9712480	9838130	17625900	75077.9
1089	-9.76527e+006	-9.86355e+006	-1.76771e+007	1.25260e+000	9765270	9863550	17677100	65072.1			92.6	0.5	90.2	-33.3722	1089	-9.71437e+006	-9.85810e+006	-1.77057e+007	1.25260e+000	9714370	9858100	17705700	65105.5
1090	-9.78022e+006	-9.87788e+006	-1.77207e+007	1.95373e+000	9780220	9877880	17720700	101936			94	0.5	89.3	-145.068	1090	-9.73684e+006	-9.87604e+006	-1.77565e+007	1.95373e+000	9736840	9876040	17756500	102081
1091	-9.77591e+006	-9.85155e+006	-1.76174e+007	1.88381e+000	9775910	9851550	17617400	97400.7			95.7	0.5	91.9	-28.323	1091	-9.73772e+006	-9.84722e+006	-1.76379e+007	1.88381e+000	9737720	9847220	17637900	97429
1092	-9.75352e+006	-9.79974e+006	-1.74280e+007	7.75979e-001	9753520	9799740	17428000	39434.2			97	0.5	97.4	64.7274	1092	-9.72207e+006	-9.79092e+006	-1.74234e+007	7.75979e-001	9722070	9790920	17423400	39369.5
1093	-9.75659e+006	-9.80797e+006	-1.74586e+007	1.03873e+000	9756590	9807970	17458600	52933.6			97.2	0.5	96.5	64.2467	1093	-9.72466e+006	-9.80028e+006	-1.74591e+007	1.03873e+000	9724660	9800280	17459100	52869.4
1094	-9.74914e+006	-9.79168e+006	-1.73995e+007	7.40649e-001	9749140	9791680	17399500	37539.2			96.9	0.5	98.3	65.0872	1094	-9.71940e+006	-9.78284e+006	-1.73931e+007	7.40649e-001	9719400	9782840	17393100	37474.1
1095	-9.74717e+006	-9.78490e+006	-1.73737e+007	8.51199e-001	9747170	9784900	17373700	43042.3			96	0.5	98.9	95.6038	1095	-9.71685e+006	-9.77462e+006	-1.73620e+007	8.51199e-001	9716850	9774620	17362000	42946.7
1096	-9.74871e+006	-9.77809e+006	-1.73444e+007	1.04374e+000	9748710	9778090	17344400	52647.3			93.8	0.5	99.4	157.428	1096	-9.71884e+006	-9.76573e+006	-1.73237e+007	1.04374e+000	9718840	9765730	17323700	52489.9
1097	-9.74663e+006	-9.77852e+006	-1.73482e+007	9.83171e-001	9746630	9778520	17348200	49604.4			95.1	0.5	99.6	132.384	1097	-9.71718e+006	-9.76711e+006	-1.73310e+007	9.83171e-001	9717180	9767110	17331000	49472.1
1098	-9.76799e+006	-9.77705e+006	-1.73208e+007	2.00397e+000	9767990	9777050	17320800	100953			90.1	0.5	98.7	422.279	1098	-9.74144e+006	-9.76177e+006	-1.72849e+007	2.00397e+000	9741440	9761770	17284900	100531
1099	-9.75797e+006	-9.77595e+006	-1.73263e+007	1.90156e+000	9757970	9775950	17326300	95801.2			91.6	0.5	99.2	349.34	1099	-9.73026e+006	-9.76203e+006	-1.72971e+007	1.90156e+000	9730260	9762030	17297100	95451.8
1100	-9.75199e+006	-9.77497e+006	-1.73283e+007	1.24136e+000	9751990	9774970	17328300	62536			93	0.5	99.7	190.598	1100	-9.72534e+006	-9.76287e+006	-1.73055e+007	1.24136e+000	9725340	9762870	17305500	62345.4
1101	-9.74601e+006	-9.77148e+006	-1.73200e+007	9.01874e-001	9746010	9771480	17320000	45390			94.2	0.5	100	132.692	1101	-9.71771e+006	-9.75952e+006	-1.72994e+007	9.01874e-001	9717710	9759520	17299400	45257.3
1102	-9.76681e+006	-9.78334e+006	-1.72636e+007	2.14498e+000	9766810	9783340	17263600	107586			88	0.5	99.4	587.543	1102	-9.74889e+006	-9.76389e+006	-1.72098e+007	2.14498e+000	9748890	9763890	17209800	106999
1103	-9.75756e+006	-9.80477e+006	-1.72044e+007	2.25237e+000	9757560	9804770	17204400	112489			85.7	0.5	100	757.594	1103	-9.73751e+006	-9.79644e+006	-1.71308e+007	2.25237e+000	9737510	9796440	17130800	111732
1104	-9.74869e+006	-9.82750e+006	-1.71454e+007	2.05303e+000	9748690	9827500	17145400	102103			83.4	0.5	101	801.517	1104	-9.72709e+006	-9.83158e+006	-1.70531e+007	2.05303e+000	9727090	9831580	17053100	101302
1105	-9.74675e+006	-9.85116e+006	-1.71138e+007	1.98271e+000	9746750	9851160	17113800	98430.9			81.5	0.5	100	885.411	1105	-9.72294e+006	-9.86341e+006	-1.70043e+007	1.98271e+000	9722940	9863410	17004300	97545.5
1106	-9.74506e+006	-9.90034e+006	-1.70577e+007	1.97829e+000	9745060	9900340	17057700	97932.9			77.3	0.5	99.7	1070.3	1106	-9.71785e+006	-9.92943e+006	-1.69174e+007	1.97829e+000	9717850	9929430	16917400	96862.6
1107	-9.75289e+006	-9.91849e+006	-1.70716e+007	1.79540e+000	9752890	9918490	17071600	89054			72.6	0.5	98.9	954.012	1107	-9.72657e+006	-9.95010e+006	-1.69324e+007	1.79540e+000	9726570	9950100	16932400	88100
1108	-9.75208e+006	-9.84925e+006	-1.71375e+007	5.58750e-001	9752080	9849250	17137500	27794			67.8	0.5	99.6	227.263	1108	-9.72995e+006	-9.85654e+006	-1.70398e+007	5.58750e-001	9729950	9856540	17039800	27566.8
1109	-9.74775e+006	-9.83446e+006	-1.71346e+007	6.36180e-001	9747750	9834460	17134600	31618.4			67.2	0.5	100	245.98	1109	-9.72651e+006	-9.83980e+006	-1.70425e+007	6.36180e-001	9726510	9839800	17042500	31372.4
1110	-9.74604e+006	-9.81902e+006	-1.71431e+007	8.94260e-001	9746040	9819020	17143100	44449.8			66.2	0.5	101	318.237	1110	-9.72610e+006	-9.82058e+006	-1.70600e+007	8.94260e-001	9726100	9820580	17060000	44131.5
1111	-9.75614e+006	-9.79796e+006	-1.72054e+007	9.29780e-001	9756140	9797960	17205400	46426.9			63.9	0.5	100	268.952	1111	-9.73861e+006	-9.78851e+006	-1.71432e+007	9.29780e-001	9738610	9788510	17143200	46158
1112	-9.76250e+006	-9.79097e+006	-1.72384e+007	9.70338e-001	9762500	9790970	17238400	48577.8			63	0.5	99.6	255.134	1112	-9.74592e+006	-9.77721e+006	-1.71844e+007	9.70338e-001	9745920	9777210	17184400	48322.6
1113	-9.77141e+006	-9.78331e+006	-1.73430e+007	9.84818e-001	9771410	9783310	17343000	49714.3			60.4	0.5	97.7	164.064	1113	-9.74469e+006	-9.77048e+006	-1.73173e+007	9.84818e-001	9744690	9770480	17317300	49550.2
1114	-9.76229e+006	-9.82807e+006	-1.75350e+007	1.46033e+000	9762290	9828070	17535000	74929.4			58.7	0.5	93.3	55.1697	1114	-9.72059e+006	-9.82038e+006	-1.75453e+007	1.46033e+000	9720590	9820380	17545300	74874.3
1115	-9.74526e+006	-9.87857e+006	-1.70803e+007	1.93998e+000	9745260	9878570	17080300	96138.2			79.4	0.5	100	975.712	1115	-9.71933e+006	-9.89999e+006	-1.69529e+007	1.93998e+000	9719330	9899990	16952900	95162.5
1116	-9.74752e+006	-9.89756e+006	-1.70706e+007	1.42984e+000	9747520	9897560	17070600	70853.8			71	0.5	98.9	776.066	1116	-9.71951e+006	-9.92072e+006	-1.69329e+007	1.42984e+000	9719510	9920720	16932900	70077.7
1117	-9.75123e+006	-9.88026e+006	-1.71030e+007	9.10682e-001	9751230	9880260	17103000	45222.4			69.8	0.5	99.3	429.301	1117	-9.72673e+006	-9.89847e+006	-1.69847e+007	9.10682e-001	9726730	9898470	16984700	44793.1
1118	-9.74980e+006	-9.86211e+006	-1.71153e+007	6.60113e-001	9749800	9862110	17115300	32790.2			68.8	0.5	99.5	294.927	1118	-9.72594e+006	-9.87402e+006	-1.70059e+007	6.60113e-001	9725940	9874020	17005900	32495.3
1119	-9.76928e+006	-9.78438e+006	-1.72727e+007	1.00072e+000	9769280	9784380	17272700	50235.2			62.2	0.5	99	234.697	1119	-9.75366e+006	-9.76551e+006	-1.72277e+007	1.00072e+000	9753660	9765510	17227700	50000.5
1120	-9.77617e+006	-9.77771e+006	-1.73075e+007	1.00411e+000	9776170	9777710	17307500	50544.7			61.3	0.5	98.4	202.706	1120	-9.75465e+006	-9.76184e+006	-1.72720e+007	1.00411e+000	9754650	9761840	17272000	50342
1121	-9.77298e+006	-9.84205e+006	-1.75815e+007	1.79347e+000	9772980	9842050	17581500	92432.2			96.4	0.5	92.9	5.26385	1121	-9.73705e+006	-9.83707e+006	-1.75970e+007	1.79347e+000	9737050	9837070	17597000	92426.9
1122	-9.76933e+006	-9.83159e+006	-1.75424e+007	1.58537e+000	9769330	9831590	17542400	81419.7			96.9	0.5	94.1	40.6405	1122	-9.73482e+006	-9.82556e+006	-1.75522e+007	1.58537e+000	9734820	9825560	17552200	81379.1
1123	-9.76297e+006	-9.81945e+006	-1.74991e+007	1.48893e+000	9762970	9819450	17499100	76161.8			97.2	0.5	95.3	70.3798	1123	-9.72991e+006	-9.81241e+006	-1.75034e+007	1.48893e+000	9729910	9812410	17503400	76091.4
1124	-9.75616e+006	-9.80516e+006	-1.74476e+007	1.47810e+000	9756160	9805160	17447600	75250.7			56.2	0.5	96.2	90.012	1124	-9.72425e+006	-9.79755e+006	-1.74483e+007	1.47810e+000	9724250	9797550	17448300	75160.7
1125	-9.75866e+006	-9.81262e+006	-1.74755e+007	1.90829e+000	9758660	9812620	17475500	97397			55.3	0.5	95.7	68.989	1125	-9.72719e+006	-9.80640e+006	-1.74816e+007	1.90829e+000	9727190	9806400	17481600	97328
1126	-9.75759e+006	-9.81852e+006	-1.75007e+007	2.36200e+000	9757590	9818520	17500700	120812			54.4	0.5	95	44.9719	1126	-9.72508e+006	-9.81312e+006	-1.75111e+007	2.36200e+000	9725080	9813120	17511100	120767
1127	-9.75510e+006	-9.79098e+006	-1.73906e+007	1.40972e+000	9755100	9790980	17390600	71412.2			57.2	0.5	97.6	141.333	1127	-9.72492e+006	-9.78139e+006	-1.73816e+007	1.40972e+000	9724920	9781390	17381600	71270.9
1128	-9.79099e+006	-9.87556e+006	-1.77004e+007	1.61906e+000	9790990	9875560	17700400	84362.3			53.9	0.5	89.5	-184.176	1128	-9.76421e+006	-9.87812e+006	-1.77377e+007	1.61906e+000	9764210	9878120	17737700	84546.5
1129	-9.77829e+006	-9.85748e+006	-1.76392e+007	1.87714e+000	9778290	9857480	17639200	97247.6			53.8	0.5	91.2	-129.737	1129	-9.74805e+006	-9.85718e+006	-1.76682e+007	1.87714e+000	9748050	9857180	17668200	97377.3
1130	-9.76963e+006	-9.84068e+006	-1.75792e+007	2.13555e+000	9769630	9840680	17579200	110026			53.7	0.5	92.9	-64.004	1130	-9.73858e+006	-9.83813e+006	-1.75999e+007	2.13555e+000	9738580	9838130	17599900	110090
1131	-9.76177e+006	-9.82394e+006	-1.75187e+007	2.11894e+000	9761770	9823940	17518700	108567			53.3	0.5	94.6	-1.25769	1131	-9.73152e+006	-9.81991e+006	-1.75325e+007	2.11894e+000	9731520	9819910	17532500	108568
1132	-9.80885e+006	-9.89078e+006	-1.77448e+007	1.36967e+000	9808850	9890780	17744800	71689.9			52.9	0.5	88.1	-193.65	1132	-9.78937e+006	-9.89583e+006	-1.77849e+007	1.36967e+000	9789370	9895830	17784900	71883.6
1133	-9.83110e+006	-9.90605e+006	-1.77849e+007	1.15577e+000	9831100	9906050	17784900	60754.6			52	0.5	86.8	-184.028	1133	-9.82011e+006	-9.91320e+006	-1.78251e+007	1.15577e+000	9820110	9913200	17825100	60938.6
1134	-9.85495e+006	-9.92308e+006	-1.78307e+007	1.47275e+000	9854950	9923080	17830700	77792.3			51.5	0.5	85.1	-265.541	1134	-9.85353e+006	-9.93264e+006	-1.78712e+007	1.47275e+000	9853530	9932640	17871200	78057.9
1135	-9.86125e+006	-9.94914e+006	-1.79309e+007	2.17862e+000	9861250	9949140	17930900	116094			54.6	0.5	83.2	-600.856	1135	-9.86596e+006	-9.96460e+006	-1.79894e+007	2.17862e+000	9865960	9964600	17989400	116695
1136	-9.77925e+006	-9.89129e+006	-1.77765e+007	1.59297e+000	9779250	9891290	17776500	83510.2			56.7	0.5	87.8	-268.88	1136	-9.74331e+006	-9.89554e+006	-1.78298e+007	1.59297e+000	9743310	9895540	17829800	83779.1
1137	-9.76587e+006	-9.86831e+006	-1.76959e+007	1.61120e+000	9765870	9868310	17695900	83839			57.4	0.5	89.8	-159.774	1137	-9.72401e+006	-9.86801e+006	-1.77366e+007	1.61120e+000	9724010	9868010	17736600	83998.8
1138	-9.76179e+006	-9.84606e+006	-1.76091e+007	1.83055e+000	9761790	9846060	17609100	94527.2			57.8	0.5	91.7	-46.3785	1138	-9.71884e+006	-9.84166e+006	-1.76340e+007	1.83055e+000	9718840	9841660	17634000	94573.6
1139	-9.76508e+006	-9.83135e+006	-1.75457e+007	1.44507e+000	9765080	9831350	17545700	74223.2			60.2	0.5	92.6	72.9838	1139	-9.71876e+006	-9.82236e+006	-1.75552e+007	1.44507e+000	9718760	9822360	17555200	74150.2
1140	-9.77665e+006	-9.82565e+006	-1.75108e+007	1.56376e+000	9776650	9825650	17510800	80113.6			62	0.5	92.6	165.223	1140	-9.73021e+006	-9.81360e+006	-1.75080e+007	1.56376e+000	9730210	9813600	17508000	79948.4
1141	-9.79620e+006	-9.83497e+006	-1.73321e+007	2.06199e+000	9796200	9834970	17332100	104258			65.3	0.5	94.3	645.175	1141	-9.77565e+006	-9.81173e+006	-1.72714e+007	2.06199e+000	9775650	9811730	17271400	103613
1142	-9.80369e+006	-9.81376e+006	-1.74352e+007	1.95429e+000	9803690	9813760	17435200	99574.2			63.9	0.5	93	406.481	1142	-9.76400e+006	-9.79697e+006	-1.74062e+007	1.95429e+000	9764000	9796970	17406200	99167.7
1143	-9.77172e+006	-9.90967e+006	-1.71574e+007	2.38513e+000	9771720	9909670	17157400	119146			69	0.5	96	1214.72	1143	-9.74447e+006	-9.92234e+006	-1.70333e+007	2.38513e+000	9744470	9922340	17033300	117931
1144	-9.78403e+006	-9.88187e+006	-1.72355e+007	2.34197e+000	9784030	9881870	17235500	117650			67.4	0.5	94.8	1025.23	1144	-9.75879e+006	-9.87735e+006	-1.71368e+007	2.34197e+000	9758790	9877350	17136800	116625
1145	-9.76317e+006	-9.95364e+006	-1.70784e+007	2.17933e+000	9763170	9953640	17078400	108320			71.5	0.5	96.2	1353.59	1145	-9.73170e+006	-9.98550e+006	-1.69180e+007	2.17933e+000	9731700	9985500	16918000	106967
1146	-9.76083e+006	-9.96407e+006	-1.70585e+007	1.94497e+000	9760830	9964070	17058500	96547.3			77.4	0.5	96.5	1290.78	1146	-9.72765e+006	-1.00021e+007	-1.68848e+007	1.94497e+000	9727650	10002100	16884800	95256.5
1147	-9.75947e+006	-9.98100e+006	-1.70359e+007	2.05910e+000	9759470	9981000	17035900	102085			75.6	0.5	96.4	1418.78	1147	-9.72553e+006	-1.00257e+007	-1.68526e+007	2.05910e+000	9725530	10025700	16852600	100667
1148	-9.76111e+006	-9.98671e+006	-1.70370e+007	2.25580e+000	9761110	9986710	17037000	111875			73.8	0.5	96	1567.47	1148	-9.72687e+006	-1.00314e+007	-1.68523e+007	2.25580e+000	9726870	10031400	16852300	110307
1149	-9.76857e+006	-9.95073e+006	-1.71034e+007	1.84648e+000	9768570	9950730	17103400	91964.4			79.4	0.5	95.6	1188.74	1149	-9.73539e+006	-9.97862e+006	-1.69399e+007	1.84648e+000	9735390	9978620	16939900	90775.7
1150	-9.76285e+006	-9.83719e+006	-1.75718e+007	1.76525e+000	9762850	9837190	17571800	90865.6			90.5	0.5	92.3	131.125	1150	-9.71146e+006	-9.82620e+006	-1.75782e+007	1.76525e+000	9711460	9826200	17578200	90734.5
1151	-9.77073e+006	-9.82803e+006	-1.75264e+007	1.77367e+000	9770730	9828030	17526400	90969.2			89	0.5	92.8	239.098	1151	-9.72077e+006	-9.81389e+006	-1.75186e+007	1.77367e+000	9720770	9813890	17518600	90730.1
1152	-9.78489e+006	-9.81959e+006	-1.74778e+007	1.33857e+000	9784890	9819590	17477800	68403.4			87.7	0.5	93.3	258.312	1152	-9.74062e+006	-9.80302e+006	-1.74543e+007	1.33857e+000	9740620	9803020	17454300	68145.1
1153	-9.79441e+006	-9.83633e+006	-1.73234e+007	1.80425e+000	9794410	9836330	17323400	91162.3			84.6	0.5	94.5	680.558	1153	-9.77037e+006	-9.81401e+006	-1.72475e+007	1.80425e+000	9770370	9814010	17247500	90481.8
1154	-9.78671e+006	-9.87202e+006	-1.72563e+007	1.80756e+000	9786710	9872020	17256300	90931.3			83	0.5	94.7	854.392	1154	-9.75900e+006	-9.86345e+006	-1.71516e+007	1.80756e+000	9759000	9863450	17151600	90076.9
1155	-9.77987e+006	-9.91889e+006	-1.71815e+007	1.84691e+000	9779870	9918890	17181500	92488.1			81.3	0.5	94.7	1055.66	1155	-9.74877e+006	-9.92886e+006	-1.70444e+007	1.84691e+000	9748770	9928860	17044400	91432.4
1156	-9.80174e+006	-9.80980e+006	-1.74209e+007	1.76210e+000	9801740	9809800	17420900	89663.8			86.3	0.5	93.4	506.189	1156	-9.76067e+006	-9.78839e+006	-1.73745e+007	1.76210e+000	9760670	9788390	17374500	89157.6
1157	-9.76067e+006	-9.85667e+006	-1.76536e+007	1.80015e+000	9760670	9856670	17653600	93311.2			91.4	0.5	90.7	-2.29432	1157	-9.70657e+006	-9.84940e+006	-1.76780e+007	1.80015e+000	9706570	9849400	17678000	93313.5
1158	-9.76839e+006	-9.87643e+006	-1.77266e+007	1.74771e+000	9768390	9876430	17726600	91192			92.4	0.5	89.1	-132.293	1158	-9.71771e+006	-9.87364e+006	-1.77659e+007	1.74771e+000	9717710	9873640	17765900	91324.3
1159	-9.78899e+006	-9.89117e+006	-1.77662e+007	2.25744e+000	9788990	9891170	17766200	118284			94.2	0.5	88.1	-257.095	1159	-9.74877e+006	-9.89187e+006	-1.78093e+007	2.25744e+000	9748770	9891870	17809300	118541
1160	-9.81368e+006	-9.90432e+006	-1.77953e+007	2.31067e+000	9813680	9904320	17795300	121491			95.8	0.5	87	-317.309	1160	-9.78580e+006	-9.90798e+006	-1.78381e+007	2.31067e+000	9785800	9907980	17838100	121808
1161	-9.82263e+006	-9.90265e+006	-1.77795e+007	2.17077e+000	9822630	9902650	17779500	114020			97.2	0.5	87.2	-263.796	1161	-9.79986e+006	-9.90615e+006	-1.78166e+007	2.17077e+000	9799860	9906150	17816600	114283
1162	-9.84258e+006	-9.91982e+006	-1.78297e+007	2.06197e+000	9842580	9919820	17829700	108855			97.3	0.5	85.6	-317.485	1162	-9.82832e+006	-9.92620e+006	-1.78701e+007	2.06197e+000	9828320	9926200	17870100	109172
1163	-9.86590e+006	-9.93656e+006	-1.78748e+007	2.08395e+000	9865900	9936560	17874800	110538			97.6	0.5	84.1	-372.639	1163	-9.86150e+006	-9.94560e+006	-1.79162e+007	2.08395e+000	9861500	9945600	17916200	110911
1164	-9.89174e+006	-9.95306e+006	-1.79164e+007	2.13877e+000	9891740	9953060	17916400	113962			97.8	0.5	82.5	-420.027	1164	-9.89827e+006	-9.96452e+006	-1.79567e+007	2.13877e+000	9898270	9964520	17956700	114382
1165	-9.91491e+006	-9.96901e+006	-1.79584e+007	1.47752e+000	9914910	9969010	17958400	79079.3			97.9	0.5	81.1	-316.456	1165	-9.93088e+006	-9.98266e+006	-1.79983e+007	1.47752e+000	9930880	9982660	17998300	79395.7
1166	-9.93464e+006	-9.98165e+006	-1.79903e+007	1.11204e+000	9934640	9981650	17990300	59724.4			98	0.5	79.8	-266.358	1166	-9.96037e+006	-9.99797e+006	-1.80313e+007	1.11204e+000	9960370	9997970	18031300	59990.7
1167	-9.92489e+006	-9.97044e+006	-1.79543e+007	1.27552e+000	9924890	9970440	17954300	68270			98.7	0.5	80.6	-269.429	1167	-9.94610e+006	-9.98467e+006	-1.79912e+007	1.27552e+000	9946100	9984670	17991200	68539.4
1168	-9.89543e+006	-9.94915e+006	-1.78967e+007	1.97681e+000	9895430	9949150	17896700	105170			99.1	0.5	82.7	-346.926	1168	-9.90320e+006	-9.95965e+006	-1.79319e+007	1.97681e+000	9903200	9959650	17931900	105517
1169	-9.87087e+006	-9.93299e+006	-1.78553e+007	1.92928e+000	9870870	9932990	17855300	102183			98.8	0.5	84.2	-297.997	1169	-9.86842e+006	-9.94102e+006	-1.78905e+007	1.92928e+000	9868420	9941020	17890500	102481
1170	-9.80838e+006	-9.88530e+006	-1.77229e+007	2.51182e+000	9808380	9885300	17722900	131222			97.5	0.5	88.8	-203.488	1170	-9.78114e+006	-9.88603e+006	-1.77531e+007	2.51182e+000	9781140	9886030	17753100	131425
1171	-9.78745e+006	-9.86262e+006	-1.76511e+007	2.56267e+000	9787450	9862620	17651100	132946			96.9	0.5	91	-95.761	1171	-9.75365e+006	-9.86010e+006	-1.76746e+007	2.56267e+000	9753650	9860100	17674600	133042
1172	-9.74892e+006	-9.79162e+006	-1.73994e+007	5.12478e-001	9748920	9791620	17399400	25974.1			97.8	0.5	98.4	43.2878	1172	-9.72046e+006	-9.78312e+006	-1.73932e+007	5.12478e-001	9720460	9783120	17393200	25930.8
1173	-9.75246e+006	-9.79809e+006	-1.74223e+007	7.64855e-001	9752460	9798090	17422300	38848			97.9	0.5	97.7	57.6313	1173	-9.72284e+006	-9.78995e+006	-1.74187e+007	7.64855e-001	9722840	9789950	17418700	38790.4
1174	-9.75767e+006	-9.80672e+006	-1.74524e+007	8.37633e-001	9757670	9806720	17452400	42664.6			98.1	0.5	96.8	50.4102	1174	-9.72768e+006	-9.79939e+006	-1.74524e+007	8.37633e-001	9727680	9799390	17452400	42614.2
1175	-9.74570e+006	-9.78481e+006	-1.73748e+007	6.70437e-001	9745700	9784810	17374800	33903			97.1	0.5	99.1	67.9855	1175	-9.71644e+006	-9.77527e+006	-1.73651e+007	6.70437e-001	9716440	9775270	17365100	33835
1176	-9.74567e+006	-9.78595e+006	-1.73795e+007	4.97933e-001	9745670	9785950	17379500	25190			97.9	0.5	99	46.7707	1176	-9.71794e+006	-9.77704e+006	-1.73708e+007	4.97933e-001	9717940	9777040	17370800	25143.2
1177	-9.74749e+006	-9.78932e+006	-1.73915e+007	5.25373e-001	9747490	9789320	17391500	26607.8			98.5	0.5	98.7	48.2034	1177	-9.71888e+006	-9.78042e+006	-1.73837e+007	5.25373e-001	9718880	9780420	17383700	26559.6
1178	-9.74329e+006	-9.77789e+006	-1.73490e+007	8.88457e-001	9743290	9777890	17349000	44822.9			96.3	0.5	99.8	105.237	1178	-9.71491e+006	-9.76752e+006	-1.73350e+007	8.88457e-001	9714910	9767520	17335000	44717.7
1179	-9.76652e+006	-9.76818e+006	-1.72776e+007	2.30692e+000	9766520	9768180	17277600	115779			89.7	0.5	99.9	527.989	1179	-9.74629e+006	-9.75081e+006	-1.72353e+007	2.30692e+000	9746290	9750810	17235300	115251
1180	-9.75624e+006	-9.76594e+006	-1.72872e+007	1.92232e+000	9756240	9765940	17287200	96511.1			91.4	0.5	100	382.605	1180	-9.73185e+006	-9.75158e+006	-1.72529e+007	1.92232e+000	9731850	9751580	17252900	96128.5
1181	-9.74724e+006	-9.76609e+006	-1.72968e+007	1.27115e+000	9747240	9766090	17296800	63849.1			92.9	0.5	101	218.435	1181	-9.72117e+006	-9.75304e+006	-1.72695e+007	1.27115e+000	9721170	9753040	17269500	63630.7
1182	-9.74168e+006	-9.77081e+006	-1.73216e+007	1.02809e+000	9741680	9770810	17321600	51740.5			95.5	0.5	100	137.678	1182	-9.71473e+006	-9.75975e+006	-1.73034e+007	1.02809e+000	9714730	9759750	17303400	51602.9
1183	-9.74231e+006	-9.76477e+006	-1.72963e+007	1.17730e+000	9742310	9764770	17296300	59120.8			94.4	0.5	101	184.676	1183	-9.71520e+006	-9.75241e+006	-1.72729e+007	1.17730e+000	9715200	9752410	17272900	58936.2
1184	-9.75742e+006	-9.78396e+006	-1.72246e+007	2.24028e+000	9757420	9783960	17224600	111988			87.5	0.5	101	642.538	1184	-9.73938e+006	-9.76946e+006	-1.71654e+007	2.24028e+000	9739380	9769460	17165400	111345
1185	-9.74877e+006	-9.80330e+006	-1.71699e+007	2.18718e+000	9748770	9803300	17169900	108899			85.2	0.5	101	752.662	1185	-9.72877e+006	-9.79910e+006	-1.70924e+007	2.18718e+000	9728770	9799100	17092400	108147
1186	-9.74067e+006	-9.82078e+006	-1.71193e+007	2.03536e+000	9740670	9820780	17119300	100967			83.1	0.5	102	790.518	1186	-9.71938e+006	-9.82658e+006	-1.70265e+007	2.03536e+000	9719380	9826580	17026500	100176
1187	-9.74017e+006	-9.84367e+006	-1.70944e+007	1.94120e+000	9740170	9843670	17094400	96177.6			81.2	0.5	101	845.335	1187	-9.71718e+006	-9.85750e+006	-1.69866e+007	1.94120e+000	9717180	9857500	16986600	95332.3
1188	-9.73744e+006	-9.89055e+006	-1.70364e+007	1.93870e+000	9737440	9890550	17036400	95756.2			75.6	0.5	101	1030.25	1188	-9.71076e+006	-9.91983e+006	-1.68981e+007	1.93870e+000	9710760	9919830	16898100	94725.9
1189	-9.74057e+006	-9.88612e+006	-1.70536e+007	2.24163e+000	9740570	9886120	17053600	110864			77.3	0.5	101	1141.02	1189	-9.71498e+006	-9.91360e+006	-1.69216e+007	2.24163e+000	9714980	9913600	16921600	109723
1190	-9.74087e+006	-9.89629e+006	-1.70447e+007	1.11546e+000	9740870	9896290	17044700	55147.8			73.6	0.5	100	590.653	1190	-9.71436e+006	-9.92576e+006	-1.69068e+007	1.11546e+000	9714360	9925760	16906800	54557.1
1191	-9.74488e+006	-9.89810e+006	-1.70592e+007	9.47890e-001	9744880	9898100	17059200	46925.9			72.5	0.5	99.8	491.112	1191	-9.71884e+006	-9.92616e+006	-1.69248e+007	9.47890e-001	9718840	9926160	16924800	46434.8
1192	-9.74717e+006	-9.84636e+006	-1.71203e+007	8.71969e-001	9747170	9846360	17120300	43304.5			68.1	0.5	100	356.508	1192	-9.72516e+006	-9.85575e+006	-1.70210e+007	8.71969e-001	9725160	9855750	17021000	42948
1193	-9.75199e+006	-9.78868e+006	-1.71977e+007	9.30128e-001	9751990	9788680	17197700	46395.6			63.4	0.5	101	254.117	1193	-9.73524e+006	-9.77833e+006	-1.71396e+007	9.30128e-001	9735240	9778330	17139600	46141.5
1194	-9.74344e+006	-9.82975e+006	-1.71217e+007	1.00323e+000	9743440	9829750	17121700	49795.3			67.3	0.5	101	374.909	1194	-9.72315e+006	-9.83685e+006	-1.70317e+007	1.00323e+000	9723150	9836850	17031700	49420.4
1195	-9.74749e+006	-9.78008e+006	-1.71879e+007	9.22332e-001	9747490	9780080	17187900	45951.4			62.9	0.5	102	241.374	1195	-9.73133e+006	-9.76935e+006	-1.71326e+007	9.22332e-001	9731330	9769350	17132600	45710
1196	-9.75823e+006	-9.78228e+006	-1.72296e+007	9.85220e-001	9758230	9782280	17229600	49267.7			62.5	0.5	100	245.523	1196	-9.74236e+006	-9.76816e+006	-1.71789e+007	9.85220e-001	9742360	9768160	17178900	49022.1
1197	-9.76611e+006	-9.77850e+006	-1.73286e+007	1.01010e+000	9766110	9778500	17328600	50915.9			59.8	0.5	98.5	165.131	1197	-9.74045e+006	-9.76597e+006	-1.73031e+007	1.01010e+000	9740450	9765970	17303100	50750.8
1198	-9.75706e+006	-9.78101e+006	-1.73479e+007	9.66121e-001	9757060	9781010	17347900	48763.2			58.4	0.5	98.4	131.18	1198	-9.72929e+006	-9.76974e+006	-1.73297e+007	9.66121e-001	9729290	9769740	17329700	48632.1
1199	-1.01035e+007	-1.01592e+007	-1.85472e+007	2.03529e+000	10103500	10159200	18547200	115260			96.5	0.5	54.4	-176.288	1199	-1.00811e+007	-1.01606e+007	-1.85754e+007	2.03529e+000	10081100	10160600	18575400	115437
1200	-1.00838e+007	-1.01481e+007	-1.85213e+007	1.75053e+000	10083800	10148100	18521300	98850.4			96.1	0.5	55.9	-189.955	1200	-1.00600e+007	-1.01504e+007	-1.85548e+007	1.75053e+000	10060000	10150400	18554800	99040.4
1201	-1.00650e+007	-1.01377e+007	-1.84977e+007	1.61113e+000	10065000	10137700	18497700	90738			95.8	0.5	57.4	-217.893	1201	-1.00400e+007	-1.01413e+007	-1.85374e+007	1.61113e+000	10040000	10141300	18537400	90955.9
1202	-9.98803e+006	-1.01042e+007	-1.84377e+007	2.20645e+000	9988030	10104200	18437700	123299			93.1	0.5	62.8	-606.233	1202	-9.95827e+006	-1.01144e+007	-1.85092e+007	2.20645e+000	9958270	10114400	18509200	123906
1203	-9.97793e+006	-1.00972e+007	-1.84195e+007	2.05501e+000	9977930	10097200	18419500	114619			93.4	0.5	64.3	-643.264	1203	-9.95600e+006	-1.01106e+007	-1.84958e+007	2.05501e+000	9956000	10110600	18495800	115263
1204	-9.96245e+006	-1.00959e+007	-1.84295e+007	1.46806e+000	9962450	10095900	18429500	81904.6			92.3	0.5	64.8	-524.796	1204	-9.93683e+006	-1.01110e+007	-1.85168e+007	1.46806e+000	9936830	10111000	18516800	82429.4
1205	-1.00150e+007	-1.01160e+007	-1.84590e+007	1.38388e+000	10015000	10116000	18459000	77546.9			92.1	0.5	59.9	-243.208	1205	-9.97533e+006	-1.01196e+007	-1.85137e+007	1.38388e+000	9975330	10119600	18513700	77790.1
1206	-1.00254e+007	-1.01178e+007	-1.84563e+007	1.28471e+000	10025400	10117800	18456300	72000.7			91	0.5	59.1	-163.942	1206	-9.98145e+006	-1.01184e+007	-1.85026e+007	1.28471e+000	9981450	10118400	18502600	72164.7
1207	-1.00465e+007	-1.01200e+007	-1.84441e+007	1.25468e+000	10046500	10120000	18444100	70300.3			89.7	0.5	58.1	-84.8838	1207	-1.00030e+007	-1.01176e+007	-1.84775e+007	1.25468e+000	10003000	10117600	18477500	70385.2
1208	-1.01046e+007	-1.01264e+007	-1.84120e+007	1.53085e+000	10104600	10126400	18412000	85727.8			87.7	0.5	56.1	106.553	1208	-1.00733e+007	-1.01185e+007	-1.84109e+007	1.53085e+000	10073300	10118500	18410900	85621.2
1209	-1.00746e+007	-1.01198e+007	-1.84149e+007	1.46406e+000	10074600	10119800	18414900	81916.9			88.2	0.5	57.2	27.2632	1209	-1.00357e+007	-1.01135e+007	-1.84280e+007	1.46406e+000	10035700	10113500	18428000	81889.6
1210	-1.01093e+007	-1.01491e+007	-1.84999e+007	1.47522e+000	10109300	10149100	18499900	83233.3			91	0.5	54.4	-19.2421	1210	-1.00822e+007	-1.01460e+007	-1.85146e+007	1.47522e+000	10082200	10146000	18514600	83252.6
1211	-1.01138e+007	-1.01448e+007	-1.84779e+007	1.48372e+000	10113800	10144800	18477900	83573.7			89.8	0.5	54.6	27.8465	1211	-1.00865e+007	-1.01401e+007	-1.84859e+007	1.48372e+000	10086500	10140100	18485900	83545.8
1212	-1.01210e+007	-1.01395e+007	-1.84492e+007	1.44156e+000	10121000	10139500	18449200	81026.8			88.5	0.5	54.8	85.6874	1212	-1.00947e+007	-1.01328e+007	-1.84481e+007	1.44156e+000	10094700	10132800	18448100	80941.1
1213	-1.01318e+007	-1.01331e+007	-1.84122e+007	1.53955e+000	10131800	10133100	18412200	86303			87.2	0.5	55	172.677	1213	-1.01080e+007	-1.01240e+007	-1.83987e+007	1.53955e+000	10108000	10124000	18398700	86130.4
1214	-1.01155e+007	-1.01194e+007	-1.83727e+007	1.60863e+000	10115500	10119400	18372700	89825			86.5	0.5	56.4	199.634	1214	-1.00867e+007	-1.01090e+007	-1.83588e+007	1.60863e+000	10086700	10109000	18358800	89625.4
1215	-1.01267e+007	-1.01515e+007	-1.83664e+007	1.83901e+000	10126700	10151500	18366400	102773			85.8	0.5	55.2	324.404	1215	-1.01150e+007	-1.01337e+007	-1.83364e+007	1.83901e+000	10115000	10133700	18336400	102449
1216	-1.01302e+007	-1.01609e+007	-1.85274e+007	1.22322e+000	10130200	10160900	18527400	69225.8			91.5	0.5	53	-0.670365	1216	-1.01075e+007	-1.01578e+007	-1.85375e+007	1.22322e+000	10107500	10157800	18537500	69226.4
1217	-1.01474e+007	-1.01723e+007	-1.85570e+007	1.16316e+000	10147400	10172300	18557000	66029.9			92	0.5	51.7	5.50136	1217	-1.01278e+007	-1.01694e+007	-1.85646e+007	1.16316e+000	10127800	10169400	18564600	66024.4
1218	-1.01202e+007	-1.01695e+007	-1.85727e+007	1.87392e+000	10120200	10169500	18572700	106411			97	0.5	53	-140.477	1218	-1.00996e+007	-1.01706e+007	-1.85976e+007	1.87392e+000	10099600	10170600	18597600	106552
1219	-1.01326e+007	-1.01757e+007	-1.85853e+007	1.73198e+000	10132600	10175700	18585300	98498.4			96.1	0.5	52.1	-112.381	1219	-1.01136e+007	-1.01764e+007	-1.86074e+007	1.73198e+000	10113600	10176400	18607400	98610.8
1220	-1.01351e+007	-1.01790e+007	-1.85965e+007	1.39964e+000	10135100	10179000	18596500	79679			97.8	0.5	51.9	-100.882	1220	-1.01172e+007	-1.01803e+007	-1.86196e+007	1.39964e+000	10117200	10180300	18619600	79779.9
1221	-1.01152e+007	-1.01670e+007	-1.85672e+007	1.63859e+000	10115200	10167000	18567200	92988.7			98.2	0.5	53.5	-140.073	1221	-1.00961e+007	-1.01688e+007	-1.85937e+007	1.63859e+000	10096100	10168800	18593700	93128.8
1222	-1.01296e+007	-1.01763e+007	-1.85909e+007	1.44809e+000	10129600	10176300	18590900	82382.6			98.8	0.5	52.4	-113.683	1222	-1.01119e+007	-1.01779e+007	-1.86153e+007	1.44809e+000	10111900	10177900	18615300	82496.3
1223	-1.00996e+007	-1.01572e+007	-1.85428e+007	1.82642e+000	10099600	10157200	18542800	103380			97.7	0.5	54.9	-184.097	1223	-1.00788e+007	-1.01596e+007	-1.85733e+007	1.82642e+000	10078800	10159600	18573300	103564
1224	-9.99532e+006	-1.00990e+007	-1.84093e+007	2.22157e+000	9995320	10099000	18409300	123882			94.7	0.5	64.1	-661.035	1224	-9.98131e+006	-1.01126e+007	-1.84790e+007	2.22157e+000	9981310	10112600	18479000	124543
1225	-9.98835e+006	-1.00914e+007	-1.83851e+007	1.82974e+000	9988350	10091400	18385100	101800			94.5	0.5	65.8	-603.219	1225	-9.98437e+006	-1.01081e+007	-1.84574e+007	1.82974e+000	9984370	10108100	18457400	102403
1226	-1.00067e+007	-1.01060e+007	-1.84266e+007	2.23682e+000	10006700	10106000	18426600	124965			95.1	0.5	62.5	-537.1	1226	-9.98569e+006	-1.01157e+007	-1.84870e+007	2.23682e+000	9985690	10115700	18487000	125502
1227	-1.00261e+007	-1.01154e+007	-1.84455e+007	1.88148e+000	10026100	10115400	18445500	105354			95.8	0.5	60.9	-398.462	1227	-1.00038e+007	-1.01234e+007	-1.85004e+007	1.88148e+000	10003800	10123400	18500400	105753
1228	-1.00441e+007	-1.01250e+007	-1.84668e+007	1.75786e+000	10044100	10125000	18466800	98671.9			96.3	0.5	59.4	-309.238	1228	-1.00212e+007	-1.01310e+007	-1.85143e+007	1.75786e+000	10021200	10131000	18514300	98981.1
1229	-1.00006e+007	-1.00897e+007	-1.83658e+007	1.84174e+000	10000600	10089700	18365800	102348			95.7	0.5	65.9	-566.134	1229	-1.00029e+007	-1.01061e+007	-1.84307e+007	1.84174e+000	10002900	10106100	18430700	102914
1230	-1.00057e+007	-1.00967e+007	-1.83894e+007	1.92725e+000	10005700	10096700	18389400	107332			95.9	0.5	64.4	-535.534	1230	-9.99879e+006	-1.01103e+007	-1.84519e+007	1.92725e+000	9998790	10110300	18451900	107867
1231	-9.99933e+006	-1.00825e+007	-1.83379e+007	1.64583e+000	9999330	10082500	18337900	91243			95.6	0.5	67.4	-548.945	1231	-1.00128e+007	-1.01019e+007	-1.84036e+007	1.64583e+000	10012800	10101900	18403600	91792
1232	-1.00098e+007	-1.00865e+007	-1.83437e+007	1.76878e+000	10009800	10086500	18343700	98144.8			96.9	0.5	66.3	-505.845	1232	-1.00178e+007	-1.01026e+007	-1.84016e+007	1.76878e+000	10017800	10102600	18401600	98650.7
1233	-1.00125e+007	-1.00646e+007	-1.82515e+007	1.23521e+000	10012500	10064600	18251500	68017.1			96.3	0.5	70.6	-410.438	1233	-1.00535e+007	-1.00877e+007	-1.83051e+007	1.23521e+000	10053500	10087700	18305100	68427.6
1234	-1.00116e+007	-1.00563e+007	-1.82185e+007	1.59297e+000	10011600	10056300	18218500	87471.4			97.2	0.5	71.3	-486.943	1234	-1.00533e+007	-1.00782e+007	-1.82661e+007	1.59297e+000	10053300	10078200	18266100	87958.4
1235	-1.00017e+007	-1.00760e+007	-1.83087e+007	1.41667e+000	10001700	10076000	18308700	78353.5			95.5	0.5	68.8	-492.674	1235	-1.00277e+007	-1.00978e+007	-1.83721e+007	1.41667e+000	10027700	10097800	18372100	78846.2
1236	-9.98915e+006	-1.00852e+007	-1.83592e+007	1.61014e+000	9989150	10085200	18359200	89390.5			94.4	0.5	67.3	-590.819	1236	-9.99863e+006	-1.01058e+007	-1.84337e+007	1.61014e+000	9998630	10105800	18433700	89981.3
1237	-9.97536e+006	-1.00922e+007	-1.84013e+007	1.71998e+000	9975360	10092200	18401300	95778			93.4	0.5	65.9	-624.126	1237	-9.96656e+006	-1.01099e+007	-1.84827e+007	1.71998e+000	9966560	10109900	18482700	96402.1
1238	-1.00818e+007	-1.01465e+007	-1.85169e+007	1.79247e+000	10081800	10146500	18516900	101174			97.2	0.5	56.3	-215.643	1238	-1.00600e+007	-1.01498e+007	-1.85520e+007	1.79247e+000	10060000	10149800	18552000	101390
1239	-1.00632e+007	-1.01356e+007	-1.84911e+007	1.73369e+000	10063200	10135600	18491100	97580.3			96.8	0.5	57.9	-257.274	1239	-1.00407e+007	-1.01403e+007	-1.85325e+007	1.73369e+000	10040700	10140300	18532500	97837.6
1240	-9.93378e+006	-1.00942e+007	-1.84513e+007	4.56252e-001	9933780	10094200	18451300	25474.8			90.4	0.5	64.6	-175.152	1240	-9.89057e+006	-1.01082e+007	-1.85515e+007	4.56252e-001	9890570	10108200	18551500	25650
1241	-9.95075e+006	-1.00963e+007	-1.84428e+007	9.91474e-001	9950750	10096300	18442800	55353.6			91	0.5	64.1	-336.967	1241	-9.91124e+006	-1.01085e+007	-1.85322e+007	9.91474e-001	9911240	10108500	18532200	55690.5
1242	-9.94469e+006	-1.00941e+007	-1.84398e+007	1.11876e+000	9944690	10094100	18439800	62430.5			91.3	0.5	65.2	-433.258	1242	-9.91289e+006	-1.01098e+007	-1.85360e+007	1.11876e+000	9912890	10109800	18536000	62863.8
1243	-9.92550e+006	-1.00921e+007	-1.84510e+007	7.23741e-001	9925500	10092100	18451000	40397			90.4	0.5	65.3	-295.133	1243	-9.88598e+006	-1.01078e+007	-1.85547e+007	7.23741e-001	9885980	10107800	18554700	40692.1
1244	-1.00112e+007	-1.00499e+007	-1.81929e+007	1.69115e+000	10011200	10049900	18192900	92661.4			98	0.5	71.8	-485.433	1244	-1.00530e+007	-1.00708e+007	-1.82365e+007	1.69115e+000	10053000	10070800	18236500	93146.8
1245	-1.01249e+007	-1.02451e+007	-1.82654e+007	1.37874e+000	10124900	10245100	18265400	76675.7			82	0.5	54	522.83	1245	-1.01067e+007	-1.02599e+007	-1.81763e+007	1.37874e+000	10106700	10259900	18176300	76152.9
1246	-1.01257e+007	-1.02678e+007	-1.82460e+007	8.69240e-001	10125700	10267800	18246000	48304.8			80.9	0.5	53.4	376.496	1246	-1.01057e+007	-1.02910e+007	-1.81411e+007	8.69240e-001	10105700	10291000	18141100	47928.3
1247	-1.01197e+007	-1.02823e+007	-1.82070e+007	8.03814e-001	10119700	10282300	18207000	44549.3			80.2	0.5	53.8	383.248	1247	-1.00980e+007	-1.03110e+007	-1.80897e+007	8.03814e-001	10098000	10311000	18089700	44166
1248	-1.01259e+007	-1.02886e+007	-1.82262e+007	8.58047e-001	10125900	10288600	18226200	47642.3			79.9	0.5	53.1	403.449	1248	-1.01050e+007	-1.03197e+007	-1.81093e+007	8.58047e-001	10105000	10319700	18109300	47238.8
1249	-1.01267e+007	-1.03116e+007	-1.82063e+007	1.30899e+000	10126700	10311600	18206300	72624.6			78.6	0.5	53	651.951	1249	-1.01054e+007	-1.03521e+007	-1.80787e+007	1.30899e+000	10105400	10352100	18078700	71972.7
1250	-1.01148e+007	-1.03056e+007	-1.81636e+007	1.36655e+000	10114800	10305600	18163600	75532.6			78.9	0.5	53.9	744.497	1250	-1.00906e+007	-1.03438e+007	-1.80265e+007	1.36655e+000	10090600	10343800	18026500	74788.1
1251	-1.00193e+007	-1.01135e+007	-1.84447e+007	1.16660e+000	10019300	10113500	18444700	65303.5			90.1	0.5	59.4	-140.645	1251	-9.97187e+006	-1.01133e+007	-1.84910e+007	1.16660e+000	9971870	10113300	18491000	65444.2
1252	-1.00439e+007	-1.01138e+007	-1.84214e+007	1.46624e+000	10043900	10113800	18421400	81990.7			88.7	0.5	58.4	-61.7875	1252	-9.99762e+006	-1.01097e+007	-1.84506e+007	1.46624e+000	9997620	10109700	18450600	82052.5
1253	-1.00792e+007	-1.01128e+007	-1.83818e+007	1.50126e+000	10079200	10112800	18381800	83780.8			87.1	0.5	57.6	89.9902	1253	-1.00403e+007	-1.01043e+007	-1.83861e+007	1.50126e+000	10040300	10104300	18386100	83690.8
1254	-1.01201e+007	-1.02069e+007	-1.82841e+007	1.89335e+000	10120100	10206900	18284100	105306			83.2	0.5	54.7	620.451	1254	-1.01029e+007	-1.02075e+007	-1.82128e+007	1.89335e+000	10102900	10207500	18212800	104686
1255	-1.01179e+007	-1.01695e+007	-1.83123e+007	1.97862e+000	10117900	10169500	18312300	110152			84.4	0.5	55.6	491.37	1255	-1.01031e+007	-1.01572e+007	-1.82642e+007	1.97862e+000	10103100	10157200	18264200	109661
1256	-1.01113e+007	-1.01273e+007	-1.83276e+007	1.64886e+000	10111300	10127300	18327600	91766.3			85.3	0.5	56.7	300.271	1256	-1.00982e+007	-1.01014e+007	-1.82999e+007	1.64886e+000	10098200	10101400	18299900	91466.1
1257	-1.01184e+007	-1.03426e+007	-1.81413e+007	1.54043e+000	10118400	10342600	18141300	85107.6			75.3	0.5	53.4	902.027	1257	-1.00939e+007	-1.03959e+007	-1.79877e+007	1.54043e+000	10093900	10395900	17987700	84205.6
1258	-1.01289e+007	-1.03357e+007	-1.81910e+007	1.47139e+000	10128900	10335700	18191000	81607.1			75.3	0.5	52.5	801.566	1258	-1.01062e+007	-1.03854e+007	-1.80486e+007	1.47139e+000	10106200	10385400	18048600	80805.5
1259	-1.01363e+007	-1.03267e+007	-1.82305e+007	1.21135e+000	10136300	10326700	18230500	67381.3			76.9	0.5	52	612.626	1259	-1.01152e+007	-1.03718e+007	-1.80992e+007	1.21135e+000	10115200	10371800	18099200	66768.7
1260	-1.01362e+007	-1.03123e+007	-1.82441e+007	1.08650e+000	10136200	10312300	18244100	60471.5			78.3	0.5	52.2	518.245	1260	-1.01159e+007	-1.03518e+007	-1.81219e+007	1.08650e+000	10115900	10351800	18121900	59953.2
1261	-1.01321e+007	-1.01569e+007	-1.85091e+007	1.36560e+000	10132100	10156900	18509100	77171.6			90.4	0.5	53.3	28.4235	1261	-1.01093e+007	-1.01527e+007	-1.85147e+007	1.36560e+000	10109300	10152700	18514700	77143.2
1262	-1.01364e+007	-1.01521e+007	-1.84851e+007	1.47212e+000	10136400	10152100	18485100	83038.8			89.3	0.5	53.5	72.0598	1262	-1.01146e+007	-1.01465e+007	-1.84843e+007	1.47212e+000	10114600	10146500	18484300	82966.7
1263	-1.01437e+007	-1.01466e+007	-1.84554e+007	1.42105e+000	10143700	10146600	18455400	79982			88.1	0.5	53.7	122.647	1263	-1.01235e+007	-1.01393e+007	-1.84459e+007	1.42105e+000	10123500	10139300	18445900	79859.4
1264	-1.01408e+007	-1.01550e+007	-1.84202e+007	1.44920e+000	10140800	10155000	18420200	81362.3			86.8	0.5	53.9	193.438	1264	-1.01315e+007	-1.01381e+007	-1.83991e+007	1.44920e+000	10131500	10138100	18399100	81168.9
1265	-1.01337e+007	-1.01742e+007	-1.83720e+007	1.78572e+000	10133700	10174200	18372000	99926			85.3	0.5	54	385.378	1265	-1.01207e+007	-1.01628e+007	-1.83307e+007	1.78572e+000	10120700	10162800	18330700	99540.6
1266	-1.01502e+007	-1.01689e+007	-1.85400e+007	1.24058e+000	10150200	10168900	18540000	70333			91	0.5	51.9	29.1441	1266	-1.01312e+007	-1.01650e+007	-1.85434e+007	1.24058e+000	10131200	10165000	18543400	70303.9
1267	-1.01640e+007	-1.01804e+007	-1.85734e+007	1.29199e+000	10164000	10180400	18573400	73487.4			91.8	0.5	50.6	20.8438	1267	-1.01476e+007	-1.01773e+007	-1.85772e+007	1.29199e+000	10147600	10177300	18577200	73466.6
1268	-1.01799e+007	-1.01928e+007	-1.86081e+007	1.11631e+000	10179900	10192800	18608100	63714.2			92.5	0.5	49.3	15.255	1268	-1.01663e+007	-1.01902e+007	-1.86112e+007	1.11631e+000	10166300	10190200	18611200	63699
1269	-1.01805e+007	-1.01965e+007	-1.86225e+007	1.00379e+000	10180500	10196500	18622500	57361.5			93.3	0.5	49	3.27026	1269	-1.01671e+007	-1.01945e+007	-1.86277e+007	1.00379e+000	10167100	10194500	18627700	57358.3
1270	-1.01645e+007	-1.01905e+007	-1.86140e+007	1.21030e+000	10164500	10190500	18614000	69073.8			94.4	0.5	49.9	-17.3827	1270	-1.01482e+007	-1.01890e+007	-1.86242e+007	1.21030e+000	10148200	10189000	18624200	69091.2
1271	-1.01500e+007	-1.01850e+007	-1.86062e+007	1.32353e+000	10150000	10185000	18606200	75447.5			95.6	0.5	50.8	-50.25	1271	-1.01325e+007	-1.01846e+007	-1.86219e+007	1.32353e+000	10132500	10184600	18621900	75497.8
1272	-1.01464e+007	-1.01870e+007	-1.86177e+007	1.14183e+000	10146400	10187000	18617700	65143.3			98.5	0.5	50.9	-71.9948	1272	-1.01294e+007	-1.01879e+007	-1.86385e+007	1.14183e+000	10129400	10187900	18638500	65215.3
1273	-1.01436e+007	-1.01837e+007	-1.86071e+007	1.30908e+000	10143600	10183700	18607100	74612.1			97	0.5	51.2	-70.0456	1273	-1.01259e+007	-1.01840e+007	-1.86262e+007	1.30908e+000	10125900	10184000	18626200	74682.2
1274	-1.01134e+007	-1.01655e+007	-1.85632e+007	1.58801e+000	10113400	10165500	18563200	90082.4			99.3	0.5	53.9	-152.493	1274	-1.00953e+007	-1.01680e+007	-1.85915e+007	1.58801e+000	10095300	10168000	18591500	90234.8
1275	-1.01276e+007	-1.01749e+007	-1.85874e+007	1.47462e+000	10127600	10174900	18587400	83861.4			99.9	0.5	52.6	-127.973	1275	-1.01104e+007	-1.01771e+007	-1.86133e+007	1.47462e+000	10110400	10177100	18613300	83989.3
1276	-1.00977e+007	-1.01553e+007	-1.85370e+007	1.79935e+000	10097700	10155300	18537000	101791			98.8	0.5	55.2	-202.588	1276	-1.00790e+007	-1.01586e+007	-1.85691e+007	1.79935e+000	10079000	10158600	18569100	101994
1277	-1.00154e+007	-1.01045e+007	-1.84117e+007	1.99552e+000	10015400	10104500	18411700	111381			96.3	0.5	62.9	-495.305	1277	-1.00025e+007	-1.01157e+007	-1.84704e+007	1.99552e+000	10002500	10115700	18470400	111876
1278	-1.00294e+007	-1.01133e+007	-1.84336e+007	1.94573e+000	10029400	10113300	18433600	108857			96.8	0.5	61.4	-417.52	1278	-1.00125e+007	-1.01222e+007	-1.84868e+007	1.94573e+000	10012500	10122200	18486800	109274
1279	-1.00456e+007	-1.01231e+007	-1.84576e+007	1.84262e+000	10045600	10123100	18457600	103356			97.4	0.5	59.8	-335.339	1279	-1.00269e+007	-1.01300e+007	-1.85046e+007	1.84262e+000	10026900	10130000	18504600	103691
1280	-1.00146e+007	-1.00941e+007	-1.83701e+007	1.84578e+000	10014600	10094100	18370100	102662			97.1	0.5	64.8	-480.28	1280	-1.00134e+007	-1.01076e+007	-1.84264e+007	1.84578e+000	10013400	10107600	18426400	103142
1281	-1.00173e+007	-1.00829e+007	-1.83217e+007	1.81634e+000	10017300	10082900	18321700	100626			98	0.5	66.6	-479.681	1281	-1.00291e+007	-1.00984e+007	-1.83733e+007	1.81634e+000	10029100	10098400	18373300	101105
1282	-1.00158e+007	-1.00606e+007	-1.82318e+007	1.73633e+000	10015800	10060600	18231800	95465.1			98.4	0.5	70.2	-468.578	1282	-1.00493e+007	-1.00794e+007	-1.82753e+007	1.73633e+000	10049300	10079400	18275300	95933.7
1283	-1.00071e+007	-1.00527e+007	-1.82082e+007	2.50590e+000	10007100	10052700	18208200	137459			95.9	0.5	72.6	-866.015	1283	-1.00584e+007	-1.00780e+007	-1.82602e+007	2.50590e+000	10058400	10078000	18260200	138325
1284	-1.00036e+007	-1.00689e+007	-1.82781e+007	1.12950e+000	10003600	10068900	18278100	62314.6			95.4	0.5	70.1	-393.724	1284	-1.00392e+007	-1.00922e+007	-1.83375e+007	1.12950e+000	10039200	10092200	18337500	62708.4
1285	-9.99319e+006	-1.00795e+007	-1.83316e+007	1.49944e+000	9993190	10079500	18331600	83064.8			94.4	0.5	68.7	-575.088	1285	-1.00171e+007	-1.01029e+007	-1.84035e+007	1.49944e+000	10017100	10102900	18403500	83639.9
1286	-9.97661e+006	-1.00871e+007	-1.83796e+007	1.60790e+000	9976610	10087100	18379600	89377.9			93.3	0.5	67.4	-645.88	1286	-9.98274e+006	-1.01090e+007	-1.84629e+007	1.60790e+000	9982740	10109000	18462900	90023.8
1287	-9.95863e+006	-1.00921e+007	-1.84176e+007	1.57717e+000	9958630	10092100	18417600	87892.1			92.3	0.5	66.2	-636.135	1287	-9.94500e+006	-1.01112e+007	-1.85096e+007	1.57717e+000	9945000	10111200	18509600	88528.2
1288	-9.91798e+006	-1.00929e+007	-1.84616e+007	5.68354e-001	9917980	10092900	18461600	31743.4			89.8	0.5	64.9	-228.253	1288	-9.86761e+006	-1.01067e+007	-1.85685e+007	5.68354e-001	9867610	10106700	18568500	31971.7
1289	-9.94627e+006	-1.00975e+007	-1.84522e+007	8.85202e-001	9946270	10097500	18452200	49451.4			90.4	0.5	63.7	-294.392	1289	-9.89872e+006	-1.01082e+007	-1.85434e+007	8.85202e-001	9898720	10108200	18543400	49745.8
1290	-1.00805e+007	-1.01445e+007	-1.85100e+007	1.81839e+000	10080500	10144500	18510000	102574			98.3	0.5	56.7	-240.73	1290	-1.00610e+007	-1.01487e+007	-1.85467e+007	1.81839e+000	10061000	10148700	18546700	102814
1291	-1.00628e+007	-1.01336e+007	-1.84832e+007	1.80669e+000	10062800	10133600	18483200	101621			97.8	0.5	58.3	-285.054	1291	-1.00436e+007	-1.01392e+007	-1.85252e+007	1.80669e+000	10043600	10139200	18525200	101906
1292	-9.84912e+006	-9.91721e+006	-1.78125e+007	1.95805e+000	9849120	9917210	17812500	103242			98.6	0.5	85.7	-260.974	1292	-9.83772e+006	-9.92288e+006	-1.78471e+007	1.95805e+000	9837720	9922880	17847100	103503
1293	-9.81973e+006	-9.88912e+006	-1.77271e+007	1.78542e+000	9819730	9889120	17727100	93347.9			98.9	0.5	88.4	-148.019	1293	-9.79816e+006	-9.89073e+006	-1.77552e+007	1.78542e+000	9798160	9890730	17755200	93495.9
1294	-9.83189e+006	-9.90279e+006	-1.77708e+007	1.68500e+000	9831890	9902790	17770800	88470			98.5	0.5	87.1	-187.45	1294	-9.81420e+006	-9.90642e+006	-1.78034e+007	1.68500e+000	9814200	9906420	17803400	88657.4
1295	-9.74004e+006	-9.86727e+006	-1.70703e+007	1.91554e+000	9740040	9867270	17070300	94799.9			79.3	0.5	101	920.635	1295	-9.71532e+006	-9.88821e+006	-1.69483e+007	1.91554e+000	9715320	9888210	16948300	93879.3
1296	-9.74614e+006	-9.89124e+006	-1.70713e+007	1.14408e+000	9746140	9891240	17071300	56681.8			71.3	0.5	99.8	570.676	1296	-9.72093e+006	-9.91670e+006	-1.69428e+007	1.14408e+000	9720930	9916700	16942800	56111.2
1297	-9.74471e+006	-9.87367e+006	-1.70830e+007	9.92763e-001	9744710	9873670	17083000	49199.2			70.2	0.5	100	473.509	1297	-9.72006e+006	-9.89346e+006	-1.69625e+007	9.92763e-001	9720060	9893460	16962500	48725.7
1298	-9.74605e+006	-9.85976e+006	-1.71024e+007	9.09332e-001	9746050	9859760	17102400	45114.7			69.1	0.5	100	398.305	1298	-9.72303e+006	-9.87449e+006	-1.69936e+007	9.09332e-001	9723030	9874490	16993600	44716.4
1299	-9.76460e+006	-9.77627e+006	-1.72616e+007	1.04062e+000	9764600	9776270	17261600	52170.6			61.5	0.5	99.7	228.692	1299	-9.74976e+006	-9.75733e+006	-1.72200e+007	1.04062e+000	9749760	9757330	17220000	51941.9
1300	-9.77096e+006	-9.77148e+006	-1.72951e+007	1.06881e+000	9770960	9771480	17295100	53728.9			60.6	0.5	99.1	205.182	1300	-9.74818e+006	-9.75775e+006	-1.72617e+007	1.06881e+000	9748180	9757750	17261700	53523.7
1301	-1.00367e+007	-1.01199e+007	-1.84533e+007	1.39755e+000	10036700	10119900	18453300	78337.6			53.3	0.5	60.3	-231.134	1301	-1.00126e+007	-1.01252e+007	-1.84991e+007	1.39755e+000	10012600	10125200	18499100	78568.7
1302	-1.01532e+007	-1.01907e+007	-1.86260e+007	9.91437e-001	10153200	10190700	18626000	56615.9			97.7	0.5	50.3	-53.4316	1302	-1.01368e+007	-1.01912e+007	-1.86446e+007	9.91437e-001	10136800	10191200	18644600	56669.4
1303	-1.01349e+007	-1.02099e+007	-1.83413e+007	1.83449e+000	10134900	10209900	18341300	102530			83.9	0.5	53.7	495.941	1303	-1.01208e+007	-1.02111e+007	-1.82824e+007	1.83449e+000	10120800	10211100	18282400	102034
1304	-1.01350e+007	-1.02414e+007	-1.83105e+007	1.48624e+000	10135000	10241400	18310500	82952.5			82.5	0.5	53.1	512.859	1304	-1.01184e+007	-1.02539e+007	-1.82301e+007	1.48624e+000	10118400	10253900	18230100	82439.6
1305	-1.01367e+007	-1.02713e+007	-1.82873e+007	1.32055e+000	10136700	10271300	18287300	73646.4			81.1	0.5	52.6	520.318	1305	-1.01189e+007	-1.02951e+007	-1.81909e+007	1.32055e+000	10118900	10295100	18190900	73126.1
1306	-1.01377e+007	-1.02971e+007	-1.82658e+007	1.20431e+000	10137700	10297100	18265800	67109.9			79.7	0.5	52.3	524.075	1306	-1.01190e+007	-1.03306e+007	-1.81557e+007	1.20431e+000	10119000	10330600	18155700	66585.8
1307	-9.76104e+006	-9.83964e+006	-1.75836e+007	1.62024e+000	9761040	9839640	17583600	83480.5			59	0.5	92.1	12.5579	1307	-9.71504e+006	-9.83301e+006	-1.76025e+007	1.62024e+000	9715040	9833010	17602500	83467.9
1308	-9.83403e+006	-9.92253e+006	-1.78494e+007	2.18025e+000	9834030	9922530	17849400	115255			96	0.5	85.4	-376.306	1308	-9.81511e+006	-9.92929e+006	-1.78959e+007	2.18025e+000	9815110	9929290	17895900	115632
1309	-9.85903e+006	-9.94048e+006	-1.78977e+007	2.18100e+000	9859030	9940480	17897700	115882			96.2	0.5	83.9	-452.872	1309	-9.85209e+006	-9.95072e+006	-1.79465e+007	2.18100e+000	9852090	9950720	17946500	116335
1310	-9.88740e+006	-9.95829e+006	-1.79421e+007	1.98841e+000	9887400	9958290	17942100	106165			96.5	0.5	82.3	-459.746	1310	-9.89367e+006	-9.97156e+006	-1.79901e+007	1.98841e+000	9893670	9971560	17990100	106624
1311	-9.91670e+006	-9.97543e+006	-1.79829e+007	1.85002e+000	9916700	9975430	17982900	99229.2			96.8	0.5	80.6	-464.803	1311	-9.93682e+006	-9.99164e+006	-1.80290e+007	1.85002e+000	9936820	9991640	18029000	99694
1312	-9.95053e+006	-9.98947e+006	-1.80064e+007	1.26952e+000	9950530	9989470	18006400	68316.5			98.5	0.5	78.7	-308.565	1312	-9.98298e+006	-1.00069e+007	-1.80451e+007	1.26952e+000	9982980	10006900	18045100	68625
1313	-9.96722e+006	-1.00020e+007	-1.80410e+007	1.23651e+000	9967220	10002000	18041000	66777.5			97.9	0.5	77.8	-335.138	1313	-1.00093e+007	-1.00222e+007	-1.80814e+007	1.23651e+000	10009300	10022200	18081400	67112.7
1314	-9.94822e+006	-9.99307e+006	-1.80235e+007	1.83208e+000	9948220	9993070	18023500	98723.7			97.2	0.5	79	-495.307	1314	-9.98188e+006	-1.00121e+007	-1.80676e+007	1.83208e+000	9981880	10012100	18067600	99219
1315	-1.01328e+007	-1.03318e+007	-1.82109e+007	1.51902e+000	10132800	10331800	18210900	84375.1			73.7	0.5	52.3	802.114	1315	-1.01108e+007	-1.03795e+007	-1.80733e+007	1.51902e+000	10110800	10379500	18073300	83573
1316	-1.01255e+007	-1.03178e+007	-1.81950e+007	1.80833e+000	10125500	10317800	18195000	100259			71.9	0.5	53.1	952.77	1316	-1.01028e+007	-1.03602e+007	-1.80601e+007	1.80833e+000	10102800	10360200	18060100	99306
1317	-1.01214e+007	-1.03359e+007	-1.81601e+007	1.64024e+000	10121400	10335900	18160100	90740			73.6	0.5	53.2	932.217	1317	-1.00975e+007	-1.03865e+007	-1.80118e+007	1.64024e+000	10097500	10386500	18011800	89807.8
1318	-9.78161e+006	-9.84918e+006	-1.76020e+007	2.15437e+000	9781610	9849180	17602000	111266			97.7	0.5	92.4	-11.8938	1318	-9.74835e+006	-9.84500e+006	-1.76182e+007	2.15437e+000	9748350	9845000	17618200	111278
1319	-9.77417e+006	-9.83527e+006	-1.75526e+007	1.81803e+000	9774170	9835270	17552600	93468.5			98.1	0.5	93.8	32.0126	1319	-9.74124e+006	-9.82988e+006	-1.75635e+007	1.81803e+000	9741240	9829880	17563500	93436.5
1320	-9.76627e+006	-9.82201e+006	-1.75063e+007	1.56698e+000	9766270	9822010	17506300	80214.6			98.4	0.5	95.1	61.9018	1320	-9.73464e+006	-9.81561e+006	-1.75117e+007	1.56698e+000	9734640	9815610	17511700	80152.7
1321	-9.76040e+006	-9.81214e+006	-1.74718e+007	1.09063e+000	9760400	9812140	17471800	55650.5			98.7	0.5	96.2	63.2732	1321	-9.72930e+006	-9.80476e+006	-1.74728e+007	1.09063e+000	9729300	9804760	17472800	55587.2
1322	-9.75517e+006	-9.80306e+006	-1.74400e+007	7.97325e-001	9755170	9803060	17440000	40563.8			98.9	0.5	97.2	53.0223	1322	-9.72576e+006	-9.79547e+006	-1.74383e+007	7.97325e-001	9725760	9795470	17438300	40510.8
1323	-9.75153e+006	-9.79588e+006	-1.74142e+007	7.68296e-001	9751530	9795880	17414200	38993.9			98.8	0.5	98	60.0429	1323	-9.72293e+006	-9.78772e+006	-1.74095e+007	7.68296e-001	9722930	9787720	17409500	38933.9
1324	-9.76060e+006	-9.84767e+006	-1.76168e+007	1.97643e+000	9760600	9847670	17616800	102124			90	0.5	91.2	90.5043	1324	-9.70413e+006	-9.83752e+006	-1.76318e+007	1.97643e+000	9704130	9837520	17631800	102033
1325	-9.76788e+006	-9.83620e+006	-1.75627e+007	1.90126e+000	9767880	9836200	17562700	97808.9			88.5	0.5	91.7	230.652	1325	-9.71150e+006	-9.82194e+006	-1.75608e+007	1.90126e+000	9711500	9821940	17560800	97578.2
1326	-9.79254e+006	-9.82589e+006	-1.74959e+007	1.90073e+000	9792540	9825890	17495900	97312.5			87	0.5	92.4	382.162	1326	-9.74477e+006	-9.80841e+006	-1.74722e+007	1.90073e+000	9744770	9808410	17472200	96930.3
1327	-1.00044e+007	-1.00680e+007	-1.82736e+007	1.69302e+000	10004400	10068000	18273600	93371.6			54.2	0.5	70.2	-567.541	1327	-1.00342e+007	-1.00898e+007	-1.83327e+007	1.69302e+000	10034200	10089800	18332700	93939.1
1328	-1.00058e+007	-1.00577e+007	-1.82302e+007	1.78355e+000	10005800	10057700	18230200	98011.4			54.1	0.5	71.9	-617.216	1328	-1.00482e+007	-1.00818e+007	-1.82862e+007	1.78355e+000	10048200	10081800	18286200	98628.6
1329	-9.99987e+006	-1.00440e+007	-1.81798e+007	1.89778e+000	9999870	10044000	18179800	103825			54	0.5	73.6	-649.381	1329	-1.00491e+007	-1.00688e+007	-1.82321e+007	1.89778e+000	10049100	10068800	18232100	104474
1330	-9.75101e+006	-9.79130e+006	-1.73960e+007	1.93220e+000	9751010	9791300	17396000	97909.5			56	0.5	97.7	159.156	1330	-9.72162e+006	-9.78280e+006	-1.73907e+007	1.93220e+000	9721620	9782800	17390700	97750.3
1331	-9.74994e+006	-9.79492e+006	-1.74119e+007	2.11663e+000	9749940	9794920	17411900	107399			54.9	0.5	97.5	139.866	1331	-9.72030e+006	-9.78731e+006	-1.74104e+007	2.11663e+000	9720300	9787310	17410400	107259
1332	-9.79672e+006	-9.87555e+006	-1.76946e+007	1.70355e+000	9796720	9875550	17694600	88740.1			52.8	0.5	89.6	-184.713	1332	-9.77340e+006	-9.87829e+006	-1.77292e+007	1.70355e+000	9773400	9878290	17729200	88924.8
1333	-9.78435e+006	-9.85907e+006	-1.76397e+007	1.95216e+000	9784350	9859070	17639700	101162			52.7	0.5	91.1	-141.447	1333	-9.75804e+006	-9.85949e+006	-1.76677e+007	1.95216e+000	9758040	9859490	17667700	101304
1334	-9.77408e+006	-9.84281e+006	-1.75835e+007	1.97282e+000	9774080	9842810	17583500	101697			52.5	0.5	92.8	-72.5005	1334	-9.74619e+006	-9.84107e+006	-1.76043e+007	1.97282e+000	9746190	9841070	17604300	101770
1335	-9.76598e+006	-9.82784e+006	-1.75304e+007	1.90010e+000	9765980	9827840	17530400	97469.2			52.2	0.5	94.3	-21.0516	1335	-9.73785e+006	-9.82467e+006	-1.75456e+007	1.90010e+000	9737850	9824670	17545600	97490.3
1336	-9.75329e+006	-9.80212e+006	-1.74380e+007	2.41418e+000	9753290	9802120	17438000	122791			53.8	0.5	96.8	108.73	1336	-9.72423e+006	-9.79576e+006	-1.74410e+007	2.41418e+000	9724230	9795760	17441000	122682
1337	-1.01536e+007	-1.01645e+007	-1.85188e+007	1.37189e+000	10153600	10164500	18518800	77650.5			89.9	0.5	52.1	65.228	1337	-1.01356e+007	-1.01596e+007	-1.85166e+007	1.37189e+000	10135600	10159600	18516600	77585.3
1338	-1.01486e+007	-1.01749e+007	-1.84323e+007	1.13100e+000	10148600	10174900	18432300	63608.3			86.5	0.5	52.9	173.507	1338	-1.01390e+007	-1.01635e+007	-1.84045e+007	1.13100e+000	10139000	10163500	18404500	63434.8
1339	-1.01599e+007	-1.01600e+007	-1.84940e+007	1.48806e+000	10159900	10160000	18494000	84072.4			88.7	0.5	52.4	116.9	1339	-1.01437e+007	-1.01537e+007	-1.84844e+007	1.48806e+000	10143700	10153700	18484400	83955.5
1340	-1.01547e+007	-1.01677e+007	-1.84647e+007	1.45351e+000	10154700	10167700	18464700	81944.5			87.6	0.5	52.6	162.072	1340	-1.01470e+007	-1.01541e+007	-1.84469e+007	1.45351e+000	10147000	10154100	18446900	81782.5
1341	-9.93913e+006	-1.00922e+007	-1.84375e+007	1.47275e+000	9939130	10092200	18437500	82152			91.1	0.5	66.4	-658.708	1341	-9.91940e+006	-1.01127e+007	-1.85413e+007	1.47275e+000	9919400	10112700	18541300	82810.7
1342	-9.91503e+006	-1.00922e+007	-1.84619e+007	1.18340e+000	9915030	10092200	18461900	66089.2			90	0.5	66.2	-557.864	1342	-9.88040e+006	-1.01119e+007	-1.85769e+007	1.18340e+000	9880400	10111900	18576900	66647.1
1343	-9.98905e+006	-1.00878e+007	-1.83696e+007	1.54899e+000	9989050	10087800	18369600	86070.5			55.4	0.5	66.6	-488.304	1343	-9.98508e+006	-1.01037e+007	-1.84389e+007	1.54899e+000	9985080	10103700	18438900	86558.8
1344	-9.98363e+006	-1.01028e+007	-1.84363e+007	1.69877e+000	9983630	10102800	18436300	94903.3			57	0.5	63	-435.16	1344	-9.94930e+006	-1.01114e+007	-1.85058e+007	1.69877e+000	9949300	10111400	18505800	95338.4
1345	-1.00972e+007	-1.01378e+007	-1.84660e+007	2.61143e+000	10097200	10137800	18466000	146859			60.2	0.5	55.4	87.4358	1345	-1.00645e+007	-1.01316e+007	-1.84732e+007	2.61143e+000	10064500	10131600	18473200	146772
1346	-1.01225e+007	-1.01368e+007	-1.84364e+007	2.34501e+000	10122500	10136800	18436400	131675			62	0.5	54.9	235.161	1346	-1.00959e+007	-1.01279e+007	-1.84267e+007	2.34501e+000	10095900	10127900	18426700	131440
1347	-1.01263e+007	-1.01974e+007	-1.83187e+007	2.11786e+000	10126300	10197400	18318700	118090			66.1	0.5	54.1	688.938	1347	-1.01086e+007	-1.01941e+007	-1.82499e+007	2.11786e+000	10108600	10194100	18249900	117401
1348	-1.01218e+007	-1.02334e+007	-1.82643e+007	2.36062e+000	10121800	10233400	18264300	131211			67.7	0.5	54.3	931.61	1348	-1.01022e+007	-1.02435e+007	-1.81740e+007	2.36062e+000	10102200	10243500	18174000	130279
1349	-1.00230e+007	-1.01024e+007	-1.83956e+007	1.94628e+000	10023000	10102400	18395600	108517			97.5	0.5	63.3	-467.272	1349	-1.00159e+007	-1.01140e+007	-1.84501e+007	1.94628e+000	10015900	10114000	18450100	108984
1350	-1.00348e+007	-1.01116e+007	-1.84214e+007	1.91928e+000	10034800	10111600	18421400	107289			98	0.5	61.7	-398.493	1350	-1.00229e+007	-1.01208e+007	-1.84710e+007	1.91928e+000	10022900	10120800	18471000	107687
1351	-1.00486e+007	-1.01214e+007	-1.84474e+007	1.87180e+000	10048600	10121400	18447400	104915			98.4	0.5	60.2	-346.998	1351	-1.00344e+007	-1.01291e+007	-1.84932e+007	1.87180e+000	10034400	10129100	18493200	105262
1352	-9.73940e+006	-9.88564e+006	-1.70493e+007	9.72912e-001	9739400	9885640	17049300	48098.2			72.7	0.5	101	492.716	1352	-9.71384e+006	-9.91223e+006	-1.69183e+007	9.72912e-001	9713840	9912230	16918300	47605.4
1353	-9.74061e+006	-9.83974e+006	-1.71002e+007	9.18105e-001	9740610	9839740	17100200	45503.5			68.4	0.5	101	373.905	1353	-9.71894e+006	-9.85110e+006	-1.70002e+007	9.18105e-001	9718940	9851100	17000200	45129.6
1354	-9.75338e+006	-9.77440e+006	-1.72177e+007	9.68338e-001	9753380	9774400	17217700	48357.8			61.9	0.5	101	230.081	1354	-9.73824e+006	-9.76076e+006	-1.71694e+007	9.68338e-001	9738240	9760760	17169400	48127.7
1355	-9.75971e+006	-9.77369e+006	-1.73154e+007	1.20695e+000	9759710	9773690	17315400	60753			59.1	0.5	99.2	192.884	1355	-9.73514e+006	-9.76153e+006	-1.72902e+007	1.20695e+000	9735140	9761530	17290200	60560.2
1356	-9.81710e+006	-9.89161e+006	-1.77399e+007	1.61033e+000	9817100	9891610	17739900	84277.6			51.8	0.5	88.1	-214.423	1356	-9.80166e+006	-9.89676e+006	-1.77764e+007	1.61033e+000	9801660	9896760	17776400	84492
1357	-9.98068e+006	-1.00220e+007	-1.81093e+007	2.05025e+000	9980680	10022000	18109300	111421			53.9	0.5	76.4	-692.437	1357	-1.00329e+007	-1.00471e+007	-1.81595e+007	2.05025e+000	10032900	10047100	18159500	112113
1358	-9.97118e+006	-1.00098e+007	-1.80689e+007	1.64643e+000	9971180	10009800	18068900	89138.6			52.7	0.5	77.1	-484.271	1358	-1.00161e+007	-1.00316e+007	-1.81130e+007	1.64643e+000	10016100	10031600	18113000	89622.9
1359	-1.00649e+007	-1.01367e+007	-1.84939e+007	1.72209e+000	10064900	10136700	18493900	96956			53	0.5	57.8	-224.963	1359	-1.00402e+007	-1.01401e+007	-1.85325e+007	1.72209e+000	10040200	10140100	18532500	97181
1360	-1.00525e+007	-1.01278e+007	-1.84699e+007	1.51253e+000	10052500	10127800	18469900	84949			52.5	0.5	59.1	-226.445	1360	-1.00296e+007	-1.01325e+007	-1.85118e+007	1.51253e+000	10029600	10132500	18511800	85175.4
1361	-1.00356e+007	-1.01126e+007	-1.84247e+007	1.35916e+000	10035600	10112600	18424700	76000.8			51.9	0.5	61.6	-247.62	1361	-1.00192e+007	-1.01199e+007	-1.84708e+007	1.35916e+000	10019200	10119900	18470800	76248.4
1362	-1.01740e+007	-1.02059e+007	-1.86676e+007	8.09251e-001	10174000	10205900	18667600	46406.1			98.9	0.5	48.5	-40.02	1362	-1.01597e+007	-1.02065e+007	-1.86843e+007	8.09251e-001	10159700	10206500	18684300	46446.1
1363	-1.01692e+007	-1.02017e+007	-1.86550e+007	8.27614e-001	10169200	10201700	18655000	47401.6			98	0.5	49	-37.203	1363	-1.01546e+007	-1.02020e+007	-1.86709e+007	8.27614e-001	10154600	10202000	18670900	47438.8
1364	-1.01565e+007	-1.01906e+007	-1.86226e+007	1.16281e+000	10156500	10190600	18622600	66391.3			96.4	0.5	50.2	-48.7969	1364	-1.01402e+007	-1.01906e+007	-1.86386e+007	1.16281e+000	10140200	10190600	18638600	66440.1
1365	-1.01456e+007	-1.01932e+007	-1.84017e+007	1.29321e+000	10145600	10193200	18401700	72596			85.4	0.5	52.9	263.254	1365	-1.01341e+007	-1.01878e+007	-1.83604e+007	1.29321e+000	10134100	10187800	18360400	72332.7
1366	-9.89522e+006	-9.96009e+006	-1.79417e+007	2.43710e+000	9895220	9960090	17941700	130155			52.9	0.5	81.9	-609.583	1366	-9.91237e+006	-9.97587e+006	-1.79890e+007	2.43710e+000	9912370	9975870	17989000	130765
1367	-9.89268e+006	-9.96682e+006	-1.79717e+007	2.17027e+000	9892680	9966820	17971700	116190			54.2	0.5	81.6	-638.787	1367	-9.91210e+006	-9.98524e+006	-1.80276e+007	2.17027e+000	9912100	9985240	18027600	116829
1368	-9.76287e+006	-9.83974e+006	-1.75822e+007	1.65504e+000	9762870	9839740	17582200	85269.3			60.7	0.5	91.6	50.4348	1368	-9.71196e+006	-9.83122e+006	-1.75982e+007	1.65504e+000	9711960	9831220	17598200	85218.8
1369	-9.76147e+006	-9.86123e+006	-1.76714e+007	1.77690e+000	9761470	9861230	17671400	92250.5			58.3	0.5	90.3	-121.995	1369	-9.71478e+006	-9.85863e+006	-1.77075e+007	1.77690e+000	9714780	9858630	17707500	92372.5
1370	-9.80273e+006	-9.90761e+006	-1.78197e+007	2.31983e+000	9802730	9907610	17819700	122177			94.3	0.5	86.7	-370.621	1370	-9.76864e+006	-9.91161e+006	-1.78701e+007	2.31983e+000	9768640	9911610	17870100	122547
1371	-9.95768e+006	-1.00988e+007	-1.84461e+007	1.50031e+000	9957680	10098800	18446100	83805.8			90.4	0.5	62.6	-387.668	1371	-9.90547e+006	-1.01050e+007	-1.85236e+007	1.50031e+000	9905470	10105000	18523600	84193.5
1372	-1.00149e+007	-1.01087e+007	-1.84294e+007	1.39266e+000	10014900	10108700	18429400	77845.8			89.1	0.5	59.6	-140.126	1372	-9.96281e+006	-1.01068e+007	-1.84735e+007	1.39266e+000	9962810	10106800	18473500	77985.9
1373	-1.01282e+007	-1.02893e+007	-1.82347e+007	1.92011e+000	10128200	10289300	18234700	106691			70.1	0.5	53.1	921.27	1373	-1.01067e+007	-1.03204e+007	-1.81158e+007	1.92011e+000	10106700	10320400	18115800	105769
1374	-1.01178e+007	-1.02802e+007	-1.82012e+007	1.99835e+000	10117800	10280200	18201200	110691			69.7	0.5	54.1	970.119	1374	-1.00956e+007	-1.03086e+007	-1.80821e+007	1.99835e+000	10095600	10308600	18082100	109721
1375	-1.01129e+007	-1.03167e+007	-1.81447e+007	1.85437e+000	10112900	10316700	18144700	102379			71.6	0.5	54.1	1053.06	1375	-1.00880e+007	-1.03596e+007	-1.80001e+007	1.85437e+000	10088000	10359600	18000100	101326
1376	-1.01068e+007	-1.03494e+007	-1.80871e+007	1.60430e+000	10106800	10349400	18087100	88262.1			75.4	0.5	54.3	1023.04	1376	-1.00797e+007	-1.04059e+007	-1.79199e+007	1.60430e+000	10079700	10405900	17919900	87239
1377	-1.01282e+007	-1.01585e+007	-1.83656e+007	2.48265e+000	10128200	10158500	18365600	138770			64.4	0.5	55.2	497.369	1377	-1.01157e+007	-1.01434e+007	-1.83292e+007	2.48265e+000	10115700	10143400	18329200	138272
1378	-9.98367e+006	-1.00826e+007	-1.83539e+007	1.55997e+000	9983670	10082600	18353900	86549.4			93.3	0.5	68.9	-671.995	1378	-1.00076e+007	-1.01085e+007	-1.84358e+007	1.55997e+000	10007600	10108500	18435800	87221.4
1379	-1.01681e+007	-1.01769e+007	-1.85549e+007	1.30567e+000	10168100	10176900	18554900	74163.1			90.7	0.5	50.8	50.1037	1379	-1.01532e+007	-1.01729e+007	-1.85533e+007	1.30567e+000	10153200	10172900	18553300	74113
1380	-9.74211e+006	-9.77859e+006	-1.73530e+007	7.68192e-001	9742110	9778590	17353000	38767.2			97.4	0.5	99.8	81.181	1380	-9.71440e+006	-9.76903e+006	-1.73416e+007	7.68192e-001	9714400	9769030	17341600	38686
1381	-9.74294e+006	-9.78074e+006	-1.73609e+007	6.95199e-001	9742940	9780740	17360900	35108.9			98.3	0.5	99.7	67.0267	1381	-9.71550e+006	-9.77171e+006	-1.73515e+007	6.95199e-001	9715500	9771710	17351500	35041.8
1382	-9.74564e+006	-9.78566e+006	-1.73784e+007	7.74275e-001	9745640	9785660	17378400	39166.1			99.1	0.5	99.2	64.5571	1382	-9.71855e+006	-9.77744e+006	-1.73718e+007	7.74275e-001	9718550	9777440	17371800	39101.6
1383	-9.75927e+006	-9.86995e+006	-1.77092e+007	1.95395e+000	9759270	9869950	17709200	101765			91	0.5	89.4	-87.5975	1383	-9.70079e+006	-9.86442e+006	-1.77451e+007	1.95395e+000	9700790	9864420	17745100	101852
1384	-9.80391e+006	-9.83493e+006	-1.73636e+007	2.33477e+000	9803910	9834930	17363600	118373			84.6	0.5	93.3	866.51	1384	-9.77923e+006	-9.80479e+006	-1.72929e+007	2.33477e+000	9779230	9804790	17292900	117506
1385	-9.79524e+006	-9.87748e+006	-1.72857e+007	1.66107e+000	9795240	9877480	17285700	83793.7			82.9	0.5	93.6	777.125	1385	-9.76736e+006	-9.86510e+006	-1.71841e+007	1.66107e+000	9767360	9865100	17184100	83016.6
1386	-9.78202e+006	-9.91546e+006	-1.71937e+007	1.78358e+000	9782020	9915460	17193700	89398.5			81.5	0.5	93.6	1086.52	1386	-9.74773e+006	-9.91686e+006	-1.70521e+007	1.78358e+000	9747730	9916860	17052100	88312
1387	-9.97886e+006	-1.00962e+007	-1.84142e+007	1.47869e+000	9978860	10096200	18414200	82441.2			56.5	0.5	64.8	-437.014	1387	-9.95607e+006	-1.01085e+007	-1.84872e+007	1.47869e+000	9956070	10108500	18487200	82878.2
1388	-9.99324e+006	-1.00801e+007	-1.83339e+007	1.58197e+000	9993240	10080100	18333900	87653.8			55.3	0.5	68.4	-555.681	1388	-1.00061e+007	-1.01003e+007	-1.84037e+007	1.58197e+000	10006100	10100300	18403700	88209.5
1389	-1.00845e+007	-1.01487e+007	-1.85233e+007	2.37610e+000	10084500	10148700	18523300	134201			54.3	0.5	55.7	-195.097	1389	-1.00569e+007	-1.01492e+007	-1.85528e+007	2.37610e+000	10056900	10149200	18552800	134396
1390	-1.00902e+007	-1.01509e+007	-1.85267e+007	1.43126e+000	10090200	10150900	18526700	80876.5			51.2	0.5	55.8	-141.701	1390	-1.00683e+007	-1.01531e+007	-1.85573e+007	1.43126e+000	10068300	10153100	18557300	81018.2
1391	-1.00802e+007	-1.01430e+007	-1.85043e+007	1.48235e+000	10080200	10143000	18504300	83577.2			50.6	0.5	57	-177.449	1391	-1.00600e+007	-1.01465e+007	-1.85386e+007	1.48235e+000	10060000	10146500	18538600	83754.7
1392	-9.75225e+006	-9.77869e+006	-1.73433e+007	1.66448e+000	9752250	9778690	17343300	83961.9			57.4	0.5	98.9	209.902	1392	-9.72466e+006	-9.76801e+006	-1.73272e+007	1.66448e+000	9724660	9768010	17327200	83752
1393	-1.00214e+007	-1.00912e+007	-1.83511e+007	1.82778e+000	10021400	10091200	18351100	101525			98.3	0.5	65.1	-452.74	1393	-1.00255e+007	-1.01047e+007	-1.84025e+007	1.82778e+000	10025500	10104700	18402500	101978
1394	-9.73927e+006	-9.77104e+006	-1.73250e+007	9.85540e-001	9739270	9771040	17325000	49609			96.7	0.5	101	121.129	1394	-9.71276e+006	-9.76068e+006	-1.73091e+007	9.85540e-001	9712760	9760680	17309100	49487.9
1395	-9.73610e+006	-9.88330e+006	-1.70382e+007	1.42684e+000	9736100	9883300	17038200	70464.1			74.3	0.5	101	723.668	1395	-9.71072e+006	-9.91158e+006	-1.69061e+007	1.42684e+000	9710720	9911580	16906100	69740.4
1396	-9.84048e+006	-9.90853e+006	-1.77857e+007	1.60021e+000	9840480	9908530	17785700	84153.2			51	0.5	86.4	-245.303	1396	-9.83373e+006	-9.91594e+006	-1.78227e+007	1.60021e+000	9833730	9915940	17822700	84398.6
1397	-9.98205e+006	-1.00155e+007	-1.80814e+007	1.34839e+000	9982050	10015500	18081400	73109.7			51.7	0.5	76	-362.542	1397	-1.00257e+007	-1.00358e+007	-1.81205e+007	1.34839e+000	10025700	10035800	18120500	73472.2
1398	-1.00667e+007	-1.01355e+007	-1.84872e+007	1.47540e+000	10066700	10135500	18487200	83026.1			51.6	0.5	58	-203.748	1398	-1.00457e+007	-1.01398e+007	-1.85258e+007	1.47540e+000	10045700	10139800	18525800	83229.9
1399	-1.00363e+007	-1.01049e+007	-1.83925e+007	1.29862e+000	10036300	10104900	18392500	72422.3			50.7	0.5	62.8	-243.26	1399	-1.00272e+007	-1.01135e+007	-1.84366e+007	1.29862e+000	10027200	10113500	18436600	72665.6
1400	-1.01113e+007	-1.01518e+007	-1.85092e+007	2.58628e+000	10111300	10151800	18509200	146044			58.5	0.5	54.2	40.5448	1400	-1.00820e+007	-1.01470e+007	-1.85187e+007	2.58628e+000	10082000	10147000	18518700	146003
1401	-1.01022e+007	-1.01536e+007	-1.85257e+007	2.92310e+000	10102200	10153600	18525700	165235			56.7	0.5	54.4	-62.9657	1401	-1.00729e+007	-1.01507e+007	-1.85431e+007	2.92310e+000	10072900	10150700	18543100	165298
1402	-1.01411e+007	-1.03331e+007	-1.82436e+007	1.33964e+000	10141100	10333100	18243600	74616.7			75.4	0.5	51.6	665.507	1402	-1.01208e+007	-1.03804e+007	-1.81133e+007	1.33964e+000	10120800	10380400	18113300	73951.2
1403	-1.01367e+007	-1.03177e+007	-1.82408e+007	1.60013e+000	10136700	10317700	18240800	89052.7			72.1	0.5	52.1	796.864	1403	-1.01155e+007	-1.03588e+007	-1.81132e+007	1.60013e+000	10115500	10358800	18113200	88255.8
1404	-1.01774e+007	-1.02092e+007	-1.86777e+007	7.16642e-001	10177400	10209200	18677700	41134.8			99.8	0.5	48.2	-39.0697	1404	-1.01639e+007	-1.02102e+007	-1.86951e+007	7.16642e-001	10163900	10210200	18695100	41173.8
1405	-1.01865e+007	-1.02155e+007	-1.86943e+007	7.85181e-001	10186500	10215500	18694300	45145.4			99.5	0.5	47.4	-39.9344	1405	-1.01740e+007	-1.02164e+007	-1.87105e+007	7.85181e-001	10174000	10216400	18710500	45185.4
1406	-1.01835e+007	-1.02120e+007	-1.86830e+007	8.28735e-001	10183500	10212000	18683000	47600.1			98.6	0.5	47.8	-36.3708	1406	-1.01702e+007	-1.02124e+007	-1.86981e+007	8.28735e-001	10170200	10212400	18698100	47636.5
1407	-1.01669e+007	-1.01945e+007	-1.86279e+007	1.12674e+000	10166900	10194500	18627900	64384.4			95.2	0.5	49.5	-23.8212	1407	-1.01514e+007	-1.01934e+007	-1.86392e+007	1.12674e+000	10151400	10193400	18639200	64408.3
1408	-1.00970e+007	-1.01537e+007	-1.85311e+007	1.74862e+000	10097000	10153700	18531100	98870.4			99.9	0.5	55.6	-208.797	1408	-1.00803e+007	-1.01576e+007	-1.85638e+007	1.74862e+000	10080300	10157600	18563800	99079.2
1409	-1.01123e+007	-1.01641e+007	-1.85583e+007	1.64363e+000	10112300	10164100	18558300	93196.1			100	0.5	54.2	-167.455	1409	-1.00957e+007	-1.01671e+007	-1.85872e+007	1.64363e+000	10095700	10167100	18587200	93363.5
1410	-1.01268e+007	-1.01742e+007	-1.85851e+007	1.49956e+000	10126800	10174200	18585100	85261.1			101	0.5	52.9	-137.911	1410	-1.01113e+007	-1.01768e+007	-1.86114e+007	1.49956e+000	10111300	10176800	18611400	85399
1411	-1.01413e+007	-1.01843e+007	-1.86119e+007	1.43934e+000	10141300	10184300	18611900	82062.1			102	0.5	51.6	-116.305	1411	-1.01260e+007	-1.01864e+007	-1.86357e+007	1.43934e+000	10126000	10186400	18635700	82178.4
1412	-1.00195e+007	-1.00703e+007	-1.82678e+007	1.78414e+000	10019500	10070300	18267800	98404.2			98.8	0.5	68.6	-463.451	1412	-1.00433e+007	-1.00873e+007	-1.83133e+007	1.78414e+000	10043300	10087300	18313300	98867.7
1413	-1.00228e+007	-1.00791e+007	-1.83006e+007	1.86295e+000	10022800	10079100	18300600	103047			99.1	0.5	67	-452.808	1413	-1.00374e+007	-1.00939e+007	-1.83465e+007	1.86295e+000	10037400	10093900	18346500	103499
1414	-1.00014e+007	-1.00328e+007	-1.81325e+007	1.74507e+000	10001400	10032800	18132500	95096			98.3	0.5	74.1	-468.387	1414	-1.00459e+007	-1.00531e+007	-1.81710e+007	1.74507e+000	10045900	10053100	18171000	95564.4
1415	-1.00102e+007	-1.00444e+007	-1.81714e+007	1.82531e+000	10010200	10044400	18171400	99827.8			98.9	0.5	72.3	-471.976	1415	-1.00497e+007	-1.00635e+007	-1.82099e+007	1.82531e+000	10049700	10063500	18209900	100300
1416	-1.00166e+007	-1.00553e+007	-1.82096e+007	1.83369e+000	10016600	10055300	18209600	100633			99.4	0.5	70.6	-459.723	1416	-1.00496e+007	-1.00731e+007	-1.82492e+007	1.83369e+000	10049600	10073100	18249200	101093
1417	-9.97154e+006	-1.00026e+007	-1.80392e+007	1.34737e+000	9971540	10002600	18039200	72765.3			98.7	0.5	77.4	-327.964	1417	-1.00104e+007	-1.00209e+007	-1.80750e+007	1.34737e+000	10010400	10020900	18075000	73093.3
1418	-9.94494e+006	-9.98338e+006	-1.79871e+007	1.56433e+000	9944940	9983380	17987100	84025.6			99.3	0.5	79.2	-330.364	1418	-9.97198e+006	-9.99836e+006	-1.80213e+007	1.56433e+000	9971980	9998360	18021300	84355.9
1419	-9.91868e+006	-9.96381e+006	-1.79334e+007	1.89711e+000	9918680	9963810	17933400	101335			99.6	0.5	81.1	-345.828	1419	-9.93474e+006	-9.97579e+006	-1.79663e+007	1.89711e+000	9934740	9975790	17966300	101681
1420	-9.87495e+006	-9.92982e+006	-1.78382e+007	1.84994e+000	9874950	9929820	17838200	97853.6			100	0.5	84.4	-253.816	1420	-9.87348e+006	-9.93703e+006	-1.78692e+007	1.84994e+000	9873480	9937030	17869200	98107.4
1421	-9.89780e+006	-9.94551e+006	-1.78795e+007	1.76471e+000	9897800	9945510	17879500	93756.8			100	0.5	82.9	-272.235	1421	-9.90478e+006	-9.95479e+006	-1.79104e+007	1.76471e+000	9904780	9954790	17910400	94029
1422	-9.73741e+006	-9.76362e+006	-1.72965e+007	1.13953e+000	9737410	9763620	17296500	57213.9			95.8	0.5	101	161.88	1422	-9.71200e+006	-9.75231e+006	-1.72757e+007	1.13953e+000	9712000	9752310	17275700	57052
1423	-9.74421e+006	-9.75926e+006	-1.72719e+007	1.14261e+000	9744210	9759260	17271900	57261.2			93.2	0.5	102	205.635	1423	-9.71900e+006	-9.74586e+006	-1.72423e+007	1.14261e+000	9719000	9745860	17242300	57055.6
1424	-9.73766e+006	-9.75726e+006	-1.72703e+007	1.28934e+000	9737660	9757260	17270300	64588.5			94.6	0.5	102	209.451	1424	-9.71247e+006	-9.74483e+006	-1.72447e+007	1.28934e+000	9712470	9744830	17244700	64379
1425	-9.75519e+006	-9.76568e+006	-1.72338e+007	2.44286e+000	9755190	9765680	17233800	122122			89.2	0.5	101	608.631	1425	-9.73880e+006	-9.74751e+006	-1.71850e+007	2.44286e+000	9738800	9747510	17185000	121513
1426	-9.74977e+006	-9.75762e+006	-1.72596e+007	1.56222e+000	9749770	9757620	17259600	78223.3			91.8	0.5	101	308.58	1426	-9.72687e+006	-9.74352e+006	-1.72249e+007	1.56222e+000	9726870	9743520	17224900	77914.7
1427	-9.74191e+006	-9.75242e+006	-1.72463e+007	1.32322e+000	9741910	9752420	17246300	66158.3			93	0.5	102	241.827	1427	-9.71869e+006	-9.73911e+006	-1.72151e+007	1.32322e+000	9718690	9739110	17215100	65916.5
1428	-9.74766e+006	-9.78189e+006	-1.71868e+007	2.19603e+000	9747660	9781890	17186800	109406			87.1	0.5	102	651.864	1428	-9.72953e+006	-9.77134e+006	-1.71233e+007	2.19603e+000	9729530	9771340	17123300	108754
1429	-9.73343e+006	-9.83337e+006	-1.70772e+007	1.99559e+000	9733430	9833370	17077200	98682.1			81.1	0.5	102	845.231	1429	-9.71112e+006	-9.84737e+006	-1.69720e+007	1.99559e+000	9711120	9847370	16972000	97836.9
1430	-9.73288e+006	-9.81265e+006	-1.70956e+007	1.93007e+000	9732880	9812650	17095600	95513.8			82.9	0.5	103	737.512	1430	-9.71208e+006	-9.81978e+006	-1.70035e+007	1.93007e+000	9712080	9819780	17003500	94776.3
1431	-9.74000e+006	-9.79831e+006	-1.71391e+007	2.11407e+000	9740000	9798310	17139100	104955			84.9	0.5	102	723.866	1431	-9.72050e+006	-9.79738e+006	-1.70603e+007	2.11407e+000	9720500	9797380	17060300	104232
1432	-9.73250e+006	-9.86438e+006	-1.70424e+007	1.88240e+000	9732500	9864380	17042400	92922.4			77.7	0.5	102	902.204	1432	-9.70817e+006	-9.88820e+006	-1.69191e+007	1.88240e+000	9708170	9888200	16919100	92020.2
1433	-9.73171e+006	-9.86968e+006	-1.70338e+007	1.72101e+000	9731710	9869680	17033800	84910.8			76.2	0.5	102	833.975	1433	-9.70739e+006	-9.89635e+006	-1.69078e+007	1.72101e+000	9707390	9896350	16907800	84076.8
1434	-9.74242e+006	-9.77193e+006	-1.71753e+007	9.19199e-001	9742420	9771930	17175300	45729.8			62.4	0.5	102	232.86	1434	-9.72675e+006	-9.76139e+006	-1.71218e+007	9.19199e-001	9726750	9761390	17121800	45496.9
1435	-9.73711e+006	-9.77662e+006	-1.71489e+007	8.81041e-001	9737110	9776620	17148900	43738.9			63.3	0.5	103	238.6	1435	-9.72085e+006	-9.76943e+006	-1.70897e+007	8.81041e-001	9720850	9769430	17089700	43500.3
1436	-9.73213e+006	-9.78006e+006	-1.71252e+007	8.30863e-001	9732130	9780060	17125200	41168.3			64.2	0.5	103	239.906	1436	-9.71534e+006	-9.77657e+006	-1.70600e+007	8.30863e-001	9715340	9776570	17060000	40928.4
1437	-9.88325e+006	-9.94187e+006	-1.78792e+007	2.29017e+000	9883250	9941870	17879200	121603			51	0.5	83.3	-447.251	1437	-9.89368e+006	-9.95383e+006	-1.79176e+007	2.29017e+000	9893680	9953830	17917600	122050
1438	-9.86658e+006	-9.92670e+006	-1.78338e+007	1.84333e+000	9866580	9926700	17833800	97436			50.4	0.5	84.7	-312.806	1438	-9.86932e+006	-9.93624e+006	-1.78701e+007	1.84333e+000	9869320	9936240	17870100	97748.8
1439	-9.99482e+006	-1.00252e+007	-1.81084e+007	1.27968e+000	9994820	10025200	18108400	69576			50.9	0.5	74.6	-331.833	1439	-1.00359e+007	-1.00446e+007	-1.81465e+007	1.27968e+000	10035900	10044600	18146500	69907.8
1440	-1.00037e+007	-1.00340e+007	-1.81351e+007	1.19035e+000	10003700	10034000	18135100	64886.9			50.2	0.5	73.3	-287.066	1440	-1.00408e+007	-1.00518e+007	-1.81710e+007	1.19035e+000	10040800	10051800	18171000	65173.9
1441	-1.00106e+007	-1.00432e+007	-1.81659e+007	1.27376e+000	10010600	10043200	18165900	69631.9			49.6	0.5	71.9	-290.445	1441	-1.00429e+007	-1.00597e+007	-1.82010e+007	1.27376e+000	10042900	10059700	18201000	69922.4
1442	-1.00210e+007	-1.00611e+007	-1.82287e+007	1.14877e+000	10021000	10061100	18228700	63156.2			49.2	0.5	69.3	-247.04	1442	-1.00431e+007	-1.00755e+007	-1.82654e+007	1.14877e+000	10043100	10075500	18265400	63403.3
1443	-1.00168e+007	-1.00516e+007	-1.81942e+007	1.18291e+000	10016800	10051600	18194200	64834.6			49	0.5	70.6	-254.377	1443	-1.00435e+007	-1.00667e+007	-1.82289e+007	1.18291e+000	10043500	10066700	18228900	65089
1444	-1.00327e+007	-1.00857e+007	-1.83176e+007	1.21120e+000	10032700	10085700	18317600	67116.1			49	0.5	65.6	-235.226	1444	-1.00386e+007	-1.00967e+007	-1.83568e+007	1.21120e+000	10038600	10096700	18356800	67351.3
1445	-1.00265e+007	-1.00680e+007	-1.82515e+007	1.02660e+000	10026500	10068000	18251500	56559.4			48.5	0.5	68.1	-200.987	1445	-1.00432e+007	-1.00806e+007	-1.82864e+007	1.02660e+000	10043200	10080600	18286400	56760.4
1446	-1.00312e+007	-1.00761e+007	-1.82801e+007	1.07067e+000	10031200	10076100	18280100	59139.3			48.4	0.5	67	-200.964	1446	-1.00424e+007	-1.00876e+007	-1.83156e+007	1.07067e+000	10042400	10087600	18315600	59340.3
1447	-1.00355e+007	-1.00958e+007	-1.83560e+007	1.30784e+000	10035500	10095800	18356000	72712.1			49.7	0.5	64.2	-252.64	1447	-1.00336e+007	-1.01057e+007	-1.83983e+007	1.30784e+000	10033600	10105700	18398300	72964.7
1448	-1.01433e+007	-1.03277e+007	-1.82580e+007	1.54826e+000	10143300	10327700	18258000	86321.6			73.9	0.5	51.3	761.653	1448	-1.01230e+007	-1.03724e+007	-1.81301e+007	1.54826e+000	10123000	10372400	18130100	85560
1449	-1.01810e+007	-1.01888e+007	-1.85908e+007	1.21237e+000	10181000	10188800	18590800	69100.8			91.5	0.5	49.5	38.5969	1449	-1.01679e+007	-1.01854e+007	-1.85898e+007	1.21237e+000	10167900	10185400	18589800	69062.2
1450	-1.01954e+007	-1.02012e+007	-1.86269e+007	1.06785e+000	10195400	10201200	18626900	61077.5			92.2	0.5	48.2	30.0432	1450	-1.01844e+007	-1.01982e+007	-1.86258e+007	1.06785e+000	10184400	10198200	18625800	61047.4
1451	-1.01962e+007	-1.02056e+007	-1.86441e+007	9.38887e-001	10196200	10205600	18644100	53779			93	0.5	47.8	17.8399	1451	-1.01850e+007	-1.02031e+007	-1.86450e+007	9.38887e-001	10185000	10203100	18645000	53761.2
1452	-1.01818e+007	-1.02003e+007	-1.86370e+007	1.04091e+000	10181800	10200300	18637000	59556.7			94.1	0.5	48.6	-3.4769	1452	-1.01679e+007	-1.01986e+007	-1.86438e+007	1.04091e+000	10167900	10198600	18643800	59560.2
1453	-9.77498e+006	-9.83091e+006	-1.75340e+007	1.76889e+000	9774980	9830910	17534000	90798.8			62.5	0.5	91.7	179.476	1453	-9.72394e+006	-9.81848e+006	-1.75342e+007	1.76889e+000	9723940	9818480	17534200	90619.4
1454	-9.76735e+006	-9.88522e+006	-1.77635e+007	1.67222e+000	9767350	9885220	17763500	87527.2			57.8	0.5	88.2	-258.602	1454	-9.72502e+006	-9.88782e+006	-1.78165e+007	1.67222e+000	9725020	9887820	17816500	87785.8
1455	-9.92619e+006	-1.00935e+007	-1.84561e+007	8.86601e-001	9926190	10093500	18456100	49509.7			89.5	0.5	64	-304.481	1455	-9.86968e+006	-1.01035e+007	-1.85533e+007	8.86601e-001	9869680	10103500	18553300	49814.2
1456	-1.00435e+007	-1.01071e+007	-1.83940e+007	1.41767e+000	10043500	10107100	18394000	79092.6			87.6	0.5	58.8	-10.7768	1456	-9.99518e+006	-1.01008e+007	-1.84168e+007	1.41767e+000	9995180	10100800	18416800	79103.3
1457	-9.98751e+006	-1.01073e+007	-1.84512e+007	2.13137e+000	9987510	10107300	18451200	119236			58.6	0.5	61.5	-428.77	1457	-9.94182e+006	-1.01115e+007	-1.85138e+007	2.13137e+000	9941820	10111500	18513800	119665
1458	-1.00129e+007	-1.01123e+007	-1.84462e+007	2.47839e+000	10012900	10112300	18446200	138719			59.5	0.5	59.6	-225.699	1458	-9.96273e+006	-1.01101e+007	-1.84874e+007	2.47839e+000	9962730	10110100	18487400	138945
1459	-9.79315e+006	-9.91127e+006	-1.78442e+007	2.05004e+000	9793150	9911270	17844200	108156			56.8	0.5	86.3	-477.237	1459	-9.76517e+006	-9.92001e+006	-1.79079e+007	2.05004e+000	9765170	9920010	17907900	108633
1460	-9.80000e+006	-9.84723e+006	-1.73354e+007	2.26184e+000	9800000	9847230	17335400	114452			65.9	0.5	93.4	779.464	1460	-9.77752e+006	-9.82259e+006	-1.72681e+007	2.26184e+000	9777520	9822590	17268100	113672
1461	-9.80664e+006	-9.81855e+006	-1.74518e+007	2.12860e+000	9806640	9818550	17451800	108624			64.4	0.5	92.1	464.602	1461	-9.76236e+006	-9.80058e+006	-1.74226e+007	2.12860e+000	9762360	9800580	17422600	108160
1462	-9.77280e+006	-9.93466e+006	-1.71368e+007	2.27889e+000	9772800	9934660	17136800	113754			69.7	0.5	95.2	1305.95	1462	-9.74243e+006	-9.95190e+006	-1.69954e+007	2.27889e+000	9742430	9951900	16995400	112448
1463	-9.78629e+006	-9.90432e+006	-1.72223e+007	2.47953e+000	9786290	9904320	17222300	124533			68.1	0.5	93.9	1222.95	1463	-9.75823e+006	-9.90246e+006	-1.71094e+007	2.47953e+000	9758230	9902460	17109400	123310
1464	-9.76676e+006	-9.98438e+006	-1.70624e+007	2.04259e+000	9766760	9984380	17062400	101514			72.1	0.5	95.3	1384.07	1464	-9.73284e+006	-1.00232e+007	-1.68850e+007	2.04259e+000	9732840	10023200	16885000	100130
1465	-9.76496e+006	-9.98633e+006	-1.70531e+007	1.90637e+000	9764960	9986330	17053100	94675.5			77.6	0.5	95.4	1351.02	1465	-9.72952e+006	-1.00275e+007	-1.68671e+007	1.90637e+000	9729520	10027500	16867100	93324.5
1466	-9.76411e+006	-1.00096e+007	-1.70263e+007	2.02226e+000	9764110	10009600	17026300	100297			75.9	0.5	95.2	1505.17	1466	-9.72756e+006	-1.00593e+007	-1.68272e+007	2.02226e+000	9727560	10059300	16827200	98791.4
1467	-9.76490e+006	-1.00199e+007	-1.70192e+007	2.09118e+000	9764900	10019900	17019200	103696			74.2	0.5	94.9	1587.02	1467	-9.72771e+006	-1.00716e+007	-1.68155e+007	2.09118e+000	9727710	10071600	16815500	102109
1468	-9.77285e+006	-9.96152e+006	-1.71101e+007	1.83827e+000	9772850	9961520	17110100	91649.9			79.6	0.5	94.5	1240.77	1468	-9.73765e+006	-9.98744e+006	-1.69403e+007	1.83827e+000	9737650	9987440	16940300	90409.2
1469	-9.77589e+006	-9.89277e+006	-1.77859e+007	2.10888e+000	9775890	9892770	17785900	110632			92.5	0.5	87.9	-259.956	1469	-9.72696e+006	-9.89278e+006	-1.78348e+007	2.10888e+000	9726960	9892780	17834800	110892
1470	-9.96173e+006	-1.00890e+007	-1.84021e+007	1.62332e+000	9961730	10089000	18402100	90356.5			92.2	0.5	67.6	-731.374	1470	-9.96511e+006	-1.01130e+007	-1.84969e+007	1.62332e+000	9965110	10113000	18496900	91087.8
1471	-9.90234e+006	-1.00917e+007	-1.84726e+007	8.76932e-001	9902340	10091700	18472600	48995.5			89.3	0.5	65.4	-388.449	1471	-9.84981e+006	-1.01074e+007	-1.85890e+007	8.76932e-001	9849810	10107400	18589000	49384
1472	-1.01068e+007	-1.01878e+007	-1.82485e+007	1.65136e+000	10106800	10187800	18248500	91509.3			83.3	0.5	56.2	536.086	1472	-1.00887e+007	-1.01818e+007	-1.81808e+007	1.65136e+000	10088700	10181800	18180800	90973.2
1473	-1.01014e+007	-1.01388e+007	-1.82757e+007	1.52372e+000	10101400	10138800	18275700	84471.7			84.3	0.5	57.2	377.649	1473	-1.00852e+007	-1.01158e+007	-1.82324e+007	1.52372e+000	10085200	10115800	18232400	84094
1474	-1.00854e+007	-1.01048e+007	-1.83428e+007	1.50180e+000	10085400	10104800	18342800	83557.7			86	0.5	58	168.861	1474	-1.00464e+007	-1.00935e+007	-1.83359e+007	1.50180e+000	10046400	10093500	18335900	83388.8
1475	-1.00808e+007	-1.01429e+007	-1.85032e+007	1.82749e+000	10080800	10142900	18503200	103030			99.4	0.5	57.1	-243.452	1475	-1.00638e+007	-1.01475e+007	-1.85390e+007	1.82749e+000	10063800	10147500	18539000	103273
1476	-1.00646e+007	-1.01321e+007	-1.84753e+007	1.85237e+000	10064600	10132100	18475300	104128			98.9	0.5	58.6	-295.065	1476	-1.00485e+007	-1.01382e+007	-1.85163e+007	1.85237e+000	10048500	10138200	18516300	104424
1477	-9.85457e+006	-9.91480e+006	-1.77972e+007	1.83564e+000	9854570	9914800	17797200	96681.7			99.9	0.5	85.9	-212.648	1477	-9.84647e+006	-9.91999e+006	-1.78265e+007	1.83564e+000	9846470	9919990	17826500	96894.4
1478	-9.83517e+006	-9.89932e+006	-1.77533e+007	1.64886e+000	9835170	9899320	17753300	86453.6			99.6	0.5	87.3	-158.787	1478	-9.82021e+006	-9.90253e+006	-1.77814e+007	1.64886e+000	9820210	9902530	17781400	86612.4
1479	-9.73343e+006	-9.85215e+006	-1.70584e+007	1.96499e+000	9733430	9852150	17058400	97085.4			79.3	0.5	102	895.952	1479	-9.70992e+006	-9.87167e+006	-1.69428e+007	1.96499e+000	9709920	9871670	16942800	96189.4
1480	-9.73928e+006	-9.87591e+006	-1.70585e+007	1.07010e+000	9739280	9875910	17058500	52923.8			71.6	0.5	101	518.878	1480	-9.71460e+006	-9.89952e+006	-1.69341e+007	1.07010e+000	9714600	9899520	16934100	52404.9
1481	-9.73975e+006	-9.86516e+006	-1.70712e+007	1.07407e+000	9739750	9865160	17071200	53155.2			70.5	0.5	101	492.912	1481	-9.71620e+006	-9.88567e+006	-1.69545e+007	1.07407e+000	9716200	9885670	16954500	52662.2
1482	-9.74009e+006	-9.85233e+006	-1.70854e+007	1.00517e+000	9740090	9852330	17085400	49780.4			69.4	0.5	101	435.369	1482	-9.71746e+006	-9.86818e+006	-1.69771e+007	1.00517e+000	9717460	9868180	16977100	49345
1483	-9.75967e+006	-9.76898e+006	-1.72488e+007	1.07354e+000	9759670	9768980	17248800	53745.2			61	0.5	101	229.471	1483	-9.74528e+006	-9.75076e+006	-1.72082e+007	1.07354e+000	9745280	9750760	17208200	53515.7
1484	-9.76354e+006	-9.76622e+006	-1.72810e+007	1.18192e+000	9763540	9766220	17281000	59324.3			60	0.5	99.9	216.861	1484	-9.74189e+006	-9.75308e+006	-1.72490e+007	1.18192e+000	9741890	9753080	17249000	59107.5
1485	-9.77058e+006	-9.83068e+006	-1.75374e+007	1.78739e+000	9770580	9830680	17537400	91759.7			51	0.5	94.1	-33.3818	1485	-9.74491e+006	-9.82826e+006	-1.75532e+007	1.78739e+000	9744910	9828260	17553200	91793
1486	-9.77944e+006	-9.84506e+006	-1.75873e+007	1.82107e+000	9779440	9845060	17587300	93925.3			51.3	0.5	92.6	-82.4636	1486	-9.75471e+006	-9.84421e+006	-1.76086e+007	1.82107e+000	9754710	9844210	17608600	94007.8
1487	-9.79026e+006	-9.86042e+006	-1.76393e+007	1.85577e+000	9790260	9860420	17639300	96185.9			51.5	0.5	91.1	-134.956	1487	-9.76746e+006	-9.86133e+006	-1.76658e+007	1.85577e+000	9767460	9861330	17665800	96320.9
1488	-9.80245e+006	-9.87587e+006	-1.76902e+007	1.66301e+000	9802450	9875870	17690200	86614.7			51.7	0.5	89.5	-170.859	1488	-9.78238e+006	-9.87875e+006	-1.77221e+007	1.66301e+000	9782380	9878750	17722100	86785.5
1489	-9.92493e+006	-9.97875e+006	-1.79882e+007	2.09446e+000	9924930	9978750	17988200	112426			52.8	0.5	80.2	-562.969	1489	-9.95384e+006	-9.99708e+006	-1.80342e+007	2.09446e+000	9953840	9997080	18034200	112989
1490	-9.95448e+006	-1.00042e+007	-1.80626e+007	2.04434e+000	9954480	10004200	18062600	110553			54	0.5	78.1	-662.696	1490	-9.99900e+006	-1.00275e+007	-1.81135e+007	2.04434e+000	9999000	10027500	18113500	111216
1491	-9.95044e+006	-9.99556e+006	-1.80314e+007	1.91004e+000	9950440	9995560	18031400	103002			52.8	0.5	78.6	-541.134	1491	-9.98883e+006	-1.00159e+007	-1.80762e+007	1.91004e+000	9988830	10015900	18076200	103543
1492	-1.00433e+007	-1.01202e+007	-1.84481e+007	1.41488e+000	10043300	10120200	18448100	79293.6			52.2	0.5	60.3	-228.767	1492	-1.00229e+007	-1.01259e+007	-1.84915e+007	1.41488e+000	10022900	10125900	18491500	79522.3
1493	-1.01015e+007	-1.01585e+007	-1.85464e+007	1.31298e+000	10101500	10158500	18546400	74345			51.8	0.5	54.8	-102.959	1493	-1.00787e+007	-1.01595e+007	-1.85730e+007	1.31298e+000	10078700	10159500	18573000	74447.9
1494	-1.00952e+007	-1.01548e+007	-1.85374e+007	1.59770e+000	10095200	10154800	18537400	90378.5			53.1	0.5	55.1	-124.79	1494	-1.00707e+007	-1.01555e+007	-1.85647e+007	1.59770e+000	10070700	10155500	18564700	90503.3
1495	-1.01240e+007	-1.01495e+007	-1.84869e+007	2.32610e+000	10124000	10149500	18486900	131170			60.1	0.5	54	139.56	1495	-1.00972e+007	-1.01427e+007	-1.84859e+007	2.32610e+000	10097200	10142700	18485900	131030
1496	-1.01435e+007	-1.01478e+007	-1.84604e+007	2.13835e+000	10143500	10147800	18460400	120404			61.8	0.5	53.6	250.336	1496	-1.01220e+007	-1.01387e+007	-1.84449e+007	2.13835e+000	10122000	10138700	18444900	120153
1497	-1.01472e+007	-1.01688e+007	-1.84327e+007	1.65684e+000	10147200	10168800	18432700	93163.9			63.3	0.5	53.2	285.41	1497	-1.01363e+007	-1.01553e+007	-1.84018e+007	1.65684e+000	10136300	10155300	18401800	92878.5
1498	-1.01473e+007	-1.01954e+007	-1.84067e+007	1.24149e+000	10147300	10195400	18406700	69727.1			64.7	0.5	52.8	277.717	1498	-1.01349e+007	-1.01903e+007	-1.83609e+007	1.24149e+000	10134900	10190300	18360900	69449.4
1499	-1.01427e+007	-1.02156e+007	-1.83678e+007	1.21611e+000	10142700	10215600	18367800	68132.9			65.9	0.5	52.7	350.607	1499	-1.01279e+007	-1.02181e+007	-1.83045e+007	1.21611e+000	10127900	10218100	18304500	67782.3
1500	-1.01379e+007	-1.02354e+007	-1.83280e+007	1.68825e+000	10137900	10235400	18328000	94343.2			67.1	0.5	52.9	579.407	1500	-1.01210e+007	-1.02451e+007	-1.82494e+007	1.68825e+000	10121000	10245100	18249400	93763.8
1501	-1.01318e+007	-1.02580e+007	-1.82806e+007	1.82858e+000	10131800	10258000	18280600	101871			68.5	0.5	53	755.992	1501	-1.01123e+007	-1.02765e+007	-1.81824e+007	1.82858e+000	10112300	10276500	18182400	101115
1502	-1.01634e+007	-1.01965e+007	-1.86398e+007	9.49713e-001	10163400	10196500	18639800	54315.1			97.2	0.5	49.5	-42.4264	1502	-1.01484e+007	-1.01968e+007	-1.86558e+007	9.49713e-001	10148400	10196800	18655800	54357.5
1503	-1.01456e+007	-1.02172e+007	-1.83779e+007	1.65440e+000	10145600	10217200	18377900	92771.5			84.1	0.5	52.5	431.152	1503	-1.01322e+007	-1.02198e+007	-1.83206e+007	1.65440e+000	10132200	10219800	18320600	92340.4
1504	-1.01467e+007	-1.02470e+007	-1.83526e+007	1.69454e+000	10146700	10247000	18352600	94929.4			82.7	0.5	52	536.463	1504	-1.01317e+007	-1.02601e+007	-1.82783e+007	1.69454e+000	10131700	10260100	18278300	94392.9
1505	-1.01478e+007	-1.02766e+007	-1.83275e+007	1.64394e+000	10147800	10276600	18327500	92006			81.1	0.5	51.6	608.694	1505	-1.01314e+007	-1.03010e+007	-1.82362e+007	1.64394e+000	10131400	10301000	18236200	91397.3
1506	-1.01477e+007	-1.02995e+007	-1.83041e+007	1.79574e+000	10147700	10299500	18304100	100394			79.4	0.5	51.3	752.607	1506	-1.01298e+007	-1.03325e+007	-1.81980e+007	1.79574e+000	10129800	10332500	18198000	99641.8
1507	-9.92482e+006	-9.98546e+006	-1.80157e+007	2.11879e+000	9924820	9985460	18015700	113997			54	0.5	79.9	-658.45	1507	-9.95800e+006	-1.00066e+007	-1.80689e+007	2.11879e+000	9958000	10006600	18068900	114656
1508	-9.75841e+006	-9.85164e+006	-1.76353e+007	1.77898e+000	9758410	9851640	17635300	92060.3			59.5	0.5	90.8	-51.6825	1508	-9.70842e+006	-9.84647e+006	-1.76641e+007	1.77898e+000	9708420	9846470	17664100	92111.9
1509	-9.82335e+006	-9.92595e+006	-1.78740e+007	2.23209e+000	9823350	9925950	17874000	118197			94.6	0.5	85.2	-450.373	1509	-9.79861e+006	-9.93345e+006	-1.79294e+007	2.23209e+000	9798610	9933450	17929400	118647
1510	-9.85167e+006	-9.94528e+006	-1.79247e+007	2.19518e+000	9851670	9945280	17924700	116872			94.9	0.5	83.6	-515.745	1510	-9.84066e+006	-9.95641e+006	-1.79812e+007	2.19518e+000	9840660	9956410	17981200	117388
1511	-9.88520e+006	-9.96474e+006	-1.79707e+007	2.09812e+000	9885200	9964740	17970700	112286			95.4	0.5	81.9	-560.855	1511	-9.89106e+006	-9.97988e+006	-1.80267e+007	2.09812e+000	9891060	9979880	18026700	112847
1512	-9.92177e+006	-9.98419e+006	-1.80136e+007	2.08661e+000	9921770	9984190	18013600	112233			95.8	0.5	80.1	-601.127	1512	-9.94611e+006	-1.00029e+007	-1.80658e+007	2.08661e+000	9946110	10002900	18065800	112834
1513	-9.95658e+006	-1.00029e+007	-1.80553e+007	2.22091e+000	9956580	10002900	18055300	120037			96.4	0.5	78.1	-659.729	1513	-9.99633e+006	-1.00242e+007	-1.81024e+007	2.22091e+000	9996330	10024200	18102400	120697
1514	-9.97666e+006	-1.01031e+007	-1.84448e+007	1.06639e+000	9976660	10103100	18444800	59602			89.9	0.5	61.6	-238.63	1514	-9.92520e+006	-1.01076e+007	-1.85147e+007	1.06639e+000	9925200	10107600	18514700	59840.6
1515	-9.99154e+006	-1.01051e+007	-1.84378e+007	1.03100e+000	9991540	10105100	18437800	57621.5			89.4	0.5	60.7	-173.561	1515	-9.93728e+006	-1.01063e+007	-1.84972e+007	1.03100e+000	9937280	10106300	18497200	57795.1
1516	-1.01101e+007	-1.03420e+007	-1.81079e+007	1.71236e+000	10110100	10342000	18107900	94342.7			73.5	0.5	54.1	1053.85	1516	-1.00839e+007	-1.03955e+007	-1.79473e+007	1.71236e+000	10083900	10395500	17947300	93288.9
1517	-1.01050e+007	-1.01261e+007	-1.84104e+007	2.52912e+000	10105000	10126100	18410400	141614			62.4	0.5	56	265.388	1517	-1.00733e+007	-1.01163e+007	-1.84019e+007	2.52912e+000	10073300	10116300	18401900	141349
1518	-1.01728e+007	-1.01734e+007	-1.85327e+007	1.38992e+000	10172800	10173400	18532700	78819			89.5	0.5	51	94.2429	1518	-1.01600e+007	-1.01674e+007	-1.85242e+007	1.38992e+000	10160000	10167400	18524200	78724.7
1519	-1.01683e+007	-1.01815e+007	-1.85061e+007	1.55559e+000	10168300	10181500	18506100	88045.9			88.2	0.5	51.2	162.555	1519	-1.01613e+007	-1.01705e+007	-1.84887e+007	1.55559e+000	10161300	10170500	18488700	87883.4
1520	-1.01561e+007	-1.01997e+007	-1.84382e+007	1.48541e+000	10156100	10199700	18438200	83658.3			85.8	0.5	52	274.528	1520	-1.01458e+007	-1.01954e+007	-1.84005e+007	1.48541e+000	10145800	10195400	18400500	83383.8
1521	-1.01637e+007	-1.01940e+007	-1.84749e+007	1.77437e+000	10163700	10194000	18474900	100216			86.9	0.5	51.5	254.828	1521	-1.01553e+007	-1.01877e+007	-1.84470e+007	1.77437e+000	10155300	10187700	18447000	99960.9
1522	-9.77940e+006	-9.83792e+006	-1.75582e+007	1.86824e+000	9779400	9837920	17558200	96116.1			99.4	0.5	93.5	22.2122	1522	-9.74956e+006	-9.83326e+006	-1.75690e+007	1.86824e+000	9749560	9833260	17569000	96093.9
1523	-9.77042e+006	-9.82526e+006	-1.75154e+007	1.41754e+000	9770420	9825260	17515400	72633.7			99.5	0.5	94.9	45.2419	1523	-9.74060e+006	-9.81951e+006	-1.75217e+007	1.41754e+000	9740600	9819510	17521700	72588.5
1524	-9.76372e+006	-9.81439e+006	-1.74777e+007	1.26178e+000	9763720	9814390	17477700	64424.9			99.7	0.5	96.1	62.0041	1524	-9.73506e+006	-9.80784e+006	-1.74796e+007	1.26178e+000	9735060	9807840	17479600	64362.9
1525	-9.75550e+006	-9.80268e+006	-1.74381e+007	1.19844e+000	9755500	9802680	17438100	60961.3			99.8	0.5	97.3	76.4802	1525	-9.72721e+006	-9.79539e+006	-1.74365e+007	1.19844e+000	9727210	9795390	17436500	60884.8
1526	-9.74880e+006	-9.79247e+006	-1.74030e+007	9.58063e-001	9748800	9792470	17403000	48572.8			99.6	0.5	98.4	73.6639	1526	-9.72103e+006	-9.78450e+006	-1.73982e+007	9.58063e-001	9721030	9784500	17398200	48499.1
1527	-9.75429e+006	-9.85889e+006	-1.76690e+007	2.05607e+000	9754290	9858890	17669000	106692			89.5	0.5	90	27.5231	1527	-9.69088e+006	-9.84953e+006	-1.76942e+007	2.05607e+000	9690880	9849530	17694200	106665
1528	-9.76469e+006	-9.84538e+006	-1.76034e+007	2.09634e+000	9764690	9845380	17603400	108211			87.9	0.5	90.7	206.118	1528	-9.70163e+006	-9.83148e+006	-1.76096e+007	2.09634e+000	9701630	9831480	17609600	108005
1529	-9.79087e+006	-9.82669e+006	-1.75008e+007	2.36962e+000	9790870	9826690	17500800	121362			86.2	0.5	91.5	574.303	1529	-9.73598e+006	-9.80596e+006	-1.74710e+007	2.36962e+000	9735980	9805960	17471000	120788
1530	-9.81247e+006	-9.83523e+006	-1.73983e+007	2.28385e+000	9812470	9835230	17398300	116141			84.3	0.5	92.1	851.379	1530	-9.78679e+006	-9.79788e+006	-1.73307e+007	2.28385e+000	9786790	9797880	17330700	115289
1531	-9.80109e+006	-9.90044e+006	-1.72866e+007	1.85744e+000	9801090	9900440	17286600	93794.6			82.5	0.5	92.7	929.864	1531	-9.77164e+006	-9.89028e+006	-1.71764e+007	1.85744e+000	9771640	9890280	17176400	92864.8
1532	-9.97883e+006	-1.00892e+007	-1.83857e+007	1.39187e+000	9978830	10089200	18385700	77415.5			56.2	0.5	66.5	-469.546	1532	-9.97095e+006	-1.01058e+007	-1.84613e+007	1.39187e+000	9970950	10105800	18461300	77885
1533	-9.96867e+006	-1.01000e+007	-1.84401e+007	1.71305e+000	9968670	10100000	18440100	95679.3			57.8	0.5	63.3	-459.375	1533	-9.92850e+006	-1.01084e+007	-1.85146e+007	1.71305e+000	9928500	10108400	18514600	96138.6
1534	-1.00006e+007	-1.00725e+007	-1.82957e+007	1.66125e+000	10000600	10072500	18295700	91776.8			55.2	0.5	70.1	-618.605	1534	-1.00309e+007	-1.00963e+007	-1.83625e+007	1.66125e+000	10030900	10096300	18362500	92395.4
1535	-1.00038e+007	-1.00625e+007	-1.82517e+007	1.85702e+000	10003800	10062500	18251700	102226			55.2	0.5	71.8	-704.478	1535	-1.00483e+007	-1.00886e+007	-1.83139e+007	1.85702e+000	10048300	10088600	18313900	102930
1536	-1.00046e+007	-1.00508e+007	-1.82029e+007	2.39986e+000	10004600	10050800	18202900	131571			55.1	0.5	73.7	-952.876	1536	-1.00628e+007	-1.00797e+007	-1.82630e+007	2.39986e+000	10062800	10079700	18263000	132524
1537	-9.98700e+006	-1.00323e+007	-1.81449e+007	2.46636e+000	9987000	10032300	18144900	134470			55.1	0.5	75.7	-936.075	1537	-1.00457e+007	-1.00604e+007	-1.82012e+007	2.46636e+000	10045700	10060400	18201200	135406
1538	-9.74794e+006	-9.77819e+006	-1.73455e+007	1.96707e+000	9747940	9778190	17345500	99227.5			56.2	0.5	99.2	210.94	1538	-9.72144e+006	-9.76870e+006	-1.73332e+007	1.96707e+000	9721440	9768700	17333200	99016.6
1539	-9.74505e+006	-9.78151e+006	-1.73620e+007	1.61205e+000	9745050	9781510	17362000	81426.2			54.8	0.5	99	140.4	1539	-9.71786e+006	-9.77306e+006	-1.73546e+007	1.61205e+000	9717860	9773060	17354600	81285.8
1540	-9.74626e+006	-9.78795e+006	-1.73871e+007	1.97133e+000	9746260	9787950	17387100	99796.2			53.5	0.5	98.5	127.216	1540	-9.71871e+006	-9.78070e+006	-1.73850e+007	1.97133e+000	9718710	9780700	17385000	99669
1541	-9.75530e+006	-9.80456e+006	-1.74460e+007	1.48968e+000	9755300	9804560	17446000	75827.2			50.1	0.5	97	32.6764	1541	-9.73049e+006	-9.80005e+006	-1.74523e+007	1.48968e+000	9730490	9800050	17452300	75794.5
1542	-9.74800e+006	-9.78981e+006	-1.73930e+007	1.70538e+000	9748000	9789810	17393000	86383			52.3	0.5	98.5	92.1067	1542	-9.72152e+006	-9.78330e+006	-1.73928e+007	1.70538e+000	9721520	9783300	17392800	86290.9
1543	-1.01839e+007	-1.02144e+007	-1.86925e+007	7.95198e-001	10183900	10214400	18692500	45710.3			100	0.5	47.6	-41.3235	1543	-1.01705e+007	-1.02153e+007	-1.87093e+007	7.95198e-001	10170500	10215300	18709300	45751.6
1544	-1.00291e+007	-1.00999e+007	-1.83793e+007	1.96259e+000	10029100	10099900	18379300	109301			98.7	0.5	63.6	-447.556	1544	-1.00267e+007	-1.01116e+007	-1.84292e+007	1.96259e+000	10026700	10111600	18429200	109749
1545	-1.00400e+007	-1.01098e+007	-1.84088e+007	1.94577e+000	10040000	10109800	18408800	108676			99.1	0.5	62.1	-389.351	1545	-1.00323e+007	-1.01192e+007	-1.84550e+007	1.94577e+000	10032300	10119200	18455000	109065
1546	-1.00525e+007	-1.01197e+007	-1.84369e+007	1.91489e+000	10052500	10119700	18436900	107251			99.6	0.5	60.5	-346.949	1546	-1.00418e+007	-1.01277e+007	-1.84803e+007	1.91489e+000	10041800	10127700	18480300	107598
1547	-9.73849e+006	-9.77237e+006	-1.73312e+007	9.17137e-001	9738490	9772370	17331200	46189.3			97.8	0.5	101	102.365	1547	-9.71194e+006	-9.76263e+006	-1.73179e+007	9.17137e-001	9711940	9762630	17317900	46087
1548	-9.74001e+006	-9.77548e+006	-1.73424e+007	8.92071e-001	9740010	9775480	17342400	44973.5			98.9	0.5	100	89.6211	1548	-9.71336e+006	-9.76634e+006	-1.73317e+007	8.92071e-001	9713360	9766340	17331700	44883.9
1549	-9.74252e+006	-9.78057e+006	-1.73607e+007	9.20276e-001	9742520	9780570	17360700	46474.1			99.7	0.5	99.8	82.69	1549	-9.71592e+006	-9.77204e+006	-1.73524e+007	9.20276e-001	9715920	9772040	17352400	46391.4
1550	-9.73411e+006	-9.87390e+006	-1.70394e+007	1.20325e+000	9734110	9873900	17039400	59405.1			73.1	0.5	102	585.355	1550	-9.70960e+006	-9.89971e+006	-1.69134e+007	1.20325e+000	9709600	9899710	16913400	58819.7
1551	-9.74789e+006	-9.76715e+006	-1.72025e+007	9.73155e-001	9747890	9767150	17202500	48519.7			61.5	0.5	102	224.2	1551	-9.73316e+006	-9.75378e+006	-1.71557e+007	9.73155e-001	9733160	9753780	17155700	48295.5
1552	-9.75211e+006	-9.76800e+006	-1.72997e+007	1.58594e+000	9752110	9768000	17299700	79696.5			58.2	0.5	99.9	241.012	1552	-9.72813e+006	-9.75633e+006	-1.72760e+007	1.58594e+000	9728130	9756330	17276000	79455.5
1553	-9.75845e+006	-9.80737e+006	-1.74543e+007	1.41365e+000	9758450	9807370	17454300	72017.9			49.1	0.5	96.8	23.9713	1553	-9.73480e+006	-9.80329e+006	-1.74612e+007	1.41365e+000	9734800	9803290	17461200	71994
1554	-9.82431e+006	-9.89284e+006	-1.77377e+007	1.62214e+000	9824310	9892840	17737700	84903.3			50.7	0.5	87.9	-200.536	1554	-9.81155e+006	-9.89784e+006	-1.77709e+007	1.62214e+000	9811550	9897840	17770900	85103.8
1555	-9.90280e+006	-9.95788e+006	-1.79251e+007	2.41133e+000	9902800	9957880	17925100	128634			51.4	0.5	81.8	-531.857	1555	-9.92072e+006	-9.97219e+006	-1.79656e+007	2.41133e+000	9920720	9972190	17965600	129166
1556	-9.96652e+006	-1.00028e+007	-1.80447e+007	1.53494e+000	9966520	10002800	18044700	82918.1			51.6	0.5	77.4	-403.428	1556	-1.00075e+007	-1.00224e+007	-1.80838e+007	1.53494e+000	10007500	10022400	18083800	83321.6
1557	-1.00577e+007	-1.01280e+007	-1.84657e+007	1.55324e+000	10057700	10128000	18465700	87221.3			51.3	0.5	59.2	-225.986	1557	-1.00381e+007	-1.01329e+007	-1.85053e+007	1.55324e+000	10038100	10132900	18505300	87447.3
1558	-1.00426e+007	-1.01125e+007	-1.84172e+007	1.39219e+000	10042600	10112500	18417200	77819			50.8	0.5	61.6	-238.155	1558	-1.00291e+007	-1.01196e+007	-1.84597e+007	1.39219e+000	10029100	10119600	18459700	78057.2
1559	-1.01022e+007	-1.01573e+007	-1.85407e+007	2.64019e+000	10102200	10157300	18540700	149429			55	0.5	54.3	-126.502	1559	-1.00754e+007	-1.01561e+007	-1.85626e+007	2.64019e+000	10075400	10156100	18562600	149555
1560	-1.01403e+007	-1.02980e+007	-1.82754e+007	1.67861e+000	10140300	10298000	18275400	93617.9			70.5	0.5	52	763.263	1560	-1.01205e+007	-1.03311e+007	-1.81613e+007	1.67861e+000	10120500	10331100	18161300	92854.6
1561	-1.01943e+007	-1.02208e+007	-1.87080e+007	8.70619e-001	10194300	10220800	18708000	50128.5			99.3	0.5	46.7	-35.4214	1561	-1.01819e+007	-1.02212e+007	-1.87220e+007	8.70619e-001	10181900	10221200	18722000	50164
1562	-1.01793e+007	-1.02079e+007	-1.86704e+007	8.76251e-001	10179300	10207900	18670400	50269.4			97.7	0.5	48.1	-34.8909	1562	-1.01656e+007	-1.02081e+007	-1.86848e+007	8.76251e-001	10165600	10208100	18684800	50304.3
1563	-1.01712e+007	-1.01990e+007	-1.86423e+007	1.05779e+000	10171200	10199000	18642300	60525.7			96	0.5	49	-28.73	1563	-1.01562e+007	-1.01984e+007	-1.86546e+007	1.05779e+000	10156200	10198400	18654600	60554.5
1564	-1.02130e+007	-1.02344e+007	-1.87451e+007	5.22864e-001	10213000	10234400	18745100	30217.8			99.3	0.5	45	-17.2258	1564	-1.02021e+007	-1.02346e+007	-1.87568e+007	5.22864e-001	10202100	10234600	18756800	30235.1
1565	-1.02050e+007	-1.02291e+007	-1.87315e+007	5.20428e-001	10205000	10229100	18731500	30034.8			99.6	0.5	45.7	-21.794	1565	-1.01936e+007	-1.02297e+007	-1.87453e+007	5.20428e-001	10193600	10229700	18745300	30056.6
1566	-1.02105e+007	-1.02339e+007	-1.87455e+007	5.31273e-001	10210500	10233900	18745500	30702.1			100	0.5	45.2	-21.6996	1566	-1.01995e+007	-1.02345e+007	-1.87589e+007	5.31273e-001	10199500	10234500	18758900	30723.8
1567	-1.01984e+007	-1.02251e+007	-1.87217e+007	7.96013e-001	10198400	10225100	18721700	45891.3			100	0.5	46.2	-34.1206	1567	-1.01863e+007	-1.02257e+007	-1.87360e+007	7.96013e-001	10186300	10225700	18736000	45925.4
1568	-1.00973e+007	-1.01522e+007	-1.85248e+007	1.76392e+000	10097300	10152200	18524800	99684.3			101	0.5	55.8	-208.924	1568	-1.00822e+007	-1.01563e+007	-1.85566e+007	1.76392e+000	10082200	10156300	18556600	99893.3
1569	-1.01128e+007	-1.01632e+007	-1.85543e+007	1.68901e+000	10112800	10163200	18554300	95739			102	0.5	54.4	-175.865	1569	-1.00977e+007	-1.01666e+007	-1.85830e+007	1.68901e+000	10097700	10166600	18583000	95914.9
1570	-1.01277e+007	-1.01738e+007	-1.85828e+007	1.52291e+000	10127700	10173800	18582800	86574.9			102	0.5	53	-141.636	1570	-1.01129e+007	-1.01766e+007	-1.86090e+007	1.52291e+000	10112900	10176600	18609000	86716.6
1571	-1.01548e+007	-1.01940e+007	-1.86380e+007	1.33570e+000	10154800	10194000	18638000	76355.1			102	0.5	50.4	-101.903	1571	-1.01403e+007	-1.01959e+007	-1.86605e+007	1.33570e+000	10140300	10195900	18660500	76457
1572	-1.01692e+007	-1.02047e+007	-1.86673e+007	1.14365e+000	10169200	10204700	18667300	65569.1			102	0.5	49	-76.8042	1572	-1.01550e+007	-1.02062e+007	-1.86877e+007	1.14365e+000	10155000	10206200	18687700	65645.9
1573	-1.01416e+007	-1.01839e+007	-1.86102e+007	1.44963e+000	10141600	10183900	18610200	82637.9			103	0.5	51.7	-121.877	1573	-1.01272e+007	-1.01863e+007	-1.86343e+007	1.44963e+000	10127200	10186300	18634300	82759.8
1574	-1.00275e+007	-1.00881e+007	-1.83327e+007	1.90549e+000	10027500	10088100	18332700	105702			99.5	0.5	65.5	-439.035	1574	-1.00350e+007	-1.01013e+007	-1.83789e+007	1.90549e+000	10035000	10101300	18378900	106141
1575	-1.00218e+007	-1.00657e+007	-1.82467e+007	1.86668e+000	10021800	10065700	18246700	102783			99.8	0.5	68.9	-443.442	1575	-1.00462e+007	-1.00816e+007	-1.82872e+007	1.86668e+000	10046200	10081600	18287200	103227
1576	-1.00262e+007	-1.00753e+007	-1.82815e+007	1.90682e+000	10026200	10075300	18281500	105318			100	0.5	67.3	-431.653	1576	-1.00434e+007	-1.00896e+007	-1.83227e+007	1.90682e+000	10043400	10089600	18322700	105749
1577	-9.98520e+006	-1.00154e+007	-1.80776e+007	2.00446e+000	9985200	10015400	18077600	108660			98.9	0.5	75.9	-493.195	1577	-1.00256e+007	-1.00340e+007	-1.81132e+007	2.00446e+000	10025600	10034000	18113200	109153
1578	-9.99946e+006	-1.00278e+007	-1.81143e+007	1.98701e+000	9999460	10027800	18114300	108106			99.3	0.5	74.2	-494.792	1578	-1.00415e+007	-1.00468e+007	-1.81497e+007	1.98701e+000	10041500	10046800	18149700	108601
1579	-1.00093e+007	-1.00394e+007	-1.81519e+007	1.89809e+000	10009300	10039400	18151900	103634			99.9	0.5	72.6	-443.769	1579	-1.00462e+007	-1.00569e+007	-1.81862e+007	1.89809e+000	10046200	10056900	18186200	104078
1580	-1.00171e+007	-1.00507e+007	-1.81901e+007	1.90742e+000	10017100	10050700	18190100	104510			100	0.5	70.9	-437.556	1580	-1.00484e+007	-1.00671e+007	-1.82259e+007	1.90742e+000	10048400	10067100	18225900	104947
1581	-9.94350e+006	-9.97861e+006	-1.79691e+007	1.68103e+000	9943500	9978610	17969100	90151.2			100	0.5	79.5	-320.925	1581	-9.96850e+006	-9.99224e+006	-1.79998e+007	1.68103e+000	9968500	9992240	17999800	90472.1
1582	-9.96789e+006	-9.99819e+006	-1.80247e+007	1.63771e+000	9967890	9998190	18024700	88324.6			99.7	0.5	77.6	-365.955	1582	-1.00025e+007	-1.00148e+007	-1.80581e+007	1.63771e+000	10002500	10014800	18058100	88690.6
1583	-9.91868e+006	-9.95944e+006	-1.79156e+007	1.69159e+000	9918680	9959440	17915600	90220.6			101	0.5	81.4	-276.87	1583	-9.93348e+006	-9.97026e+006	-1.79450e+007	1.69159e+000	9933480	9970260	17945000	90497.5
1584	-9.88038e+006	-9.92937e+006	-1.78310e+007	1.67019e+000	9880380	9929370	17831000	88309.6			101	0.5	84.4	-203.215	1584	-9.88019e+006	-9.93594e+006	-1.78580e+007	1.67019e+000	9880190	9935940	17858000	88512.8
1585	-9.89853e+006	-9.94248e+006	-1.78664e+007	1.38664e+000	9898530	9942480	17866400	73590.2			101	0.5	83	-198.381	1585	-9.90608e+006	-9.95123e+006	-1.78946e+007	1.38664e+000	9906080	9951230	17894600	73788.6
1586	-9.73502e+006	-9.76388e+006	-1.73000e+007	1.13224e+000	9735020	9763880	17300000	56859.7			97.1	0.5	102	142.442	1586	-9.71028e+006	-9.75359e+006	-1.72826e+007	1.13224e+000	9710280	9753590	17282600	56717.3
1587	-9.73270e+006	-9.75568e+006	-1.72688e+007	1.44605e+000	9732700	9755680	17268800	72414.8			96.1	0.5	102	210.455	1587	-9.70873e+006	-9.74437e+006	-1.72465e+007	1.44605e+000	9708730	9744370	17246500	72204.4
1588	-9.75172e+006	-9.75328e+006	-1.72320e+007	2.15748e+000	9751720	9753280	17232000	107785			90.9	0.5	102	466.392	1588	-9.73396e+006	-9.73704e+006	-1.71913e+007	2.15748e+000	9733960	9737040	17191300	107318
1589	-9.73392e+006	-9.74939e+006	-1.72418e+007	1.55623e+000	9733920	9749390	17241800	77752.8			94.5	0.5	103	257.545	1589	-9.71082e+006	-9.73704e+006	-1.72145e+007	1.55623e+000	9710820	9737040	17214500	77495.2
1590	-9.74082e+006	-9.74543e+006	-1.72188e+007	1.75886e+000	9740820	9745430	17218800	87724.7			92.5	0.5	103	344.696	1590	-9.71999e+006	-9.73169e+006	-1.71834e+007	1.75886e+000	9719990	9731690	17183400	87380
1591	-9.74540e+006	-9.76480e+006	-1.71947e+007	2.16517e+000	9745400	9764800	17194700	107868			88.8	0.5	102	559.564	1591	-9.72902e+006	-9.75078e+006	-1.71417e+007	2.16517e+000	9729020	9750780	17141700	107308
1592	-9.73176e+006	-9.79282e+006	-1.71109e+007	2.01294e+000	9731760	9792820	17110900	99666.5			84.6	0.5	103	685.747	1592	-9.71259e+006	-9.79393e+006	-1.70314e+007	2.01294e+000	9712590	9793930	17031400	98980.8
1593	-9.73860e+006	-9.77861e+006	-1.71531e+007	2.08221e+000	9738600	9778610	17153100	103417			86.7	0.5	103	626.48	1593	-9.72073e+006	-9.77195e+006	-1.70867e+007	2.08221e+000	9720730	9771950	17086700	102790
1594	-9.72523e+006	-9.84582e+006	-1.70312e+007	1.75909e+000	9725230	9845820	17031200	86683.6			77.9	0.5	103	792.733	1594	-9.70223e+006	-9.86731e+006	-1.69157e+007	1.75909e+000	9702230	9867310	16915700	85890.8
1595	-9.72559e+006	-9.82071e+006	-1.70578e+007	1.93223e+000	9725590	9820710	17057800	95337.3			81.1	0.5	104	780.255	1595	-9.70433e+006	-9.83430e+006	-1.69573e+007	1.93223e+000	9704330	9834300	16957300	94557.1
1596	-9.72488e+006	-9.80341e+006	-1.70722e+007	1.99079e+000	9724880	9803410	17072200	98280			82.7	0.5	104	737.788	1596	-9.70486e+006	-9.81171e+006	-1.69821e+007	1.99079e+000	9704860	9811710	16982100	97542.2
1597	-9.72440e+006	-9.85058e+006	-1.70230e+007	1.62112e+000	9724400	9850580	17023000	79843.5			76.4	0.5	103	743.564	1597	-9.70115e+006	-9.87404e+006	-1.69046e+007	1.62112e+000	9701150	9874040	16904600	79099.9
1598	-9.72998e+006	-9.86705e+006	-1.70294e+007	1.50436e+000	9729980	9867050	17029400	74185.1			74.8	0.5	102	727.208	1598	-9.70568e+006	-9.89318e+006	-1.69039e+007	1.50436e+000	9705680	9893180	16903900	73457.9
1599	-9.73166e+006	-9.76831e+006	-1.71350e+007	8.61158e-001	9731660	9768310	17135000	42685.4			62.9	0.5	104	227.69	1599	-9.71578e+006	-9.76118e+006	-1.70772e+007	8.61158e-001	9715780	9761180	17077200	42457.7
1600	-9.72680e+006	-9.77148e+006	-1.71120e+007	8.15778e-001	9726800	9771480	17112000	40360			63.8	0.5	104	227.758	1600	-9.71055e+006	-9.76814e+006	-1.70489e+007	8.15778e-001	9710550	9768140	17048900	40132.3
1601	-9.72698e+006	-9.78208e+006	-1.71021e+007	7.55885e-001	9726980	9782080	17102100	37380.8			65	0.5	104	229.341	1601	-9.70975e+006	-9.78199e+006	-1.70318e+007	7.55885e-001	9709750	9781990	17031800	37151.4
1602	-9.73659e+006	-9.76444e+006	-1.71590e+007	9.07068e-001	9736590	9764440	17159000	45048.3			62.1	0.5	103	223.131	1602	-9.72144e+006	-9.75485e+006	-1.71067e+007	9.07068e-001	9721440	9754850	17106700	44825.2
1603	-9.84924e+006	-9.91079e+006	-1.77862e+007	1.74566e+000	9849240	9910790	17786200	91837.1			50	0.5	86.2	-246.213	1603	-9.84494e+006	-9.91786e+006	-1.78194e+007	1.74566e+000	9844940	9917860	17819400	92083.3
1604	-9.87539e+006	-9.92836e+006	-1.78318e+007	1.86128e+000	9875390	9928360	17831800	98401.2			49.2	0.5	84.4	-285.628	1604	-9.88018e+006	-9.93730e+006	-1.78636e+007	1.86128e+000	9880180	9937300	17863600	98686.9
1605	-9.89463e+006	-9.94396e+006	-1.78763e+007	1.78268e+000	9894630	9943960	17876300	94674.2			49.6	0.5	83	-306.411	1605	-9.90652e+006	-9.95483e+006	-1.79089e+007	1.78268e+000	9906520	9954830	17908900	94980.6
1606	-9.98237e+006	-1.00129e+007	-1.80702e+007	1.37223e+000	9982370	10012900	18070200	74333			50.7	0.5	76	-335.425	1606	-1.00223e+007	-1.00313e+007	-1.81057e+007	1.37223e+000	10022300	10031300	18105700	74668.4
1607	-9.99466e+006	-1.00228e+007	-1.80987e+007	1.31620e+000	9994660	10022800	18098700	71502.6			50	0.5	74.6	-308.712	1607	-1.00329e+007	-1.00405e+007	-1.81327e+007	1.31620e+000	10032900	10040500	18132700	71811.3
1608	-1.00040e+007	-1.00325e+007	-1.81287e+007	1.27689e+000	10004000	10032500	18128700	69567.5			49.3	0.5	73.2	-284.931	1608	-1.00393e+007	-1.00491e+007	-1.81615e+007	1.27689e+000	10039300	10049100	18161500	69852.4
1609	-1.00119e+007	-1.00419e+007	-1.81591e+007	1.21687e+000	10011900	10041900	18159100	66487.2			48.7	0.5	71.8	-253.203	1609	-1.00417e+007	-1.00570e+007	-1.81910e+007	1.21687e+000	10041700	10057000	18191000	66740.4
1610	-1.00226e+007	-1.00594e+007	-1.82201e+007	1.04891e+000	10022600	10059400	18220100	57628			48.3	0.5	69.3	-210.844	1610	-1.00442e+007	-1.00730e+007	-1.82540e+007	1.04891e+000	10044200	10073000	18254000	57838.9
1611	-1.00184e+007	-1.00504e+007	-1.81878e+007	1.09585e+000	10018400	10050400	18187800	60034.1			48.1	0.5	70.5	-216.511	1611	-1.00434e+007	-1.00643e+007	-1.82195e+007	1.09585e+000	10043400	10064300	18219500	60250.7
1612	-1.00281e+007	-1.00660e+007	-1.82418e+007	8.53426e-001	10028100	10066000	18241800	46983.1			47.6	0.5	68.3	-158.579	1612	-1.00451e+007	-1.00782e+007	-1.82744e+007	8.53426e-001	10045100	10078200	18274400	47141.6
1613	-1.00326e+007	-1.00735e+007	-1.82676e+007	9.38159e-001	10032600	10073500	18267600	51768.5			47.5	0.5	67.2	-169.967	1613	-1.00455e+007	-1.00848e+007	-1.83010e+007	9.38159e-001	10045500	10084800	18301000	51938.5
1614	-1.00362e+007	-1.00835e+007	-1.83052e+007	1.18617e+000	10036200	10083500	18305200	65669.3			48.1	0.5	65.8	-215.384	1614	-1.00430e+007	-1.00940e+007	-1.83413e+007	1.18617e+000	10043000	10094000	18341300	65884.7
1615	-1.00388e+007	-1.00937e+007	-1.83441e+007	1.33582e+000	10038800	10093700	18344100	74202.8			48.7	0.5	64.4	-240.471	1615	-1.00399e+007	-1.01033e+007	-1.83823e+007	1.33582e+000	10039900	10103300	18382300	74443.3
1616	-1.00416e+007	-1.01037e+007	-1.83823e+007	1.39458e+000	10041600	10103700	18382300	77722.7			49.6	0.5	63	-245.19	1616	-1.00354e+007	-1.01121e+007	-1.84227e+007	1.39458e+000	10035400	10112100	18422700	77967.9
1617	-1.00714e+007	-1.01356e+007	-1.84827e+007	1.43686e+000	10071400	10135600	18482700	80841			50.2	0.5	58.1	-192.25	1617	-1.00527e+007	-1.01400e+007	-1.85194e+007	1.43686e+000	10052700	10140000	18519400	81033.3
1618	-1.01059e+007	-1.01586e+007	-1.85423e+007	8.38374e-001	10105900	10158600	18542300	47462.8			48.6	0.5	55	-81.5639	1618	-1.00876e+007	-1.01611e+007	-1.85710e+007	8.38374e-001	10087600	10161100	18571000	47544.3
1619	-1.01348e+007	-1.01630e+007	-1.85315e+007	2.33983e+000	10134800	10163000	18531500	132485			58.5	0.5	52.7	87.5896	1619	-1.01103e+007	-1.01577e+007	-1.85343e+007	2.33983e+000	10110300	10157700	18534300	132398
1620	-1.01272e+007	-1.01656e+007	-1.85494e+007	2.57023e+000	10127200	10165600	18549400	145707			56.9	0.5	52.9	4.20176	1620	-1.01018e+007	-1.01620e+007	-1.85602e+007	2.57023e+000	10101800	10162000	18560200	145703
1621	-1.01479e+007	-1.03178e+007	-1.82865e+007	1.54017e+000	10147900	10317800	18286500	86040.9			72.3	0.5	51.1	705.807	1621	-1.01288e+007	-1.03581e+007	-1.81683e+007	1.54017e+000	10128800	10358100	18168300	85335.1
1622	-1.01500e+007	-1.03281e+007	-1.82851e+007	1.27775e+000	10150000	10328100	18285100	71400.5			75.4	0.5	50.7	602.797	1622	-1.01307e+007	-1.03720e+007	-1.81622e+007	1.27775e+000	10130700	10372000	18162200	70797.7
1623	-1.01555e+007	-1.03266e+007	-1.83090e+007	1.51407e+000	10155500	10326600	18309000	84768.6			74	0.5	50.4	679.752	1623	-1.01373e+007	-1.03691e+007	-1.81919e+007	1.51407e+000	10137300	10369100	18191900	84088.8
1624	-1.01610e+007	-1.03264e+007	-1.83315e+007	1.50297e+000	10161000	10326400	18331500	84303.2			75.6	0.5	49.8	648.895	1624	-1.01436e+007	-1.03681e+007	-1.82187e+007	1.50297e+000	10143600	10368100	18218700	83654.3
1625	-1.01846e+007	-1.01851e+007	-1.85719e+007	1.28756e+000	10184600	10185100	18571900	73281.5			90.4	0.5	49.7	69.4698	1625	-1.01729e+007	-1.01807e+007	-1.85656e+007	1.28756e+000	10172900	10180700	18565600	73212.1
1626	-1.01969e+007	-1.01974e+007	-1.86098e+007	1.12229e+000	10196900	10197400	18609800	64104.3			91.2	0.5	48.4	47.6362	1626	-1.01867e+007	-1.01938e+007	-1.86053e+007	1.12229e+000	10186700	10193800	18605300	64056.6
1627	-1.02089e+007	-1.02090e+007	-1.86454e+007	9.16405e-001	10208900	10209000	18645400	52521.1			92	0.5	47.2	33.4498	1627	-1.02004e+007	-1.02060e+007	-1.86414e+007	9.16405e-001	10200400	10206000	18641400	52487.6
1628	-1.02098e+007	-1.02135e+007	-1.86626e+007	7.46342e-001	10209800	10213500	18662600	42836.6			92.8	0.5	46.8	20.8589	1628	-1.02007e+007	-1.02108e+007	-1.86607e+007	7.46342e-001	10200700	10210800	18660700	42815.7
1629	-1.01977e+007	-1.02094e+007	-1.86583e+007	1.00661e+000	10197700	10209400	18658300	57728.8			93.8	0.5	47.5	9.58352	1629	-1.01865e+007	-1.02074e+007	-1.86612e+007	1.00661e+000	10186500	10207400	18661200	57719.2
1630	-1.01833e+007	-1.02038e+007	-1.86497e+007	1.07895e+000	10183300	10203800	18649700	61801.4			94.9	0.5	48.3	-12.7799	1630	-1.01701e+007	-1.02026e+007	-1.86580e+007	1.07895e+000	10170100	10202600	18658000	61814.1
1631	-1.01925e+007	-1.02179e+007	-1.86982e+007	8.30345e-001	10192500	10217900	18698200	47767.9			98.3	0.5	47	-26.9707	1631	-1.01796e+007	-1.02178e+007	-1.87107e+007	8.30345e-001	10179600	10217800	18710700	47794.9
1632	-1.02031e+007	-1.02265e+007	-1.87226e+007	6.79128e-001	10203100	10226500	18722600	39162.3			98.9	0.5	45.9	-24.0885	1632	-1.01914e+007	-1.02267e+007	-1.87352e+007	6.79128e-001	10191400	10226700	18735200	39186.4
1633	-9.89116e+006	-9.97444e+006	-1.80044e+007	2.02062e+000	9891160	9974440	18004400	108473			55.4	0.5	81.2	-682.085	1633	-9.91246e+006	-9.99542e+006	-1.80688e+007	2.02062e+000	9912460	9995420	18068800	109155
1634	-9.96084e+006	-1.00138e+007	-1.80958e+007	2.09514e+000	9960840	10013800	18095800	113646			55.1	0.5	77.7	-778.024	1634	-1.00124e+007	-1.00406e+007	-1.81537e+007	2.09514e+000	10012400	10040600	18153700	114424
1635	-9.75919e+006	-9.84817e+006	-1.76203e+007	1.79930e+000	9759190	9848170	17620300	92994.1			61.2	0.5	90.6	14.4241	1635	-9.70280e+006	-9.84010e+006	-1.76437e+007	1.79930e+000	9702800	9840100	17643700	92979.7
1636	-9.75853e+006	-9.87635e+006	-1.77361e+007	1.76283e+000	9758530	9876350	17736100	92021.4			58.8	0.5	88.8	-216.795	1636	-9.70859e+006	-9.87621e+006	-1.77855e+007	1.76283e+000	9708590	9876210	17785500	92238.2
1637	-9.94072e+006	-1.00953e+007	-1.84488e+007	1.08432e+000	9940720	10095300	18448800	60545.5			89.3	0.5	63	-313.733	1637	-9.88118e+006	-1.01021e+007	-1.85359e+007	1.08432e+000	9881180	10102100	18535900	60859.3
1638	-1.00107e+007	-1.01024e+007	-1.84080e+007	1.30258e+000	10010700	10102400	18408000	72669.1			88.1	0.5	59.9	-98.9366	1638	-9.95487e+006	-1.00987e+007	-1.84485e+007	1.30258e+000	9954870	10098700	18448500	72768.1
1639	-1.01115e+007	-1.02143e+007	-1.82412e+007	2.66429e+000	10111500	10214300	18241200	147699			67.3	0.5	55.5	1018.81	1639	-1.00917e+007	-1.02185e+007	-1.81562e+007	2.66429e+000	10091700	10218500	18156200	146680
1640	-1.01050e+007	-1.02710e+007	-1.81583e+007	2.21570e+000	10105000	10271000	18158300	122250			69.5	0.5	55.2	1142.16	1640	-1.00807e+007	-1.02960e+007	-1.80339e+007	2.21570e+000	10080700	10296000	18033900	121108
1641	-1.01012e+007	-1.03195e+007	-1.80940e+007	1.98177e+000	10101200	10319500	18094000	108965			71.5	0.5	55.1	1201.79	1641	-1.00743e+007	-1.03639e+007	-1.79397e+007	1.98177e+000	10074300	10363900	17939700	107763
1642	-1.00939e+007	-1.03442e+007	-1.80395e+007	1.68522e+000	10093900	10344200	18039500	92329.4			77.3	0.5	55.4	1120.17	1642	-1.00650e+007	-1.03991e+007	-1.78666e+007	1.68522e+000	10065000	10399100	17866600	91209.3
1643	-1.00942e+007	-1.03580e+007	-1.80269e+007	1.65225e+000	10094200	10358000	18026900	90477.3			75.4	0.5	55.2	1145.64	1643	-1.00644e+007	-1.04183e+007	-1.78448e+007	1.65225e+000	10064400	10418300	17844800	89331.7
1644	-9.97025e+006	-1.01016e+007	-1.84450e+007	1.40825e+000	9970250	10101600	18445000	78692.1			59.5	0.5	61.8	-249.545	1644	-9.91517e+006	-1.01032e+007	-1.85065e+007	1.40825e+000	9915170	10103200	18506500	78941.6
1645	-1.00486e+007	-1.01170e+007	-1.84298e+007	2.84723e+000	10048600	10117000	18429800	159353			61	0.5	58.1	-34.338	1645	-1.00039e+007	-1.01115e+007	-1.84519e+007	2.84723e+000	10003900	10111500	18451900	159388
1646	-1.01131e+007	-1.01472e+007	-1.83150e+007	2.76081e+000	10113100	10147200	18315000	153604			65.1	0.5	56.1	712.941	1646	-1.00968e+007	-1.01277e+007	-1.82680e+007	2.76081e+000	10096800	10127700	18268000	152891
1647	-9.98335e+006	-1.00832e+007	-1.83566e+007	1.55382e+000	9983350	10083200	18356600	86226.8			56.2	0.5	68.1	-580.464	1647	-9.99159e+006	-1.01039e+007	-1.84331e+007	1.55382e+000	9991590	10103900	18433100	86807.2
1648	-9.77350e+006	-9.90440e+006	-1.78358e+007	2.08307e+000	9773500	9904400	17835800	109737			58.1	0.5	86.7	-447.427	1648	-9.73369e+006	-9.91055e+006	-1.79007e+007	2.08307e+000	9733690	9910550	17900700	110184
1649	-9.77244e+006	-9.83791e+006	-1.75651e+007	1.89445e+000	9772440	9837910	17565100	97496.2			63	0.5	90.8	174.954	1649	-9.71477e+006	-9.82507e+006	-1.75703e+007	1.89445e+000	9714770	9825070	17570300	97321.2
1650	-9.80544e+006	-9.86407e+006	-1.73408e+007	2.50209e+000	9805440	9864070	17340800	126754			66.5	0.5	92.5	923.103	1650	-9.78151e+006	-9.83872e+006	-1.72683e+007	2.50209e+000	9781510	9838720	17268300	125831
1651	-9.77369e+006	-9.96482e+006	-1.71103e+007	1.91375e+000	9773690	9964820	17110300	95427.8			70.4	0.5	94.4	1225.84	1651	-9.74031e+006	-9.98940e+006	-1.69492e+007	1.91375e+000	9740310	9989400	16949200	94202
1652	-9.78495e+006	-9.93316e+006	-1.71879e+007	1.76663e+000	9784950	9933160	17187900	88569.2			69	0.5	93.2	1005.08	1652	-9.75328e+006	-9.93743e+006	-1.70542e+007	1.76663e+000	9753280	9937430	17054200	87564.1
1653	-9.80584e+006	-9.82275e+006	-1.74698e+007	2.13892e+000	9805840	9822750	17469800	109318			65	0.5	91.1	498.657	1653	-9.75487e+006	-9.80308e+006	-1.74403e+007	2.13892e+000	9754870	9803080	17440300	108819
1654	-9.76829e+006	-1.00175e+007	-1.70355e+007	1.97846e+000	9768290	10017500	17035500	98235.2			72.6	0.5	94.3	1485.02	1654	-9.73095e+006	-1.00636e+007	-1.68368e+007	1.97846e+000	9730950	10063600	16836800	96750.2
1655	-9.76914e+006	-1.00083e+007	-1.70482e+007	1.92873e+000	9769140	10008300	17048200	95834			77.8	0.5	94.4	1461.69	1655	-9.73111e+006	-1.00518e+007	-1.68493e+007	1.92873e+000	9731110	10051800	16849300	94372.3
1656	-9.76786e+006	-1.00417e+007	-1.70096e+007	1.96084e+000	9767860	10041700	17009600	97242.2			76.1	0.5	94.1	1589.09	1656	-9.72807e+006	-1.00969e+007	-1.67917e+007	1.96084e+000	9728070	10096900	16791700	95653.1
1657	-9.76772e+006	-1.00566e+007	-1.69941e+007	1.84528e+000	9767720	10056600	16994100	91446.8			74.5	0.5	93.7	1544.63	1657	-9.72673e+006	-1.01153e+007	-1.67678e+007	1.84528e+000	9726730	10115300	16767800	89902.1
1658	-9.78085e+006	-9.97644e+006	-1.71279e+007	2.37344e+000	9780850	9976440	17127900	118588			79.8	0.5	93.4	1658.22	1658	-9.74397e+006	-9.99952e+006	-1.69541e+007	2.37344e+000	9743970	9999520	16954100	116930
1659	-9.75581e+006	-9.88501e+006	-1.77742e+007	2.45745e+000	9755810	9885010	17774200	128689			90.9	0.5	88	-244.898	1659	-9.69468e+006	-9.88204e+006	-1.78232e+007	2.45745e+000	9694680	9882040	17823200	128934
1660	-9.94257e+006	-1.00920e+007	-1.84333e+007	1.71492e+000	9942570	10092000	18433300	95638.7			91	0.5	67.7	-880.998	1660	-9.93957e+006	-1.01183e+007	-1.85441e+007	1.71492e+000	9939570	10118300	18544100	96519.7
1661	-9.97213e+006	-1.00861e+007	-1.83797e+007	1.64076e+000	9972130	10086100	18379700	91190.5			92.2	0.5	69	-797.752	1661	-9.99567e+006	-1.01148e+007	-1.84735e+007	1.64076e+000	9995670	10114800	18473500	91988.2
1662	-9.90029e+006	-1.00939e+007	-1.84835e+007	1.30988e+000	9900290	10093900	18483500	73246.6			89.3	0.5	66.9	-717.587	1662	-9.86773e+006	-1.01178e+007	-1.86136e+007	1.30988e+000	9867730	10117800	18613600	73964.2
1663	-9.88305e+006	-1.00912e+007	-1.84897e+007	1.03774e+000	9883050	10091200	18489700	58023.3			88.6	0.5	66	-517.032	1663	-9.82645e+006	-1.01091e+007	-1.86193e+007	1.03774e+000	9826450	10109100	18619300	58540.3
1664	-9.90580e+006	-1.00908e+007	-1.84655e+007	9.25076e-001	9905800	10090800	18465500	51661			88.8	0.5	64.5	-351.247	1664	-9.84207e+006	-1.01016e+007	-1.85733e+007	9.25076e-001	9842070	10101600	18573300	52012.3
1665	-1.00923e+007	-1.00955e+007	-1.82978e+007	1.48224e+000	10092300	10095500	18297800	82181			85	0.5	58.4	248.349	1665	-1.00540e+007	-1.00814e+007	-1.82787e+007	1.48224e+000	10054000	10081400	18278700	81932.7
1666	-1.00434e+007	-1.00992e+007	-1.83620e+007	1.42804e+000	10043400	10099200	18362000	79457.9			86.6	0.5	59.2	46.7384	1666	-9.99278e+006	-1.00905e+007	-1.83772e+007	1.42804e+000	9992780	10090500	18377200	79411.1
1667	-1.00953e+007	-1.02032e+007	-1.81862e+007	1.47164e+000	10095300	10203200	18186200	81175.2			82.4	0.5	56.8	590.374	1667	-1.00738e+007	-1.02022e+007	-1.80992e+007	1.47164e+000	10073800	10202200	18099200	80584.8
1668	-1.00914e+007	-1.01528e+007	-1.82207e+007	1.40249e+000	10091400	10152800	18220700	77435.7			83.4	0.5	57.8	442.485	1668	-1.00720e+007	-1.01333e+007	-1.81610e+007	1.40249e+000	10072000	10133300	18161000	76993.2
1669	-1.00008e+007	-1.01074e+007	-1.84382e+007	1.70184e+000	10000800	10107400	18438200	95149.1			60.4	0.5	60.3	-177.952	1669	-9.94706e+006	-1.01054e+007	-1.84838e+007	1.70184e+000	9947060	10105400	18483800	95327.1
1670	-9.95792e+006	-1.00998e+007	-1.84501e+007	1.37566e+000	9957920	10099800	18450100	76869.4			59.3	0.5	63.1	-372.438	1670	-9.90830e+006	-1.01070e+007	-1.85291e+007	1.37566e+000	9908300	10107000	18529100	77241.8
1671	-9.96008e+006	-1.00991e+007	-1.84450e+007	1.34744e+000	9960080	10099100	18445000	75266.2			60.2	0.5	62.2	-261.371	1671	-9.90014e+006	-1.01009e+007	-1.85121e+007	1.34744e+000	9900140	10100900	18512100	75527.6
1672	-9.78800e+006	-9.90957e+006	-1.78424e+007	2.37995e+000	9788000	9909570	17842400	125517			92.8	0.5	86.5	-422.859	1672	-9.74487e+006	-9.91326e+006	-1.79006e+007	2.37995e+000	9744870	9913260	17900600	125940
1673	-1.01174e+007	-1.01666e+007	-1.85637e+007	7.43043e-001	10117400	10166600	18563700	42158.2			48.1	0.5	53.9	-62.0046	1673	-1.00996e+007	-1.01685e+007	-1.85892e+007	7.43043e-001	10099600	10168500	18589200	42220.2
1674	-1.01756e+007	-1.02090e+007	-1.86784e+007	9.89479e-001	10175600	10209000	18678400	56795.1			101	0.5	48.3	-62.2644	1674	-1.01619e+007	-1.02103e+007	-1.86977e+007	9.89479e-001	10161900	10210300	18697700	56857.4
1675	-1.00823e+007	-1.01415e+007	-1.84960e+007	1.83306e+000	10082300	10141500	18496000	103287			101	0.5	57.3	-255.394	1675	-1.00681e+007	-1.01468e+007	-1.85319e+007	1.83306e+000	10068100	10146800	18531900	103543
1676	-1.00670e+007	-1.01305e+007	-1.84664e+007	1.86833e+000	10067000	10130500	18466400	104957			100	0.5	58.9	-301.662	1676	-1.00543e+007	-1.01372e+007	-1.85064e+007	1.86833e+000	10054300	10137200	18506400	105259
1677	-9.86036e+006	-9.91341e+006	-1.77857e+007	2.22963e+000	9860360	9913410	17785700	117343			101	0.5	86	-227.756	1677	-9.85425e+006	-9.91813e+006	-1.78111e+007	2.22963e+000	9854250	9918130	17811100	117571
1678	-9.83605e+006	-9.89517e+006	-1.77355e+007	2.22292e+000	9836050	9895170	17735500	116379			101	0.5	87.8	-180.653	1678	-9.82218e+006	-9.89773e+006	-1.77598e+007	2.22292e+000	9822180	9897730	17759800	116560
1679	-9.75659e+006	-9.80291e+006	-1.74379e+007	1.31310e+000	9756590	9802910	17437900	66795.4			101	0.5	97.4	78.8415	1679	-9.72977e+006	-9.79600e+006	-1.74365e+007	1.31310e+000	9729770	9796000	17436500	66716.6
1680	-9.74888e+006	-9.79212e+006	-1.74015e+007	8.75179e-001	9748880	9792120	17401500	44365			101	0.5	98.5	65.1943	1680	-9.72186e+006	-9.78439e+006	-1.73969e+007	8.75179e-001	9721860	9784390	17396900	44299.8
1681	-9.74810e+006	-9.78866e+006	-1.73882e+007	1.10500e+000	9748100	9788660	17388200	55948.7			100	0.5	99.1	89.9293	1681	-9.72072e+006	-9.78049e+006	-1.73822e+007	1.10500e+000	9720720	9780490	17382200	55858.8
1682	-9.72567e+006	-9.83543e+006	-1.70434e+007	1.85541e+000	9725670	9835430	17043400	91487.8			79.4	0.5	103	801.752	1682	-9.70329e+006	-9.85331e+006	-1.69341e+007	1.85541e+000	9703290	9853310	16934100	90686.1
1683	-9.73340e+006	-9.86419e+006	-1.70462e+007	1.11449e+000	9733400	9864190	17046200	55033.3			71.9	0.5	102	518.66	1683	-9.70980e+006	-9.88759e+006	-1.69264e+007	1.11449e+000	9709800	9887590	16926400	54514.6
1684	-9.73359e+006	-9.85421e+006	-1.70570e+007	1.08873e+000	9733590	9854210	17057000	53789.5			70.8	0.5	102	486.702	1684	-9.71067e+006	-9.87428e+006	-1.69432e+007	1.08873e+000	9710670	9874280	16943200	53302.8
1685	-9.73383e+006	-9.84353e+006	-1.70686e+007	1.02687e+000	9733830	9843530	17068600	50762.2			69.7	0.5	102	435.227	1685	-9.71177e+006	-9.85995e+006	-1.69621e+007	1.02687e+000	9711770	9859950	16962100	50326.9
1686	-9.75384e+006	-9.76245e+006	-1.72315e+007	1.13087e+000	9753840	9762450	17231500	56515.1			60.5	0.5	101	234.9	1686	-9.73993e+006	-9.74540e+006	-1.71917e+007	1.13087e+000	9739930	9745400	17191700	56280.2
1687	-9.75762e+006	-9.76071e+006	-1.72644e+007	1.28089e+000	9757620	9760710	17264400	64183.7			59.4	0.5	101	233.193	1687	-9.73681e+006	-9.74776e+006	-1.72323e+007	1.28089e+000	9736810	9747760	17232300	63950.5
1688	-9.76632e+006	-9.81966e+006	-1.74967e+007	1.52203e+000	9766320	9819660	17496700	77848.9			49.5	0.5	95.4	-3.4548	1688	-9.74272e+006	-9.81664e+006	-1.75079e+007	1.52203e+000	9742720	9816640	17507900	77852.4
1689	-9.77494e+006	-9.83276e+006	-1.75416e+007	1.65685e+000	9774940	9832760	17541600	85103.5			49.9	0.5	94	-34.4811	1689	-9.75143e+006	-9.83077e+006	-1.75569e+007	1.65685e+000	9751430	9830770	17556900	85138
1690	-9.78468e+006	-9.84684e+006	-1.75893e+007	1.80815e+000	9784680	9846840	17589300	93294.2			50.1	0.5	92.5	-86.1662	1690	-9.76226e+006	-9.84643e+006	-1.76101e+007	1.80815e+000	9762260	9846430	17610100	93380.3
1691	-9.79654e+006	-9.86198e+006	-1.76394e+007	1.80380e+000	9796540	9861980	17639400	93515.9			50.4	0.5	91	-125.99	1691	-9.77633e+006	-9.86310e+006	-1.76641e+007	1.80380e+000	9776330	9863100	17664100	93641.9
1692	-9.80977e+006	-9.87738e+006	-1.76891e+007	1.71856e+000	9809770	9877380	17689100	89524.7			50.6	0.5	89.4	-166.712	1692	-9.79266e+006	-9.88038e+006	-1.77184e+007	1.71856e+000	9792660	9880380	17718400	89691.4
1693	-9.92594e+006	-9.97400e+006	-1.79678e+007	2.01244e+000	9925940	9974000	17967800	107840			51.5	0.5	80.3	-479.385	1693	-9.95317e+006	-9.99047e+006	-1.80079e+007	2.01244e+000	9953170	9990470	18007900	108320
1694	-9.94830e+006	-9.98926e+006	-1.80078e+007	1.79005e+000	9948300	9989260	18007800	96330.9			51.5	0.5	78.8	-453.011	1694	-9.98365e+006	-1.00076e+007	-1.80474e+007	1.79005e+000	9983650	10007600	18047400	96784
1695	-1.00496e+007	-1.01202e+007	-1.84418e+007	1.47141e+000	10049600	10120200	18441800	82437.3			51	0.5	60.4	-234.042	1695	-1.00326e+007	-1.01262e+007	-1.84832e+007	1.47141e+000	10032600	10126200	18483200	82671.3
1696	-1.01126e+007	-1.01655e+007	-1.85638e+007	1.39354e+000	10112600	10165500	18563800	79052.5			52.1	0.5	53.7	-93.5148	1696	-1.00903e+007	-1.01659e+007	-1.85878e+007	1.39354e+000	10090300	10165900	18587800	79146
1697	-1.01081e+007	-1.01622e+007	-1.85550e+007	1.79173e+000	10108100	10162200	18555000	101550			53.5	0.5	54	-104.71	1697	-1.00843e+007	-1.01620e+007	-1.85778e+007	1.79173e+000	10084300	10162000	18577800	101655
1698	-1.01477e+007	-1.01609e+007	-1.85100e+007	2.20357e+000	10147700	10160900	18510000	124607			60.1	0.5	52.6	171.09	1698	-1.01263e+007	-1.01539e+007	-1.85029e+007	2.20357e+000	10126300	10153900	18502900	124436
1699	-1.01588e+007	-1.01646e+007	-1.84845e+007	1.96906e+000	10158800	10164600	18484500	111179			61.7	0.5	52.3	254.328	1699	-1.01479e+007	-1.01498e+007	-1.84643e+007	1.96906e+000	10147900	10149800	18464300	110925
1700	-1.01574e+007	-1.01856e+007	-1.84576e+007	1.64901e+000	10157400	10185600	18457600	92973.1			63.3	0.5	52.1	292.929	1700	-1.01468e+007	-1.01761e+007	-1.84238e+007	1.64901e+000	10146800	10176100	18423800	92680.2
1701	-1.01555e+007	-1.02079e+007	-1.84275e+007	1.51821e+000	10155500	10207900	18427500	85455.9			64.7	0.5	51.8	344.828	1701	-1.01433e+007	-1.02060e+007	-1.83796e+007	1.51821e+000	10143300	10206000	18379600	85111
1702	-1.01527e+007	-1.02322e+007	-1.83919e+007	1.47726e+000	10152700	10232200	18391900	82981.1			66.2	0.5	51.7	422.919	1702	-1.01385e+007	-1.02390e+007	-1.83272e+007	1.47726e+000	10138500	10239000	18327200	82558.1
1703	-1.01485e+007	-1.02536e+007	-1.83532e+007	1.50635e+000	10148500	10253600	18353200	84412.1			67.6	0.5	51.8	529.789	1703	-1.01319e+007	-1.02684e+007	-1.82705e+007	1.50635e+000	10131900	10268400	18270500	83882.3
1704	-1.01438e+007	-1.02758e+007	-1.83118e+007	1.59056e+000	10143800	10275800	18311800	88900.2			69.1	0.5	51.9	652.889	1704	-1.01252e+007	-1.02997e+007	-1.82119e+007	1.59056e+000	10125200	10299700	18211900	88247.4
1705	-1.01754e+007	-1.02036e+007	-1.86568e+007	9.59343e-001	10175400	10203600	18656800	54966.8			96.8	0.5	48.6	-32.8266	1705	-1.01611e+007	-1.02034e+007	-1.86703e+007	9.59343e-001	10161100	10203400	18670300	54999.6
1706	-1.02210e+007	-1.02404e+007	-1.87613e+007	6.49586e-001	10221000	10240400	18761300	37602.4			99.3	0.5	44.3	-19.703	1706	-1.02107e+007	-1.02405e+007	-1.87722e+007	6.49586e-001	10210700	10240500	18772200	37622.1
1707	-1.02061e+007	-1.02314e+007	-1.87398e+007	7.72542e-001	10206100	10231400	18739800	44616.9			101	0.5	45.5	-34.3394	1707	-1.01943e+007	-1.02321e+007	-1.87543e+007	7.72542e-001	10194300	10232100	18754300	44651.2
1708	-1.01919e+007	-1.02210e+007	-1.87114e+007	9.59002e-001	10191900	10221000	18711400	55228.1			101	0.5	46.8	-48.2592	1708	-1.01793e+007	-1.02219e+007	-1.87275e+007	9.59002e-001	10179300	10221900	18727500	55276.3
1709	-1.01803e+007	-1.02132e+007	-1.86911e+007	8.89251e-001	10180300	10213200	18691100	51104.2			102	0.5	47.9	-51.9119	1709	-1.01668e+007	-1.02144e+007	-1.87093e+007	8.89251e-001	10166800	10214400	18709300	51156.1
1710	-1.01542e+007	-1.01933e+007	-1.86359e+007	1.24099e+000	10154200	10193300	18635900	70927.1			103	0.5	50.5	-100.891	1710	-1.01405e+007	-1.01956e+007	-1.86591e+007	1.24099e+000	10140500	10195600	18659100	71028
1711	-1.01649e+007	-1.02016e+007	-1.86590e+007	9.45420e-001	10164900	10201600	18659000	54158.4			104	0.5	49.5	-73.0276	1711	-1.01515e+007	-1.02037e+007	-1.86812e+007	9.45420e-001	10151500	10203700	18681200	54231.4
1712	-1.01742e+007	-1.02090e+007	-1.86799e+007	7.96898e-001	10174200	10209000	18679900	45744.5			104	0.5	48.5	-57.0609	1712	-1.01612e+007	-1.02109e+007	-1.87007e+007	7.96898e-001	10161200	10210900	18700700	45801.6
1713	-1.01142e+007	-1.01627e+007	-1.85508e+007	1.70675e+000	10114200	10162700	18550800	96721.4			103	0.5	54.5	-180.633	1713	-1.01009e+007	-1.01664e+007	-1.85791e+007	1.70675e+000	10100900	10166400	18579100	96902.1
1714	-1.01290e+007	-1.01737e+007	-1.85809e+007	1.56481e+000	10129000	10173700	18580900	88947.2			103	0.5	53.1	-151.407	1714	-1.01154e+007	-1.01768e+007	-1.86074e+007	1.56481e+000	10115400	10176800	18607400	89098.6
1715	-1.01423e+007	-1.01836e+007	-1.86083e+007	1.40808e+000	10142300	10183600	18608300	80258.7			104	0.5	51.8	-122.002	1715	-1.01289e+007	-1.01863e+007	-1.86325e+007	1.40808e+000	10128900	10186300	18632500	80380.7
1716	-1.00992e+007	-1.01515e+007	-1.85200e+007	1.77391e+000	10099200	10151500	18520000	100216			102	0.5	56	-212.577	1716	-1.00864e+007	-1.01560e+007	-1.85511e+007	1.77391e+000	10086400	10156000	18551100	100428
1717	-1.00350e+007	-1.00976e+007	-1.83640e+007	1.99768e+000	10035000	10097600	18364000	111137			99.9	0.5	63.9	-426.556	1717	-1.00364e+007	-1.01090e+007	-1.84092e+007	1.99768e+000	10036400	10109000	18409200	111564
1718	-1.00448e+007	-1.01078e+007	-1.83959e+007	1.96755e+000	10044800	10107800	18395900	109793			100	0.5	62.3	-378.351	1718	-1.00411e+007	-1.01174e+007	-1.84387e+007	1.96755e+000	10041100	10117400	18438700	110171
1719	-1.00563e+007	-1.01181e+007	-1.84266e+007	1.91237e+000	10056300	10118100	18426600	107033			101	0.5	60.7	-331.23	1719	-1.00488e+007	-1.01262e+007	-1.84669e+007	1.91237e+000	10048800	10126200	18466900	107364
1720	-1.00320e+007	-1.00851e+007	-1.83157e+007	1.97627e+000	10032000	10085100	18315700	109491			101	0.5	65.8	-419.395	1720	-1.00426e+007	-1.00977e+007	-1.83567e+007	1.97627e+000	10042600	10097700	18356700	109910
1721	-1.00232e+007	-1.00612e+007	-1.82268e+007	1.94216e+000	10023200	10061200	18226800	106766			101	0.5	69.3	-426.089	1721	-1.00481e+007	-1.00762e+007	-1.82632e+007	1.94216e+000	10048100	10076200	18263200	107193
1722	-1.00289e+007	-1.00715e+007	-1.82633e+007	1.96026e+000	10028900	10071500	18263300	108115			101	0.5	67.7	-414.585	1722	-1.00478e+007	-1.00852e+007	-1.83006e+007	1.96026e+000	10047800	10085200	18300600	108530
1723	-9.98486e+006	-1.00113e+007	-1.80613e+007	1.80390e+000	9984860	10011300	18061300	97651.9			100	0.5	76	-401.36	1723	-1.00228e+007	-1.00283e+007	-1.80929e+007	1.80390e+000	10022800	10028300	18092900	98053.3
1724	-9.99723e+006	-1.00232e+007	-1.80976e+007	1.95490e+000	9997230	10023200	18097600	106201			100	0.5	74.4	-428.423	1724	-1.00349e+007	-1.00400e+007	-1.81285e+007	1.95490e+000	10034900	10040000	18128500	106629
1725	-1.00082e+007	-1.00350e+007	-1.81350e+007	1.91389e+000	10008200	10035000	18135000	104344			101	0.5	72.8	-403.525	1725	-1.00428e+007	-1.00509e+007	-1.81654e+007	1.91389e+000	10042800	10050900	18165400	104748
1726	-1.00165e+007	-1.00462e+007	-1.81722e+007	1.91194e+000	10016500	10046200	18172200	104598			102	0.5	71.2	-403.796	1726	-1.00473e+007	-1.00616e+007	-1.82043e+007	1.91194e+000	10047300	10061600	18204300	105001
1727	-9.96407e+006	-9.99283e+006	-1.80066e+007	1.72190e+000	9964070	9992830	18006600	92709.5			101	0.5	77.9	-350.349	1727	-9.99527e+006	-1.00079e+007	-1.80372e+007	1.72190e+000	9995270	10007900	18037200	93059.9
1728	-9.94018e+006	-9.97373e+006	-1.79525e+007	1.74821e+000	9940180	9973730	17952500	93610.1			101	0.5	79.8	-295.934	1728	-9.96134e+006	-9.98570e+006	-1.79802e+007	1.74821e+000	9961340	9985700	17980200	93906
1729	-9.91797e+006	-9.95550e+006	-1.79002e+007	1.68524e+000	9917970	9955500	17900200	89761.8			102	0.5	81.6	-248.662	1729	-9.93159e+006	-9.96531e+006	-1.79266e+007	1.68524e+000	9931590	9965310	17926600	90010.5
1730	-9.89379e+006	-9.93555e+006	-1.78428e+007	1.57613e+000	9893790	9935550	17842800	83463.2			102	0.5	83.5	-195.596	1730	-9.89922e+006	-9.94300e+006	-1.78678e+007	1.57613e+000	9899220	9943000	17867800	83658.8
1731	-9.76597e+006	-9.81507e+006	-1.74782e+007	1.30238e+000	9765970	9815070	17478200	66506.7			101	0.5	96.1	59.2773	1731	-9.73825e+006	-9.80884e+006	-1.74805e+007	1.30238e+000	9738250	9808840	17480500	66447.4
1732	-9.77455e+006	-9.82700e+006	-1.75184e+007	1.46104e+000	9774550	9827000	17518400	74894.2			101	0.5	94.8	44.6568	1732	-9.74653e+006	-9.82156e+006	-1.75242e+007	1.46104e+000	9746530	9821560	17524200	74849.6
1733	-9.78331e+006	-9.83945e+006	-1.75605e+007	1.74313e+000	9783310	9839450	17560500	89711.1			101	0.5	93.4	19.2149	1733	-9.75613e+006	-9.83520e+006	-1.75703e+007	1.74313e+000	9756130	9835200	17570300	89691.9
1734	-9.75190e+006	-9.79431e+006	-1.74075e+007	9.12329e-001	9751900	9794310	17407500	46277.9			102	0.5	98.4	63.436	1734	-9.72583e+006	-9.78698e+006	-1.74036e+007	9.12329e-001	9725830	9786980	17403600	46214.4
1735	-9.75987e+006	-9.80426e+006	-1.74401e+007	1.21687e+000	9759870	9804260	17440100	61920.2			102	0.5	97.3	72.0909	1735	-9.73347e+006	-9.79744e+006	-1.74387e+007	1.21687e+000	9733470	9797440	17438700	61848.1
1736	-9.74600e+006	-9.78631e+006	-1.73806e+007	7.54011e-001	9746000	9786310	17380600	38149			102	0.5	99.3	62.4658	1736	-9.71987e+006	-9.77821e+006	-1.73737e+007	7.54011e-001	9719870	9778210	17373700	38086.5
1737	-9.73412e+006	-9.76562e+006	-1.73080e+007	1.09579e+000	9734120	9765620	17308000	55065.7			98.3	0.5	101	124.074	1737	-9.70868e+006	-9.75594e+006	-1.72938e+007	1.09579e+000	9708680	9755940	17293800	54941.6
1738	-9.73531e+006	-9.76950e+006	-1.73227e+007	1.04090e+000	9735310	9769500	17322700	52376.9			99.4	0.5	101	111.13	1738	-9.70985e+006	-9.76017e+006	-1.73100e+007	1.04090e+000	9709850	9760170	17310000	52265.8
1739	-9.73924e+006	-9.77503e+006	-1.73413e+007	1.07649e+000	9739240	9775030	17341300	54264.1			100	0.5	101	106.973	1739	-9.71248e+006	-9.76593e+006	-1.73309e+007	1.07649e+000	9712480	9765930	17330900	54157.1
1740	-9.72952e+006	-9.75601e+006	-1.72733e+007	1.38691e+000	9729520	9756010	17273300	69471.6			97.6	0.5	102	189.69	1740	-9.70514e+006	-9.74513e+006	-1.72532e+007	1.38691e+000	9705140	9745130	17253200	69282
1741	-9.72692e+006	-9.74649e+006	-1.72370e+007	1.72303e+000	9726920	9746490	17237000	86026.1			96	0.5	103	268.817	1741	-9.70437e+006	-9.73476e+006	-1.72116e+007	1.72303e+000	9704370	9734760	17211600	85757.3
1742	-9.73125e+006	-9.74133e+006	-1.72116e+007	1.66765e+000	9731250	9741330	17211600	83091.1			94.1	0.5	104	297.978	1742	-9.70990e+006	-9.72848e+006	-1.71804e+007	1.66765e+000	9709900	9728480	17180400	82793.1
1743	-9.74166e+006	-9.75025e+006	-1.71939e+007	2.08465e+000	9741660	9750250	17193900	103788			90.4	0.5	103	480.503	1743	-9.72653e+006	-9.73397e+006	-1.71484e+007	2.08465e+000	9726530	9733970	17148400	103307
1744	-9.73733e+006	-9.73834e+006	-1.71881e+007	1.94375e+000	9737330	9738340	17188100	96676.9			92	0.5	104	403.863	1744	-9.71994e+006	-9.72320e+006	-1.71488e+007	1.94375e+000	9719940	9723200	17148800	96273
1745	-9.73591e+006	-9.76139e+006	-1.71593e+007	2.13216e+000	9735910	9761390	17159300	105880			88.4	0.5	103	567.287	1745	-9.71948e+006	-9.75064e+006	-1.71029e+007	2.13216e+000	9719480	9750640	17102900	105313
1746	-9.72958e+006	-9.77347e+006	-1.71213e+007	2.16283e+000	9729580	9773470	17121300	107100			86.4	0.5	104	652.721	1746	-9.71199e+006	-9.76970e+006	-1.70532e+007	2.16283e+000	9711990	9769700	17053200	106448
1747	-9.72318e+006	-9.78553e+006	-1.70831e+007	2.08539e+000	9723180	9785530	17083100	102972			84.4	0.5	104	701.015	1747	-9.70442e+006	-9.78816e+006	-1.70038e+007	2.08539e+000	9704420	9788160	17003800	102271
1748	-9.71611e+006	-9.79246e+006	-1.70473e+007	1.97521e+000	9716110	9792460	17047300	97254.7			82.6	0.5	105	707.491	1748	-9.69683e+006	-9.80110e+006	-1.69598e+007	1.97521e+000	9696830	9801100	16959800	96547.2
1749	-9.71725e+006	-9.80754e+006	-1.70369e+007	1.85600e+000	9717250	9807540	17036900	91359.1			81	0.5	105	714.38	1749	-9.69696e+006	-9.82053e+006	-1.69410e+007	1.85600e+000	9696960	9820530	16941000	90644.7
1750	-9.71758e+006	-9.82906e+006	-1.70167e+007	1.66661e+000	9717580	9829060	17016700	81965.2			78	0.5	104	707.133	1750	-9.69586e+006	-9.84892e+006	-1.69081e+007	1.66661e+000	9695860	9848920	16908100	81258.1
1751	-9.71718e+006	-9.83406e+006	-1.70101e+007	1.56301e+000	9717180	9834060	17010100	76841.7			76.5	0.5	104	673.885	1751	-9.69529e+006	-9.85563e+006	-1.68990e+007	1.56301e+000	9695290	9855630	16899000	76167.9
1752	-9.72342e+006	-9.85039e+006	-1.70192e+007	1.46419e+000	9723420	9850390	17019200	72089.9			75	0.5	103	665.384	1752	-9.70049e+006	-9.87438e+006	-1.69015e+007	1.46419e+000	9700490	9874380	16901500	71424.5
1753	-9.72862e+006	-9.86059e+006	-1.70303e+007	1.32972e+000	9728620	9860590	17030300	65560.5			73.5	0.5	102	624.549	1753	-9.70489e+006	-9.88495e+006	-1.69089e+007	1.32972e+000	9704890	9884950	16908900	64935.9
1754	-9.72891e+006	-9.80779e+006	-1.70843e+007	7.20115e-001	9728910	9807790	17084300	35594.2			67.2	0.5	103	254.41	1754	-9.70976e+006	-9.81503e+006	-1.69988e+007	7.20115e-001	9709760	9815030	16998800	35339.8
1755	-9.72231e+006	-9.78400e+006	-1.70811e+007	7.00320e-001	9722310	9784000	17081100	34572.1			65.7	0.5	104	221.113	1755	-9.70473e+006	-9.78672e+006	-1.70065e+007	7.00320e-001	9704730	9786720	17006500	34351
1756	-9.72183e+006	-9.77384e+006	-1.70893e+007	7.72654e-001	9721830	9773840	17089300	38154.4			64.7	0.5	105	227.539	1756	-9.70505e+006	-9.77337e+006	-1.70212e+007	7.72654e-001	9705050	9773370	17021200	37926.9
1757	-9.72590e+006	-9.76048e+006	-1.71193e+007	8.96910e-001	9725900	9760480	17119300	44382.3			62.6	0.5	104	228.374	1757	-9.71065e+006	-9.75401e+006	-1.70634e+007	8.96910e-001	9710650	9754010	17063400	44153.9
1758	-9.72145e+006	-9.76398e+006	-1.70976e+007	7.87597e-001	9721450	9763980	17097600	38904.8			63.5	0.5	105	212.899	1758	-9.70571e+006	-9.76088e+006	-1.70364e+007	7.87597e-001	9705710	9760880	17036400	38691.9
1759	-9.74155e+006	-9.75997e+006	-1.71838e+007	9.63729e-001	9741550	9759970	17183800	47957.3			61.1	0.5	103	222.443	1759	-9.72690e+006	-9.74732e+006	-1.71365e+007	9.63729e-001	9726900	9747320	17136500	47734.9
1760	-9.73883e+006	-9.77680e+006	-1.73489e+007	1.53963e+000	9738830	9776800	17348900	77660.4			51.1	0.5	100	107.239	1760	-9.71399e+006	-9.76960e+006	-1.73444e+007	1.53963e+000	9713990	9769600	17344400	77553.1
1761	-9.73871e+006	-9.77604e+006	-1.73460e+007	1.59666e+000	9738710	9776040	17346000	80516.2			52.3	0.5	99.9	122.589	1761	-9.71314e+006	-9.76837e+006	-1.73402e+007	1.59666e+000	9713140	9768370	17340200	80393.7
1762	-9.73889e+006	-9.77401e+006	-1.73375e+007	1.65104e+000	9738890	9774010	17337500	83197.5			53.5	0.5	100	144.088	1762	-9.71269e+006	-9.76566e+006	-1.73296e+007	1.65104e+000	9712690	9765660	17329600	83053.4
1763	-9.74069e+006	-9.77070e+006	-1.73222e+007	1.75112e+000	9740690	9770700	17322200	88129.5			54.8	0.5	100	179.234	1763	-9.71547e+006	-9.76166e+006	-1.73104e+007	1.75112e+000	9715470	9761660	17310400	87950.2
1764	-9.74287e+006	-9.76621e+006	-1.73016e+007	1.86399e+000	9742870	9766210	17301600	93649.9			56.3	0.5	101	242.217	1764	-9.71787e+006	-9.75562e+006	-1.72834e+007	1.86399e+000	9717870	9755620	17283400	93407.7
1765	-9.74828e+006	-9.76191e+006	-1.72786e+007	1.79197e+000	9748280	9761910	17278600	89870.7			57.7	0.5	101	271.485	1765	-9.72577e+006	-9.75045e+006	-1.72543e+007	1.79197e+000	9725770	9750450	17254300	89599.3
1766	-9.75339e+006	-9.79819e+006	-1.74218e+007	1.24866e+000	9753390	9798190	17421800	63420.7			47.7	0.5	97.9	43.3663	1766	-9.73084e+006	-9.79324e+006	-1.74242e+007	1.24866e+000	9730840	9793240	17424200	63377.4
1767	-9.76179e+006	-9.80964e+006	-1.74602e+007	1.33547e+000	9761790	9809640	17460200	68078.9			48.1	0.5	96.6	13.0552	1767	-9.73998e+006	-9.80618e+006	-1.74679e+007	1.33547e+000	9739980	9806180	17467900	68065.8
1768	-9.83192e+006	-9.89448e+006	-1.77368e+007	1.71941e+000	9831920	9894480	17736800	90013.8			49.7	0.5	87.7	-202.86	1768	-9.82241e+006	-9.89962e+006	-1.77673e+007	1.71941e+000	9822410	9899620	17767300	90216.7
1769	-9.85610e+006	-9.91191e+006	-1.77839e+007	1.80118e+000	9856100	9911910	17783900	94764.3			48.9	0.5	86	-237.645	1769	-9.85468e+006	-9.91888e+006	-1.78138e+007	1.80118e+000	9854680	9918880	17813800	95002
1770	-9.88093e+006	-9.92820e+006	-1.78256e+007	1.84673e+000	9880930	9928200	17825600	97601.1			48.1	0.5	84.3	-260.684	1770	-9.88814e+006	-9.93682e+006	-1.78536e+007	1.84673e+000	9888140	9936820	17853600	97861.7
1771	-9.89956e+006	-9.94320e+006	-1.78683e+007	1.73286e+000	9899560	9943200	17868300	91983			48.3	0.5	82.9	-275.976	1771	-9.91351e+006	-9.95368e+006	-1.78972e+007	1.73286e+000	9913510	9953680	17897200	92258.9
1772	-9.91218e+006	-9.95771e+006	-1.79150e+007	1.93020e+000	9912180	9957710	17915000	102916			49.9	0.5	81.6	-371.905	1772	-9.93141e+006	-9.97069e+006	-1.79488e+007	1.93020e+000	9931410	9970690	17948800	103288
1773	-9.96750e+006	-9.99990e+006	-1.80321e+007	1.58677e+000	9967500	9999900	18032100	85629.7			50.5	0.5	77.4	-374.077	1773	-1.00049e+007	-1.00176e+007	-1.80669e+007	1.58677e+000	10004900	10017600	18066900	86003.8
1774	-9.98383e+006	-1.00113e+007	-1.80623e+007	1.42185e+000	9983830	10011300	18062300	76973.6			49.7	0.5	75.9	-317.279	1774	-1.00210e+007	-1.00282e+007	-1.80944e+007	1.42185e+000	10021000	10028200	18094400	77290.9
1775	-9.99572e+006	-1.00216e+007	-1.80925e+007	1.37360e+000	9995720	10021600	18092500	74585			48.9	0.5	74.5	-291.405	1775	-1.00314e+007	-1.00377e+007	-1.81228e+007	1.37360e+000	10031400	10037700	18122800	74876.4
1776	-1.00057e+007	-1.00317e+007	-1.81240e+007	1.29085e+000	10005700	10031700	18124000	70304.5			48.3	0.5	73	-259.911	1776	-1.00377e+007	-1.00468e+007	-1.81535e+007	1.29085e+000	10037700	10046800	18153500	70564.4
1777	-1.00134e+007	-1.00411e+007	-1.81545e+007	1.22418e+000	10013400	10041100	18154500	66864.4			47.7	0.5	71.7	-234.829	1777	-1.00416e+007	-1.00551e+007	-1.81836e+007	1.22418e+000	10041600	10055100	18183600	67099.2
1778	-1.00242e+007	-1.00581e+007	-1.82135e+007	9.13891e-001	10024200	10058100	18213500	50185			47.5	0.5	69.3	-171.155	1778	-1.00447e+007	-1.00709e+007	-1.82449e+007	9.13891e-001	10044700	10070900	18244900	50356.2
1779	-1.00203e+007	-1.00499e+007	-1.81835e+007	1.06135e+000	10020300	10049900	18183500	58127.4			47.1	0.5	70.4	-196.063	1779	-1.00443e+007	-1.00629e+007	-1.82129e+007	1.06135e+000	10044300	10062900	18212900	58323.5
1780	-1.00375e+007	-1.00801e+007	-1.82899e+007	1.10025e+000	10037500	10080100	18289900	60837.5			47.1	0.5	66.2	-186.175	1780	-1.00467e+007	-1.00903e+007	-1.83223e+007	1.10025e+000	10046700	10090300	18322300	61023.7
1781	-1.00418e+007	-1.00908e+007	-1.83293e+007	1.37765e+000	10041800	10090800	18329300	76440.1			47.7	0.5	64.7	-235.471	1781	-1.00449e+007	-1.01002e+007	-1.83647e+007	1.37765e+000	10044900	10100200	18364700	76675.6
1782	-1.00459e+007	-1.01019e+007	-1.83706e+007	1.50952e+000	10045900	10101900	18370600	84059.6			48.5	0.5	63.2	-252.179	1782	-1.00426e+007	-1.01102e+007	-1.84079e+007	1.50952e+000	10042600	10110200	18407900	84311.8
1783	-1.00478e+007	-1.01115e+007	-1.84078e+007	1.47176e+000	10047800	10111500	18407800	82217.9			49.6	0.5	61.7	-243.758	1783	-1.00379e+007	-1.01188e+007	-1.84476e+007	1.47176e+000	10037900	10118800	18447600	82461.7
1784	-1.00631e+007	-1.01279e+007	-1.84596e+007	1.50074e+000	10063100	10127900	18459600	84247.1			50	0.5	59.3	-207.469	1784	-1.00462e+007	-1.01328e+007	-1.84965e+007	1.50074e+000	10046200	10132800	18496500	84454.6
1785	-1.00764e+007	-1.01361e+007	-1.84796e+007	1.49598e+000	10076400	10136100	18479600	84161			49	0.5	58.1	-195.3	1785	-1.00601e+007	-1.01406e+007	-1.85146e+007	1.49598e+000	10060100	10140600	18514600	84356.3
1786	-1.00981e+007	-1.01521e+007	-1.85236e+007	1.17827e+000	10098100	10152100	18523600	66582.8			48.2	0.5	55.9	-126.107	1786	-1.00809e+007	-1.01553e+007	-1.85539e+007	1.17827e+000	10080900	10155300	18553900	66708.9
1787	-1.01117e+007	-1.01618e+007	-1.85494e+007	1.06668e+000	10111700	10161800	18549400	60436.3			47.6	0.5	54.7	-103.016	1787	-1.00951e+007	-1.01645e+007	-1.85772e+007	1.06668e+000	10095100	10164500	18577200	60539.3
1788	-1.01278e+007	-1.01750e+007	-1.85873e+007	9.48981e-001	10127800	10175000	18587300	53968.4			48.3	0.5	52.8	-72.1854	1788	-1.01103e+007	-1.01765e+007	-1.86111e+007	9.48981e-001	10110300	10176500	18611100	54040.6
1789	-1.01241e+007	-1.01712e+007	-1.85755e+007	1.02167e+000	10124100	10171200	18575500	58037.7			47.4	0.5	53.4	-81.4758	1789	-1.01070e+007	-1.01730e+007	-1.85999e+007	1.02167e+000	10107000	10173000	18599900	58119.1
1790	-1.01289e+007	-1.01763e+007	-1.85915e+007	1.02350e+000	10128900	10176300	18591500	58228.9			49.5	0.5	52.6	-64.9171	1790	-1.01096e+007	-1.01769e+007	-1.86134e+007	1.02350e+000	10109600	10176900	18613400	58293.8
1791	-1.01232e+007	-1.01681e+007	-1.85639e+007	2.43401e+000	10123200	10168100	18563900	138130			55.1	0.5	52.9	-47.7317	1791	-1.00982e+007	-1.01657e+007	-1.85790e+007	2.43401e+000	10098200	10165700	18579000	138178
1792	-1.01473e+007	-1.01766e+007	-1.85745e+007	2.22758e+000	10147300	10176600	18574500	126638			56.8	0.5	51.5	63.0387	1792	-1.01245e+007	-1.01720e+007	-1.85785e+007	2.22758e+000	10124500	10172000	18578500	126575
1793	-1.01558e+007	-1.01744e+007	-1.85569e+007	2.12268e+000	10155800	10174400	18556900	120536			58.4	0.5	51.4	124.162	1793	-1.01348e+007	-1.01685e+007	-1.85537e+007	2.12268e+000	10134800	10168500	18553700	120412
1794	-1.01518e+007	-1.03027e+007	-1.83178e+007	1.56566e+000	10151800	10302700	18317800	87641.2			70.8	0.5	50.9	667.774	1794	-1.01336e+007	-1.03358e+007	-1.82101e+007	1.56566e+000	10133600	10335800	18210100	86973.4
1795	-1.01590e+007	-1.03182e+007	-1.83318e+007	1.56409e+000	10159000	10318200	18331800	87706.2			72.4	0.5	50.1	672.807	1795	-1.01412e+007	-1.03562e+007	-1.82211e+007	1.56409e+000	10141200	10356200	18221100	87033.4
1796	-1.01576e+007	-1.02242e+007	-1.84198e+007	1.94663e+000	10157600	10224200	18419800	109567			84.5	0.5	51.4	455.342	1796	-1.01459e+007	-1.02285e+007	-1.83676e+007	1.94663e+000	10145900	10228500	18367600	109112
1797	-1.01582e+007	-1.02535e+007	-1.83931e+007	1.80389e+000	10158200	10253500	18393100	101419			82.8	0.5	51	522.097	1797	-1.01449e+007	-1.02677e+007	-1.83243e+007	1.80389e+000	10144900	10267700	18324300	100897
1798	-1.01582e+007	-1.02802e+007	-1.83663e+007	1.76763e+000	10158200	10280200	18366300	99260.3			81.1	0.5	50.6	615.902	1798	-1.01430e+007	-1.03042e+007	-1.82801e+007	1.76763e+000	10143000	10304200	18280100	98644.4
1799	-1.01606e+007	-1.03043e+007	-1.83520e+007	1.93967e+000	10160600	10304300	18352000	108891			79.3	0.5	50.2	752.417	1799	-1.01444e+007	-1.03370e+007	-1.82531e+007	1.93967e+000	10144400	10337000	18253100	108139
1800	-1.01647e+007	-1.03178e+007	-1.83552e+007	1.86841e+000	10164700	10317800	18355200	104972			77.5	0.5	49.6	752.905	1800	-1.01483e+007	-1.03553e+007	-1.82508e+007	1.86841e+000	10148300	10355300	18250800	104219
1801	-1.01660e+007	-1.03247e+007	-1.83537e+007	1.51454e+000	10166000	10324700	18353700	85102.5			74	0.5	49.4	630.619	1801	-1.01492e+007	-1.03647e+007	-1.82452e+007	1.51454e+000	10149200	10364700	18245200	84471.9
1802	-1.01710e+007	-1.03248e+007	-1.83742e+007	1.61650e+000	10171000	10324800	18374200	90985.8			75.8	0.5	48.9	649.456	1802	-1.01549e+007	-1.03637e+007	-1.82695e+007	1.61650e+000	10154900	10363700	18269500	90336.3
1803	-1.01816e+007	-1.01910e+007	-1.85512e+007	1.42912e+000	10181600	10191000	18551200	81218.4			89.2	0.5	49.9	114.539	1803	-1.01761e+007	-1.01814e+007	-1.85384e+007	1.42912e+000	10176100	10181400	18538400	81103.8
1804	-1.01773e+007	-1.01996e+007	-1.85252e+007	1.58722e+000	10177300	10199600	18525200	90037.9			87.9	0.5	50.1	180.444	1804	-1.01705e+007	-1.01932e+007	-1.85038e+007	1.58722e+000	10170500	10193200	18503800	89857.5
1805	-1.01715e+007	-1.02116e+007	-1.84895e+007	1.95257e+000	10171500	10211600	18489500	110485			86.4	0.5	50.3	323.104	1805	-1.01626e+007	-1.02096e+007	-1.84550e+007	1.95257e+000	10162600	10209600	18455000	110162
1806	-1.01944e+007	-1.02008e+007	-1.85936e+007	1.18497e+000	10194400	10200800	18593600	67603.7			90.2	0.5	48.6	72.2555	1806	-1.01901e+007	-1.01923e+007	-1.85844e+007	1.18497e+000	10190100	10192300	18584400	67531.4
1807	-1.02064e+007	-1.02118e+007	-1.86317e+007	1.04119e+000	10206400	10211800	18631700	59611.8			91	0.5	47.4	53.9036	1807	-1.02027e+007	-1.02044e+007	-1.86240e+007	1.04119e+000	10202700	10204400	18624000	59557.9
1808	-1.02131e+007	-1.02186e+007	-1.86804e+007	9.58169e-001	10213100	10218600	18680400	55081.6			93.5	0.5	46.3	19.8394	1808	-1.02038e+007	-1.02163e+007	-1.86801e+007	9.58169e-001	10203800	10216300	18680100	55061.8
1809	-1.01989e+007	-1.02130e+007	-1.86718e+007	1.01277e+000	10198900	10213000	18671800	58149.3			94.6	0.5	47.1	2.35254	1809	-1.01873e+007	-1.02113e+007	-1.86764e+007	1.01277e+000	10187300	10211300	18676400	58146.9
1810	-1.01857e+007	-1.02077e+007	-1.86631e+007	1.00633e+000	10185700	10207700	18663100	57710.6			95.7	0.5	47.9	-16.5348	1810	-1.01727e+007	-1.02067e+007	-1.86723e+007	1.00633e+000	10172700	10206700	18672300	57727.1
1811	-1.01903e+007	-1.02148e+007	-1.86875e+007	8.89815e-001	10190300	10214800	18687500	51140			97.4	0.5	47.2	-23.18	1811	-1.01775e+007	-1.02144e+007	-1.86986e+007	8.89815e-001	10177500	10214400	18698600	51163.2
1812	-1.02025e+007	-1.02245e+007	-1.87150e+007	8.27324e-001	10202500	10224500	18715000	47677.2			98	0.5	46.1	-22.9442	1812	-1.01910e+007	-1.02243e+007	-1.87259e+007	8.27324e-001	10191000	10224300	18725900	47700.2
1813	-1.02130e+007	-1.02332e+007	-1.87400e+007	7.07358e-001	10213000	10233200	18740000	40863.2			98.6	0.5	45.1	-20.0526	1813	-1.02020e+007	-1.02331e+007	-1.87508e+007	7.07358e-001	10202000	10233100	18750800	40883.3
1814	-1.01854e+007	-1.02167e+007	-1.87002e+007	9.24589e-001	10185400	10216700	18700200	53184.7			102	0.5	47.4	-53.4121	1814	-1.01723e+007	-1.02179e+007	-1.87181e+007	9.24589e-001	10172300	10217900	18718100	53238.2
1815	-1.00844e+007	-1.01402e+007	-1.84885e+007	1.88728e+000	10084400	10140200	18488500	106284			102	0.5	57.6	-264.076	1815	-1.00724e+007	-1.01458e+007	-1.85236e+007	1.88728e+000	10072400	10145800	18523600	106548
1816	-1.00700e+007	-1.01292e+007	-1.84580e+007	1.91120e+000	10070000	10129200	18458000	107302			101	0.5	59.1	-303.255	1816	-1.00599e+007	-1.01361e+007	-1.84963e+007	1.91120e+000	10059900	10136100	18496300	107605
1817	-9.74247e+006	-9.78046e+006	-1.73603e+007	1.00667e+000	9742470	9780460	17360300	50835.1			101	0.5	99.9	90.26	1817	-9.71574e+006	-9.77193e+006	-1.73521e+007	1.00667e+000	9715740	9771930	17352100	50744.9
1818	-9.71758e+006	-9.81991e+006	-1.70259e+007	1.76692e+000	9717580	9819910	17025900	86935.3			79.5	0.5	104	722.184	1818	-9.69643e+006	-9.83691e+006	-1.69224e+007	1.76692e+000	9696430	9836910	16922400	86213.1
1819	-9.72761e+006	-9.85186e+006	-1.70349e+007	1.19783e+000	9727610	9851860	17034900	59060			72.2	0.5	103	537.627	1819	-9.70485e+006	-9.87447e+006	-1.69193e+007	1.19783e+000	9704850	9874470	16919300	58522.4
1820	-9.72717e+006	-9.84253e+006	-1.70424e+007	1.12562e+000	9727170	9842530	17042400	55514.4			71.1	0.5	103	481.852	1820	-9.70525e+006	-9.86233e+006	-1.69331e+007	1.12562e+000	9705250	9862330	16933100	55032.5
1821	-9.72749e+006	-9.83346e+006	-1.70528e+007	1.02739e+000	9727490	9833460	17052800	50696.7			70	0.5	103	416.542	1821	-9.70653e+006	-9.85031e+006	-1.69503e+007	1.02739e+000	9706530	9850310	16950300	50280.1
1822	-9.72793e+006	-9.82408e+006	-1.70640e+007	9.88887e-001	9727930	9824080	17064000	48825.5			69	0.5	103	384.465	1822	-9.70751e+006	-9.83756e+006	-1.69671e+007	9.88887e-001	9707510	9837560	16967100	48441
1823	-9.72821e+006	-9.81497e+006	-1.70742e+007	8.87595e-001	9728210	9814970	17074200	43846.8			68	0.5	103	327.971	1823	-9.70847e+006	-9.82506e+006	-1.69835e+007	8.87595e-001	9708470	9825060	16983500	43518.8
1824	-9.74731e+006	-9.75623e+006	-1.72110e+007	1.18905e+000	9747310	9756230	17211000	59301.5			60.1	0.5	102	244.429	1824	-9.73366e+006	-9.74035e+006	-1.71711e+007	1.18905e+000	9733660	9740350	17171100	59057.1
1825	-9.75179e+006	-9.75380e+006	-1.72420e+007	1.44076e+000	9751790	9753800	17242000	72036.8			59	0.5	102	261.969	1825	-9.73208e+006	-9.74099e+006	-1.72094e+007	1.44076e+000	9732080	9740990	17209400	71774.8
1826	-9.77024e+006	-9.82160e+006	-1.75006e+007	1.47920e+000	9770240	9821600	17500600	75695.6			48.4	0.5	95.3	-6.05433	1826	-9.74802e+006	-9.81884e+006	-1.75116e+007	1.47920e+000	9748020	9818840	17511600	75701.6
1827	-9.77903e+006	-9.83420e+006	-1.75434e+007	1.65632e+000	9779030	9834200	17543400	85103.2			48.7	0.5	93.9	-35.4865	1827	-9.75695e+006	-9.83243e+006	-1.75582e+007	1.65632e+000	9756950	9832430	17558200	85138.6
1828	-9.78986e+006	-9.84838e+006	-1.75905e+007	1.81047e+000	9789860	9848380	17590500	93442.4			49	0.5	92.4	-85.1007	1828	-9.76979e+006	-9.84826e+006	-1.76101e+007	1.81047e+000	9769790	9848260	17610100	93527.5
1829	-9.80222e+006	-9.86344e+006	-1.76397e+007	1.76820e+000	9802220	9863440	17639700	91692.9			49.2	0.5	90.8	-119.99	1829	-9.78506e+006	-9.86485e+006	-1.76626e+007	1.76820e+000	9785060	9864850	17662600	91812.9
1830	-9.81601e+006	-9.87865e+006	-1.76881e+007	1.74523e+000	9816010	9878650	17688100	90928.1			49.4	0.5	89.3	-166.725	1830	-9.80266e+006	-9.88207e+006	-1.77154e+007	1.74523e+000	9802660	9882070	17715400	91094.9
1831	-9.93081e+006	-9.97201e+006	-1.79548e+007	1.89696e+000	9930810	9972010	17954800	101559			50.1	0.5	80.2	-397.615	1831	-9.95657e+006	-9.98676e+006	-1.79893e+007	1.89696e+000	9956570	9986760	17989300	101956
1832	-9.94968e+006	-9.98610e+006	-1.79935e+007	1.73863e+000	9949680	9986100	17993500	93455.3			50.3	0.5	78.8	-387.094	1832	-9.98181e+006	-1.00024e+007	-1.80279e+007	1.73863e+000	9981810	10002400	18027900	93842.4
1833	-1.00551e+007	-1.01198e+007	-1.84344e+007	1.53913e+000	10055100	10119800	18434400	86195.7			49.7	0.5	60.5	-239.986	1833	-1.00417e+007	-1.01261e+007	-1.84736e+007	1.53913e+000	10041700	10126100	18473600	86435.7
1834	-1.01275e+007	-1.01754e+007	-1.85892e+007	1.20366e+000	10127500	10175400	18589200	68462			50.7	0.5	52.5	-72.0692	1834	-1.01074e+007	-1.01757e+007	-1.86107e+007	1.20366e+000	10107400	10175700	18610700	68534.1
1835	-1.01252e+007	-1.01733e+007	-1.85832e+007	1.43781e+000	10125200	10173300	18583200	81732.4			52	0.5	52.6	-65.8105	1835	-1.01028e+007	-1.01726e+007	-1.86027e+007	1.43781e+000	10102800	10172600	18602700	81798.3
1836	-1.01235e+007	-1.01711e+007	-1.85759e+007	1.89667e+000	10123500	10171100	18575900	107745			53.5	0.5	52.8	-79.5162	1836	-1.01015e+007	-1.01703e+007	-1.85944e+007	1.89667e+000	10101500	10170300	18594400	107824
1837	-1.01676e+007	-1.01719e+007	-1.85351e+007	2.19264e+000	10167600	10171900	18535100	124337			60.1	0.5	51.3	199.009	1837	-1.01505e+007	-1.01649e+007	-1.85233e+007	2.19264e+000	10150500	10164900	18523300	124138
1838	-1.01694e+007	-1.01828e+007	-1.85097e+007	1.80616e+000	10169400	10182800	18509700	102263			61.7	0.5	51.1	241.058	1838	-1.01608e+007	-1.01704e+007	-1.84867e+007	1.80616e+000	10160800	10170400	18486700	102022
1839	-1.01673e+007	-1.02010e+007	-1.84829e+007	1.75984e+000	10167300	10201000	18482900	99486.5			63.3	0.5	51	315.749	1839	-1.01571e+007	-1.01945e+007	-1.84474e+007	1.75984e+000	10157100	10194500	18447400	99170.7
1840	-1.01651e+007	-1.02219e+007	-1.84528e+007	1.61506e+000	10165100	10221900	18452800	91145.3			64.8	0.5	50.8	371.639	1840	-1.01532e+007	-1.02229e+007	-1.84030e+007	1.61506e+000	10153200	10222900	18403000	90773.7
1841	-1.01623e+007	-1.02437e+007	-1.84198e+007	1.58255e+000	10162300	10243700	18419800	89139.2			66.4	0.5	50.7	451.485	1841	-1.01486e+007	-1.02531e+007	-1.83542e+007	1.58255e+000	10148600	10253100	18354200	88687.7
1842	-1.01590e+007	-1.02645e+007	-1.83853e+007	1.54603e+000	10159000	10264500	18385300	86901.7			67.8	0.5	50.7	519.128	1842	-1.01437e+007	-1.02823e+007	-1.83048e+007	1.54603e+000	10143700	10282300	18304800	86382.6
1843	-1.01554e+007	-1.02847e+007	-1.83504e+007	1.57937e+000	10155400	10284700	18350400	88587.1			69.3	0.5	50.8	608.215	1843	-1.01384e+007	-1.03104e+007	-1.82554e+007	1.57937e+000	10138400	10310400	18255400	87978.9
1844	-1.01881e+007	-1.02114e+007	-1.86758e+007	9.52027e-001	10188100	10211400	18675800	54658.4			96.5	0.5	47.6	-20.4257	1844	-1.01752e+007	-1.02107e+007	-1.86860e+007	9.52027e-001	10175200	10210700	18686000	54678.8
1845	-1.02299e+007	-1.02495e+007	-1.87896e+007	2.87696e-001	10229900	10249500	18789600	16697.8			101	0.5	43.3	-9.06322	1845	-1.02199e+007	-1.02497e+007	-1.88006e+007	2.87696e-001	10219900	10249700	18800600	16706.9
1846	-1.02143e+007	-1.02382e+007	-1.87593e+007	7.72194e-001	10214300	10238200	18759300	44681.6			101	0.5	44.7	-34.5184	1846	-1.02033e+007	-1.02390e+007	-1.87735e+007	7.72194e-001	10203300	10239000	18773500	44716.1
1847	-1.02010e+007	-1.02285e+007	-1.87328e+007	8.98396e-001	10201000	10228500	18732800	51846.1			102	0.5	45.9	-42.0558	1847	-1.01888e+007	-1.02292e+007	-1.87480e+007	8.98396e-001	10188800	10229200	18748000	51888.2
1848	-1.01543e+007	-1.01930e+007	-1.86346e+007	1.16842e+000	10154300	10193000	18634600	66772.5			104	0.5	50.6	-95.9094	1848	-1.01414e+007	-1.01955e+007	-1.86576e+007	1.16842e+000	10141400	10195500	18657600	66868.4
1849	-1.01646e+007	-1.02012e+007	-1.86578e+007	1.00642e+000	10164600	10201200	18657800	57646.4			104	0.5	49.6	-84.3953	1849	-1.01525e+007	-1.02039e+007	-1.86808e+007	1.00642e+000	10152500	10203900	18680800	57730.8
1850	-1.01749e+007	-1.02095e+007	-1.86815e+007	9.29499e-001	10174900	10209500	18681500	53364.5			105	0.5	48.5	-69.344	1850	-1.01633e+007	-1.02118e+007	-1.87023e+007	9.29499e-001	10163300	10211800	18702300	53433.8
1851	-1.01847e+007	-1.02174e+007	-1.87039e+007	8.65213e-001	10184700	10217400	18703900	49783.1			105	0.5	47.5	-60.2715	1851	-1.01734e+007	-1.02195e+007	-1.87235e+007	8.65213e-001	10173400	10219500	18723500	49843.4
1852	-1.01162e+007	-1.01625e+007	-1.85478e+007	1.71725e+000	10116200	10162500	18547800	97299.5			104	0.5	54.6	-180.314	1852	-1.01044e+007	-1.01663e+007	-1.85753e+007	1.71725e+000	10104400	10166300	18575300	97479.8
1853	-1.01302e+007	-1.01734e+007	-1.85783e+007	1.60501e+000	10130200	10173400	18578300	91216.7			104	0.5	53.2	-159.984	1853	-1.01185e+007	-1.01769e+007	-1.86046e+007	1.60501e+000	10118500	10176900	18604600	91376.7
1854	-1.01435e+007	-1.01837e+007	-1.86072e+007	1.43486e+000	10143500	10183700	18607200	81781.4			105	0.5	51.9	-132.634	1854	-1.01318e+007	-1.01869e+007	-1.86319e+007	1.43486e+000	10131800	10186900	18631900	81914.1
1855	-1.01015e+007	-1.01511e+007	-1.85159e+007	1.87877e+000	10101500	10151100	18515900	106113			103	0.5	56.1	-217.283	1855	-1.00902e+007	-1.01555e+007	-1.85455e+007	1.87877e+000	10090200	10155500	18545500	106330
1856	-1.00399e+007	-1.00952e+007	-1.83493e+007	1.98975e+000	10039900	10095200	18349300	110580			101	0.5	64.2	-406.218	1856	-1.00441e+007	-1.01065e+007	-1.83913e+007	1.98975e+000	10044100	10106500	18391300	110986
1857	-1.00491e+007	-1.01058e+007	-1.83832e+007	2.00697e+000	10049100	10105800	18383200	111892			101	0.5	62.6	-365.076	1857	-1.00482e+007	-1.01152e+007	-1.84226e+007	2.00697e+000	10048200	10115200	18422600	112257
1858	-1.00600e+007	-1.01166e+007	-1.84166e+007	2.01349e+000	10060000	10116600	18416600	112614			102	0.5	60.9	-344.4	1858	-1.00559e+007	-1.01250e+007	-1.84550e+007	2.01349e+000	10055900	10125000	18455000	112958
1859	-1.00356e+007	-1.00819e+007	-1.82991e+007	2.01943e+000	10035600	10081900	18299100	111741			102	0.5	66.1	-394.689	1859	-1.00478e+007	-1.00939e+007	-1.83358e+007	2.01943e+000	10047800	10093900	18335800	112136
1860	-1.00237e+007	-1.00569e+007	-1.82091e+007	1.93470e+000	10023700	10056900	18209100	106200			102	0.5	69.6	-393.154	1860	-1.00493e+007	-1.00712e+007	-1.82417e+007	1.93470e+000	10049300	10071200	18241700	106593
1861	-1.00305e+007	-1.00675e+007	-1.82455e+007	2.04707e+000	10030500	10067500	18245500	112741			103	0.5	68	-402.441	1861	-1.00507e+007	-1.00807e+007	-1.82790e+007	2.04707e+000	10050700	10080700	18279000	113143
1862	-9.98160e+006	-1.00064e+007	-1.80444e+007	1.83178e+000	9981600	10006400	18044400	99007.5			101	0.5	76.3	-369.575	1862	-1.00160e+007	-1.00218e+007	-1.80731e+007	1.83178e+000	10016000	10021800	18073100	99377.1
1863	-9.99578e+006	-1.00190e+007	-1.80819e+007	1.93951e+000	9995780	10019000	18081900	105219			102	0.5	74.7	-381.047	1863	-1.00301e+007	-1.00341e+007	-1.81094e+007	1.93951e+000	10030100	10034100	18109400	105600
1864	-1.00067e+007	-1.00307e+007	-1.81188e+007	2.05028e+000	10006700	10030700	18118800	111621			102	0.5	73.1	-392.505	1864	-1.00388e+007	-1.00453e+007	-1.81461e+007	2.05028e+000	10038800	10045300	18146100	112014
1865	-1.00158e+007	-1.00419e+007	-1.81553e+007	2.11703e+000	10015800	10041900	18155300	115650			103	0.5	71.5	-403.099	1865	-1.00444e+007	-1.00559e+007	-1.81839e+007	2.11703e+000	10044400	10055900	18183900	116053
1866	-9.96098e+006	-9.98800e+006	-1.79900e+007	1.78033e+000	9960980	9988000	17990000	95709.5			102	0.5	78.2	-321.419	1866	-9.98835e+006	-1.00014e+007	-1.80173e+007	1.78033e+000	9988350	10001400	18017300	96030.9
1867	-9.93896e+006	-9.96977e+006	-1.79375e+007	1.69721e+000	9938960	9969770	17937500	90759.3			102	0.5	80.1	-263.922	1867	-9.95900e+006	-9.98085e+006	-1.79627e+007	1.69721e+000	9959000	9980850	17962700	91023.2
1868	-9.91624e+006	-9.95122e+006	-1.78844e+007	1.60064e+000	9916240	9951220	17884400	85135.5			103	0.5	81.9	-211.475	1868	-9.92836e+006	-9.95999e+006	-1.79081e+007	1.60064e+000	9928360	9959990	17908100	85347
1869	-9.79683e+006	-9.85526e+006	-1.76116e+007	2.64246e+000	9796830	9855260	17611600	136669			101	0.5	91.8	-48.3619	1869	-9.77222e+006	-9.85294e+006	-1.76268e+007	2.64246e+000	9772220	9852940	17626800	136717
1870	-9.81614e+006	-9.87371e+006	-1.76677e+007	2.74711e+000	9816140	9873710	17667700	142877			101	0.5	89.9	-132.556	1870	-9.79653e+006	-9.87371e+006	-1.76873e+007	2.74711e+000	9796530	9873710	17687300	143009
1871	-9.83996e+006	-9.89386e+006	-1.77263e+007	2.36668e+000	9839960	9893860	17726300	123826			102	0.5	87.9	-159.569	1871	-9.82684e+006	-9.89578e+006	-1.77472e+007	2.36668e+000	9826840	9895780	17747200	123986
1872	-9.86561e+006	-9.91326e+006	-1.77799e+007	2.01117e+000	9865610	9913260	17779900	105815			102	0.5	85.9	-205.979	1872	-9.86211e+006	-9.91835e+006	-1.78042e+007	2.01117e+000	9862110	9918350	17804200	106021
1873	-9.89053e+006	-9.93104e+006	-1.78276e+007	1.86392e+000	9890530	9931040	17827600	98562.7			103	0.5	84	-211.374	1873	-9.89432e+006	-9.93768e+006	-1.78510e+007	1.86392e+000	9894320	9937680	17851000	98774.1
1874	-9.76801e+006	-9.81536e+006	-1.74774e+007	1.33880e+000	9768010	9815360	17477400	68367.2			102	0.5	96.1	61.6512	1874	-9.74135e+006	-9.80925e+006	-1.74791e+007	1.33880e+000	9741350	9809250	17479100	68305.6
1875	-9.77692e+006	-9.82714e+006	-1.75166e+007	1.46098e+000	9776920	9827140	17516600	74886.4			102	0.5	94.8	39.7975	1875	-9.75124e+006	-9.82219e+006	-1.75221e+007	1.46098e+000	9751240	9822190	17522100	74846.6
1876	-9.78664e+006	-9.83953e+006	-1.75575e+007	1.53633e+000	9786640	9839530	17557500	79057.8			102	0.5	93.5	15.5668	1876	-9.76215e+006	-9.83568e+006	-1.75663e+007	1.53633e+000	9762150	9835680	17566300	79042.3
1877	-9.75398e+006	-9.79460e+006	-1.74066e+007	1.09288e+000	9753980	9794600	17406600	55436.5			103	0.5	98.5	73.9086	1877	-9.72908e+006	-9.78754e+006	-1.74026e+007	1.09288e+000	9729080	9787540	17402600	55362.6
1878	-9.76180e+006	-9.80486e+006	-1.74407e+007	1.18503e+000	9761800	9804860	17440700	60307.8			103	0.5	97.4	69.0145	1878	-9.73656e+006	-9.79826e+006	-1.74390e+007	1.18503e+000	9736560	9798260	17439000	60238.7
1879	-9.74452e+006	-9.78354e+006	-1.73708e+007	1.16470e+000	9744520	9783540	17370800	58873.9			103	0.5	99.7	97.5528	1879	-9.71967e+006	-9.77557e+006	-1.73631e+007	1.16470e+000	9719670	9775570	17363100	58776.4
1880	-9.72962e+006	-9.75917e+006	-1.72861e+007	1.19279e+000	9729620	9759170	17286100	59815			98.9	0.5	102	140.877	1880	-9.70499e+006	-9.74930e+006	-1.72704e+007	1.19279e+000	9704990	9749300	17270400	59674.1
1881	-9.73102e+006	-9.76298e+006	-1.73003e+007	1.19175e+000	9731020	9762980	17300300	59840.3			100	0.5	102	128.136	1881	-9.70602e+006	-9.75366e+006	-1.72872e+007	1.19175e+000	9706020	9753660	17287200	59712.1
1882	-9.73466e+006	-9.76853e+006	-1.73193e+007	1.19244e+000	9734660	9768530	17319300	59982.9			101	0.5	101	126.944	1882	-9.70871e+006	-9.75913e+006	-1.73069e+007	1.19244e+000	9708710	9759130	17306900	59856
1883	-9.72475e+006	-9.74938e+006	-1.72510e+007	1.21217e+000	9724750	9749380	17251000	60589			98.2	0.5	103	164.641	1883	-9.70078e+006	-9.73860e+006	-1.72309e+007	1.21217e+000	9700780	9738600	17230900	60424.4
1884	-9.72312e+006	-9.74396e+006	-1.72304e+007	1.32538e+000	9723120	9743960	17230400	66124.3			97.4	0.5	104	190.68	1884	-9.70054e+006	-9.73288e+006	-1.72078e+007	1.32538e+000	9700540	9732880	17207800	65933.6
1885	-9.72338e+006	-9.73784e+006	-1.72052e+007	1.60816e+000	9723380	9737840	17205200	80056.7			95.6	0.5	104	263.832	1885	-9.70257e+006	-9.72587e+006	-1.71771e+007	1.60816e+000	9702570	9725870	17177100	79792.8
1886	-9.72803e+006	-9.73298e+006	-1.71807e+007	1.77427e+000	9728030	9732980	17180700	88153.4			93.6	0.5	105	331.242	1886	-9.70906e+006	-9.71996e+006	-1.71465e+007	1.77427e+000	9709060	9719960	17146500	87822.2
1887	-9.73197e+006	-9.74640e+006	-1.71582e+007	2.07847e+000	9731970	9746400	17158200	103141			90.1	0.5	104	489.187	1887	-9.71694e+006	-9.73306e+006	-1.71101e+007	2.07847e+000	9716940	9733060	17110100	102652
[truncated: 15,364 more rows]
