# Supplementary material for: Energy release induced rockbursts based on butterfly-shaped plastic zones in roadways of coal reservoirs
Source: PLoS One. 2021 Jul 28;16(7):e0255044. doi: 10.1371/journal.pone.0255044 (PMC8318283; doi:10.1371/journal.pone.0255044)
Supplement: S1 Data — (ZIP) [file pone.0255044.s001.zip › numerical simulation/Calculation/numerical simulation ennergy23.xlsx]

## Sheet: s1
									0.142
									3650000000
1	-9.69330e+006	-9.81988e+006	-3.19267e+007	5.46877e-001	9693300	9819880	31926700	75344.8	3.30262e+09	2.16218e+07	66.5	0.5	100	3416.55	1	-9.48917e+006	-9.74004e+006	-3.11722e+007	5.46877e-001	9489170	9740040	31172200	71928.2	3.281e+09
2	-9.69979e+006	-9.80182e+006	-3.19712e+007	8.10346e-001	9699790	9801820	31971200	111922			65.8	0.5	99.6	4657.28	2	-9.50002e+006	-9.66792e+006	-3.12887e+007	8.10346e-001	9500020	9667920	31288700	107264
3	-1.01432e+007	-1.01521e+007	-3.34784e+007	1.52520e+000	10143200	10152100	33478400	230774			27.7	0.5	57.7	-333.462	3	-1.01812e+007	-1.02542e+007	-3.34862e+007	1.52520e+000	10181200	10254200	33486200	231107
4	-1.01489e+007	-1.01623e+007	-3.35143e+007	1.51382e+000	10148900	10162300	33514300	229534			28.2	0.5	56.5	-393.013	4	-1.01892e+007	-1.02437e+007	-3.35294e+007	1.51382e+000	10189200	10243700	33529400	229927
5	-1.01360e+007	-1.01396e+007	-3.34343e+007	9.50241e-001	10136000	10139600	33434300	143407			27.9	0.5	59.4	-206.845	5	-1.01739e+007	-1.02727e+007	-3.34379e+007	9.50241e-001	10173900	10272700	33437900	143614
6	-1.01386e+007	-1.01420e+007	-3.34418e+007	1.26163e+000	10138600	10142000	33441800	190487			27.2	0.5	59	-241.126	6	-1.01742e+007	-1.02685e+007	-3.34434e+007	1.26163e+000	10174200	10268500	33443400	190728
7	-1.01318e+007	-1.01323e+007	-3.34066e+007	1.17579e+000	10131800	10132300	33406600	177159			26.7	0.5	60.2	-221.887	7	-1.01677e+007	-1.02804e+007	-3.34050e+007	1.17579e+000	10167700	10280400	33405000	177381
8	-1.01309e+007	-1.01320e+007	-3.34032e+007	8.25420e-001	10130900	10132000	33403200	124343			27.6	0.5	60.4	-190.562	8	-1.01688e+007	-1.02837e+007	-3.34059e+007	8.25420e-001	10168800	10283700	33405900	124534
9	-1.01334e+007	-1.01342e+007	-3.34149e+007	9.74410e-001	10133400	10134200	33414900	146888			28.4	0.5	60.1	-264.622	9	-1.01729e+007	-1.02841e+007	-3.34225e+007	9.74410e-001	10172900	10284100	33422500	147153
10	-1.01218e+007	-1.01252e+007	-3.33724e+007	1.24063e+000	10121800	10125200	33372400	186551			26.5	0.5	61.5	-208.64	10	-1.01606e+007	-1.02909e+007	-3.33656e+007	1.24063e+000	10160600	10290900	33365600	186760
11	-1.01223e+007	-1.01264e+007	-3.33734e+007	1.21709e+000	10122300	10126400	33373400	183024			27.5	0.5	61.5	-264.499	11	-1.01628e+007	-1.02933e+007	-3.33721e+007	1.21709e+000	10162800	10293300	33372100	183288
12	-1.01255e+007	-1.01287e+007	-3.33843e+007	1.26607e+000	10125500	10128700	33384300	190512			28.5	0.5	61.2	-337.057	12	-1.01669e+007	-1.02929e+007	-3.33891e+007	1.26607e+000	10166900	10292900	33389100	190849
13	-1.02444e+007	-1.02798e+007	-3.37191e+007	9.78581e-001	10244400	10279800	33719100	150292			90.3	0.5	41.1	3263.92	13	-1.01263e+007	-1.01642e+007	-3.33522e+007	9.78581e-001	10126300	10164200	33352200	147028
14	-1.02392e+007	-1.02654e+007	-3.37124e+007	1.33591e+000	10239200	10265400	33712400	205067			90.8	0.5	41.9	4075.2	14	-1.01250e+007	-1.01290e+007	-3.33817e+007	1.33591e+000	10125000	10129000	33381700	200992
15	-1.02529e+007	-1.02764e+007	-3.37574e+007	1.25342e+000	10252900	10276400	33757400	192915			91.5	0.5	40.6	3684.72	15	-1.01439e+007	-1.01496e+007	-3.34385e+007	1.25342e+000	10143900	10149600	33438500	189230
16	-1.02558e+007	-1.02881e+007	-3.37576e+007	9.02321e-001	10255800	10288100	33757600	138893			90.8	0.5	40.1	2889.41	16	-1.01428e+007	-1.01780e+007	-3.34057e+007	9.02321e-001	10142800	10178000	33405700	136004
17	-1.02542e+007	-1.02950e+007	-3.37437e+007	1.15821e+000	10254200	10295000	33743700	178152			90.1	0.5	40	3998.48	17	-1.01365e+007	-1.01973e+007	-3.33607e+007	1.15821e+000	10136500	10197300	33360700	174154
18	-1.00694e+007	-1.01760e+007	-3.36499e+007	9.94738e-001	10069400	10176000	33649900	151893			49.8	0.5	54.2	-1713.89	18	-9.85964e+006	-1.01805e+007	-3.38781e+007	9.94738e-001	9859640	10180500	33878100	153607
19	-1.00642e+007	-1.01715e+007	-3.36366e+007	7.78006e-001	10064200	10171500	33636600	118703			49.5	0.5	55.1	-1463.99	19	-9.87802e+006	-1.01854e+007	-3.38796e+007	7.78006e-001	9878020	10185400	33879600	120167
20	-1.00774e+007	-1.01778e+007	-3.36492e+007	6.41643e-001	10077400	10177800	33649200	97979.4			48.9	0.5	54.2	-1080.28	20	-9.89323e+006	-1.01866e+007	-3.38693e+007	6.41643e-001	9893230	10186600	33869300	99059.6
21	-9.62951e+006	-1.03083e+007	-3.11775e+007	2.47317e+000	9629510	10308300	31177500	327372			75.8	0.5	91.7	48249.8	21	-9.04552e+006	-1.05091e+007	-2.85900e+007	2.47317e+000	9045520	10509100	28590000	279122
22	-9.58821e+006	-1.02841e+007	-3.10330e+007	1.81275e+000	9588210	10284100	31033000	237792			74.1	0.5	91.4	38580.5	22	-8.93133e+006	-1.04341e+007	-2.81983e+007	1.81275e+000	8931330	10434100	28198300	199212
23	-1.02657e+007	-1.02896e+007	-3.37965e+007	1.30215e+000	10265700	10289600	33796500	200883			91.9	0.5	39.3	3790.17	23	-1.01602e+007	-1.01753e+007	-3.34794e+007	1.30215e+000	10160200	10175300	33479400	197093
24	-1.02679e+007	-1.03010e+007	-3.37938e+007	1.10826e+000	10267900	10301000	33793800	170963			91.1	0.5	38.8	3525.94	24	-1.01580e+007	-1.02030e+007	-3.34428e+007	1.10826e+000	10158000	10203000	33442800	167437
25	-1.02662e+007	-1.03092e+007	-3.37787e+007	1.44487e+000	10266200	10309200	33778700	222715			90.1	0.5	38.8	5039.84	25	-1.01506e+007	-1.02257e+007	-3.33897e+007	1.44487e+000	10150600	10225700	33389700	217675
26	-1.02785e+007	-1.03044e+007	-3.38337e+007	1.37164e+000	10278500	10304400	33833700	212077			92.2	0.5	37.9	4016.34	26	-1.01751e+007	-1.02027e+007	-3.35130e+007	1.37164e+000	10175100	10202700	33513000	208060
27	-1.02800e+007	-1.03153e+007	-3.38289e+007	1.31014e+000	10280000	10315300	33828900	202532			91.3	0.5	37.5	4193.82	27	-1.01723e+007	-1.02301e+007	-3.34740e+007	1.31014e+000	10172300	10230100	33474000	198339
28	-1.02786e+007	-1.03235e+007	-3.38152e+007	1.54902e+000	10278600	10323500	33815200	239293			90.2	0.5	37.4	5424.52	28	-1.01655e+007	-1.02534e+007	-3.34229e+007	1.54902e+000	10165500	10253400	33422900	233868
29	-1.02908e+007	-1.03183e+007	-3.38700e+007	1.41782e+000	10290800	10318300	33870000	219694			92.4	0.5	36.6	4191.97	29	-1.01894e+007	-1.02298e+007	-3.35443e+007	1.41782e+000	10189400	10229800	33544300	215502
30	-1.02924e+007	-1.03295e+007	-3.38655e+007	1.40413e+000	10292400	10329500	33865500	217539			91.4	0.5	36.2	4543.35	30	-1.01864e+007	-1.02569e+007	-3.35050e+007	1.40413e+000	10186400	10256900	33505000	212995
31	-1.02921e+007	-1.03389e+007	-3.38550e+007	1.50258e+000	10292100	10338900	33855000	232673			90.3	0.5	36	5279.13	31	-1.01813e+007	-1.02810e+007	-3.34599e+007	1.50258e+000	10181300	10281000	33459900	227394
32	-1.01358e+007	-1.01403e+007	-3.34375e+007	1.31264e+000	10135800	10140300	33437500	198135			29.2	0.5	59.4	-385.061	32	-1.01767e+007	-1.02723e+007	-3.34499e+007	1.31264e+000	10176700	10272300	33449900	198520
33	-1.01314e+007	-1.01321e+007	-3.34049e+007	1.58223e+000	10131400	10132100	33404900	238375			29.6	0.5	60.6	-517.181	33	-1.01731e+007	-1.02897e+007	-3.34178e+007	1.58223e+000	10173100	10289700	33417800	238892
34	-1.01408e+007	-1.01486e+007	-3.34663e+007	1.44726e+000	10140800	10148600	33466300	218825			28.6	0.5	58.3	-391.373	34	-1.01813e+007	-1.02625e+007	-3.34784e+007	1.44726e+000	10181300	10262500	33478400	219216
35	-9.70945e+006	-9.78465e+006	-3.20279e+007	1.10337e+000	9709450	9784650	32027900	152885			65.1	0.5	98.9	5621.83	35	-9.51810e+006	-9.59443e+006	-3.14361e+007	1.10337e+000	9518100	9594430	31436100	147263
36	-1.00585e+007	-1.01656e+007	-3.36184e+007	1.02078e+000	10058500	10165600	33618400	155575			49.4	0.5	56	-2088.56	36	-9.89572e+006	-1.01890e+007	-3.38769e+007	1.02078e+000	9895720	10189000	33876900	157664
37	-1.00577e+007	-1.01630e+007	-3.36083e+007	1.49883e+000	10057700	10163000	33608300	228301			49.3	0.5	57	-3428.05	37	-9.92739e+006	-1.01999e+007	-3.38897e+007	1.49883e+000	9927390	10199900	33889700	231729
38	-1.00550e+007	-1.01691e+007	-3.36360e+007	1.01870e+000	10055000	10169100	33636000	155409			50.3	0.5	55.5	-2114.03	38	-9.84855e+006	-1.01841e+007	-3.39039e+007	1.01870e+000	9848550	10184100	33903900	157523
39	-1.00590e+007	-1.01728e+007	-3.36472e+007	1.10811e+000	10059000	10172800	33647200	169163			50.8	0.5	54.5	-2022.23	39	-9.82368e+006	-1.01748e+007	-3.38906e+007	1.10811e+000	9823680	10174800	33890600	171185
40	-1.00677e+007	-1.01776e+007	-3.36582e+007	1.05659e+000	10067700	10177600	33658200	161411			50.9	0.5	53.5	-1668.35	40	-9.81926e+006	-1.01700e+007	-3.38754e+007	1.05659e+000	9819260	10170000	33875400	163080
41	-1.00780e+007	-1.01813e+007	-3.36628e+007	8.26689e-001	10078000	10181300	33662800	126334			49.8	0.5	53.4	-1246.85	41	-9.85764e+006	-1.01775e+007	-3.38680e+007	8.26689e-001	9857640	10177500	33868000	127581
42	-1.00849e+007	-1.01824e+007	-3.36603e+007	6.39677e-001	10084900	10182400	33660300	97747.3			48.8	0.5	53.5	-946.711	42	-9.88924e+006	-1.01830e+007	-3.38588e+007	6.39677e-001	9889240	10183000	33858800	98694
43	-9.60633e+006	-1.02341e+007	-3.11570e+007	1.15420e+000	9606330	10234100	31157000	152465			72.8	0.5	91.2	23294.9	43	-8.97432e+006	-1.03018e+007	-2.85063e+007	1.15420e+000	8974320	10301800	28506300	129170
44	-9.58348e+006	-1.03014e+007	-3.09963e+007	1.51332e+000	9583480	10301400	30996300	198110			73	0.5	90	33410.9	44	-8.87346e+006	-1.03191e+007	-2.80767e+007	1.51332e+000	8873460	10319100	28076700	164699
45	-9.58995e+006	-1.01840e+007	-3.11401e+007	1.10479e+000	9589950	10184000	31140100	145707			72	0.5	90.2	23260.7	45	-8.89119e+006	-1.00579e+007	-2.84104e+007	1.10479e+000	8891190	10057900	28410400	122447
46	-9.63179e+006	-1.01443e+007	-3.13508e+007	1.17270e+000	9631790	10144300	31350800	156583			71.5	0.5	90.6	21876.5	46	-9.02210e+006	-1.00403e+007	-2.89631e+007	1.17270e+000	9022100	10040300	28963100	134707
47	-9.58782e+006	-1.01751e+007	-3.11403e+007	1.46507e+000	9587820	10175100	31140300	193207			71.5	0.5	88.8	32178	47	-8.82122e+006	-9.85693e+006	-2.83255e+007	1.46507e+000	8821220	9856930	28325500	161029
48	-9.62899e+006	-1.00761e+007	-3.14076e+007	1.16900e+000	9628990	10076100	31407600	156512			70.7	0.5	89.2	22593.7	48	-8.94663e+006	-9.70842e+006	-2.89865e+007	1.16900e+000	8946630	9708420	28986500	133918
49	-9.63667e+006	-1.00026e+007	-3.15125e+007	1.30674e+000	9636670	10002600	31512500	175930			70.2	0.5	89.8	23016	49	-9.00784e+006	-9.61234e+006	-2.93327e+007	1.30674e+000	9007840	9612340	29332700	152914
50	-9.62631e+006	-9.89654e+006	-3.15762e+007	1.48393e+000	9626310	9896540	31576200	200337			70.1	0.5	87.7	28768.2	50	-8.84668e+006	-9.04108e+006	-2.92454e+007	1.48393e+000	8846680	9041080	29245400	171569
51	-9.65810e+006	-9.82425e+006	-3.17784e+007	1.39921e+000	9658100	9824250	31778400	191076			69.4	0.5	88.2	22939.1	51	-8.97210e+006	-8.97832e+006	-2.98523e+007	1.39921e+000	8972100	8978320	29852300	168136
52	-9.67489e+006	-9.79640e+006	-3.18749e+007	1.43143e+000	9674890	9796400	31874900	196557			69	0.5	89	20383.9	52	-9.01284e+006	-9.07849e+006	-3.02210e+007	1.43143e+000	9012840	9078490	30221000	176173
53	-1.01552e+007	-1.01730e+007	-3.35518e+007	8.32617e-001	10155200	10173000	33551800	126524			29.4	0.5	55.2	-239.557	53	-1.01959e+007	-1.02267e+007	-3.35738e+007	8.32617e-001	10195900	10226700	33573800	126763
54	-1.01485e+007	-1.01642e+007	-3.35225e+007	1.41327e+000	10148500	10164200	33522500	214387			29.4	0.5	56.3	-417.728	54	-1.01909e+007	-1.02373e+007	-3.35427e+007	1.41327e+000	10190900	10237300	33542700	214805
55	-1.01510e+007	-1.01707e+007	-3.35465e+007	1.28028e+000	10151000	10170700	33546500	194484			30.5	0.5	55.5	-440.963	55	-1.01956e+007	-1.02248e+007	-3.35747e+007	1.28028e+000	10195600	10224800	33574700	194925
56	-1.01552e+007	-1.01774e+007	-3.35697e+007	1.04080e+000	10155200	10177400	33569700	158320			30.3	0.5	54.6	-336.517	56	-1.01988e+007	-1.02146e+007	-3.35977e+007	1.04080e+000	10198800	10214600	33597700	158657
57	-1.01599e+007	-1.01819e+007	-3.35837e+007	1.03409e+000	10159900	10181900	33583700	157432			29.9	0.5	54	-286.241	57	-1.02002e+007	-1.02105e+007	-3.36077e+007	1.03409e+000	10200200	10210500	33607700	157718
58	-1.01545e+007	-1.01783e+007	-3.35743e+007	1.41705e+000	10154500	10178300	33574300	215608			31.6	0.5	54.6	-543.846	58	-1.02002e+007	-1.02079e+007	-3.36102e+007	1.41705e+000	10200200	10207900	33610200	216152
59	-1.01593e+007	-1.01859e+007	-3.36003e+007	1.36752e+000	10159300	10185900	33600300	208390			31.2	0.5	53.6	-465.209	59	-1.01984e+007	-1.02035e+007	-3.36334e+007	1.36752e+000	10198400	10203500	33633400	208855
60	-1.01643e+007	-1.01917e+007	-3.36193e+007	1.37146e+000	10164300	10191700	33619300	209226			30.7	0.5	52.8	-419.667	60	-1.01959e+007	-1.02069e+007	-3.36496e+007	1.37146e+000	10195900	10206900	33649600	209645
61	-1.01550e+007	-1.01728e+007	-3.35512e+007	1.23525e+000	10155000	10172800	33551200	187700			28.6	0.5	55.1	-297.193	61	-1.01947e+007	-1.02282e+007	-3.35675e+007	1.23525e+000	10194700	10228200	33567500	187998
62	-9.90716e+006	-9.92333e+006	-3.26972e+007	1.89582e+000	9907160	9923330	32697200	273638			127	0.5	86.4	-567.136	62	-9.95346e+006	-1.01063e+007	-3.27035e+007	1.89582e+000	9953460	10106300	32703500	274205
63	-9.91119e+006	-9.92836e+006	-3.27087e+007	2.20676e+000	9911190	9928360	32708700	318747			126	0.5	86	-721.869	63	-9.96019e+006	-1.01205e+007	-3.27168e+007	2.20676e+000	9960190	10120500	32716800	319469
64	-9.91043e+006	-9.92655e+006	-3.27074e+007	9.76098e-001	9910430	9926550	32707400	140976			129	0.5	85.9	-237.746	64	-9.95563e+006	-1.01120e+007	-3.27067e+007	9.76098e-001	9955630	10112000	32706700	141214
65	-9.90124e+006	-9.91557e+006	-3.26808e+007	1.43698e+000	9901240	9915570	32680800	207197			128	0.5	87	-413.851	65	-9.94573e+006	-1.00912e+007	-3.26870e+007	1.43698e+000	9945730	10091200	32687000	207610
66	-9.89884e+006	-9.91278e+006	-3.26738e+007	1.17828e+000	9898840	9912780	32673800	169821			130	0.5	87.1	-307.762	66	-9.94184e+006	-1.00849e+007	-3.26774e+007	1.17828e+000	9941840	10084900	32677400	170129
67	-9.90762e+006	-9.92314e+006	-3.26993e+007	8.95277e-001	9907620	9923140	32699300	129238			130	0.5	86.2	-202.832	67	-9.95107e+006	-1.01024e+007	-3.26976e+007	8.95277e-001	9951070	10102400	32697600	129441
68	-9.91584e+006	-9.93347e+006	-3.27226e+007	8.86388e-001	9915840	9933470	32722600	128141			130	0.5	85.3	-187.8	68	-9.96064e+006	-1.01215e+007	-3.27177e+007	8.86388e-001	9960640	10121500	32717700	128329
69	-9.89934e+006	-9.91300e+006	-3.26756e+007	1.09177e+000	9899340	9913000	32675600	157370			131	0.5	87	-251.567	69	-9.94111e+006	-1.00836e+007	-3.26758e+007	1.09177e+000	9941110	10083600	32675800	157621
70	-9.90821e+006	-9.92395e+006	-3.27009e+007	1.02797e+000	9908210	9923950	32700900	148408			131	0.5	86	-211.529	70	-9.95083e+006	-1.01022e+007	-3.26969e+007	1.02797e+000	9950830	10102200	32696900	148619
71	-9.91752e+006	-9.93553e+006	-3.27274e+007	1.04870e+000	9917520	9935530	32727400	151651			131	0.5	85.1	-186.966	71	-9.96099e+006	-1.01218e+007	-3.27188e+007	1.04870e+000	9960990	10121800	32718800	151838
72	-9.90068e+006	-9.91466e+006	-3.26794e+007	1.04281e+000	9900680	9914660	32679400	150348			132	0.5	86.8	-209.97	72	-9.94157e+006	-1.00849e+007	-3.26762e+007	1.04281e+000	9941570	10084900	32676200	150558
73	-9.90941e+006	-9.92523e+006	-3.27045e+007	1.06745e+000	9909410	9925230	32704500	154142			132	0.5	85.9	-190.907	73	-9.95112e+006	-1.01029e+007	-3.26974e+007	1.06745e+000	9951120	10102900	32697400	154333
74	-9.91844e+006	-9.93629e+006	-3.27304e+007	1.10517e+000	9918440	9936290	32730400	159847			132	0.5	84.9	-166.386	74	-9.96075e+006	-1.01208e+007	-3.27188e+007	1.10517e+000	9960750	10120800	32718800	160013
75	-9.72183e+006	-9.77497e+006	-3.20882e+007	1.64751e+000	9721830	9774970	32088200	229083			65	0.5	97.2	7980.19	75	-9.50678e+006	-9.52220e+006	-3.15405e+007	1.64751e+000	9506780	9522200	31540500	221103
76	-9.70608e+006	-9.80570e+006	-3.19931e+007	1.34558e+000	9706080	9805700	31993100	186096			65.9	0.5	98.2	8108.54	76	-9.48920e+006	-9.62887e+006	-3.12835e+007	1.34558e+000	9489200	9628870	31283500	177988
77	-9.69204e+006	-9.83311e+006	-3.19083e+007	1.90586e+000	9692040	9833110	31908300	262320			67	0.5	97.9	14573	77	-9.43268e+006	-9.69263e+006	-3.09888e+007	1.90586e+000	9432680	9692630	30988800	247747
78	-9.71768e+006	-9.80162e+006	-3.20445e+007	2.30927e+000	9717680	9801620	32044500	320345			65.9	0.5	96.5	13743.2	78	-9.48843e+006	-9.55240e+006	-3.13568e+007	2.30927e+000	9488430	9552400	31356800	306602
79	-9.67935e+006	-9.81434e+006	-3.18752e+007	8.58203e-001	9679350	9814340	31875200	117867			66.7	0.5	102	5264.94	79	-9.49068e+006	-9.79512e+006	-3.11233e+007	8.58203e-001	9490680	9795120	31123300	112602
80	-9.67762e+006	-9.83408e+006	-3.18484e+007	1.04850e+000	9677620	9834080	31848400	143799			67.6	0.5	102	6972.85	80	-9.47930e+006	-9.84578e+006	-3.10261e+007	1.04850e+000	9479300	9845780	31026100	136826
81	-9.67400e+006	-9.85683e+006	-3.18108e+007	9.89229e-001	9674000	9856830	31810800	135395			68.7	0.5	102	7234.54	81	-9.46418e+006	-9.91377e+006	-3.08963e+007	9.89229e-001	9464180	9913770	30896300	128160
82	-1.01587e+007	-1.03194e+007	-3.33293e+007	2.90515e+000	10158700	10319400	33329300	436538			94.8	0.5	72.9	-17656.8	82	-1.05464e+007	-1.13912e+007	-3.38418e+007	2.90515e+000	10546400	11391200	33841800	454195
83	-1.01572e+007	-1.02519e+007	-3.33905e+007	1.93041e+000	10157200	10251900	33390500	290906			94.8	0.5	71.2	-11734.6	83	-1.05178e+007	-1.11860e+007	-3.39303e+007	1.93041e+000	10517800	11186000	33930300	302641
84	-1.01815e+007	-1.03172e+007	-3.34244e+007	1.91643e+000	10181500	10317200	33424400	289533			93.5	0.5	71.8	-14093.9	84	-1.06118e+007	-1.14253e+007	-3.40751e+007	1.91643e+000	10611800	11425300	34075100	303627
85	-1.01798e+007	-1.03690e+007	-3.33657e+007	2.20260e+000	10179800	10369000	33365700	331814			93.4	0.5	73.5	-16146	85	-1.06227e+007	-1.15452e+007	-3.39997e+007	2.20260e+000	10622700	11545200	33999700	347960
86	-9.68839e+006	-9.78476e+006	-3.19417e+007	8.44545e-001	9688390	9784760	31941700	116421			65.2	0.5	102	4306.3	86	-9.51861e+006	-9.70207e+006	-3.13305e+007	8.44545e-001	9518610	9702070	31330500	112114
87	-9.68770e+006	-9.77116e+006	-3.19525e+007	8.70753e-001	9687700	9771160	31952500	120095			64.6	0.5	103	4040.79	87	-9.53049e+006	-9.68197e+006	-3.13992e+007	8.70753e-001	9530490	9681970	31399200	116055
88	-9.68086e+006	-9.78299e+006	-3.19127e+007	7.76775e-001	9680860	9782990	31912700	106891			65.4	0.5	103	3945.89	88	-9.51799e+006	-9.73199e+006	-3.12981e+007	7.76775e-001	9517990	9731990	31298100	102945
89	-9.68088e+006	-9.79727e+006	-3.18985e+007	6.45491e-001	9680880	9797270	31898500	88761.9			66	0.5	103	3594.67	89	-9.50509e+006	-9.75602e+006	-3.12213e+007	6.45491e-001	9505090	9756020	31221300	85167.2
90	-9.69776e+006	-9.77785e+006	-3.19869e+007	9.02433e-001	9697760	9777850	31986900	124729			64.8	0.5	101	4390.22	90	-9.52482e+006	-9.64425e+006	-3.14137e+007	9.02433e-001	9524820	9644250	31413700	120339
91	-9.68933e+006	-9.80300e+006	-3.19273e+007	9.83323e-001	9689330	9803000	31927300	135458			65.9	0.5	102	5479.96	91	-9.50856e+006	-9.73720e+006	-3.12543e+007	9.83323e-001	9508560	9737200	31254300	129978
92	-9.60772e+006	-9.74792e+006	-3.16489e+007	1.87303e+000	9607720	9747920	31648900	253606			75.3	0.5	113	9899.68	92	-9.47678e+006	-9.89146e+006	-3.09702e+007	1.87303e+000	9476780	9891460	30970200	243706
93	-9.60859e+006	-9.74644e+006	-3.16539e+007	2.04611e+000	9608590	9746440	31653900	277120			76.6	0.5	113	10552.2	93	-9.48103e+006	-9.88703e+006	-3.09919e+007	2.04611e+000	9481030	9887030	30991900	266568
94	-9.60871e+006	-9.74858e+006	-3.16522e+007	1.79239e+000	9608710	9748580	31652200	242737			73.9	0.5	113	9426.7	94	-9.47839e+006	-9.89123e+006	-3.09770e+007	1.79239e+000	9478390	9891230	30977000	233311
95	-9.60415e+006	-9.64666e+006	-3.19518e+007	1.34458e+000	9604150	9646660	31951800	185150			39.7	0.5	114	-484.193	95	-9.50800e+006	-9.63737e+006	-3.20099e+007	1.34458e+000	9508000	9637370	32009900	185634
96	-9.59940e+006	-9.64033e+006	-3.19306e+007	1.82766e+000	9599400	9640330	31930600	251339			39.1	0.5	114	-620.536	96	-9.50692e+006	-9.63118e+006	-3.19857e+007	1.82766e+000	9506920	9631180	31985700	251960
97	-9.59308e+006	-9.63264e+006	-3.19055e+007	2.41115e+000	9593080	9632640	31905500	331062			38.5	0.5	115	-783.726	97	-9.50450e+006	-9.62388e+006	-3.19583e+007	2.41115e+000	9504500	9623880	31958300	331846
98	-9.73633e+006	-9.76215e+006	-3.22916e+007	2.16623e+000	9736330	9762150	32291600	304766			25.6	0.5	102	-1556.83	98	-9.76639e+006	-9.78943e+006	-3.23730e+007	2.16623e+000	9766390	9789430	32373000	306322
99	-9.73113e+006	-9.75914e+006	-3.22845e+007	2.32574e+000	9731130	9759140	32284500	327054			26.8	0.5	102	-1755.54	99	-9.75239e+006	-9.78565e+006	-3.23716e+007	2.32574e+000	9752390	9785650	32371600	328809
100	-9.75089e+006	-9.77585e+006	-3.23330e+007	1.97188e+000	9750890	9775850	32333000	278141			26.9	0.5	100	-1473.58	100	-9.78876e+006	-9.80555e+006	-3.24165e+007	1.97188e+000	9788760	9805550	32416500	279615
101	-9.75470e+006	-9.77766e+006	-3.23366e+007	1.82448e+000	9754700	9777660	32336600	257414			25.7	0.5	100	-1301.68	101	-9.79932e+006	-9.80777e+006	-3.24150e+007	1.82448e+000	9799320	9807770	32415000	258715
102	-9.73206e+006	-9.75595e+006	-3.22705e+007	1.70484e+000	9732060	9755950	32270500	239544			24	0.5	103	-1146.76	102	-9.76114e+006	-9.78168e+006	-3.23466e+007	1.70484e+000	9761140	9781680	32346600	240690
103	-9.74539e+006	-9.76792e+006	-3.23061e+007	1.81558e+000	9745390	9767920	32306100	255674			24.3	0.5	101	-1229.69	103	-9.78524e+006	-9.79599e+006	-3.23810e+007	1.81558e+000	9785240	9795990	32381000	256903
104	-9.48437e+006	-9.51589e+006	-3.15371e+007	2.15416e+000	9484370	9515890	31537100	288978			23.6	0.5	129	-924.951	104	-9.41538e+006	-9.51444e+006	-3.16002e+007	2.15416e+000	9415380	9514440	31600200	289903
105	-9.49012e+006	-9.52192e+006	-3.15560e+007	2.73953e+000	9490120	9521920	31556000	367946			24.7	0.5	128	-1110.35	105	-9.42127e+006	-9.51979e+006	-3.16161e+007	2.73953e+000	9421270	9519790	31616100	369057
106	-9.47652e+006	-9.50795e+006	-3.15125e+007	1.49465e+000	9476520	9507950	31512500	200191			22.8	0.5	130	-662.29	106	-9.40700e+006	-9.50682e+006	-3.15774e+007	1.49465e+000	9407000	9506820	31577400	200854
107	-1.04337e+007	-1.04597e+007	-3.44450e+007	1.16218e+000	10433700	10459700	34445000	186163			30.4	0.5	19.8	1306.15	107	-1.03120e+007	-1.04036e+007	-3.43373e+007	1.16218e+000	10312000	10403600	34337300	184857
108	-1.04417e+007	-1.04668e+007	-3.44660e+007	1.46449e+000	10441700	10466800	34466000	234878			30.9	0.5	18.9	1718.55	108	-1.03213e+007	-1.04096e+007	-3.43526e+007	1.46449e+000	10321300	10409600	34352600	233160
109	-1.04523e+007	-1.04760e+007	-3.44932e+007	1.38400e+000	10452300	10476000	34493200	222325			31.2	0.5	17.8	1698.25	109	-1.03318e+007	-1.04173e+007	-3.43739e+007	1.38400e+000	10331800	10417300	34373900	220626
110	-9.45958e+006	-9.49004e+006	-3.14562e+007	1.08460e+000	9459580	9490040	31456200	144750			24.8	0.5	132	-407.334	110	-9.38945e+006	-9.48676e+006	-3.15130e+007	1.08460e+000	9389450	9486760	31513000	145157
111	-9.45038e+006	-9.48029e+006	-3.14256e+007	1.01692e+000	9450380	9480290	31425600	135453			25	0.5	133	-362.749	111	-9.37976e+006	-9.47637e+006	-3.14802e+007	1.01692e+000	9379760	9476370	31480200	135816
112	-9.45093e+006	-9.48078e+006	-3.14270e+007	1.07002e+000	9450930	9480780	31427000	142539			25.9	0.5	133	-353.883	112	-9.38101e+006	-9.47622e+006	-3.14783e+007	1.07002e+000	9381010	9476220	31478300	142893
113	-9.46170e+006	-9.49188e+006	-3.14616e+007	1.29782e+000	9461700	9491880	31461600	173267			25.7	0.5	132	-453.084	113	-9.39188e+006	-9.48787e+006	-3.15151e+007	1.29782e+000	9391880	9487870	31515100	173720
114	-9.46592e+006	-9.49727e+006	-3.14794e+007	1.32690e+000	9465920	9497270	31479400	177348			23.6	0.5	131	-548.714	114	-9.39659e+006	-9.49530e+006	-3.15407e+007	1.32690e+000	9396590	9495300	31540700	177897
115	-9.45582e+006	-9.48676e+006	-3.14466e+007	8.47800e-001	9455820	9486760	31446600	113077			23.9	0.5	132	-339.634	115	-9.38559e+006	-9.48423e+006	-3.15065e+007	8.47800e-001	9385590	9484230	31506500	113416
116	-1.04635e+007	-1.04860e+007	-3.45226e+007	1.37046e+000	10463500	10486000	34522600	220530			31.3	0.5	16.6	1740.94	116	-1.03434e+007	-1.04262e+007	-3.43985e+007	1.37046e+000	10343400	10426200	34398500	218789
117	-1.04651e+007	-1.04889e+007	-3.45329e+007	1.26850e+000	10465100	10488900	34532900	204242			30.2	0.5	16.3	1557.57	117	-1.03431e+007	-1.04299e+007	-3.44139e+007	1.26850e+000	10343100	10429900	34413900	202685
118	-1.04667e+007	-1.04917e+007	-3.45427e+007	1.24132e+000	10466700	10491700	34542700	199977			29.1	0.5	16	1469.7	118	-1.03432e+007	-1.04336e+007	-3.44289e+007	1.24132e+000	10343200	10433600	34428900	198508
119	-1.05176e+007	-1.05210e+007	-3.46117e+007	7.51620e-001	10517600	10521000	34611700	121603			40.7	0.5	11.9	1464.22	119	-1.04265e+007	-1.04487e+007	-3.44074e+007	7.51620e-001	10426500	10448700	34407400	120139
120	-1.05161e+007	-1.05207e+007	-3.46120e+007	1.11425e-001	10516100	10520700	34612000	18027.3			41.1	0.5	11.8	221.911	120	-1.04263e+007	-1.04475e+007	-3.44026e+007	1.11425e-001	10426300	10447500	34402600	17805.4
121	-1.05277e+007	-1.05302e+007	-3.46390e+007	6.77104e-001	10527700	10530200	34639000	109722			40.9	0.5	10.9	1350.98	121	-1.04403e+007	-1.04574e+007	-3.44290e+007	6.77104e-001	10440300	10457400	34429000	108371
122	-1.05270e+007	-1.05308e+007	-3.46425e+007	9.88916e-001	10527000	10530800	34642500	160280			40.2	0.5	10.9	1927.48	122	-1.04358e+007	-1.04585e+007	-3.44383e+007	9.88916e-001	10435800	10458500	34438300	158353
123	-1.05162e+007	-1.05211e+007	-3.46137e+007	1.24471e+000	10516200	10521100	34613700	201399			39.8	0.5	12	2351.62	123	-1.04226e+007	-1.04500e+007	-3.44164e+007	1.24471e+000	10422600	10450000	34416400	199047
124	-9.68776e+006	-9.89289e+006	-3.18310e+007	2.59289e+000	9687760	9892890	31831000	355441			68.5	0.5	97.1	23971.2	124	-9.39390e+006	-9.82822e+006	-3.06947e+007	2.59289e+000	9393900	9828220	30694700	331470
125	-9.71076e+006	-9.82307e+006	-3.19948e+007	2.25546e+000	9710760	9823070	31994800	312018			66.8	0.5	95.8	16152.5	125	-9.44455e+006	-9.57386e+006	-3.11560e+007	2.25546e+000	9444550	9573860	31156000	295865
126	-1.00147e+007	-1.02702e+007	-3.27898e+007	1.77894e+000	10014700	10270200	32789800	259002			80.9	0.5	56.1	22692.9	126	-9.59689e+006	-1.00745e+007	-3.12780e+007	1.77894e+000	9596890	10074500	31278000	236309
127	-1.00425e+007	-1.02368e+007	-3.29370e+007	1.89587e+000	10042500	10236800	32937000	278303			82	0.5	55.4	19929.8	127	-9.68761e+006	-1.00095e+007	-3.17138e+007	1.89587e+000	9687610	10009500	31713800	258373
128	-1.00294e+007	-1.02874e+007	-3.28328e+007	1.55526e+000	10029400	10287400	32832800	227039			80.9	0.5	54.6	19535.2	128	-9.63166e+006	-1.01592e+007	-3.13354e+007	1.55526e+000	9631660	10159200	31335400	207504
129	-1.00294e+007	-1.03896e+007	-3.27306e+007	1.71257e+000	10029400	10389600	32730600	248775			79.1	0.5	54.7	23747.6	129	-9.62359e+006	-1.04283e+007	-3.10333e+007	1.71257e+000	9623590	10428300	31033300	225027
130	-9.68865e+006	-9.71815e+006	-3.20094e+007	8.96920e-001	9688650	9718150	32009400	124064			61.7	0.5	104	2695.18	130	-9.56964e+006	-9.57483e+006	-3.16663e+007	8.96920e-001	9569640	9574830	31666300	121369
131	-9.67986e+006	-9.71250e+006	-3.19791e+007	8.92305e-001	9679860	9712500	31979100	123196			61.4	0.5	105	2634	131	-9.56693e+006	-9.59136e+006	-3.16387e+007	8.92305e-001	9566930	9591360	31638700	120562
132	-9.68964e+006	-9.71917e+006	-3.20124e+007	4.30870e-001	9689640	9719170	32012400	59610.2			61.3	0.5	105	1160.4	132	-9.58345e+006	-9.59278e+006	-3.17048e+007	4.30870e-001	9583450	9592780	31704800	58449.8
133	-1.01973e+007	-1.02446e+007	-3.38024e+007	7.85000e-001	10197300	10244600	33802400	121044			99.5	0.5	43.5	417.604	133	-9.99565e+006	-1.01878e+007	-3.37720e+007	7.85000e-001	9995650	10187800	33772000	120626
134	-1.02157e+007	-1.02558e+007	-3.38296e+007	9.63915e-001	10215700	10255800	33829600	148885			99.5	0.5	42.1	712.377	134	-1.00276e+007	-1.01960e+007	-3.37736e+007	9.63915e-001	10027600	10196000	33773600	148172
135	-1.02054e+007	-1.02510e+007	-3.38203e+007	9.16653e-001	10205400	10251000	33820300	141498			100	0.5	42.8	501.476	135	-1.00127e+007	-1.01956e+007	-3.37869e+007	9.16653e-001	10012700	10195600	33786900	140996
136	-9.61437e+006	-9.99910e+006	-3.33820e+007	1.98755e+000	9614370	9999100	33382000	297732			83.4	0.5	63.5	-10736.9	136	-7.94518e+006	-9.78595e+006	-3.41800e+007	1.98755e+000	7945180	9785950	34180000	308469
137	-9.90344e+006	-9.92954e+006	-3.26758e+007	2.18122e+000	9903440	9929540	32675800	314456			81.2	0.5	62.1	39002.2	137	-8.73644e+006	-9.12023e+006	-3.06680e+007	2.18122e+000	8736440	9120230	30668000	275454
138	-9.77176e+006	-9.94953e+006	-3.30220e+007	2.03443e+000	9771760	9949530	33022000	298858			82.7	0.5	62.1	24990.3	138	-8.06381e+006	-9.22674e+006	-3.17759e+007	2.03443e+000	8063810	9226740	31775900	273867
139	-1.02982e+007	-1.03218e+007	-3.40169e+007	1.91354e+000	10298200	10321800	34016900	298918			103	0.5	34.6	2409.52	139	-1.01682e+007	-1.02598e+007	-3.38934e+007	1.91354e+000	10168200	10259800	33893400	296509
140	-1.03131e+007	-1.03356e+007	-3.40586e+007	1.88477e+000	10313100	10335600	34058600	295153			104	0.5	32.9	2438.49	140	-1.01899e+007	-1.02741e+007	-3.39303e+007	1.88477e+000	10189900	10274100	33930300	292715
141	-1.03020e+007	-1.03279e+007	-3.40380e+007	1.95558e+000	10302000	10327900	34038000	305858			104	0.5	34	2228.38	141	-1.01749e+007	-1.02698e+007	-3.39278e+007	1.95558e+000	10174900	10269800	33927800	303630
142	-8.79434e+006	-1.00400e+007	-3.43693e+007	2.04302e+000	8794340	10040000	34369300	321979			67.7	0.5	81.6	-50077.9	142	-8.93863e+006	-1.07170e+007	-3.69913e+007	2.04302e+000	8938630	10717000	36991300	372057
143	-8.34721e+006	-1.01566e+007	-3.52928e+007	1.84429e+000	8347210	10156600	35292800	305412			68.9	0.5	80.1	-24222.3	143	-8.75559e+006	-1.05902e+007	-3.66560e+007	1.84429e+000	8755590	10590200	36656000	329634
144	-8.34289e+006	-9.85205e+006	-3.40524e+007	2.04881e+000	8342890	9852050	34052400	316282			69.1	0.5	81.4	10137.2	144	-7.72098e+006	-9.57580e+006	-3.35452e+007	2.04881e+000	7720980	9575800	33545200	306145
145	-1.05287e+007	-1.05404e+007	-3.46205e+007	6.56425e-001	10528700	10540400	34620500	106274			101	0.5	10.2	1621.37	145	-1.04526e+007	-1.05001e+007	-3.43495e+007	6.56425e-001	10452600	10500100	34349500	104653
146	-1.05358e+007	-1.05477e+007	-3.46421e+007	8.41480e-001	10535800	10547700	34642100	136406			101	0.5	9.34	2084.1	146	-1.04595e+007	-1.05076e+007	-3.43705e+007	8.41480e-001	10459500	10507600	34370500	134322
147	-1.05350e+007	-1.05492e+007	-3.46371e+007	8.52062e-001	10535000	10549200	34637100	138085			99.9	0.5	9.38	2182.3	147	-1.04574e+007	-1.05144e+007	-3.43551e+007	8.52062e-001	10457400	10514400	34355100	135902
148	-1.05281e+007	-1.05420e+007	-3.46162e+007	6.99621e-001	10528100	10542000	34616200	113242			100	0.5	10.2	1781.75	148	-1.04506e+007	-1.05056e+007	-3.43359e+007	6.99621e-001	10450600	10505600	34335900	111461
149	-1.05223e+007	-1.05350e+007	-3.45996e+007	7.60016e-001	10522300	10535000	34599600	122898			100	0.5	10.9	1898.25	149	-1.04456e+007	-1.04961e+007	-3.43251e+007	7.60016e-001	10445600	10496100	34325100	120999
150	-1.05243e+007	-1.05633e+007	-3.45796e+007	6.60761e-001	10524300	10563300	34579600	106756			90.8	0.5	10.2	2162.62	150	-1.04365e+007	-1.05750e+007	-3.42091e+007	6.60761e-001	10436500	10575000	34209100	104593
151	-1.05315e+007	-1.05701e+007	-3.46021e+007	8.46696e-001	10531500	10570100	34602100	136975			90.9	0.5	9.34	2766.9	151	-1.04439e+007	-1.05819e+007	-3.42324e+007	8.46696e-001	10443900	10581900	34232400	134208
152	-1.05307e+007	-1.05718e+007	-3.45971e+007	8.50464e-001	10530700	10571800	34597100	137549			89.9	0.5	9.38	2840.37	152	-1.04421e+007	-1.05885e+007	-3.42184e+007	8.50464e-001	10442100	10588500	34218400	134708
153	-1.05234e+007	-1.05645e+007	-3.45748e+007	6.96747e-001	10523400	10564500	34574800	112541			90	0.5	10.2	2325.69	153	-1.04347e+007	-1.05803e+007	-3.41962e+007	6.96747e-001	10434700	10580300	34196200	110216
154	-1.05176e+007	-1.05580e+007	-3.45573e+007	8.07080e-001	10517600	10558000	34557300	130230			90.4	0.5	10.9	2669.45	154	-1.04291e+007	-1.05711e+007	-3.41824e+007	8.07080e-001	10429100	10571100	34182400	127560
155	-1.05215e+007	-1.05815e+007	-3.45499e+007	7.26553e-001	10521500	10581500	34549900	117212			80.8	0.5	10.2	2793.82	155	-1.04255e+007	-1.06312e+007	-3.41078e+007	7.26553e-001	10425500	10631200	34107800	114418
156	-1.05288e+007	-1.05882e+007	-3.45731e+007	8.67628e-001	10528800	10588200	34573100	140159			80.8	0.5	9.34	3317.24	156	-1.04334e+007	-1.06372e+007	-3.41339e+007	8.67628e-001	10433400	10637200	34133900	136842
157	-1.05285e+007	-1.05892e+007	-3.45706e+007	8.24474e-001	10528500	10589200	34570600	133171			79.9	0.5	9.37	3182.6	157	-1.04323e+007	-1.06400e+007	-3.41269e+007	8.24474e-001	10432300	10640000	34126900	129988
158	-1.05211e+007	-1.05822e+007	-3.45474e+007	6.78455e-001	10521100	10582200	34547400	109438			79.9	0.5	10.2	2629.56	158	-1.04246e+007	-1.06337e+007	-3.41015e+007	6.78455e-001	10424600	10633700	34101500	106809
159	-1.05148e+007	-1.05761e+007	-3.45279e+007	8.44679e-001	10514800	10576100	34527900	136097			80.4	0.5	10.9	3276.14	159	-1.04181e+007	-1.06272e+007	-3.40815e+007	8.44679e-001	10418100	10627200	34081500	132820
160	-1.05222e+007	-1.05854e+007	-3.45490e+007	6.55441e-001	10522200	10585400	34549000	105738			70.8	0.5	10.2	2584.27	160	-1.04239e+007	-1.06368e+007	-3.40955e+007	6.55441e-001	10423900	10636800	34095500	103154
161	-1.05295e+007	-1.05918e+007	-3.45724e+007	8.38137e-001	10529500	10591800	34572400	135394			70.9	0.5	9.34	3290.79	161	-1.04317e+007	-1.06431e+007	-3.41211e+007	8.38137e-001	10431700	10643100	34121100	132103
162	-1.05295e+007	-1.05918e+007	-3.45723e+007	8.49131e-001	10529500	10591800	34572300	137169			69.9	0.5	9.38	3316.05	162	-1.04316e+007	-1.06401e+007	-3.41239e+007	8.49131e-001	10431600	10640100	34123900	133853
163	-1.05222e+007	-1.05853e+007	-3.45489e+007	6.99117e-001	10522200	10585300	34548900	112783			70	0.5	10.2	2744.83	163	-1.04238e+007	-1.06343e+007	-3.40977e+007	6.99117e-001	10423800	10634300	34097700	110039
164	-1.05158e+007	-1.05796e+007	-3.45283e+007	7.67152e-001	10515800	10579600	34528300	123612			70.4	0.5	10.9	3025.46	164	-1.04172e+007	-1.06306e+007	-3.40745e+007	7.67152e-001	10417200	10630600	34074500	120586
165	-1.05256e+007	-1.05718e+007	-3.45763e+007	7.27249e-001	10525600	10571800	34576300	117486			60.8	0.5	10.2	2560.63	165	-1.04318e+007	-1.05880e+007	-3.41769e+007	7.27249e-001	10431800	10588000	34176900	114925
166	-1.05327e+007	-1.05788e+007	-3.45984e+007	8.68466e-001	10532700	10578800	34598400	140479			60.8	0.5	9.34	3051.94	166	-1.04394e+007	-1.05957e+007	-3.41999e+007	8.68466e-001	10439400	10595700	34199900	137427
167	-1.05333e+007	-1.05780e+007	-3.46016e+007	8.24614e-001	10533300	10578000	34601600	133408			59.9	0.5	9.37	2845.88	167	-1.04404e+007	-1.05887e+007	-3.42113e+007	8.24614e-001	10440400	10588700	34211300	130562
168	-1.05260e+007	-1.05707e+007	-3.45791e+007	6.78992e-001	10526000	10570700	34579100	109706			59.9	0.5	10.2	2349.94	168	-1.04330e+007	-1.05822e+007	-3.41873e+007	6.78992e-001	10433000	10582200	34187300	107356
169	-1.05193e+007	-1.05651e+007	-3.45572e+007	8.58171e-001	10519300	10565100	34557200	138481			60.4	0.5	10.9	3001.52	169	-1.04257e+007	-1.05790e+007	-3.41606e+007	8.58171e-001	10425700	10579000	34160600	135480
170	-1.05310e+007	-1.05527e+007	-3.46175e+007	6.78865e-001	10531000	10552700	34617500	109901			50.8	0.5	10.2	1891.36	170	-1.04464e+007	-1.05138e+007	-3.43106e+007	6.78865e-001	10446400	10513800	34310600	108009
171	-1.05384e+007	-1.05609e+007	-3.46395e+007	8.49836e-001	10538400	10560900	34639500	137756			50.9	0.5	9.36	2380.59	171	-1.04535e+007	-1.05226e+007	-3.43310e+007	8.49836e-001	10453500	10522600	34331000	135376
172	-1.05387e+007	-1.05588e+007	-3.46429e+007	8.56242e-001	10538700	10558800	34642900	138818			49.9	0.5	9.39	2327.02	172	-1.04551e+007	-1.05151e+007	-3.43447e+007	8.56242e-001	10455100	10515100	34344700	136491
173	-1.05315e+007	-1.05518e+007	-3.46202e+007	6.98091e-001	10531500	10551800	34620200	113029			50	0.5	10.2	1896.35	173	-1.04477e+007	-1.05078e+007	-3.43220e+007	6.98091e-001	10447700	10507800	34322000	111133
174	-1.05249e+007	-1.05459e+007	-3.45994e+007	7.75715e-001	10524900	10545900	34599400	125447			50.4	0.5	10.9	2118.07	174	-1.04412e+007	-1.05039e+007	-3.42991e+007	7.75715e-001	10441200	10503900	34299100	123329
175	-1.05036e+007	-1.05143e+007	-3.45984e+007	1.90773e+000	10503600	10514300	34598400	308383			110	0.5	12.4	3221.55	175	-1.04194e+007	-1.04506e+007	-3.44221e+007	1.90773e+000	10419400	10450600	34422100	305162
176	-1.05098e+007	-1.05230e+007	-3.46275e+007	1.53210e+000	10509800	10523000	34627500	248075			112	0.5	11.4	2424.95	176	-1.04196e+007	-1.04609e+007	-3.44642e+007	1.53210e+000	10419600	10460900	34464200	245650
177	-1.05004e+007	-1.05137e+007	-3.45991e+007	1.87277e+000	10500400	10513700	34599100	302735			112	0.5	12.5	2980.07	177	-1.04101e+007	-1.04514e+007	-3.44347e+007	1.87277e+000	10410100	10451400	34434700	299755
178	-1.05168e+007	-1.05280e+007	-3.46412e+007	1.39100e+000	10516800	10528000	34641200	225412			111	0.5	10.7	2325.38	178	-1.04309e+007	-1.04645e+007	-3.44673e+007	1.39100e+000	10430900	10464500	34467300	223087
179	-9.51212e+006	-1.00893e+007	-3.38527e+007	2.60485e+000	9512120	10089300	33852700	400566			64.5	0.5	65	-42004.2	179	-9.16252e+006	-1.04508e+007	-3.56799e+007	2.60485e+000	9162520	10450800	35679900	442570
180	-9.58907e+006	-1.00765e+007	-3.37236e+007	2.75659e+000	9589070	10076500	33723600	421033			64	0.5	63.8	-30773	180	-8.86726e+006	-1.02266e+007	-3.50589e+007	2.75659e+000	8867260	10226600	35058900	451806
181	-9.64976e+006	-1.01147e+007	-3.38188e+007	2.38333e+000	9649760	10114700	33818800	366180			62.5	0.5	64.7	-27567.6	181	-9.45539e+006	-1.03896e+007	-3.51370e+007	2.38333e+000	9455390	10389600	35137000	393748
182	-9.76209e+006	-1.01725e+007	-3.39428e+007	2.61039e+000	9762090	10172500	33942800	404262			62	0.5	66.6	-33586.1	182	-9.95479e+006	-1.05639e+007	-3.53499e+007	2.61039e+000	9954790	10563900	35349900	437848
183	-1.00433e+007	-1.00593e+007	-3.31175e+007	1.71946e+000	10043300	10059300	33117500	254636			14.4	0.5	70.1	204.506	183	-1.00803e+007	-1.02561e+007	-3.30721e+007	1.71946e+000	10080300	10256100	33072100	254431
184	-1.00568e+007	-1.00707e+007	-3.31613e+007	1.47731e+000	10056800	10070700	33161300	219352			13.9	0.5	68.4	213.728	184	-1.00911e+007	-1.02578e+007	-3.31145e+007	1.47731e+000	10091100	10257800	33114500	219138
185	-1.00551e+007	-1.00704e+007	-3.31549e+007	1.83123e+000	10055100	10070400	33154900	271801			14.9	0.5	68.7	232.966	185	-1.00912e+007	-1.02638e+007	-3.31091e+007	1.83123e+000	10091200	10263800	33109100	271568
186	-9.94006e+006	-9.95688e+006	-3.27982e+007	1.71992e+000	9940060	9956880	32798200	249795			14.5	0.5	82.1	-80.7	186	-9.98166e+006	-1.01525e+007	-3.27725e+007	1.71992e+000	9981660	10152500	32772500	249875
187	-9.95407e+006	-9.97161e+006	-3.28407e+007	1.51459e+000	9954070	9971610	32840700	220549			13.9	0.5	80.4	-10.0865	187	-9.99539e+006	-1.01717e+007	-3.28095e+007	1.51459e+000	9995390	10171700	32809500	220559
188	-9.95238e+006	-9.97071e+006	-3.28347e+007	1.83994e+000	9952380	9970710	32834700	267829			14.9	0.5	80.7	-38.2853	188	-9.99433e+006	-1.01718e+007	-3.28050e+007	1.83994e+000	9994330	10171800	32805000	267867
189	-9.83345e+006	-9.83422e+006	-3.24851e+007	1.54096e+000	9833450	9834220	32485100	219487			14.3	0.5	94.1	-509.999	189	-9.86740e+006	-9.95210e+006	-3.25060e+007	1.54096e+000	9867400	9952100	32506000	219997
190	-9.84758e+006	-9.85039e+006	-3.25267e+007	1.38716e+000	9847580	9850390	32526700	198094			13.9	0.5	92.4	-402.203	190	-9.88298e+006	-9.98114e+006	-3.25406e+007	1.38716e+000	9882980	9981140	32540600	198496
191	-9.84541e+006	-9.84783e+006	-3.25204e+007	1.62000e+000	9845410	9847830	32520400	231254			14.8	0.5	92.7	-498.32	191	-9.88070e+006	-9.97552e+006	-3.25369e+007	1.62000e+000	9880700	9975520	32536900	231752
192	-9.44291e+006	-9.47610e+006	-3.14160e+007	1.37583e+000	9442910	9476100	31416000	183140			16.7	0.5	134	-754.171	192	-9.37177e+006	-9.47785e+006	-3.14942e+007	1.37583e+000	9371770	9477850	31494200	183894
193	-9.45582e+006	-9.48855e+006	-3.14539e+007	1.59310e+000	9455820	9488550	31453900	212577			17.1	0.5	132	-874.365	193	-9.38541e+006	-9.49044e+006	-3.15320e+007	1.59310e+000	9385410	9490440	31532000	213451
194	-9.45683e+006	-9.49021e+006	-3.14597e+007	1.56145e+000	9456830	9490210	31459700	208429			16	0.5	132	-885.653	194	-9.38733e+006	-9.49284e+006	-3.15399e+007	1.56145e+000	9387330	9492840	31539900	209315
195	-1.04528e+007	-1.04835e+007	-3.45234e+007	1.13429e+000	10452800	10483500	34523400	182517			21.9	0.5	17.2	1003.48	195	-1.03223e+007	-1.04322e+007	-3.44442e+007	1.13429e+000	10322300	10432200	34444200	181514
196	-1.04483e+007	-1.04794e+007	-3.45111e+007	1.06689e+000	10448300	10479400	34511100	171549			21.1	0.5	17.8	917.917	196	-1.03177e+007	-1.04288e+007	-3.44346e+007	1.06689e+000	10317700	10428800	34434600	170631
197	-1.04392e+007	-1.04707e+007	-3.44843e+007	1.34995e+000	10439200	10470700	34484300	216723			21.4	0.5	18.8	1131.36	197	-1.03102e+007	-1.04209e+007	-3.44100e+007	1.34995e+000	10310200	10420900	34410000	215592
198	-1.04396e+007	-1.04703e+007	-3.44825e+007	1.43524e+000	10439600	10470300	34482500	230394			22.6	0.5	18.8	1249.57	198	-1.03108e+007	-1.04197e+007	-3.44045e+007	1.43524e+000	10310800	10419700	34404500	229144
199	-9.48234e+006	-9.50006e+006	-3.13843e+007	5.54011e-001	9482340	9500060	31384300	73642.8			98.3	0.5	131	780.285	199	-9.43781e+006	-9.49081e+006	-3.12115e+007	5.54011e-001	9437810	9490810	31211500	72862.5
200	-9.48561e+006	-9.50164e+006	-3.13961e+007	7.70493e-001	9485610	9501640	31396100	102494			98.9	0.5	131	1046.16	200	-9.44176e+006	-9.48824e+006	-3.12303e+007	7.70493e-001	9441760	9488240	31230300	101448
201	-9.49146e+006	-9.50874e+006	-3.14129e+007	7.72681e-001	9491460	9508740	31412900	102897			98.1	0.5	130	1108.61	201	-9.44575e+006	-9.49757e+006	-3.12373e+007	7.72681e-001	9445750	9497570	31237300	101789
202	-9.48634e+006	-9.50508e+006	-3.13956e+007	5.78739e-001	9486340	9505080	31395600	76986.5			97.7	0.5	131	852.174	202	-9.44029e+006	-9.49787e+006	-3.12146e+007	5.78739e-001	9440290	9497870	31214600	76134.3
203	-9.48042e+006	-9.49969e+006	-3.13768e+007	5.19120e-001	9480420	9499690	31376800	68973			97.6	0.5	132	768.386	203	-9.43455e+006	-9.49460e+006	-3.11944e+007	5.19120e-001	9434550	9494600	31194400	68204.7
204	-1.02635e+007	-1.03022e+007	-3.39717e+007	1.80701e+000	10263500	10302200	33971700	281474			127	0.5	38.7	295.59	204	-1.02093e+007	-1.02865e+007	-3.39614e+007	1.80701e+000	10209300	10286500	33961400	281178
205	-1.02627e+007	-1.03003e+007	-3.39646e+007	1.73785e+000	10262700	10300300	33964600	270591			128	0.5	39	278.847	205	-1.02148e+007	-1.02859e+007	-3.39537e+007	1.73785e+000	10214800	10285900	33953700	270312
206	-1.02706e+007	-1.03091e+007	-3.39926e+007	1.52333e+000	10270600	10309100	33992600	237580			128	0.5	37.9	286.532	206	-1.02160e+007	-1.02925e+007	-3.39796e+007	1.52333e+000	10216000	10292500	33979600	237294
207	-1.03423e+007	-1.03805e+007	-3.42130e+007	2.80479e+000	10342300	10380500	34213000	443159			120	0.5	28.8	1618.71	207	-1.02373e+007	-1.03428e+007	-3.41638e+007	2.80479e+000	10237300	10342800	34163800	441540
208	-1.03426e+007	-1.03799e+007	-3.42098e+007	2.87845e+000	10342600	10379900	34209800	454717			118	0.5	28.8	1837.57	208	-1.02348e+007	-1.03398e+007	-3.41541e+007	2.87845e+000	10234800	10339800	34154100	452879
209	-1.03311e+007	-1.03693e+007	-3.41782e+007	2.47717e+000	10331100	10369300	34178200	390595			118	0.5	30.1	1437.44	209	-1.02246e+007	-1.03312e+007	-3.41288e+007	2.47717e+000	10224600	10331200	34128800	389158
210	-1.02676e+007	-1.03088e+007	-3.39943e+007	2.12284e+000	10267600	10308800	33994300	331103			33.5	0.5	37.8	720.1	210	-1.01564e+007	-1.02763e+007	-3.39727e+007	2.12284e+000	10156400	10276300	33972700	330383
211	-1.02508e+007	-1.02928e+007	-3.39457e+007	2.42463e+000	10250800	10292800	33945700	377085			33.3	0.5	39.8	482.354	211	-1.01504e+007	-1.02664e+007	-3.39384e+007	2.42463e+000	10150400	10266400	33938400	376602
212	-1.02477e+007	-1.02911e+007	-3.39419e+007	1.75822e+000	10247700	10291100	33941900	273377			34.3	0.5	40	402.27	212	-1.01380e+007	-1.02619e+007	-3.39326e+007	1.75822e+000	10138000	10261900	33932600	272975
213	-1.02598e+007	-1.03019e+007	-3.39741e+007	1.52558e+000	10259800	10301900	33974100	237661			35.1	0.5	38.6	471.482	213	-1.01473e+007	-1.02700e+007	-3.39561e+007	1.52558e+000	10147300	10270000	33956100	237189
214	-1.01555e+007	-1.02255e+007	-3.37661e+007	6.27807e-001	10155500	10225500	33766100	96571.1			104	0.5	46.9	-309.629	214	-9.98124e+006	-1.02031e+007	-3.38487e+007	6.27807e-001	9981240	10203100	33848700	96880.7
215	-1.01630e+007	-1.02302e+007	-3.37780e+007	9.60486e-001	10163000	10230200	33778000	147854			103	0.5	46.2	-356.471	215	-9.98234e+006	-1.02031e+007	-3.38476e+007	9.60486e-001	9982340	10203100	33847600	148211
216	-1.01529e+007	-1.02236e+007	-3.37609e+007	8.36191e-001	10152900	10223600	33760900	128585			103	0.5	47	-392.272	216	-9.96471e+006	-1.01976e+007	-3.38428e+007	8.36191e-001	9964710	10197600	33842800	128977
217	-1.01472e+007	-1.02202e+007	-3.37529e+007	5.43160e-001	10147200	10220200	33752900	83481.9			103	0.5	47.6	-315.706	217	-9.96714e+006	-1.01991e+007	-3.38464e+007	5.43160e-001	9967140	10199100	33846400	83797.6
218	-1.01477e+007	-1.02204e+007	-3.37533e+007	6.27640e-001	10147700	10220400	33753300	96468.8			104	0.5	47.7	-393.701	218	-9.97692e+006	-1.02025e+007	-3.38507e+007	6.27640e-001	9976920	10202500	33850700	96862.5
219	-1.03171e+007	-1.04022e+007	-3.38937e+007	1.98931e+000	10317100	10402200	33893700	308891			85.2	0.5	32.7	9167.08	219	-1.01924e+007	-1.04280e+007	-3.33584e+007	1.98931e+000	10192400	10428000	33358400	299724
220	-1.03159e+007	-1.03854e+007	-3.39058e+007	1.93286e+000	10315900	10385400	33905800	300285			87.5	0.5	33.2	7993.43	220	-1.01992e+007	-1.03839e+007	-3.34301e+007	1.93286e+000	10199200	10383900	33430100	292292
221	-1.03109e+007	-1.03882e+007	-3.38825e+007	1.74771e+000	10310900	10388200	33882500	271171			86.5	0.5	33.6	7612.92	221	-1.01899e+007	-1.03968e+007	-3.33792e+007	1.74771e+000	10189900	10396800	33379200	263558
222	-9.96231e+006	-1.01427e+007	-3.36209e+007	1.96283e+000	9962310	10142700	33620900	298947			55.7	0.5	58.2	-6623.49	222	-9.60146e+006	-1.01611e+007	-3.40569e+007	1.96283e+000	9601460	10161100	34056900	305571
223	-9.95098e+006	-1.01404e+007	-3.36228e+007	1.85062e+000	9950980	10140400	33622800	281861			55.7	0.5	59.8	-7640.22	223	-9.66154e+006	-1.01948e+007	-3.41344e+007	1.85062e+000	9661540	10194800	34134400	289501
224	-9.97668e+006	-1.01452e+007	-3.36165e+007	1.39666e+000	9976680	10145200	33616500	212690			54.6	0.5	58.8	-4871.12	224	-9.70172e+006	-1.01849e+007	-3.40540e+007	1.39666e+000	9701720	10184900	34054000	217561
225	-9.44178e+006	-9.46636e+006	-3.13773e+007	8.20496e-001	9441780	9466360	31377300	108959			31	0.5	134	-96.3741	225	-9.37593e+006	-9.45625e+006	-3.14018e+007	8.20496e-001	9375930	9456250	31401800	109056
226	-9.43506e+006	-9.45894e+006	-3.13536e+007	9.18770e-001	9435060	9458940	31353600	121826			31.1	0.5	135	-94.3539	226	-9.36984e+006	-9.44849e+006	-3.13762e+007	9.18770e-001	9369840	9448490	31376200	121920
227	-9.44805e+006	-9.47318e+006	-3.13989e+007	7.85328e-001	9448050	9473180	31398900	104433			31	0.5	134	-96.526	227	-9.38194e+006	-9.46318e+006	-3.14241e+007	7.85328e-001	9381940	9463180	31424100	104529
228	-9.59900e+006	-9.63972e+006	-3.19285e+007	1.77959e+000	9599000	9639720	31928500	244697			41	0.5	114	-436.886	228	-9.50004e+006	-9.62643e+006	-3.19732e+007	1.77959e+000	9500040	9626430	31973200	245134
229	-9.59529e+006	-9.63378e+006	-3.19080e+007	1.92319e+000	9595290	9633780	31908000	264108			42.5	0.5	115	-239.371	229	-9.49546e+006	-9.61675e+006	-3.19382e+007	1.92319e+000	9495460	9616750	31938200	264348
230	-9.59202e+006	-9.63043e+006	-3.18976e+007	1.87715e+000	9592020	9630430	31897600	257617			40.7	0.5	115	-391.642	230	-9.49687e+006	-9.61687e+006	-3.19373e+007	1.87715e+000	9496870	9616870	31937300	258009
231	-1.03287e+007	-1.03792e+007	-3.39640e+007	1.83745e+000	10328700	10379200	33964000	286384			90.1	0.5	32.1	6597.66	231	-1.02221e+007	-1.03511e+007	-3.35565e+007	1.83745e+000	10222100	10351100	33556500	279786
232	-1.03174e+007	-1.03674e+007	-3.39297e+007	1.70232e+000	10317400	10367400	33929700	264783			90.1	0.5	33.4	6104.72	232	-1.02093e+007	-1.03319e+007	-3.35235e+007	1.70232e+000	10209300	10331900	33523500	258678
233	-1.01382e+007	-1.02134e+007	-3.37339e+007	2.08984e+000	10138200	10213400	33733900	320830			46.1	0.5	49.2	-1383.59	233	-9.95853e+006	-1.01946e+007	-3.38366e+007	2.08984e+000	9958530	10194600	33836600	322214
234	-1.01392e+007	-1.02118e+007	-3.37266e+007	2.17932e+000	10139200	10211800	33726600	334431			44.6	0.5	49.5	-1541.05	234	-9.98328e+006	-1.01992e+007	-3.38310e+007	2.17932e+000	9983280	10199200	33831000	335972
235	-9.86707e+006	-1.01312e+007	-3.36690e+007	1.92158e+000	9867070	10131200	33669000	293235			91.5	0.5	62	-12873.6	235	-9.58956e+006	-1.02583e+007	-3.44662e+007	1.92158e+000	9589560	10258300	34466200	306109
236	-9.87740e+006	-1.01353e+007	-3.36756e+007	1.75668e+000	9877400	10135300	33675600	268195			91.9	0.5	63.4	-12403.9	236	-9.79682e+006	-1.03141e+007	-3.44871e+007	1.75668e+000	9796820	10314100	34487100	280599
237	-9.93340e+006	-9.97992e+006	-3.29845e+007	1.99928e+000	9933400	9979920	32984500	293471			52.2	0.5	84.1	-8782.19	237	-1.01759e+007	-1.02759e+007	-3.34428e+007	1.99928e+000	10175900	10275900	33442800	302253
238	-9.95309e+006	-9.99632e+006	-3.30319e+007	2.35185e+000	9953090	9996320	33031900	346235			53.3	0.5	83.5	-11775.4	238	-1.02241e+007	-1.03670e+007	-3.35489e+007	2.35185e+000	10224100	10367000	33548900	358011
239	-9.64283e+006	-9.68803e+006	-3.20822e+007	2.35841e+000	9642830	9688030	32082200	327415			36.2	0.5	110	-1661.68	239	-9.56646e+006	-9.69293e+006	-3.21786e+007	2.35841e+000	9566460	9692930	32178600	329076
240	-9.65148e+006	-9.69732e+006	-3.21115e+007	2.64457e+000	9651480	9697320	32111500	367813			35.3	0.5	108	-1983.6	240	-9.58302e+006	-9.70519e+006	-3.22121e+007	2.64457e+000	9583020	9705190	32212100	369797
241	-9.61121e+006	-9.65000e+006	-3.19584e+007	2.00479e+000	9611210	9650000	31958400	276188			116	0.5	114	-820.36	241	-9.52937e+006	-9.64512e+006	-3.20203e+007	2.00479e+000	9529370	9645120	32020300	277009
242	-9.60203e+006	-9.63947e+006	-3.19245e+007	2.75685e+000	9602030	9639470	31924500	378992			115	0.5	115	-936.75	242	-9.51659e+006	-9.63180e+006	-3.19786e+007	2.75685e+000	9516590	9631800	31978600	379929
243	-9.72149e+006	-9.75798e+006	-3.22894e+007	2.06016e+000	9721490	9757980	32289400	289766			118	0.5	102	-1710.75	243	-9.69832e+006	-9.77750e+006	-3.23923e+007	2.06016e+000	9698320	9777500	32392300	291476
244	-9.70297e+006	-9.74272e+006	-3.22455e+007	2.58535e+000	9702970	9742720	32245500	362627			117	0.5	104	-2149.94	244	-9.66378e+006	-9.75895e+006	-3.23511e+007	2.58535e+000	9663780	9758950	32351100	364777
245	-9.35797e+006	-9.67101e+006	-3.07050e+007	1.49767e+000	9357970	9671010	30705000	191262			71.6	0.5	83.6	48511.5	245	-7.68048e+006	-7.87612e+006	-2.66393e+007	1.49767e+000	7680480	7876120	26639300	142751
246	-9.37542e+006	-1.01300e+007	-3.03173e+007	1.14573e+000	9375420	10130000	30317300	143567			72	0.5	84.7	36159.8	246	-8.08028e+006	-8.96090e+006	-2.61933e+007	1.14573e+000	8080280	8960900	26193300	107408
247	-9.49722e+006	-9.56251e+006	-3.13827e+007	1.72528e+000	9497220	9562510	31382700	229450			83.1	0.5	129	4833.56	247	-9.42782e+006	-9.63904e+006	-3.10225e+007	1.72528e+000	9427820	9639040	31022500	224616
248	-9.48999e+006	-9.55464e+006	-3.13610e+007	1.44239e+000	9489990	9554640	31361000	191559			82.8	0.5	129	4000.27	248	-9.42138e+006	-9.63114e+006	-3.10041e+007	1.44239e+000	9421380	9631140	31004100	187559
249	-1.03942e+007	-1.04322e+007	-3.43721e+007	2.60269e+000	10394200	10432200	34372100	415081			128	0.5	22.9	1491.25	249	-1.02865e+007	-1.03941e+007	-3.43241e+007	2.60269e+000	10286500	10394100	34324100	413590
250	-1.03823e+007	-1.04210e+007	-3.43383e+007	2.66511e+000	10382300	10421000	34338300	424193			128	0.5	24.3	1404.11	250	-1.02775e+007	-1.03847e+007	-3.42950e+007	2.66511e+000	10277500	10384700	34295000	422789
251	-1.02034e+007	-1.02300e+007	-3.37367e+007	1.03135e+000	10203400	10230000	33736700	158447			129	0.5	47.7	42.654	251	-1.02262e+007	-1.02336e+007	-3.37284e+007	1.03135e+000	10226200	10233600	33728400	158405
252	-1.01985e+007	-1.02232e+007	-3.37135e+007	7.36801e-001	10198500	10223200	33713500	113042			130	0.5	48.6	30.6933	252	-1.02285e+007	-1.02301e+007	-3.37038e+007	7.36801e-001	10228500	10230100	33703800	113011
253	-9.46201e+006	-9.49182e+006	-3.14611e+007	1.37351e+000	9462010	9491820	31461100	183367			26.7	0.5	132	-433.553	253	-9.39214e+006	-9.48681e+006	-3.15105e+007	1.37351e+000	9392140	9486810	31510500	183800
254	-1.04327e+007	-1.04650e+007	-3.44678e+007	1.01090e+000	10432700	10465000	34467800	162134			122	0.5	18.7	860.815	254	-1.03203e+007	-1.04183e+007	-3.43894e+007	1.01090e+000	10320300	10418300	34389400	161273
255	-1.04285e+007	-1.04603e+007	-3.44528e+007	1.48830e+000	10428500	10460300	34452800	238495			121	0.5	19.3	1302.38	255	-1.03168e+007	-1.04131e+007	-3.43716e+007	1.48830e+000	10316800	10413100	34371600	237192
256	-1.00492e+007	-1.00712e+007	-3.31299e+007	1.30922e+000	10049200	10071200	33129900	194043			132	0.5	69.8	72.3221	256	-1.00916e+007	-1.02851e+007	-3.30891e+007	1.30922e+000	10091600	10285100	33089100	193971
257	-1.00404e+007	-1.00632e+007	-3.31020e+007	1.33360e+000	10040400	10063200	33102000	197324			132	0.5	70.8	72.5606	257	-1.00834e+007	-1.02801e+007	-3.30608e+007	1.33360e+000	10083400	10280100	33060800	197251
258	-9.45072e+006	-9.47887e+006	-3.14195e+007	1.35667e+000	9450720	9478870	31419500	180641			129	0.5	134	-422.505	258	-9.37308e+006	-9.47215e+006	-3.14696e+007	1.35667e+000	9373080	9472150	31469600	181064
259	-9.45829e+006	-9.48681e+006	-3.14443e+007	1.15349e+000	9458290	9486810	31444300	153831			129	0.5	133	-370.326	259	-9.38102e+006	-9.48042e+006	-3.14955e+007	1.15349e+000	9381020	9480420	31495500	154201
260	-9.81937e+006	-9.82271e+006	-3.24560e+007	9.69503e-001	9819370	9822710	32456000	137836			17.2	0.5	95.3	-399.759	260	-9.85678e+006	-9.92630e+006	-3.24884e+007	9.69503e-001	9856780	9926300	32488400	138236
261	-9.83018e+006	-9.83187e+006	-3.24827e+007	1.14204e+000	9830180	9831870	32482700	162638			17.6	0.5	94.2	-460.918	261	-9.86766e+006	-9.94659e+006	-3.25125e+007	1.14204e+000	9867660	9946590	32512500	163099
262	-1.01906e+007	-1.02435e+007	-3.38044e+007	6.21813e-001	10190600	10243500	33804400	95886.3			100	0.5	43.8	197.384	262	-9.99172e+006	-1.01933e+007	-3.37981e+007	6.21813e-001	9991720	10193300	33798100	95688.9
263	-1.01817e+007	-1.02382e+007	-3.37919e+007	6.80813e-001	10181700	10238200	33791900	104902			100	0.5	44.5	138.17	263	-9.97842e+006	-1.01903e+007	-3.37993e+007	6.80813e-001	9978420	10190300	33799300	104764
264	-1.01386e+007	-1.02145e+007	-3.37381e+007	8.34275e-001	10138600	10214500	33738100	128108			103	0.5	48.4	-596.869	264	-9.95545e+006	-1.01964e+007	-3.38474e+007	8.34275e-001	9955450	10196400	33847400	128705
265	-1.01274e+007	-1.02075e+007	-3.37208e+007	1.05366e+000	10127400	10207500	33720800	161621			103	0.5	49.3	-937.171	265	-9.94134e+006	-1.01937e+007	-3.38504e+007	1.05366e+000	9941340	10193700	33850400	162558
266	-1.03288e+007	-1.03621e+007	-3.41511e+007	8.53477e-001	10328800	10362100	34151100	134368			35.1	0.5	31.1	684.761	266	-1.02063e+007	-1.03145e+007	-3.40789e+007	8.53477e-001	10206300	10314500	34078900	133683
267	-1.03306e+007	-1.03632e+007	-3.41538e+007	1.11854e+000	10330600	10363200	34153800	176127			35.9	0.5	31	954.064	267	-1.02072e+007	-1.03140e+007	-3.40760e+007	1.11854e+000	10207200	10314000	34076000	175173
268	-1.02125e+007	-1.02551e+007	-3.38302e+007	1.21175e+000	10212500	10255100	33830200	187166			119	0.5	44.4	-165.458	268	-1.01657e+007	-1.02493e+007	-3.38530e+007	1.21175e+000	10165700	10249300	33853000	187332
269	-1.02136e+007	-1.02547e+007	-3.38272e+007	1.11428e+000	10213600	10254700	33827200	172083			120	0.5	44.5	-120.232	269	-1.01749e+007	-1.02497e+007	-3.38455e+007	1.11428e+000	10174900	10249700	33845500	172204
270	-1.02890e+007	-1.03230e+007	-3.40310e+007	9.27506e-001	10289000	10323000	34031000	144991			19	0.5	36.6	326.607	270	-1.02192e+007	-1.02987e+007	-3.40017e+007	9.27506e-001	10219200	10298700	34001700	144664
271	-1.02963e+007	-1.03305e+007	-3.40543e+007	1.21970e+000	10296300	10330500	34054300	190930			19.5	0.5	35.6	461.419	271	-1.02203e+007	-1.03042e+007	-3.40230e+007	1.21970e+000	10220300	10304200	34023000	190468
272	-1.01064e+007	-1.02570e+007	-3.31778e+007	2.27457e+000	10106400	10257000	33177800	338630			96.9	0.5	76	-10539.7	272	-1.04263e+007	-1.11889e+007	-3.35534e+007	2.27457e+000	10426300	11188900	33553400	349170
273	-1.00929e+007	-1.02243e+007	-3.31552e+007	1.73009e+000	10092900	10224300	33155200	257157			97.8	0.5	76.1	-7140.66	273	-1.03832e+007	-1.10786e+007	-3.34876e+007	1.73009e+000	10383200	11078600	33487600	264297
274	-1.03357e+007	-1.03700e+007	-3.41764e+007	8.32238e-001	10335700	10370000	34176400	131218			13.8	0.5	31	390.24	274	-1.02446e+007	-1.03381e+007	-3.41373e+007	8.32238e-001	10244600	10338100	34137300	130827
275	-1.03430e+007	-1.03774e+007	-3.41995e+007	1.07268e+000	10343000	10377400	34199500	169357			14.2	0.5	30.1	519.245	275	-1.02481e+007	-1.03443e+007	-3.41593e+007	1.07268e+000	10248100	10344300	34159300	168838
276	-9.45279e+006	-9.48319e+006	-3.14350e+007	1.29868e+000	9452790	9483190	31435000	173086			136	0.5	133	-596.269	276	-9.37461e+006	-9.48077e+006	-3.15033e+007	1.29868e+000	9374610	9480770	31503300	173683
277	-9.44565e+006	-9.47617e+006	-3.14135e+007	1.32497e+000	9445650	9476170	31413500	176347			136	0.5	134	-591.362	277	-9.36654e+006	-9.47319e+006	-3.14804e+007	1.32497e+000	9366540	9473190	31480400	176939
278	-1.04321e+007	-1.05126e+007	-3.42536e+007	1.81712e+000	10432100	10512600	34253600	288189			73	0.5	20.2	7978.48	278	-1.03233e+007	-1.05790e+007	-3.37422e+007	1.81712e+000	10323300	10579000	33742200	280211
279	-1.04413e+007	-1.05194e+007	-3.42842e+007	2.14011e+000	10441300	10519400	34284200	340015			72.5	0.5	19.2	9216.32	279	-1.03346e+007	-1.05843e+007	-3.37832e+007	2.14011e+000	10334600	10584300	33783200	330798
280	-1.04515e+007	-1.05271e+007	-3.43180e+007	2.16145e+000	10451500	10527100	34318000	344076			72.1	0.5	18.1	9169.7	280	-1.03463e+007	-1.05899e+007	-3.38252e+007	2.16145e+000	10346300	10589900	33825200	334906
281	-1.01539e+007	-1.03486e+007	-3.32802e+007	2.18308e+000	10153900	10348600	33280200	327206			94.2	0.5	75.1	-14431.7	281	-1.05680e+007	-1.14791e+007	-3.38423e+007	2.18308e+000	10568000	11479100	33842300	341638
282	-1.01369e+007	-1.03136e+007	-3.32460e+007	2.28535e+000	10136900	10313600	33246000	341751			95.2	0.5	75.2	-13213.8	282	-1.05136e+007	-1.13707e+007	-3.37283e+007	2.28535e+000	10513600	11370700	33728300	354965
283	-9.61355e+006	-9.75113e+006	-3.16695e+007	1.62340e+000	9613550	9751130	31669500	220086			78.3	0.5	112	8518.86	283	-9.48168e+006	-9.88369e+006	-3.09979e+007	1.62340e+000	9481680	9883690	30997900	211568
284	-9.60664e+006	-9.73824e+006	-3.16541e+007	1.66744e+000	9606640	9738240	31654100	225819			78.1	0.5	113	8408.28	284	-9.48049e+006	-9.86851e+006	-3.10083e+007	1.66744e+000	9480490	9868510	31008300	217411
285	-9.60560e+006	-9.72948e+006	-3.16586e+007	1.55055e+000	9605600	9729480	31658600	210028			79.5	0.5	114	7497.96	285	-9.48342e+006	-9.84781e+006	-3.10409e+007	1.55055e+000	9483420	9847810	31040900	202530
286	-9.61298e+006	-9.74178e+006	-3.16765e+007	1.57072e+000	9612980	9741780	31676500	213015			79.7	0.5	113	7884.92	286	-9.48531e+006	-9.86049e+006	-3.10360e+007	1.57072e+000	9485310	9860490	31036000	205130
287	-1.03342e+007	-1.03593e+007	-3.41342e+007	1.62271e+000	10334200	10359300	34134200	255242			107	0.5	30.4	1937.2	287	-1.02202e+007	-1.03025e+007	-3.40162e+007	1.62271e+000	10220200	10302500	34016200	253305
288	-1.03344e+007	-1.03560e+007	-3.41204e+007	1.51932e+000	10334400	10356000	34120400	238795			105	0.5	30.7	1964.89	288	-1.02206e+007	-1.02965e+007	-3.39910e+007	1.51932e+000	10220600	10296500	33991000	236831
289	-1.03231e+007	-1.03473e+007	-3.40962e+007	1.56046e+000	10323100	10347300	34096200	244905			105	0.5	31.7	1907.33	289	-1.02039e+007	-1.02886e+007	-3.39756e+007	1.56046e+000	10203900	10288600	33975600	242997
290	-1.03233e+007	-1.03505e+007	-3.41094e+007	1.58021e+000	10323300	10350500	34109400	248188			107	0.5	31.5	1735.51	290	-1.02051e+007	-1.02955e+007	-3.40028e+007	1.58021e+000	10205100	10295500	34002800	246453
291	-1.03464e+007	-1.03717e+007	-3.41728e+007	1.60529e+000	10346400	10371700	34172800	253076			108	0.5	29.1	1911.82	291	-1.02355e+007	-1.03157e+007	-3.40548e+007	1.60529e+000	10235500	10315700	34054800	251164
292	-1.03346e+007	-1.03624e+007	-3.41464e+007	1.62342e+000	10334600	10362400	34146400	255530			108	0.5	30.2	1768.88	292	-1.02205e+007	-1.03085e+007	-3.40403e+007	1.62342e+000	10220500	10308500	34040300	253761
293	-1.04370e+007	-1.04746e+007	-3.45028e+007	1.59554e+000	10437000	10474600	34502800	256409			130	0.5	17.9	993.805	293	-1.03211e+007	-1.04335e+007	-3.44507e+007	1.59554e+000	10321100	10433500	34450700	255415
294	-1.04381e+007	-1.04749e+007	-3.45030e+007	1.78422e+000	10438100	10474900	34503000	286736			129	0.5	17.8	1166.49	294	-1.03224e+007	-1.04330e+007	-3.44474e+007	1.78422e+000	10322400	10433000	34447400	285570
295	-1.04270e+007	-1.04643e+007	-3.44705e+007	1.75921e+000	10427000	10464300	34470500	282181			129	0.5	19.1	1108.71	295	-1.03131e+007	-1.04234e+007	-3.44172e+007	1.75921e+000	10313100	10423400	34417200	281072
296	-1.04265e+007	-1.04645e+007	-3.44720e+007	1.66859e+000	10426500	10464500	34472000	267666			130	0.5	19.1	1004.25	296	-1.03125e+007	-1.04244e+007	-3.44219e+007	1.66859e+000	10312500	10424400	34421900	266662
297	-1.04444e+007	-1.04827e+007	-3.45282e+007	1.14308e+000	10444400	10482700	34528200	183968			132	0.5	16.9	694.734	297	-1.03269e+007	-1.04416e+007	-3.44781e+007	1.14308e+000	10326900	10441600	34478100	183273
298	-1.04359e+007	-1.04744e+007	-3.45030e+007	1.26800e+000	10435900	10474400	34503000	203772			131	0.5	18	754.692	298	-1.03200e+007	-1.04341e+007	-3.44540e+007	1.26800e+000	10320000	10434100	34454000	203018
299	-9.63668e+006	-9.66403e+006	-3.19902e+007	1.91587e+000	9636680	9664030	31990200	264503			16.5	0.5	113	-1147.24	299	-9.62140e+006	-9.67856e+006	-3.20649e+007	1.91587e+000	9621400	9678560	32064900	265651
300	-9.63564e+006	-9.66210e+006	-3.19834e+007	1.72286e+000	9635640	9662100	31983400	237758			15.2	0.5	113	-1029.55	300	-9.62145e+006	-9.67684e+006	-3.20578e+007	1.72286e+000	9621450	9676840	32057800	238787
301	-9.62188e+006	-9.64952e+006	-3.19457e+007	1.54607e+000	9621880	9649520	31945700	212852			15.2	0.5	114	-931.783	301	-9.60114e+006	-9.66305e+006	-3.20218e+007	1.54607e+000	9601140	9663050	32021800	213784
302	-9.62222e+006	-9.65060e+006	-3.19498e+007	1.65996e+000	9622220	9650600	31949800	228588			16.3	0.5	114	-991.436	302	-9.59973e+006	-9.66362e+006	-3.20255e+007	1.65996e+000	9599730	9663620	32025500	229580
303	-9.65840e+006	-9.71842e+006	-3.21908e+007	1.50974e+000	9658400	9718420	32190800	210986			107	0.5	106	-1016.87	303	-9.52493e+006	-9.71044e+006	-3.22916e+007	1.50974e+000	9524930	9710440	32291600	212003
304	-9.64895e+006	-9.70729e+006	-3.21547e+007	2.26588e+000	9648950	9707290	32154700	315950			105	0.5	107	-1151.73	304	-9.50517e+006	-9.69232e+006	-3.22373e+007	2.26588e+000	9505170	9692320	32237300	317102
305	-1.03053e+007	-1.03538e+007	-3.38939e+007	1.48978e+000	10305300	10353800	33893900	231229			90.3	0.5	34.7	5288.7	305	-1.01960e+007	-1.03080e+007	-3.34931e+007	1.48978e+000	10196000	10308000	33493100	225940
306	-1.03176e+007	-1.03779e+007	-3.39199e+007	1.76349e+000	10317600	10377900	33919900	274172			88.8	0.5	33.2	6837.86	306	-1.02046e+007	-1.03588e+007	-3.34772e+007	1.76349e+000	10204600	10358800	33477200	267334
307	-9.57665e+006	-9.61203e+006	-3.18377e+007	2.62676e+000	9576650	9612030	31837700	359146			39.9	0.5	117	-337.033	307	-9.48823e+006	-9.59748e+006	-3.18667e+007	2.62676e+000	9488230	9597480	31866700	359483
308	-9.58493e+006	-9.62163e+006	-3.18687e+007	2.31025e+000	9584930	9621630	31868700	316484			40.2	0.5	116	-402.296	308	-9.49341e+006	-9.60782e+006	-3.19037e+007	2.31025e+000	9493410	9607820	31903700	316886
309	-9.58396e+006	-9.62236e+006	-3.18726e+007	3.21439e+000	9583960	9622360	31872600	440443			37.8	0.5	116	-976.504	309	-9.49917e+006	-9.61377e+006	-3.19223e+007	3.21439e+000	9499170	9613770	31922300	441419
310	-1.03594e+007	-1.03778e+007	-3.41848e+007	8.43392e-001	10359400	10377800	34184800	133066			106	0.5	28.2	1220.74	310	-1.02532e+007	-1.03157e+007	-3.40370e+007	8.43392e-001	10253200	10315700	34037000	131845
311	-1.03602e+007	-1.03801e+007	-3.41933e+007	1.34457e+000	10360200	10380100	34193300	212242			106	0.5	28	1863.07	311	-1.02544e+007	-1.03198e+007	-3.40525e+007	1.34457e+000	10254400	10319800	34052500	210379
312	-9.46027e+006	-9.48867e+006	-3.14500e+007	1.44783e+000	9460270	9488670	31450000	193155			130	0.5	133	-511.195	312	-9.38250e+006	-9.48315e+006	-3.15052e+007	1.44783e+000	9382500	9483150	31505200	193666
313	-9.46696e+006	-9.49562e+006	-3.14717e+007	1.68194e+000	9466960	9495620	31471700	224698			129	0.5	132	-561.777	313	-9.39005e+006	-9.48971e+006	-3.15244e+007	1.68194e+000	9390050	9489710	31524400	225260
314	-9.46077e+006	-9.48998e+006	-3.14548e+007	1.93412e+000	9460770	9489980	31454800	258108			131	0.5	132	-728.824	314	-9.38304e+006	-9.48518e+006	-3.15129e+007	1.93412e+000	9383040	9485180	31512900	258836
315	-1.04585e+007	-1.04960e+007	-3.45686e+007	8.57666e-001	10458500	10496000	34568600	138359			130	0.5	15.3	569.18	315	-1.03391e+007	-1.04531e+007	-3.45126e+007	8.57666e-001	10339100	10453100	34512600	137790
316	-1.04558e+007	-1.04934e+007	-3.45609e+007	1.02695e+000	10455800	10493400	34560900	165593			131	0.5	15.7	657.914	316	-1.03368e+007	-1.04512e+007	-3.45074e+007	1.02695e+000	10336800	10451200	34507400	164935
317	-1.00655e+007	-1.01463e+007	-3.35326e+007	1.40036e+000	10065500	10146300	33532600	212396			53.7	0.5	65.4	-6868.52	317	-1.03434e+007	-1.03537e+007	-3.40498e+007	1.40036e+000	10343400	10353700	34049800	219265
318	-1.00302e+007	-1.01455e+007	-3.35646e+007	1.75449e+000	10030200	10145500	33564600	266513			54.6	0.5	65	-9203.94	318	-1.02436e+007	-1.03365e+007	-3.41318e+007	1.75449e+000	10243600	10336500	34131800	275717
319	-9.98687e+006	-1.01437e+007	-3.36002e+007	1.86734e+000	9986870	10143700	33600200	284127			54.9	0.5	63.2	-9549.69	319	-1.00081e+007	-1.02908e+007	-3.41805e+007	1.86734e+000	10008100	10290800	34180500	293677
320	-9.99789e+006	-1.01490e+007	-3.36110e+007	1.75209e+000	9997890	10149000	33611000	266781			93.8	0.5	55.6	-4236.39	320	-9.60461e+006	-1.01341e+007	-3.39434e+007	1.75209e+000	9604610	10134100	33943400	271017
321	-1.00215e+007	-1.01552e+007	-3.36127e+007	1.54908e+000	10021500	10155200	33612700	235940			94	0.5	54.1	-2572.12	321	-9.62289e+006	-1.01181e+007	-3.38599e+007	1.54908e+000	9622890	10118100	33859900	238512
322	-9.99011e+006	-1.01435e+007	-3.35962e+007	1.68301e+000	9990110	10143500	33596200	256029			92.7	0.5	55.6	-3670.72	322	-9.54160e+006	-1.01103e+007	-3.39091e+007	1.68301e+000	9541600	10110300	33909100	259700
323	-1.00506e+007	-1.01640e+007	-3.36196e+007	1.27901e+000	10050600	10164000	33619600	194931			94.1	0.5	52.8	-1393.36	323	-9.67941e+006	-1.01169e+007	-3.37982e+007	1.27901e+000	9679410	10116900	33798200	196325
324	-9.93237e+006	-1.01265e+007	-3.35844e+007	2.98389e+000	9932370	10126500	33584400	453398			58.7	0.5	57.5	-7856.62	324	-9.38169e+006	-1.00839e+007	-3.39611e+007	2.98389e+000	9381690	10083900	33961100	461254
325	-9.94739e+006	-1.01374e+007	-3.36142e+007	2.46761e+000	9947390	10137400	33614200	375636			57.1	0.5	57.8	-7859.86	325	-9.49805e+006	-1.01317e+007	-3.40403e+007	2.46761e+000	9498050	10131700	34040300	383496
326	-9.92739e+006	-1.01357e+007	-3.36273e+007	2.17230e+000	9927390	10135700	33627300	330874			56.9	0.5	59.5	-9108.55	326	-9.54139e+006	-1.01713e+007	-3.41586e+007	2.17230e+000	9541390	10171300	34158600	339982
327	-9.90689e+006	-1.01299e+007	-3.36241e+007	2.78292e+000	9906890	10129900	33624100	423730			58.3	0.5	59.3	-11765.1	327	-9.42158e+006	-1.01452e+007	-3.41718e+007	2.78292e+000	9421580	10145200	34171800	435495
328	-9.94491e+006	-1.01157e+007	-3.35281e+007	3.08157e+000	9944910	10115700	33528100	466784			60.5	0.5	56.9	-4130.54	328	-9.32022e+006	-1.00216e+007	-3.37680e+007	3.08157e+000	9320220	10021600	33768000	470915
329	-9.66098e+006	-9.78371e+006	-3.24551e+007	9.00358e-001	9660980	9783710	32455100	127816			94	0.5	96.9	-1033.66	329	-9.30339e+006	-9.74210e+006	-3.26426e+007	9.00358e-001	9303390	9742100	32642600	128850
330	-9.65609e+006	-9.78457e+006	-3.24634e+007	1.05244e+000	9656090	9784570	32463400	149473			93.1	0.5	96.4	-1095.11	330	-9.26730e+006	-9.73321e+006	-3.26423e+007	1.05244e+000	9267300	9733210	32642300	150568
331	-9.66166e+006	-9.77322e+006	-3.24115e+007	1.31583e+000	9661660	9773220	32411500	186317			92.5	0.5	97.2	-681.842	331	-9.28708e+006	-9.70983e+006	-3.25270e+007	1.31583e+000	9287080	9709830	32527000	186999
332	-9.66129e+006	-9.77294e+006	-3.24107e+007	1.08448e+000	9661290	9772940	32410700	153551			93.7	0.5	97.7	-804.283	332	-9.31159e+006	-9.72127e+006	-3.25493e+007	1.08448e+000	9311590	9721270	32549300	154355
333	-9.66414e+006	-9.79304e+006	-3.24900e+007	6.11193e-001	9664140	9793040	32490000	86947.4			95.2	0.5	96.5	-949.886	333	-9.32863e+006	-9.76775e+006	-3.27222e+007	6.11193e-001	9328630	9767750	32722200	87897.3
334	-9.66266e+006	-9.78364e+006	-3.24531e+007	7.97028e-001	9662660	9783640	32453100	113136			95.1	0.5	97.2	-990.226	334	-9.32986e+006	-9.75001e+006	-3.26484e+007	7.97028e-001	9329860	9750010	32648400	114126
335	-9.74523e+006	-9.90668e+006	-3.28734e+007	2.58838e+000	9745230	9906680	32873400	376869			95.9	0.5	88.6	-11413.3	335	-9.59896e+006	-1.00018e+007	-3.34086e+007	2.58838e+000	9598960	10001800	33408600	388282
336	-9.71725e+006	-9.88565e+006	-3.28154e+007	2.39370e+000	9717250	9885650	32815400	347260			95.6	0.5	89.9	-9694.2	336	-9.50098e+006	-9.95605e+006	-3.33194e+007	2.39370e+000	9500980	9956050	33319400	356954
337	-9.68375e+006	-9.86681e+006	-3.27719e+007	1.67737e+000	9683750	9866810	32771900	242651			94.8	0.5	90.9	-6386.43	337	-9.37529e+006	-9.91092e+006	-3.32606e+007	1.67737e+000	9375290	9910920	33260600	249037
338	-9.66378e+006	-9.98837e+006	-3.16375e+007	2.00202e+000	9663780	9988370	31637500	271534			74.4	0.5	99.7	22326.9	338	-9.36580e+006	-1.02134e+007	-3.01947e+007	2.00202e+000	9365800	10213400	30194700	249207
339	-9.66223e+006	-1.00072e+007	-3.16123e+007	2.43645e+000	9662230	10007200	31612300	330019			75.2	0.5	98.9	28807.4	339	-9.34334e+006	-1.02358e+007	-3.00804e+007	2.43645e+000	9343340	10235800	30080400	301211
340	-9.82211e+006	-9.98293e+006	-3.31081e+007	2.36481e+000	9822110	9982930	33108100	349283			56.5	0.5	84.6	-15786.7	340	-1.00159e+007	-1.02120e+007	-3.38504e+007	2.36481e+000	10015900	10212000	33850400	365069
341	-9.81089e+006	-9.99523e+006	-3.31696e+007	2.22110e+000	9810890	9995230	33169600	329196			57.6	0.5	84.1	-16829.9	341	-1.00550e+007	-1.02596e+007	-3.40058e+007	2.22110e+000	10055000	10259600	34005800	346026
342	-9.94202e+006	-1.00349e+007	-3.32005e+007	1.94912e+000	9942020	10034900	33200500	289730			56.9	0.5	82.5	-14378.8	342	-1.03480e+007	-1.04509e+007	-3.39713e+007	1.94912e+000	10348000	10450900	33971300	304109
343	-9.93920e+006	-1.00191e+007	-3.31388e+007	2.10430e+000	9939200	10019100	33138800	311677			55.9	0.5	82.9	-13697.7	343	-1.02978e+007	-1.03971e+007	-3.38199e+007	2.10430e+000	10297800	10397100	33819900	325374
344	-9.77943e+006	-9.94774e+006	-3.30070e+007	1.69215e+000	9779430	9947740	33007000	248377			55.6	0.5	86.3	-9882.3	344	-9.82318e+006	-1.01226e+007	-3.36777e+007	1.69215e+000	9823180	10122600	33677700	258259
345	-9.85468e+006	-9.97820e+006	-3.30562e+007	2.05434e+000	9854680	9978200	33056200	302600			55.2	0.5	84.7	-12247.5	345	-1.00893e+007	-1.01960e+007	-3.37116e+007	2.05434e+000	10089300	10196000	33711600	314848
346	-9.69722e+006	-9.76696e+006	-3.19956e+007	8.76743e-001	9697220	9766960	31995600	121229			64.3	0.5	101	3879.3	346	-9.53780e+006	-9.63439e+006	-3.14766e+007	8.76743e-001	9537800	9634390	31476600	117349
347	-1.00755e+007	-1.01710e+007	-3.36236e+007	1.16443e+000	10075500	10171000	33623600	177547			93.9	0.5	51.5	-564.055	347	-9.71644e+006	-1.01096e+007	-3.37316e+007	1.16443e+000	9716440	10109600	33731600	178111
348	-1.00545e+007	-1.01684e+007	-3.36338e+007	1.75557e+000	10054500	10168400	33633800	267789			95.1	0.5	52.7	-2153.32	348	-9.70649e+006	-1.01300e+007	-3.38248e+007	1.75557e+000	9706490	10130000	33824800	269942
349	-1.00829e+007	-1.01767e+007	-3.36392e+007	1.40116e+000	10082900	10176700	33639200	213847			94.7	0.5	51.3	-880.393	349	-9.74727e+006	-1.01242e+007	-3.37604e+007	1.40116e+000	9747270	10124200	33760400	214727
350	-1.01020e+007	-1.01743e+007	-3.36103e+007	1.06757e+000	10102000	10174300	33610300	162693			92.8	0.5	50.4	341.181	350	-9.75668e+006	-1.00933e+007	-3.36245e+007	1.06757e+000	9756680	10093300	33624500	162351
351	-1.01045e+007	-1.01795e+007	-3.36291e+007	1.13680e+000	10104500	10179500	33629100	173432			93.6	0.5	50.2	163.549	351	-9.76805e+006	-1.01053e+007	-3.36622e+007	1.13680e+000	9768050	10105300	33662200	173269
352	-1.00157e+007	-1.04522e+007	-3.26119e+007	1.60129e+000	10015700	10452200	32611900	231156			77.2	0.5	54.5	25048.8	352	-9.57203e+006	-1.05879e+007	-3.06630e+007	1.60129e+000	9572030	10587900	30663000	206107
353	-1.00361e+007	-1.04458e+007	-3.27017e+007	1.51856e+000	10036100	10445800	32701700	220346			77.1	0.5	53.7	22313.8	353	-9.62662e+006	-1.05984e+007	-3.08756e+007	1.51856e+000	9626620	10598400	30875600	198032
354	-1.00529e+007	-1.04397e+007	-3.27764e+007	1.35655e+000	10052900	10439700	32776400	197681			77	0.5	52.8	18914.2	354	-9.67008e+006	-1.06045e+007	-3.10471e+007	1.35655e+000	9670080	10604500	31047100	178767
355	-1.01104e+007	-1.01987e+007	-3.37015e+007	1.25011e+000	10110400	10198700	33701500	191516			100	0.5	50.1	-1230.65	355	-9.88038e+006	-1.01783e+007	-3.38483e+007	1.25011e+000	9880380	10178300	33848300	192747
356	-1.00935e+007	-1.01896e+007	-3.36814e+007	1.27983e+000	10093500	10189600	33681400	195817			99.5	0.5	51.2	-1570.79	356	-9.85515e+006	-1.01743e+007	-3.38571e+007	1.27983e+000	9855150	10174300	33857100	197388
357	-1.00962e+007	-1.01905e+007	-3.36824e+007	1.39339e+000	10096200	10190500	33682400	213209			101	0.5	51.4	-1807.42	357	-9.88141e+006	-1.01821e+007	-3.38627e+007	1.39339e+000	9881410	10182100	33862700	215016
358	-1.01128e+007	-1.01995e+007	-3.37027e+007	1.42792e+000	10112800	10199500	33702700	218776			101	0.5	50.1	-1452.09	358	-9.90435e+006	-1.01846e+007	-3.38501e+007	1.42792e+000	9904350	10184600	33850100	220228
359	-1.01237e+007	-1.02051e+007	-3.37147e+007	1.09457e+000	10123700	10205100	33714700	167833			100	0.5	49	-772.007	359	-9.89745e+006	-1.01778e+007	-3.38291e+007	1.09457e+000	9897450	10177800	33829100	168605
360	-9.68226e+006	-9.79407e+006	-3.24761e+007	1.46867e+000	9682260	9794070	32476100	208793			51	0.5	97.2	-2887.41	360	-9.45222e+006	-9.80298e+006	-3.27426e+007	1.46867e+000	9452220	9802980	32742600	211680
361	-9.67794e+006	-9.77933e+006	-3.24202e+007	1.38365e+000	9677940	9779330	32420200	196050			50.5	0.5	98.6	-2288.58	361	-9.45930e+006	-9.78175e+006	-3.26487e+007	1.38365e+000	9459300	9781750	32648700	198338
362	-9.67417e+006	-9.77668e+006	-3.24131e+007	1.07231e+000	9674170	9776680	32413100	151867			51.3	0.5	98.7	-1718.66	362	-9.43828e+006	-9.77398e+006	-3.26380e+007	1.07231e+000	9438280	9773980	32638000	153586
363	-9.67364e+006	-9.78847e+006	-3.24618e+007	1.30773e+000	9673640	9788470	32461800	185742			51.9	0.5	97.5	-2438.02	363	-9.41544e+006	-9.78852e+006	-3.27203e+007	1.30773e+000	9415440	9788520	32720300	188180
364	-9.69719e+006	-9.81385e+006	-3.25420e+007	1.60686e+000	9697190	9813850	32542000	229359			50.6	0.5	95.6	-3768.64	364	-9.49297e+006	-9.83899e+006	-3.28490e+007	1.60686e+000	9492970	9838990	32849000	233127
365	-9.68639e+006	-9.80896e+006	-3.25328e+007	1.63390e+000	9686390	9808960	32532800	233070			51.7	0.5	95.8	-3777.26	365	-9.44978e+006	-9.82632e+006	-3.28404e+007	1.63390e+000	9449780	9826320	32840400	236847
366	-9.75695e+006	-9.88293e+006	-3.27646e+007	3.30506e+000	9756950	9882930	32764600	478216			98.5	0.5	90.3	-11246.3	366	-9.63548e+006	-9.95516e+006	-3.31813e+007	3.30506e+000	9635480	9955160	33181300	489462
367	-9.73870e+006	-9.86059e+006	-3.26915e+007	2.80872e+000	9738700	9860590	32691500	404597			99.2	0.5	92	-8109.86	367	-9.58282e+006	-9.91110e+006	-3.30538e+007	2.80872e+000	9582820	9911100	33053800	412707
368	-9.79496e+006	-9.89419e+006	-3.27726e+007	2.90706e+000	9794960	9894190	32772600	420967			99.9	0.5	89.4	-9252.65	368	-9.76440e+006	-9.97921e+006	-3.31506e+007	2.90706e+000	9764400	9979210	33150600	430219
369	-9.68413e+006	-9.76466e+006	-3.23541e+007	1.08456e+000	9684130	9764660	32354100	153080			104	0.5	101	-1281.79	369	-9.51951e+006	-9.76484e+006	-3.25194e+007	1.08456e+000	9519510	9764840	32519400	154362
370	-9.68389e+006	-9.75970e+006	-3.23340e+007	1.36887e+000	9683890	9759700	32334000	192978			105	0.5	101	-1546.02	370	-9.53020e+006	-9.76066e+006	-3.24916e+007	1.36887e+000	9530200	9760660	32491600	194524
371	-1.01308e+007	-1.02102e+007	-3.37281e+007	1.25799e+000	10130800	10210200	33728100	193049			47.2	0.5	49.3	-680.494	371	-9.93018e+006	-1.01836e+007	-3.38200e+007	1.25799e+000	9930180	10183600	33820000	193730
372	-1.01527e+007	-1.02224e+007	-3.37560e+007	2.31339e+000	10152700	10222400	33756000	355640			44.6	0.5	48	-1154.59	372	-9.99000e+006	-1.02025e+007	-3.38376e+007	2.31339e+000	9990000	10202500	33837600	356795
373	-1.01548e+007	-1.02208e+007	-3.37475e+007	2.21565e+000	10154800	10220800	33747500	340456			43.1	0.5	48.5	-1225.09	373	-1.00137e+007	-1.02069e+007	-3.38321e+007	2.21565e+000	10013700	10206900	33832100	341681
374	-9.67875e+006	-9.97558e+006	-3.17115e+007	1.47915e+000	9678750	9975580	31711500	201485			69.7	0.5	92.6	19518.8	374	-9.23689e+006	-9.79673e+006	-3.00845e+007	1.47915e+000	9236890	9796730	30084500	181966
375	-9.66407e+006	-1.00649e+007	-3.15621e+007	1.86685e+000	9664070	10064900	31562100	252254			71.1	0.5	93.5	27380.8	375	-9.21381e+006	-1.00916e+007	-2.96953e+007	1.86685e+000	9213810	10091600	29695300	224873
376	-1.01673e+007	-1.02248e+007	-3.37516e+007	1.57630e+000	10167300	10224800	33751600	242297			110	0.5	47.9	-946.248	376	-1.00827e+007	-1.02241e+007	-3.38332e+007	1.57630e+000	10082700	10224100	33833200	243243
377	-1.01584e+007	-1.02164e+007	-3.37260e+007	2.02805e+000	10158400	10216400	33726000	311259			110	0.5	49.2	-1378.4	377	-1.00827e+007	-1.02197e+007	-3.38154e+007	2.02805e+000	10082700	10219700	33815400	312638
378	-1.01740e+007	-1.02317e+007	-3.37728e+007	1.11791e+000	10174000	10231700	33772800	172053			110	0.5	47	-575.799	378	-1.00783e+007	-1.02262e+007	-3.38463e+007	1.11791e+000	10078300	10226200	33846300	172629
379	-9.63887e+006	-9.68949e+006	-3.20921e+007	3.05298e+000	9638870	9689490	32092100	424076			102	0.5	108	-116.909	379	-9.48104e+006	-9.65780e+006	-3.21204e+007	3.05298e+000	9481040	9657800	32120400	424193
380	-9.63908e+006	-9.68006e+006	-3.20533e+007	2.75044e+000	9639080	9680060	32053300	381168			99.8	0.5	109	720.385	380	-9.48843e+006	-9.64100e+006	-3.20444e+007	2.75044e+000	9488430	9641000	32044400	380447
381	-9.64149e+006	-9.68596e+006	-3.20750e+007	2.30654e+000	9641490	9685960	32075000	320072			99.1	0.5	108	716.262	381	-9.47756e+006	-9.64272e+006	-3.20622e+007	2.30654e+000	9477560	9642720	32062200	319356
382	-1.01877e+007	-1.04075e+007	-3.33594e+007	1.92036e+000	10187700	10407500	33359400	289296			73.9	0.5	43.9	16682.1	382	-9.96771e+006	-1.05626e+007	-3.23055e+007	1.92036e+000	9967710	10562600	32305500	272614
383	-1.02024e+007	-1.04072e+007	-3.34202e+007	1.10321e+000	10202400	10407200	33420200	166772			73.7	0.5	42.8	9035.52	383	-9.99596e+006	-1.05540e+007	-3.24295e+007	1.10321e+000	9995960	10554000	32429500	157737
384	-1.02029e+007	-1.03990e+007	-3.34303e+007	7.16641e-001	10202900	10399000	33430300	108389			72.7	0.5	42.4	5855.18	384	-9.99420e+006	-1.05313e+007	-3.24450e+007	7.16641e-001	9994200	10531300	32445000	102534
385	-1.01948e+007	-1.02522e+007	-3.38360e+007	1.53695e+000	10194800	10252200	33836000	237438			108	0.5	43.9	-294.992	385	-1.00571e+007	-1.02290e+007	-3.38788e+007	1.53695e+000	10057100	10229000	33878800	237733
386	-1.01859e+007	-1.02451e+007	-3.38160e+007	1.58965e+000	10185900	10245100	33816000	245282			108	0.5	44.9	-510.01	386	-1.00510e+007	-1.02261e+007	-3.38731e+007	1.58965e+000	10051000	10226100	33873100	245792
387	-1.01848e+007	-1.02435e+007	-3.38104e+007	1.36403e+000	10184800	10243500	33810400	210400			109	0.5	45.3	-491.066	387	-1.00679e+007	-1.02293e+007	-3.38693e+007	1.36403e+000	10067900	10229300	33869300	210891
388	-1.01921e+007	-1.02492e+007	-3.38263e+007	1.24225e+000	10192100	10249200	33826300	191801			110	0.5	44.5	-354.687	388	-1.00738e+007	-1.02326e+007	-3.38769e+007	1.24225e+000	10073800	10232600	33876900	192155
389	-9.58135e+006	-1.01595e+007	-3.40706e+007	5.90268e-001	9581350	10159500	34070600	91949.6			86.4	0.5	67	-10428.9	389	-1.00132e+007	-1.07275e+007	-3.59600e+007	5.90268e-001	10013200	10727500	35960000	102378
390	-9.63389e+006	-1.01554e+007	-3.40012e+007	7.21344e-001	9633890	10155400	34001200	111971			87	0.5	66.7	-11169.4	390	-9.97660e+006	-1.06477e+007	-3.56704e+007	7.21344e-001	9976600	10647700	35670400	123141
391	-1.01976e+007	-1.02607e+007	-3.35467e+007	2.42122e+000	10197600	10260700	33546700	368167			57.6	0.5	70.6	-20546.6	391	-1.06268e+007	-1.12060e+007	-3.43557e+007	2.42122e+000	10626800	11206000	34355700	388713
392	-1.01702e+007	-1.01850e+007	-3.35857e+007	2.42991e+000	10170200	10185000	33585700	370010			57.6	0.5	69.1	-19759.2	392	-1.05728e+007	-1.09572e+007	-3.43839e+007	2.42991e+000	10572800	10957200	34383900	389769
393	-9.66192e+006	-9.74898e+006	-3.23122e+007	2.43014e+000	9661920	9748980	32312200	342082			83.3	0.5	90	13171.2	393	-8.83155e+006	-9.41444e+006	-3.17753e+007	2.43014e+000	8831550	9414440	31775300	328911
394	-9.52650e+006	-9.78300e+006	-3.25866e+007	2.28855e+000	9526500	9783000	32586600	327036			85.1	0.5	89.4	1087.09	394	-8.47315e+006	-9.54417e+006	-3.26639e+007	2.28855e+000	8473150	9544170	32663900	325949
395	-9.65608e+006	-9.66210e+006	-3.19323e+007	1.01374e+000	9656080	9662100	31932300	139504			57.4	0.5	110	1779.83	395	-9.55795e+006	-9.58229e+006	-3.17349e+007	1.01374e+000	9557950	9582290	31734900	137725
396	-9.65988e+006	-9.67095e+006	-3.19390e+007	1.33577e+000	9659880	9670950	31939000	183909			58.1	0.5	109	2556.24	396	-9.56867e+006	-9.58180e+006	-3.17221e+007	1.33577e+000	9568670	9581800	31722100	181353
397	-9.65989e+006	-9.67641e+006	-3.19336e+007	1.58514e+000	9659890	9676410	31933600	218183			59	0.5	109	3478.47	397	-9.57339e+006	-9.57410e+006	-3.16824e+007	1.58514e+000	9573390	9574100	31682400	214704
398	-1.02619e+007	-1.02655e+007	-3.38049e+007	1.63203e+000	10261900	10265500	33804900	251839			93.9	0.5	40.1	3784.93	398	-1.01173e+007	-1.01660e+007	-3.35614e+007	1.63203e+000	10117300	10166000	33561400	248054
399	-1.02630e+007	-1.02767e+007	-3.37982e+007	1.58262e+000	10263000	10276700	33798200	244146			92.8	0.5	39.8	4104.72	399	-1.01453e+007	-1.01629e+007	-3.35204e+007	1.58262e+000	10145300	10162900	33520400	240042
400	-1.02201e+007	-1.03989e+007	-3.35006e+007	1.09582e+000	10220100	10398900	33500600	166403			71.6	0.5	41.3	8186.6	400	-1.00298e+007	-1.05185e+007	-3.26033e+007	1.09582e+000	10029800	10518500	32603300	158216
401	-1.02178e+007	-1.04036e+007	-3.34865e+007	5.74918e-001	10217800	10403600	33486500	87236.4			72.3	0.5	41.5	4390.17	401	-1.00251e+007	-1.05357e+007	-3.25668e+007	5.74918e-001	10025100	10535700	32566800	82846.3
402	-1.02283e+007	-1.04056e+007	-3.35276e+007	8.41885e-001	10228300	10405600	33527600	128047			72.5	0.5	40.6	6231.64	402	-1.00416e+007	-1.05321e+007	-3.26380e+007	8.41885e-001	10041600	10532100	32638000	121815
403	-1.02334e+007	-1.04031e+007	-3.35508e+007	1.08691e+000	10233400	10403100	33550800	165528			71.7	0.5	40.2	7803.68	403	-1.00514e+007	-1.05201e+007	-3.26900e+007	1.08691e+000	10051400	10520100	32690000	157725
404	-1.00226e+007	-1.00893e+007	-3.30032e+007	1.43945e+000	10022600	10089300	33003200	211822			110	0.5	76.6	-1643.94	404	-1.01498e+007	-1.05519e+007	-3.30605e+007	1.43945e+000	10149800	10551900	33060500	213466
405	-1.00307e+007	-1.00968e+007	-3.30286e+007	1.01480e+000	10030700	10096800	33028600	149563			110	0.5	75.5	-1081.36	405	-1.01555e+007	-1.05584e+007	-3.30770e+007	1.01480e+000	10155500	10558400	33077000	150644
406	-1.00135e+007	-1.00786e+007	-3.29764e+007	1.56748e+000	10013500	10078600	32976400	230282			109	0.5	77.7	-1947.49	406	-1.01426e+007	-1.05362e+007	-3.30465e+007	1.56748e+000	10142600	10536200	33046500	232230
407	-1.02747e+007	-1.02819e+007	-3.38407e+007	1.42568e+000	10274700	10281900	33840700	220475			94.2	0.5	38.8	3360.24	407	-1.01508e+007	-1.01814e+007	-3.35905e+007	1.42568e+000	10150800	10181400	33590500	217115
408	-1.02762e+007	-1.02926e+007	-3.38364e+007	1.43231e+000	10276200	10292600	33836400	221467			93.2	0.5	38.4	3788.41	408	-1.01755e+007	-1.01777e+007	-3.35508e+007	1.43231e+000	10175500	10177700	33550800	217679
409	-9.64696e+006	-9.70001e+006	-3.21270e+007	2.52749e+000	9646960	9700010	32127000	351840			107	0.5	108	-1323.76	409	-9.52310e+006	-9.68968e+006	-3.22086e+007	2.52749e+000	9523100	9689680	32208600	353164
410	-9.63467e+006	-9.68490e+006	-3.20775e+007	2.47676e+000	9634670	9684900	32077500	343723			107	0.5	109	-837.992	410	-9.50613e+006	-9.66815e+006	-3.21376e+007	2.47676e+000	9506130	9668150	32137600	344561
411	-9.63941e+006	-9.68976e+006	-3.20927e+007	1.72904e+000	9639410	9689760	32092700	240183			108	0.5	109	-799.264	411	-9.52087e+006	-9.67875e+006	-3.21662e+007	1.72904e+000	9520870	9678750	32166200	240982
412	-9.65001e+006	-9.70207e+006	-3.21324e+007	1.98223e+000	9650010	9702070	32132400	276034			109	0.5	108	-1199.7	412	-9.53681e+006	-9.69634e+006	-3.22222e+007	1.98223e+000	9536810	9696340	32222200	277233
413	-9.65857e+006	-9.71600e+006	-3.21807e+007	1.83871e+000	9658570	9716000	32180700	256806			108	0.5	106	-1251.07	413	-9.53368e+006	-9.71001e+006	-3.22811e+007	1.83871e+000	9533680	9710010	32281100	258057
414	-9.66026e+006	-9.71555e+006	-3.21772e+007	2.14549e+000	9660260	9715550	32177200	299595			109	0.5	106	-1499.82	414	-9.54522e+006	-9.71217e+006	-3.22784e+007	2.14549e+000	9545220	9712170	32278400	301095
415	-1.02101e+007	-1.02636e+007	-3.38670e+007	2.68579e+000	10210100	10263600	33867000	415701			42.5	0.5	42.7	358.548	415	-1.00582e+007	-1.02283e+007	-3.38748e+007	2.68579e+000	10058200	10228300	33874800	415343
416	-1.02158e+007	-1.02674e+007	-3.38773e+007	2.31320e+000	10215800	10267400	33877300	358259			40.9	0.5	42.4	191.503	416	-1.00759e+007	-1.02361e+007	-3.38891e+007	2.31320e+000	10075900	10236100	33889100	358067
417	-1.01960e+007	-1.02529e+007	-3.38375e+007	2.77116e+000	10196000	10252900	33837500	428147			42.4	0.5	44.2	-123.748	417	-1.00462e+007	-1.02230e+007	-3.38653e+007	2.77116e+000	10046200	10223000	33865300	428271
418	-1.02166e+007	-1.02667e+007	-3.38733e+007	1.67077e+000	10216600	10266700	33873300	258705			38.9	0.5	42.7	39.2145	418	-1.00906e+007	-1.02399e+007	-3.38898e+007	1.67077e+000	10090600	10239900	33889800	258666
419	-1.02243e+007	-1.02736e+007	-3.38937e+007	1.72403e+000	10224300	10273600	33893700	267278			39.6	0.5	41.8	245.047	419	-1.00908e+007	-1.02419e+007	-3.38978e+007	1.72403e+000	10090800	10241900	33897800	267033
420	-1.02320e+007	-1.02792e+007	-3.39090e+007	1.30409e+000	10232000	10279200	33909000	202363			38.4	0.5	41.2	219.617	420	-1.01053e+007	-1.02482e+007	-3.39091e+007	1.30409e+000	10105300	10248200	33909100	202143
421	-1.02256e+007	-1.02731e+007	-3.38905e+007	1.28508e+000	10225600	10273100	33890500	199193			37.8	0.5	42	106.207	421	-1.01047e+007	-1.02457e+007	-3.38995e+007	1.28508e+000	10104700	10245700	33899500	199087
422	-1.01298e+007	-1.01575e+007	-3.35138e+007	2.11415e+000	10129800	10157500	33513800	320496			113	0.5	57.5	-1946.79	422	-1.02036e+007	-1.02274e+007	-3.36048e+007	2.11415e+000	10203600	10227400	33604800	322443
423	-1.01350e+007	-1.01673e+007	-3.35486e+007	1.91326e+000	10135000	10167300	33548600	290632			113	0.5	56.1	-1651.49	423	-1.02064e+007	-1.02069e+007	-3.36369e+007	1.91326e+000	10206400	10206900	33636900	292283
424	-1.00407e+007	-1.00982e+007	-3.30681e+007	2.32721e+000	10040700	10098200	33068100	343777			112	0.5	73.6	-1829.88	424	-1.01484e+007	-1.05149e+007	-3.30915e+007	2.32721e+000	10148400	10514900	33091500	345607
425	-1.00586e+007	-1.01079e+007	-3.31318e+007	2.09735e+000	10058600	10107900	33131800	310991			113	0.5	71.1	-1550.94	425	-1.01596e+007	-1.04981e+007	-3.31542e+007	2.09735e+000	10159600	10498100	33154200	312542
426	-1.00523e+007	-1.01074e+007	-3.31063e+007	2.04236e+000	10052300	10107400	33106300	302391			112	0.5	72.3	-1673.37	426	-1.01601e+007	-1.05200e+007	-3.31342e+007	2.04236e+000	10160100	10520000	33134200	304064
427	-9.58926e+006	-9.70616e+006	-3.16152e+007	1.63276e+000	9589260	9706160	31615200	220535			78.1	0.5	116	7409.47	427	-9.47706e+006	-9.82961e+006	-3.10331e+007	1.63276e+000	9477060	9829610	31033100	213126
428	-9.57736e+006	-9.68415e+006	-3.15885e+007	1.10240e+000	9577360	9684150	31588500	148628			78.7	0.5	118	4693.95	428	-9.47185e+006	-9.79902e+006	-3.10425e+007	1.10240e+000	9471850	9799020	31042500	143934
429	-9.58105e+006	-9.69311e+006	-3.15947e+007	1.42824e+000	9581050	9693110	31594700	192648			77.8	0.5	117	6224.84	429	-9.47394e+006	-9.81504e+006	-3.10350e+007	1.42824e+000	9473940	9815040	31035000	186423
430	-9.77865e+006	-9.81780e+006	-3.24767e+007	2.48785e+000	9778650	9817800	32476700	354003			36.7	0.5	96	-3188.47	430	-9.81177e+006	-9.86193e+006	-3.26240e+007	2.48785e+000	9811770	9861930	32624000	357191
431	-9.75948e+006	-9.80131e+006	-3.24285e+007	2.17479e+000	9759480	9801310	32428500	308524			36.3	0.5	97.7	-2607.3	431	-9.77032e+006	-9.83849e+006	-3.25696e+007	2.17479e+000	9770320	9838490	32569600	311131
432	-9.80171e+006	-9.83620e+006	-3.25288e+007	2.20141e+000	9801710	9836200	32528800	314273			37.2	0.5	94.2	-2927.64	432	-9.86256e+006	-9.88742e+006	-3.26773e+007	2.20141e+000	9862560	9887420	32677300	317201
433	-1.01543e+007	-1.01933e+007	-3.36356e+007	1.61745e+000	10154300	10193300	33635600	246960			35.7	0.5	52.7	-948.465	433	-1.01524e+007	-1.02094e+007	-3.37033e+007	1.61745e+000	10152400	10209400	33703300	247909
434	-1.01479e+007	-1.01826e+007	-3.35983e+007	1.99236e+000	10147900	10182600	33598300	303541			35.5	0.5	54.1	-1204.21	434	-1.01677e+007	-1.02037e+007	-3.36648e+007	1.99236e+000	10167700	10203700	33664800	304745
435	-1.01609e+007	-1.02024e+007	-3.36664e+007	1.38252e+000	10160900	10202400	33666400	211472			35.6	0.5	51.5	-700.176	435	-1.01431e+007	-1.02130e+007	-3.37273e+007	1.38252e+000	10143100	10213000	33727300	212173
436	-1.02888e+007	-1.03068e+007	-3.38733e+007	1.46091e+000	10288800	10306800	33873300	226390			93.4	0.5	37.1	3931.96	436	-1.01915e+007	-1.02018e+007	-3.35808e+007	1.46091e+000	10191500	10201800	33580800	222458
437	-9.61074e+006	-9.68855e+006	-3.17206e+007	2.44613e+000	9610740	9688550	31720600	332448			64.3	0.5	114	8857.5	437	-9.50899e+006	-9.72385e+006	-3.12694e+007	2.44613e+000	9508990	9723850	31269400	323590
438	-9.62204e+006	-9.69729e+006	-3.17580e+007	2.29820e+000	9622040	9697290	31758000	313073			63.8	0.5	113	8183.2	438	-9.51963e+006	-9.71986e+006	-3.13169e+007	2.29820e+000	9519630	9719860	31316900	304890
439	-9.62010e+006	-9.68014e+006	-3.17672e+007	1.87531e+000	9620100	9680140	31767200	255565			62.3	0.5	113	5910.33	439	-9.52549e+006	-9.68022e+006	-3.13805e+007	1.87531e+000	9525490	9680220	31380500	249655
440	-9.61125e+006	-9.67463e+006	-3.17366e+007	2.05998e+000	9611250	9674630	31736600	280200			62.7	0.5	114	6543.57	440	-9.51864e+006	-9.68853e+006	-3.13442e+007	2.05998e+000	9518640	9688530	31344200	273656
441	-9.59882e+006	-9.68707e+006	-3.16733e+007	2.10533e+000	9598820	9687070	31673300	285312			66.1	0.5	115	8035.32	441	-9.49719e+006	-9.75304e+006	-3.11920e+007	2.10533e+000	9497190	9753040	31192000	277276
442	-9.60068e+006	-9.67789e+006	-3.16901e+007	2.11180e+000	9600680	9677890	31690100	286453			64.5	0.5	115	7404.59	442	-9.50454e+006	-9.72418e+006	-3.12509e+007	2.11180e+000	9504540	9724180	31250900	279049
443	-9.61500e+006	-9.65532e+006	-3.19763e+007	4.09942e+000	9615000	9655320	31976300	565379			113	0.5	113	-1411.78	443	-9.52008e+006	-9.64579e+006	-3.20323e+007	4.09942e+000	9520080	9645790	32032300	566791
444	-9.62411e+006	-9.66708e+006	-3.20153e+007	3.61003e+000	9624110	9667080	32015300	499089			112	0.5	112	-1518.57	444	-9.52875e+006	-9.65972e+006	-3.20805e+007	3.61003e+000	9528750	9659720	32080500	500608
445	-9.63050e+006	-9.67524e+006	-3.20422e+007	2.80412e+000	9630500	9675240	32042200	388319			111	0.5	111	-1246.27	445	-9.52924e+006	-9.66732e+006	-3.21111e+007	2.80412e+000	9529240	9667320	32111100	389565
446	-1.01774e+007	-1.02180e+007	-3.37134e+007	2.16195e+000	10177400	10218000	33713400	331628			33.4	0.5	49.4	-670.717	446	-1.01462e+007	-1.02202e+007	-3.37538e+007	2.16195e+000	10146200	10220200	33753800	332299
447	-1.01762e+007	-1.02125e+007	-3.36921e+007	2.14060e+000	10176200	10212500	33692100	327952			32.4	0.5	50.2	-662.919	447	-1.01636e+007	-1.02186e+007	-3.37296e+007	2.14060e+000	10163600	10218600	33729600	328615
448	-1.01656e+007	-1.02009e+007	-3.36556e+007	1.78301e+000	10165600	10200900	33655600	272576			33.1	0.5	51.6	-699.242	448	-1.01654e+007	-1.02119e+007	-3.37007e+007	1.78301e+000	10165400	10211900	33700700	273275
449	-1.01673e+007	-1.02063e+007	-3.36761e+007	1.81557e+000	10167300	10206300	33676100	277881			34	0.5	50.9	-732.647	449	-1.01513e+007	-1.02144e+007	-3.37249e+007	1.81557e+000	10151300	10214400	33724900	278614
450	-1.03237e+007	-1.03527e+007	-3.39702e+007	1.66296e+000	10323700	10352700	33970200	259217			93	0.5	33.1	4959.1	450	-1.02267e+007	-1.02874e+007	-3.36389e+007	1.66296e+000	10226700	10287400	33638900	254258
451	-1.03267e+007	-1.03662e+007	-3.39691e+007	1.74203e+000	10326700	10366200	33969100	271558			91.6	0.5	32.5	5713.22	451	-1.02253e+007	-1.03204e+007	-3.36004e+007	1.74203e+000	10225300	10320400	33600400	265845
452	-1.03288e+007	-1.04001e+007	-3.39438e+007	2.36032e+000	10328800	10400100	33943800	367529			87	0.5	31.7	9920.25	452	-1.02124e+007	-1.04092e+007	-3.34591e+007	2.36032e+000	10212400	10409200	33459100	357608
453	-1.03296e+007	-1.03907e+007	-3.39564e+007	1.99693e+000	10329600	10390700	33956400	311139			88.6	0.5	31.8	7753.8	453	-1.02185e+007	-1.03812e+007	-3.35120e+007	1.99693e+000	10218500	10381200	33512000	303385
454	-1.03318e+007	-1.03662e+007	-3.41650e+007	1.84114e+000	10331800	10366200	34165000	290094			29.6	0.5	30.8	1158.52	454	-1.02170e+007	-1.03250e+007	-3.41113e+007	1.84114e+000	10217000	10325000	34111300	288936
455	-1.03249e+007	-1.03596e+007	-3.41448e+007	1.95167e+000	10324900	10359600	34144800	307143			30.2	0.5	31.7	1171.8	455	-1.02109e+007	-1.03194e+007	-3.40942e+007	1.95167e+000	10210900	10319400	34094200	305972
456	-1.03191e+007	-1.03547e+007	-3.41304e+007	1.66048e+000	10319100	10354700	34130400	261093			31.1	0.5	32.3	991.175	456	-1.02036e+007	-1.03142e+007	-3.40804e+007	1.66048e+000	10203600	10314200	34080400	260102
457	-9.57823e+006	-9.61650e+006	-3.18544e+007	4.03736e+000	9578230	9616500	31854400	552574			35.3	0.5	117	-1407.45	457	-9.49779e+006	-9.61016e+006	-3.19089e+007	4.03736e+000	9497790	9610160	31908900	553981
458	-9.59772e+006	-9.63793e+006	-3.19225e+007	4.35856e+000	9597720	9637930	31922500	599088			34.7	0.5	115	-2047.37	458	-9.52101e+006	-9.63591e+006	-3.19910e+007	4.35856e+000	9521010	9635910	31991000	601135
459	-1.03518e+007	-1.03678e+007	-3.41513e+007	6.39599e-001	10351800	10367800	34151300	100717			104	0.5	29.2	955.419	459	-1.02461e+007	-1.03044e+007	-3.39980e+007	6.39599e-001	10246100	10304400	33998000	99761.5
460	-1.03427e+007	-1.03621e+007	-3.41372e+007	1.01750e+000	10342700	10362100	34137200	160085			105	0.5	29.9	1429.44	460	-1.02320e+007	-1.03002e+007	-3.39947e+007	1.01750e+000	10232000	10300200	33994700	158656
461	-1.01599e+007	-1.01821e+007	-3.35841e+007	1.45017e+000	10159900	10182100	33584100	220782			121	0.5	53.9	-450.701	461	-1.02058e+007	-1.02323e+007	-3.36086e+007	1.45017e+000	10205800	10232300	33608600	221232
462	-1.01571e+007	-1.01747e+007	-3.35568e+007	1.55874e+000	10157100	10174700	33556800	236936			122	0.5	54.8	-407.581	462	-1.01998e+007	-1.02430e+007	-3.35735e+007	1.55874e+000	10199800	10243000	33573500	237344
463	-1.01545e+007	-1.01731e+007	-3.35529e+007	1.53533e+000	10154500	10173100	33552900	233320			121	0.5	55.1	-486.732	463	-1.02000e+007	-1.02418e+007	-3.35758e+007	1.53533e+000	10200000	10241800	33575800	233807
464	-1.02214e+007	-1.02589e+007	-3.38367e+007	1.40328e+000	10221400	10258900	33836700	216846			28.7	0.5	44.1	53.7388	464	-1.01676e+007	-1.02467e+007	-3.38406e+007	1.40328e+000	10167600	10246700	33840600	216793
465	-1.02296e+007	-1.02660e+007	-3.38575e+007	1.25556e+000	10229600	10266000	33857500	194262			28	0.5	43.4	89.766	465	-1.01739e+007	-1.02525e+007	-3.38579e+007	1.25556e+000	10173900	10252500	33857900	194172
466	-1.02190e+007	-1.02553e+007	-3.38244e+007	1.28067e+000	10219000	10255300	33824400	197758			27.8	0.5	44.6	35.8873	466	-1.01755e+007	-1.02455e+007	-3.38279e+007	1.28067e+000	10175500	10245500	33827900	197722
467	-1.02309e+007	-1.02705e+007	-3.38745e+007	2.01224e+000	10230900	10270500	33874500	311639			29.4	0.5	42.7	133.496	467	-1.01640e+007	-1.02548e+007	-3.38772e+007	2.01224e+000	10164000	10254800	33877200	311506
468	-1.02268e+007	-1.02669e+007	-3.38641e+007	2.26791e+000	10226800	10266900	33864100	351016			30.3	0.5	43.2	80.0928	468	-1.01588e+007	-1.02519e+007	-3.38705e+007	2.26791e+000	10158800	10251900	33870500	350936
469	-9.99501e+006	-1.00309e+007	-3.29487e+007	1.78598e+000	9995010	10030900	32948700	261847			122	0.5	77	-434.115	469	-1.00597e+007	-1.03124e+007	-3.29317e+007	1.78598e+000	10059700	10312400	32931700	262281
470	-1.00096e+007	-1.00457e+007	-3.29935e+007	1.72740e+000	10009600	10045700	32993500	253952			123	0.5	75.3	-332.735	470	-1.00725e+007	-1.03255e+007	-3.29708e+007	1.72740e+000	10072500	10325500	32970800	254284
471	-1.00118e+007	-1.00491e+007	-3.29990e+007	1.37478e+000	10011800	10049100	32999000	202182			122	0.5	75.1	-308.608	471	-1.00773e+007	-1.03375e+007	-3.29786e+007	1.37478e+000	10077300	10337500	32978600	202491
472	-9.99981e+006	-1.00387e+007	-3.29605e+007	1.63823e+000	9999810	10038700	32960500	240367			121	0.5	76.5	-478.104	472	-1.00692e+007	-1.03363e+007	-3.29465e+007	1.63823e+000	10069200	10336300	32946500	240845
473	-9.97805e+006	-1.00116e+007	-3.28987e+007	1.86451e+000	9978050	10011600	32898700	272520			123	0.5	78.9	-490.315	473	-1.00407e+007	-1.02800e+007	-3.28863e+007	1.86451e+000	10040700	10280000	32886300	273010
474	-9.98173e+006	-1.00175e+007	-3.29078e+007	1.93150e+000	9981730	10017500	32907800	282476			122	0.5	78.6	-586.105	474	-1.00477e+007	-1.02963e+007	-3.28984e+007	1.93150e+000	10047700	10296300	32898400	283062
475	-9.63054e+006	-9.66834e+006	-3.20140e+007	2.17708e+000	9630540	9668340	32014000	300977			29.1	0.5	112	-1376.01	475	-9.57988e+006	-9.67649e+006	-3.20980e+007	2.17708e+000	9579880	9676490	32098000	302353
476	-9.61154e+006	-9.64978e+006	-3.19571e+007	2.09579e+000	9611540	9649780	31957100	288703			28.9	0.5	114	-1238.8	476	-9.55547e+006	-9.65564e+006	-3.20371e+007	2.09579e+000	9555470	9655640	32037100	289942
477	-9.61083e+006	-9.64973e+006	-3.19576e+007	1.92080e+000	9610830	9649730	31957600	264604			30	0.5	114	-1119.7	477	-9.55087e+006	-9.65452e+006	-3.20372e+007	1.92080e+000	9550870	9654520	32037200	265724
478	-9.62466e+006	-9.66518e+006	-3.20070e+007	2.23238e+000	9624660	9665180	32007000	308477			30.3	0.5	112	-1371.86	478	-9.56665e+006	-9.67132e+006	-3.20900e+007	2.23238e+000	9566650	9671320	32090000	309848
479	-9.64907e+006	-9.68575e+006	-3.20666e+007	2.12045e+000	9649070	9685750	32066600	294122			28.1	0.5	110	-1431.33	479	-9.61066e+006	-9.69768e+006	-3.21538e+007	2.12045e+000	9610660	9697680	32153800	295553
480	-9.64701e+006	-9.68507e+006	-3.20659e+007	2.29456e+000	9647010	9685070	32065900	318253			29.3	0.5	110	-1561.26	480	-9.60362e+006	-9.69614e+006	-3.21545e+007	2.29456e+000	9603620	9696140	32154500	319814
481	-1.03295e+007	-1.03689e+007	-3.41780e+007	2.55416e+000	10329500	10368900	34178000	402725			121	0.5	30.3	1262.16	481	-1.02274e+007	-1.03340e+007	-3.41377e+007	2.55416e+000	10227400	10334000	34137700	401462
482	-1.00812e+007	-1.01015e+007	-3.32304e+007	1.85571e+000	10081200	10101500	33230400	276713			28.1	0.5	66.7	-380.244	482	-1.01356e+007	-1.03379e+007	-3.32163e+007	1.85571e+000	10135600	10337900	33216300	277094
483	-1.00690e+007	-1.00935e+007	-3.31887e+007	1.39632e+000	10069000	10093500	33188700	207697			27.6	0.5	68.1	-259.236	483	-1.01255e+007	-1.03429e+007	-3.31702e+007	1.39632e+000	10125500	10342900	33170200	207956
484	-1.00704e+007	-1.00964e+007	-3.31912e+007	1.27043e+000	10070400	10096400	33191200	189004			28.7	0.5	68.1	-298.094	484	-1.01299e+007	-1.03537e+007	-3.31771e+007	1.27043e+000	10129900	10353700	33177100	189302
485	-1.00814e+007	-1.01043e+007	-3.32283e+007	1.65620e+000	10081400	10104300	33228300	246940			29.3	0.5	66.9	-439.636	485	-1.01399e+007	-1.03525e+007	-3.32193e+007	1.65620e+000	10139900	10352500	33219300	247380
486	-1.00930e+007	-1.01094e+007	-3.32705e+007	1.94761e+000	10093000	10109400	33270500	291109			28.4	0.5	65.2	-493.261	486	-1.01459e+007	-1.03321e+007	-3.32643e+007	1.94761e+000	10145900	10332100	33264300	291602
487	-1.03647e+007	-1.04203e+007	-3.40701e+007	2.52272e+000	10364700	10420300	34070100	395685			89.2	0.5	28.1	9387.23	487	-1.02603e+007	-1.04191e+007	-3.36445e+007	2.52272e+000	10260300	10419100	33644500	386298
488	-1.03683e+007	-1.04324e+007	-3.40726e+007	2.40810e+000	10368300	10432400	34072600	377801			87.3	0.5	27.5	9493.92	488	-1.02615e+007	-1.04501e+007	-3.36184e+007	2.40810e+000	10261500	10450100	33618400	368307
489	-1.03562e+007	-1.04242e+007	-3.40318e+007	2.49649e+000	10356200	10424200	34031800	390744			87	0.5	28.8	10078	489	-1.02467e+007	-1.04421e+007	-3.35661e+007	2.49649e+000	10246700	10442100	33566100	380666
490	-1.03532e+007	-1.04114e+007	-3.40319e+007	2.30548e+000	10353200	10411400	34031900	360808			88.8	0.5	29.3	8712.02	490	-1.02470e+007	-1.04106e+007	-3.35991e+007	2.30548e+000	10247000	10410600	33599100	352096
491	-1.03681e+007	-1.04101e+007	-3.40944e+007	1.80246e+000	10368100	10410100	34094400	283073			91.5	0.5	27.8	5977.87	491	-1.02711e+007	-1.03889e+007	-3.37189e+007	1.80246e+000	10271100	10388900	33718900	277095
492	-1.03602e+007	-1.04046e+007	-3.40676e+007	2.24553e+000	10360200	10404600	34067600	352110			91.1	0.5	28.8	7555.68	492	-1.02618e+007	-1.03837e+007	-3.36862e+007	2.24553e+000	10261800	10383700	33686200	344554
493	-1.03569e+007	-1.03858e+007	-3.42200e+007	1.77818e+000	10356900	10385800	34220000	281099			36.1	0.5	28.2	1826.82	493	-1.02364e+007	-1.03324e+007	-3.41222e+007	1.77818e+000	10236400	10332400	34122200	279272
494	-1.03534e+007	-1.03834e+007	-3.42137e+007	1.36483e+000	10353400	10383400	34213700	215673			35	0.5	28.7	1311.5	494	-1.02323e+007	-1.03317e+007	-3.41235e+007	1.36483e+000	10232300	10331700	34123500	214362
495	-1.03599e+007	-1.03900e+007	-3.42341e+007	1.55606e+000	10359900	10390000	34234100	246186			34.1	0.5	27.9	1474.34	495	-1.02394e+007	-1.03388e+007	-3.41454e+007	1.55606e+000	10239400	10338800	34145400	244712
496	-1.01903e+007	-1.02178e+007	-3.36999e+007	1.49235e+000	10190300	10217800	33699900	228766			125	0.5	49.2	-137.191	496	-1.02183e+007	-1.02262e+007	-3.37061e+007	1.49235e+000	10218300	10226200	33706100	228904
497	-1.01829e+007	-1.02089e+007	-3.36708e+007	1.49701e+000	10182900	10208900	33670800	229087			124	0.5	50.4	-203.469	497	-1.02207e+007	-1.02216e+007	-3.36804e+007	1.49701e+000	10220700	10221600	33680400	229290
498	-1.01811e+007	-1.02060e+007	-3.36609e+007	1.18578e+000	10181100	10206000	33660900	181354			125	0.5	50.7	-136.928	498	-1.02184e+007	-1.02252e+007	-3.36673e+007	1.18578e+000	10218400	10225200	33667300	181491
499	-1.01891e+007	-1.02149e+007	-3.36893e+007	1.01006e+000	10189100	10214900	33689300	154740			126	0.5	49.6	-72.8013	499	-1.02242e+007	-1.02243e+007	-3.36921e+007	1.01006e+000	10224200	10224300	33692100	154813
500	-1.01999e+007	-1.02303e+007	-3.37415e+007	1.03452e+000	10199900	10230300	33741500	158973			126	0.5	47.6	-54.7914	500	-1.02139e+007	-1.02347e+007	-3.37454e+007	1.03452e+000	10213900	10234700	33745400	159027
501	-1.01981e+007	-1.02267e+007	-3.37283e+007	1.16405e+000	10198100	10226700	33728300	178741			127	0.5	48.1	-55.0661	501	-1.02189e+007	-1.02323e+007	-3.37305e+007	1.16405e+000	10218900	10232300	33730500	178796
502	-9.50863e+006	-9.52347e+006	-3.14683e+007	1.32162e+000	9508630	9523470	31468300	176619			98.4	0.5	128	1837.85	502	-9.46299e+006	-9.50578e+006	-3.12995e+007	1.32162e+000	9462990	9505780	31299500	174781
503	-9.51427e+006	-9.53133e+006	-3.14835e+007	1.60013e+000	9514270	9531330	31483500	214052			97.4	0.5	128	2401.25	503	-9.46581e+006	-9.51600e+006	-3.13008e+007	1.60013e+000	9465810	9516000	31300800	211650
504	-9.52269e+006	-9.53712e+006	-3.15122e+007	1.63572e+000	9522690	9537120	31512200	219206			98	0.5	127	2312.72	504	-9.47572e+006	-9.51598e+006	-3.13413e+007	1.63572e+000	9475720	9515980	31341300	216894
505	-1.03811e+007	-1.03917e+007	-3.42198e+007	1.40608e+000	10381100	10391700	34219800	222321			104	0.5	26.4	2434.47	505	-1.02893e+007	-1.03247e+007	-3.40377e+007	1.40608e+000	10289300	10324700	34037700	219887
506	-1.03749e+007	-1.03911e+007	-3.42235e+007	1.57757e+000	10374900	10391100	34223500	249474			106	0.5	26.7	2401.55	506	-1.02758e+007	-1.03284e+007	-3.40663e+007	1.57757e+000	10275800	10328400	34066300	247073
507	-1.03715e+007	-1.03864e+007	-3.42078e+007	1.37269e+000	10371500	10386400	34207800	216878			105	0.5	27.2	2187.44	507	-1.02726e+007	-1.03217e+007	-3.40424e+007	1.37269e+000	10272600	10321700	34042400	214691
508	-9.50642e+006	-9.58502e+006	-3.13977e+007	1.74993e+000	9506420	9585020	31397700	232991			75.7	0.5	127	5560.81	508	-9.43042e+006	-9.68554e+006	-3.09866e+007	1.74993e+000	9430420	9685540	30986600	227430
509	-9.50425e+006	-9.58228e+006	-3.13916e+007	1.40634e+000	9504250	9582280	31391600	187170			74.5	0.5	127	4483.81	509	-9.42755e+006	-9.68103e+006	-3.09794e+007	1.40634e+000	9427550	9681030	30979400	182686
510	-9.49525e+006	-9.57047e+006	-3.13666e+007	1.21210e+000	9495250	9570470	31366600	161055			75.3	0.5	129	3714.64	510	-9.42200e+006	-9.66794e+006	-3.09698e+007	1.21210e+000	9422000	9667940	30969800	157340
511	-9.49637e+006	-9.57128e+006	-3.13704e+007	1.41117e+000	9496370	9571280	31370400	187551			76.3	0.5	128	4338.94	511	-9.42282e+006	-9.66866e+006	-3.09724e+007	1.41117e+000	9422820	9668660	30972400	183212
512	-1.03789e+007	-1.04167e+007	-3.43241e+007	2.33464e+000	10378900	10416700	34324100	371288			127	0.5	24.7	1288.26	512	-1.02738e+007	-1.03797e+007	-3.42780e+007	2.33464e+000	10273800	10379700	34278000	370000
513	-1.03729e+007	-1.04108e+007	-3.43062e+007	1.64986e+000	10372900	10410800	34306200	262109			126	0.5	25.4	909.157	513	-1.02687e+007	-1.03741e+007	-3.42600e+007	1.64986e+000	10268700	10374100	34260000	261200
514	-1.04196e+007	-1.04827e+007	-3.42321e+007	1.22640e+000	10419600	10482700	34232100	194218			85.8	0.5	21.8	4784.34	514	-1.03178e+007	-1.05167e+007	-3.37821e+007	1.22640e+000	10317800	10516700	33782100	189434
515	-1.04111e+007	-1.04746e+007	-3.42056e+007	1.47733e+000	10411100	10474600	34205600	233594			86.1	0.5	22.8	5787.46	515	-1.03082e+007	-1.05060e+007	-3.37538e+007	1.47733e+000	10308200	10506000	33753800	227806
516	-9.49002e+006	-9.51710e+006	-3.15364e+007	1.52123e+000	9490020	9517100	31536400	204073			33.4	0.5	128	-150.924	516	-9.42280e+006	-9.50613e+006	-3.15588e+007	1.52123e+000	9422800	9506130	31558800	204224
517	-9.48447e+006	-9.51141e+006	-3.15187e+007	9.52712e-001	9484470	9511410	31518700	127662			32.5	0.5	129	-120.956	517	-9.41664e+006	-9.50116e+006	-3.15446e+007	9.52712e-001	9416640	9501160	31544600	127783
518	-9.49371e+006	-9.52019e+006	-3.15453e+007	1.86902e+000	9493710	9520190	31545300	250873			34.6	0.5	128	-81.2464	518	-9.42628e+006	-9.50749e+006	-3.15609e+007	1.86902e+000	9426280	9507490	31560900	250955
519	-1.04131e+007	-1.04538e+007	-3.42346e+007	1.22399e+000	10413100	10453800	34234600	193814			91.5	0.5	22.8	4050.29	519	-1.03196e+007	-1.04470e+007	-3.38592e+007	1.22399e+000	10319600	10447000	33859200	189764
520	-1.04165e+007	-1.04627e+007	-3.42395e+007	1.12434e+000	10416500	10462700	34239500	178098			90.3	0.5	22.5	3913.21	520	-1.03202e+007	-1.04660e+007	-3.38429e+007	1.12434e+000	10320200	10466000	33842900	174184
521	-1.04082e+007	-1.04536e+007	-3.42147e+007	1.04883e+000	10408200	10453600	34214700	165893			90.6	0.5	23.3	3609.89	521	-1.03121e+007	-1.04528e+007	-3.38229e+007	1.04883e+000	10312100	10452800	33822900	162283
522	-1.04235e+007	-1.04638e+007	-3.42672e+007	1.96591e+000	10423500	10463800	34267200	311888			91.7	0.5	21.8	6480.82	522	-1.03308e+007	-1.04588e+007	-3.38933e+007	1.96591e+000	10330800	10458800	33893300	305408
523	-1.04232e+007	-1.04568e+007	-3.42726e+007	2.05779e+000	10423200	10456800	34272600	326543			93.2	0.5	21.9	6413.06	523	-1.03330e+007	-1.04398e+007	-3.39213e+007	2.05779e+000	10333000	10439800	33921300	320130
524	-1.01146e+007	-1.01215e+007	-3.33469e+007	1.25733e+000	10114600	10121500	33346900	188779			131	0.5	61.9	72.4246	524	-1.01471e+007	-1.02874e+007	-3.33138e+007	1.25733e+000	10147100	10287400	33313800	188707
525	-1.01076e+007	-1.01167e+007	-3.33228e+007	1.08281e+000	10107600	10116700	33322800	162345			131	0.5	62.8	53.0371	525	-1.01417e+007	-1.02893e+007	-3.32896e+007	1.08281e+000	10141700	10289300	33289600	162292
526	-1.01225e+007	-1.01269e+007	-3.33737e+007	1.18067e+000	10122500	10126900	33373700	177551			131	0.5	61	62.7302	526	-1.01534e+007	-1.02844e+007	-3.33425e+007	1.18067e+000	10153400	10284400	33342500	177488
527	-9.48081e+006	-9.49491e+006	-3.13832e+007	8.96051e-001	9480810	9494910	31383200	119095			52.1	0.5	131	1185.54	527	-9.44004e+006	-9.49131e+006	-3.12201e+007	8.96051e-001	9440040	9491310	31220100	117910
528	-9.48795e+006	-9.50358e+006	-3.14037e+007	1.25730e+000	9487950	9503580	31403700	167332			52.7	0.5	130	1743.01	528	-9.44550e+006	-9.50104e+006	-3.12327e+007	1.25730e+000	9445500	9501040	31232700	165589
529	-9.49107e+006	-9.50285e+006	-3.14172e+007	1.14705e+000	9491070	9502850	31417200	152784			51.5	0.5	130	1466.38	529	-9.45025e+006	-9.49233e+006	-3.12609e+007	1.14705e+000	9450250	9492330	31260900	151317
530	-9.48286e+006	-9.49398e+006	-3.13925e+007	1.02014e+000	9482860	9493980	31392500	135664			51.2	0.5	131	1266.21	530	-9.44339e+006	-9.48463e+006	-3.12405e+007	1.02014e+000	9443390	9484630	31240500	134398
531	-9.47295e+006	-9.48632e+006	-3.13597e+007	8.22279e-001	9472950	9486320	31359700	109125			51.7	0.5	132	1064.82	531	-9.43296e+006	-9.48250e+006	-3.12000e+007	8.22279e-001	9432960	9482500	31200000	108060
532	-9.47147e+006	-9.48731e+006	-3.13526e+007	6.58515e-001	9471470	9487310	31352600	87354.4			52.5	0.5	132	896.795	532	-9.43029e+006	-9.48769e+006	-3.11839e+007	6.58515e-001	9430290	9487690	31183900	86457.6
533	-1.04268e+007	-1.05080e+007	-3.42363e+007	1.96281e+000	10426800	10508000	34236300	310982			71.7	0.5	20.9	8574.59	533	-1.03185e+007	-1.05744e+007	-3.37272e+007	1.96281e+000	10318500	10574400	33727200	302408
534	-9.82348e+006	-9.82427e+006	-3.24583e+007	9.15143e-001	9823480	9824270	32458300	130130			133	0.5	95.2	-365.641	534	-9.85623e+006	-9.92195e+006	-3.24905e+007	9.15143e-001	9856230	9921950	32490500	130496
535	-9.81828e+006	-9.82002e+006	-3.24462e+007	8.25422e-001	9818280	9820020	32446200	117283			133	0.5	95.6	-325.413	535	-9.85119e+006	-9.91350e+006	-3.24783e+007	8.25422e-001	9851190	9913500	32478300	117608
536	-9.82916e+006	-9.83000e+006	-3.24718e+007	8.02520e-001	9829160	9830000	32471800	114213			133	0.5	94.7	-298.576	536	-9.86149e+006	-9.93411e+006	-3.24998e+007	8.02520e-001	9861490	9934110	32499800	114512
537	-9.81098e+006	-9.81411e+006	-3.24293e+007	1.12700e+000	9810980	9814110	32429300	159963			132	0.5	96.3	-484.452	537	-9.84499e+006	-9.89975e+006	-3.24667e+007	1.12700e+000	9844990	9899750	32466700	160448
538	-9.81330e+006	-9.81640e+006	-3.24363e+007	1.05886e+000	9813300	9816400	32436300	150357			132	0.5	96.1	-468.46	538	-9.84799e+006	-9.90391e+006	-3.24749e+007	1.05886e+000	9847990	9903910	32474900	150825
539	-1.04638e+007	-1.05354e+007	-3.43603e+007	2.24221e+000	10463800	10535400	34360300	357799			79	0.5	16.7	9219.26	539	-1.03619e+007	-1.05957e+007	-3.38835e+007	2.24221e+000	10361900	10595700	33883500	348579
540	-1.04562e+007	-1.05298e+007	-3.43346e+007	2.52118e+000	10456200	10529800	34334600	401721			78.5	0.5	17.6	10579.9	540	-1.03520e+007	-1.05909e+007	-3.38476e+007	2.52118e+000	10352000	10590900	33847600	391141
541	-1.04471e+007	-1.05226e+007	-3.43046e+007	2.16358e+000	10447100	10522600	34304600	344144			78.4	0.5	18.6	9172.81	541	-1.03419e+007	-1.05856e+007	-3.38119e+007	2.16358e+000	10341900	10585600	33811900	334971
542	-1.04517e+007	-1.04909e+007	-3.45547e+007	7.49542e-001	10451700	10490900	34554700	120816			134	0.5	16	433.436	542	-1.03325e+007	-1.04504e+007	-3.45082e+007	7.49542e-001	10332500	10450400	34508200	120383
543	-1.04570e+007	-1.04963e+007	-3.45714e+007	4.52727e-001	10457000	10496300	34571400	73044.4			134	0.5	15.4	266.686	543	-1.03366e+007	-1.04553e+007	-3.45239e+007	4.52727e-001	10336600	10455300	34523900	72777.8
544	-1.04571e+007	-1.04959e+007	-3.45697e+007	5.19471e-001	10457100	10495900	34569700	83805.3			133	0.5	15.4	311.675	544	-1.03373e+007	-1.04546e+007	-3.45209e+007	5.19471e-001	10337300	10454600	34520900	83493.6
545	-1.04512e+007	-1.04900e+007	-3.45513e+007	8.10388e-001	10451200	10490000	34551300	130599			133	0.5	16.1	481.297	545	-1.03323e+007	-1.04491e+007	-3.45030e+007	8.10388e-001	10332300	10449100	34503000	130117
546	-1.04456e+007	-1.04857e+007	-3.45393e+007	9.53678e-001	10445600	10485700	34539300	153581			135	0.5	16.7	528.806	546	-1.03273e+007	-1.04460e+007	-3.44953e+007	9.53678e-001	10327300	10446000	34495300	153052
547	-1.04542e+007	-1.04939e+007	-3.45645e+007	9.53967e-001	10454200	10493900	34564500	153854			135	0.5	15.7	543.333	547	-1.03343e+007	-1.04535e+007	-3.45191e+007	9.53967e-001	10334300	10453500	34519100	153310
548	-1.04620e+007	-1.04831e+007	-3.45124e+007	1.44363e+000	10462000	10483100	34512400	232170			32.5	0.5	16.9	1901.34	548	-1.03439e+007	-1.04224e+007	-3.43827e+007	1.44363e+000	10343900	10422400	34382700	230269
549	-1.04733e+007	-1.04933e+007	-3.45429e+007	1.35495e+000	10473300	10493300	34542900	218298			32.5	0.5	15.7	1837.91	549	-1.03558e+007	-1.04318e+007	-3.44088e+007	1.35495e+000	10355800	10431800	34408800	216460
550	-1.04745e+007	-1.04959e+007	-3.45522e+007	1.35981e+000	10474500	10495900	34552200	219196			31.4	0.5	15.4	1777.82	550	-1.03548e+007	-1.04352e+007	-3.44240e+007	1.35981e+000	10354800	10435200	34424000	217418
551	-9.42756e+006	-9.45099e+006	-3.13287e+007	9.46555e-001	9427560	9450990	31328700	125310			31.3	0.5	136	-80.1268	551	-9.36353e+006	-9.44027e+006	-3.13489e+007	9.46555e-001	9363530	9440270	31348900	125390
552	-9.44476e+006	-9.47481e+006	-3.14088e+007	1.58242e+000	9444760	9474810	31408800	210551			134	0.5	134	-670.425	552	-9.36583e+006	-9.47118e+006	-3.14729e+007	1.58242e+000	9365830	9471180	31472900	211221
553	-9.45566e+006	-9.48590e+006	-3.14432e+007	1.31286e+000	9455660	9485900	31443200	175069			135	0.5	133	-569.106	553	-9.37773e+006	-9.48276e+006	-3.15083e+007	1.31286e+000	9377730	9482760	31508300	175638
554	-9.45140e+006	-9.48149e+006	-3.14295e+007	1.83133e+000	9451400	9481490	31429500	243992			133	0.5	133	-749.292	554	-9.37303e+006	-9.47753e+006	-3.14917e+007	1.83133e+000	9373030	9477530	31491700	244742
555	-9.43465e+006	-9.46445e+006	-3.13766e+007	9.71493e-001	9434650	9464450	31376600	128997			134	0.5	135	-396.587	555	-9.35472e+006	-9.46017e+006	-3.14390e+007	9.71493e-001	9354720	9460170	31439000	129394
556	-9.44023e+006	-9.46991e+006	-3.13933e+007	1.05981e+000	9440230	9469910	31393300	140875			133	0.5	135	-421.394	556	-9.36078e+006	-9.46539e+006	-3.14543e+007	1.05981e+000	9360780	9465390	31454300	141296
557	-1.04182e+007	-1.04528e+007	-3.44325e+007	1.47582e+000	10418200	10452800	34432500	236207			14.4	0.5	21	957.517	557	-1.02927e+007	-1.04090e+007	-3.43788e+007	1.47582e+000	10292700	10409000	34378800	235250
558	-1.04155e+007	-1.04495e+007	-3.44215e+007	1.72334e+000	10415500	10449500	34421500	275648			15.3	0.5	21.5	1136.52	558	-1.02912e+007	-1.04056e+007	-3.43664e+007	1.72334e+000	10291200	10405600	34366400	274512
559	-1.04985e+007	-1.05118e+007	-3.45257e+007	2.00812e+000	10498500	10511800	34525700	323331			100	0.5	13.6	5024.9	559	-1.04211e+007	-1.04708e+007	-3.42504e+007	2.00812e+000	10421100	10470800	34250400	318306
560	-1.04906e+007	-1.05021e+007	-3.45028e+007	2.23114e+000	10490600	10502100	34502800	358754			101	0.5	14.7	5431.76	560	-1.04142e+007	-1.04572e+007	-3.42356e+007	2.23114e+000	10414200	10457200	34235600	353323
561	-1.04805e+007	-1.04906e+007	-3.44732e+007	2.18214e+000	10480500	10490600	34473200	350265			101	0.5	15.8	5231.19	561	-1.04044e+007	-1.04424e+007	-3.42105e+007	2.18214e+000	10404400	10442400	34210500	345034
562	-1.04914e+007	-1.05583e+007	-3.44500e+007	2.03505e+000	10491400	10558300	34450000	326429			70	0.5	13.7	8172.45	562	-1.03910e+007	-1.06113e+007	-3.39866e+007	2.03505e+000	10391000	10611300	33986600	318256
563	-1.04819e+007	-1.05513e+007	-3.44181e+007	2.58522e+000	10481900	10551300	34418100	413919			70.8	0.5	14.8	10518.5	563	-1.03804e+007	-1.06069e+007	-3.39478e+007	2.58522e+000	10380400	10606900	33947800	403401
564	-1.04710e+007	-1.05422e+007	-3.43828e+007	2.36247e+000	10471000	10542200	34382800	377483			71.3	0.5	15.9	9761.58	564	-1.03682e+007	-1.06007e+007	-3.39043e+007	2.36247e+000	10368200	10600700	33904300	367722
565	-1.04995e+007	-1.05202e+007	-3.45210e+007	2.05482e+000	10499500	10520200	34521000	330789			51	0.5	13.8	5656.35	565	-1.04150e+007	-1.04788e+007	-3.42174e+007	2.05482e+000	10415000	10478800	34217400	325132
566	-1.04912e+007	-1.05108e+007	-3.44965e+007	2.38859e+000	10491200	10510800	34496500	383967			50.7	0.5	14.8	6461.16	566	-1.04075e+007	-1.04667e+007	-3.41985e+007	2.38859e+000	10407500	10466700	34198500	377505
567	-1.04807e+007	-1.04998e+007	-3.44647e+007	2.23332e+000	10480700	10499800	34464700	358340			50.7	0.5	16	6003.92	567	-1.03969e+007	-1.04532e+007	-3.41687e+007	2.23332e+000	10396900	10453200	34168700	352336
568	-1.03181e+007	-1.03513e+007	-3.41178e+007	1.46433e+000	10318100	10351300	34117800	230086			14.1	0.5	33.3	619.3	568	-1.02389e+007	-1.03232e+007	-3.40820e+007	1.46433e+000	10238900	10323200	34082000	229467
569	-1.03251e+007	-1.03589e+007	-3.41416e+007	1.18312e+000	10325100	10358900	34141600	186160			13.7	0.5	32.3	520.799	569	-1.02412e+007	-1.03293e+007	-3.41046e+007	1.18312e+000	10241200	10329300	34104600	185639
570	-1.03089e+007	-1.03418e+007	-3.40880e+007	1.31935e+000	10308900	10341800	34088000	206943			14.1	0.5	34.4	525.527	570	-1.02353e+007	-1.03155e+007	-3.40541e+007	1.31935e+000	10235300	10315500	34054100	206417
571	-1.02285e+007	-1.02516e+007	-3.37998e+007	1.45242e+000	10228500	10251600	33799800	223986			14.2	0.5	45.2	298.59	571	-1.02288e+007	-1.02459e+007	-3.37762e+007	1.45242e+000	10228800	10245900	33776200	223687
572	-1.02338e+007	-1.02581e+007	-3.38209e+007	1.11669e+000	10233800	10258100	33820900	172425			13.9	0.5	44.3	245.401	572	-1.02270e+007	-1.02505e+007	-3.37968e+007	1.11669e+000	10227000	10250500	33796800	172179
573	-1.02197e+007	-1.02421e+007	-3.37697e+007	1.31562e+000	10219700	10242100	33769700	202528			14.1	0.5	46.3	268.315	573	-1.02294e+007	-1.02384e+007	-3.37448e+007	1.31562e+000	10229400	10238400	33744800	202259
574	-1.01473e+007	-1.01505e+007	-3.34678e+007	1.61648e+000	10147300	10150500	33467800	244446			14.2	0.5	57.3	228.206	574	-1.01688e+007	-1.02553e+007	-3.34344e+007	1.61648e+000	10168800	10255300	33434400	244218
575	-1.01530e+007	-1.01579e+007	-3.34922e+007	1.29651e+000	10153000	10157900	33492200	196343			14	0.5	56.4	190.94	575	-1.01743e+007	-1.02530e+007	-3.34594e+007	1.29651e+000	10174300	10253000	33459400	196152
576	-1.01390e+007	-1.01408e+007	-3.34366e+007	1.41905e+000	10139000	10140800	33436600	214192			14.2	0.5	58.5	211.163	576	-1.01609e+007	-1.02570e+007	-3.34007e+007	1.41905e+000	10160900	10257000	33400700	213981
577	-9.71274e+006	-9.73034e+006	-3.21851e+007	1.54619e+000	9712740	9730340	32185100	216114			14.3	0.5	105	-820.985	577	-9.74380e+006	-9.75237e+006	-3.22441e+007	1.54619e+000	9743800	9752370	32244100	216935
578	-9.72268e+006	-9.73895e+006	-3.22104e+007	1.23107e+000	9722680	9738950	32210400	172344			14	0.5	105	-623.231	578	-9.75944e+006	-9.76141e+006	-3.22655e+007	1.23107e+000	9759440	9761410	32265500	172967
579	-9.70058e+006	-9.71993e+006	-3.21548e+007	1.42826e+000	9700580	9719930	32154800	199249			14.3	0.5	107	-777.036	579	-9.72473e+006	-9.74094e+006	-3.22165e+007	1.42826e+000	9724730	9740940	32216500	200026
580	-1.05061e+007	-1.05106e+007	-3.45806e+007	1.66189e+000	10506100	10510600	34580600	268385			40.6	0.5	13.2	3183.3	580	-1.04155e+007	-1.04392e+007	-3.43797e+007	1.66189e+000	10415500	10439200	34379700	265202
581	-1.05032e+007	-1.05107e+007	-3.45838e+007	1.56363e+000	10503200	10510700	34583800	252555			39.2	0.5	13.2	2852.6	581	-1.04066e+007	-1.04406e+007	-3.43941e+007	1.56363e+000	10406600	10440600	34394100	249702
582	-1.04936e+007	-1.05014e+007	-3.45556e+007	1.72624e+000	10493600	10501400	34555600	278362			39.6	0.5	14.3	3136.01	582	-1.03976e+007	-1.04316e+007	-3.43665e+007	1.72624e+000	10397600	10431600	34366500	275226
583	-1.04968e+007	-1.05008e+007	-3.45501e+007	2.04671e+000	10496800	10500800	34550100	329947			41.2	0.5	14.3	3980.76	583	-1.04067e+007	-1.04287e+007	-3.43456e+007	2.04671e+000	10406700	10428700	34345600	325966
584	-1.05108e+007	-1.05130e+007	-3.45857e+007	1.39133e+000	10510800	10513000	34585700	224764			41.7	0.5	12.8	2777.12	584	-1.04257e+007	-1.04406e+007	-3.43749e+007	1.39133e+000	10425700	10440600	34374900	221987
585	-1.05172e+007	-1.05188e+007	-3.46029e+007	9.75998e-001	10517200	10518800	34602900	157827			42.1	0.5	12.1	2026.82	585	-1.04343e+007	-1.04446e+007	-3.43828e+007	9.75998e-001	10434300	10444600	34382800	155801
586	-1.05258e+007	-1.05281e+007	-3.46325e+007	9.33748e-001	10525800	10528100	34632500	151254			41.4	0.5	11.1	1886.42	586	-1.04419e+007	-1.04553e+007	-3.44191e+007	9.33748e-001	10441900	10455300	34419100	149367
587	-1.00924e+007	-1.01067e+007	-3.32709e+007	7.05455e-001	10092400	10106700	33270900	105444			128	0.5	64.8	-3.92433	587	-1.01332e+007	-1.03046e+007	-3.32399e+007	7.05455e-001	10133200	10304600	33239900	105448
588	-1.00990e+007	-1.01115e+007	-3.32931e+007	7.28810e-001	10099000	10111500	33293100	109079			129	0.5	64	8.31201	588	-1.01375e+007	-1.03004e+007	-3.32616e+007	7.28810e-001	10137500	10300400	33261600	109070
589	-1.00963e+007	-1.01105e+007	-3.32832e+007	9.20806e-001	10096300	10110500	33283200	137734			128	0.5	64.4	-22.9209	589	-1.01376e+007	-1.03081e+007	-3.32545e+007	9.20806e-001	10137600	10308100	33254500	137757
590	-1.02364e+007	-1.02670e+007	-3.38546e+007	6.31451e-001	10236400	10267000	33854600	97688.7			98.8	0.5	40.6	698.836	590	-1.00638e+007	-1.02002e+007	-3.37543e+007	6.31451e-001	10063800	10200200	33754300	96989.9
591	-1.02457e+007	-1.02707e+007	-3.38608e+007	6.51862e-001	10245700	10270700	33860800	100890			98.2	0.5	40.1	861.023	591	-1.00771e+007	-1.01988e+007	-3.37354e+007	6.51862e-001	10077100	10198800	33735400	100029
592	-1.02349e+007	-1.02634e+007	-3.38415e+007	6.39308e-001	10234900	10263400	33841500	98829.7			98.1	0.5	40.8	772.236	592	-1.00587e+007	-1.01930e+007	-3.37301e+007	6.39308e-001	10058700	10193000	33730100	98057.4
593	-1.02447e+007	-1.02900e+007	-3.39405e+007	1.02137e+000	10244700	10290000	33940500	158791			37.8	0.5	39.9	280.853	593	-1.01192e+007	-1.02563e+007	-3.39283e+007	1.02137e+000	10119200	10256300	33928300	158510
594	-1.02466e+007	-1.02919e+007	-3.39464e+007	7.12025e-001	10246600	10291900	33946400	110736			36.8	0.5	39.7	194.47	594	-1.01265e+007	-1.02594e+007	-3.39336e+007	7.12025e-001	10126500	10259400	33933600	110542
595	-1.02406e+007	-1.02870e+007	-3.39325e+007	5.36054e-001	10240600	10287000	33932500	83299			36.6	0.5	40.4	112.621	595	-1.01223e+007	-1.02566e+007	-3.39266e+007	5.36054e-001	10122300	10256600	33926600	83186.3
596	-1.02379e+007	-1.02836e+007	-3.39211e+007	9.71304e-001	10237900	10283600	33921100	150833			37.4	0.5	40.7	189.238	596	-1.01152e+007	-1.02527e+007	-3.39176e+007	9.71304e-001	10115200	10252700	33917600	150644
597	-1.02113e+007	-1.02581e+007	-3.38434e+007	1.03433e+000	10211300	10258100	33843400	159880			35.8	0.5	44.1	-82.7289	597	-1.01147e+007	-1.02403e+007	-3.38673e+007	1.03433e+000	10114700	10240300	33867300	159962
598	-1.02086e+007	-1.02570e+007	-3.38417e+007	1.13169e+000	10208600	10257000	33841700	174908			36.8	0.5	44	-86.9799	598	-1.01036e+007	-1.02374e+007	-3.38665e+007	1.13169e+000	10103600	10237400	33866500	174995
599	-1.02177e+007	-1.02640e+007	-3.38614e+007	9.53341e-001	10217700	10264000	33861400	147519			36.2	0.5	43.3	-19.241	599	-1.01123e+007	-1.02427e+007	-3.38798e+007	9.53341e-001	10112300	10242700	33879800	147538
600	-1.02999e+007	-1.03721e+007	-3.38536e+007	9.71826e-001	10299900	10372100	33853600	150519			87.3	0.5	34.9	4112.35	600	-1.01786e+007	-1.03627e+007	-3.33673e+007	9.71826e-001	10178600	10362700	33367300	146407
601	-1.02939e+007	-1.03714e+007	-3.38298e+007	9.22034e-001	10293900	10371400	33829800	142615			86.8	0.5	35.4	4048.63	601	-1.01692e+007	-1.03681e+007	-3.33236e+007	9.22034e-001	10169200	10368100	33323600	138566
602	-1.02893e+007	-1.03608e+007	-3.38215e+007	7.90551e-001	10289300	10360800	33821500	122209			87.5	0.5	35.9	3331.68	602	-1.01667e+007	-1.03430e+007	-3.33381e+007	7.90551e-001	10166700	10343000	33338100	118877
603	-9.98311e+006	-1.00254e+007	-3.29056e+007	1.12908e+000	9983110	10025400	32905600	165115			33.4	0.5	79	-704.148	603	-1.00694e+007	-1.03589e+007	-3.29247e+007	1.12908e+000	10069400	10358900	32924700	165819
604	-9.99152e+006	-1.00369e+007	-3.29284e+007	1.17273e+000	9991520	10036900	32928400	171744			34	0.5	78.2	-763.477	604	-1.00817e+007	-1.03860e+007	-3.29480e+007	1.17273e+000	10081700	10386000	32948000	172507
605	-9.99076e+006	-1.00343e+007	-3.29279e+007	1.13148e+000	9990760	10034300	32927900	165694			33	0.5	78.1	-657.218	605	-1.00764e+007	-1.03707e+007	-3.29414e+007	1.13148e+000	10076400	10370700	32941400	166351
606	-1.02539e+007	-1.02984e+007	-3.39655e+007	9.20224e-001	10253900	10298400	33965500	143279			118	0.5	38.9	116.688	606	-1.01681e+007	-1.02771e+007	-3.39642e+007	9.20224e-001	10168100	10277100	33964200	143163
607	-1.02475e+007	-1.02922e+007	-3.39467e+007	9.19949e-001	10247500	10292200	33946700	143077			118	0.5	39.6	80.7407	607	-1.01613e+007	-1.02719e+007	-3.39499e+007	9.19949e-001	10161300	10271900	33949900	142996
608	-1.02469e+007	-1.02914e+007	-3.39439e+007	7.79273e-001	10246900	10291400	33943900	121178			118	0.5	39.7	58.902	608	-1.01666e+007	-1.02726e+007	-3.39476e+007	7.79273e-001	10166600	10272600	33947600	121119
609	-1.01375e+007	-1.01470e+007	-3.34631e+007	1.37324e+000	10137500	10147000	33463100	207589			30	0.5	58.5	-473.336	609	-1.01822e+007	-1.02611e+007	-3.34835e+007	1.37324e+000	10182200	10261100	33483500	208062
610	-1.01434e+007	-1.01557e+007	-3.34930e+007	1.57265e+000	10143400	10155700	33493000	238152			29.6	0.5	57.4	-484.313	610	-1.01859e+007	-1.02477e+007	-3.35122e+007	1.57265e+000	10185900	10247700	33512200	238637
611	-1.01884e+007	-1.02076e+007	-3.36601e+007	6.41260e-001	10188400	10207600	33660100	98076.8			92.4	0.5	46	1138.86	611	-9.95049e+006	-1.01082e+007	-3.34917e+007	6.41260e-001	9950490	10108200	33491700	96937.9
612	-1.02015e+007	-1.02105e+007	-3.36588e+007	7.09083e-001	10201500	10210500	33658800	108454			91.9	0.5	45.4	1543.83	612	-9.98087e+006	-1.01034e+007	-3.34415e+007	7.09083e-001	9980870	10103400	33441500	106911
613	-1.01871e+007	-1.02022e+007	-3.36394e+007	7.03597e-001	10187100	10202200	33639400	107483			91.8	0.5	46.3	1433.11	613	-9.94614e+006	-1.00948e+007	-3.34412e+007	7.03597e-001	9946140	10094800	33441200	106050
614	-1.00301e+007	-1.01013e+007	-3.30218e+007	1.46848e+000	10030100	10101300	33021800	216351			108	0.5	76.2	-1859.86	614	-1.01665e+007	-1.05917e+007	-3.30887e+007	1.46848e+000	10166500	10591700	33088700	218211
615	-1.00372e+007	-1.01077e+007	-3.30444e+007	1.08645e+000	10037200	10107700	33044400	160285			109	0.5	75.1	-1263.6	615	-1.01699e+007	-1.05945e+007	-3.30997e+007	1.08645e+000	10169900	10594500	33099700	161549
616	-9.99940e+006	-1.00372e+007	-3.29604e+007	1.18680e+000	9999400	10037200	32960400	174128			29.4	0.5	76.5	-395.833	616	-1.00710e+007	-1.03397e+007	-3.29505e+007	1.18680e+000	10071000	10339700	32950500	174524
617	-1.00056e+007	-1.00475e+007	-3.29755e+007	1.73876e+000	10005600	10047500	32975500	255359			30.5	0.5	76.1	-689.957	617	-1.00825e+007	-1.03671e+007	-3.29701e+007	1.73876e+000	10082500	10367100	32970100	256049
618	-1.00113e+007	-1.00510e+007	-3.29951e+007	1.31527e+000	10011300	10051000	32995100	193390			29.8	0.5	75.3	-441.459	618	-1.00837e+007	-1.03576e+007	-3.29847e+007	1.31527e+000	10083700	10357600	32984700	193832
619	-1.01102e+007	-1.01304e+007	-3.34226e+007	1.26740e+000	10110200	10130400	33422600	191100			44.1	0.5	62.9	-2323.43	619	-1.02236e+007	-1.03109e+007	-3.36028e+007	1.26740e+000	10223600	10310900	33602800	193423
620	-1.01037e+007	-1.01375e+007	-3.34581e+007	1.32923e+000	10103700	10137500	33458100	200818			44.8	0.5	61.8	-2511.44	620	-1.02224e+007	-1.02567e+007	-3.36522e+007	1.32923e+000	10222400	10256700	33652200	203330
621	-1.01076e+007	-1.01345e+007	-3.34420e+007	1.31571e+000	10107600	10134500	33442000	198600			43.7	0.5	62	-2245.16	621	-1.02171e+007	-1.02745e+007	-3.36129e+007	1.31571e+000	10217100	10274500	33612900	200845
622	-9.79632e+006	-9.81405e+006	-3.24437e+007	1.37720e+000	9796320	9814050	32443700	195616			27.4	0.5	96.4	-1017.65	622	-9.85216e+006	-9.87650e+006	-3.25193e+007	1.37720e+000	9852160	9876500	32519300	196633
623	-9.78281e+006	-9.80263e+006	-3.24105e+007	1.16732e+000	9782810	9802630	32410500	165460			27	0.5	97.5	-854.38	623	-9.83800e+006	-9.85058e+006	-3.24873e+007	1.16732e+000	9838000	9850580	32487300	166314
624	-9.78429e+006	-9.80495e+006	-3.24185e+007	1.43399e+000	9784290	9804950	32418500	203357			27.9	0.5	97.4	-1099.42	624	-9.84095e+006	-9.85029e+006	-3.24997e+007	1.43399e+000	9840950	9850290	32499700	204456
625	-1.01120e+007	-1.01195e+007	-3.33384e+007	1.43288e+000	10112000	10119500	33338400	215028			27.4	0.5	62.7	-321.234	625	-1.01564e+007	-1.03043e+007	-3.33350e+007	1.43288e+000	10156400	10304300	33335000	215350
626	-1.01159e+007	-1.01230e+007	-3.33508e+007	1.49863e+000	10115900	10123000	33350800	225062			28.5	0.5	62.4	-409.385	626	-1.01612e+007	-1.03052e+007	-3.33535e+007	1.49863e+000	10161200	10305200	33353500	225472
627	-9.67459e+006	-9.79011e+006	-3.18799e+007	5.46233e-001	9674590	9790110	31879900	75024.1			66	0.5	104	2956.86	627	-9.50753e+006	-9.76899e+006	-3.12183e+007	5.46233e-001	9507530	9768990	31218300	72067.2
628	-9.67017e+006	-9.79901e+006	-3.18530e+007	5.29736e-001	9670170	9799010	31853000	72647.3			66.7	0.5	104	3027.6	628	-9.49934e+006	-9.80521e+006	-3.11486e+007	5.29736e-001	9499340	9805210	31148600	69619.7
629	-9.67491e+006	-9.80307e+006	-3.18683e+007	4.95052e-001	9674910	9803070	31868300	67955.7			66.5	0.5	103	2862.35	629	-9.49905e+006	-9.79414e+006	-3.11585e+007	4.95052e-001	9499050	9794140	31158500	65093.3
630	-9.67407e+006	-9.80109e+006	-3.25130e+007	1.92856e+000	9674070	9801090	32513000	274751			52.7	0.5	96.2	-4160.03	630	-9.40063e+006	-9.80627e+006	-3.28076e+007	1.92856e+000	9400630	9806270	32807600	278911
631	-1.01110e+007	-1.01187e+007	-3.33349e+007	1.39019e+000	10111000	10118700	33334900	208579			26.3	0.5	62.7	-249.92	631	-1.01535e+007	-1.03007e+007	-3.33268e+007	1.39019e+000	10153500	10300700	33326800	208829
632	-1.01608e+007	-1.01769e+007	-3.35620e+007	8.17499e-001	10160800	10176900	33562000	124305			124	0.5	54.5	-131.275	632	-1.01993e+007	-1.02477e+007	-3.35669e+007	8.17499e-001	10199300	10247700	33566900	124436
633	-1.01575e+007	-1.01714e+007	-3.35431e+007	8.09834e-001	10157500	10171400	33543100	123003			124	0.5	55.2	-163.198	633	-1.01970e+007	-1.02540e+007	-3.35512e+007	8.09834e-001	10197000	10254000	33551200	123166
634	-1.01561e+007	-1.01702e+007	-3.35393e+007	7.31446e-001	10156100	10170200	33539300	111071			125	0.5	55.3	-116.514	634	-1.01950e+007	-1.02547e+007	-3.35422e+007	7.31446e-001	10195000	10254700	33542200	111188
635	-1.00273e+007	-1.01603e+007	-3.36281e+007	1.22313e+000	10027300	10160300	33628100	186468			52.3	0.5	56.1	-2781.36	635	-9.76448e+006	-1.01691e+007	-3.39264e+007	1.22313e+000	9764480	10169100	33926400	189249
636	-1.00257e+007	-1.01578e+007	-3.36192e+007	1.15152e+000	10025700	10157800	33619200	175459			51.8	0.5	57	-2990.68	636	-9.81121e+006	-1.01857e+007	-3.39476e+007	1.15152e+000	9811210	10185700	33947600	178450
637	-1.00112e+007	-1.01541e+007	-3.36186e+007	1.46167e+000	10011200	10154100	33618600	222682			53.1	0.5	56.6	-3575.02	637	-9.72760e+006	-1.01632e+007	-3.39393e+007	1.46167e+000	9727600	10163200	33939300	226257
638	-9.69458e+006	-9.75463e+006	-3.19971e+007	8.70193e-001	9694580	9754630	31997100	120320			63.8	0.5	102	3561.88	638	-9.54481e+006	-9.62057e+006	-3.15191e+007	8.70193e-001	9544810	9620570	31519100	116758
639	-9.52256e+006	-9.55233e+006	-3.16478e+007	1.78487e+000	9522560	9552330	31647800	241136			125	0.5	125	-583.918	639	-9.44928e+006	-9.54690e+006	-3.16989e+007	1.78487e+000	9449280	9546900	31698900	241720
640	-9.51479e+006	-9.54430e+006	-3.16228e+007	1.75668e+000	9514790	9544300	31622800	236952			126	0.5	126	-593.899	640	-9.44127e+006	-9.53917e+006	-3.16753e+007	1.75668e+000	9441270	9539170	31675300	237546
641	-9.52160e+006	-9.55120e+006	-3.16442e+007	1.06203e+000	9521600	9551200	31644200	143448			127	0.5	125	-386.35	641	-9.44948e+006	-9.54712e+006	-3.16996e+007	1.06203e+000	9449480	9547120	31699600	143834
642	-9.52700e+006	-9.55720e+006	-3.16633e+007	1.08026e+000	9527000	9557200	31663300	146086			126	0.5	125	-396.544	642	-9.45538e+006	-9.55331e+006	-3.17190e+007	1.08026e+000	9455380	9553310	31719000	146483
643	-9.53277e+006	-9.53807e+006	-3.15793e+007	8.43692e-001	9532770	9538070	31579300	113522			104	0.5	125	675.401	643	-9.47848e+006	-9.50278e+006	-3.14894e+007	8.43692e-001	9478480	9502780	31489400	112846
644	-9.52706e+006	-9.53046e+006	-3.15539e+007	7.00579e-001	9527060	9530460	31553900	94115.2			104	0.5	126	604.382	644	-9.47651e+006	-9.49406e+006	-3.14557e+007	7.00579e-001	9476510	9494060	31455700	93510.9
645	-9.52705e+006	-9.53209e+006	-3.15606e+007	7.87316e-001	9527050	9532090	31560600	105810			105	0.5	126	615.698	645	-9.47288e+006	-9.49736e+006	-3.14729e+007	7.87316e-001	9472880	9497360	31472900	105195
646	-1.01084e+007	-1.01494e+007	-3.32938e+007	6.58530e-001	10108400	10149400	33293800	98597.6			46.9	0.5	68.4	-1545.97	646	-1.02718e+007	-1.06221e+007	-3.34886e+007	6.58530e-001	10271800	10622100	33488600	100144
647	-1.01125e+007	-1.01419e+007	-3.33178e+007	7.58399e-001	10112500	10141900	33317800	113699			46.7	0.5	67.5	-1770.82	647	-1.02673e+007	-1.05743e+007	-3.35180e+007	7.58399e-001	10267300	10574300	33518000	115470
648	-1.01062e+007	-1.01451e+007	-3.32891e+007	7.84793e-001	10106200	10145100	33289100	117466			46.1	0.5	68.2	-1707.79	648	-1.02607e+007	-1.05979e+007	-3.34675e+007	7.84793e-001	10260700	10597900	33467500	119174
649	-9.70039e+006	-9.85089e+006	-3.19246e+007	2.34746e+000	9700390	9850890	31924600	323472			82.7	0.5	97.9	17479.4	649	-9.45525e+006	-9.74957e+006	-3.10241e+007	2.34746e+000	9455250	9749570	31024100	305993
650	-9.70434e+006	-9.83732e+006	-3.19543e+007	2.14391e+000	9704340	9837320	31954300	295910			83	0.5	96.8	16062.8	650	-9.44440e+006	-9.66929e+006	-3.10600e+007	2.14391e+000	9444400	9669290	31060000	279847
651	-9.68875e+006	-9.91962e+006	-3.18083e+007	1.85857e+000	9688750	9919620	31808300	254499			81.1	0.5	96.7	18192.6	651	-9.38499e+006	-9.89072e+006	-3.05958e+007	1.85857e+000	9384990	9890720	30595800	236307
652	-9.68091e+006	-9.91862e+006	-3.17773e+007	1.74115e+000	9680910	9918620	31777300	237976			80.7	0.5	97.6	17298.7	652	-9.37966e+006	-9.92638e+006	-3.05383e+007	1.74115e+000	9379660	9926380	30538300	220677
653	-9.49350e+006	-9.49853e+006	-3.14314e+007	8.73667e-001	9493500	9498530	31431400	116466			49.4	0.5	130	937.387	653	-9.45667e+006	-9.47709e+006	-3.13023e+007	8.73667e-001	9456670	9477090	31302300	115528
654	-9.50158e+006	-9.50557e+006	-3.14574e+007	1.13485e+000	9501580	9505570	31457400	151533			49.4	0.5	129	1217.04	654	-9.46395e+006	-9.48010e+006	-3.13291e+007	1.13485e+000	9463950	9480100	31329100	150316
655	-9.49781e+006	-9.50014e+006	-3.14474e+007	1.16777e+000	9497810	9500140	31447400	155826			48.5	0.5	130	1148.76	655	-9.46248e+006	-9.47286e+006	-3.13303e+007	1.16777e+000	9462480	9472860	31330300	154677
656	-1.00834e+007	-1.04305e+007	-3.29103e+007	1.04209e+000	10083400	10430500	32910300	153024			76.8	0.5	51.1	13183	656	-9.74443e+006	-1.06079e+007	-3.13476e+007	1.04209e+000	9744430	10607900	31347600	139841
657	-1.00870e+007	-1.04081e+007	-3.29473e+007	1.29423e+000	10087000	10408100	32947300	190413			78	0.5	51.2	15573.4	657	-9.75972e+006	-1.05473e+007	-3.14707e+007	1.29423e+000	9759720	10547300	31470700	174840
658	-1.00938e+007	-1.04137e+007	-3.29696e+007	1.44593e+000	10093800	10413700	32969600	213018			77.1	0.5	50.4	17456.8	658	-9.76955e+006	-1.05728e+007	-3.14853e+007	1.44593e+000	9769550	10572800	31485300	195561
659	-9.86533e+006	-9.87250e+006	-3.25771e+007	8.38643e-001	9865330	9872500	32577100	120143			132	0.5	90.7	-253.109	659	-9.90250e+006	-1.00103e+007	-3.25912e+007	8.38643e-001	9902500	10010300	32591200	120396
660	-9.87454e+006	-9.88389e+006	-3.26034e+007	8.84399e-001	9874540	9883890	32603400	126907			132	0.5	89.8	-234.486	660	-9.91244e+006	-1.00304e+007	-3.26117e+007	8.84399e-001	9912440	10030400	32611700	127141
661	-9.86983e+006	-9.87770e+006	-3.25903e+007	1.18879e+000	9869830	9877700	32590300	170444			131	0.5	90.3	-356.988	661	-9.90797e+006	-1.00205e+007	-3.26034e+007	1.18879e+000	9907970	10020500	32603400	170801
662	-9.44980e+006	-9.47865e+006	-3.14195e+007	1.37536e+000	9449800	9478650	31419500	183128			130	0.5	134	-476.095	662	-9.37128e+006	-9.47278e+006	-3.14740e+007	1.37536e+000	9371280	9472780	31474000	183604
663	-9.44881e+006	-9.47871e+006	-3.14207e+007	9.22885e-001	9448810	9478710	31420700	122889			24.1	0.5	133	-356.419	663	-9.37773e+006	-9.47558e+006	-3.14790e+007	9.22885e-001	9377730	9475580	31479000	123246
664	-1.04404e+007	-1.04716e+007	-3.44871e+007	8.71507e-001	10440400	10471600	34487100	139936			121	0.5	17.9	787.687	664	-1.03285e+007	-1.04236e+007	-3.44028e+007	8.71507e-001	10328500	10423600	34402800	139149
665	-1.04387e+007	-1.04690e+007	-3.44781e+007	1.30415e+000	10438700	10469000	34478100	209297			120	0.5	18.2	1224.54	665	-1.03276e+007	-1.04202e+007	-3.43897e+007	1.30415e+000	10327600	10420200	34389700	208073
666	-9.95041e+006	-1.01519e+007	-3.36703e+007	1.19139e+000	9950410	10151900	33670300	181948			57.8	0.5	65.6	-8823.26	666	-1.01608e+007	-1.04014e+007	-3.44796e+007	1.19139e+000	10160800	10401400	34479600	190771
667	-9.95409e+006	-1.01483e+007	-3.36521e+007	1.16617e+000	9954090	10148300	33652100	177917			57.2	0.5	64.9	-7892.98	667	-1.00937e+007	-1.03656e+007	-3.44006e+007	1.16617e+000	10093700	10365600	34400600	185810
668	-1.00135e+007	-1.01568e+007	-3.36273e+007	1.09821e+000	10013500	10156800	33627300	167396			57.1	0.5	66.3	-7790.62	668	-1.03694e+007	-1.04281e+007	-3.43803e+007	1.09821e+000	10369400	10428100	34380300	175187
669	-9.69919e+006	-9.82585e+006	-3.19447e+007	2.27543e+000	9699190	9825850	31944700	313848			81.9	0.5	91.8	23502.8	669	-9.29284e+006	-9.36911e+006	-3.07408e+007	2.27543e+000	9292840	9369110	30740800	290345
670	-9.69419e+006	-9.83834e+006	-3.19118e+007	2.12535e+000	9694190	9838340	31911800	292607			81.6	0.5	90.8	24521.5	670	-9.23991e+006	-9.33174e+006	-3.05618e+007	2.12535e+000	9239910	9331740	30561800	268085
671	-9.65545e+006	-1.00261e+007	-3.15658e+007	2.04871e+000	9655450	10026100	31565800	276777			79.7	0.5	91.2	32327.8	671	-9.12098e+006	-9.80717e+006	-2.96003e+007	2.04871e+000	9120980	9807170	29600300	244450
672	-9.66844e+006	-1.00082e+007	-3.16367e+007	2.23219e+000	9668440	10008200	31636700	302799			79.9	0.5	92.2	31929	672	-9.19617e+006	-9.85869e+006	-2.98561e+007	2.23219e+000	9196170	9858690	29856100	270870
673	-9.43189e+006	-9.46521e+006	-3.13824e+007	8.71487e-001	9431890	9465210	31382400	115756			16.5	0.5	135	-474.556	673	-9.35960e+006	-9.46660e+006	-3.14604e+007	8.71487e-001	9359600	9466600	31460400	116231
674	-9.42296e+006	-9.45601e+006	-3.13538e+007	8.42304e-001	9422960	9456010	31353800	111675			16.4	0.5	136	-468.793	674	-9.35026e+006	-9.45770e+006	-3.14334e+007	8.42304e-001	9350260	9457700	31433400	112144
675	-9.42233e+006	-9.45554e+006	-3.13525e+007	8.69806e-001	9422330	9455540	31352500	115312			17.2	0.5	136	-467.289	675	-9.34980e+006	-9.45667e+006	-3.14297e+007	8.69806e-001	9349800	9456670	31429700	115779
676	-9.43230e+006	-9.46526e+006	-3.13822e+007	9.38419e-001	9432300	9465260	31382200	124645			17.4	0.5	135	-501.406	676	-9.36031e+006	-9.46640e+006	-3.14589e+007	9.38419e-001	9360310	9466400	31458900	125147
677	-9.46185e+006	-9.49224e+006	-3.14630e+007	8.89456e-001	9461850	9492240	31463000	118758			136	0.5	132	-403.357	677	-9.38473e+006	-9.48986e+006	-3.15304e+007	8.89456e-001	9384730	9489860	31530400	119161
678	-9.46879e+006	-9.49917e+006	-3.14843e+007	8.47317e-001	9468790	9499170	31484300	113286			136	0.5	131	-392.501	678	-9.39274e+006	-9.49728e+006	-3.15527e+007	8.47317e-001	9392740	9497280	31552700	113678
679	-9.46634e+006	-9.49679e+006	-3.14770e+007	9.18666e-001	9466340	9496790	31477000	122768			135	0.5	132	-411.696	679	-9.39003e+006	-9.49441e+006	-3.15436e+007	9.18666e-001	9390030	9494410	31543600	123179
680	-1.12570e+007	-1.15459e+007	-3.65914e+007	8.39904e-001	11257000	11545900	36591400	152457			68.5	0.5	76.3	-49561.4	680	-1.30199e+007	-1.32190e+007	-4.21231e+007	8.39904e-001	13019900	13219000	42123100	202019
681	-1.12564e+007	-1.15390e+007	-3.80333e+007	8.89629e-001	11256400	11539000	38033300	173450			69.3	0.5	76.5	-73089.1	681	-1.24770e+007	-1.36549e+007	-4.54605e+007	8.89629e-001	12477000	13654900	45460500	246539
682	-1.16716e+007	-1.23484e+007	-3.74833e+007	9.75203e-001	11671600	12348400	37483300	186635			69	0.5	75.6	-76013.4	682	-1.38082e+007	-1.39955e+007	-4.45685e+007	9.75203e-001	13808200	13995500	44568500	262648
683	-1.01779e+007	-1.02345e+007	-3.34926e+007	1.67417e+000	10177900	10234500	33492600	253727			93.4	0.5	70.3	-12299.4	683	-1.05775e+007	-1.11877e+007	-3.41726e+007	1.67417e+000	10577500	11187700	34172600	266027
684	-1.01632e+007	-1.02143e+007	-3.34527e+007	1.31704e+000	10163200	10214300	33452700	199112			94.4	0.5	70	-8355.54	684	-1.05181e+007	-1.10825e+007	-3.40350e+007	1.31704e+000	10518100	11082500	34035000	207468
685	-1.04598e+007	-1.05321e+007	-3.43471e+007	1.85555e+000	10459800	10532100	34347100	295872			69.9	0.5	17.3	7713.38	685	-1.03554e+007	-1.05866e+007	-3.38659e+007	1.85555e+000	10355400	10586600	33865900	288158
686	-1.04616e+007	-1.05348e+007	-3.43516e+007	2.04889e+000	10461600	10534800	34351600	326790			71.7	0.5	17	8598.98	686	-1.03573e+007	-1.05952e+007	-3.38649e+007	2.04889e+000	10357300	10595200	33864900	318191
687	-1.00973e+007	-1.01166e+007	-3.32810e+007	1.16645e+000	10097300	10116600	33281000	174465			32.8	0.5	65.3	-563.954	687	-1.01611e+007	-1.03604e+007	-3.32981e+007	1.16645e+000	10161100	10360400	33298100	175029
688	-1.00933e+007	-1.01152e+007	-3.32662e+007	1.00096e+000	10093300	10115200	33266200	149584			33.4	0.5	66	-509.946	688	-1.01610e+007	-1.03743e+007	-3.32838e+007	1.00096e+000	10161000	10374300	33283800	150094
689	-1.00994e+007	-1.01185e+007	-3.32876e+007	1.22082e+000	10099400	10118500	33287600	182670			34.3	0.5	65.4	-713.448	689	-1.01680e+007	-1.03716e+007	-3.33149e+007	1.22082e+000	10168000	10371600	33314900	183383
690	-1.01053e+007	-1.01202e+007	-3.33100e+007	1.48071e+000	10105300	10120200	33310000	221846			33.8	0.5	64.5	-832.283	690	-1.01700e+007	-1.03575e+007	-3.33373e+007	1.48071e+000	10170000	10357500	33337300	222678
691	-1.00962e+007	-1.01126e+007	-3.32804e+007	1.24422e+000	10096200	10112600	33280400	186084			31.3	0.5	65.1	-474.783	691	-1.01553e+007	-1.03477e+007	-3.32871e+007	1.24422e+000	10155300	10347700	33287100	186559
692	-1.01020e+007	-1.01175e+007	-3.32993e+007	9.73774e-001	10102000	10117500	33299300	145801			32.2	0.5	64.6	-429.611	692	-1.01617e+007	-1.03472e+007	-3.33138e+007	9.73774e-001	10161700	10347200	33313800	146231
693	-9.59850e+006	-9.72678e+006	-3.16323e+007	1.65476e+000	9598500	9726780	31632300	223782			76.8	0.5	115	8097.31	693	-9.47753e+006	-9.86047e+006	-3.10042e+007	1.65476e+000	9477530	9860470	31004200	215685
694	-9.59839e+006	-9.72266e+006	-3.16360e+007	1.68533e+000	9598390	9722660	31636000	227958			78.1	0.5	115	8054.91	694	-9.47961e+006	-9.84974e+006	-3.10234e+007	1.68533e+000	9479610	9849740	31023400	219903
695	-1.01085e+007	-1.01198e+007	-3.33235e+007	1.06683e+000	10108500	10119800	33323500	159960			32.8	0.5	63.9	-518.212	695	-1.01673e+007	-1.03390e+007	-3.33449e+007	1.06683e+000	10167300	10339000	33344900	160478
696	-1.01161e+007	-1.01233e+007	-3.33512e+007	1.54849e+000	10116100	10123300	33351200	232556			33.2	0.5	62.9	-829.268	696	-1.01729e+007	-1.03257e+007	-3.33811e+007	1.54849e+000	10172900	10325700	33381100	233386
697	-9.64004e+006	-9.66572e+006	-3.19938e+007	1.17554e+000	9640040	9665720	31993800	162334			13.8	0.5	113	-697.759	697	-9.63038e+006	-9.68128e+006	-3.20670e+007	1.17554e+000	9630380	9681280	32067000	163032
698	-9.63120e+006	-9.65752e+006	-3.19691e+007	1.33414e+000	9631200	9657520	31969100	183948			13.9	0.5	113	-794.615	698	-9.61632e+006	-9.67205e+006	-3.20434e+007	1.33414e+000	9616320	9672050	32043400	184743
699	-1.04505e+007	-1.05255e+007	-3.43158e+007	1.69445e+000	10450500	10525500	34315800	269698			70.4	0.5	18.3	7122.3	699	-1.03456e+007	-1.05844e+007	-3.38281e+007	1.69445e+000	10345600	10584400	33828100	262576
700	-9.50410e+006	-9.51485e+006	-3.14584e+007	9.47620e-001	9504100	9514850	31458400	126551			100	0.5	129	1179.97	700	-9.46131e+006	-9.48969e+006	-3.13087e+007	9.47620e-001	9461310	9489690	31308700	125371
701	-9.50088e+006	-9.51419e+006	-3.14459e+007	9.14681e-001	9500880	9514190	31445900	122059			99.2	0.5	129	1211.02	701	-9.45673e+006	-9.49410e+006	-3.12856e+007	9.14681e-001	9456730	9494100	31285600	120848
702	-9.49679e+006	-9.50728e+006	-3.14361e+007	6.63818e-001	9496790	9507280	31436100	88524.1			100	0.5	130	802.612	702	-9.45515e+006	-9.48249e+006	-3.12907e+007	6.63818e-001	9455150	9482490	31290700	87721.5
703	-9.84082e+006	-1.01159e+007	-3.36330e+007	1.09167e+000	9840820	10115900	33633000	166212			90.3	0.5	60.6	-6248.34	703	-9.29404e+006	-1.01588e+007	-3.43551e+007	1.09167e+000	9294040	10158800	34355100	172460
704	-9.87011e+006	-1.01242e+007	-3.36375e+007	1.47982e+000	9870110	10124200	33637500	225422			91.2	0.5	60.5	-8433.98	704	-9.43681e+006	-1.01909e+007	-3.43433e+007	1.47982e+000	9436810	10190900	34343300	233856
705	-9.64790e+006	-9.70491e+006	-3.21461e+007	2.83029e+000	9647900	9704910	32146100	394444			102	0.5	106	-735.11	705	-9.48226e+006	-9.67809e+006	-3.22021e+007	2.83029e+000	9482260	9678090	32202100	395179
706	-9.65328e+006	-9.71443e+006	-3.21796e+007	2.88482e+000	9653280	9714430	32179600	402867			103	0.5	106	-1424.2	706	-9.49304e+006	-9.69558e+006	-3.22628e+007	2.88482e+000	9493040	9695580	32262800	404291
707	-9.64334e+006	-9.69854e+006	-3.21246e+007	3.08325e+000	9643340	9698540	32124600	429130			104	0.5	107	-1013.23	707	-9.49274e+006	-9.67689e+006	-3.21867e+007	3.08325e+000	9492740	9676890	32186700	430143
708	-9.59778e+006	-9.71621e+006	-3.16399e+007	1.53510e+000	9597780	9716210	31639900	207674			79.4	0.5	115	7109.84	708	-9.48155e+006	-9.83349e+006	-3.10476e+007	1.53510e+000	9481550	9833490	31047600	200564
709	-1.01259e+007	-1.01316e+007	-3.34119e+007	1.49861e+000	10125900	10131600	33411900	225855			35.6	0.5	61.1	-1114.58	709	-1.01868e+007	-1.02917e+007	-3.34718e+007	1.49861e+000	10186800	10291700	33471800	226969
710	-1.01237e+007	-1.01254e+007	-3.33803e+007	1.89342e+000	10123700	10125400	33380300	284839			35	0.5	62.2	-1254.42	710	-1.01822e+007	-1.03179e+007	-3.34265e+007	1.89342e+000	10182200	10317900	33426500	286093
711	-1.01249e+007	-1.01259e+007	-3.33849e+007	1.93709e+000	10124900	10125900	33384900	291486			33.6	0.5	61.8	-1089.48	711	-1.01780e+007	-1.03060e+007	-3.34215e+007	1.93709e+000	10178000	10306000	33421500	292576
712	-1.03594e+007	-1.03817e+007	-3.42007e+007	1.68498e+000	10359400	10381700	34200700	266084			108	0.5	27.8	2193.78	712	-1.02525e+007	-1.03235e+007	-3.40696e+007	1.68498e+000	10252500	10323500	34069600	263891
713	-9.50239e+006	-9.53140e+006	-3.15825e+007	1.69922e+000	9502390	9531400	31582500	228616			127	0.5	128	-579.741	713	-9.42842e+006	-9.52627e+006	-3.16355e+007	1.69922e+000	9428420	9526270	31635500	229195
714	-9.51000e+006	-9.53952e+006	-3.16080e+007	1.51864e+000	9510000	9539520	31608000	204651			127	0.5	127	-553.003	714	-9.43718e+006	-9.53530e+006	-3.16636e+007	1.51864e+000	9437180	9535300	31663600	205204
715	-9.50719e+006	-9.53671e+006	-3.15994e+007	1.47628e+000	9507190	9536710	31599400	198833			129	0.5	127	-574.42	715	-9.43476e+006	-9.53334e+006	-3.16580e+007	1.47628e+000	9434760	9533340	31658000	199408
716	-9.51584e+006	-9.54542e+006	-3.16263e+007	1.37104e+000	9515840	9545420	31626300	184975			129	0.5	126	-557.216	716	-9.44460e+006	-9.54278e+006	-3.16868e+007	1.37104e+000	9444600	9542780	31686800	185532
717	-1.04528e+007	-1.04910e+007	-3.45538e+007	9.35263e-001	10452800	10491000	34553800	150746			132	0.5	16	576.871	717	-1.03342e+007	-1.04495e+007	-3.45029e+007	9.35263e-001	10334200	10449500	34502900	150169
718	-9.62053e+006	-9.64754e+006	-3.19390e+007	1.37962e+000	9620530	9647540	31939000	189858			14	0.5	115	-830.974	718	-9.60025e+006	-9.66118e+006	-3.20150e+007	1.37962e+000	9600250	9661180	32015000	190689
719	-1.01196e+007	-1.02785e+007	-3.32102e+007	2.23765e+000	10119600	10278500	33210200	333821			96.1	0.5	75.5	-11354.7	719	-1.04608e+007	-1.12557e+007	-3.36274e+007	2.23765e+000	10460800	11255700	33627400	345176
720	-1.01183e+007	-1.02595e+007	-3.32240e+007	1.95482e+000	10118300	10259500	33224000	291807			97.5	0.5	73.8	-8384.4	720	-1.04230e+007	-1.11647e+007	-3.35643e+007	1.95482e+000	10423000	11164700	33564300	300192
721	-1.01322e+007	-1.02765e+007	-3.32639e+007	2.32289e+000	10132200	10276500	33263900	347601			96.7	0.5	73.2	-11174.7	721	-1.04600e+007	-1.12243e+007	-3.36558e+007	2.32289e+000	10460000	11224300	33655800	358776
722	-1.01872e+007	-1.02434e+007	-3.38075e+007	1.10682e+000	10187200	10243400	33807500	170701			111	0.5	45.4	-393.341	722	-1.00856e+007	-1.02322e+007	-3.38636e+007	1.10682e+000	10085600	10232200	33863600	171095
723	-1.01801e+007	-1.02370e+007	-3.37886e+007	1.18905e+000	10180100	10237000	33788600	183176			111	0.5	46.2	-511.85	723	-1.00804e+007	-1.02284e+007	-3.38530e+007	1.18905e+000	10080400	10228400	33853000	183688
724	-1.01696e+007	-1.02307e+007	-3.37732e+007	1.38755e+000	10169600	10230700	33773200	213549			109	0.5	47	-760.011	724	-1.00593e+007	-1.02231e+007	-3.38526e+007	1.38755e+000	10059300	10223100	33852600	214309
725	-1.01769e+007	-1.02372e+007	-3.37925e+007	1.30375e+000	10176900	10237200	33792500	200884			109	0.5	46.1	-589.911	725	-1.00618e+007	-1.02260e+007	-3.38617e+007	1.30375e+000	10061800	10226000	33861700	201474
726	-9.63948e+006	-9.68410e+006	-3.20695e+007	3.44380e+000	9639480	9684100	32069500	477721			114	0.5	110	-1884.59	726	-9.55247e+006	-9.68217e+006	-3.21486e+007	3.44380e+000	9552470	9682170	32148600	479605
727	-9.64412e+006	-9.69037e+006	-3.20904e+007	2.77554e+000	9644120	9690370	32090400	385517			113	0.5	109	-1604.48	727	-9.55216e+006	-9.68829e+006	-3.21739e+007	2.77554e+000	9552160	9688290	32173900	387122
728	-9.66175e+006	-9.70797e+006	-3.21447e+007	2.63426e+000	9661750	9707970	32144700	367140			114	0.5	107	-1822.8	728	-9.58219e+006	-9.71179e+006	-3.22399e+007	2.63426e+000	9582190	9711790	32239900	368963
729	-9.66293e+006	-9.71157e+006	-3.21583e+007	2.41997e+000	9662930	9711570	32158300	337551			113	0.5	107	-1725.11	729	-9.57642e+006	-9.71455e+006	-3.22570e+007	2.41997e+000	9576420	9714550	32257000	339276
730	-9.65374e+006	-9.69191e+006	-3.20871e+007	1.66229e+000	9653740	9691910	32087100	230864			96.3	0.5	107	1130.58	730	-9.47811e+006	-9.63534e+006	-3.20315e+007	1.66229e+000	9478110	9635340	32031500	229733
731	-9.66089e+006	-9.69265e+006	-3.20830e+007	1.70795e+000	9660890	9692650	32083000	237163			94.8	0.5	106	1703.03	731	-9.48213e+006	-9.62607e+006	-3.19896e+007	1.70795e+000	9482130	9626070	31989600	235460
732	-9.66033e+006	-9.68247e+006	-3.20419e+007	1.73891e+000	9660330	9682470	32041900	240869			94.5	0.5	107	2084.97	732	-9.50203e+006	-9.61411e+006	-3.19209e+007	1.73891e+000	9502030	9614110	31920900	238784
733	-9.67055e+006	-9.68300e+006	-3.20339e+007	2.00139e+000	9670550	9683000	32033900	277120			93	0.5	107	3163.72	733	-9.51627e+006	-9.60417e+006	-3.18660e+007	2.00139e+000	9516270	9604170	31866000	273956
734	-9.62703e+006	-9.64164e+006	-3.18341e+007	1.35620e+000	9627030	9641640	31834100	185499			57	0.5	113	2488.31	734	-9.55832e+006	-9.57419e+006	-3.16207e+007	1.35620e+000	9558320	9574190	31620700	183011
735	-9.63520e+006	-9.64755e+006	-3.18615e+007	1.73396e+000	9635200	9647550	31861500	237573			57.2	0.5	112	3221.61	735	-9.56337e+006	-9.56823e+006	-3.16473e+007	1.73396e+000	9563370	9568230	31647300	234351
736	-9.63215e+006	-9.66020e+006	-3.18364e+007	1.87606e+000	9632150	9660200	31836400	256685			58.9	0.5	112	4196.34	736	-9.55437e+006	-9.60727e+006	-3.15715e+007	1.87606e+000	9554370	9607270	31571500	252489
737	-9.63918e+006	-9.66454e+006	-3.18608e+007	1.11010e+000	9639180	9664540	31860800	152114			58.9	0.5	111	2502.32	737	-9.55841e+006	-9.59938e+006	-3.15959e+007	1.11010e+000	9558410	9599380	31595900	149612
738	-9.68614e+006	-1.00454e+007	-3.16719e+007	1.01870e+000	9686140	10045400	31671900	138533			76	0.5	98.5	11136.3	738	-9.40494e+006	-1.03192e+007	-3.02488e+007	1.01870e+000	9404940	10319200	30248800	127396
739	-9.67222e+006	-9.98391e+006	-3.16765e+007	1.36446e+000	9672220	9983910	31676500	185488			78.4	0.5	98.2	15209.1	739	-9.36124e+006	-1.01396e+007	-3.02498e+007	1.36446e+000	9361240	10139600	30249800	170278
740	-9.66446e+006	-9.97361e+006	-3.16550e+007	1.69827e+000	9664460	9973610	31655000	230544			77.8	0.5	98.9	19040.2	740	-9.35314e+006	-1.01392e+007	-3.02171e+007	1.69827e+000	9353140	10139200	30217100	211504
741	-9.51835e+006	-9.54798e+006	-3.16343e+007	1.36086e+000	9518350	9547980	31634300	183695			128	0.5	126	-525.875	741	-9.44675e+006	-9.54468e+006	-3.16924e+007	1.36086e+000	9446750	9544680	31692400	184221
742	-9.42967e+006	-9.45735e+006	-3.13525e+007	1.20778e+000	9429670	9457350	31352500	160129			128	0.5	136	-334.463	742	-9.35157e+006	-9.44949e+006	-3.13985e+007	1.20778e+000	9351570	9449490	31398500	160463
743	-9.43195e+006	-9.46030e+006	-3.13623e+007	1.45049e+000	9431950	9460300	31362300	192426			129	0.5	136	-440.741	743	-9.35321e+006	-9.45312e+006	-3.14117e+007	1.45049e+000	9353210	9453120	31411700	192867
744	-1.01209e+007	-1.01261e+007	-3.33680e+007	1.69849e+000	10120900	10126100	33368000	255336			29.7	0.5	61.9	-548.363	744	-1.01662e+007	-1.03020e+007	-3.33775e+007	1.69849e+000	10166200	10302000	33377500	255884
745	-1.01639e+007	-1.01945e+007	-3.36312e+007	1.70144e+000	10163900	10194500	33631200	259741			32.2	0.5	52.5	-640.909	745	-1.01827e+007	-1.02091e+007	-3.36716e+007	1.70144e+000	10182700	10209100	33671600	260382
746	-1.01559e+007	-1.01848e+007	-3.35991e+007	1.63141e+000	10155900	10184800	33599100	248578			32.7	0.5	53.7	-706.244	746	-1.01903e+007	-1.02041e+007	-3.36436e+007	1.63141e+000	10190300	10204100	33643600	249284
747	-1.03046e+007	-1.03625e+007	-3.38824e+007	1.63279e+000	10304600	10362500	33882400	253281			89.1	0.5	34.6	6228.94	747	-1.01908e+007	-1.03314e+007	-3.34484e+007	1.63279e+000	10190800	10331400	33448400	247052
748	-1.03029e+007	-1.03690e+007	-3.38692e+007	1.36305e+000	10302900	10369000	33869200	211293			88.1	0.5	34.6	5504.68	748	-1.01855e+007	-1.03513e+007	-3.34069e+007	1.36305e+000	10185500	10351300	33406900	205788
749	-9.64807e+006	-9.70370e+006	-3.21410e+007	1.68877e+000	9648070	9703700	32141000	235285			41	0.5	107	-1270.96	749	-9.54053e+006	-9.70347e+006	-3.22476e+007	1.68877e+000	9540530	9703470	32247600	236556
750	-9.64217e+006	-9.69761e+006	-3.21220e+007	1.72736e+000	9642170	9697610	32122000	240376			42.1	0.5	108	-1176.48	750	-9.52699e+006	-9.69371e+006	-3.22212e+007	1.72736e+000	9526990	9693710	32221200	241552
751	-9.54891e+006	-9.57901e+006	-3.17305e+007	1.31701e+000	9548910	9579010	31730500	178864			131	0.5	122	-620.959	751	-9.48670e+006	-9.58015e+006	-3.17974e+007	1.31701e+000	9486700	9580150	31797400	179485
752	-9.54148e+006	-9.57121e+006	-3.17061e+007	1.02439e+000	9541480	9571210	31706100	138908			131	0.5	123	-480.842	752	-9.47720e+006	-9.57187e+006	-3.17731e+007	1.02439e+000	9477200	9571870	31773100	139389
753	-1.00409e+007	-1.00687e+007	-3.30986e+007	1.30734e+000	10040900	10068700	33098600	193410			127	0.5	71.1	-60.9215	753	-1.00923e+007	-1.03122e+007	-3.30648e+007	1.30734e+000	10092300	10312200	33064800	193471
754	-1.00433e+007	-1.00721e+007	-3.31049e+007	1.25213e+000	10043300	10072100	33104900	185315			126	0.5	70.9	-91.022	754	-1.00964e+007	-1.03208e+007	-3.30733e+007	1.25213e+000	10096400	10320800	33073300	185406
755	-1.03794e+007	-1.04105e+007	-3.42983e+007	1.33895e+000	10379400	10410500	34298300	212634			29.6	0.5	25.6	1159.29	755	-1.02591e+007	-1.03617e+007	-3.42190e+007	1.33895e+000	10259100	10361700	34219000	211475
756	-1.03680e+007	-1.04002e+007	-3.42675e+007	1.37170e+000	10368000	10400200	34267500	217439			29.5	0.5	26.9	1109.58	756	-1.02487e+007	-1.03531e+007	-3.41944e+007	1.37170e+000	10248700	10353100	34194400	216330
757	-1.02958e+007	-1.03326e+007	-3.40637e+007	2.05508e+000	10295800	10332600	34063700	321867			28.1	0.5	35.1	841.346	757	-1.01953e+007	-1.03004e+007	-3.40326e+007	2.05508e+000	10195300	10300400	34032600	321026
758	-1.02942e+007	-1.03312e+007	-3.40595e+007	2.00994e+000	10294200	10331200	34059500	314719			29.3	0.5	35.2	834.367	758	-1.01913e+007	-1.02984e+007	-3.40281e+007	2.00994e+000	10191300	10298400	34028100	313884
759	-9.58079e+006	-9.61403e+006	-3.18418e+007	2.71479e+000	9580790	9614030	31841800	371287			119	0.5	118	-934.492	759	-9.50437e+006	-9.60840e+006	-3.18952e+007	2.71479e+000	9504370	9608400	31895200	372222
760	-9.59357e+006	-9.62787e+006	-3.18856e+007	2.44062e+000	9593570	9627870	31885600	334710			120	0.5	116	-975.936	760	-9.51968e+006	-9.62441e+006	-3.19453e+007	2.44062e+000	9519680	9624410	31945300	335686
761	-9.66440e+006	-9.72138e+006	-3.21969e+007	1.39798e+000	9664400	9721380	32196900	195449			40.4	0.5	106	-1275.35	761	-9.56600e+006	-9.72769e+006	-3.23211e+007	1.39798e+000	9566000	9727690	32321100	196725
762	-9.66943e+006	-9.72492e+006	-3.22063e+007	9.84165e-001	9669430	9724920	32206300	137678			39.4	0.5	105	-924.052	762	-9.58089e+006	-9.73406e+006	-3.23322e+007	9.84165e-001	9580890	9734060	32332200	138602
763	-1.00982e+007	-1.01533e+007	-3.32481e+007	1.38041e+000	10098200	10153300	33248100	206146			65	0.5	53.6	8070.37	763	-9.81322e+006	-9.85981e+006	-3.26138e+007	1.38041e+000	9813220	9859810	32613800	198075
764	-1.00854e+007	-1.01038e+007	-3.33387e+007	1.91934e+000	10085400	10103800	33338700	287947			63.6	0.5	54.3	7240.79	764	-9.62330e+006	-9.89992e+006	-3.29677e+007	1.91934e+000	9623300	9899920	32967700	280706
765	-9.69666e+006	-9.86152e+006	-3.18987e+007	6.51726e-001	9696660	9861520	31898700	89675.9			67.5	0.5	99	4732.2	765	-9.46848e+006	-9.81668e+006	-3.10110e+007	6.51726e-001	9468480	9816680	31011000	84943.7
766	-9.96157e+006	-1.01430e+007	-3.36227e+007	1.79766e+000	9961570	10143000	33622700	273818			55.4	0.5	61.4	-8566.95	766	-9.80194e+006	-1.02424e+007	-3.41887e+007	1.79766e+000	9801940	10242400	34188700	282385
767	-9.92981e+006	-1.01350e+007	-3.36218e+007	1.20844e+000	9929810	10135000	33621800	184009			92.8	0.5	59.1	-5345.37	767	-9.54952e+006	-1.01781e+007	-3.41785e+007	1.20844e+000	9549520	10178100	34178500	189355
768	-9.92470e+006	-1.01364e+007	-3.36329e+007	1.66255e+000	9924700	10136400	33632900	253306			93.4	0.5	60.4	-8472.39	768	-9.65319e+006	-1.02212e+007	-3.42508e+007	1.66255e+000	9653190	10221200	34250800	261779
769	-9.94462e+006	-1.01389e+007	-3.36231e+007	1.47876e+000	9944620	10138900	33623100	225216			94	0.5	59.4	-6456.77	769	-9.64548e+006	-1.01978e+007	-3.41628e+007	1.47876e+000	9645480	10197800	34162800	231673
770	-9.95017e+006	-1.01380e+007	-3.36139e+007	1.43454e+000	9950170	10138000	33613900	218377			93.4	0.5	58	-5249.38	770	-9.55756e+006	-1.01575e+007	-3.40863e+007	1.43454e+000	9557560	10157500	34086300	223626
771	-9.91718e+006	-1.01294e+007	-3.36118e+007	8.94141e-001	9917180	10129400	33611800	136059			91.8	0.5	58.7	-3860.83	771	-9.45783e+006	-1.01528e+007	-3.41668e+007	8.94141e-001	9457830	10152800	34166800	139920
772	-9.93366e+006	-1.01324e+007	-3.36075e+007	8.45758e-001	9933660	10132400	33607500	128683			92.3	0.5	58.1	-3133.19	772	-9.47638e+006	-1.01394e+007	-3.40933e+007	8.45758e-001	9476380	10139400	34093300	131816
773	-9.89698e+006	-1.01328e+007	-3.36458e+007	1.71104e+000	9896980	10132800	33645800	260826			92.5	0.5	61.3	-9899.93	773	-9.62786e+006	-1.02369e+007	-3.43404e+007	1.71104e+000	9627860	10236900	34340400	270726
774	-9.67849e+006	-9.77025e+006	-3.23825e+007	1.44861e+000	9678490	9770250	32382500	204798			49	0.5	99.7	-2155.57	774	-9.48619e+006	-9.77344e+006	-3.25879e+007	1.44861e+000	9486190	9773440	32587900	206953
775	-9.67323e+006	-9.75800e+006	-3.23377e+007	1.56324e+000	9673230	9758000	32337700	220407			48.4	0.5	101	-2013.01	775	-9.48933e+006	-9.75721e+006	-3.25184e+007	1.56324e+000	9489330	9757210	32518400	222420
776	-9.66737e+006	-9.75246e+006	-3.23210e+007	1.68101e+000	9667370	9752460	32321000	236765			49.5	0.5	101	-1931.68	776	-9.46666e+006	-9.74415e+006	-3.24877e+007	1.68101e+000	9466660	9744150	32487700	238697
777	-9.67328e+006	-9.76593e+006	-3.23701e+007	1.45031e+000	9673280	9765930	32370100	204878			50	0.5	99.9	-2029.53	777	-9.46301e+006	-9.76282e+006	-3.25676e+007	1.45031e+000	9463010	9762820	32567600	206907
778	-9.69150e+006	-9.78815e+006	-3.24427e+007	1.39561e+000	9691500	9788150	32442700	198031			48.6	0.5	98.1	-2505.38	778	-9.51301e+006	-9.80305e+006	-3.26821e+007	1.39561e+000	9513010	9803050	32682100	200537
779	-9.68422e+006	-9.78387e+006	-3.24325e+007	1.43532e+000	9684220	9783870	32432500	203530			49.5	0.5	98.4	-2488.53	779	-9.48449e+006	-9.79255e+006	-3.26677e+007	1.43532e+000	9484490	9792550	32667700	206019
780	-9.95238e+006	-9.96929e+006	-3.28361e+007	1.71656e+000	9952380	9969290	32836100	249886			43.5	0.5	84.1	-3375.86	780	-1.00773e+007	-1.03018e+007	-3.30140e+007	1.71656e+000	10077300	10301800	33014000	253262
781	-9.95137e+006	-9.97180e+006	-3.28295e+007	1.75074e+000	9951370	9971800	32829500	254770			42.4	0.5	84	-3125.58	781	-1.00704e+007	-1.03013e+007	-3.29866e+007	1.75074e+000	10070400	10301300	32986600	257895
782	-9.93196e+006	-9.93619e+006	-3.27857e+007	1.75546e+000	9931960	9936190	32785700	254723			42.3	0.5	85.7	-3223.37	782	-1.00405e+007	-1.02064e+007	-3.29590e+007	1.75546e+000	10040500	10206400	32959000	257946
783	-9.93304e+006	-9.93315e+006	-3.27937e+007	1.76813e+000	9933040	9933150	32793700	256673			43.3	0.5	85.8	-3563.41	783	-1.00465e+007	-1.02017e+007	-3.29883e+007	1.76813e+000	10046500	10201700	32988300	260237
784	-9.97296e+006	-1.00041e+007	-3.28854e+007	1.79472e+000	9972960	10004100	32885400	262098			44.8	0.5	82.7	-3844.69	784	-1.01171e+007	-1.04069e+007	-3.30716e+007	1.79472e+000	10117100	10406900	33071600	265943
785	-9.95407e+006	-9.96692e+006	-3.28454e+007	1.79330e+000	9954070	9966920	32845400	261194			44.6	0.5	84.2	-3895.77	785	-1.00855e+007	-1.03027e+007	-3.30469e+007	1.79330e+000	10085500	10302700	33046900	265089
786	-9.71151e+006	-9.77697e+006	-3.23770e+007	1.27482e+000	9711510	9776970	32377000	180223			41.8	0.5	99.8	-1785.45	786	-9.63279e+006	-9.80145e+006	-3.25557e+007	1.27482e+000	9632790	9801450	32555700	182008
787	-9.69729e+006	-9.76328e+006	-3.23352e+007	1.31046e+000	9697290	9763280	32335200	184779			42.1	0.5	101	-1690.75	787	-9.60224e+006	-9.78116e+006	-3.25034e+007	1.31046e+000	9602240	9781160	32503400	186470
788	-9.69725e+006	-9.76653e+006	-3.23486e+007	1.37025e+000	9697250	9766530	32348600	193363			43	0.5	101	-1851.98	788	-9.59347e+006	-9.78438e+006	-3.25253e+007	1.37025e+000	9593470	9784380	32525300	195215
789	-9.70907e+006	-9.77802e+006	-3.23837e+007	9.60612e-001	9709070	9778020	32383700	135854			42.6	0.5	99.6	-1375.55	789	-9.61872e+006	-9.80095e+006	-3.25678e+007	9.60612e-001	9618720	9800950	32567800	137229
790	-9.73099e+006	-9.79100e+006	-3.24148e+007	1.46166e+000	9730990	9791000	32414800	207135			40.7	0.5	98.6	-2090.29	790	-9.68210e+006	-9.82249e+006	-3.25924e+007	1.46166e+000	9682100	9822490	32592400	209226
791	-9.72839e+006	-9.79238e+006	-3.24231e+007	1.36660e+000	9728390	9792380	32423100	193755			41.6	0.5	98.4	-2045.6	791	-9.66852e+006	-9.82351e+006	-3.26102e+007	1.36660e+000	9668520	9823510	32610200	195800
792	-1.01832e+007	-1.02378e+007	-3.37887e+007	1.36241e+000	10183200	10237800	33788700	209889			112	0.5	46.2	-559.09	792	-1.00969e+007	-1.02314e+007	-3.38488e+007	1.36241e+000	10096900	10231400	33848800	210448
793	-1.01920e+007	-1.02456e+007	-3.38118e+007	1.27687e+000	10192000	10245600	33811800	196984			112	0.5	45.2	-412.569	793	-1.01004e+007	-1.02357e+007	-3.38627e+007	1.27687e+000	10100400	10235700	33862700	197396
794	-1.00260e+007	-1.01213e+007	-3.34699e+007	2.03595e+000	10026000	10121300	33469900	307587			90	0.5	80.6	-22298	794	-1.05784e+007	-1.07646e+007	-3.45991e+007	2.03595e+000	10578400	10764600	34599100	329885
795	-1.00318e+007	-1.00997e+007	-3.33758e+007	2.05874e+000	10031800	10099700	33375800	309372			91.1	0.5	80.8	-19571.5	795	-1.05073e+007	-1.07200e+007	-3.43534e+007	2.05874e+000	10507300	10720000	34353400	328944
796	-1.00074e+007	-1.01446e+007	-3.35835e+007	2.04201e+000	10007400	10144600	33583500	310463			88.9	0.5	80.4	-26043.1	796	-1.06607e+007	-1.07989e+007	-3.49015e+007	2.04201e+000	10660700	10798900	34901500	336506
797	-9.76403e+006	-1.00578e+007	-3.34724e+007	1.43326e+000	9764030	10057800	33472400	216084			60.9	0.5	82.5	-16989.9	797	-1.02329e+007	-1.04846e+007	-3.47475e+007	1.43326e+000	10232900	10484600	34747500	233074
798	-9.62072e+006	-1.00234e+007	-3.34750e+007	1.68090e+000	9620720	10023400	33475000	253162			61.8	0.5	83.3	-21004.1	798	-9.84682e+006	-1.04166e+007	-3.48559e+007	1.68090e+000	9846820	10416600	34855900	274166
799	-1.02671e+007	-1.03065e+007	-3.39854e+007	1.22104e+000	10267100	10306500	33985400	190352			107	0.5	36.9	746.708	799	-1.01306e+007	-1.02611e+007	-3.39366e+007	1.22104e+000	10130600	10261100	33936600	189605
800	-1.02787e+007	-1.03148e+007	-3.40077e+007	1.41488e+000	10278700	10314800	34007700	220869			107	0.5	35.9	1052.35	800	-1.01448e+007	-1.02663e+007	-3.39435e+007	1.41488e+000	10144800	10266300	33943500	219817
801	-9.61926e+006	-9.66628e+006	-3.20168e+007	1.68713e+000	9619260	9666280	32016800	233258			40.1	0.5	111	-816.133	801	-9.51911e+006	-9.65976e+006	-3.20903e+007	1.68713e+000	9519110	9659760	32090300	234074
802	-9.62206e+006	-9.66878e+006	-3.20243e+007	1.83008e+000	9622060	9668780	32024300	253142			38.7	0.5	111	-987.339	802	-9.52799e+006	-9.66518e+006	-3.21036e+007	1.83008e+000	9527990	9665180	32103600	254129
803	-9.57088e+006	-9.67516e+006	-3.15711e+007	7.12220e-001	9570880	9675160	31571100	95913.9			78.1	0.5	119	2941.6	803	-9.46947e+006	-9.79119e+006	-3.10406e+007	7.12220e-001	9469470	9791190	31040600	92972.3
804	-9.56560e+006	-9.66812e+006	-3.15565e+007	4.31004e-001	9565600	9668120	31556500	57987.6			77.7	0.5	119	1737.73	804	-9.46698e+006	-9.78340e+006	-3.10382e+007	4.31004e-001	9466980	9783400	31038200	56249.9
805	-9.56255e+006	-9.66227e+006	-3.15499e+007	6.02439e-001	9562550	9662270	31549900	81015.7			78.1	0.5	120	2381.51	805	-9.46555e+006	-9.77373e+006	-3.10420e+007	6.02439e-001	9465550	9773730	31042000	78634.2
806	-9.56739e+006	-9.66840e+006	-3.15635e+007	6.58212e-001	9567390	9668400	31563500	88594.1			78.7	0.5	119	2643.49	806	-9.46854e+006	-9.78001e+006	-3.10479e+007	6.58212e-001	9468540	9780010	31047900	85950.7
807	-9.55567e+006	-9.68106e+006	-3.21409e+007	1.59161e+000	9555670	9681060	32140900	221562			68.9	0.5	86.5	23911.5	807	-7.88327e+006	-8.87220e+006	-3.05075e+007	1.59161e+000	7883270	8872200	30507500	197651
808	-9.60290e+006	-9.63501e+006	-3.19054e+007	1.46232e+000	9602900	9635010	31905400	200800			69.6	0.5	86	27809.6	808	-7.93597e+006	-8.69984e+006	-2.97503e+007	1.46232e+000	7935970	8699840	29750300	172991
809	-9.56844e+006	-9.68458e+006	-3.15516e+007	1.41895e+000	9568440	9684580	31551600	190880			70.4	0.5	85.5	32902.7	809	-8.16822e+006	-8.52514e+006	-2.88041e+007	1.41895e+000	8168220	8525140	28804100	157978
810	-9.57216e+006	-9.67452e+006	-3.15769e+007	7.37168e-001	9572160	9674520	31576900	99307.8			79.2	0.5	119	2994.95	810	-9.47167e+006	-9.78483e+006	-3.10559e+007	7.37168e-001	9471670	9784830	31055900	96312.9
811	-9.57530e+006	-9.67648e+006	-3.15878e+007	7.52464e-001	9575300	9676480	31587800	101437			79.9	0.5	118	3053.55	811	-9.47412e+006	-9.78249e+006	-3.10683e+007	7.52464e-001	9474120	9782490	31068300	98383.7
812	-1.02142e+007	-1.02580e+007	-3.38402e+007	1.82137e+000	10214200	10258000	33840200	281491			33.5	0.5	44.2	-108.872	812	-1.01335e+007	-1.02429e+007	-3.38594e+007	1.82137e+000	10133500	10242900	33859400	281600
813	-1.02040e+007	-1.02461e+007	-3.38018e+007	1.77626e+000	10204000	10246100	33801800	273899			33.2	0.5	45.8	-261.265	813	-1.01384e+007	-1.02366e+007	-3.38287e+007	1.77626e+000	10138400	10236600	33828700	274160
814	-9.57630e+006	-9.58003e+006	-3.16884e+007	1.35262e+000	9576300	9580030	31688400	183287			98.4	0.5	120	1719.85	814	-9.52644e+006	-9.52715e+006	-3.15410e+007	1.35262e+000	9526440	9527150	31541000	181567
815	-9.58490e+006	-9.58556e+006	-3.17212e+007	1.42407e+000	9584900	9585560	31721200	193360			99	0.5	119	1649.59	815	-9.52242e+006	-9.53796e+006	-3.15892e+007	1.42407e+000	9522420	9537960	31589200	191710
816	-1.03304e+007	-1.04227e+007	-3.39278e+007	2.04688e+000	10330400	10422700	33927800	318500			83.6	0.5	31.2	9699.95	816	-1.02068e+007	-1.04714e+007	-3.33740e+007	2.04688e+000	10206800	10471400	33374000	308800
817	-1.03297e+007	-1.04116e+007	-3.39359e+007	2.42221e+000	10329700	10411600	33935900	377037			85.4	0.5	31.5	10757.5	817	-1.02106e+007	-1.04408e+007	-3.34201e+007	2.42221e+000	10210600	10440800	33420100	366279
818	-1.03433e+007	-1.04244e+007	-3.39786e+007	2.42314e+000	10343300	10424400	33978600	378132			85.1	0.5	30.1	10668	818	-1.02266e+007	-1.04592e+007	-3.34670e+007	2.42314e+000	10226600	10459200	33467000	367464
819	-1.03414e+007	-1.04317e+007	-3.39635e+007	2.04240e+000	10341400	10431700	33963500	318468			83.3	0.5	30.1	9572.3	819	-1.02200e+007	-1.04830e+007	-3.34159e+007	2.04240e+000	10220000	10483000	33415900	308896
820	-1.02016e+007	-1.02371e+007	-3.37675e+007	8.10388e-001	10201600	10237100	33767500	124716			123	0.5	46.8	-95.4101	820	-1.01964e+007	-1.02393e+007	-3.37818e+007	8.10388e-001	10196400	10239300	33781800	124812
821	-1.02079e+007	-1.02441e+007	-3.37897e+007	8.08903e-001	10207900	10244100	33789700	124651			123	0.5	45.9	-67.5609	821	-1.01967e+007	-1.02441e+007	-3.38010e+007	8.08903e-001	10196700	10244100	33801000	124719
822	-1.02143e+007	-1.02511e+007	-3.38119e+007	8.51264e-001	10214300	10251100	33811900	131352			124	0.5	45	-38.5082	822	-1.01967e+007	-1.02487e+007	-3.38198e+007	8.51264e-001	10196700	10248700	33819800	131390
823	-9.85512e+006	-9.85688e+006	-3.25600e+007	1.65193e+000	9855120	9856880	32560000	236377			25.8	0.5	91.7	-995.102	823	-9.90346e+006	-9.99603e+006	-3.26094e+007	1.65193e+000	9903460	9996030	32609400	237373
824	-9.84756e+006	-9.85203e+006	-3.25477e+007	1.81665e+000	9847560	9852030	32547700	259742			26.8	0.5	92.3	-1200.72	824	-9.89876e+006	-9.98096e+006	-3.26053e+007	1.81665e+000	9898760	9980960	32605300	260942
825	-1.03081e+007	-1.03438e+007	-3.40970e+007	1.93820e+000	10308100	10343800	34097000	304162			25.7	0.5	33.9	851.657	825	-1.02105e+007	-1.03114e+007	-3.40621e+007	1.93820e+000	10210500	10311400	34062100	303311
826	-1.03101e+007	-1.03464e+007	-3.41055e+007	2.22283e+000	10310100	10346400	34105500	349002			26.9	0.5	33.5	1033.09	826	-1.02075e+007	-1.03122e+007	-3.40685e+007	2.22283e+000	10207500	10312200	34068500	347969
827	-1.09853e+007	-1.13153e+007	-3.73903e+007	1.41092e+000	10985300	11315300	37390300	265686			69	0.5	73.1	-81692.1	827	-1.24145e+007	-1.29802e+007	-4.27656e+007	1.41092e+000	12414500	12980200	42765600	347378
828	-1.19578e+007	-1.23398e+007	-3.86616e+007	1.56108e+000	11957800	12339800	38661600	316768			69.4	0.5	74.1	-151944	828	-1.35559e+007	-1.43546e+007	-4.72411e+007	1.56108e+000	13555900	14354600	47241100	468712
829	-9.68618e+006	-9.71728e+006	-3.21583e+007	1.34025e+000	9686180	9717280	32158300	186985			25.3	0.5	107	-920.724	829	-9.67749e+006	-9.73567e+006	-3.22422e+007	1.34025e+000	9677490	9735670	32242200	187906
830	-9.66888e+006	-9.70131e+006	-3.21104e+007	1.54908e+000	9668880	9701310	32110400	215470			25.2	0.5	108	-1053.26	830	-9.65082e+006	-9.71759e+006	-3.21950e+007	1.54908e+000	9650820	9717590	32195000	216523
831	-9.66946e+006	-9.70277e+006	-3.21158e+007	1.73584e+000	9669460	9702770	32115800	241527			26.2	0.5	108	-1195.65	831	-9.64844e+006	-9.71871e+006	-3.22019e+007	1.73584e+000	9648440	9718710	32201900	242722
832	-9.68777e+006	-9.71997e+006	-3.21677e+007	1.69451e+000	9687770	9719970	32167700	236546			26.2	0.5	106	-1204.16	832	-9.67851e+006	-9.73892e+006	-3.22545e+007	1.69451e+000	9678510	9738920	32254500	237750
833	-9.69951e+006	-9.72834e+006	-3.21902e+007	1.25267e+000	9699510	9728340	32190200	175120			24.4	0.5	106	-839.191	833	-9.70243e+006	-9.74861e+006	-3.22702e+007	1.25267e+000	9702430	9748610	32270200	175959
834	-9.70234e+006	-9.73157e+006	-3.22006e+007	1.10583e+000	9702340	9731570	32200600	154692			25.2	0.5	105	-760.321	834	-9.70387e+006	-9.75207e+006	-3.22829e+007	1.10583e+000	9703870	9752070	32282900	155452
835	-1.04010e+007	-1.04710e+007	-3.41678e+007	1.60660e+000	10401000	10471000	34167800	253490			84.9	0.5	23.8	6576.47	835	-1.02947e+007	-1.05105e+007	-3.36939e+007	1.60660e+000	10294700	10510500	33693900	246913
836	-1.03913e+007	-1.04620e+007	-3.41375e+007	1.71575e+000	10391300	10462000	34137500	270231			85.1	0.5	24.9	7057.7	836	-1.02840e+007	-1.04994e+007	-3.36612e+007	1.71575e+000	10284000	10499400	33661200	263174
837	-1.03962e+007	-1.04254e+007	-3.41938e+007	1.95865e+000	10396200	10425400	34193800	309361			55	0.5	25.3	5902.81	837	-1.03034e+007	-1.03824e+007	-3.38576e+007	1.95865e+000	10303400	10382400	33857600	303458
838	-1.03932e+007	-1.04293e+007	-3.41776e+007	1.92459e+000	10393200	10429300	34177600	303716			56.8	0.5	25.5	6234.26	838	-1.02969e+007	-1.04000e+007	-3.38132e+007	1.92459e+000	10296900	10400000	33813200	297482
839	-1.04034e+007	-1.04393e+007	-3.42093e+007	1.97107e+000	10403400	10439300	34209300	311631			56.6	0.5	24.4	6346.97	839	-1.03081e+007	-1.04122e+007	-3.38471e+007	1.97107e+000	10308100	10412200	33847100	305284
840	-1.04065e+007	-1.04354e+007	-3.42259e+007	1.99456e+000	10406500	10435400	34225900	315626			54.8	0.5	24.2	5990.73	840	-1.03146e+007	-1.03948e+007	-3.38908e+007	1.99456e+000	10314600	10394800	33890800	309635
841	-1.00311e+007	-1.00573e+007	-3.30699e+007	1.04581e+000	10031100	10057300	33069900	154446			130	0.5	72.1	9.04029	841	-1.00783e+007	-1.02884e+007	-3.30317e+007	1.04581e+000	10078300	10288400	33031700	154437
842	-1.00235e+007	-1.00507e+007	-3.30453e+007	1.20279e+000	10023500	10050700	33045300	177366			129	0.5	73	-2.05017	842	-1.00716e+007	-1.02849e+007	-3.30078e+007	1.20279e+000	10071600	10284900	33007800	177368
843	-9.48355e+006	-9.54279e+006	-3.13465e+007	1.45199e+000	9483550	9542790	31346500	192642			84.7	0.5	130	3768.95	843	-9.41844e+006	-9.61001e+006	-3.10132e+007	1.45199e+000	9418440	9610010	31013200	188873
844	-9.48208e+006	-9.54351e+006	-3.13398e+007	1.17006e+000	9482080	9543510	31339800	155175			83.8	0.5	131	3104.65	844	-9.41609e+006	-9.61503e+006	-3.09985e+007	1.17006e+000	9416090	9615030	30998500	152070
845	-9.48267e+006	-9.53864e+006	-3.13471e+007	1.28638e+000	9482670	9538640	31347100	170669			85.8	0.5	131	3235.73	845	-9.41872e+006	-9.59947e+006	-3.10249e+007	1.28638e+000	9418720	9599470	31024900	167433
846	-9.80420e+006	-9.81227e+006	-3.24286e+007	1.47317e+000	9804200	9812270	32428600	209076			19.8	0.5	96.4	-740.635	846	-9.84674e+006	-9.90002e+006	-3.24736e+007	1.47317e+000	9846740	9900020	32473600	209816
847	-9.79830e+006	-9.80805e+006	-3.24172e+007	1.50871e+000	9798300	9808050	32417200	213964			20.7	0.5	96.9	-807.324	847	-9.84226e+006	-9.88835e+006	-3.24670e+007	1.50871e+000	9842260	9888350	32467000	214772
848	-9.44969e+006	-9.47611e+006	-3.14092e+007	1.02320e+000	9449690	9476110	31409200	136153			30	0.5	133	-171.394	848	-9.38279e+006	-9.46728e+006	-3.14400e+007	1.02320e+000	9382790	9467280	31440000	136324
849	-9.45744e+006	-9.48415e+006	-3.14343e+007	1.33938e+000	9457440	9484150	31434300	178511			30.3	0.5	132	-227.172	849	-9.39017e+006	-9.47529e+006	-3.14654e+007	1.33938e+000	9390170	9475290	31465400	178738
850	-9.45929e+006	-9.48686e+006	-3.14435e+007	1.24412e+000	9459290	9486860	31443500	165911			29	0.5	132	-282.658	850	-9.39049e+006	-9.47941e+006	-3.14819e+007	1.24412e+000	9390490	9479410	31481900	166193
851	-9.45146e+006	-9.47853e+006	-3.14173e+007	1.16989e+000	9451460	9478530	31417300	155751			28.9	0.5	133	-247.379	851	-9.38257e+006	-9.47060e+006	-3.14538e+007	1.16989e+000	9382570	9470600	31453800	155999
852	-9.44219e+006	-9.46796e+006	-3.13834e+007	9.55470e-001	9442190	9467960	31383400	126931			30	0.5	134	-153.214	852	-9.37552e+006	-9.45898e+006	-3.14133e+007	9.55470e-001	9375520	9458980	31413300	127084
853	-9.45405e+006	-9.48688e+006	-3.14489e+007	1.45717e+000	9454050	9486880	31448900	194377			18.1	0.5	132	-773.005	853	-9.38402e+006	-9.48830e+006	-3.15247e+007	1.45717e+000	9384020	9488300	31524700	195150
854	-9.45183e+006	-9.48401e+006	-3.14394e+007	9.47353e-001	9451830	9484010	31439400	126295			18.9	0.5	133	-484.057	854	-9.38130e+006	-9.48474e+006	-3.15129e+007	9.47353e-001	9381300	9484740	31512900	126779
855	-9.75304e+006	-9.80164e+006	-3.24363e+007	1.93094e+000	9753040	9801640	32436300	274041			38.3	0.5	97.6	-2576.73	855	-9.74847e+006	-9.83955e+006	-3.25958e+007	1.93094e+000	9748470	9839550	32595800	276617
856	-9.75032e+006	-9.79673e+006	-3.24189e+007	1.47981e+000	9750320	9796730	32418900	209795			37.3	0.5	98.3	-1850.29	856	-9.74312e+006	-9.83166e+006	-3.25689e+007	1.47981e+000	9743120	9831660	32568900	211645
857	-9.73294e+006	-9.78354e+006	-3.23824e+007	1.19443e+000	9732940	9783540	32382400	168945			37.8	0.5	99.4	-1484.06	857	-9.70670e+006	-9.81433e+006	-3.25345e+007	1.19443e+000	9706700	9814330	32534500	170429
858	-9.73283e+006	-9.78624e+006	-3.23935e+007	1.43381e+000	9732830	9786240	32393500	202936			38.7	0.5	99.1	-1853.22	858	-9.70055e+006	-9.81721e+006	-3.25524e+007	1.43381e+000	9700550	9817210	32552400	204790
859	-9.54521e+006	-9.57553e+006	-3.17200e+007	1.80617e+000	9545210	9575530	31720000	245133			124	0.5	122	-615.487	859	-9.47239e+006	-9.57059e+006	-3.17726e+007	1.80617e+000	9472390	9570590	31772600	245748
860	-9.54570e+006	-9.57606e+006	-3.17217e+007	1.69105e+000	9545700	9576060	31721700	229533			125	0.5	122	-630.741	860	-9.47502e+006	-9.57251e+006	-3.17779e+007	1.69105e+000	9475020	9572510	31777900	230164
861	-9.55636e+006	-9.58723e+006	-3.17567e+007	1.68653e+000	9556360	9587230	31756700	229427			125	0.5	121	-666.874	861	-9.48751e+006	-9.58473e+006	-3.18153e+007	1.68653e+000	9487510	9584730	31815300	230093
862	-9.55623e+006	-9.58725e+006	-3.17569e+007	1.81369e+000	9556230	9587250	31756900	246727			124	0.5	121	-668.465	862	-9.48496e+006	-9.58344e+006	-3.18126e+007	1.81369e+000	9484960	9583440	31812600	247396
863	-1.01440e+007	-1.01811e+007	-3.34072e+007	1.51689e+000	10144000	10181100	33407200	228662			96.5	0.5	69.2	-7389.46	863	-1.04305e+007	-1.09129e+007	-3.38466e+007	1.51689e+000	10430500	10912900	33846600	236051
864	-1.01361e+007	-1.01955e+007	-3.33609e+007	1.61267e+000	10136100	10195500	33360900	242488			97.5	0.5	69.7	-7014.25	864	-1.04107e+007	-1.09403e+007	-3.37381e+007	1.61267e+000	10410700	10940300	33738100	249502
865	-1.01365e+007	-1.01517e+007	-3.34061e+007	1.70131e+000	10136500	10151700	33406100	256378			97.7	0.5	68.1	-7226.71	865	-1.03809e+007	-1.07607e+007	-3.37959e+007	1.70131e+000	10380900	10760700	33795900	263604
866	-1.01341e+007	-1.01433e+007	-3.34516e+007	1.66035e+000	10134100	10143300	33451600	250818			96.7	0.5	67.7	-7992.14	866	-1.04003e+007	-1.07272e+007	-3.39088e+007	1.66035e+000	10400300	10727200	33908800	258810
867	-1.04617e+007	-1.05007e+007	-3.45845e+007	4.39079e-001	10461700	10500700	34584500	70896.7			134	0.5	14.9	267.412	867	-1.03407e+007	-1.04589e+007	-3.45349e+007	4.39079e-001	10340700	10458900	34534900	70629.3
868	-1.04661e+007	-1.05045e+007	-3.45958e+007	6.99521e-001	10466100	10504500	34595800	113024			133	0.5	14.4	438.388	868	-1.03447e+007	-1.04622e+007	-3.45443e+007	6.99521e-001	10344700	10462200	34544300	112586
869	-1.04603e+007	-1.04987e+007	-3.45778e+007	8.42303e-001	10460300	10498700	34577800	135952			132	0.5	15.1	525.109	869	-1.03404e+007	-1.04568e+007	-3.45264e+007	8.42303e-001	10340400	10456800	34526400	135427
870	-9.70041e+006	-9.89346e+006	-3.18821e+007	1.61104e+000	9700410	9893460	31882100	221524			68.4	0.5	98.2	12784.5	870	-9.45586e+006	-9.87072e+006	-3.09054e+007	1.61104e+000	9455860	9870720	30905400	208740
871	-1.02139e+007	-1.04047e+007	-3.34695e+007	4.48945e-001	10213900	10404700	33469500	68056.4			73	0.5	41.7	3519.25	871	-1.00160e+007	-1.05411e+007	-3.25243e+007	4.48945e-001	10016000	10541100	32524300	64537.2
872	-9.49413e+006	-9.50643e+006	-3.14261e+007	6.73282e-001	9494130	9506430	31426100	89730.8			99.8	0.5	130	853.996	872	-9.45149e+006	-9.48554e+006	-3.12727e+007	6.73282e-001	9451490	9485540	31272700	88876.8
873	-1.01581e+007	-1.01960e+007	-3.36432e+007	1.50060e+000	10158100	10196000	33643200	229226			34.7	0.5	52.2	-754.515	873	-1.01541e+007	-1.02094e+007	-3.37016e+007	1.50060e+000	10154100	10209400	33701600	229980
874	-1.01582e+007	-1.01909e+007	-3.36222e+007	1.96866e+000	10158200	10190900	33622200	300366			33.8	0.5	53	-921.029	874	-1.01744e+007	-1.02075e+007	-3.36735e+007	1.96866e+000	10174400	10207500	33673500	301287
875	-1.01509e+007	-1.01757e+007	-3.35673e+007	3.43075e-001	10150900	10175700	33567300	52177.4			119	0.5	54.8	-156.957	875	-1.02040e+007	-1.02254e+007	-3.36084e+007	3.43075e-001	10204000	10225400	33608400	52334.4
876	-1.01522e+007	-1.01750e+007	-3.35631e+007	6.12302e-001	10152200	10175000	33563100	93102.2			119	0.5	54.8	-263.264	876	-1.02035e+007	-1.02313e+007	-3.36003e+007	6.12302e-001	10203500	10231300	33600300	93365.5
877	-1.01550e+007	-1.01800e+007	-3.35806e+007	5.02214e-001	10155000	10180000	33580600	76441.2			119	0.5	54.2	-213.384	877	-1.02059e+007	-1.02227e+007	-3.36190e+007	5.02214e-001	10205900	10222700	33619000	76654.6
878	-1.01073e+007	-1.01963e+007	-3.36951e+007	7.56480e-001	10107300	10196300	33695100	115847			99	0.5	50.1	-682.685	878	-9.85662e+006	-1.01694e+007	-3.38355e+007	7.56480e-001	9856620	10169400	33835500	116530
879	-1.01180e+007	-1.02018e+007	-3.37068e+007	6.75582e-001	10118000	10201800	33706800	103537			99.1	0.5	49.3	-483.704	879	-9.87247e+006	-1.01707e+007	-3.38252e+007	6.75582e-001	9872470	10170700	33825200	104021
880	-1.01103e+007	-1.01972e+007	-3.36959e+007	6.54312e-001	10110300	10197200	33695900	100208			98.4	0.5	49.7	-487.287	880	-9.84995e+006	-1.01638e+007	-3.38197e+007	6.54312e-001	9849950	10163800	33819700	100696
881	-1.03374e+007	-1.03710e+007	-3.41788e+007	8.58251e-001	10337400	10371000	34178800	135339			31	0.5	30.3	593.386	881	-1.02206e+007	-1.03276e+007	-3.41184e+007	8.58251e-001	10220600	10327600	34118400	134746
882	-1.03478e+007	-1.03807e+007	-3.42082e+007	5.01799e-001	10347800	10380700	34208200	79267.1			31.4	0.5	29.2	384.926	882	-1.02283e+007	-1.03347e+007	-3.41397e+007	5.01799e-001	10228300	10334700	34139700	78882.1
883	-1.03420e+007	-1.03758e+007	-3.41937e+007	8.86811e-001	10342000	10375800	34193700	139965			30.6	0.5	29.7	626.413	883	-1.02241e+007	-1.03318e+007	-3.41318e+007	8.86811e-001	10224100	10331800	34131800	139339
884	-1.00325e+007	-1.01555e+007	-3.36032e+007	1.11158e+000	10032500	10155500	33603200	169229			93	0.5	53.7	-1530.29	884	-9.62033e+006	-1.01078e+007	-3.38201e+007	1.11158e+000	9620330	10107800	33820100	170759
885	-1.00515e+007	-1.01610e+007	-3.36067e+007	9.28096e-001	10051500	10161000	33606700	141346			93.2	0.5	52.7	-743.6	885	-9.65533e+006	-1.01006e+007	-3.37559e+007	9.28096e-001	9655330	10100600	33755900	142090
886	-1.00534e+007	-1.01569e+007	-3.35880e+007	9.08234e-001	10053400	10156900	33588000	138176			92.3	0.5	52.8	-479.104	886	-9.64282e+006	-1.00858e+007	-3.37080e+007	9.08234e-001	9642820	10085800	33708000	138655
887	-9.70847e+006	-9.73828e+006	-3.22219e+007	1.85891e+000	9708470	9738280	32221900	260383			25.9	0.5	105	-1326.07	887	-9.71349e+006	-9.76026e+006	-3.23067e+007	1.85891e+000	9713490	9760260	32306700	261709
888	-9.96559e+006	-1.01397e+007	-3.36054e+007	1.28076e+000	9965590	10139700	33605400	194898			92.7	0.5	57	-4009.6	888	-9.52797e+006	-1.01351e+007	-3.40242e+007	1.28076e+000	9527970	10135100	34024200	198908
889	-1.00988e+007	-1.01113e+007	-3.32925e+007	6.39246e-001	10098800	10111300	33292500	95670.3			129	0.5	64	13.9817	889	-1.01365e+007	-1.02976e+007	-3.32602e+007	6.39246e-001	10136500	10297600	33260200	95656.4
890	-1.00990e+007	-1.01110e+007	-3.32934e+007	6.33634e-001	10099000	10111000	33293400	94835.1			130	0.5	63.9	21.4162	890	-1.01358e+007	-1.02950e+007	-3.32601e+007	6.33634e-001	10135800	10295000	33260100	94813.7
891	-1.01051e+007	-1.01159e+007	-3.33138e+007	7.52057e-001	10105100	10115900	33313800	112696			130	0.5	63.2	20.3314	891	-1.01413e+007	-1.02955e+007	-3.32820e+007	7.52057e-001	10141300	10295500	33282000	112676
892	-9.86920e+006	-9.97095e+006	-3.30121e+007	1.80478e+000	9869200	9970950	33012100	265195			54.1	0.5	85	-9552.55	892	-1.01027e+007	-1.01699e+007	-3.35915e+007	1.80478e+000	10102700	10169900	33591500	274747
893	-9.87265e+006	-9.96242e+006	-3.29737e+007	1.43417e+000	9872650	9962420	32973700	210274			53.1	0.5	85.4	-6957.88	893	-1.00938e+007	-1.01464e+007	-3.35047e+007	1.43417e+000	10093800	10146400	33504700	217232
894	-9.45347e+006	-9.48477e+006	-3.14408e+007	7.20998e-001	9453470	9484770	31440800	96128.3			23.1	0.5	132	-304.902	894	-9.38287e+006	-9.48283e+006	-3.15035e+007	7.20998e-001	9382870	9482830	31503500	96433.2
895	-9.44647e+006	-9.47722e+006	-3.14169e+007	8.82456e-001	9446470	9477220	31416900	117476			23.1	0.5	133	-365.372	895	-9.37556e+006	-9.47495e+006	-3.14786e+007	8.82456e-001	9375560	9474950	31478600	117841
896	-1.04604e+007	-1.05002e+007	-3.45837e+007	7.36840e-001	10460400	10500200	34583700	118969			135	0.5	14.9	431.89	896	-1.03391e+007	-1.04590e+007	-3.45367e+007	7.36840e-001	10339100	10459000	34536700	118537
897	-1.00868e+007	-1.01426e+007	-3.34960e+007	9.02906e-001	10086800	10142600	33496000	136686			52.8	0.5	65.8	-4077.07	897	-1.03397e+007	-1.04274e+007	-3.39609e+007	9.02906e-001	10339700	10427400	33960900	140763
898	-1.01014e+007	-1.01366e+007	-3.34568e+007	1.00472e+000	10101400	10136600	33456800	151777			52.1	0.5	66.2	-4136.22	898	-1.03295e+007	-1.04754e+007	-3.38711e+007	1.00472e+000	10329500	10475400	33871100	155914
899	-1.01143e+007	-1.01403e+007	-3.34590e+007	1.12045e+000	10114300	10140300	33459000	169301			52.7	0.5	66.9	-5067.23	899	-1.03573e+007	-1.05509e+007	-3.39093e+007	1.12045e+000	10357300	10550900	33909300	174368
900	-1.00638e+007	-1.01403e+007	-3.35096e+007	8.23168e-001	10063800	10140300	33509600	124686			52.6	0.5	64.8	-3515.5	900	-1.03120e+007	-1.03146e+007	-3.39608e+007	8.23168e-001	10312000	10314600	33960800	128202
901	-1.00354e+007	-1.01406e+007	-3.35394e+007	1.11937e+000	10035400	10140600	33539400	169799			53.4	0.5	64.2	-5046.55	901	-1.02090e+007	-1.03030e+007	-3.40293e+007	1.11937e+000	10209000	10303000	34029300	174846
902	-1.00062e+007	-1.01435e+007	-3.35803e+007	1.62703e+000	10006200	10143500	33580300	247322			53.9	0.5	63	-7601.21	902	-1.00459e+007	-1.02824e+007	-3.41082e+007	1.62703e+000	10045900	10282400	34108200	254924
903	-1.00439e+007	-1.01411e+007	-3.35327e+007	9.13253e-001	10043900	10141100	33532700	138490			52.6	0.5	63.8	-3789.13	903	-1.01932e+007	-1.02884e+007	-3.39855e+007	9.13253e-001	10193200	10288400	33985500	142279
904	-1.00823e+007	-1.01387e+007	-3.34844e+007	1.05510e+000	10082300	10138700	33484400	159613			51.8	0.5	65.1	-4182.2	904	-1.03092e+007	-1.03683e+007	-3.38952e+007	1.05510e+000	10309200	10368300	33895200	163795
905	-1.01237e+007	-1.01348e+007	-3.34274e+007	1.37685e+000	10123700	10134800	33427400	207684			51.2	0.5	66.6	-5245.57	905	-1.03291e+007	-1.05465e+007	-3.37986e+007	1.37685e+000	10329100	10546500	33798600	212930
906	-1.01370e+007	-1.01543e+007	-3.34057e+007	1.61935e+000	10137000	10154300	33405700	244027			52.4	0.5	68.2	-7002.52	906	-1.03739e+007	-1.07158e+007	-3.38124e+007	1.61935e+000	10373900	10715800	33812400	251029
907	-1.01317e+007	-1.01498e+007	-3.33884e+007	1.54559e+000	10131700	10149800	33388400	232672			51.3	0.5	68	-5921.42	907	-1.03460e+007	-1.06678e+007	-3.37461e+007	1.54559e+000	10346000	10667800	33746100	238593
908	-1.01077e+007	-1.01447e+007	-3.34837e+007	1.38833e+000	10107700	10144700	33483700	210062			53.6	0.5	66.9	-6883.46	908	-1.03756e+007	-1.05528e+007	-3.39821e+007	1.38833e+000	10375600	10552800	33982100	216945
909	-9.98414e+006	-1.01437e+007	-3.36033e+007	1.59382e+000	9984140	10143700	33603300	242547			54.2	0.5	61.5	-7053.96	909	-9.88916e+006	-1.02475e+007	-3.41223e+007	1.59382e+000	9889160	10247500	34122300	249601
910	-1.01315e+007	-1.01906e+007	-3.33470e+007	1.61271e+000	10131500	10190600	33347000	242290			52.2	0.5	69.7	-6749.24	910	-1.03864e+007	-1.08604e+007	-3.37188e+007	1.61271e+000	10386400	10860400	33718800	249039
911	-1.01429e+007	-1.01564e+007	-3.34276e+007	1.53604e+000	10142900	10156400	33427600	231767			53.4	0.5	68.5	-7450.15	911	-1.04010e+007	-1.07502e+007	-3.38888e+007	1.53604e+000	10401000	10750200	33888800	239217
912	-9.93337e+006	-1.01300e+007	-3.35981e+007	8.57789e-001	9933370	10130000	33598100	130443			91.6	0.5	57.7	-2936.73	912	-9.41571e+006	-1.01164e+007	-3.40600e+007	8.57789e-001	9415710	10116400	34060000	133380
913	-9.96128e+006	-1.01332e+007	-3.35829e+007	1.29231e+000	9961280	10133200	33582900	196396			91.6	0.5	56.6	-3365.59	913	-9.46107e+006	-1.01007e+007	-3.39504e+007	1.29231e+000	9461070	10100700	33950400	199762
914	-9.97271e+006	-1.01443e+007	-3.36171e+007	1.37774e+000	9972710	10144300	33617100	209809			94	0.5	57.1	-4483.26	914	-9.59047e+006	-1.01549e+007	-3.40425e+007	1.37774e+000	9590470	10154900	34042500	214292
915	-1.00255e+007	-1.01429e+007	-3.35586e+007	1.28416e+000	10025500	10142900	33558600	194994			52.9	0.5	62.7	-5355.72	915	-1.00819e+007	-1.02714e+007	-3.40275e+007	1.28416e+000	10081900	10271400	34027500	200350
916	-9.92946e+006	-1.01382e+007	-3.36352e+007	1.97367e+000	9929460	10138200	33635200	300760			56.5	0.5	61.3	-9924.57	916	-9.68943e+006	-1.02277e+007	-3.42413e+007	1.97367e+000	9689430	10227700	34241300	310685
917	-1.00603e+007	-1.01403e+007	-3.35129e+007	1.11714e+000	10060300	10140300	33512900	169241			51.7	0.5	63.9	-4313.12	917	-1.02413e+007	-1.02861e+007	-3.39282e+007	1.11714e+000	10241300	10286100	33928200	173554
918	-1.00945e+007	-1.01351e+007	-3.34577e+007	1.19111e+000	10094500	10135100	33457700	179933			50.9	0.5	65.3	-4337.43	918	-1.03008e+007	-1.04007e+007	-3.38286e+007	1.19111e+000	10300800	10400700	33828600	184270
919	-1.01259e+007	-1.02222e+007	-3.32924e+007	1.15829e+000	10125900	10222200	33292400	173525			51.7	0.5	71	-4625.53	919	-1.03936e+007	-1.09829e+007	-3.36256e+007	1.15829e+000	10393600	10982900	33625600	178150
920	-1.01258e+007	-1.02396e+007	-3.32746e+007	1.19711e+000	10125800	10239600	33274600	179186			52.2	0.5	71.9	-5056.22	920	-1.04100e+007	-1.10504e+007	-3.36250e+007	1.19711e+000	10410000	11050400	33625000	184242
921	-1.01164e+007	-1.02290e+007	-3.32469e+007	9.65213e-001	10116400	10229000	33246900	144232			51.3	0.5	72.1	-3662.51	921	-1.03831e+007	-1.10129e+007	-3.35530e+007	9.65213e-001	10383100	11012900	33553000	147894
922	-1.01265e+007	-1.01812e+007	-3.33360e+007	1.34894e+000	10126500	10181200	33336000	202517			51.2	0.5	69.4	-5040.92	922	-1.03596e+007	-1.08050e+007	-3.36645e+007	1.34894e+000	10359600	10805000	33664500	207557
923	-1.01186e+007	-1.02015e+007	-3.32834e+007	1.19759e+000	10118600	10201500	33283400	179286			50.9	0.5	70.7	-4297.04	923	-1.03612e+007	-1.08935e+007	-3.35826e+007	1.19759e+000	10361200	10893500	33582600	183583
924	-1.01262e+007	-1.01520e+007	-3.33636e+007	1.26200e+000	10126200	10152000	33363600	189714			50.3	0.5	68	-4332.19	924	-1.03282e+007	-1.06649e+007	-3.36765e+007	1.26200e+000	10328200	10664900	33676500	194046
925	-1.01280e+007	-1.01295e+007	-3.34013e+007	1.24567e+000	10128000	10129500	33401300	187624			50.2	0.5	66.8	-4224.25	925	-1.03112e+007	-1.05466e+007	-3.37253e+007	1.24567e+000	10311200	10546600	33725300	191848
926	-9.97720e+006	-1.01449e+007	-3.36148e+007	1.52685e+000	9977200	10144900	33614800	232494			54.5	0.5	60.1	-6205.73	926	-9.77913e+006	-1.02168e+007	-3.41071e+007	1.52685e+000	9779130	10216800	34107100	238700
927	-9.96422e+006	-1.01426e+007	-3.36186e+007	1.26236e+000	9964220	10142600	33618600	192241			94.6	0.5	58.2	-4701.54	927	-9.64963e+006	-1.01805e+007	-3.40881e+007	1.26236e+000	9649630	10180500	34088100	196942
928	-1.01406e+007	-1.02097e+007	-3.33651e+007	1.75962e+000	10140600	10209700	33365100	264681			53.2	0.5	70.1	-8329.17	928	-1.04236e+007	-1.09430e+007	-3.37882e+007	1.75962e+000	10423600	10943000	33788200	273011
929	-1.01340e+007	-1.02471e+007	-3.33006e+007	1.70884e+000	10134000	10247100	33300600	256183			53.1	0.5	71.7	-7979.88	929	-1.04364e+007	-1.10864e+007	-3.36969e+007	1.70884e+000	10436400	11086400	33696900	264163
930	-1.01158e+007	-1.02470e+007	-3.32262e+007	1.24378e+000	10115800	10247000	33226200	185668			52.1	0.5	73.3	-5121.89	930	-1.04048e+007	-1.10969e+007	-3.35573e+007	1.24378e+000	10404800	11096900	33557300	190790
931	-1.01265e+007	-1.02678e+007	-3.32494e+007	1.42469e+000	10126500	10267800	33249400	212998			53	0.5	73.3	-6656.29	931	-1.04423e+007	-1.11742e+007	-3.36334e+007	1.42469e+000	10442300	11174200	33633400	219655
932	-9.95803e+006	-1.01430e+007	-3.36264e+007	1.79948e+000	9958030	10143000	33626400	274145			56	0.5	63.1	-9927.81	932	-9.91499e+006	-1.02877e+007	-3.42608e+007	1.79948e+000	9914990	10287700	34260800	284072
933	-1.00925e+007	-1.01495e+007	-3.35185e+007	1.56052e+000	10092500	10149500	33518500	236554			54.5	0.5	66.7	-8492.81	933	-1.03908e+007	-1.05230e+007	-3.40741e+007	1.56052e+000	10390800	10523000	34074100	245046
934	-9.68088e+006	-9.75590e+006	-3.23215e+007	6.50632e-001	9680880	9755900	32321500	91653.3			61.9	0.5	95.9	806.766	934	-9.23183e+006	-9.62562e+006	-3.22381e+007	6.50632e-001	9231830	9625620	32238100	90846.6
935	-9.66266e+006	-9.76883e+006	-3.23925e+007	8.44421e-001	9662660	9768830	32392500	119434			61.2	0.5	95.2	215.924	935	-9.17549e+006	-9.65914e+006	-3.24314e+007	8.44421e-001	9175490	9659140	32431400	119218
936	-9.66300e+006	-9.76653e+006	-3.23828e+007	8.72789e-001	9663000	9766530	32382800	123376			60.6	0.5	95.8	115.112	936	-9.20756e+006	-9.66718e+006	-3.24322e+007	8.72789e-001	9207560	9667180	32432200	123261
937	-9.68218e+006	-9.75451e+006	-3.23145e+007	8.69005e-001	9682180	9754510	32314500	122366			61.4	0.5	96.4	945.296	937	-9.25946e+006	-9.63425e+006	-3.22457e+007	8.69005e-001	9259460	9634250	32245700	121420
938	-9.69708e+006	-9.82446e+006	-3.19375e+007	7.63237e-001	9697080	9824460	31937500	105226			66.5	0.5	99.1	5016.89	938	-9.47670e+006	-9.71341e+006	-3.11479e+007	7.63237e-001	9476700	9713410	31147900	100209
939	-9.64962e+006	-9.77834e+006	-3.24445e+007	7.53297e-001	9649620	9778340	32444500	106861			59.9	0.5	95.2	-493.804	939	-9.17116e+006	-9.69685e+006	-3.25899e+007	7.53297e-001	9171160	9696850	32589900	107355
940	-9.64572e+006	-9.78056e+006	-3.24574e+007	7.04487e-001	9645720	9780560	32457400	100010			60.5	0.5	94.6	-440.942	940	-9.13040e+006	-9.69033e+006	-3.26040e+007	7.04487e-001	9130400	9690330	32604000	100451
941	-9.70089e+006	-9.74432e+006	-3.22542e+007	8.02534e-001	9700890	9744320	32254200	112621			62.8	0.5	96.3	1826.81	941	-9.28584e+006	-9.59075e+006	-3.20416e+007	8.02534e-001	9285840	9590750	32041600	110794
942	-9.68787e+006	-9.75173e+006	-3.22975e+007	8.02880e-001	9687870	9751730	32297500	112946			62.6	0.5	95.5	1479.52	942	-9.22690e+006	-9.60127e+006	-3.21435e+007	8.02880e-001	9226900	9601270	32143500	111467
943	-9.66619e+006	-9.76934e+006	-3.23911e+007	9.72481e-001	9666190	9769340	32391100	137540			61.9	0.5	94.7	497.847	943	-9.15483e+006	-9.64709e+006	-3.24028e+007	9.72481e-001	9154830	9647090	32402800	137042
944	-9.80847e+006	-9.93783e+006	-3.29374e+007	1.18766e+000	9808470	9937830	32937400	173666			53.7	0.5	86.7	-5800.91	944	-9.88151e+006	-1.00922e+007	-3.34952e+007	1.18766e+000	9881510	10092200	33495200	179467
945	-9.79999e+006	-9.94395e+006	-3.29709e+007	1.47221e+000	9799990	9943950	32970900	215679			54.5	0.5	86.4	-7853.41	945	-9.87087e+006	-1.01104e+007	-3.35803e+007	1.47221e+000	9870870	10110400	33580300	223532
946	-9.95597e+006	-1.01399e+007	-3.36157e+007	1.71119e+000	9955970	10139900	33615700	260530			94.8	0.5	60.3	-7794.23	946	-9.76491e+006	-1.02269e+007	-3.41623e+007	1.71119e+000	9764910	10226900	34162300	268324
947	-9.97352e+006	-1.01442e+007	-3.36158e+007	1.57946e+000	9973520	10144200	33615800	240511			95.4	0.5	58.9	-6112.91	947	-9.73736e+006	-1.02028e+007	-3.40913e+007	1.57946e+000	9737360	10202800	34091300	246624
948	-9.93990e+006	-1.01388e+007	-3.36272e+007	2.08623e+000	9939900	10138800	33627200	317796			94.1	0.5	61.7	-11184.3	948	-9.81383e+006	-1.02616e+007	-3.42555e+007	2.08623e+000	9813830	10261600	34255500	328980
949	-9.95307e+006	-1.01241e+007	-3.35542e+007	1.31766e+000	9953070	10124100	33554200	199906			90.4	0.5	56.7	-2899.35	949	-9.38463e+006	-1.00659e+007	-3.38848e+007	1.31766e+000	9384630	10065900	33884800	202805
950	-9.92297e+006	-1.01223e+007	-3.35770e+007	1.21036e+000	9922970	10122300	33577000	183820			90.7	0.5	57.8	-3978.92	950	-9.36220e+006	-1.00957e+007	-3.40291e+007	1.21036e+000	9362200	10095700	34029100	187799
951	-9.98609e+006	-1.01363e+007	-3.35712e+007	1.70671e+000	9986090	10136300	33571200	259255			91.5	0.5	55.5	-3036.06	951	-9.48694e+006	-1.00813e+007	-3.38452e+007	1.70671e+000	9486940	10081300	33845200	262291
952	-9.98382e+006	-1.01261e+007	-3.35315e+007	1.42540e+000	9983820	10126100	33531500	216028			90.2	0.5	55.6	-1701.37	952	-9.43797e+006	-1.00448e+007	-3.37452e+007	1.42540e+000	9437970	10044800	33745200	217729
953	-9.94468e+006	-1.01127e+007	-3.35160e+007	1.36116e+000	9944680	10112700	33516000	206040			89.3	0.5	57	-2396.87	953	-9.31922e+006	-1.00302e+007	-3.38041e+007	1.36116e+000	9319220	10030200	33804100	208437
954	-9.98354e+006	-1.01142e+007	-3.34831e+007	1.43658e+000	9983540	10114200	33483100	217120			88.9	0.5	55.9	-612.004	954	-9.39397e+006	-1.00022e+007	-3.36150e+007	1.43658e+000	9393970	10002200	33615000	217732
955	-1.00184e+007	-1.01472e+007	-3.35831e+007	1.30221e+000	10018400	10147200	33583100	197999			92.2	0.5	54.2	-1577.74	955	-9.56952e+006	-1.00870e+007	-3.37861e+007	1.30221e+000	9569520	10087000	33786100	199577
956	-1.00749e+007	-1.01668e+007	-3.36066e+007	1.03269e+000	10074900	10166800	33606600	157307			93	0.5	51.6	-228.325	956	-9.69951e+006	-1.00945e+007	-3.36868e+007	1.03269e+000	9699510	10094500	33686800	157535
957	-9.98712e+006	-1.01488e+007	-3.36209e+007	1.31386e+000	9987120	10148800	33620900	200149			94.9	0.5	57	-4167.11	957	-9.65629e+006	-1.01680e+007	-3.40302e+007	1.31386e+000	9656290	10168000	34030200	204316
958	-1.00037e+007	-1.01527e+007	-3.36205e+007	1.75952e+000	10003700	10152700	33620500	268071			95	0.5	55.6	-4376.23	958	-9.65142e+006	-1.01484e+007	-3.39552e+007	1.75952e+000	9651420	10148400	33955200	272447
959	-1.00301e+007	-1.01612e+007	-3.36287e+007	1.97594e+000	10030100	10161200	33628700	301252			95.2	0.5	54.2	-3744.35	959	-9.68112e+006	-1.01412e+007	-3.38958e+007	1.97594e+000	9681120	10141200	33895800	304997
960	-9.98349e+006	-1.01446e+007	-3.36076e+007	2.94497e+000	9983490	10144600	33607600	448272			56.9	0.5	56.1	-6559.16	960	-9.53884e+006	-1.01135e+007	-3.39250e+007	2.94497e+000	9538840	10113500	33925000	454831
961	-9.98655e+006	-1.01484e+007	-3.36198e+007	2.57347e+000	9986550	10148400	33619800	392007			55.3	0.5	56.8	-6786.6	961	-9.61603e+006	-1.01443e+007	-3.39738e+007	2.57347e+000	9616030	10144300	33973800	398793
962	-9.98868e+006	-1.01476e+007	-3.36147e+007	1.51226e+000	9988680	10147600	33614700	230294			54.2	0.5	57.9	-4397.59	962	-9.69223e+006	-1.01668e+007	-3.39895e+007	1.51226e+000	9692230	10166800	33989500	234691
963	-9.99591e+006	-1.01485e+007	-3.36109e+007	1.29699e+000	9995910	10148500	33610900	197481			53.6	0.5	59.1	-4554.25	963	-9.79240e+006	-1.02040e+007	-3.40415e+007	1.29699e+000	9792400	10204000	34041500	202035
964	-1.00080e+007	-1.01445e+007	-3.35826e+007	1.48727e+000	10008000	10144500	33582600	226111			53.1	0.5	61.6	-5980.81	964	-9.96800e+006	-1.02487e+007	-3.40483e+007	1.48727e+000	9968000	10248700	34048300	232092
965	-1.01515e+007	-1.01567e+007	-3.34623e+007	1.60297e+000	10151500	10156700	33462300	242347			54.3	0.5	68.5	-8722.98	965	-1.04301e+007	-1.07703e+007	-3.39873e+007	1.60297e+000	10430100	10770300	33987300	251070
966	-1.00047e+007	-1.01481e+007	-3.36007e+007	1.62435e+000	10004700	10148100	33600700	247200			55.6	0.5	64.8	-9414.31	966	-1.01795e+007	-1.03462e+007	-3.42354e+007	1.62435e+000	10179500	10346200	34235400	256614
967	-9.98054e+006	-1.01348e+007	-3.35702e+007	2.76309e+000	9980540	10134800	33570200	419679			58.6	0.5	55.8	-3986.17	967	-9.46302e+006	-1.00664e+007	-3.38082e+007	2.76309e+000	9463020	10066400	33808200	423665
968	-1.01135e+007	-1.02664e+007	-3.31974e+007	1.12704e+000	10113500	10266400	33197400	167994			52.8	0.5	74.7	-4994.41	968	-1.04258e+007	-1.11896e+007	-3.35508e+007	1.12704e+000	10425800	11189600	33550800	172988
969	-1.01247e+007	-1.03034e+007	-3.32061e+007	1.45694e+000	10124700	10303400	33206100	217352			53.5	0.5	75.1	-7329.64	969	-1.04724e+007	-1.13207e+007	-3.36099e+007	1.45694e+000	10472400	11320700	33609900	224681
970	-1.01006e+007	-1.02490e+007	-3.31620e+007	1.16431e+000	10100600	10249000	33162000	173168			52.7	0.5	75.9	-5130.01	970	-1.04099e+007	-1.11598e+007	-3.35155e+007	1.16431e+000	10409900	11159800	33515500	178298
971	-1.00428e+007	-1.01415e+007	-3.35356e+007	1.20449e+000	10042800	10141500	33535600	182683			51.8	0.5	62.7	-4522.8	971	-1.01313e+007	-1.02652e+007	-3.39527e+007	1.20449e+000	10131300	10265200	33952700	187206
972	-9.89621e+006	-1.01329e+007	-3.36469e+007	2.06640e+000	9896210	10132900	33646900	315014			57.6	0.5	61.2	-11011.9	972	-9.56763e+006	-1.02118e+007	-3.42979e+007	2.06640e+000	9567630	10211800	34297900	326026
973	-1.01041e+007	-1.02451e+007	-3.31805e+007	1.28164e+000	10104100	10245100	33180500	190814			51.9	0.5	74.6	-5122.37	973	-1.03932e+007	-1.11125e+007	-3.34946e+007	1.28164e+000	10393200	11112500	33494600	195937
974	-1.00762e+007	-1.01385e+007	-3.34899e+007	1.22170e+000	10076200	10138500	33489900	184864			50.7	0.5	64.1	-4287.66	974	-1.02807e+007	-1.02865e+007	-3.38607e+007	1.22170e+000	10280700	10286500	33860700	189152
975	-1.01069e+007	-1.02324e+007	-3.32043e+007	1.18179e+000	10106900	10232400	33204300	176169			51.1	0.5	73.3	-4342.43	975	-1.03760e+007	-1.10453e+007	-3.34913e+007	1.18179e+000	10376000	11045300	33491300	180511
976	-1.01092e+007	-1.02139e+007	-3.32325e+007	1.17565e+000	10109200	10213900	33232500	175508			50.5	0.5	72	-4042.73	976	-1.03577e+007	-1.09565e+007	-3.35053e+007	1.17565e+000	10357700	10956500	33505300	179550
977	-1.01206e+007	-1.01746e+007	-3.33183e+007	1.25714e+000	10120600	10174600	33318300	188532			50.2	0.5	69.3	-4185.81	977	-1.03356e+007	-1.07660e+007	-3.36057e+007	1.25714e+000	10335600	10766000	33605700	192718
978	-1.01127e+007	-1.01920e+007	-3.32688e+007	1.23722e+000	10112700	10192000	33268800	185047			49.9	0.5	70.6	-4002.88	978	-1.03387e+007	-1.08506e+007	-3.35334e+007	1.23722e+000	10338700	10850600	33533400	189050
979	-1.01206e+007	-1.01515e+007	-3.33415e+007	1.13639e+000	10120600	10151500	33341500	170614			49.4	0.5	68.1	-3508.63	979	-1.03105e+007	-1.06523e+007	-3.36168e+007	1.13639e+000	10310500	10652300	33616800	174123
980	-1.01060e+007	-1.01321e+007	-3.34338e+007	1.25241e+000	10106000	10132100	33433800	188953			50	0.5	65.5	-4170.31	980	-1.02931e+007	-1.04321e+007	-3.37659e+007	1.25241e+000	10293100	10432100	33765900	193124
981	-1.01253e+007	-1.01310e+007	-3.33812e+007	1.13708e+000	10125300	10131000	33381200	171075			49.3	0.5	66.8	-3477.92	981	-1.02980e+007	-1.05511e+007	-3.36668e+007	1.13708e+000	10298000	10551100	33666800	174553
982	-9.71825e+006	-9.75838e+006	-3.20901e+007	1.18442e+000	9718250	9758380	32090100	164685			64.3	0.5	98.1	5135.54	982	-9.49598e+006	-9.53503e+006	-3.16037e+007	1.18442e+000	9495980	9535030	31603700	159549
983	-9.72352e+006	-9.72938e+006	-3.21705e+007	1.34454e+000	9723520	9729380	32170500	187785			63.9	0.5	96.6	4928.78	983	-9.33872e+006	-9.54088e+006	-3.17849e+007	1.34454e+000	9338720	9540880	31784900	182856
984	-9.72991e+006	-9.73165e+006	-3.21645e+007	1.09789e+000	9729910	9731650	32164500	153293			63.4	0.5	97.5	3623.97	984	-9.40672e+006	-9.56476e+006	-3.18145e+007	1.09789e+000	9406720	9564760	31814500	149669
985	-9.70298e+006	-9.74093e+006	-3.22382e+007	9.57292e-001	9702980	9740930	32238200	134214			62.4	0.5	97	2119.48	985	-9.31860e+006	-9.59560e+006	-3.20287e+007	9.57292e-001	9318600	9595600	32028700	132094
986	-9.69263e+006	-9.83482e+006	-3.19090e+007	4.82305e-001	9692630	9834820	31909000	66387.8			67	0.5	99.7	3262.8	986	-9.47471e+006	-9.76532e+006	-3.10878e+007	4.82305e-001	9474710	9765320	31087800	63125
987	-9.70815e+006	-9.76833e+006	-3.20389e+007	8.95133e-001	9708150	9768330	32038900	124094			64.5	0.5	99.6	4081.65	987	-9.53230e+006	-9.57494e+006	-3.15136e+007	8.95133e-001	9532300	9574940	31513600	120012
988	-9.69912e+006	-9.78905e+006	-3.19813e+007	8.33144e-001	9699120	9789050	31981300	115126			65.3	0.5	100	4368.63	988	-9.51481e+006	-9.65583e+006	-3.13612e+007	8.33144e-001	9514810	9655830	31361200	110757
989	-9.71823e+006	-9.74761e+006	-3.21008e+007	1.00869e+000	9718230	9747610	32100800	140326			63.7	0.5	98.9	3812.53	989	-9.49704e+006	-9.55414e+006	-3.16807e+007	1.00869e+000	9497040	9554140	31680700	136514
990	-9.66485e+006	-9.76513e+006	-3.23752e+007	9.75897e-001	9664850	9765130	32375200	137891			60	0.5	96.4	-1.87841	990	-9.23875e+006	-9.67589e+006	-3.24366e+007	9.75897e-001	9238750	9675890	32436600	137893
991	-9.68098e+006	-9.75176e+006	-3.23045e+007	9.61243e-001	9680980	9751760	32304500	135272			60.9	0.5	97.1	936.521	991	-9.28183e+006	-9.63979e+006	-3.22460e+007	9.61243e-001	9281830	9639790	32246000	134336
992	-9.64986e+006	-9.77890e+006	-3.24465e+007	1.20245e+000	9649860	9778900	32446500	170598			59.1	0.5	95.6	-1072.2	992	-9.20625e+006	-9.71164e+006	-3.26152e+007	1.20245e+000	9206250	9711640	32615200	171670
993	-9.66664e+006	-9.76149e+006	-3.23586e+007	1.02031e+000	9666640	9761490	32358600	144027			59.4	0.5	97.1	3.95902	993	-9.26757e+006	-9.67782e+006	-3.24157e+007	1.02031e+000	9267570	9677820	32415700	144023
994	-9.65738e+006	-9.77685e+006	-3.24306e+007	1.36417e+000	9657380	9776850	32430600	193373			58.4	0.5	96.4	-1258.97	994	-9.24819e+006	-9.71784e+006	-3.25986e+007	1.36417e+000	9248190	9717840	32598600	194632
995	-9.63881e+006	-9.78942e+006	-3.25006e+007	8.41704e-001	9638810	9789420	32500600	119788			59.6	0.5	94.4	-1091.77	995	-9.13473e+006	-9.72086e+006	-3.27245e+007	8.41704e-001	9134730	9720860	32724500	120879
996	-9.64053e+006	-9.78609e+006	-3.24852e+007	1.00510e+000	9640530	9786090	32485200	142914			60.9	0.5	94	-833.712	996	-9.09182e+006	-9.69457e+006	-3.26599e+007	1.00510e+000	9091820	9694570	32659900	143747
997	-9.71152e+006	-9.74420e+006	-3.22430e+007	1.42428e+000	9711520	9744200	32243000	199759			63.6	0.5	95.4	4111.12	997	-9.27675e+006	-9.56847e+006	-3.19596e+007	1.42428e+000	9276750	9568470	31959600	195648
998	-9.67286e+006	-9.76823e+006	-3.23799e+007	1.28760e+000	9672860	9768230	32379900	181998			62.6	0.5	94.3	1194.37	998	-9.14576e+006	-9.63054e+006	-3.23443e+007	1.28760e+000	9145760	9630540	32344300	180803
999	-9.69839e+006	-9.74656e+006	-3.22658e+007	2.19974e+000	9698390	9746560	32265800	308900			87.7	0.5	96.7	5050.87	999	-9.30759e+006	-9.59749e+006	-3.20474e+007	2.19974e+000	9307590	9597490	32047400	303849
1000	-9.72810e+006	-9.73418e+006	-3.21855e+007	1.46548e+000	9728100	9734180	32185500	204867			86.1	0.5	96.5	5544.05	1000	-9.36549e+006	-9.54686e+006	-3.17826e+007	1.46548e+000	9365490	9546860	31782600	199323
1001	-9.65406e+006	-9.79075e+006	-3.24907e+007	1.45643e+000	9654060	9790750	32490700	207180			92.3	0.5	95.7	-1650.07	1001	-9.23535e+006	-9.73566e+006	-3.26843e+007	1.45643e+000	9235350	9735660	32684300	208830
1002	-9.64363e+006	-9.79372e+006	-3.25133e+007	1.46768e+000	9643630	9793720	32513300	209039			91.8	0.5	94.9	-1824.81	1002	-9.18629e+006	-9.73354e+006	-3.27247e+007	1.46768e+000	9186290	9733540	32724700	210864
1003	-9.66262e+006	-9.77540e+006	-3.24194e+007	2.04797e+000	9662620	9775400	32419400	290124			90.4	0.5	95.9	-91.6317	1003	-9.22528e+006	-9.68497e+006	-3.24872e+007	2.04797e+000	9225280	9684970	32487200	290216
1004	-9.67967e+006	-9.75445e+006	-3.23168e+007	2.17017e+000	9679670	9754450	32316800	305619			89.2	0.5	97.1	2634.15	1004	-9.28477e+006	-9.63635e+006	-3.22290e+007	2.17017e+000	9284770	9636350	32229000	302985
1005	-9.72355e+006	-9.72967e+006	-3.21716e+007	2.04102e+000	9723550	9729670	32171600	285077			86.9	0.5	97.9	6868.77	1005	-9.40781e+006	-9.56452e+006	-3.18124e+007	2.04102e+000	9407810	9564520	31812400	278208
1006	-9.72378e+006	-9.76133e+006	-3.21098e+007	1.56664e+000	9723780	9761330	32109800	218091			85.5	0.5	97.4	7200.87	1006	-9.48859e+006	-9.53069e+006	-3.15934e+007	1.56664e+000	9488590	9530690	31593400	210890
1007	-9.70817e+006	-9.79491e+006	-3.20124e+007	2.50397e+000	9708170	9794910	32012400	346667			84.5	0.5	98.4	14633.4	1007	-9.49603e+006	-9.61392e+006	-3.13264e+007	2.50397e+000	9496030	9613920	31326400	332034
1008	-9.67310e+006	-9.85378e+006	-3.18102e+007	9.61205e-001	9673100	9853780	31810200	131550			81.8	0.5	98.6	8774.89	1008	-9.38140e+006	-9.78278e+006	-3.06890e+007	9.61205e-001	9381400	9782780	30689000	122775
1009	-9.66045e+006	-9.77293e+006	-3.24115e+007	1.57953e+000	9660450	9772930	32411500	223654			91.4	0.5	96.6	-420.837	1009	-9.25435e+006	-9.69555e+006	-3.25014e+007	1.57953e+000	9254350	9695550	32501400	224075
1010	-9.66075e+006	-9.79329e+006	-3.24945e+007	6.34977e-001	9660750	9793290	32494500	90352.1			94.5	0.5	96.2	-945.511	1010	-9.29977e+006	-9.76074e+006	-3.27224e+007	6.34977e-001	9299770	9760740	32722400	91297.6
1011	-9.65777e+006	-9.79724e+006	-3.25136e+007	9.10680e-001	9657770	9797240	32513600	129725			93.9	0.5	95.7	-1424.41	1011	-9.27631e+006	-9.76247e+006	-3.27529e+007	9.10680e-001	9276310	9762470	32752900	131150
1012	-9.64935e+006	-9.80005e+006	-3.25334e+007	8.66648e-001	9649350	9800050	32533400	123588			93.4	0.5	95	-1423.04	1012	-9.24221e+006	-9.76199e+006	-3.27850e+007	8.66648e-001	9242210	9761990	32785000	125011
1013	-9.64664e+006	-9.81004e+006	-3.25770e+007	1.03191e+000	9646640	9810040	32577000	147530			93.1	0.5	94.2	-1979.65	1013	-9.21521e+006	-9.77465e+006	-3.28638e+007	1.03191e+000	9215210	9774650	32863800	149510
1014	-9.66314e+006	-9.77488e+006	-3.24168e+007	9.01992e-001	9663140	9774880	32416800	127761			94.9	0.5	98	-890.745	1014	-9.33981e+006	-9.73591e+006	-3.25809e+007	9.01992e-001	9339810	9735910	32580900	128652
1015	-9.65790e+006	-9.81714e+006	-3.25947e+007	1.06657e+000	9657900	9817140	32594700	152660			94.2	0.5	94.3	-2520.97	1015	-9.27685e+006	-9.80521e+006	-3.29270e+007	1.06657e+000	9276850	9805210	32927000	155181
1016	-9.64653e+006	-9.82208e+006	-3.26263e+007	1.70662e+000	9646530	9822080	32626300	244702			92.9	0.5	93.4	-4249.57	1016	-9.20945e+006	-9.80173e+006	-3.29802e+007	1.70662e+000	9209450	9801730	32980200	248951
1017	-9.66090e+006	-9.80934e+006	-3.25599e+007	1.04031e+000	9660900	9809340	32559900	148600			94.8	0.5	95	-2125.28	1017	-9.29799e+006	-9.79217e+006	-3.28526e+007	1.04031e+000	9297990	9792170	32852600	150725
1018	-9.66319e+006	-9.80156e+006	-3.25258e+007	7.89770e-001	9663190	9801560	32525800	112588			95.2	0.5	95.8	-1421.04	1018	-9.31471e+006	-9.78051e+006	-3.27883e+007	7.89770e-001	9314710	9780510	32788300	114009
1019	-9.68567e+006	-9.93144e+006	-3.17839e+007	1.59996e+000	9685670	9931440	31783900	218793			80.2	0.5	98.5	15017.1	1019	-9.41378e+006	-1.00002e+007	-3.06039e+007	1.59996e+000	9413780	10000200	30603900	203776
1020	-9.68163e+006	-9.99023e+006	-3.17086e+007	1.33656e+000	9681630	9990230	31708600	182057			79	0.5	97.5	14589.8	1020	-9.37289e+006	-1.01188e+007	-3.03182e+007	1.33656e+000	9372890	10118800	30318200	167467
1021	-9.71968e+006	-9.77139e+006	-3.20830e+007	1.56954e+000	9719680	9771390	32083000	218167			84.7	0.5	96.6	8557.61	1021	-9.48055e+006	-9.49705e+006	-3.14639e+007	1.56954e+000	9480550	9497050	31463900	209609
1022	-9.63891e+006	-9.80072e+006	-3.25467e+007	1.63339e+000	9638910	9800720	32546700	233091			91.3	0.5	94.2	-2369.53	1022	-9.14965e+006	-9.73965e+006	-3.27863e+007	1.63339e+000	9149650	9739650	32786300	235460
1023	-9.64864e+006	-9.77695e+006	-3.24398e+007	2.18975e+000	9648640	9776950	32439800	310545			89.7	0.5	95	-12.6192	1023	-9.15808e+006	-9.67406e+006	-3.25098e+007	2.18975e+000	9158080	9674060	32509800	310558
1024	-9.67871e+006	-9.76303e+006	-3.23528e+007	2.11383e+000	9678710	9763030	32352800	298319			88	0.5	95.5	2879.99	1024	-9.21967e+006	-9.62705e+006	-3.22561e+007	2.11383e+000	9219670	9627050	32256100	295439
1025	-9.71243e+006	-9.74349e+006	-3.22392e+007	1.79087e+000	9712430	9743490	32239200	251119			86.3	0.5	95.5	5930.91	1025	-9.28971e+006	-9.55768e+006	-3.19026e+007	1.79087e+000	9289710	9557680	31902600	245188
1026	-9.63675e+006	-9.82945e+006	-3.26662e+007	1.53606e+000	9636750	9829450	32666200	220745			92.4	0.5	92.6	-4287.93	1026	-9.16629e+006	-9.81043e+006	-3.30589e+007	1.53606e+000	9166290	9810430	33058900	225033
1027	-9.65728e+006	-9.84868e+006	-3.27243e+007	1.67463e+000	9657280	9848680	32724300	241524			93.7	0.5	91.8	-5665.79	1027	-9.26291e+006	-9.86258e+006	-3.31755e+007	1.67463e+000	9262910	9862580	33175500	247190
1028	-9.64757e+006	-9.85611e+006	-3.27644e+007	1.21766e+000	9647570	9856110	32764400	176016			93	0.5	91.1	-4568.86	1028	-9.22917e+006	-9.87519e+006	-3.32607e+007	1.21766e+000	9229170	9875190	33260700	180585
1029	-9.67022e+006	-9.87315e+006	-3.28114e+007	1.25767e+000	9670220	9873150	32811400	182337			93.7	0.5	90.3	-5218.36	1029	-9.32482e+006	-9.91889e+006	-3.33437e+007	1.25767e+000	9324820	9918890	33343700	187555
1030	-9.66139e+006	-9.83744e+006	-3.26742e+007	1.76260e+000	9661390	9837440	32674200	253474			94.4	0.5	92.7	-5203.75	1030	-9.28639e+006	-9.84338e+006	-3.30735e+007	1.76260e+000	9286390	9843380	33073500	258678
1031	-9.66664e+006	-9.78608e+006	-3.24591e+007	8.06595e-001	9666640	9786080	32459100	114538			96.1	0.5	97.3	-1131.36	1031	-9.35812e+006	-9.76220e+006	-3.26700e+007	8.06595e-001	9358120	9762200	32670000	115670
1032	-9.66814e+006	-9.79629e+006	-3.24993e+007	8.55063e-001	9668140	9796290	32499300	121711			96.2	0.5	96.5	-1436.44	1032	-9.35376e+006	-9.77910e+006	-3.27434e+007	8.55063e-001	9353760	9779100	32743400	123147
1033	-9.66531e+006	-9.77636e+006	-3.24207e+007	8.41353e-001	9665310	9776360	32420700	119202			96	0.5	98.1	-945.632	1033	-9.36261e+006	-9.74571e+006	-3.25981e+007	8.41353e-001	9362610	9745710	32598100	120147
1034	-9.67271e+006	-9.75815e+006	-3.23389e+007	1.81624e+000	9672710	9758150	32338900	256096			90.6	0.5	97.6	1002.18	1034	-9.29873e+006	-9.66382e+006	-3.23273e+007	1.81624e+000	9298730	9663820	32327300	255093
1035	-9.66716e+006	-9.76058e+006	-3.23543e+007	1.62950e+000	9667160	9760580	32354300	229963			92.1	0.5	98.1	15.744	1035	-9.31537e+006	-9.68670e+006	-3.24042e+007	1.62950e+000	9315370	9686700	32404200	229947
1036	-9.66345e+006	-9.76334e+006	-3.23693e+007	1.28107e+000	9663450	9763340	32369300	180946			93.5	0.5	98.5	-534.286	1036	-9.33038e+006	-9.70581e+006	-3.24673e+007	1.28107e+000	9330380	9705810	32467300	181480
1037	-9.66297e+006	-9.76559e+006	-3.23790e+007	9.71051e-001	9662970	9765590	32379000	137235			94.9	0.5	98.7	-679.622	1037	-9.35119e+006	-9.72077e+006	-3.25076e+007	9.71051e-001	9351190	9720770	32507600	137915
1038	-9.70024e+006	-9.73844e+006	-3.22308e+007	2.16437e+000	9700240	9738440	32230800	303307			88.5	0.5	98.3	4633.32	1038	-9.36792e+006	-9.60619e+006	-3.20226e+007	2.16437e+000	9367920	9606190	32022600	298674
1039	-9.71733e+006	-9.74840e+006	-3.20964e+007	2.14676e+000	9717330	9748400	32096400	298575			86.2	0.5	98.9	8911.72	1039	-9.50845e+006	-9.54432e+006	-3.16292e+007	2.14676e+000	9508450	9544320	31629200	289663
1040	-9.69604e+006	-9.81199e+006	-3.19457e+007	2.33442e+000	9696040	9811990	31945700	321961			83.8	0.5	99.5	15017	1040	-9.47983e+006	-9.70018e+006	-3.11739e+007	2.33442e+000	9479830	9700180	31173900	306944
1041	-9.69194e+006	-9.87596e+006	-3.18650e+007	2.07802e+000	9691940	9875960	31865000	285395			81.8	0.5	99.4	16140.5	1041	-9.45729e+006	-9.87720e+006	-3.09048e+007	2.07802e+000	9457290	9877200	30904800	269254
1042	-9.66733e+006	-9.82966e+006	-3.26365e+007	1.61706e+000	9667330	9829660	32636500	232041			95.1	0.5	93.6	-4343.09	1042	-9.31551e+006	-9.83307e+006	-3.30022e+007	1.61706e+000	9315510	9833070	33002200	236385
1043	-9.67241e+006	-9.82051e+006	-3.25940e+007	1.26120e+000	9672410	9820510	32594000	180533			95.8	0.5	94.5	-3002.58	1043	-9.34580e+006	-9.82065e+006	-3.29212e+007	1.26120e+000	9345800	9820650	32921200	183536
1044	-9.67111e+006	-9.80814e+006	-3.25448e+007	1.15512e+000	9671110	9808140	32544800	164868			96.1	0.5	95.5	-2336.22	1044	-9.35318e+006	-9.79997e+006	-3.28293e+007	1.15512e+000	9353180	9799970	32829300	167204
1045	-9.72360e+006	-9.72824e+006	-3.21657e+007	1.03515e+000	9723600	9728240	32165700	144533			62.8	0.5	98.3	3014.2	1045	-9.41551e+006	-9.57816e+006	-3.18604e+007	1.03515e+000	9415510	9578160	31860400	141518
1046	-9.70124e+006	-9.73966e+006	-3.22348e+007	9.92480e-001	9701240	9739660	32234800	139117			61.9	0.5	97.7	1932.84	1046	-9.34348e+006	-9.60780e+006	-3.20536e+007	9.92480e-001	9343480	9607800	32053600	137184
1047	-9.67375e+006	-9.92389e+006	-3.17427e+007	1.62365e+000	9673750	9923890	31742700	221468			79.8	0.5	99.3	15865.3	1047	-9.39308e+006	-1.00108e+007	-3.05087e+007	1.62365e+000	9393080	10010800	30508700	205602
1048	-9.66858e+006	-9.75689e+006	-3.23378e+007	8.26573e-001	9668580	9756890	32337800	116538			59	0.5	97.8	50.7602	1048	-9.29447e+006	-9.67683e+006	-3.23847e+007	8.26573e-001	9294470	9676830	32384700	116487
1049	-9.65957e+006	-9.76391e+006	-3.23755e+007	9.27249e-001	9659570	9763910	32375500	131014			58.2	0.5	97.5	-422.265	1049	-9.27780e+006	-9.69721e+006	-3.24847e+007	9.27249e-001	9277800	9697210	32484700	131436
1050	-9.64078e+006	-9.79568e+006	-3.25242e+007	1.45205e+000	9640780	9795680	32524200	206941			58.6	0.5	94.6	-2557.34	1050	-9.17137e+006	-9.74783e+006	-3.27980e+007	1.45205e+000	9171370	9747830	32798000	209499
1051	-9.64681e+006	-9.80184e+006	-3.25433e+007	1.88150e+000	9646810	9801840	32543300	268461			57.4	0.5	94.7	-3941.05	1051	-9.21901e+006	-9.77238e+006	-3.28507e+007	1.88150e+000	9219010	9772380	32850700	272403
1052	-9.65357e+006	-9.80482e+006	-3.25488e+007	1.84345e+000	9653570	9804820	32548800	263133			56.2	0.5	94.8	-4189.67	1052	-9.27882e+006	-9.79177e+006	-3.28701e+007	1.84345e+000	9278820	9791770	32870100	267323
1053	-9.65089e+006	-9.78203e+006	-3.24583e+007	1.60436e+000	9650890	9782030	32458300	227780			57.3	0.5	96.2	-2137.74	1053	-9.25147e+006	-9.73687e+006	-3.26731e+007	1.60436e+000	9251470	9736870	32673100	229918
1054	-9.65195e+006	-9.82965e+006	-3.26518e+007	2.58778e+000	9651950	9829650	32651800	371620			56.2	0.5	93	-8267.21	1054	-9.25617e+006	-9.83813e+006	-3.30823e+007	2.58778e+000	9256170	9838130	33082300	379888
1055	-9.66652e+006	-9.86510e+006	-3.27821e+007	1.42823e+000	9666520	9865100	32782100	206703			56	0.5	90.5	-6143.34	1055	-9.35085e+006	-9.92156e+006	-3.33286e+007	1.42823e+000	9350850	9921560	33328600	212846
1056	-9.75046e+006	-9.91797e+006	-3.29143e+007	1.38086e+000	9750460	9917970	32914300	201543			54.7	0.5	87.9	-7024.72	1056	-9.68220e+006	-1.00485e+007	-3.35161e+007	1.38086e+000	9682200	10048500	33516100	208568
1057	-9.69495e+006	-9.89121e+006	-3.28604e+007	1.19508e+000	9694950	9891210	32860400	173797			55.7	0.5	89.2	-5877.6	1057	-9.47366e+006	-9.98484e+006	-3.34644e+007	1.19508e+000	9473660	9984840	33464400	179674
1058	-9.71029e+006	-9.89013e+006	-3.28407e+007	1.53598e+000	9710290	9890130	32840700	223145			54.8	0.5	89.4	-7110.34	1058	-9.52414e+006	-9.98318e+006	-3.34071e+007	1.53598e+000	9524140	9983180	33407100	230255
1059	-9.68539e+006	-9.86400e+006	-3.27588e+007	1.94314e+000	9685390	9864000	32758800	280886			55	0.5	91.1	-7909.01	1059	-9.40409e+006	-9.92139e+006	-3.32746e+007	1.94314e+000	9404090	9921390	33274600	288795
1060	-9.67328e+006	-9.83658e+006	-3.26588e+007	2.60041e+000	9673280	9836580	32658800	373657			54.9	0.5	92.9	-8573.67	1060	-9.36205e+006	-9.86597e+006	-3.30902e+007	2.60041e+000	9362050	9865970	33090200	382231
1061	-9.76662e+006	-9.91573e+006	-3.28890e+007	1.26509e+000	9766620	9915730	32889000	184400			53.8	0.5	88.1	-5970.07	1061	-9.72909e+006	-1.00425e+007	-3.34445e+007	1.26509e+000	9729090	10042500	33444500	190370
1062	-9.82214e+006	-9.93569e+006	-3.29150e+007	8.33731e-001	9822140	9935690	32915000	121768			52.9	0.5	86.9	-3837.36	1062	-9.91565e+006	-1.00864e+007	-3.34376e+007	8.33731e-001	9915650	10086400	33437600	125606
1063	-9.86127e+006	-9.95094e+006	-3.29382e+007	1.03042e+000	9861270	9950940	32938200	150750			52.4	0.5	85.9	-4568.37	1063	-1.00429e+007	-1.01151e+007	-3.34275e+007	1.03042e+000	10042900	10115100	33427500	155319
1064	-9.72840e+006	-9.91860e+006	-3.29389e+007	1.51179e+000	9728400	9918600	32938900	220928			55.7	0.5	87.8	-8309.6	1064	-9.61841e+006	-1.00517e+007	-3.35930e+007	1.51179e+000	9618410	10051700	33593000	229237
1065	-9.67328e+006	-9.88615e+006	-3.28614e+007	1.23501e+000	9673280	9886150	32861400	179581			56.5	0.5	89.3	-6258.21	1065	-9.39364e+006	-9.97155e+006	-3.34901e+007	1.23501e+000	9393640	9971550	33490100	185839
1066	-9.65614e+006	-9.85328e+006	-3.27442e+007	1.97894e+000	9656140	9853280	32744200	285744			56.7	0.5	91.3	-8097.4	1066	-9.28538e+006	-9.89225e+006	-3.32742e+007	1.97894e+000	9285380	9892250	33274200	293841
1067	-9.64055e+006	-9.82077e+006	-3.26270e+007	1.77749e+000	9640550	9820770	32627000	254861			57.5	0.5	93.2	-5217.33	1067	-9.19659e+006	-9.81166e+006	-3.30337e+007	1.77749e+000	9196590	9811660	33033700	260078
1068	-9.62993e+006	-9.80069e+006	-3.25555e+007	1.19283e+000	9629930	9800690	32555500	170296			59.8	0.5	93.5	-2214.95	1068	-9.09235e+006	-9.74093e+006	-3.28488e+007	1.19283e+000	9092350	9740930	32848800	172511
1069	-9.63247e+006	-9.78989e+006	-3.25088e+007	1.32209e+000	9632470	9789890	32508800	188235			61.4	0.5	93.3	-1255.89	1069	-9.03973e+006	-9.69236e+006	-3.27030e+007	1.32209e+000	9039730	9692360	32703000	189491
1070	-9.73434e+006	-9.73949e+006	-3.22009e+007	1.97991e+000	9734340	9739490	32200900	277051			64.6	0.5	95.1	7595.47	1070	-9.31118e+006	-9.53799e+006	-3.18006e+007	1.97991e+000	9311180	9537990	31800600	269456
1071	-9.67109e+006	-9.76545e+006	-3.23703e+007	1.61836e+000	9671090	9765450	32370300	228616			63.3	0.5	93.7	2244.48	1071	-9.10382e+006	-9.60581e+006	-3.22852e+007	1.61836e+000	9103820	9605810	32285200	226371
1072	-9.68662e+006	-9.87302e+006	-3.18462e+007	3.77715e-001	9686620	9873020	31846200	51815.4			68.5	0.5	99	3078.26	1072	-9.43492e+006	-9.84886e+006	-3.08417e+007	3.77715e-001	9434920	9848860	30841700	48737.2
1073	-9.67387e+006	-9.90926e+006	-3.17579e+007	5.00205e-001	9673870	9909260	31757900	68280.9			69.3	0.5	98.7	4859.56	1073	-9.38391e+006	-9.94010e+006	-3.05420e+007	5.00205e-001	9383910	9940100	30542000	63421.3
1074	-9.66717e+006	-1.00163e+007	-3.16234e+007	2.67582e+000	9667170	10016300	31623400	362717			73	0.5	98	32110.2	1074	-9.33735e+006	-1.02173e+007	-3.00745e+007	2.67582e+000	9337350	10217300	30074500	330607
1075	-9.68774e+006	-9.96205e+006	-3.17618e+007	1.83185e+000	9687740	9962050	31761800	250248			70.1	0.5	98	18148.3	1075	-9.40661e+006	-1.00672e+007	-3.05076e+007	1.83185e+000	9406610	10067200	30507600	232100
1076	-9.67695e+006	-9.98386e+006	-3.16959e+007	2.49769e+000	9676950	9983860	31695900	339937			70.9	0.5	97.1	28216	1076	-9.35023e+006	-1.00828e+007	-3.02616e+007	2.49769e+000	9350230	10082800	30261600	311721
1077	-9.67504e+006	-1.00282e+007	-3.16437e+007	1.66740e+000	9675040	10028200	31643700	226326			77.4	0.5	97.6	19678.2	1077	-9.35135e+006	-1.02272e+007	-3.01218e+007	1.66740e+000	9351350	10227200	30121800	206648
1078	-9.65857e+006	-1.00384e+007	-3.15662e+007	2.62373e+000	9658570	10038400	31566200	354515			75.6	0.5	97.6	34064	1078	-9.30116e+006	-1.02625e+007	-2.98813e+007	2.62373e+000	9301160	10262500	29881300	320451
1079	-9.66465e+006	-1.00521e+007	-3.15773e+007	2.31238e+000	9664650	10052100	31577300	312699			73.4	0.5	97	30054.9	1079	-9.30565e+006	-1.02701e+007	-2.98922e+007	2.31238e+000	9305650	10270100	29892200	282644
1080	-9.67309e+006	-9.98907e+006	-3.16749e+007	1.83167e+000	9673090	9989070	31674900	248990			79.2	0.5	96.6	21654	1080	-9.32641e+006	-1.00723e+007	-3.01748e+007	1.83167e+000	9326410	10072300	30174800	227336
1081	-9.72505e+006	-9.76519e+006	-3.21111e+007	1.74251e+000	9725050	9765190	32111100	242602			84.6	0.5	95.6	9560.75	1081	-9.42229e+006	-9.49071e+006	-3.14962e+007	1.74251e+000	9422290	9490710	31496200	233041
1082	-9.70830e+006	-9.83256e+006	-3.19753e+007	1.72082e+000	9708300	9832560	31975300	237801			82.9	0.5	95.8	13202.6	1082	-9.43108e+006	-9.60610e+006	-3.10687e+007	1.72082e+000	9431080	9606100	31068700	224598
1083	-9.68911e+006	-9.91648e+006	-3.18129e+007	1.78525e+000	9689110	9916480	31812900	244519			81.2	0.5	95.7	18177.7	1083	-9.36245e+006	-9.83441e+006	-3.05600e+007	1.78525e+000	9362450	9834410	30560000	226342
1084	-9.62952e+006	-9.80963e+006	-3.25925e+007	1.73234e+000	9629520	9809630	32592500	247859			90.9	0.5	93.3	-3197.43	1084	-9.10715e+006	-9.75270e+006	-3.28821e+007	1.73234e+000	9107150	9752700	32882100	251056
1085	-9.63941e+006	-9.79124e+006	-3.25074e+007	1.74805e+000	9639410	9791240	32507400	248876			89.4	0.5	93.9	-1077.56	1085	-9.10188e+006	-9.69590e+006	-3.26553e+007	1.74805e+000	9101880	9695900	32655300	249954
1086	-9.65524e+006	-9.77155e+006	-3.24111e+007	1.74021e+000	9655240	9771550	32411100	246388			87.9	0.5	94.3	1576.28	1086	-9.11726e+006	-9.63211e+006	-3.23792e+007	1.74021e+000	9117260	9632110	32379200	244812
1087	-9.69439e+006	-9.75157e+006	-3.22903e+007	1.82713e+000	9694390	9751570	32290300	256940			86.3	0.5	94.5	5416.5	1087	-9.19960e+006	-9.56095e+006	-3.20060e+007	1.82713e+000	9199600	9560950	32006000	251523
1088	-9.62764e+006	-9.83893e+006	-3.27141e+007	1.45457e+000	9627640	9838930	32714100	209607			91.9	0.5	91.7	-4667.76	1088	-9.12814e+006	-9.82538e+006	-3.31582e+007	1.45457e+000	9128140	9825380	33158200	214275
1089	-9.64017e+006	-9.86635e+006	-3.28136e+007	1.25260e+000	9640170	9866350	32813600	181578			92.6	0.5	90.2	-5234.38	1089	-9.20731e+006	-9.89416e+006	-3.33601e+007	1.25260e+000	9207310	9894160	33360100	186813
1090	-9.68926e+006	-9.89195e+006	-3.28692e+007	1.95373e+000	9689260	9891950	32869200	284257			94	0.5	89.3	-9061.62	1090	-9.40173e+006	-9.96359e+006	-3.34495e+007	1.95373e+000	9401730	9963590	33449500	293318
1091	-9.68850e+006	-9.85556e+006	-3.27212e+007	1.88381e+000	9688500	9855560	32721200	271717			95.7	0.5	91.9	-6334.2	1091	-9.39251e+006	-9.88986e+006	-3.31574e+007	1.88381e+000	9392510	9889860	33157400	278052
1092	-9.67108e+006	-9.78782e+006	-3.24617e+007	7.75979e-001	9671080	9787820	32461700	110212			97	0.5	97.4	-1161.87	1092	-9.38363e+006	-9.77110e+006	-3.26809e+007	7.75979e-001	9383630	9771100	32680900	111374
1093	-9.67432e+006	-9.79900e+006	-3.25042e+007	1.03873e+000	9674320	9799000	32504200	147905			97.2	0.5	96.5	-1851.62	1093	-9.38773e+006	-9.79063e+006	-3.27566e+007	1.03873e+000	9387730	9790630	32756600	149757
1094	-9.66860e+006	-9.77810e+006	-3.24245e+007	7.40649e-001	9668600	9778100	32424500	104961			96.9	0.5	98.3	-916.963	1094	-9.38477e+006	-9.75471e+006	-3.26128e+007	7.40649e-001	9384770	9754710	32612800	105878
1095	-9.66477e+006	-9.76755e+006	-3.23852e+007	8.51199e-001	9664770	9767550	32385200	120343			96	0.5	98.9	-767.095	1095	-9.37370e+006	-9.73293e+006	-3.25348e+007	8.51199e-001	9373700	9732930	32534800	121110
1096	-9.66241e+006	-9.75444e+006	-3.23340e+007	1.04374e+000	9662410	9754440	32334000	147114			93.8	0.5	99.4	-197.941	1096	-9.34554e+006	-9.69374e+006	-3.24028e+007	1.04374e+000	9345540	9693740	32402800	147312
1097	-9.66374e+006	-9.75759e+006	-3.23455e+007	9.83171e-001	9663740	9757590	32345500	138673			95.1	0.5	99.6	-478.399	1097	-9.36853e+006	-9.71009e+006	-3.24466e+007	9.83171e-001	9368530	9710090	32446600	139152
1098	-9.68351e+006	-9.74332e+006	-3.22674e+007	2.00397e+000	9683510	9743320	32267400	281398			90.1	0.5	98.7	2568.88	1098	-9.34892e+006	-9.63588e+006	-3.21629e+007	2.00397e+000	9348920	9635880	32162900	278829
1099	-9.67238e+006	-9.74656e+006	-3.22918e+007	1.90156e+000	9672380	9746560	32291800	267377			91.6	0.5	99.2	1190.96	1099	-9.34572e+006	-9.65999e+006	-3.22647e+007	1.90156e+000	9345720	9659990	32264700	266186
1100	-9.67079e+006	-9.75062e+006	-3.23100e+007	1.24136e+000	9670790	9750620	32310000	174733			93	0.5	99.7	71.8796	1100	-9.36763e+006	-9.68561e+006	-3.23475e+007	1.24136e+000	9367630	9685610	32347500	174661
1101	-9.66554e+006	-9.74813e+006	-3.23051e+007	9.01874e-001	9665540	9748130	32305100	126904			94.2	0.5	100	-109.288	1101	-9.37684e+006	-9.69139e+006	-3.23619e+007	9.01874e-001	9376840	9691390	32361900	127014
1102	-9.71659e+006	-9.72410e+006	-3.21558e+007	2.14498e+000	9716590	9724100	32155800	299297			88	0.5	99.4	6215.88	1102	-9.44329e+006	-9.58164e+006	-3.18469e+007	2.14498e+000	9443290	9581640	31846900	293081
1103	-9.70667e+006	-9.76549e+006	-3.20357e+007	2.25237e+000	9706670	9765490	32035700	312181			85.7	0.5	100	10631.4	1103	-9.52932e+006	-9.58824e+006	-3.14881e+007	2.25237e+000	9529320	9588240	31488100	301550
1104	-9.69104e+006	-9.82129e+006	-3.19160e+007	2.05303e+000	9691040	9821290	31916000	282675			83.4	0.5	101	13186.7	1104	-9.48644e+006	-9.76582e+006	-3.11353e+007	2.05303e+000	9486440	9765820	31135300	269488
1105	-9.68187e+006	-9.86779e+006	-3.18320e+007	1.98271e+000	9681870	9867790	31832000	271745			81.5	0.5	100	15702.9	1105	-9.44604e+006	-9.88769e+006	-3.08483e+007	1.98271e+000	9446040	9887690	30848300	256043
1106	-9.66838e+006	-9.96646e+006	-3.16782e+007	1.97829e+000	9668380	9966460	31678200	268913			77.3	0.5	99.7	20826.4	1106	-9.38294e+006	-1.01525e+007	-3.03256e+007	1.97829e+000	9382940	10152500	30325600	248086
1107	-9.67699e+006	-9.99346e+006	-3.16864e+007	1.79540e+000	9676990	9993460	31686400	244239			72.6	0.5	98.9	19189.5	1107	-9.38869e+006	-1.01905e+007	-3.03111e+007	1.79540e+000	9388690	10190500	30311100	225050
1108	-9.68783e+006	-9.85512e+006	-3.18690e+007	5.58750e-001	9687830	9855120	31869000	76741.4			67.8	0.5	99.6	4178.64	1108	-9.45450e+006	-9.81892e+006	-3.09517e+007	5.58750e-001	9454500	9818920	30951700	72562.7
1109	-9.68624e+006	-9.83598e+006	-3.18817e+007	6.36180e-001	9686240	9835980	31881700	87426.2			67.2	0.5	100	4386.52	1109	-9.46957e+006	-9.79317e+006	-3.10390e+007	6.36180e-001	9469570	9793170	31039000	83039.7
1110	-9.68857e+006	-9.80990e+006	-3.19173e+007	8.94260e-001	9688570	9809900	31917300	123124			66.2	0.5	101	5413.82	1110	-9.49142e+006	-9.73570e+006	-3.11857e+007	8.94260e-001	9491420	9735700	31185700	117710
1111	-9.70735e+006	-9.75727e+006	-3.20467e+007	9.29780e-001	9707350	9757270	32046700	128943			63.9	0.5	100	3823.39	1111	-9.54580e+006	-9.56791e+006	-3.15758e+007	9.29780e-001	9545800	9567910	31575800	125120
1112	-9.71674e+006	-9.73681e+006	-3.21055e+007	9.70338e-001	9716740	9736810	32105500	135015			63	0.5	99.6	3265.73	1112	-9.49367e+006	-9.56655e+006	-3.17348e+007	9.70338e-001	9493670	9566550	31734800	131749
1113	-9.68109e+006	-9.74914e+006	-3.22937e+007	9.84818e-001	9681090	9749140	32293700	138501			60.4	0.5	97.7	847.747	1113	-9.30835e+006	-9.64605e+006	-3.22451e+007	9.84818e-001	9308350	9646050	32245100	137653
1114	-9.63176e+006	-9.81174e+006	-3.25988e+007	1.46033e+000	9631760	9811740	32598800	209022			58.7	0.5	93.3	-3662.75	1114	-9.13390e+006	-9.77898e+006	-3.29628e+007	1.46033e+000	9133900	9778980	32962800	212685
1115	-9.67347e+006	-9.92250e+006	-3.17430e+007	1.93998e+000	9673470	9922500	31743000	264617			79.4	0.5	100	18249.7	1115	-9.41017e+006	-1.00395e+007	-3.05499e+007	1.93998e+000	9410170	10039500	30549900	246367
1116	-9.66580e+006	-9.94831e+006	-3.16858e+007	1.42984e+000	9665800	9948310	31685800	194414			71	0.5	98.9	15440.1	1116	-9.35725e+006	-1.00601e+007	-3.03130e+007	1.42984e+000	9357250	10060100	30313000	178974
1117	-9.68012e+006	-9.91788e+006	-3.17748e+007	9.10682e-001	9680120	9917880	31774800	124450			69.8	0.5	99.3	8349.85	1117	-9.41514e+006	-9.98785e+006	-3.06219e+007	9.10682e-001	9415140	9987850	30621900	116100
1118	-9.68066e+006	-9.88188e+006	-3.18130e+007	6.60113e-001	9680660	9881880	31813000	90383			68.8	0.5	99.5	5576.53	1118	-9.42712e+006	-9.89555e+006	-3.07631e+007	6.60113e-001	9427120	9895550	30763100	84806.5
1119	-9.71650e+006	-9.72675e+006	-3.21668e+007	1.00072e+000	9716500	9726750	32166800	139725			62.2	0.5	99	2556.04	1119	-9.42418e+006	-9.59056e+006	-3.19025e+007	1.00072e+000	9424180	9590560	31902500	137169
1120	-9.69740e+006	-9.73749e+006	-3.22297e+007	1.00411e+000	9697400	9737490	32229700	140699			61.3	0.5	98.4	1716.71	1120	-9.36057e+006	-9.61699e+006	-3.20741e+007	1.00411e+000	9360570	9616990	32074100	138983
1121	-9.68850e+006	-9.84314e+006	-3.26704e+007	1.79347e+000	9688500	9843140	32670400	257917			96.4	0.5	92.9	-5269.69	1121	-9.39833e+006	-9.86674e+006	-3.30571e+007	1.79347e+000	9398330	9866740	33057100	263186
1122	-9.68644e+006	-9.82914e+006	-3.26153e+007	1.58537e+000	9686440	9829140	32615300	227249			96.9	0.5	94.1	-4031.24	1122	-9.40239e+006	-9.84292e+006	-3.29556e+007	1.58537e+000	9402390	9842920	32955600	231280
1123	-9.68063e+006	-9.81355e+006	-3.25573e+007	1.48893e+000	9680630	9813550	32557300	212686			97.2	0.5	95.3	-3198.68	1123	-9.39530e+006	-9.81586e+006	-3.28521e+007	1.48893e+000	9395300	9815860	32852100	215885
1124	-9.65688e+006	-9.78883e+006	-3.24801e+007	1.47810e+000	9656880	9788830	32480100	210136			56.2	0.5	96.2	-2506.77	1124	-9.28840e+006	-9.76069e+006	-3.27335e+007	1.47810e+000	9288400	9760690	32733500	212643
1125	-9.66454e+006	-9.80126e+006	-3.25232e+007	1.90829e+000	9664540	9801260	32523200	272004			55.3	0.5	95.7	-4135.4	1125	-9.32498e+006	-9.79270e+006	-3.28278e+007	1.90829e+000	9324980	9792700	32827800	276139
1126	-9.66375e+006	-9.80965e+006	-3.25583e+007	2.36200e+000	9663750	9809650	32558300	337370			54.4	0.5	95	-5772.72	1126	-9.33453e+006	-9.81115e+006	-3.28936e+007	2.36200e+000	9334530	9811150	32893600	343143
1127	-9.66027e+006	-9.76864e+006	-3.23942e+007	1.40972e+000	9660270	9768640	32394200	199405			57.2	0.5	97.6	-1178.36	1127	-9.30017e+006	-9.71756e+006	-3.25455e+007	1.40972e+000	9300170	9717560	32545500	200583
1128	-9.73186e+006	-9.89125e+006	-3.28237e+007	1.61906e+000	9731860	9891250	32823700	235025			53.9	0.5	89.5	-7061.81	1128	-9.59306e+006	-9.98683e+006	-3.33531e+007	1.61906e+000	9593060	9986830	33353100	242087
1129	-9.70233e+006	-9.86451e+006	-3.27439e+007	1.87714e+000	9702330	9864510	32743900	271149			53.8	0.5	91.2	-7236.86	1129	-9.47925e+006	-9.92820e+006	-3.32273e+007	1.87714e+000	9479250	9928200	33227300	278385
1130	-9.68777e+006	-9.84132e+006	-3.26637e+007	2.13555e+000	9687770	9841320	32663700	306988			53.7	0.5	92.9	-6975.49	1130	-9.42319e+006	-9.87974e+006	-3.30853e+007	2.13555e+000	9423190	9879740	33085300	313963
1131	-9.67880e+006	-9.81939e+006	-3.25831e+007	2.11894e+000	9678800	9819390	32583100	303136			53.3	0.5	94.6	-5653.97	1131	-9.40007e+006	-9.83796e+006	-3.29377e+007	2.11894e+000	9400070	9837960	32937700	308790
1132	-9.78136e+006	-9.91364e+006	-3.28657e+007	1.36967e+000	9781360	9913640	32865700	199398			52.9	0.5	88.1	-5942.03	1132	-9.77230e+006	-1.00357e+007	-3.33735e+007	1.36967e+000	9772300	10035700	33373500	205340
1133	-9.83889e+006	-9.93545e+006	-3.28973e+007	1.15577e+000	9838890	9935450	32897300	168654			52	0.5	86.8	-4858.64	1133	-9.96084e+006	-1.00809e+007	-3.33697e+007	1.15577e+000	9960840	10080900	33369700	173512
1134	-9.90390e+006	-9.96100e+006	-3.29367e+007	1.47275e+000	9903900	9961000	32936700	215526			51.5	0.5	85.1	-6071.97	1134	-1.01347e+007	-1.01744e+007	-3.33760e+007	1.47275e+000	10134700	10174400	33376000	221598
1135	-9.94587e+006	-1.00071e+007	-3.30833e+007	2.17862e+000	9945870	10007100	33083300	321669			54.6	0.5	83.2	-12397.5	1135	-1.02569e+007	-1.03740e+007	-3.36761e+007	2.17862e+000	10256900	10374000	33676100	334066
1136	-9.69412e+006	-9.91341e+006	-3.29520e+007	1.59297e+000	9694120	9913410	32952000	232901			56.7	0.5	87.8	-9286.28	1136	-9.50584e+006	-1.00392e+007	-3.36544e+007	1.59297e+000	9505840	10039200	33654400	242187
1137	-9.64741e+006	-9.87518e+006	-3.28425e+007	1.61120e+000	9647410	9875180	32842500	233971			57.4	0.5	89.8	-8043.77	1137	-9.27713e+006	-9.93920e+006	-3.34744e+007	1.61120e+000	9277130	9939200	33474400	242015
1138	-9.63171e+006	-9.83991e+006	-3.27140e+007	1.83055e+000	9631710	9839910	32714000	263794			57.8	0.5	91.7	-6904.94	1138	-9.16829e+006	-9.85007e+006	-3.32190e+007	1.83055e+000	9168290	9850070	33219000	270699
1139	-9.61635e+006	-9.81033e+006	-3.26085e+007	1.44507e+000	9616350	9810330	32608500	206928			60.2	0.5	92.6	-3439.19	1139	-9.03204e+006	-9.75533e+006	-3.29680e+007	1.44507e+000	9032040	9755330	32968000	210368
1140	-9.62136e+006	-9.79370e+006	-3.25355e+007	1.56376e+000	9621360	9793700	32535500	222973			62	0.5	92.6	-1733.54	1140	-8.97377e+006	-9.68891e+006	-3.27548e+007	1.56376e+000	8973770	9688910	32754800	224706
1141	-9.73623e+006	-9.74418e+006	-3.21778e+007	2.06199e+000	9736230	9744180	32177800	288167			65.3	0.5	94.3	9617.46	1141	-9.30033e+006	-9.50571e+006	-3.16795e+007	2.06199e+000	9300330	9505710	31679500	278550
1142	-9.66430e+006	-9.76556e+006	-3.23775e+007	1.95429e+000	9664300	9765560	32377500	276171			63.9	0.5	93	3210.68	1142	-9.04315e+006	-9.58697e+006	-3.22688e+007	1.95429e+000	9043150	9586970	32268800	272961
1143	-9.69109e+006	-9.92508e+006	-3.18124e+007	2.38513e+000	9691090	9925080	31812400	326701			69	0.5	96	23918.2	1143	-9.37449e+006	-9.86919e+006	-3.05744e+007	2.38513e+000	9374490	9869190	30574400	302783
1144	-9.70841e+006	-9.84406e+006	-3.19642e+007	2.34197e+000	9708410	9844060	31964200	323459			67.4	0.5	94.8	19118.3	1144	-9.41011e+006	-9.58849e+006	-3.10007e+007	2.34197e+000	9410110	9588490	31000700	304341
1145	-9.66903e+006	-1.00217e+007	-3.16256e+007	2.17933e+000	9669030	10021700	31625600	295472			71.5	0.5	96.2	27705	1145	-9.30078e+006	-1.01423e+007	-3.00000e+007	2.17933e+000	9300780	10142300	30000000	267767
1146	-9.66444e+006	-1.00471e+007	-3.15815e+007	1.94497e+000	9664440	10047100	31581500	263068			77.4	0.5	96.5	25575.8	1146	-9.29307e+006	-1.02262e+007	-2.98846e+007	1.94497e+000	9293070	10226200	29884600	237492
1147	-9.65976e+006	-1.00839e+007	-3.15255e+007	2.05910e+000	9659760	10083900	31525500	277674			75.6	0.5	96.4	28711.4	1147	-9.27357e+006	-1.03225e+007	-2.97086e+007	2.05910e+000	9273570	10322500	29708600	248962
1148	-9.65932e+006	-1.00896e+007	-3.15181e+007	2.25580e+000	9659320	10089600	31518100	304082			73.8	0.5	96	32010.7	1148	-9.26247e+006	-1.03149e+007	-2.96709e+007	2.25580e+000	9262470	10314900	29670900	272071
1149	-9.67279e+006	-1.00003e+007	-3.16624e+007	1.84648e+000	9672790	10000300	31662400	250844			79.4	0.5	95.6	22901	1149	-9.30143e+006	-1.00525e+007	-3.00924e+007	1.84648e+000	9301430	10052500	30092400	227943
1150	-9.61561e+006	-9.82058e+006	-3.26511e+007	1.76525e+000	9615610	9820580	32651100	253410			90.5	0.5	92.3	-4171.82	1150	-9.04847e+006	-9.76861e+006	-3.30059e+007	1.76525e+000	9048470	9768610	33005900	257582
1151	-9.62017e+006	-9.80141e+006	-3.25682e+007	1.77367e+000	9620170	9801410	32568200	253389			89	0.5	92.8	-2055.39	1151	-9.01856e+006	-9.70781e+006	-3.27873e+007	1.77367e+000	9018560	9707810	32787300	255444
1152	-9.64345e+006	-9.78442e+006	-3.24755e+007	1.33857e+000	9643450	9784420	32475500	190225			87.7	0.5	93.3	324.61	1152	-9.05601e+006	-9.65366e+006	-3.25285e+007	1.33857e+000	9056010	9653660	32528500	189901
1153	-9.73217e+006	-9.74746e+006	-3.21579e+007	1.80425e+000	9732170	9747460	32157900	251857			84.6	0.5	94.5	9443.86	1153	-9.32787e+006	-9.48958e+006	-3.15861e+007	1.80425e+000	9327870	9489580	31586100	242413
1154	-9.71142e+006	-9.81847e+006	-3.20021e+007	1.80756e+000	9711420	9818470	32002100	250154			83	0.5	94.7	14014	1154	-9.41663e+006	-9.51770e+006	-3.10981e+007	1.80756e+000	9416630	9517700	31098100	236140
1155	-9.69207e+006	-9.91572e+006	-3.18258e+007	1.84691e+000	9692070	9915720	31825800	253158			81.3	0.5	94.7	19322.9	1155	-9.34619e+006	-9.78079e+006	-3.05471e+007	1.84691e+000	9346190	9780790	30547100	233835
1156	-9.66585e+006	-9.75940e+006	-3.23508e+007	1.76210e+000	9665850	9759400	32350800	248622			86.3	0.5	93.4	4396.02	1156	-9.08020e+006	-9.56336e+006	-3.21353e+007	1.76210e+000	9080200	9563360	32135300	244226
1157	-9.61606e+006	-9.85264e+006	-3.27817e+007	1.80015e+000	9616060	9852640	32781700	260411			91.4	0.5	90.7	-6946.02	1157	-9.08944e+006	-9.85136e+006	-3.33031e+007	1.80015e+000	9089440	9851360	33303100	267357
1158	-9.65039e+006	-9.88743e+006	-3.28896e+007	1.74771e+000	9650390	9887430	32889600	254501			92.4	0.5	89.1	-8665.29	1158	-9.26114e+006	-9.94621e+006	-3.35190e+007	1.74771e+000	9261140	9946210	33519000	263166
1159	-9.71759e+006	-9.91356e+006	-3.29291e+007	2.25744e+000	9717590	9913560	32929100	329675			94.2	0.5	88.1	-11573.5	1159	-9.51529e+006	-1.00168e+007	-3.35534e+007	2.25744e+000	9515290	10016800	33553400	341249
1160	-9.79035e+006	-9.93446e+006	-3.29418e+007	2.31067e+000	9790350	9934460	32941800	337912			95.8	0.5	87	-11166.4	1160	-9.76087e+006	-1.00659e+007	-3.35084e+007	2.31067e+000	9760870	10065900	33508400	349078
1161	-9.81396e+006	-9.93146e+006	-3.29059e+007	2.17077e+000	9813960	9931460	32905900	316855			97.2	0.5	87.2	-9392.17	1161	-9.83093e+006	-1.00585e+007	-3.34080e+007	2.17077e+000	9830930	10058500	33408000	326247
1162	-9.87043e+006	-9.95767e+006	-3.29566e+007	2.06197e+000	9870430	9957670	32956600	302014			97.3	0.5	85.6	-9281.49	1162	-1.00182e+007	-1.01167e+007	-3.34586e+007	2.06197e+000	10018200	10116700	33458600	311295
1163	-9.93405e+006	-9.98247e+006	-3.29943e+007	2.08395e+000	9934050	9982470	32994300	306075			97.6	0.5	84.1	-9357.12	1163	-1.01697e+007	-1.02210e+007	-3.34726e+007	2.08395e+000	10169700	10221000	33472600	315432
1164	-1.00038e+007	-1.00064e+007	-3.30224e+007	2.13877e+000	10003800	10006400	33022400	314836			97.8	0.5	82.5	-9374.6	1164	-1.02208e+007	-1.04392e+007	-3.34633e+007	2.13877e+000	10220800	10439200	33463300	324211
1165	-1.00282e+007	-1.00621e+007	-3.30530e+007	1.47752e+000	10028200	10062100	33053000	217998			97.9	0.5	81.1	-6354.54	1165	-1.02629e+007	-1.06101e+007	-3.34643e+007	1.47752e+000	10262900	10610100	33464300	224353
1166	-1.00464e+007	-1.01142e+007	-3.30754e+007	1.11204e+000	10046400	10114200	33075400	164365			98	0.5	79.8	-4628.01	1166	-1.02970e+007	-1.07618e+007	-3.34522e+007	1.11204e+000	10297000	10761800	33452200	168993
1167	-1.00310e+007	-1.00871e+007	-3.30396e+007	1.27552e+000	10031000	10087100	33039600	188091			98.7	0.5	80.6	-5128.65	1167	-1.02671e+007	-1.06817e+007	-3.34101e+007	1.27552e+000	10267100	10681700	33410100	193220
1168	-9.99778e+006	-1.00029e+007	-3.29880e+007	1.97681e+000	9997780	10002900	32988000	290413			99.1	0.5	82.7	-7678.78	1168	-1.01945e+007	-1.04203e+007	-3.33744e+007	1.97681e+000	10194500	10420300	33374400	298092
1169	-9.94087e+006	-9.97499e+006	-3.29569e+007	1.92928e+000	9940870	9974990	32956900	282761			98.8	0.5	84.2	-7648.13	1169	-1.01477e+007	-1.02290e+007	-3.33745e+007	1.92928e+000	10147700	10229000	33374500	290409
1170	-9.77611e+006	-9.90599e+006	-3.28397e+007	2.51182e+000	9776110	9905990	32839700	365101			97.5	0.5	88.8	-9927.25	1170	-9.70063e+006	-1.00033e+007	-3.33127e+007	2.51182e+000	9700630	10003300	33312700	375029
1171	-9.72049e+006	-9.87251e+006	-3.27585e+007	2.56267e+000	9720490	9872510	32758500	370547			96.9	0.5	91	-9119.74	1171	-9.50735e+006	-9.92986e+006	-3.32060e+007	2.56267e+000	9507350	9929860	33206000	379667
1172	-9.67242e+006	-9.77920e+006	-3.24252e+007	5.12478e-001	9672420	9779200	32425200	72631			97.8	0.5	98.4	-666.802	1172	-9.40718e+006	-9.76159e+006	-3.26184e+007	5.12478e-001	9407180	9761590	32618400	73297.8
1173	-9.67479e+006	-9.78752e+006	-3.24568e+007	7.64855e-001	9674790	9787520	32456800	108604			97.9	0.5	97.7	-1159.96	1173	-9.40642e+006	-9.77541e+006	-3.26757e+007	7.64855e-001	9406420	9775410	32675700	109764
1174	-9.68077e+006	-9.79891e+006	-3.24974e+007	8.37633e-001	9680770	9798910	32497400	119230			98.1	0.5	96.8	-1517.72	1174	-9.41644e+006	-9.79612e+006	-3.27503e+007	8.37633e-001	9416440	9796120	32750300	120748
1175	-9.66702e+006	-9.76923e+006	-3.23898e+007	6.70437e-001	9667020	9769230	32389800	94814.4			97.1	0.5	99.1	-697.919	1175	-9.39298e+006	-9.74225e+006	-3.25536e+007	6.70437e-001	9392980	9742250	32553600	95512.3
1176	-9.67038e+006	-9.77215e+006	-3.23984e+007	4.97933e-001	9670380	9772150	32398400	70456.6			97.9	0.5	99	-581.106	1176	-9.41075e+006	-9.75186e+006	-3.25751e+007	4.97933e-001	9410750	9751860	32575100	71037.7
1177	-9.67352e+006	-9.77700e+006	-3.24151e+007	5.25373e-001	9673520	9777000	32415100	74414.8			98.5	0.5	98.7	-678.481	1177	-9.42207e+006	-9.76203e+006	-3.26053e+007	5.25373e-001	9422070	9762030	32605300	75093.3
1178	-9.66417e+006	-9.75948e+006	-3.23528e+007	8.88457e-001	9664170	9759480	32352800	125369			96.3	0.5	99.8	-632.856	1178	-9.38621e+006	-9.72218e+006	-3.24783e+007	8.88457e-001	9386210	9722180	32478300	126002
1179	-9.69585e+006	-9.73073e+006	-3.22037e+007	2.30692e+000	9695850	9730730	32203700	322750			89.7	0.5	99.9	4160.07	1179	-9.41214e+006	-9.61858e+006	-3.20290e+007	2.30692e+000	9412140	9618580	32029000	318590
1180	-9.67969e+006	-9.73451e+006	-3.22353e+007	1.92232e+000	9679690	9734510	32235300	269409			91.4	0.5	100	2102.99	1180	-9.39044e+006	-9.64208e+006	-3.21468e+007	1.92232e+000	9390440	9642080	32146800	267306
1181	-9.66825e+006	-9.73851e+006	-3.22631e+007	1.27115e+000	9668250	9738510	32263100	178425			92.9	0.5	101	590.389	1181	-9.37798e+006	-9.66434e+006	-3.22502e+007	1.27115e+000	9377980	9664340	32250200	177834
1182	-9.66350e+006	-9.74938e+006	-3.23122e+007	1.02809e+000	9663500	9749380	32312200	144723			95.5	0.5	100	-356.279	1182	-9.38714e+006	-9.70179e+006	-3.23941e+007	1.02809e+000	9387140	9701790	32394100	145079
1183	-9.66526e+006	-9.74018e+006	-3.22729e+007	1.17730e+000	9665260	9740180	32272900	165343			94.4	0.5	101	93.2044	1183	-9.39239e+006	-9.68092e+006	-3.23036e+007	1.17730e+000	9392390	9680920	32303600	165250
1184	-9.71371e+006	-9.73092e+006	-3.20990e+007	2.24028e+000	9713710	9730920	32099000	311580			87.5	0.5	101	7543.66	1184	-9.51335e+006	-9.56873e+006	-3.17241e+007	2.24028e+000	9513350	9568730	31724100	304036
1185	-9.69770e+006	-9.77665e+006	-3.19878e+007	2.18718e+000	9697700	9776650	31987800	302312			85.2	0.5	101	11033.1	1185	-9.52133e+006	-9.65281e+006	-3.13909e+007	2.18718e+000	9521330	9652810	31390900	291279
1186	-9.68407e+006	-9.82123e+006	-3.18876e+007	2.03536e+000	9684070	9821230	31887600	279766			83.1	0.5	102	13061.2	1186	-9.48663e+006	-9.80082e+006	-3.11010e+007	2.03536e+000	9486630	9800820	31101000	266704
1187	-9.67779e+006	-9.86625e+006	-3.18169e+007	1.94120e+000	9677790	9866250	31816900	265812			81.2	0.5	101	15043.8	1187	-9.45335e+006	-9.91715e+006	-3.08487e+007	1.94120e+000	9453350	9917150	30848700	250768
1188	-9.66234e+006	-9.96061e+006	-3.16594e+007	1.93870e+000	9662340	9960610	31659400	263218			75.6	0.5	101	20220.4	1188	-9.38520e+006	-1.01740e+007	-3.03133e+007	1.93870e+000	9385200	10174000	30313300	242998
1189	-9.66937e+006	-9.94941e+006	-3.16993e+007	2.24163e+000	9669370	9949410	31699300	305043			77.3	0.5	101	22022.1	1189	-9.40690e+006	-1.01386e+007	-3.04374e+007	2.24163e+000	9406900	10138600	30437400	283021
1190	-9.66523e+006	-9.96707e+006	-3.16648e+007	1.11546e+000	9665230	9967070	31664800	151506			73.6	0.5	100	11727.5	1190	-9.38449e+006	-1.01753e+007	-3.03091e+007	1.11546e+000	9384490	10175300	30309100	139778
1191	-9.66971e+006	-9.96334e+006	-3.16868e+007	9.47890e-001	9669710	9963340	31686800	128911			72.5	0.5	99.8	9836.96	1191	-9.38739e+006	-1.01407e+007	-3.03555e+007	9.47890e-001	9387390	10140700	30355500	119074
1192	-9.68349e+006	-9.85960e+006	-3.18468e+007	8.71969e-001	9683490	9859600	31846800	119606			68.1	0.5	100	6541.88	1192	-9.45633e+006	-9.85825e+006	-3.09198e+007	8.71969e-001	9456330	9858250	30919800	113065
1193	-9.70531e+006	-9.74693e+006	-3.20487e+007	9.30128e-001	9705310	9746930	32048700	128995			63.4	0.5	101	3493.84	1193	-9.55548e+006	-9.56262e+006	-3.16206e+007	9.30128e-001	9555480	9562620	31620600	125501
1194	-9.68484e+006	-9.83724e+006	-3.18747e+007	1.00323e+000	9684840	9837240	31874700	137811			67.3	0.5	101	6647.85	1194	-9.48252e+006	-9.82492e+006	-3.10602e+007	1.00323e+000	9482520	9824920	31060200	131164
1195	-9.70270e+006	-9.73822e+006	-3.20467e+007	9.22332e-001	9702700	9738220	32046700	127888			62.9	0.5	102	3186.8	1195	-9.56161e+006	-9.56344e+006	-3.16542e+007	9.22332e-001	9561610	9563440	31654200	124701
1196	-9.71470e+006	-9.72849e+006	-3.21055e+007	9.85220e-001	9714700	9728490	32105500	137075			62.5	0.5	100	2988.03	1196	-9.49584e+006	-9.57659e+006	-3.17737e+007	9.85220e-001	9495840	9576590	31773700	134087
1197	-9.67972e+006	-9.74544e+006	-3.22799e+007	1.01010e+000	9679720	9745440	32279900	141939			59.8	0.5	98.5	786.177	1197	-9.33095e+006	-9.64980e+006	-3.22378e+007	1.01010e+000	9330950	9649800	32237800	141153
1198	-9.66683e+006	-9.75259e+006	-3.23220e+007	9.66121e-001	9666830	9752590	32322000	136083			58.4	0.5	98.4	26.3517	1198	-9.31434e+006	-9.67808e+006	-3.23700e+007	9.66121e-001	9314340	9678080	32370000	136056
1199	-1.00357e+007	-1.01641e+007	-3.36351e+007	2.03529e+000	10035700	10164100	33635100	310429			96.5	0.5	54.4	-4200.31	1199	-9.73184e+006	-1.01583e+007	-3.39152e+007	2.03529e+000	9731840	10158300	33915200	314629
1200	-1.00131e+007	-1.01564e+007	-3.36259e+007	1.75053e+000	10013100	10156400	33625900	266805			96.1	0.5	55.9	-4615.21	1200	-9.71365e+006	-1.01674e+007	-3.39704e+007	1.75053e+000	9713650	10167400	33970400	271420
1201	-9.99388e+006	-1.01498e+007	-3.36185e+007	1.61113e+000	9993880	10149800	33618500	245414			95.8	0.5	57.4	-5172.2	1201	-9.71879e+006	-1.01819e+007	-3.40247e+007	1.61113e+000	9718790	10181900	34024700	250586
1202	-9.92473e+006	-1.01403e+007	-3.36486e+007	2.20645e+000	9924730	10140300	33648600	336477			93.1	0.5	62.8	-13801.2	1202	-9.86262e+006	-1.03011e+007	-3.43681e+007	2.20645e+000	9862620	10301100	34368100	350278
1203	-9.95128e+006	-1.01432e+007	-3.36340e+007	2.05501e+000	9951280	10143200	33634000	313192			93.4	0.5	64.3	-13135.3	1203	-1.00844e+007	-1.03489e+007	-3.43415e+007	2.05501e+000	10084400	10348900	34341500	326327
1204	-9.92932e+006	-1.01483e+007	-3.36767e+007	1.46806e+000	9929320	10148300	33676700	224242			92.3	0.5	64.8	-10965	1204	-1.00998e+007	-1.03911e+007	-3.44988e+007	1.46806e+000	10099800	10391100	34498800	235207
1205	-9.89879e+006	-1.01296e+007	-3.36308e+007	1.38388e+000	9898790	10129600	33630800	210777			92.1	0.5	59.9	-7019.6	1205	-9.49522e+006	-1.01855e+007	-3.42630e+007	1.38388e+000	9495220	10185500	34263000	217797
1206	-9.88975e+006	-1.01213e+007	-3.36059e+007	1.28471e+000	9889750	10121300	33605900	195380			91	0.5	59.1	-5654.87	1206	-9.34439e+006	-1.01285e+007	-3.41808e+007	1.28471e+000	9344390	10128500	34180800	201035
1207	-9.90619e+006	-1.01133e+007	-3.35569e+007	1.25468e+000	9906190	10113300	33556900	190305			89.7	0.5	58.1	-4022.09	1207	-9.26940e+006	-1.00682e+007	-3.40092e+007	1.25468e+000	9269400	10068200	34009200	194327
1208	-9.99088e+006	-1.01011e+007	-3.34223e+007	1.53085e+000	9990880	10101100	33422300	230577			87.7	0.5	56.1	931.183	1208	-9.37209e+006	-9.95390e+006	-3.34395e+007	1.53085e+000	9372090	9953900	33439500	229646
1209	-9.93987e+006	-1.00998e+007	-3.34679e+007	1.46406e+000	9939870	10099800	33467900	220997			88.2	0.5	57.2	-1595.85	1209	-9.25819e+006	-9.98656e+006	-3.36869e+007	1.46406e+000	9258190	9986560	33686900	222593
1210	-1.00166e+007	-1.01389e+007	-3.35512e+007	1.47522e+000	10016600	10138900	33551200	223893			91	0.5	54.4	-1166.83	1210	-9.53888e+006	-1.00609e+007	-3.37102e+007	1.47522e+000	9538880	10060900	33710200	225060
1211	-1.00171e+007	-1.01293e+007	-3.35114e+007	1.48372e+000	10017100	10129300	33511400	224673			89.8	0.5	54.6	-240.774	1211	-9.50418e+006	-1.00263e+007	-3.36033e+007	1.48372e+000	9504180	10026300	33603300	224913
1212	-1.00245e+007	-1.01179e+007	-3.34572e+007	1.44156e+000	10024500	10117900	33457200	217626			88.5	0.5	54.8	1088.54	1212	-9.48882e+006	-9.98426e+006	-3.34469e+007	1.44156e+000	9488820	9984260	33446900	216538
1213	-1.00394e+007	-1.01031e+007	-3.33819e+007	1.53955e+000	10039400	10103100	33381900	231449			87.2	0.5	55	3249.28	1213	-9.49755e+006	-9.92984e+006	-3.32157e+007	1.53955e+000	9497550	9929840	33215700	228199
1214	-1.00060e+007	-1.00860e+007	-3.33457e+007	1.60863e+000	10006000	10086000	33345700	241261			86.5	0.5	56.4	3224.8	1214	-9.37509e+006	-9.89680e+006	-3.32032e+007	1.60863e+000	9375090	9896800	33203200	238036
1215	-1.00736e+007	-1.00880e+007	-3.32860e+007	1.83901e+000	10073600	10088000	33286000	275033			85.8	0.5	55.2	7236.6	1215	-9.56934e+006	-9.87048e+006	-3.29013e+007	1.83901e+000	9569340	9870480	32901300	267796
1216	-1.00503e+007	-1.01503e+007	-3.35639e+007	1.22322e+000	10050300	10150300	33563900	185837			91.5	0.5	53	-307.234	1216	-9.62088e+006	-1.00675e+007	-3.36549e+007	1.22322e+000	9620880	10067500	33654900	186144
1217	-1.00783e+007	-1.01621e+007	-3.35840e+007	1.16316e+000	10078300	10162100	33584000	176958			92	0.5	51.7	115.12	1217	-9.69283e+006	-1.00788e+007	-3.36290e+007	1.16316e+000	9692830	10078800	33629000	176843
1218	-1.00554e+007	-1.01725e+007	-3.36497e+007	1.87392e+000	10055400	10172500	33649700	286103			97	0.5	53	-2990.02	1218	-9.75396e+006	-1.01542e+007	-3.38762e+007	1.87392e+000	9753960	10154200	33876200	289093
1219	-1.00695e+007	-1.01765e+007	-3.36520e+007	1.73198e+000	10069500	10176500	33652000	264499			96.1	0.5	52.1	-2204.76	1219	-9.75681e+006	-1.01469e+007	-3.38434e+007	1.73198e+000	9756810	10146900	33843400	266703
1220	-1.00780e+007	-1.01819e+007	-3.36653e+007	1.39964e+000	10078000	10181900	33665300	213923			97.8	0.5	51.9	-1872.57	1220	-9.80233e+006	-1.01618e+007	-3.38589e+007	1.39964e+000	9802330	10161800	33858900	215796
1221	-1.00584e+007	-1.01732e+007	-3.36496e+007	1.63859e+000	10058400	10173200	33649600	250178			98.2	0.5	53.5	-2997.02	1221	-9.80072e+006	-1.01706e+007	-3.38966e+007	1.63859e+000	9800720	10170600	33896600	253175
1222	-1.00762e+007	-1.01813e+007	-3.36647e+007	1.44809e+000	10076200	10181300	33664700	221317			98.8	0.5	52.4	-2179.46	1222	-9.82633e+006	-1.01713e+007	-3.38737e+007	1.44809e+000	9826330	10171300	33873700	223497
1223	-1.00392e+007	-1.01650e+007	-3.36351e+007	1.82642e+000	10039200	10165000	33635100	278580			97.7	0.5	54.9	-4065.38	1223	-9.77836e+006	-1.01728e+007	-3.39277e+007	1.82642e+000	9778360	10172800	33927700	282645
1224	-9.99211e+006	-1.01453e+007	-3.36018e+007	2.22157e+000	9992110	10145300	33601800	338071			94.7	0.5	64.1	-12742.6	1224	-1.01605e+007	-1.03404e+007	-3.42307e+007	2.22157e+000	10160500	10340400	34230700	350814
1225	-1.00325e+007	-1.01494e+007	-3.35782e+007	1.82974e+000	10032500	10149400	33578200	278166			94.5	0.5	65.8	-11015.5	1225	-1.03950e+007	-1.04064e+007	-3.42080e+007	1.82974e+000	10395000	10406400	34208000	289181
1226	-9.97311e+006	-1.01405e+007	-3.36012e+007	2.23682e+000	9973110	10140500	33601200	340325			95.1	0.5	62.5	-11463.6	1226	-9.98936e+006	-1.02869e+007	-3.41834e+007	2.23682e+000	9989360	10286900	34183400	351789
1227	-9.97847e+006	-1.01421e+007	-3.36021e+007	1.88148e+000	9978470	10142100	33602100	286289			95.8	0.5	60.9	-8409.21	1227	-9.88311e+006	-1.02469e+007	-3.41261e+007	1.88148e+000	9883110	10246900	34126100	294699
1228	-9.98884e+006	-1.01456e+007	-3.36060e+007	1.75786e+000	9988840	10145600	33606000	267562			96.3	0.5	59.4	-6751.9	1228	-9.82388e+006	-1.02184e+007	-3.40686e+007	1.75786e+000	9823880	10218400	34068600	274314
1229	-1.00646e+007	-1.01464e+007	-3.35338e+007	1.84174e+000	10064600	10146400	33533800	279359			95.7	0.5	65.9	-9808.6	1229	-1.03794e+007	-1.04703e+007	-3.40802e+007	1.84174e+000	10379400	10470300	34080200	289167
1230	-1.00283e+007	-1.01431e+007	-3.35566e+007	1.92725e+000	10028300	10143100	33556600	292618			95.9	0.5	64.4	-9790.88	1230	-1.02713e+007	-1.03357e+007	-3.41006e+007	1.92725e+000	10271300	10335700	34100600	302409
1231	-1.01110e+007	-1.01491e+007	-3.34982e+007	1.64583e+000	10111000	10149100	33498200	249237			95.6	0.5	67.4	-8984.72	1231	-1.04203e+007	-1.06857e+007	-3.40320e+007	1.64583e+000	10420300	10685700	34032000	258222
1232	-1.00910e+007	-1.01417e+007	-3.34880e+007	1.76878e+000	10091000	10141700	33488000	267653			96.9	0.5	66.3	-8305	1232	-1.03649e+007	-1.05347e+007	-3.39568e+007	1.76878e+000	10364900	10534700	33956800	275958
1233	-1.01462e+007	-1.02344e+007	-3.33632e+007	1.23521e+000	10146200	10234400	33363200	185822			96.3	0.5	70.6	-6202.24	1233	-1.04653e+007	-1.11083e+007	-3.37934e+007	1.23521e+000	10465300	11108300	33793400	192024
1234	-1.01338e+007	-1.02360e+007	-3.33107e+007	1.59297e+000	10133800	10236000	33310700	238926			97.2	0.5	71.3	-7084.72	1234	-1.04328e+007	-1.10897e+007	-3.36789e+007	1.59297e+000	10432800	11089700	33678900	246011
1235	-1.01519e+007	-1.01653e+007	-3.34554e+007	1.41667e+000	10151900	10165300	33455400	214113			95.5	0.5	68.8	-7828.49	1235	-1.04556e+007	-1.08915e+007	-3.39705e+007	1.41667e+000	10455600	10891500	33970500	221942
1236	-1.00910e+007	-1.01555e+007	-3.35444e+007	1.61014e+000	10091000	10155500	33544400	244434			94.4	0.5	67.3	-10035.2	1236	-1.04478e+007	-1.06642e+007	-3.41660e+007	1.61014e+000	10447800	10664200	34166000	254469
1237	-1.00057e+007	-1.01533e+007	-3.36207e+007	1.71998e+000	10005700	10153300	33620700	262054			93.4	0.5	65.9	-11737.3	1237	-1.03752e+007	-1.04200e+007	-3.43414e+007	1.71998e+000	10375200	10420000	34341400	273791
1238	-1.00205e+007	-1.01577e+007	-3.36238e+007	1.79247e+000	10020500	10157700	33623800	273182			97.2	0.5	56.3	-4863.12	1238	-9.77525e+006	-1.01823e+007	-3.39696e+007	1.79247e+000	9775250	10182300	33969600	278045
1239	-1.00042e+007	-1.01513e+007	-3.36141e+007	1.73369e+000	10004200	10151300	33614100	264040			96.8	0.5	57.9	-5627.28	1239	-9.78913e+006	-1.01970e+007	-3.40162e+007	1.73369e+000	9789130	10197000	34016200	269667
1240	-9.83774e+006	-1.01429e+007	-3.37463e+007	4.56252e-001	9837740	10142900	33746300	69915.3			90.4	0.5	64.6	-4084.76	1240	-9.86528e+006	-1.03957e+007	-3.47519e+007	4.56252e-001	9865280	10395700	34751900	74000.1
1241	-9.86519e+006	-1.01402e+007	-3.37078e+007	9.91474e-001	9865190	10140200	33707800	151633			91	0.5	64.1	-7995.74	1241	-9.85725e+006	-1.03616e+007	-3.46206e+007	9.91474e-001	9857250	10361600	34620600	159629
1242	-9.89352e+006	-1.01485e+007	-3.37135e+007	1.11876e+000	9893520	10148500	33713500	171195			91.3	0.5	65.2	-9331.04	1242	-1.00746e+007	-1.04172e+007	-3.46306e+007	1.11876e+000	10074600	10417200	34630600	180526
1243	-9.85095e+006	-1.01474e+007	-3.37515e+007	7.23741e-001	9850950	10147400	33751500	110950			90.4	0.5	65.3	-6708.38	1243	-1.00293e+007	-1.04406e+007	-3.47713e+007	7.23741e-001	10029300	10440600	34771300	117658
1244	-1.01233e+007	-1.02321e+007	-3.32716e+007	1.69115e+000	10123300	10232100	33271600	253074			98	0.5	71.8	-6788.27	1244	-1.04059e+007	-1.10650e+007	-3.35939e+007	1.69115e+000	10405900	11065000	33593900	259863
1245	-1.00640e+007	-1.02581e+007	-3.30035e+007	1.37874e+000	10064000	10258100	33003500	203212			82	0.5	54	13721.2	1245	-9.73921e+006	-1.00936e+007	-3.18406e+007	1.37874e+000	9739210	10093600	31840600	189491
1246	-1.00592e+007	-1.03066e+007	-3.29354e+007	8.69240e-001	10059200	10306600	32935400	127673			80.9	0.5	53.4	9871.88	1246	-9.71132e+006	-1.02397e+007	-3.15805e+007	8.69240e-001	9711320	10239700	31580500	117801
1247	-1.00483e+007	-1.03359e+007	-3.28615e+007	8.03814e-001	10048300	10335900	32861500	117593			80.2	0.5	53.8	9901.26	1247	-9.67867e+006	-1.03099e+007	-3.13769e+007	8.03814e-001	9678670	10309900	31376900	107692
1248	-1.00550e+007	-1.03505e+007	-3.28744e+007	8.58047e-001	10055000	10350500	32874400	125638			79.9	0.5	53.1	10697.7	1248	-9.68877e+006	-1.03635e+007	-3.13646e+007	8.58047e-001	9688770	10363500	31364600	114941
1249	-1.00542e+007	-1.03986e+007	-3.28228e+007	1.30899e+000	10054200	10398600	32822800	191186			78.6	0.5	53	17288.5	1249	-9.68048e+006	-1.04915e+007	-3.12027e+007	1.30899e+000	9680480	10491500	31202700	173897
1250	-1.00349e+007	-1.03859e+007	-3.27569e+007	1.36655e+000	10034900	10385900	32756900	198806			78.9	0.5	53.9	19025.9	1250	-9.63031e+006	-1.04374e+007	-3.10517e+007	1.36655e+000	9630310	10437400	31051700	179781
1251	-9.87293e+006	-1.01151e+007	-3.35974e+007	1.16660e+000	9872930	10115100	33597400	177306			90.1	0.5	59.4	-5393.06	1251	-9.27597e+006	-1.01173e+007	-3.42034e+007	1.16660e+000	9275970	10117300	34203400	182699
1252	-9.89223e+006	-1.01016e+007	-3.35229e+007	1.46624e+000	9892230	10101600	33522900	221935			88.7	0.5	58.4	-4223.08	1252	-9.17979e+006	-1.00312e+007	-3.39478e+007	1.46624e+000	9179790	10031200	33947800	226158
1253	-9.93974e+006	-1.00853e+007	-3.34088e+007	1.50126e+000	9939740	10085300	33408800	225845			87.1	0.5	57.6	-231.287	1253	-9.20450e+006	-9.93448e+006	-3.35277e+007	1.50126e+000	9204500	9934480	33527700	226076
1254	-1.00628e+007	-1.01797e+007	-3.30769e+007	1.89335e+000	10062800	10179700	33076900	280040			83.2	0.5	54.7	15841.8	1254	-9.75397e+006	-9.86065e+006	-3.21339e+007	1.89335e+000	9753970	9860650	32133900	264198
1255	-1.00685e+007	-1.01035e+007	-3.31766e+007	1.97862e+000	10068500	10103500	33176600	294134			84.4	0.5	55.6	11832.7	1255	-9.63136e+006	-9.79835e+006	-3.25445e+007	1.97862e+000	9631360	9798350	32544500	282301
1256	-1.00225e+007	-1.00686e+007	-3.32580e+007	1.64886e+000	10022500	10068600	33258000	246086			85.3	0.5	56.7	5963.64	1256	-9.39049e+006	-9.83311e+006	-3.29274e+007	1.64886e+000	9390490	9833110	32927400	240122
1257	-1.00371e+007	-1.04666e+007	-3.26848e+007	1.54043e+000	10037100	10466600	32684800	223347			75.3	0.5	53.4	23054.1	1257	-9.62654e+006	-1.06587e+007	-3.08150e+007	1.54043e+000	9626540	10658700	30815000	200293
1258	-1.00529e+007	-1.04512e+007	-3.27651e+007	1.47139e+000	10052900	10451200	32765100	214300			75.3	0.5	52.5	20882.6	1258	-9.66717e+006	-1.06412e+007	-3.09986e+007	1.47139e+000	9667170	10641200	30998600	193417
1259	-1.00655e+007	-1.04312e+007	-3.28364e+007	1.21135e+000	10065500	10431200	32836400	177121			76.9	0.5	52	16276.6	1259	-9.69949e+006	-1.05981e+007	-3.11737e+007	1.21135e+000	9699490	10598100	31173700	160845
1260	-1.00679e+007	-1.03995e+007	-3.28778e+007	1.08650e+000	10067900	10399500	32877800	159197			78.3	0.5	52.2	13829.6	1260	-9.71282e+006	-1.05092e+007	-3.13171e+007	1.08650e+000	9712820	10509200	31317100	145367
1261	-1.00499e+007	-1.01425e+007	-3.35326e+007	1.36560e+000	10049900	10142500	33532600	207096			90.4	0.5	53.3	237.991	1261	-9.59910e+006	-1.00433e+007	-3.35778e+007	1.36560e+000	9599100	10043300	33577800	206858
1262	-1.00540e+007	-1.01329e+007	-3.34891e+007	1.47212e+000	10054000	10132900	33489100	222704			89.3	0.5	53.5	1287.7	1262	-9.58784e+006	-1.00107e+007	-3.34559e+007	1.47212e+000	9587840	10010700	33455900	221416
1263	-1.00635e+007	-1.01214e+007	-3.34329e+007	1.42105e+000	10063500	10121400	33432900	214305			88.1	0.5	53.7	2587.51	1263	-9.58818e+006	-9.97059e+006	-3.32916e+007	1.42105e+000	9588180	9970590	33291600	211717
1264	-1.00819e+007	-1.01087e+007	-3.33624e+007	1.44920e+000	10081900	10108700	33362400	217704			86.8	0.5	53.9	4439.1	1264	-9.61811e+006	-9.92485e+006	-3.30748e+007	1.44920e+000	9618110	9924850	33074800	213265
1265	-1.00904e+007	-1.01153e+007	-3.32541e+007	1.78572e+000	10090400	10115300	33254100	266673			85.3	0.5	54	9351.12	1265	-9.69031e+006	-9.85195e+006	-3.27046e+007	1.78572e+000	9690310	9851950	32704600	257322
1266	-1.00801e+007	-1.01550e+007	-3.35533e+007	1.24058e+000	10080100	10155000	33553300	188409			91	0.5	51.9	698.297	1266	-9.68146e+006	-1.00559e+007	-3.35469e+007	1.24058e+000	9681460	10055900	33546900	187710
1267	-1.01027e+007	-1.01682e+007	-3.35846e+007	1.29199e+000	10102700	10168200	33584600	196606			91.8	0.5	50.6	908.144	1267	-9.74443e+006	-1.00737e+007	-3.35566e+007	1.29199e+000	9744430	10073700	33556600	195698
1268	-1.01279e+007	-1.01818e+007	-3.36151e+007	1.11631e+000	10127900	10181800	33615100	170205			92.5	0.5	49.3	980.282	1268	-9.80990e+006	-1.00909e+007	-3.35614e+007	1.11631e+000	9809900	10090900	33561400	169225
1269	-1.01301e+007	-1.01875e+007	-3.36361e+007	1.00379e+000	10130100	10187500	33636100	153235			93.3	0.5	49	653.088	1269	-9.82321e+006	-1.01053e+007	-3.36070e+007	1.00379e+000	9823210	10105300	33607000	152582
1270	-1.01078e+007	-1.01842e+007	-3.36451e+007	1.21030e+000	10107800	10184200	33645100	184819			94.4	0.5	49.9	-42.3066	1270	-9.79035e+006	-1.01190e+007	-3.36960e+007	1.21030e+000	9790350	10119000	33696000	184862
1271	-1.00902e+007	-1.01822e+007	-3.36545e+007	1.32353e+000	10090200	10182200	33654500	202187			95.6	0.5	50.8	-858.867	1271	-9.77551e+006	-1.01347e+007	-3.37751e+007	1.32353e+000	9775510	10134700	33775100	203046
1272	-1.00937e+007	-1.01895e+007	-3.36806e+007	1.14183e+000	10093700	10189500	33680600	174695			98.5	0.5	50.9	-1265.04	1272	-9.83353e+006	-1.01662e+007	-3.38458e+007	1.14183e+000	9833530	10166200	33845800	175960
1273	-1.00855e+007	-1.01841e+007	-3.36668e+007	1.30908e+000	10085500	10184100	33666800	200112			97	0.5	51.2	-1332.42	1273	-9.79094e+006	-1.01511e+007	-3.38266e+007	1.30908e+000	9790940	10151100	33826600	201444
1274	-1.00626e+007	-1.01737e+007	-3.36473e+007	1.58801e+000	10062600	10173700	33647300	242433			99.3	0.5	53.9	-3046.38	1274	-9.84125e+006	-1.01812e+007	-3.38994e+007	1.58801e+000	9841250	10181200	33899400	245479
1275	-1.00798e+007	-1.01819e+007	-3.36636e+007	1.47462e+000	10079800	10181900	33663600	225365			99.9	0.5	52.6	-2358.59	1275	-9.86013e+006	-1.01809e+007	-3.38791e+007	1.47462e+000	9860130	10180900	33879100	227724
1276	-1.00459e+007	-1.01658e+007	-3.36317e+007	1.79935e+000	10045900	10165800	33631700	274414			98.8	0.5	55.2	-4117.76	1276	-9.83279e+006	-1.01854e+007	-3.39248e+007	1.79935e+000	9832790	10185400	33924800	278531
1277	-1.00092e+007	-1.01423e+007	-3.35722e+007	1.99552e+000	10009200	10142300	33572200	303204			96.3	0.5	62.9	-9349.92	1277	-1.01097e+007	-1.02942e+007	-3.40928e+007	1.99552e+000	10109700	10294200	34092800	312554
1278	-1.00034e+007	-1.01432e+007	-3.35818e+007	1.94573e+000	10003400	10143200	33581800	295786			96.8	0.5	61.4	-8175	1278	-9.99268e+006	-1.02585e+007	-3.40637e+007	1.94573e+000	9992680	10258500	34063700	303961
1279	-1.00066e+007	-1.01467e+007	-3.35927e+007	1.84262e+000	10006600	10146700	33592700	280293			97.4	0.5	59.8	-6805.36	1279	-9.91264e+006	-1.02303e+007	-3.40288e+007	1.84262e+000	9912640	10230300	34028800	287099
1280	-1.00587e+007	-1.01409e+007	-3.35171e+007	1.84578e+000	10058700	10140900	33517100	279690			97.1	0.5	64.8	-8327.95	1280	-1.03295e+007	-1.03586e+007	-3.39880e+007	1.84578e+000	10329500	10358600	33988000	288018
1281	-1.01137e+007	-1.01368e+007	-3.34455e+007	1.81634e+000	10113700	10136800	33445500	274237			98	0.5	66.6	-7523.51	1281	-1.03508e+007	-1.05873e+007	-3.38463e+007	1.81634e+000	10350800	10587300	33846300	281760
1282	-1.01269e+007	-1.01992e+007	-3.33196e+007	1.73633e+000	10126900	10199200	33319600	260473			98.4	0.5	70.2	-6701.73	1282	-1.03862e+007	-1.09365e+007	-3.36419e+007	1.73633e+000	10386200	10936500	33641900	267175
1283	-1.01423e+007	-1.02788e+007	-3.33028e+007	2.50590e+000	10142300	10278800	33302800	375832			95.9	0.5	72.6	-13080.3	1283	-1.04831e+007	-1.12342e+007	-3.37401e+007	2.50590e+000	10483100	11234200	33740100	388913
1284	-1.01516e+007	-1.02117e+007	-3.34078e+007	1.12950e+000	10151600	10211700	33407800	170318			95.4	0.5	70.1	-6123.76	1284	-1.04738e+007	-1.10449e+007	-3.38915e+007	1.12950e+000	10473800	11044900	33891500	176442
1285	-1.01558e+007	-1.01609e+007	-3.35018e+007	1.49944e+000	10155800	10160900	33501800	227205			94.4	0.5	68.7	-9498.16	1285	-1.04908e+007	-1.09007e+007	-3.41054e+007	1.49944e+000	10490800	10900700	34105400	236703
1286	-1.00721e+007	-1.01627e+007	-3.35930e+007	1.60790e+000	10072100	10162700	33593000	244731			93.3	0.5	67.4	-11428.2	1286	-1.04830e+007	-1.06639e+007	-3.43100e+007	1.60790e+000	10483000	10663900	34310000	256159
1287	-9.97721e+006	-1.01578e+007	-3.36678e+007	1.57717e+000	9977210	10157800	33667800	240884			92.3	0.5	66.2	-12326.6	1287	-1.03719e+007	-1.04569e+007	-3.44953e+007	1.57717e+000	10371900	10456900	34495300	253210
1288	-9.80062e+006	-1.01416e+007	-3.37781e+007	5.68354e-001	9800620	10141600	33778100	87225.3			89.8	0.5	64.9	-5493.72	1288	-9.83131e+006	-1.04141e+007	-3.48612e+007	5.68354e-001	9831310	10414100	34861200	92719
1289	-9.82531e+006	-1.01354e+007	-3.37280e+007	8.85202e-001	9825310	10135400	33728000	135492			90.4	0.5	63.7	-7431.95	1289	-9.66784e+006	-1.03339e+007	-3.46967e+007	8.85202e-001	9667840	10333900	34696700	142924
1290	-1.00296e+007	-1.01584e+007	-3.36179e+007	1.81839e+000	10029600	10158400	33617900	277060			98.3	0.5	56.7	-4944.2	1290	-9.83716e+006	-1.01943e+007	-3.39571e+007	1.81839e+000	9837160	10194300	33957100	282004
1291	-1.00164e+007	-1.01520e+007	-3.36047e+007	1.80669e+000	10016400	10152000	33604700	275039			97.8	0.5	58.3	-5764.43	1291	-9.86200e+006	-1.02090e+007	-3.39922e+007	1.80669e+000	9862000	10209000	33992200	280804
1292	-9.88347e+006	-9.95214e+006	-3.29209e+007	1.95805e+000	9883470	9952140	32920900	286231			98.6	0.5	85.7	-7827.66	1292	-1.00492e+007	-1.01007e+007	-3.33623e+007	1.95805e+000	10049200	10100700	33362300	294058
1293	-9.80819e+006	-9.91142e+006	-3.28298e+007	1.78542e+000	9808190	9911420	32829800	259440			98.9	0.5	88.4	-6482.48	1293	-9.80666e+006	-1.00151e+007	-3.32550e+007	1.78542e+000	9806660	10015100	33255000	265922
1294	-9.83937e+006	-9.93179e+006	-3.28819e+007	1.68500e+000	9839370	9931790	32881900	245661			98.5	0.5	87.1	-6653.14	1294	-9.90744e+006	-1.00588e+007	-3.33330e+007	1.68500e+000	9907440	10058800	33333000	252314
1295	-9.67202e+006	-9.91164e+006	-3.17479e+007	1.91554e+000	9672020	9911640	31747900	261332			79.3	0.5	101	17196.5	1295	-9.42442e+006	-1.00399e+007	-3.06077e+007	1.91554e+000	9424420	10039900	30607700	244135
1296	-9.67331e+006	-9.94980e+006	-3.17150e+007	1.14408e+000	9673310	9949800	31715000	155835			71.3	0.5	99.8	11302.6	1296	-9.40266e+006	-1.01057e+007	-3.04530e+007	1.14408e+000	9402660	10105700	30453000	144532
1297	-9.67315e+006	-9.91587e+006	-3.17483e+007	9.92763e-001	9673150	9915870	31748300	135449			70.2	0.5	100	9209.92	1297	-9.41018e+006	-1.00139e+007	-3.05755e+007	9.92763e-001	9410180	10013900	30575500	126239
1298	-9.67927e+006	-9.88760e+006	-3.18016e+007	9.09332e-001	9679270	9887600	31801600	124428			69.1	0.5	100	7563.1	1298	-9.43701e+006	-9.93779e+006	-3.07613e+007	9.09332e-001	9437010	9937790	30761300	116865
1299	-9.71027e+006	-9.72449e+006	-3.21637e+007	1.04062e+000	9710270	9724490	32163700	145261			61.5	0.5	99.7	2364.81	1299	-9.43326e+006	-9.59982e+006	-3.19312e+007	1.04062e+000	9433260	9599820	31931200	142896
1300	-9.69382e+006	-9.73477e+006	-3.22222e+007	1.06881e+000	9693820	9734770	32222200	149694			60.6	0.5	99.1	1615.87	1300	-9.37765e+006	-9.62442e+006	-3.20874e+007	1.06881e+000	9377650	9624420	32087400	148078
1301	-9.99683e+006	-1.01457e+007	-3.35988e+007	1.39755e+000	9996830	10145700	33598800	212647			53.3	0.5	60.3	-5318.82	1301	-9.86359e+006	-1.02243e+007	-3.40531e+007	1.39755e+000	9863590	10224300	34053100	217966
1302	-1.00996e+007	-1.01914e+007	-3.36826e+007	9.91437e-001	10099600	10191400	33682600	151710			97.7	0.5	50.3	-854.141	1302	-9.82466e+006	-1.01582e+007	-3.38218e+007	9.91437e-001	9824660	10158200	33821800	152565
1303	-1.00877e+007	-1.01864e+007	-3.31719e+007	1.83449e+000	10087700	10186400	33171900	272841			83.9	0.5	53.7	12793.5	1303	-9.82627e+006	-9.89578e+006	-3.23942e+007	1.83449e+000	9826270	9895780	32394200	260047
1304	-1.00798e+007	-1.02510e+007	-3.30752e+007	1.48624e+000	10079800	10251000	33075200	219950			82.5	0.5	53.1	13522.3	1304	-9.78077e+006	-1.00853e+007	-3.20188e+007	1.48624e+000	9780770	10085300	32018800	206428
1305	-1.00763e+007	-1.03130e+007	-3.29990e+007	1.32055e+000	10076300	10313000	32999000	194687			81.1	0.5	52.6	14042.9	1305	-9.75546e+006	-1.02692e+007	-3.17314e+007	1.32055e+000	9755460	10269200	31731400	180644
1306	-1.00743e+007	-1.03683e+007	-3.29354e+007	1.20431e+000	10074300	10368300	32935400	176993			79.7	0.5	52.3	14173.8	1306	-9.73910e+006	-1.04274e+007	-3.15063e+007	1.20431e+000	9739100	10427400	31506300	162820
1307	-9.61888e+006	-9.82684e+006	-3.26734e+007	1.62024e+000	9618880	9826840	32673400	232905			59	0.5	92.1	-5302.36	1307	-9.08760e+006	-9.80840e+006	-3.31294e+007	1.62024e+000	9087600	9808400	33129400	238207
1308	-9.85126e+006	-9.96296e+006	-3.29973e+007	2.18025e+000	9851260	9962960	32997300	320040			96	0.5	85.4	-11064.4	1308	-9.97302e+006	-1.01326e+007	-3.35688e+007	2.18025e+000	9973020	10132600	33568800	331105
1309	-9.92461e+006	-9.99092e+006	-3.30383e+007	2.18100e+000	9924610	9990920	33038300	321121			96.2	0.5	83.9	-11150.7	1309	-1.01955e+007	-1.02110e+007	-3.35880e+007	2.18100e+000	10195500	10211000	33588000	332272
1310	-1.00045e+007	-1.00175e+007	-3.30672e+007	1.98841e+000	10004500	10017500	33067200	293465			96.5	0.5	82.3	-9939.03	1310	-1.02528e+007	-1.04573e+007	-3.35758e+007	1.98841e+000	10252800	10457300	33575800	303404
1311	-1.00421e+007	-1.00820e+007	-3.30901e+007	1.85002e+000	10042100	10082000	33090100	273594			96.8	0.5	80.6	-8921.3	1311	-1.03031e+007	-1.06874e+007	-3.35512e+007	1.85002e+000	10303100	10687400	33551200	282515
1312	-1.00573e+007	-1.01521e+007	-3.30821e+007	1.26952e+000	10057300	10152100	33082100	187779			98.5	0.5	78.7	-5033.63	1312	-1.03168e+007	-1.08724e+007	-3.34223e+007	1.26952e+000	10316800	10872400	33422300	192813
1313	-1.00801e+007	-1.02100e+007	-3.31174e+007	1.23651e+000	10080100	10210000	33117400	183368			97.9	0.5	77.8	-5315.31	1313	-1.03734e+007	-1.10541e+007	-3.34722e+007	1.23651e+000	10373400	11054100	33472200	188683
1314	-1.00669e+007	-1.01629e+007	-3.31103e+007	1.83208e+000	10066900	10162900	33110300	271458			97.2	0.5	79	-8275.22	1314	-1.03487e+007	-1.09172e+007	-3.35080e+007	1.83208e+000	10348700	10917200	33508000	279733
1315	-1.00604e+007	-1.04439e+007	-3.28031e+007	1.51902e+000	10060400	10443900	32803100	221708			73.7	0.5	52.3	20910.1	1315	-9.68680e+006	-1.06257e+007	-3.10942e+007	1.51902e+000	9686800	10625700	31094200	200798
1316	-1.00520e+007	-1.04134e+007	-3.27993e+007	1.80833e+000	10052000	10413400	32799300	263796			71.9	0.5	53.1	24441.3	1316	-9.67202e+006	-1.05238e+007	-3.11358e+007	1.80833e+000	9672020	10523800	31135800	239355
1317	-1.00426e+007	-1.04534e+007	-3.27206e+007	1.64024e+000	10042600	10453400	32720600	238282			73.6	0.5	53.2	23869.4	1317	-9.64182e+006	-1.06268e+007	-3.09093e+007	1.64024e+000	9641820	10626800	30909300	214412
1318	-9.71281e+006	-9.85405e+006	-3.26907e+007	2.15437e+000	9712810	9854050	32690700	310253			97.7	0.5	92.4	-6516.38	1318	-9.48946e+006	-9.89425e+006	-3.30783e+007	2.15437e+000	9489460	9894250	33078300	316769
1319	-9.70215e+006	-9.83558e+006	-3.26259e+007	1.81803e+000	9702150	9835580	32625900	260797			98.1	0.5	93.8	-4703.12	1319	-9.46314e+006	-9.86012e+006	-3.29652e+007	1.81803e+000	9463140	9860120	32965200	265500
1320	-9.69351e+006	-9.81883e+006	-3.25661e+007	1.56698e+000	9693510	9818830	32566100	223977			98.4	0.5	95.1	-3508.29	1320	-9.44920e+006	-9.83243e+006	-3.28659e+007	1.56698e+000	9449200	9832430	32865900	227485
1321	-9.68589e+006	-9.80573e+006	-3.25201e+007	1.09063e+000	9685890	9805730	32520100	155457			98.7	0.5	96.2	-2099.03	1321	-9.43316e+006	-9.80858e+006	-3.27845e+007	1.09063e+000	9433160	9808580	32784500	157556
1322	-9.68280e+006	-9.79504e+006	-3.24796e+007	7.97325e-001	9682800	9795040	32479600	113375			98.9	0.5	97.2	-1362.28	1322	-9.43700e+006	-9.79321e+006	-3.27179e+007	7.97325e-001	9437000	9793210	32717900	114738
1323	-9.67887e+006	-9.78592e+006	-3.24462e+007	7.68296e-001	9678870	9785920	32446200	109028			98.8	0.5	98	-1143.47	1323	-9.43181e+006	-9.77751e+006	-3.26589e+007	7.68296e-001	9431810	9777510	32658900	110172
1324	-9.59883e+006	-9.83404e+006	-3.27229e+007	1.97643e+000	9598830	9834040	32722900	284885			90	0.5	91.2	-6146.51	1324	-8.98432e+006	-9.79283e+006	-3.31690e+007	1.97643e+000	8984320	9792830	33169000	291031
1325	-9.59661e+006	-9.80885e+006	-3.26222e+007	1.90126e+000	9596610	9808850	32622200	272426			88.5	0.5	91.7	-3008.83	1325	-8.91409e+006	-9.70981e+006	-3.28999e+007	1.90126e+000	8914090	9709810	32899900	275435
1326	-9.63769e+006	-9.78757e+006	-3.24941e+007	1.90073e+000	9637690	9787570	32494100	270397			87	0.5	92.4	675.3	1326	-8.99127e+006	-9.64089e+006	-3.25411e+007	1.90073e+000	8991270	9640890	32541100	269722
1327	-1.01499e+007	-1.02175e+007	-3.33953e+007	1.69302e+000	10149900	10217500	33395300	255122			54.2	0.5	70.2	-9066.21	1327	-1.04577e+007	-1.09882e+007	-3.38826e+007	1.69302e+000	10457700	10988200	33882600	264188
1328	-1.01462e+007	-1.02663e+007	-3.33314e+007	1.78355e+000	10146200	10266300	33331400	267903			54.1	0.5	71.9	-9535.74	1328	-1.04781e+007	-1.11587e+007	-3.37951e+007	1.78355e+000	10478100	11158700	33795100	277438
1329	-1.01343e+007	-1.02857e+007	-3.32633e+007	1.89778e+000	10134300	10285700	33263300	284001			54	0.5	73.6	-9871.65	1329	-1.04741e+007	-1.12383e+007	-3.36992e+007	1.89778e+000	10474100	11238300	33699200	293873
1330	-9.65856e+006	-9.77186e+006	-3.24090e+007	1.93220e+000	9658560	9771860	32409000	273545			56	0.5	97.7	-2225.21	1330	-9.31599e+006	-9.73358e+006	-3.25952e+007	1.93220e+000	9315990	9733580	32595200	275771
1331	-9.65968e+006	-9.77862e+006	-3.24356e+007	2.11663e+000	9659680	9778620	32435600	300130			54.9	0.5	97.5	-3125.41	1331	-9.33418e+006	-9.75333e+006	-3.26577e+007	2.11663e+000	9334180	9753330	32657700	303256
1332	-9.75122e+006	-9.89188e+006	-3.28069e+007	1.70355e+000	9751220	9891880	32806900	247089			52.8	0.5	89.6	-6948.84	1332	-9.65963e+006	-9.98947e+006	-3.32973e+007	1.70355e+000	9659630	9989470	33297300	254037
1333	-9.72327e+006	-9.86806e+006	-3.27375e+007	1.95216e+000	9723270	9868060	32737500	281931			52.7	0.5	91.1	-7166.41	1333	-9.55775e+006	-9.93872e+006	-3.31918e+007	1.95216e+000	9557750	9938720	33191800	289097
1334	-9.70436e+006	-9.84568e+006	-3.26649e+007	1.97282e+000	9704360	9845680	32664900	283656			52.5	0.5	92.8	-6336.19	1334	-9.49266e+006	-9.89372e+006	-3.30730e+007	1.97282e+000	9492660	9893720	33073000	289993
1335	-9.69238e+006	-9.82589e+006	-3.25960e+007	1.90010e+000	9692380	9825890	32596000	272067			52.2	0.5	94.3	-5164.89	1335	-9.45667e+006	-9.85495e+006	-3.29505e+007	1.90010e+000	9456670	9854950	32950500	277232
1336	-9.66937e+006	-9.79050e+006	-3.24744e+007	2.41418e+000	9669370	9790500	32474400	343137			53.8	0.5	96.8	-4534.89	1336	-9.37727e+006	-9.78379e+006	-3.27391e+007	2.41418e+000	9377270	9783790	32739100	347672
1337	-1.00843e+007	-1.01471e+007	-3.35170e+007	1.37189e+000	10084300	10147100	33517000	207927			89.9	0.5	52.1	1552.22	1337	-9.67584e+006	-1.00299e+007	-3.34465e+007	1.37189e+000	9675840	10029900	33446500	206375
1338	-1.01150e+007	-1.01183e+007	-3.33518e+007	1.13100e+000	10115000	10118300	33351800	169855			86.5	0.5	52.9	4402.58	1338	-9.71965e+006	-9.92114e+006	-3.29580e+007	1.13100e+000	9719650	9921140	32958000	165452
1339	-1.00936e+007	-1.01378e+007	-3.34698e+007	1.48806e+000	10093600	10137800	33469800	224945			88.7	0.5	52.4	2828.31	1339	-9.68443e+006	-9.99873e+006	-3.33104e+007	1.48806e+000	9684430	9998730	33310400	222116
1340	-1.01064e+007	-1.01275e+007	-3.34149e+007	1.45351e+000	10106400	10127500	33414900	219057			87.6	0.5	52.6	4076.97	1340	-9.70443e+006	-9.96418e+006	-3.31492e+007	1.45351e+000	9704430	9964180	33149200	214980
1341	-9.94413e+006	-1.01645e+007	-3.37282e+007	1.47275e+000	9944130	10164500	33728200	225648			91.1	0.5	66.4	-13386.4	1341	-1.03751e+007	-1.05056e+007	-3.46914e+007	1.47275e+000	10375100	10505600	34691400	239034
1342	-9.86524e+006	-1.01598e+007	-3.37879e+007	1.18340e+000	9865240	10159800	33787900	181813			90	0.5	66.2	-11995.8	1342	-1.02085e+007	-1.05109e+007	-3.48793e+007	1.18340e+000	10208500	10510900	34879300	193809
1343	-1.00693e+007	-1.01524e+007	-3.35536e+007	1.54899e+000	10069300	10152400	33553600	235229			55.4	0.5	66.6	-9233.76	1343	-1.04034e+007	-1.04773e+007	-3.41714e+007	1.54899e+000	10403400	10477300	34171400	244463
1344	-9.92493e+006	-1.01406e+007	-3.36497e+007	1.69877e+000	9924930	10140600	33649700	259074			57	0.5	63	-10156.6	1344	-9.82834e+006	-1.02866e+007	-3.43429e+007	1.69877e+000	9828340	10286600	34342900	269230
1345	-9.98909e+006	-1.01234e+007	-3.35152e+007	2.61143e+000	9989090	10123400	33515200	395427			60.2	0.5	55.4	-688.55	1345	-9.43058e+006	-1.00134e+007	-3.36243e+007	2.61143e+000	9430580	10013400	33624300	396115
1346	-1.00270e+007	-1.01133e+007	-3.34361e+007	2.34501e+000	10027000	10113300	33436100	353597			62	0.5	54.9	3590.59	1346	-9.48508e+006	-9.95646e+006	-3.33370e+007	2.34501e+000	9485080	9956460	33337000	350006
1347	-1.00742e+007	-1.01646e+007	-3.31387e+007	2.11786e+000	10074200	10164600	33138700	314321			66.1	0.5	54.1	16396.5	1347	-9.78056e+006	-9.82792e+006	-3.22753e+007	2.11786e+000	9780560	9827920	32275300	297924
1348	-1.00609e+007	-1.02337e+007	-3.30152e+007	2.36062e+000	10060900	10233700	33015200	348086			67.7	0.5	54.3	23085.9	1348	-9.72995e+006	-1.00131e+007	-3.18832e+007	2.36062e+000	9729950	10013100	31883200	325000
1349	-1.00380e+007	-1.01413e+007	-3.35395e+007	1.94628e+000	10038000	10141300	33539500	295243			97.5	0.5	63.3	-8242.29	1349	-1.02056e+007	-1.02948e+007	-3.39992e+007	1.94628e+000	10205600	10294800	33999200	303486
1350	-1.00271e+007	-1.01432e+007	-3.35583e+007	1.91928e+000	10027100	10143200	33558300	291433			98	0.5	61.7	-7415.9	1350	-1.00830e+007	-1.02631e+007	-3.39924e+007	1.91928e+000	10083000	10263100	33992400	298849
1351	-1.00254e+007	-1.01471e+007	-3.35757e+007	1.87180e+000	10025400	10147100	33575700	284502			98.4	0.5	60.2	-6494.39	1351	-9.99199e+006	-1.02373e+007	-3.39779e+007	1.87180e+000	9991990	10237300	33977900	290996
1352	-9.66623e+006	-9.94871e+006	-3.16872e+007	9.72912e-001	9666230	9948710	31687200	132298			72.7	0.5	101	9723.32	1352	-9.39783e+006	-1.01354e+007	-3.04035e+007	9.72912e-001	9397830	10135400	30403500	122574
1353	-9.67797e+006	-9.85909e+006	-3.18248e+007	9.18105e-001	9677970	9859090	31824800	125768			68.4	0.5	101	6859.31	1353	-9.45819e+006	-9.89020e+006	-3.08954e+007	9.18105e-001	9458190	9890200	30895400	118909
1354	-9.71164e+006	-9.72182e+006	-3.20997e+007	9.68338e-001	9711640	9721820	32099700	134671			61.9	0.5	101	2698.94	1354	-9.50179e+006	-9.58346e+006	-3.17958e+007	9.68338e-001	9501790	9583460	31795800	131972
1355	-9.67753e+006	-9.74238e+006	-3.22696e+007	1.20695e+000	9677530	9742380	32269600	169493			59.1	0.5	99.2	761.612	1355	-9.35231e+006	-9.65600e+006	-3.22418e+007	1.20695e+000	9352310	9656000	32241800	168731
1356	-9.80562e+006	-9.91545e+006	-3.28488e+007	1.61033e+000	9805620	9915450	32848800	234252			51.8	0.5	88.1	-6512.94	1356	-9.84675e+006	-1.00397e+007	-3.33155e+007	1.61033e+000	9846750	10039700	33315500	240765
1357	-1.01118e+007	-1.02675e+007	-3.31893e+007	2.05025e+000	10111800	10267500	33189300	305466			53.9	0.5	76.4	-10658.1	1357	-1.04548e+007	-1.12355e+007	-3.36231e+007	2.05025e+000	10454800	11235500	33623100	316124
1358	-1.00891e+007	-1.02229e+007	-3.31411e+007	1.64643e+000	10089100	10222900	33141100	244520			52.7	0.5	77.1	-7451.21	1358	-1.03961e+007	-1.11039e+007	-3.35149e+007	1.64643e+000	10396100	11103900	33514900	251971
1359	-1.00116e+007	-1.01549e+007	-3.36213e+007	1.72209e+000	10011600	10154900	33621300	262398			53	0.5	57.8	-5126.48	1359	-9.77381e+006	-1.01883e+007	-3.39960e+007	1.72209e+000	9773810	10188300	33996000	267524
1360	-1.00106e+007	-1.01496e+007	-3.36009e+007	1.51253e+000	10010600	10149600	33600900	230197			52.5	0.5	59.1	-4913.18	1360	-9.84467e+006	-1.02058e+007	-3.39966e+007	1.51253e+000	9844670	10205800	33996600	235110
1361	-1.00290e+007	-1.01451e+007	-3.35638e+007	1.35916e+000	10029000	10145100	33563800	206450			51.9	0.5	61.6	-4958.92	1361	-1.00291e+007	-1.02473e+007	-3.39816e+007	1.35916e+000	10029100	10247300	33981600	211409
1362	-1.01274e+007	-1.02061e+007	-3.37149e+007	8.09251e-001	10127400	10206100	33714900	124090			98.9	0.5	48.5	-406.488	1362	-9.88273e+006	-1.01692e+007	-3.38088e+007	8.09251e-001	9882730	10169200	33808800	124496
1363	-1.01199e+007	-1.02009e+007	-3.37011e+007	8.27614e-001	10119900	10200900	33701100	126798			98	0.5	49	-420.778	1363	-9.85924e+006	-1.01608e+007	-3.37980e+007	8.27614e-001	9859240	10160800	33798000	127219
1364	-1.01008e+007	-1.01887e+007	-3.36706e+007	1.16281e+000	10100800	10188700	33670600	177814			96.4	0.5	50.2	-737.064	1364	-9.80658e+006	-1.01451e+007	-3.37866e+007	1.16281e+000	9806580	10145100	33786600	178551
1365	-1.01061e+007	-1.01528e+007	-3.32806e+007	1.29321e+000	10106100	10152800	33280600	193484			85.4	0.5	52.9	6836.72	1365	-9.81136e+006	-9.88373e+006	-3.27134e+007	1.29321e+000	9811360	9883730	32713400	186647
1366	-1.00189e+007	-1.00273e+007	-3.30501e+007	2.43710e+000	10018900	10027300	33050100	359404			52.9	0.5	81.9	-11458.1	1366	-1.02666e+007	-1.05822e+007	-3.35072e+007	2.43710e+000	10266600	10582200	33507200	370862
1367	-1.00346e+007	-1.00380e+007	-3.31034e+007	2.17027e+000	10034600	10038000	33103400	321073			54.2	0.5	81.6	-11920.8	1367	-1.03151e+007	-1.06458e+007	-3.36421e+007	2.17027e+000	10315100	10645800	33642100	332994
1368	-9.59928e+006	-9.81986e+006	-3.26645e+007	1.65504e+000	9599280	9819860	32664500	237743			60.7	0.5	91.6	-4916.35	1368	-8.95999e+006	-9.76962e+006	-3.30984e+007	1.65504e+000	8959990	9769620	33098400	242659
1369	-9.62427e+006	-9.86148e+006	-3.28096e+007	1.77690e+000	9624270	9861480	32809600	257486			58.3	0.5	90.3	-8449.98	1369	-9.16094e+006	-9.89901e+006	-3.34263e+007	1.77690e+000	9160940	9899010	33426300	265936
1370	-9.76218e+006	-9.94002e+006	-3.29927e+007	2.31983e+000	9762180	9940020	32992700	340175			94.3	0.5	86.7	-12804.2	1370	-9.68478e+006	-1.00804e+007	-3.36440e+007	2.31983e+000	9684780	10080400	33644000	352979
1371	-9.81238e+006	-1.01216e+007	-3.36846e+007	1.50031e+000	9812380	10121600	33684600	229050			90.4	0.5	62.6	-11081.5	1371	-9.47214e+006	-1.02538e+007	-3.45653e+007	1.50031e+000	9472140	10253800	34565300	240131
1372	-9.85025e+006	-1.01046e+007	-3.35771e+007	1.39266e+000	9850250	10104600	33577100	211379			89.1	0.5	59.6	-6360.85	1372	-9.15136e+006	-1.00833e+007	-3.41890e+007	1.39266e+000	9151360	10083300	34189000	217739
1373	-1.00602e+007	-1.03514e+007	-3.28946e+007	1.92011e+000	10060200	10351400	32894600	281481			70.1	0.5	53.1	23341.3	1373	-9.70251e+006	-1.03588e+007	-3.14254e+007	1.92011e+000	9702510	10358800	31425400	258140
1374	-1.00473e+007	-1.03317e+007	-3.28616e+007	1.99835e+000	10047300	10331700	32861600	292335			69.7	0.5	54.1	24454.1	1374	-9.67590e+006	-1.02845e+007	-3.13909e+007	1.99835e+000	9675900	10284500	31390900	267881
1375	-1.00326e+007	-1.04112e+007	-3.27219e+007	1.85437e+000	10032600	10411200	32721900	269295			71.6	0.5	54.1	26448.5	1375	-9.62216e+006	-1.04893e+007	-3.09665e+007	1.85437e+000	9622160	10489300	30966500	242847
1376	-1.00176e+007	-1.04803e+007	-3.25916e+007	1.60430e+000	10017600	10480300	32591600	231383			75.4	0.5	54.3	25504.9	1376	-9.57505e+006	-1.06647e+007	-3.05985e+007	1.60430e+000	9575050	10664700	30598500	205878
1377	-1.00883e+007	-1.00913e+007	-3.32848e+007	2.48265e+000	10088300	10091300	33284800	371315			64.4	0.5	55.2	10803.2	1377	-9.61903e+006	-9.86919e+006	-3.28463e+007	2.48265e+000	9619030	9869190	32846300	360512
1378	-1.01504e+007	-1.01714e+007	-3.35500e+007	1.55997e+000	10150400	10171400	33550000	237017			93.3	0.5	68.9	-11384.5	1378	-1.05367e+007	-1.09386e+007	-3.42548e+007	1.55997e+000	10536700	10938600	34254800	248401
1379	-1.01087e+007	-1.01613e+007	-3.35505e+007	1.30567e+000	10108700	10161300	33550500	198312			90.7	0.5	50.8	1595.03	1379	-9.74734e+006	-1.00515e+007	-3.34632e+007	1.30567e+000	9747340	10051500	33463200	196717
1380	-9.66651e+006	-9.76231e+006	-3.23621e+007	7.68192e-001	9666510	9762310	32362100	108461			97.4	0.5	99.8	-692.344	1380	-9.40440e+006	-9.73383e+006	-3.25078e+007	7.68192e-001	9404400	9733830	32507800	109153
1381	-9.66953e+006	-9.76592e+006	-3.23738e+007	6.95199e-001	9669530	9765920	32373800	98225.4			98.3	0.5	99.7	-735.017	1381	-9.42078e+006	-9.74477e+006	-3.25361e+007	6.95199e-001	9420780	9744770	32536100	98960.4
1382	-9.67524e+006	-9.77360e+006	-3.23995e+007	7.74275e-001	9675240	9773600	32399500	109570			99.1	0.5	99.2	-967.433	1382	-9.43766e+006	-9.76035e+006	-3.25829e+007	7.74275e-001	9437660	9760350	32582900	110538
1383	-9.60750e+006	-9.87186e+006	-3.28688e+007	1.95395e+000	9607500	9871860	32868800	284084			91	0.5	89.4	-9320.76	1383	-9.08088e+006	-9.89584e+006	-3.34934e+007	1.95395e+000	9080880	9895840	33493400	293405
1384	-9.72090e+006	-9.73988e+006	-3.22160e+007	2.33477e+000	9720900	9739880	32216000	326960			84.6	0.5	93.3	11361.7	1384	-9.19690e+006	-9.48657e+006	-3.17048e+007	2.33477e+000	9196900	9486570	31704800	315599
1385	-9.71984e+006	-9.81048e+006	-3.20445e+007	1.66107e+000	9719840	9810480	32044500	230445			82.9	0.5	93.6	12716.3	1385	-9.41517e+006	-9.44602e+006	-3.11638e+007	1.66107e+000	9415170	9446020	31163800	217729
1386	-9.68509e+006	-9.88636e+006	-3.18266e+007	1.78358e+000	9685090	9886360	31826600	244419			81.5	0.5	93.6	19847.6	1386	-9.29478e+006	-9.63439e+006	-3.04834e+007	1.78358e+000	9294780	9634390	30483400	224571
1387	-9.97696e+006	-1.01483e+007	-3.36290e+007	1.47869e+000	9976960	10148300	33629000	225343			56.5	0.5	64.8	-9280.88	1387	-1.01148e+007	-1.03518e+007	-3.43229e+007	1.47869e+000	10114800	10351800	34322900	234624
1388	-1.01450e+007	-1.01583e+007	-3.35019e+007	1.58197e+000	10145000	10158300	33501900	239689			55.3	0.5	68.4	-9621.16	1388	-1.04558e+007	-1.07642e+007	-3.40985e+007	1.58197e+000	10455800	10764200	34098500	249310
1389	-1.00102e+007	-1.01568e+007	-3.36306e+007	2.37610e+000	10010200	10156800	33630600	362238			54.3	0.5	55.7	-5459.58	1389	-9.65952e+006	-1.01476e+007	-3.39435e+007	2.37610e+000	9659520	10147600	33943500	367698
1390	-1.00430e+007	-1.01654e+007	-3.36329e+007	1.43126e+000	10043000	10165400	33632900	218287			51.2	0.5	55.8	-3184.77	1390	-9.82182e+006	-1.01815e+007	-3.39199e+007	1.43126e+000	9821820	10181500	33919900	221471
1391	-1.00414e+007	-1.01601e+007	-3.36129e+007	1.48235e+000	10041400	10160100	33612900	225818			50.6	0.5	57	-3556.27	1391	-9.86810e+006	-1.01911e+007	-3.39131e+007	1.48235e+000	9868100	10191100	33913100	229374
1392	-9.66454e+006	-9.75257e+006	-3.23242e+007	1.66448e+000	9664540	9752570	32324200	234475			57.4	0.5	98.9	-341	1392	-9.33249e+006	-9.68913e+006	-3.23970e+007	1.66448e+000	9332490	9689130	32397000	234816
1393	-1.00826e+007	-1.01374e+007	-3.34789e+007	1.82778e+000	10082600	10137400	33478900	276416			98.3	0.5	65.1	-7328.49	1393	-1.03209e+007	-1.04254e+007	-3.38859e+007	1.82778e+000	10320900	10425400	33885900	283745
1394	-9.66378e+006	-9.75189e+006	-3.23222e+007	9.85540e-001	9663780	9751890	32322200	138816			96.7	0.5	101	-565.163	1394	-9.40087e+006	-9.71374e+006	-3.24292e+007	9.85540e-001	9400870	9713740	32429200	139381
1395	-9.66396e+006	-9.95076e+006	-3.16759e+007	1.42684e+000	9663960	9950760	31675900	193896			74.3	0.5	101	14257.6	1395	-9.40026e+006	-1.01616e+007	-3.03873e+007	1.42684e+000	9400260	10161600	30387300	179638
1396	-9.86420e+006	-9.93912e+006	-3.28870e+007	1.60021e+000	9864200	9939120	32887000	233420			51	0.5	86.4	-6271.96	1396	-1.00372e+007	-1.00871e+007	-3.33187e+007	1.60021e+000	10037200	10087100	33318700	239692
1397	-1.00887e+007	-1.02236e+007	-3.31388e+007	1.34839e+000	10088700	10223600	33138800	200231			51.7	0.5	76	-5309.6	1397	-1.03728e+007	-1.10735e+007	-3.34501e+007	1.34839e+000	10372800	11073500	33450100	205541
1398	-1.00264e+007	-1.01551e+007	-3.36074e+007	1.47540e+000	10026400	10155100	33607400	224660			51.6	0.5	58	-4205.13	1398	-9.85595e+006	-1.01993e+007	-3.39585e+007	1.47540e+000	9855950	10199300	33958500	228865
1399	-1.00593e+007	-1.01409e+007	-3.35165e+007	1.29862e+000	10059300	10140900	33516500	196773			50.7	0.5	62.8	-4452	1399	-1.01810e+007	-1.02624e+007	-3.38915e+007	1.29862e+000	10181000	10262400	33891500	201225
1400	-1.00199e+007	-1.01436e+007	-3.35668e+007	2.58628e+000	10019900	10143600	33566800	392880			58.5	0.5	54.2	-1376.53	1400	-9.54985e+006	-1.00599e+007	-3.36951e+007	2.58628e+000	9549850	10059900	33695100	394257
1401	-1.00156e+007	-1.01516e+007	-3.36040e+007	2.92310e+000	10015600	10151600	33604000	444974			56.7	0.5	54.4	-3667.27	1401	-9.58218e+006	-1.00959e+007	-3.38096e+007	2.92310e+000	9582180	10095900	33809600	448641
1402	-1.00733e+007	-1.04448e+007	-3.28548e+007	1.33964e+000	10073300	10444800	32854800	196115			75.4	0.5	51.6	17738.6	1402	-9.71935e+006	-1.06415e+007	-3.12115e+007	1.33964e+000	9719350	10641500	31211500	178376
1403	-1.00684e+007	-1.04119e+007	-3.28675e+007	1.60013e+000	10068400	10411900	32867500	234345			72.1	0.5	52.1	20723.3	1403	-9.71055e+006	-1.05426e+007	-3.12744e+007	1.60013e+000	9710550	10542600	31274400	213621
1404	-1.01337e+007	-1.02103e+007	-3.37258e+007	7.16642e-001	10133700	10210300	33725800	109963			99.8	0.5	48.2	-376.937	1404	-9.90428e+006	-1.01773e+007	-3.38202e+007	7.16642e-001	9904280	10177300	33820200	110340
1405	-1.01437e+007	-1.02156e+007	-3.37375e+007	7.85181e-001	10143700	10215600	33737500	120571			99.5	0.5	47.4	-276.744	1405	-9.91360e+006	-1.01776e+007	-3.38122e+007	7.85181e-001	9913600	10177600	33812200	120847
1406	-1.01386e+007	-1.02108e+007	-3.37229e+007	8.28735e-001	10138600	10210800	33722900	127148			98.6	0.5	47.8	-235.502	1406	-9.89610e+006	-1.01683e+007	-3.37916e+007	8.28735e-001	9896100	10168300	33791600	127383
1407	-1.01127e+007	-1.01897e+007	-3.36627e+007	1.12674e+000	10112700	10189700	33662700	172239			95.2	0.5	49.5	-147.733	1407	-9.80793e+006	-1.01299e+007	-3.37228e+007	1.12674e+000	9807930	10129900	33722800	172387
1408	-1.00542e+007	-1.01664e+007	-3.36259e+007	1.74862e+000	10054200	10166400	33625900	266608			99.9	0.5	55.6	-3988.49	1408	-9.88503e+006	-1.01950e+007	-3.39120e+007	1.74862e+000	9885030	10195000	33912000	270596
1409	-1.00690e+007	-1.01741e+007	-3.36427e+007	1.64363e+000	10069000	10174100	33642700	250872			100	0.5	54.2	-3170.09	1409	-9.88445e+006	-1.01897e+007	-3.38908e+007	1.64363e+000	9884450	10189700	33890800	254042
1410	-1.00844e+007	-1.01826e+007	-3.36617e+007	1.49956e+000	10084400	10182600	33661700	229161			101	0.5	52.9	-2434.43	1410	-9.89461e+006	-1.01885e+007	-3.38757e+007	1.49956e+000	9894610	10188500	33875700	231595
1411	-1.00990e+007	-1.01909e+007	-3.36813e+007	1.43934e+000	10099000	10190900	33681300	220231			102	0.5	51.6	-1918.01	1411	-9.90831e+006	-1.01885e+007	-3.38622e+007	1.43934e+000	9908310	10188500	33862200	222149
1412	-1.01293e+007	-1.01629e+007	-3.33657e+007	1.78414e+000	10129300	10162900	33365700	268265			98.8	0.5	68.6	-6694.59	1412	-1.03616e+007	-1.07809e+007	-3.36971e+007	1.78414e+000	10361600	10780900	33697100	274960
1413	-1.01291e+007	-1.01311e+007	-3.34068e+007	1.86295e+000	10129100	10131100	33406800	280690			99.1	0.5	67	-6807.02	1413	-1.03355e+007	-1.06226e+007	-3.37484e+007	1.86295e+000	10335500	10622600	33748400	287497
1414	-1.01062e+007	-1.02388e+007	-3.31951e+007	1.74507e+000	10106200	10238800	33195100	260014			98.3	0.5	74.1	-6686.82	1414	-1.03885e+007	-1.10957e+007	-3.34921e+007	1.74507e+000	10388500	11095700	33492100	266701
1415	-1.01129e+007	-1.02222e+007	-3.32394e+007	1.82531e+000	10112900	10222200	33239400	272621			98.9	0.5	72.3	-6564.38	1415	-1.03777e+007	-1.10242e+007	-3.35194e+007	1.82531e+000	10377700	11024200	33519400	279186
1416	-1.01178e+007	-1.01975e+007	-3.32841e+007	1.83369e+000	10117800	10197500	33284100	274514			99.4	0.5	70.6	-6281.78	1416	-1.03613e+007	-1.09168e+007	-3.35597e+007	1.83369e+000	10361300	10916800	33559700	280796
1417	-1.00725e+007	-1.01946e+007	-3.31019e+007	1.34737e+000	10072500	10194600	33101900	199601			98.7	0.5	77.4	-5014.4	1417	-1.03397e+007	-1.09892e+007	-3.33992e+007	1.34737e+000	10339700	10989200	33399200	204615
1418	-1.00436e+007	-1.01234e+007	-3.30547e+007	1.56433e+000	10043600	10123400	33054700	230959			99.3	0.5	79.2	-5563.18	1418	-1.02776e+007	-1.07738e+007	-3.33606e+007	1.56433e+000	10277600	10773800	33360600	236522
1419	-1.00158e+007	-1.00557e+007	-3.30088e+007	1.89711e+000	10015800	10055700	33008800	279174			99.6	0.5	81.1	-6706.04	1419	-1.02225e+007	-1.05722e+007	-3.33370e+007	1.89711e+000	10222500	10572200	33337000	285880
1420	-9.94472e+006	-9.96825e+006	-3.29255e+007	1.84994e+000	9944720	9968250	32925500	270648			100	0.5	84.4	-6548.88	1420	-1.01290e+007	-1.02330e+007	-3.32941e+007	1.84994e+000	10129000	10233000	33294100	277197
1421	-9.98921e+006	-9.99851e+006	-3.29574e+007	1.76471e+000	9989210	9998510	32957400	258783			100	0.5	82.9	-6030.93	1421	-1.01683e+007	-1.03944e+007	-3.32934e+007	1.76471e+000	10168300	10394400	33293400	264814
1422	-9.66315e+006	-9.74144e+006	-3.22801e+007	1.13953e+000	9663150	9741440	32280100	160104			95.8	0.5	101	-237.814	1422	-9.40410e+006	-9.69350e+006	-3.23432e+007	1.13953e+000	9404100	9693500	32343200	160342
1423	-9.66991e+006	-9.73119e+006	-3.22315e+007	1.14261e+000	9669910	9731190	32231500	160084			93.2	0.5	102	713.914	1423	-9.40200e+006	-9.65701e+006	-3.21962e+007	1.14261e+000	9402000	9657010	32196200	159370
1424	-9.66496e+006	-9.73195e+006	-3.22396e+007	1.28934e+000	9664960	9731950	32239600	180720			94.6	0.5	102	318.878	1424	-9.40974e+006	-9.67151e+006	-3.22477e+007	1.28934e+000	9409740	9671510	32247700	180401
1425	-9.70324e+006	-9.71648e+006	-3.21380e+007	2.44286e+000	9703240	9716480	32138000	340458			89.2	0.5	101	5850.38	1425	-9.46227e+006	-9.59563e+006	-3.18851e+007	2.44286e+000	9462270	9595630	31885100	334607
1426	-9.67721e+006	-9.72602e+006	-3.22031e+007	1.56222e+000	9677210	9726020	32203100	218518			91.8	0.5	101	1799.62	1426	-9.40905e+006	-9.63629e+006	-3.21045e+007	1.56222e+000	9409050	9636290	32104500	216718
1427	-9.67247e+006	-9.72344e+006	-3.21972e+007	1.32322e+000	9672470	9723440	32197200	185014			93	0.5	102	1094.67	1427	-9.42587e+006	-9.64776e+006	-3.21345e+007	1.32322e+000	9425870	9647760	32134500	183920
1428	-9.70286e+006	-9.73987e+006	-3.20457e+007	2.19603e+000	9702860	9739870	32045700	304481			87.1	0.5	102	8326.93	1428	-9.55483e+006	-9.56967e+006	-3.16110e+007	2.19603e+000	9554830	9569670	31611000	296154
1429	-9.67318e+006	-9.85779e+006	-3.18065e+007	1.99559e+000	9673180	9857790	31806500	273066			81.1	0.5	102	14928.2	1429	-9.46051e+006	-9.92628e+006	-3.08688e+007	1.99559e+000	9460510	9926280	30868800	258138
1430	-9.67769e+006	-9.81800e+006	-3.18647e+007	1.93007e+000	9677690	9818000	31864700	264921			82.9	0.5	103	12258.3	1430	-9.48742e+006	-9.82377e+006	-3.10813e+007	1.93007e+000	9487420	9823770	31081300	252663
1431	-9.68936e+006	-9.78075e+006	-3.19497e+007	2.11407e+000	9689360	9780750	31949700	291553			84.9	0.5	102	10971.4	1431	-9.51692e+006	-9.69828e+006	-3.13274e+007	2.11407e+000	9516920	9698280	31327400	280582
1432	-9.66529e+006	-9.91924e+006	-3.17128e+007	1.88240e+000	9665290	9919240	31712800	256289			77.7	0.5	102	17184.9	1432	-9.42222e+006	-1.00957e+007	-3.05429e+007	1.88240e+000	9422220	10095700	30542900	239104
1433	-9.66368e+006	-9.93297e+006	-3.16925e+007	1.72101e+000	9663680	9932970	31692500	234062			76.2	0.5	102	16176.5	1433	-9.41771e+006	-1.01385e+007	-3.04817e+007	1.72101e+000	9417710	10138500	30481700	217886
1434	-9.69908e+006	-9.73092e+006	-3.20392e+007	9.19199e-001	9699080	9730920	32039200	127388			62.4	0.5	102	2981.1	1434	-9.56404e+006	-9.56814e+006	-3.16710e+007	9.19199e-001	9564040	9568140	31671000	124406
1435	-9.69159e+006	-9.74598e+006	-3.19936e+007	8.81041e-001	9691590	9745980	31993600	121784			63.3	0.5	103	3362.98	1435	-9.55149e+006	-9.61854e+006	-3.15484e+007	8.81041e-001	9551490	9618540	31548400	118421
1436	-9.68463e+006	-9.75960e+006	-3.19515e+007	8.30863e-001	9684630	9759600	31951500	114574			64.2	0.5	103	3592.9	1436	-9.53708e+006	-9.67094e+006	-3.14371e+007	8.30863e-001	9537080	9670940	31437100	110981
1437	-9.98113e+006	-9.98842e+006	-3.29715e+007	2.29017e+000	9981130	9988420	32971500	336060			51	0.5	83.3	-9046.62	1437	-1.01900e+007	-1.04128e+007	-3.33636e+007	2.29017e+000	10190000	10412800	33363600	345107
1438	-9.93118e+006	-9.96451e+006	-3.29238e+007	1.84333e+000	9931180	9964510	32923800	269621			50.4	0.5	84.7	-6856.84	1438	-1.01357e+007	-1.02452e+007	-3.33093e+007	1.84333e+000	10135700	10245200	33309300	276478
1439	-1.00944e+007	-1.02243e+007	-3.31615e+007	1.27968e+000	10094400	10224300	33161500	190278			50.9	0.5	74.6	-4571.34	1439	-1.03616e+007	-1.10417e+007	-3.34362e+007	1.27968e+000	10361600	11041700	33436200	194849
1440	-1.00991e+007	-1.02173e+007	-3.31877e+007	1.19035e+000	10099100	10217300	33187700	177251			50.2	0.5	73.3	-3900.62	1440	-1.03481e+007	-1.09853e+007	-3.34372e+007	1.19035e+000	10348100	10985300	33437200	181151
1441	-1.01029e+007	-1.02004e+007	-3.32203e+007	1.27376e+000	10102900	10200400	33220300	189997			49.6	0.5	71.9	-3941.97	1441	-1.03333e+007	-1.09012e+007	-3.34611e+007	1.27376e+000	10333300	10901200	33461100	193939
1442	-1.01151e+007	-1.01703e+007	-3.33002e+007	1.14877e+000	10115100	10170300	33300200	172094			49.2	0.5	69.3	-3454.54	1442	-1.03168e+007	-1.07404e+007	-3.35542e+007	1.14877e+000	10316800	10740400	33554200	175549
1443	-1.01064e+007	-1.01822e+007	-3.32525e+007	1.18291e+000	10106400	10182200	33252500	176743			49	0.5	70.6	-3445.49	1443	-1.03167e+007	-1.08086e+007	-3.34857e+007	1.18291e+000	10316700	10808600	33485700	180189
1444	-1.01120e+007	-1.01281e+007	-3.34115e+007	1.21120e+000	10112000	10128100	33411500	182513			49	0.5	65.6	-3642.89	1444	-1.02825e+007	-1.04499e+007	-3.37048e+007	1.21120e+000	10282500	10449900	33704800	186155
1445	-1.01163e+007	-1.01521e+007	-3.33234e+007	1.02660e+000	10116300	10152100	33323400	153972			48.5	0.5	68.1	-2878.25	1445	-1.02960e+007	-1.06418e+007	-3.35679e+007	1.02660e+000	10296000	10641800	33567900	156850
1446	-1.01216e+007	-1.01358e+007	-3.33613e+007	1.07067e+000	10121600	10135800	33361300	160907			48.4	0.5	67	-2957.75	1446	-1.02859e+007	-1.05555e+007	-3.36129e+007	1.07067e+000	10285900	10555500	33612900	163865
1447	-1.00880e+007	-1.01357e+007	-3.34668e+007	1.30784e+000	10088000	10135700	33466800	197658			49.7	0.5	64.2	-4176.19	1447	-1.02740e+007	-1.03221e+007	-3.37978e+007	1.30784e+000	10274000	10322100	33797800	201834
1448	-1.00757e+007	-1.04328e+007	-3.28768e+007	1.54826e+000	10075700	10432800	32876800	226917			73.9	0.5	51.3	20285.5	1448	-9.72334e+006	-1.06140e+007	-3.12553e+007	1.54826e+000	9723340	10614000	31255300	206631
1449	-1.01287e+007	-1.01751e+007	-3.35868e+007	1.21237e+000	10128700	10175100	33586800	184555			91.5	0.5	49.5	1514.94	1449	-9.80571e+006	-1.00726e+007	-3.34910e+007	1.21237e+000	9805710	10072600	33491000	183040
1450	-1.01509e+007	-1.01888e+007	-3.36208e+007	1.06785e+000	10150900	10188800	33620800	162902			92.2	0.5	48.2	1433.78	1450	-9.86168e+006	-1.00908e+007	-3.35096e+007	1.06785e+000	9861680	10090800	33509600	161469
1451	-1.01519e+007	-1.01949e+007	-3.36447e+007	9.38887e-001	10151900	10194900	33644700	143425			93	0.5	47.8	1031.37	1451	-9.86670e+006	-1.01047e+007	-3.35611e+007	9.38887e-001	9866700	10104700	33561100	142394
1452	-1.01311e+007	-1.01923e+007	-3.36549e+007	1.04091e+000	10131100	10192300	33654900	159074			94.1	0.5	48.6	505.567	1452	-9.83006e+006	-1.01160e+007	-3.36439e+007	1.04091e+000	9830060	10116000	33643900	158568
1453	-9.60249e+006	-9.79689e+006	-3.25674e+007	1.76889e+000	9602490	9796890	32567400	252655			62.5	0.5	91.7	-2337.42	1453	-8.87940e+006	-9.68183e+006	-3.28202e+007	1.76889e+000	8879400	9681830	32820200	254992
1454	-9.65577e+006	-9.90198e+006	-3.29436e+007	1.67222e+000	9655770	9901980	32943600	244288			57.8	0.5	88.2	-9973.16	1454	-9.36156e+006	-1.00090e+007	-3.36751e+007	1.67222e+000	9361560	10009000	33675100	254261
1455	-9.77768e+006	-1.01295e+007	-3.37516e+007	8.86601e-001	9777680	10129500	33751600	135836			89.5	0.5	64	-8169.64	1455	-9.59375e+006	-1.03443e+007	-3.48133e+007	8.86601e-001	9593750	10344300	34813300	144006
1456	-9.88095e+006	-1.00881e+007	-3.34791e+007	1.41767e+000	9880950	10088100	33479100	214025			87.6	0.5	58.8	-3395.3	1456	-9.08086e+006	-9.98549e+006	-3.38598e+007	1.41767e+000	9080860	9985490	33859800	217420
1457	-9.87263e+006	-1.01315e+007	-3.36647e+007	2.13137e+000	9872630	10131500	33664700	325185			58.6	0.5	61.5	-12671.4	1457	-9.50792e+006	-1.02194e+007	-3.43888e+007	2.13137e+000	9507920	10219400	34388800	337856
1458	-9.86706e+006	-1.01148e+007	-3.36020e+007	2.47839e+000	9867060	10114800	33602000	376760			59.5	0.5	59.6	-9987.43	1458	-9.26062e+006	-1.00985e+007	-3.41421e+007	2.47839e+000	9260620	10098500	34142100	386748
1459	-9.74607e+006	-9.94872e+006	-3.30444e+007	2.05004e+000	9746070	9948720	33044400	301477			56.8	0.5	86.3	-13496.1	1459	-9.74171e+006	-1.01340e+007	-3.38061e+007	2.05004e+000	9741710	10134000	33806100	314973
1460	-9.73348e+006	-9.74954e+006	-3.21612e+007	2.26184e+000	9733480	9749540	32161200	315800			65.9	0.5	93.4	12350.4	1460	-9.26641e+006	-9.47088e+006	-3.15711e+007	2.26184e+000	9266410	9470880	31571100	303450
1461	-9.65100e+006	-9.76608e+006	-3.23930e+007	2.12860e+000	9651000	9766080	32393000	301044			64.4	0.5	92.1	3934.79	1461	-8.95246e+006	-9.56494e+006	-3.22695e+007	2.12860e+000	8952460	9564940	32269500	297110
1462	-9.68147e+006	-9.96015e+006	-3.17380e+007	2.27889e+000	9681470	9960150	31738000	310868			69.7	0.5	95.2	26305.4	1462	-9.31965e+006	-9.91914e+006	-3.03003e+007	2.27889e+000	9319650	9919140	30300300	284563
1463	-9.70133e+006	-9.87176e+006	-3.19076e+007	2.47953e+000	9701330	9871760	31907600	341393			68.1	0.5	93.9	23837.2	1463	-9.35775e+006	-9.61476e+006	-3.07604e+007	2.47953e+000	9357750	9614760	30760400	317556
1464	-9.66439e+006	-1.00690e+007	-3.15593e+007	2.04259e+000	9664390	10069000	31559300	275965			72.1	0.5	95.3	28478.8	1464	-9.26129e+006	-1.02178e+007	-2.97631e+007	2.04259e+000	9261290	10217800	29763100	247487
1465	-9.66076e+006	-1.00739e+007	-3.15396e+007	1.90637e+000	9660760	10073900	31539600	257269			77.6	0.5	95.4	26896.7	1465	-9.25498e+006	-1.02379e+007	-2.97172e+007	1.90637e+000	9254980	10237900	29717200	230373
1466	-9.65511e+006	-1.01216e+007	-3.14689e+007	2.02226e+000	9655110	10121600	31468900	271885			75.9	0.5	95.2	30487.5	1466	-9.22967e+006	-1.03518e+007	-2.94999e+007	2.02226e+000	9229670	10351800	29499900	241398
1467	-9.65265e+006	-1.01374e+007	-3.14430e+007	2.09118e+000	9652650	10137400	31443000	280760			74.2	0.5	94.9	32494.9	1467	-9.21225e+006	-1.03707e+007	-2.94098e+007	2.09118e+000	9212250	10370700	29409800	248265
1468	-9.67064e+006	-1.00023e+007	-3.16517e+007	1.83827e+000	9670640	10002300	31651700	249573			79.6	0.5	94.5	23951	1468	-9.26765e+006	-9.99589e+006	-3.00110e+007	1.83827e+000	9267650	9995890	30011000	225622
1469	-9.67579e+006	-9.91412e+006	-3.29732e+007	2.10888e+000	9675790	9914120	32973200	308663			92.5	0.5	87.9	-12072.5	1469	-9.37880e+006	-1.00137e+007	-3.36772e+007	2.10888e+000	9378800	10013700	33677200	320735
1470	-1.00514e+007	-1.01715e+007	-3.36495e+007	1.62332e+000	10051400	10171500	33649500	247831			92.2	0.5	67.6	-13302.5	1470	-1.05287e+007	-1.06782e+007	-3.44824e+007	1.62332e+000	10528700	10678200	34482400	261133
1471	-9.78494e+006	-1.01476e+007	-3.38185e+007	8.76932e-001	9784940	10147600	33818500	134876			89.3	0.5	65.4	-9357.32	1471	-9.91454e+006	-1.04679e+007	-3.49979e+007	8.76932e-001	9914540	10467900	34997900	144233
1472	-1.00467e+007	-1.01367e+007	-3.30540e+007	1.65136e+000	10046700	10136700	33054000	243828			83.3	0.5	56.2	13354.2	1472	-9.71398e+006	-9.72452e+006	-3.21601e+007	1.65136e+000	9713980	9724520	32160100	230474
1473	-1.00388e+007	-1.00482e+007	-3.31582e+007	1.52372e+000	10038800	10048200	33158200	226138			84.3	0.5	57.2	8444.21	1473	-9.41047e+006	-9.75772e+006	-3.25994e+007	1.52372e+000	9410470	9757720	32599400	217694
1474	-9.94290e+006	-1.00690e+007	-3.33391e+007	1.50180e+000	9942900	10069000	33339100	225029			86	0.5	58	1638.13	1474	-9.16071e+006	-9.87314e+006	-3.33208e+007	1.50180e+000	9160710	9873140	33320800	223391
1475	-1.00400e+007	-1.01588e+007	-3.36092e+007	1.82749e+000	10040000	10158800	33609200	278333			99.4	0.5	57.1	-4827.1	1475	-9.89755e+006	-1.02031e+007	-3.39326e+007	1.82749e+000	9897550	10203100	33932600	283161
1476	-1.00306e+007	-1.01524e+007	-3.35922e+007	1.85237e+000	10030600	10152400	33592200	281827			98.9	0.5	58.6	-5691.24	1476	-9.93270e+006	-1.02180e+007	-3.39584e+007	1.85237e+000	9932700	10218000	33958400	287518
1477	-9.89453e+006	-9.94706e+006	-3.28891e+007	1.83564e+000	9894530	9947060	32889100	267867			99.9	0.5	85.9	-6471.47	1477	-1.00776e+007	-1.00859e+007	-3.32733e+007	1.83564e+000	10077600	10085900	33273300	274338
1478	-9.84763e+006	-9.92596e+006	-3.28498e+007	1.64886e+000	9847630	9925960	32849800	239960			99.6	0.5	87.3	-5830.21	1478	-9.93349e+006	-1.00451e+007	-3.32507e+007	1.64886e+000	9933490	10045100	33250700	245790
1479	-9.66929e+006	-9.89414e+006	-3.17543e+007	1.96499e+000	9669290	9894140	31754300	268134			79.3	0.5	102	16567.6	1479	-9.43927e+006	-1.00250e+007	-3.06833e+007	1.96499e+000	9439270	10025000	30683300	251567
1480	-9.66850e+006	-9.93099e+006	-3.17142e+007	1.07010e+000	9668500	9930990	31714200	145724			71.6	0.5	101	10169.1	1480	-9.40988e+006	-1.00880e+007	-3.05002e+007	1.07010e+000	9409880	10088000	30500200	135555
1481	-9.67170e+006	-9.91033e+006	-3.17479e+007	1.07407e+000	9671700	9910330	31747900	146530			70.5	0.5	101	9548.67	1481	-9.42571e+006	-1.00330e+007	-3.06198e+007	1.07407e+000	9425710	10033000	30619800	136982
1482	-9.67451e+006	-9.88411e+006	-3.17856e+007	1.00517e+000	9674510	9884110	31785600	137406			69.4	0.5	101	8230.22	1482	-9.44119e+006	-9.95954e+006	-3.07566e+007	1.00517e+000	9441190	9959540	30756600	129175
1483	-9.70494e+006	-9.72099e+006	-3.21548e+007	1.07354e+000	9704940	9720990	32154800	149770			61	0.5	101	2222.45	1483	-9.44485e+006	-9.60582e+006	-3.19442e+007	1.07354e+000	9444850	9605820	31944200	147547
1484	-9.68940e+006	-9.73128e+006	-3.22124e+007	1.18192e+000	9689400	9731280	32212400	165433			60	0.5	99.9	1570.9	1484	-9.39358e+006	-9.63058e+006	-3.20966e+007	1.18192e+000	9393580	9630580	32096600	163862
1485	-9.70753e+006	-9.83095e+006	-3.26016e+007	1.78739e+000	9707530	9830950	32601600	256047			51	0.5	94.1	-4860.21	1485	-9.51747e+006	-9.86966e+006	-3.29499e+007	1.78739e+000	9517470	9869660	32949900	260908
1486	-9.72158e+006	-9.84989e+006	-3.26649e+007	1.82107e+000	9721580	9849890	32664900	261877			51.3	0.5	92.6	-5649.32	1486	-9.55810e+006	-9.90499e+006	-3.30536e+007	1.82107e+000	9558100	9904990	33053600	267526
1487	-9.74265e+006	-9.87082e+006	-3.27294e+007	1.85577e+000	9742650	9870820	32729400	267928			51.5	0.5	91.1	-6424.92	1487	-9.62696e+006	-9.94606e+006	-3.31526e+007	1.85577e+000	9626960	9946060	33152600	274353
1488	-9.76941e+006	-9.89237e+006	-3.27907e+007	1.66301e+000	9769410	9892370	32790700	241019			51.7	0.5	89.5	-6272.76	1488	-9.72014e+006	-9.99018e+006	-3.32397e+007	1.66301e+000	9720140	9990180	33239700	247291
1489	-1.00463e+007	-1.01073e+007	-3.30820e+007	2.09446e+000	10046300	10107300	33082000	309670			52.8	0.5	80.2	-9687.36	1489	-1.03200e+007	-1.08038e+007	-3.35040e+007	2.09446e+000	10320000	10803800	33504000	319357
1490	-1.00886e+007	-1.02072e+007	-3.31547e+007	2.04434e+000	10088600	10207200	33154700	303809			54	0.5	78.1	-10736	1490	-1.04173e+007	-1.10935e+007	-3.36119e+007	2.04434e+000	10417300	11093500	33611900	314545
1491	-1.00700e+007	-1.01740e+007	-3.31123e+007	1.91004e+000	10070000	10174000	33112300	283071			52.8	0.5	78.6	-8753.92	1491	-1.03644e+007	-1.09818e+007	-3.35077e+007	1.91004e+000	10364400	10981800	33507700	291825
1492	-1.00171e+007	-1.01467e+007	-3.35826e+007	1.41488e+000	10017100	10146700	33582600	215122			52.2	0.5	60.3	-4968.36	1492	-9.93573e+006	-1.02281e+007	-3.39964e+007	1.41488e+000	9935730	10228100	33996400	220091
1493	-1.00476e+007	-1.01692e+007	-3.36438e+007	1.31298e+000	10047600	10169200	33643800	200380			51.8	0.5	54.8	-2553.82	1493	-9.78479e+006	-1.01687e+007	-3.39047e+007	1.31298e+000	9784790	10168700	33904700	202934
1494	-1.00330e+007	-1.01643e+007	-3.36386e+007	1.59770e+000	10033000	10164300	33638600	243729			53.1	0.5	55.1	-3280.36	1494	-9.73299e+006	-1.01590e+007	-3.39169e+007	1.59770e+000	9732990	10159000	33916900	247010
1495	-1.00354e+007	-1.01340e+007	-3.35124e+007	2.32610e+000	10035400	10134000	33512400	352306			60.1	0.5	54	1484.24	1495	-9.54413e+006	-1.00132e+007	-3.35096e+007	2.32610e+000	9544130	10013200	33509600	350822
1496	-1.00653e+007	-1.01241e+007	-3.34418e+007	2.13835e+000	10065300	10124100	33441800	322649			61.8	0.5	53.6	4544.51	1496	-9.59737e+006	-9.96612e+006	-3.32642e+007	2.13835e+000	9597370	9966120	33264200	318104
1497	-1.01092e+007	-1.01158e+007	-3.33641e+007	1.65684e+000	10109200	10115800	33364100	248981			63.3	0.5	53.2	6352.48	1497	-9.70167e+006	-9.92175e+006	-3.29785e+007	1.65684e+000	9701670	9921750	32978500	242629
1498	-1.01101e+007	-1.01602e+007	-3.32897e+007	1.24149e+000	10110100	10160200	33289700	185855			64.7	0.5	52.8	6756.9	1498	-9.84266e+006	-9.88824e+006	-3.27006e+007	1.24149e+000	9842660	9888240	32700600	179098
1499	-1.00970e+007	-1.01996e+007	-3.31969e+007	1.21611e+000	10097000	10199600	33196900	181153			65.9	0.5	52.7	8844.1	1499	-9.83500e+006	-9.94762e+006	-3.23780e+007	1.21611e+000	9835000	9947620	32378000	172308
1500	-1.00852e+007	-1.02390e+007	-3.31093e+007	1.68825e+000	10085200	10239000	33109300	250309			67.1	0.5	52.9	14810.4	1500	-9.79127e+006	-1.00495e+007	-3.20974e+007	1.68825e+000	9791270	10049500	32097400	235499
1501	-1.00700e+007	-1.02837e+007	-3.30023e+007	1.82858e+000	10070000	10283700	33002300	269561			68.5	0.5	53	19224.1	1501	-9.73877e+006	-1.01704e+007	-3.17620e+007	1.82858e+000	9738770	10170400	31762000	250337
1502	-1.01112e+007	-1.01953e+007	-3.36870e+007	9.49713e-001	10111200	10195300	33687000	145377			97.2	0.5	49.5	-520.273	1502	-9.83369e+006	-1.01528e+007	-3.37908e+007	9.49713e-001	9833690	10152800	33790800	145897
1503	-1.01004e+007	-1.01995e+007	-3.32107e+007	1.65440e+000	10100400	10199500	33210700	246636			84.1	0.5	52.5	11326.3	1503	-9.85024e+006	-9.94436e+006	-3.24436e+007	1.65440e+000	9850240	9944360	32443600	235310
1504	-1.00962e+007	-1.02603e+007	-3.31329e+007	1.69454e+000	10096200	10260300	33132900	251634			82.7	0.5	52	14444.1	1504	-9.82061e+006	-1.01239e+007	-3.21429e+007	1.69454e+000	9820610	10123900	32142900	237190
1505	-1.00920e+007	-1.03218e+007	-3.30544e+007	1.64394e+000	10092000	10321800	33054400	243160			81.1	0.5	51.6	16667.1	1505	-9.79172e+006	-1.03038e+007	-3.18450e+007	1.64394e+000	9791720	10303800	31845000	226493
1506	-1.00870e+007	-1.03710e+007	-3.29844e+007	1.79574e+000	10087000	10371000	32984400	264669			79.4	0.5	51.3	20558	1506	-9.76541e+006	-1.04472e+007	-3.15940e+007	1.79574e+000	9765410	10447200	31594000	244111
1507	-1.00620e+007	-1.01282e+007	-3.31251e+007	2.11879e+000	10062000	10128200	33125100	314107			54	0.5	79.9	-11283.3	1507	-1.03687e+007	-1.08913e+007	-3.36154e+007	2.11879e+000	10368700	10891300	33615400	325391
1508	-9.60395e+006	-9.84294e+006	-3.27542e+007	1.77898e+000	9603950	9842940	32754200	256907			59.5	0.5	90.8	-7390.36	1508	-9.04146e+006	-9.84241e+006	-3.33145e+007	1.77898e+000	9041460	9842410	33314500	264297
1509	-9.82678e+006	-9.96977e+006	-3.30497e+007	2.23209e+000	9826780	9969770	33049700	328578			94.6	0.5	85.2	-12929.2	1509	-9.91620e+006	-1.01526e+007	-3.37075e+007	2.23209e+000	9916200	10152600	33707500	341508
1510	-9.91403e+006	-1.00008e+007	-3.30894e+007	2.19518e+000	9914030	10000800	33089400	324137			94.9	0.5	83.6	-12757.2	1510	-1.02041e+007	-1.02257e+007	-3.37181e+007	2.19518e+000	10204100	10225700	33718100	336894
1511	-1.00125e+007	-1.00313e+007	-3.31156e+007	2.09812e+000	10012500	10031300	33115600	310547			95.4	0.5	81.9	-11880.4	1511	-1.02930e+007	-1.05042e+007	-3.36935e+007	2.09812e+000	10293000	10504200	33693500	322427
1512	-1.00598e+007	-1.01134e+007	-3.31312e+007	2.08661e+000	10059800	10113400	33131200	309404			95.8	0.5	80.1	-11211	1512	-1.03522e+007	-1.07985e+007	-3.36410e+007	2.08661e+000	10352200	10798500	33641000	320615
1513	-1.00846e+007	-1.01993e+007	-3.31465e+007	2.22091e+000	10084600	10199300	33146500	329869			96.4	0.5	78.1	-10986.9	1513	-1.03945e+007	-1.10342e+007	-3.35782e+007	2.22091e+000	10394500	11034200	33578200	340856
1514	-9.82402e+006	-1.01197e+007	-3.36652e+007	1.06639e+000	9824020	10119700	33665200	162639			89.9	0.5	61.6	-7473.09	1514	-9.33943e+006	-1.02108e+007	-3.45222e+007	1.06639e+000	9339430	10210800	34522200	170112
1515	-9.82463e+006	-1.01114e+007	-3.36305e+007	1.03100e+000	9824630	10111400	33630500	156931			89.4	0.5	60.7	-6319.81	1515	-9.19315e+006	-1.01471e+007	-3.44079e+007	1.03100e+000	9193150	10147100	34407900	163251
1516	-1.00246e+007	-1.04658e+007	-3.26347e+007	1.71236e+000	10024600	10465800	32634700	247552			73.5	0.5	54.1	26343.3	1516	-9.59469e+006	-1.06292e+007	-3.07144e+007	1.71236e+000	9594690	10629200	30714400	221208
1517	-9.99325e+006	-1.01009e+007	-3.34192e+007	2.52912e+000	9993250	10100900	33419200	380877			62.4	0.5	56	3101.28	1517	-9.37664e+006	-9.93673e+006	-3.33648e+007	2.52912e+000	9376640	9936730	33364800	377775
1518	-1.01166e+007	-1.01532e+007	-3.35096e+007	1.38992e+000	10116600	10153200	33509600	210631			89.5	0.5	51	2657.02	1518	-9.75563e+006	-1.00240e+007	-3.33424e+007	1.38992e+000	9755630	10024000	33342400	207974
1519	-1.01306e+007	-1.01437e+007	-3.34567e+007	1.55559e+000	10130600	10143700	33456700	235054			88.2	0.5	51.2	4378.55	1519	-9.78006e+006	-9.99094e+006	-3.31829e+007	1.55559e+000	9780060	9990940	33182900	230675
1520	-1.01203e+007	-1.01645e+007	-3.33272e+007	1.48541e+000	10120300	10164500	33327200	222859			85.8	0.5	52	7301.91	1520	-9.85149e+006	-9.91479e+006	-3.28003e+007	1.48541e+000	9851490	9914790	32800300	215557
1521	-1.01339e+007	-1.01545e+007	-3.33926e+007	1.77437e+000	10133900	10154500	33392600	267187			86.9	0.5	51.5	6871.38	1521	-9.83816e+006	-9.95788e+006	-3.29897e+007	1.77437e+000	9838160	9957880	32989700	260316
1522	-9.72001e+006	-9.84071e+006	-3.26290e+007	1.86824e+000	9720010	9840710	32629000	268091			99.4	0.5	93.5	-4832.39	1522	-9.53162e+006	-9.87592e+006	-3.29613e+007	1.86824e+000	9531620	9875920	32961300	272923
1523	-9.70575e+006	-9.82397e+006	-3.25748e+007	1.41754e+000	9705750	9823970	32574800	202742			99.5	0.5	94.9	-3187.72	1523	-9.49347e+006	-9.84458e+006	-3.28713e+007	1.41754e+000	9493470	9844580	32871300	205930
1524	-9.69805e+006	-9.81032e+006	-3.25267e+007	1.26178e+000	9698050	9810320	32526700	179942			99.7	0.5	96.1	-2510.84	1524	-9.48056e+006	-9.82248e+006	-3.27939e+007	1.26178e+000	9480560	9822480	32793900	182453
1525	-9.68780e+006	-9.79559e+006	-3.24768e+007	1.19844e+000	9687800	9795590	32476800	170391			99.8	0.5	97.3	-2044.32	1525	-9.46224e+006	-9.79795e+006	-3.27120e+007	1.19844e+000	9462240	9797950	32712000	172435
1526	-9.68057e+006	-9.78289e+006	-3.24321e+007	9.58063e-001	9680570	9782890	32432100	135847			99.6	0.5	98.4	-1386.9	1526	-9.45131e+006	-9.77708e+006	-3.26376e+007	9.58063e-001	9451310	9777080	32637600	137234
1527	-9.57514e+006	-9.84853e+006	-3.28058e+007	2.05607e+000	9575140	9848530	32805800	297749			89.5	0.5	90	-8196.36	1527	-8.91268e+006	-9.82131e+006	-3.33570e+007	2.05607e+000	8912680	9821310	33357000	305946
1528	-9.57385e+006	-9.81962e+006	-3.26889e+007	2.09634e+000	9573850	9819620	32688900	301501			87.9	0.5	90.7	-4803.64	1528	-8.81748e+006	-9.72454e+006	-3.30567e+007	2.09634e+000	8817480	9724540	33056700	306305
1529	-9.61306e+006	-9.77892e+006	-3.24834e+007	2.36962e+000	9613060	9778920	32483400	336816			86.2	0.5	91.5	2425.74	1529	-8.86401e+006	-9.59078e+006	-3.24635e+007	2.36962e+000	8864010	9590780	32463500	334390
1530	-9.69885e+006	-9.74681e+006	-3.22664e+007	2.28385e+000	9698850	9746810	32266400	320724			84.3	0.5	92.1	10706.3	1530	-9.07817e+006	-9.47855e+006	-3.17907e+007	2.28385e+000	9078170	9478550	31790700	310018
1531	-9.72025e+006	-9.83569e+006	-3.20210e+007	1.85744e+000	9720250	9835690	32021000	257389			82.5	0.5	92.7	15841.7	1531	-9.38670e+006	-9.46072e+006	-3.10327e+007	1.85744e+000	9386700	9460720	31032700	241547
1532	-1.00456e+007	-1.01558e+007	-3.35911e+007	1.39187e+000	10045600	10155800	33591100	211778			56.2	0.5	66.5	-9112.93	1532	-1.04192e+007	-1.04357e+007	-3.42776e+007	1.39187e+000	10419200	10435700	34277600	220891
1533	-9.88879e+006	-1.01370e+007	-3.36711e+007	1.71305e+000	9888790	10137000	33671100	261492			57.8	0.5	63.3	-11092.1	1533	-9.74790e+006	-1.02871e+007	-3.44253e+007	1.71305e+000	9747900	10287100	34425300	272584
1534	-1.01622e+007	-1.02234e+007	-3.34394e+007	1.66125e+000	10162200	10223400	33439400	250980			55.2	0.5	70.1	-10151.6	1534	-1.04982e+007	-1.10299e+007	-3.40061e+007	1.66125e+000	10498200	11029900	34006100	261132
1535	-1.01592e+007	-1.02821e+007	-3.33687e+007	1.85702e+000	10159200	10282100	33368700	279575			55.2	0.5	71.8	-11254.9	1535	-1.05199e+007	-1.12193e+007	-3.39053e+007	1.85702e+000	10519900	11219300	33905300	290830
1536	-1.01556e+007	-1.03317e+007	-3.33042e+007	2.39986e+000	10155600	10331700	33304200	360135			55.1	0.5	73.7	-14769.1	1536	-1.05420e+007	-1.13863e+007	-3.38287e+007	2.39986e+000	10542000	11386300	33828700	374904
1537	-1.01342e+007	-1.03131e+007	-3.32355e+007	2.46636e+000	10134200	10313100	33235500	368595			55.1	0.5	75.7	-14723.6	1537	-1.05157e+007	-1.13676e+007	-3.37401e+007	2.46636e+000	10515700	11367600	33740100	383319
1538	-9.66438e+006	-9.75575e+006	-3.23374e+007	1.96707e+000	9664380	9755750	32337400	277318			56.2	0.5	99.2	-1093.36	1538	-9.35695e+006	-9.70773e+006	-3.24485e+007	1.96707e+000	9356950	9707730	32448500	278411
1539	-9.66142e+006	-9.76265e+006	-3.23685e+007	1.61205e+000	9661420	9762650	32368500	227680			54.8	0.5	99	-1632.93	1539	-9.36348e+006	-9.72985e+006	-3.25324e+007	1.61205e+000	9363480	9729850	32532400	229313
1540	-9.66411e+006	-9.77268e+006	-3.24068e+007	1.97133e+000	9664110	9772680	32406800	279062			53.5	0.5	98.5	-2742.73	1540	-9.37697e+006	-9.75306e+006	-3.26138e+007	1.97133e+000	9376970	9753060	32613800	281805
1541	-9.69051e+006	-9.79844e+006	-3.24857e+007	1.48968e+000	9690510	9798440	32485700	211915			50.1	0.5	97	-3020.14	1541	-9.48682e+006	-9.81467e+006	-3.27557e+007	1.48968e+000	9486820	9814670	32755700	214935
1542	-9.67322e+006	-9.77760e+006	-3.24178e+007	1.70538e+000	9673220	9777600	32417800	241591			52.3	0.5	98.5	-2697.73	1542	-9.42156e+006	-9.77097e+006	-3.26424e+007	1.70538e+000	9421560	9770970	32642400	244289
1543	-1.01422e+007	-1.02155e+007	-3.37387e+007	7.95198e-001	10142200	10215500	33738700	122115			100	0.5	47.6	-348.704	1543	-9.92391e+006	-1.01824e+007	-3.38215e+007	7.95198e-001	9923910	10182400	33821500	122464
1544	-1.00606e+007	-1.01390e+007	-3.35075e+007	1.96259e+000	10060600	10139000	33507500	297232			98.7	0.5	63.6	-7450.57	1544	-1.02801e+007	-1.02911e+007	-3.39095e+007	1.96259e+000	10280100	10291100	33909500	304682
1545	-1.00477e+007	-1.01421e+007	-3.35330e+007	1.94577e+000	10047700	10142100	33533000	295081			99.1	0.5	62.1	-6845.17	1545	-1.01581e+007	-1.02637e+007	-3.39198e+007	1.94577e+000	10158100	10263700	33919800	301926
1546	-1.00431e+007	-1.01464e+007	-3.35554e+007	1.91489e+000	10043100	10146400	33555400	290758			99.6	0.5	60.5	-6165.31	1546	-1.00639e+007	-1.02411e+007	-3.39214e+007	1.91489e+000	10063900	10241100	33921400	296924
1547	-9.66561e+006	-9.75525e+006	-3.23341e+007	9.17137e-001	9665610	9755250	32334100	129274			97.8	0.5	101	-713.3	1547	-9.41667e+006	-9.72598e+006	-3.24634e+007	9.17137e-001	9416670	9725980	32463400	129988
1548	-9.66953e+006	-9.76057e+006	-3.23519e+007	8.92071e-001	9669530	9760570	32351900	125878			98.9	0.5	100	-866.375	1548	-9.43286e+006	-9.73948e+006	-3.25024e+007	8.92071e-001	9432860	9739480	32502400	126745
1549	-9.67468e+006	-9.76811e+006	-3.23776e+007	9.20276e-001	9674680	9768110	32377600	130062			99.7	0.5	99.8	-1070.52	1549	-9.44992e+006	-9.75509e+006	-3.25491e+007	9.20276e-001	9449920	9755090	32549100	131133
1550	-9.66391e+006	-9.93576e+006	-3.16907e+007	1.20325e+000	9663910	9935760	31690700	163632			73.1	0.5	102	11540.9	1550	-9.40955e+006	-1.01294e+007	-3.04575e+007	1.20325e+000	9409550	10129400	30457500	152091
1551	-9.70743e+006	-9.71669e+006	-3.20876e+007	9.73155e-001	9707430	9716690	32087600	135237			61.5	0.5	102	2562.32	1551	-9.51204e+006	-9.58700e+006	-3.18000e+007	9.73155e-001	9512040	9587000	31800000	132675
1552	-9.67334e+006	-9.73838e+006	-3.22574e+007	1.58594e+000	9673340	9738380	32257400	222545			58.2	0.5	99.9	766.881	1552	-9.37093e+006	-9.66109e+006	-3.22440e+007	1.58594e+000	9370930	9661090	32244000	221778
1553	-9.69924e+006	-9.80264e+006	-3.24941e+007	1.41365e+000	9699240	9802640	32494100	201215			49.1	0.5	96.8	-2907.96	1553	-9.52084e+006	-9.82501e+006	-3.27640e+007	1.41365e+000	9520840	9825010	32764000	204123
1554	-9.82395e+006	-9.91638e+006	-3.28343e+007	1.62214e+000	9823950	9916380	32834300	235808			50.7	0.5	87.9	-6033.59	1554	-9.90033e+006	-1.00388e+007	-3.32582e+007	1.62214e+000	9900330	10038800	33258200	241842
1555	-1.00114e+007	-1.00322e+007	-3.30145e+007	2.41133e+000	10011400	10032200	33014500	354887			51.4	0.5	81.8	-9822.79	1555	-1.02369e+007	-1.05653e+007	-3.34028e+007	2.41133e+000	10236900	10565300	33402800	364710
1556	-1.00729e+007	-1.01927e+007	-3.31052e+007	1.53494e+000	10072900	10192700	33105200	227427			51.6	0.5	77.4	-6045.49	1556	-1.03496e+007	-1.10040e+007	-3.34247e+007	1.53494e+000	10349600	11004000	33424700	233472
1557	-1.00285e+007	-1.01510e+007	-3.35887e+007	1.55324e+000	10028500	10151000	33588700	236264			51.3	0.5	59.2	-4723.47	1557	-9.91707e+006	-1.02130e+007	-3.39533e+007	1.55324e+000	9917070	10213000	33953300	240988
1558	-1.00470e+007	-1.01442e+007	-3.35422e+007	1.39219e+000	10047000	10144200	33542200	211239			50.8	0.5	61.6	-4624.28	1558	-1.00851e+007	-1.02453e+007	-3.39174e+007	1.39219e+000	10085100	10245300	33917400	215863
1559	-1.00282e+007	-1.01611e+007	-3.36304e+007	2.64019e+000	10028200	10161100	33630400	402556			55	0.5	54.3	-4425.99	1559	-9.66211e+006	-1.01314e+007	-3.38749e+007	2.64019e+000	9662110	10131400	33874900	406982
1560	-1.00771e+007	-1.03692e+007	-3.29460e+007	1.67861e+000	10077100	10369200	32946000	246853			70.5	0.5	52	19871.9	1560	-9.73894e+006	-1.04233e+007	-3.15098e+007	1.67861e+000	9738940	10423300	31509800	226981
1561	-1.01527e+007	-1.02198e+007	-3.37458e+007	8.70619e-001	10152700	10219800	33745800	133764			99.3	0.5	46.7	-94.2226	1561	-9.92541e+006	-1.01756e+007	-3.37922e+007	8.70619e-001	9925410	10175600	33792200	133858
1562	-1.01321e+007	-1.02057e+007	-3.37087e+007	8.76251e-001	10132100	10205700	33708700	134322			97.7	0.5	48.1	-214.218	1562	-9.87473e+006	-1.01590e+007	-3.37750e+007	8.76251e-001	9874730	10159000	33775000	134536
1563	-1.01194e+007	-1.01954e+007	-3.36794e+007	1.05779e+000	10119400	10195400	33679400	161862			96	0.5	49	-185.157	1563	-9.83170e+006	-1.01404e+007	-3.37421e+007	1.05779e+000	9831700	10140400	33742100	162047
1564	-1.01766e+007	-1.02329e+007	-3.37751e+007	5.22864e-001	10176600	10232900	33775100	80484.4			99.3	0.5	45	122.679	1564	-9.96291e+006	-1.01819e+007	-3.37804e+007	5.22864e-001	9962910	10181900	33780400	80361.7
1565	-1.01669e+007	-1.02278e+007	-3.37639e+007	5.20428e-001	10166900	10227800	33763900	80051.8			99.6	0.5	45.7	12.9572	1565	-9.95017e+006	-1.01820e+007	-3.37936e+007	5.20428e-001	9950170	10182000	33793600	80038.8
1566	-1.01733e+007	-1.02332e+007	-3.37796e+007	5.31273e-001	10173300	10233200	33779600	81797.3			100	0.5	45.2	51.5766	1566	-9.96449e+006	-1.01870e+007	-3.37999e+007	5.31273e-001	9964490	10187000	33799900	81745.7
1567	-1.01591e+007	-1.02250e+007	-3.37606e+007	7.96013e-001	10159100	10225000	33760600	122411			100	0.5	46.2	-135.348	1567	-9.94467e+006	-1.01852e+007	-3.38122e+007	7.96013e-001	9944670	10185200	33812200	122546
1568	-1.00624e+007	-1.01663e+007	-3.36174e+007	1.76392e+000	10062400	10166300	33617400	268829			101	0.5	55.8	-3895.69	1568	-9.93325e+006	-1.02013e+007	-3.38896e+007	1.76392e+000	9933250	10201300	33889600	272725
1569	-1.00758e+007	-1.01745e+007	-3.36375e+007	1.68901e+000	10075800	10174500	33637500	257738			102	0.5	54.4	-3197.65	1569	-9.92682e+006	-1.01966e+007	-3.38765e+007	1.68901e+000	9926820	10196600	33876500	260935
1570	-1.00903e+007	-1.01833e+007	-3.36588e+007	1.52291e+000	10090300	10183300	33658800	232703			102	0.5	53	-2434.92	1570	-9.92991e+006	-1.01947e+007	-3.38658e+007	1.52291e+000	9929910	10194700	33865800	235138
1571	-1.01144e+007	-1.01999e+007	-3.37024e+007	1.33570e+000	10114400	10199900	33702400	204646			102	0.5	50.4	-1443.72	1571	-9.92542e+006	-1.01908e+007	-3.38543e+007	1.33570e+000	9925420	10190800	33854300	206090
1572	-1.01280e+007	-1.02082e+007	-3.37229e+007	1.14365e+000	10128000	10208200	33722900	175447			102	0.5	49	-913.702	1572	-9.92313e+006	-1.01879e+007	-3.38449e+007	1.14365e+000	9923130	10187900	33844900	176360
1573	-1.01047e+007	-1.01919e+007	-3.36797e+007	1.44963e+000	10104700	10191900	33679700	221797			103	0.5	51.7	-1943.55	1573	-9.93866e+006	-1.01949e+007	-3.38580e+007	1.44963e+000	9938660	10194900	33858000	223740
1574	-1.01006e+007	-1.01333e+007	-3.34441e+007	1.90549e+000	10100600	10133300	33444100	287641			99.5	0.5	65.5	-6722.57	1574	-1.03092e+007	-1.04721e+007	-3.37915e+007	1.90549e+000	10309200	10472100	33791500	294363
1575	-1.01218e+007	-1.01682e+007	-3.33294e+007	1.86668e+000	10121800	10168200	33329400	280106			99.8	0.5	68.9	-6174.42	1575	-1.03407e+007	-1.07820e+007	-3.36104e+007	1.86668e+000	10340700	10782000	33610400	286280
1576	-1.01250e+007	-1.01390e+007	-3.33720e+007	1.90682e+000	10125000	10139000	33372000	286753			100	0.5	67.3	-6150.48	1576	-1.03193e+007	-1.06421e+007	-3.36628e+007	1.90682e+000	10319300	10642100	33662800	292904
1577	-1.00852e+007	-1.02103e+007	-3.31378e+007	2.00446e+000	10085200	10210300	33137800	297601			98.9	0.5	75.9	-7346.97	1577	-1.03533e+007	-1.10184e+007	-3.34255e+007	2.00446e+000	10353300	11018400	33425500	304948
1578	-1.00963e+007	-1.02231e+007	-3.31706e+007	1.98701e+000	10096300	10223100	33170600	295603			99.3	0.5	74.2	-6830.55	1578	-1.03598e+007	-1.10412e+007	-3.34295e+007	1.98701e+000	10359800	11041200	33429500	302434
1579	-1.01032e+007	-1.02103e+007	-3.32114e+007	1.89809e+000	10103200	10210300	33211400	283005			99.9	0.5	72.6	-6052.36	1579	-1.03489e+007	-1.09746e+007	-3.34514e+007	1.89809e+000	10348900	10974600	33451400	289057
1580	-1.01090e+007	-1.01913e+007	-3.32542e+007	1.90742e+000	10109000	10191300	33254200	285046			100	0.5	70.9	-5782.14	1580	-1.03358e+007	-1.08832e+007	-3.34893e+007	1.90742e+000	10335800	10883200	33489300	290828
1581	-1.00350e+007	-1.01114e+007	-3.30319e+007	1.68103e+000	10035000	10111400	33031900	247834			100	0.5	79.5	-5540.34	1581	-1.02558e+007	-1.07325e+007	-3.33130e+007	1.68103e+000	10255800	10732500	33313000	253374
1582	-1.00614e+007	-1.01693e+007	-3.30818e+007	1.63771e+000	10061400	10169300	33081800	242274			99.7	0.5	77.6	-5451.17	1582	-1.03048e+007	-1.08998e+007	-3.33457e+007	1.63771e+000	10304800	10899800	33345700	247725
1583	-1.00079e+007	-1.00481e+007	-3.29840e+007	1.69159e+000	10007900	10048100	32984000	248556			101	0.5	81.4	-5478.96	1583	-1.02010e+007	-1.05390e+007	-3.32824e+007	1.69159e+000	10201000	10539000	33282400	254035
1584	-9.94912e+006	-9.96439e+006	-3.29053e+007	1.67019e+000	9949120	9964390	32905300	244073			101	0.5	84.4	-5255.31	1584	-1.01131e+007	-1.02332e+007	-3.32289e+007	1.67019e+000	10113100	10233200	33228900	249328
1585	-9.98339e+006	-9.99575e+006	-3.29364e+007	1.38664e+000	9983390	9995750	32936400	203089			101	0.5	83	-4311.17	1585	-1.01512e+007	-1.03793e+007	-3.32387e+007	1.38664e+000	10151200	10379300	33238700	207400
1586	-9.66312e+006	-9.74408e+006	-3.22909e+007	1.13224e+000	9663120	9744080	32290900	159182			97.1	0.5	102	-509.118	1586	-9.41620e+006	-9.70571e+006	-3.23810e+007	1.13224e+000	9416200	9705710	32381000	159691
1587	-9.66245e+006	-9.73299e+006	-3.22463e+007	1.44605e+000	9662450	9732990	32246300	202761			96.1	0.5	102	-125.711	1587	-9.42183e+006	-9.68537e+006	-3.22923e+007	1.44605e+000	9421830	9685370	32292300	202887
1588	-9.68963e+006	-9.71809e+006	-3.21582e+007	2.15748e+000	9689630	9718090	32158200	301009			90.9	0.5	102	3548.77	1588	-9.45495e+006	-9.62079e+006	-3.19952e+007	2.15748e+000	9454950	9620790	31995200	297460
1589	-9.66547e+006	-9.72312e+006	-3.22029e+007	1.55623e+000	9665470	9723120	32202900	217654			94.5	0.5	103	732.204	1589	-9.42805e+006	-9.65984e+006	-3.21817e+007	1.55623e+000	9428050	9659840	32181700	216922
1590	-9.67671e+006	-9.71471e+006	-3.21573e+007	1.75886e+000	9676710	9714710	32157300	245352			92.5	0.5	103	2084.02	1590	-9.45055e+006	-9.63275e+006	-3.20485e+007	1.75886e+000	9450550	9632750	32048500	243268
1591	-9.70593e+006	-9.71404e+006	-3.20841e+007	2.16517e+000	9705930	9714040	32084100	300819			88.8	0.5	102	6053.34	1591	-9.52154e+006	-9.58314e+006	-3.17748e+007	2.16517e+000	9521540	9583140	31774800	294765
1592	-9.68180e+006	-9.78203e+006	-3.19175e+007	2.01294e+000	9681800	9782030	31917500	277075			84.6	0.5	103	10542.2	1592	-9.51495e+006	-9.73469e+006	-3.12829e+007	2.01294e+000	9514950	9734690	31282900	266533
1593	-9.69357e+006	-9.74683e+006	-3.20008e+007	2.08221e+000	9693570	9746830	32000800	287946			86.7	0.5	103	8459.23	1593	-9.54617e+006	-9.61972e+006	-3.15255e+007	2.08221e+000	9546170	9619720	31525500	279486
1594	-9.66215e+006	-9.89518e+006	-3.17241e+007	1.75909e+000	9662150	9895180	31724100	239606			77.9	0.5	103	14877.8	1594	-9.43883e+006	-1.00651e+007	-3.06415e+007	1.75909e+000	9438830	10065100	30641500	224728
1595	-9.66815e+006	-9.84546e+006	-3.17983e+007	1.93223e+000	9668150	9845460	31798300	264235			81.1	0.5	104	13763.6	1595	-9.46891e+006	-9.92632e+006	-3.09032e+007	1.93223e+000	9468910	9926320	30903200	250471
1596	-9.67152e+006	-9.81277e+006	-3.18447e+007	1.99079e+000	9671520	9812770	31844700	272915			82.7	0.5	104	12324	1596	-9.49065e+006	-9.84124e+006	-3.10770e+007	1.99079e+000	9490650	9841240	31077000	260591
1597	-9.65997e+006	-9.90625e+006	-3.17041e+007	1.62112e+000	9659970	9906250	31704100	220572			76.4	0.5	103	14189.5	1597	-9.43180e+006	-1.00989e+007	-3.05789e+007	1.62112e+000	9431800	10098900	30578900	206382
1598	-9.66158e+006	-9.92968e+006	-3.16872e+007	1.50436e+000	9661580	9929680	31687200	204525			74.8	0.5	102	14158.4	1598	-9.41537e+006	-1.01361e+007	-3.04745e+007	1.50436e+000	9415370	10136100	30474500	190367
1599	-9.68756e+006	-9.73796e+006	-3.19851e+007	8.61158e-001	9687560	9737960	31985100	118967			62.9	0.5	104	3107.84	1599	-9.55525e+006	-9.61822e+006	-3.15641e+007	8.61158e-001	9555250	9618220	31564100	115859
1600	-9.68083e+006	-9.75087e+006	-3.19447e+007	8.15778e-001	9680830	9750870	31944700	112439			63.8	0.5	104	3341.71	1600	-9.54124e+006	-9.66764e+006	-3.14574e+007	8.15778e-001	9541240	9667640	31457400	109097
1601	-9.67795e+006	-9.77064e+006	-3.19132e+007	7.55885e-001	9677950	9770640	31913200	104007			65	0.5	104	3590.06	1601	-9.52474e+006	-9.71789e+006	-3.13398e+007	7.55885e-001	9524740	9717890	31339800	100417
1602	-9.69479e+006	-9.72568e+006	-3.20269e+007	9.07068e-001	9694790	9725680	32026900	125608			62.1	0.5	103	2802.19	1602	-9.57130e+006	-9.57269e+006	-3.16752e+007	9.07068e-001	9571300	9572690	31675200	122806
1603	-9.88559e+006	-9.94145e+006	-3.28751e+007	1.74566e+000	9885590	9941450	32875100	254508			50	0.5	86.2	-6271.51	1603	-1.00878e+007	-1.00957e+007	-3.32631e+007	1.74566e+000	10087800	10095700	33263100	260780
1604	-9.94789e+006	-9.96485e+006	-3.29085e+007	1.86128e+000	9947890	9964850	32908500	272045			49.2	0.5	84.4	-6258.71	1604	-1.01303e+007	-1.02837e+007	-3.32489e+007	1.86128e+000	10130300	10283700	33248900	278304
1605	-9.98706e+006	-9.99702e+006	-3.29501e+007	1.78268e+000	9987060	9997020	32950100	261304			49.6	0.5	83	-6108.22	1605	-1.01750e+007	-1.04351e+007	-3.32802e+007	1.78268e+000	10175000	10435100	33280200	267412
1606	-1.00801e+007	-1.02058e+007	-3.31214e+007	1.37223e+000	10080100	10205800	33121400	203533			50.7	0.5	76	-4812.64	1606	-1.03417e+007	-1.10035e+007	-3.33928e+007	1.37223e+000	10341700	11003500	33392800	208346
1607	-1.00865e+007	-1.02083e+007	-3.31450e+007	1.31620e+000	10086500	10208300	33145000	195493			50	0.5	74.6	-4200.43	1607	-1.03341e+007	-1.09814e+007	-3.33840e+007	1.31620e+000	10334100	10981400	33384000	199693
1608	-1.00925e+007	-1.02021e+007	-3.31760e+007	1.27689e+000	10092500	10202100	33176000	189982			49.3	0.5	73.2	-3754.36	1608	-1.03234e+007	-1.09270e+007	-3.33946e+007	1.27689e+000	10323400	10927000	33394600	193737
1609	-1.00970e+007	-1.01881e+007	-3.32084e+007	1.21687e+000	10097000	10188100	33208400	181367			48.7	0.5	71.8	-3375.27	1609	-1.03109e+007	-1.08516e+007	-3.34189e+007	1.21687e+000	10310900	10851600	33418900	184742
1610	-1.01103e+007	-1.01663e+007	-3.32847e+007	1.04891e+000	10110300	10166300	33284700	156989			48.3	0.5	69.3	-2855.16	1610	-1.02999e+007	-1.07165e+007	-3.35093e+007	1.04891e+000	10299900	10716500	33509300	159844
1611	-1.01012e+007	-1.01737e+007	-3.32400e+007	1.09585e+000	10101200	10173700	33240000	163605			48.1	0.5	70.5	-2874.49	1611	-1.02970e+007	-1.07683e+007	-3.34454e+007	1.09585e+000	10297000	10768300	33445400	166479
1612	-1.01126e+007	-1.01527e+007	-3.33076e+007	8.53426e-001	10112600	10152700	33307600	127883			47.6	0.5	68.3	-2176.75	1612	-1.02837e+007	-1.06354e+007	-3.35241e+007	8.53426e-001	10283700	10635400	33524100	130060
1613	-1.01173e+007	-1.01396e+007	-3.33399e+007	9.38159e-001	10117300	10139600	33339900	140824			47.5	0.5	67.2	-2372.54	1613	-1.02757e+007	-1.05629e+007	-3.35640e+007	9.38159e-001	10275700	10562900	33564000	143197
1614	-1.01199e+007	-1.01247e+007	-3.33897e+007	1.18617e+000	10119900	10124700	33389700	178530			48.1	0.5	65.8	-3214.37	1614	-1.02731e+007	-1.04694e+007	-3.36469e+007	1.18617e+000	10273100	10469400	33646900	181745
1615	-1.00992e+007	-1.01326e+007	-3.34429e+007	1.33582e+000	10099200	10132600	33442900	201630			48.7	0.5	64.4	-3849.47	1615	-1.02666e+007	-1.03547e+007	-3.37349e+007	1.33582e+000	10266600	10354700	33734900	205480
1616	-1.00743e+007	-1.01392e+007	-3.34946e+007	1.39458e+000	10074300	10139200	33494600	211077			49.6	0.5	63	-4323.31	1616	-1.02270e+007	-1.02580e+007	-3.38275e+007	1.39458e+000	10227000	10258000	33827500	215400
1617	-1.00431e+007	-1.01560e+007	-3.35945e+007	1.43686e+000	10043100	10156000	33594500	218662			50.2	0.5	58.1	-3794.16	1617	-9.92341e+006	-1.02051e+007	-3.39147e+007	1.43686e+000	9923410	10205100	33914700	222456
1618	-1.00727e+007	-1.01732e+007	-3.36351e+007	8.38374e-001	10072700	10173200	33635100	127912			48.6	0.5	55	-1510.74	1618	-9.90991e+006	-1.01898e+007	-3.38657e+007	8.38374e-001	9909910	10189800	33865700	129423
1619	-1.00550e+007	-1.01518e+007	-3.35655e+007	2.33983e+000	10055000	10151800	33565500	355523			58.5	0.5	52.7	769.465	1619	-9.62519e+006	-1.00527e+007	-3.35900e+007	2.33983e+000	9625190	10052700	33590000	354754
1620	-1.00509e+007	-1.01608e+007	-3.36063e+007	2.57023e+000	10050900	10160800	33606300	391428			56.9	0.5	52.9	-1239.35	1620	-9.64886e+006	-1.00902e+007	-3.37198e+007	2.57023e+000	9648860	10090200	33719800	392667
1621	-1.00844e+007	-1.04096e+007	-3.29353e+007	1.54017e+000	10084400	10409600	32935300	226444			72.3	0.5	51.1	19006.4	1621	-9.74872e+006	-1.05541e+007	-3.14190e+007	1.54017e+000	9748720	10554100	31419000	207437
1622	-1.00855e+007	-1.04325e+007	-3.29172e+007	1.27775e+000	10085500	10432500	32917200	187707			75.4	0.5	50.7	16272.2	1622	-9.74639e+006	-1.06214e+007	-3.13421e+007	1.27775e+000	9746390	10621400	31342100	171435
1623	-1.00945e+007	-1.04271e+007	-3.29592e+007	1.51407e+000	10094500	10427100	32959200	222952			74	0.5	50.4	18531.9	1623	-9.77026e+006	-1.06125e+007	-3.14485e+007	1.51407e+000	9770260	10612500	31448500	204420
1624	-1.01019e+007	-1.04257e+007	-3.29907e+007	1.50297e+000	10101900	10425700	32990700	221717			75.6	0.5	49.8	18055.2	1624	-9.78526e+006	-1.06131e+007	-3.15093e+007	1.50297e+000	9785260	10613100	31509300	203661
1625	-1.01351e+007	-1.01683e+007	-3.35527e+007	1.28756e+000	10135100	10168300	33552700	195631			90.4	0.5	49.7	2301.1	1625	-9.81099e+006	-1.00504e+007	-3.33949e+007	1.28756e+000	9810990	10050400	33394900	193330
1626	-1.01532e+007	-1.01825e+007	-3.35925e+007	1.12229e+000	10153200	10182500	33592500	170935			91.2	0.5	48.4	1944.5	1626	-9.86335e+006	-1.00733e+007	-3.34363e+007	1.12229e+000	9863350	10073300	33436300	168991
1627	-1.01711e+007	-1.01959e+007	-3.36294e+007	9.16405e-001	10171100	10195900	33629400	139893			92	0.5	47.2	1578.66	1627	-9.90914e+006	-1.00929e+007	-3.34705e+007	9.16405e-001	9909140	10092900	33470500	138314
1628	-1.01721e+007	-1.02021e+007	-3.36540e+007	7.46342e-001	10172100	10202100	33654000	114092			92.8	0.5	46.8	1098.22	1628	-9.91136e+006	-1.01065e+007	-3.35240e+007	7.46342e-001	9911360	10106500	33524000	112994
1629	-1.01545e+007	-1.02006e+007	-3.36652e+007	1.00661e+000	10154500	10200600	33665200	153954			93.8	0.5	47.5	913.935	1629	-9.88087e+006	-1.01181e+007	-3.36019e+007	1.00661e+000	9880870	10118100	33601900	153040
1630	-1.01345e+007	-1.01975e+007	-3.36727e+007	1.07895e+000	10134500	10197500	33672700	165059			94.9	0.5	48.3	355.271	1630	-9.84852e+006	-1.01287e+007	-3.36775e+007	1.07895e+000	9848520	10128700	33677500	164704
1631	-1.01494e+007	-1.02158e+007	-3.37327e+007	8.30345e-001	10149400	10215800	33732700	127477			98.3	0.5	47	-39.9343	1631	-9.91065e+006	-1.01675e+007	-3.37739e+007	8.30345e-001	9910650	10167500	33773900	127517
1632	-1.01637e+007	-1.02246e+007	-3.37544e+007	6.79128e-001	10163700	10224600	33754400	104404			98.9	0.5	45.9	60.1625	1632	-9.93947e+006	-1.01755e+007	-3.37779e+007	6.79128e-001	9939470	10175500	33777900	104343
1633	-1.00511e+007	-1.00516e+007	-3.31571e+007	2.02062e+000	10051100	10051600	33157100	299899			55.4	0.5	81.2	-12696.4	1633	-1.03657e+007	-1.07189e+007	-3.37756e+007	2.02062e+000	10365700	10718900	33775600	312595
1634	-1.01105e+007	-1.02509e+007	-3.32006e+007	2.09514e+000	10110500	10250900	33200600	312308			55.1	0.5	77.7	-12639.9	1634	-1.04793e+007	-1.12298e+007	-3.37291e+007	2.09514e+000	10479300	11229800	33729100	324948
1635	-9.57870e+006	-9.82986e+006	-3.27260e+007	1.79930e+000	9578700	9829860	32726000	259356			61.2	0.5	90.6	-6648.98	1635	-8.87998e+006	-9.78701e+006	-3.32495e+007	1.79930e+000	8879980	9787010	33249500	266005
1636	-9.61684e+006	-9.88454e+006	-3.29113e+007	1.76283e+000	9616840	9884540	32911300	256955			58.8	0.5	88.8	-10312.8	1636	-9.18389e+006	-9.95874e+006	-3.36475e+007	1.76283e+000	9183890	9958740	33647500	267268
1637	-9.77158e+006	-1.01202e+007	-3.37196e+007	1.08432e+000	9771580	10120200	33719600	165817			89.3	0.5	63	-9356.25	1637	-9.38424e+006	-1.02757e+007	-3.47425e+007	1.08432e+000	9384240	10275700	34742500	175174
1638	-9.83044e+006	-1.00924e+007	-3.35471e+007	1.30258e+000	9830440	10092400	33547100	197334			88.1	0.5	59.9	-5893.68	1638	-9.02606e+006	-1.00471e+007	-3.41666e+007	1.30258e+000	9026060	10047100	34166600	203228
1639	-1.00501e+007	-1.01954e+007	-3.30092e+007	2.66429e+000	10050100	10195400	33009200	392587			67.3	0.5	55.5	25178.6	1639	-9.71250e+006	-9.89488e+006	-3.19301e+007	2.66429e+000	9712500	9894880	31930100	367408
1640	-1.00272e+007	-1.03103e+007	-3.28011e+007	2.21570e+000	10027200	10310300	32801100	322929			69.5	0.5	55.2	28445.9	1640	-9.62350e+006	-1.01963e+007	-3.12650e+007	2.21570e+000	9623500	10196300	31265000	294483
1641	-1.00140e+007	-1.04149e+007	-3.26424e+007	1.98177e+000	10014000	10414900	32642400	286480			71.5	0.5	55.1	29741.7	1641	-9.57394e+006	-1.04652e+007	-3.07935e+007	1.98177e+000	9573940	10465200	30793500	256739
1642	-9.99821e+006	-1.04665e+007	-3.25262e+007	1.68522e+000	9998210	10466500	32526200	242096			77.3	0.5	55.4	27720.5	1642	-9.52559e+006	-1.05905e+007	-3.04706e+007	1.68522e+000	9525590	10590500	30470600	214375
1643	-9.99582e+006	-1.04968e+007	-3.24861e+007	1.65225e+000	9995820	10496800	32486100	236879			75.4	0.5	55.2	27998.4	1643	-9.51616e+006	-1.06692e+007	-3.03534e+007	1.65225e+000	9516160	10669200	30353400	208880
1644	-9.82487e+006	-1.01189e+007	-3.36611e+007	1.40825e+000	9824870	10118900	33661100	214729			59.5	0.5	61.8	-8532.17	1644	-9.36285e+006	-1.01890e+007	-3.44094e+007	1.40825e+000	9362850	10189000	34409400	223261
1645	-9.90753e+006	-1.01073e+007	-3.35312e+007	2.84723e+000	9907530	10107300	33531200	431227			61	0.5	58.1	-6303.33	1645	-9.22978e+006	-1.00260e+007	-3.38764e+007	2.84723e+000	9229780	10026000	33876400	437530
1646	-1.00613e+007	-1.00650e+007	-3.32045e+007	2.76081e+000	10061300	10065000	33204500	410915			65.1	0.5	56.1	15446.7	1646	-9.51171e+006	-9.78983e+006	-3.26293e+007	2.76081e+000	9511710	9789830	32629300	395468
1647	-1.01247e+007	-1.01650e+007	-3.35497e+007	1.55382e+000	10124700	10165000	33549700	236025			56.2	0.5	68.1	-10586.8	1647	-1.04821e+007	-1.07408e+007	-3.42294e+007	1.55382e+000	10482100	10740800	34229400	246612
1648	-9.67849e+006	-9.93280e+006	-3.30469e+007	2.08307e+000	9678490	9932800	33046900	306203			58.1	0.5	86.7	-14241.7	1648	-9.51177e+006	-1.00908e+007	-3.38591e+007	2.08307e+000	9511770	10090800	33859100	320445
1649	-9.57884e+006	-9.80256e+006	-3.26142e+007	1.89445e+000	9578840	9802560	32614200	271281			63	0.5	90.8	-3365.67	1649	-8.76648e+006	-9.68098e+006	-3.29297e+007	1.89445e+000	8766480	9680980	32929700	274647
1650	-9.73304e+006	-9.76078e+006	-3.21482e+007	2.50209e+000	9733040	9760780	32148200	349110			66.5	0.5	92.5	15804	1650	-9.23651e+006	-9.43612e+006	-3.14590e+007	2.50209e+000	9236510	9436120	31459000	333306
1651	-9.67197e+006	-1.00081e+007	-3.16512e+007	1.91375e+000	9671970	10008100	31651200	259828			70.4	0.5	94.4	25156.5	1651	-9.26501e+006	-1.00005e+007	-2.99956e+007	1.91375e+000	9265010	10000500	29995600	234671
1652	-9.68734e+006	-9.91488e+006	-3.18073e+007	1.76663e+000	9687340	9914880	31807300	241884			69	0.5	93.2	20216.5	1652	-9.29163e+006	-9.68587e+006	-3.04191e+007	1.76663e+000	9291630	9685870	30419100	221667
1653	-9.62626e+006	-9.76427e+006	-3.24103e+007	2.13892e+000	9626260	9764270	32410300	302748			65	0.5	91.1	4511.41	1653	-8.81737e+006	-9.53178e+006	-3.22690e+007	2.13892e+000	8817370	9531780	32269000	298236
1654	-9.65396e+006	-1.01182e+007	-3.14676e+007	1.97846e+000	9653960	10118200	31467600	265966			72.6	0.5	94.3	30673	1654	-9.20157e+006	-1.02810e+007	-2.94559e+007	1.97846e+000	9201570	10281000	29455900	235293
1655	-9.65627e+006	-1.00979e+007	-3.14973e+007	1.92873e+000	9656270	10097900	31497300	259690			77.8	0.5	94.4	28998.9	1655	-9.21434e+006	-1.02335e+007	-2.95555e+007	1.92873e+000	9214340	10233500	29555500	230691
1656	-9.64822e+006	-1.01646e+007	-3.13977e+007	1.96084e+000	9648220	10164600	31397700	262619			76.1	0.5	94.1	32038.5	1656	-9.17822e+006	-1.03846e+007	-2.92568e+007	1.96084e+000	9178220	10384600	29256800	230580
1657	-9.64286e+006	-1.01890e+007	-3.13514e+007	1.84528e+000	9642860	10189000	31351400	246516			74.5	0.5	93.7	31417.9	1657	-9.15115e+006	-1.04185e+007	-2.91123e+007	1.84528e+000	9151150	10418500	29112300	215098
1658	-9.67347e+006	-1.00054e+007	-3.16601e+007	2.37344e+000	9673470	10005400	31660100	322403			79.8	0.5	93.4	31715.3	1658	-9.24630e+006	-9.93014e+006	-2.99895e+007	2.37344e+000	9246300	9930140	29989500	290688
1659	-9.61070e+006	-9.89771e+006	-3.29713e+007	2.45745e+000	9610700	9897710	32971300	359443			90.9	0.5	88	-14529.4	1659	-9.15666e+006	-9.96874e+006	-3.37156e+007	2.45745e+000	9156660	9968740	33715600	373973
1660	-1.00170e+007	-1.01816e+007	-3.37250e+007	1.71492e+000	10017000	10181600	33725000	262866			91	0.5	67.7	-16484.6	1660	-1.05835e+007	-1.06745e+007	-3.47104e+007	1.71492e+000	10583500	10674500	34710400	279350
1661	-1.01455e+007	-1.01844e+007	-3.36079e+007	1.64076e+000	10145500	10184400	33607900	250105			92.2	0.5	69	-13857.3	1661	-1.05925e+007	-1.09902e+007	-3.44316e+007	1.64076e+000	10592500	10990200	34431600	263963
1662	-9.87180e+006	-1.01774e+007	-3.38533e+007	1.30988e+000	9871800	10177400	33853300	202006			89.3	0.5	66.9	-15185.8	1662	-1.03707e+007	-1.05998e+007	-3.50807e+007	1.30988e+000	10370700	10599800	35080700	217192
1663	-9.75779e+006	-1.01543e+007	-3.38727e+007	1.03774e+000	9757790	10154300	33872700	160067			88.6	0.5	66	-12376.6	1663	-9.98862e+006	-1.05293e+007	-3.51746e+007	1.03774e+000	9988620	10529300	35174600	172443
1664	-9.73746e+006	-1.01303e+007	-3.37950e+007	9.25076e-001	9737460	10130300	33795000	142036			88.8	0.5	64.5	-9653.89	1664	-9.58809e+006	-1.03850e+007	-3.49853e+007	9.25076e-001	9588090	10385000	34985300	151690
1665	-9.94790e+006	-1.00502e+007	-3.32574e+007	1.48224e+000	9947900	10050200	33257400	221066			85	0.5	58.4	3980.88	1665	-9.12564e+006	-9.80053e+006	-3.30591e+007	1.48224e+000	9125640	9800530	33059100	217085
1666	-9.86870e+006	-1.00722e+007	-3.34263e+007	1.42804e+000	9868700	10072200	33426300	214916			86.6	0.5	59.2	-2456.56	1666	-8.97666e+006	-9.93102e+006	-3.37414e+007	1.42804e+000	8976660	9931020	33741400	217372
1667	-1.00241e+007	-1.01640e+007	-3.29347e+007	1.47164e+000	10024100	10164000	32934700	215851			82.4	0.5	56.8	14997.1	1667	-9.64463e+006	-9.76967e+006	-3.17779e+007	1.47164e+000	9644630	9769670	31777900	200854
1668	-1.00284e+007	-1.00607e+007	-3.30554e+007	1.40249e+000	10028400	10060700	33055400	206954			83.4	0.5	57.8	10654.9	1668	-9.45589e+006	-9.68255e+006	-3.22467e+007	1.40249e+000	9455890	9682550	32246700	196299
1669	-9.84386e+006	-1.01120e+007	-3.36137e+007	1.70184e+000	9843860	10112000	33613700	258834			60.4	0.5	60.3	-8221.21	1669	-9.19953e+006	-1.01095e+007	-3.42478e+007	1.70184e+000	9199530	10109500	34247800	267055
1670	-9.84069e+006	-1.01337e+007	-3.37057e+007	1.37566e+000	9840690	10133700	33705700	210322			59.3	0.5	63.1	-10016.4	1670	-9.57550e+006	-1.02790e+007	-3.45650e+007	1.37566e+000	9575500	10279000	34565000	220338
1671	-9.79592e+006	-1.01163e+007	-3.36794e+007	1.34744e+000	9795920	10116300	33679400	205623			60.2	0.5	62.2	-8955.02	1671	-9.28385e+006	-1.01914e+007	-3.44984e+007	1.34744e+000	9283850	10191400	34498400	214578
1672	-9.72093e+006	-9.94308e+006	-3.30465e+007	2.37995e+000	9720930	9943080	33046500	349961			92.8	0.5	86.5	-15027.3	1672	-9.57037e+006	-1.00900e+007	-3.37973e+007	2.37995e+000	9570370	10090000	33797300	364988
1673	-1.00850e+007	-1.01797e+007	-3.36494e+007	7.43043e-001	10085000	10179700	33649400	113472			48.1	0.5	53.9	-1155.2	1673	-9.91695e+006	-1.01883e+007	-3.38525e+007	7.43043e-001	9916950	10188300	33852500	114627
1674	-1.01336e+007	-1.02114e+007	-3.37304e+007	9.89479e-001	10133600	10211400	33730400	151868			101	0.5	48.3	-657.215	1674	-9.92125e+006	-1.01858e+007	-3.38381e+007	9.89479e-001	9921250	10185800	33838100	152525
1675	-1.00517e+007	-1.01591e+007	-3.35984e+007	1.83306e+000	10051700	10159100	33598400	279038			101	0.5	57.3	-4655.97	1675	-9.95510e+006	-1.02101e+007	-3.39038e+007	1.83306e+000	9955100	10210100	33903800	283694
1676	-1.00448e+007	-1.01522e+007	-3.35773e+007	1.86833e+000	10044800	10152200	33577300	284048			100	0.5	58.9	-5388.23	1676	-9.99664e+006	-1.02231e+007	-3.39150e+007	1.86833e+000	9996640	10223100	33915000	289436
1677	-9.90576e+006	-9.94381e+006	-3.28646e+007	2.22963e+000	9905760	9943810	32864600	324929			101	0.5	86	-7014.76	1677	-1.00760e+007	-1.01088e+007	-3.32017e+007	2.22963e+000	10076000	10108800	33201700	331943
1678	-9.84715e+006	-9.91867e+006	-3.28204e+007	2.22292e+000	9847150	9918670	32820400	322947			101	0.5	87.8	-7120.29	1678	-9.92702e+006	-1.00271e+007	-3.31838e+007	2.22292e+000	9927020	10027100	33183800	330068
1679	-9.69524e+006	-9.79727e+006	-3.24762e+007	1.31310e+000	9695240	9797270	32476200	186699			101	0.5	97.4	-2243.07	1679	-9.49334e+006	-9.80469e+006	-3.27084e+007	1.31310e+000	9493340	9804690	32708400	188942
1680	-9.68604e+006	-9.78372e+006	-3.24300e+007	8.75179e-001	9686040	9783720	32430000	124085			101	0.5	98.5	-1285.63	1680	-9.48071e+006	-9.78355e+006	-3.26347e+007	8.75179e-001	9480710	9783550	32634700	125371
1681	-9.68224e+006	-9.77866e+006	-3.24132e+007	1.10500e+000	9682240	9778660	32413200	156509			100	0.5	99.1	-1533.64	1681	-9.46698e+006	-9.77412e+006	-3.26098e+007	1.10500e+000	9466980	9774120	32609800	158043
1682	-9.66483e+006	-9.87389e+006	-3.17563e+007	1.85541e+000	9664830	9873890	31756300	253161			79.4	0.5	103	14666.9	1682	-9.45104e+006	-1.00041e+007	-3.07523e+007	1.85541e+000	9451040	10004100	30752300	238494
1683	-9.66535e+006	-9.91866e+006	-3.17136e+007	1.11449e+000	9665350	9918660	31713600	151744			71.9	0.5	102	10156.4	1683	-9.42106e+006	-1.00865e+007	-3.05474e+007	1.11449e+000	9421060	10086500	30547400	141588
1684	-9.66767e+006	-9.89943e+006	-3.17424e+007	1.08873e+000	9667670	9899430	31742400	148465			70.8	0.5	102	9318.94	1684	-9.43441e+006	-1.00345e+007	-3.06539e+007	1.08873e+000	9434410	10034500	30653900	139146
1685	-9.67026e+006	-9.87815e+006	-3.17742e+007	1.02687e+000	9670260	9878150	31774200	140268			69.7	0.5	102	8189.1	1685	-9.44779e+006	-9.97520e+006	-3.07679e+007	1.02687e+000	9447790	9975200	30767900	132079
1686	-9.70175e+006	-9.71629e+006	-3.21387e+007	1.13087e+000	9701750	9716290	32138700	157612			60.5	0.5	101	2236.52	1686	-9.46118e+006	-9.60788e+006	-3.19363e+007	1.13087e+000	9461180	9607880	31936300	155376
1687	-9.68719e+006	-9.72697e+006	-3.21970e+007	1.28089e+000	9687190	9726970	32197000	179118			59.4	0.5	101	1570.49	1687	-9.41381e+006	-9.63399e+006	-3.20903e+007	1.28089e+000	9413810	9633990	32090300	177547
1688	-9.70897e+006	-9.81795e+006	-3.25470e+007	1.52203e+000	9708970	9817950	32547000	217337			49.5	0.5	95.4	-3576.93	1688	-9.53933e+006	-9.85052e+006	-3.28497e+007	1.52203e+000	9539330	9850520	32849700	220914
1689	-9.72116e+006	-9.83456e+006	-3.26027e+007	1.65685e+000	9721160	9834560	32602700	237391			49.9	0.5	94	-4382.19	1689	-9.56908e+006	-9.87915e+006	-3.29370e+007	1.65685e+000	9569080	9879150	32937000	241774
1690	-9.73763e+006	-9.85301e+006	-3.26616e+007	1.80815e+000	9737630	9853010	32661600	260006			50.1	0.5	92.5	-5341.11	1690	-9.61644e+006	-9.91278e+006	-3.30271e+007	1.80815e+000	9616440	9912780	33027100	265347
1691	-9.76090e+006	-9.87336e+006	-3.27215e+007	1.80380e+000	9760900	9873360	32721500	260347			50.4	0.5	91	-5886.72	1691	-9.69076e+006	-9.95252e+006	-3.31152e+007	1.80380e+000	9690760	9952520	33115200	266233
1692	-9.78952e+006	-9.89457e+006	-3.27796e+007	1.71856e+000	9789520	9894570	32779600	248952			50.6	0.5	89.4	-6044.19	1692	-9.78449e+006	-9.99443e+006	-3.31927e+007	1.71856e+000	9784490	9994430	33192700	254996
1693	-1.00343e+007	-1.00940e+007	-3.30463e+007	2.01244e+000	10034300	10094000	33046300	296893			51.5	0.5	80.3	-8108.44	1693	-1.02818e+007	-1.07440e+007	-3.34079e+007	2.01244e+000	10281800	10744000	33407900	305002
1694	-1.00555e+007	-1.01501e+007	-3.30765e+007	1.79005e+000	10055500	10150100	33076500	264682			51.5	0.5	78.8	-7123.35	1694	-1.03205e+007	-1.08957e+007	-3.34139e+007	1.79005e+000	10320500	10895700	33413900	271806
1695	-1.00359e+007	-1.01472e+007	-3.35657e+007	1.47141e+000	10035900	10147200	33565700	223538			51	0.5	60.4	-4717.29	1695	-9.99659e+006	-1.02289e+007	-3.39389e+007	1.47141e+000	9996590	10228900	33938900	228255
1696	-1.00566e+007	-1.01734e+007	-3.36522e+007	1.39354e+000	10056600	10173400	33652200	212793			52.1	0.5	53.7	-2255.33	1696	-9.77724e+006	-1.01604e+007	-3.38782e+007	1.39354e+000	9777240	10160400	33878200	215048
1697	-1.00434e+007	-1.01681e+007	-3.36437e+007	1.79173e+000	10043400	10168100	33643700	273432			53.5	0.5	54	-2922.98	1697	-9.72478e+006	-1.01471e+007	-3.38766e+007	1.79173e+000	9724780	10147100	33876600	276355
1698	-1.00751e+007	-1.01443e+007	-3.35145e+007	2.20357e+000	10075100	10144300	33514500	333904			60.1	0.5	52.6	2951.53	1698	-9.64930e+006	-1.00175e+007	-3.34223e+007	2.20357e+000	9649300	10017500	33422300	330953
1699	-1.01019e+007	-1.01349e+007	-3.34493e+007	1.96906e+000	10101900	10134900	33449300	297329			61.7	0.5	52.3	5305.13	1699	-9.69901e+006	-9.97450e+006	-3.31968e+007	1.96906e+000	9699010	9974500	33196800	292024
1700	-1.01271e+007	-1.01405e+007	-3.33790e+007	1.64901e+000	10127100	10140500	33379000	248086			63.3	0.5	52.1	6878.74	1700	-9.79585e+006	-9.93659e+006	-3.29450e+007	1.64901e+000	9795850	9936590	32945000	241207
1701	-1.01185e+007	-1.01826e+007	-3.33019e+007	1.51821e+000	10118500	10182600	33301900	227487			64.7	0.5	51.8	8743.29	1701	-9.89643e+006	-9.90764e+006	-3.26691e+007	1.51821e+000	9896430	9907640	32669100	218743
1702	-1.01087e+007	-1.02301e+007	-3.32141e+007	1.47726e+000	10108700	10230100	33214100	220334			66.2	0.5	51.7	10955.5	1702	-9.85533e+006	-1.00402e+007	-3.23685e+007	1.47726e+000	9855330	10040200	32368500	209378
1703	-1.00972e+007	-1.02747e+007	-3.31228e+007	1.50635e+000	10097200	10274700	33122800	223588			67.6	0.5	51.8	13604.5	1703	-9.81102e+006	-1.01602e+007	-3.20674e+007	1.50635e+000	9811020	10160200	32067400	209984
1704	-1.00853e+007	-1.03203e+007	-3.30284e+007	1.59056e+000	10085300	10320300	33028400	234909			69.1	0.5	51.9	16801.9	1704	-9.77017e+006	-1.02930e+007	-3.17677e+007	1.59056e+000	9770170	10293000	31767700	218107
1705	-1.01261e+007	-1.02009e+007	-3.36949e+007	9.59343e-001	10126100	10200900	33694900	146936			96.8	0.5	48.6	-194.061	1705	-9.85394e+006	-1.01499e+007	-3.37585e+007	9.59343e-001	9853940	10149900	33758500	147130
1706	-1.01865e+007	-1.02383e+007	-3.37876e+007	6.49586e-001	10186500	10238300	33787600	100070			99.3	0.5	44.3	252.224	1706	-9.97861e+006	-1.01843e+007	-3.37745e+007	6.49586e-001	9978610	10184300	33774500	99817.9
1707	-1.01678e+007	-1.02313e+007	-3.37775e+007	7.72542e-001	10167800	10231300	33777500	118924			101	0.5	45.5	-48.8097	1707	-9.96368e+006	-1.01906e+007	-3.38154e+007	7.72542e-001	9963680	10190600	33815400	118973
1708	-1.01523e+007	-1.02221e+007	-3.37554e+007	9.59002e-001	10152300	10222100	33755400	147423			101	0.5	46.8	-304.471	1708	-9.94079e+006	-1.01870e+007	-3.38234e+007	9.59002e-001	9940790	10187000	33823400	147727
1709	-1.01425e+007	-1.02167e+007	-3.37431e+007	8.89251e-001	10142500	10216700	33743100	136593			102	0.5	47.9	-542.073	1709	-9.94712e+006	-1.01931e+007	-3.38421e+007	8.89251e-001	9947120	10193100	33842100	137135
1710	-1.01178e+007	-1.02002e+007	-3.37002e+007	1.24099e+000	10117800	10200200	33700200	190117			103	0.5	50.5	-1371.84	1710	-9.94974e+006	-1.01961e+007	-3.38519e+007	1.24099e+000	9949740	10196100	33851900	191489
1711	-1.01287e+007	-1.02075e+007	-3.37192e+007	9.45420e-001	10128700	10207500	33719200	145007			104	0.5	49.5	-874.261	1711	-9.96010e+006	-1.01983e+007	-3.38503e+007	9.45420e-001	9960100	10198300	33850300	145881
1712	-1.01382e+007	-1.02140e+007	-3.37366e+007	7.96898e-001	10138200	10214000	33736600	122358			104	0.5	48.5	-622.479	1712	-9.96937e+006	-1.02008e+007	-3.38513e+007	7.96898e-001	9969370	10200800	33851300	122980
1713	-1.00846e+007	-1.01754e+007	-3.36322e+007	1.70675e+000	10084600	10175400	33632200	260386			103	0.5	54.5	-3092.95	1713	-9.96548e+006	-1.02014e+007	-3.38577e+007	1.70675e+000	9965480	10201400	33857700	263479
1714	-1.00976e+007	-1.01842e+007	-3.36551e+007	1.56481e+000	10097600	10184200	33655100	239070			103	0.5	53.1	-2425.97	1714	-9.96348e+006	-1.01997e+007	-3.38528e+007	1.56481e+000	9963480	10199700	33852800	241496
1715	-1.01100e+007	-1.01925e+007	-3.36769e+007	1.40808e+000	10110000	10192500	33676900	215415			104	0.5	51.8	-1848.99	1715	-9.96782e+006	-1.01998e+007	-3.38486e+007	1.40808e+000	9967820	10199800	33848600	217264
1716	-1.00729e+007	-1.01668e+007	-3.36090e+007	1.77391e+000	10072900	10166800	33609000	270247			102	0.5	56	-3720.51	1716	-9.97754e+006	-1.02058e+007	-3.38637e+007	1.77391e+000	9977540	10205800	33863700	273967
1717	-1.00802e+007	-1.01367e+007	-3.34785e+007	1.99768e+000	10080200	10136700	33478500	302097			99.9	0.5	63.9	-6755.22	1717	-1.02853e+007	-1.03390e+007	-3.38271e+007	1.99768e+000	10285300	10339000	33827100	308852
1718	-1.00656e+007	-1.01404e+007	-3.35080e+007	1.96755e+000	10065600	10140400	33508000	298005			100	0.5	62.3	-6253.93	1718	-1.02194e+007	-1.02616e+007	-3.38496e+007	1.96755e+000	10219400	10261600	33849600	304259
1719	-1.00587e+007	-1.01451e+007	-3.35345e+007	1.91237e+000	10058700	10145100	33534500	290069			101	0.5	60.7	-5640.29	1719	-1.01246e+007	-1.02417e+007	-3.38631e+007	1.91237e+000	10124600	10241700	33863100	295709
1720	-1.01138e+007	-1.01289e+007	-3.34128e+007	1.97627e+000	10113800	10128900	33412800	297826			101	0.5	65.8	-6155.94	1720	-1.02973e+007	-1.05053e+007	-3.37096e+007	1.97627e+000	10297300	10505300	33709600	303982
1721	-1.01142e+007	-1.01688e+007	-3.32978e+007	1.94216e+000	10114200	10168800	33297800	290906			101	0.5	69.3	-5650.84	1721	-1.03198e+007	-1.07724e+007	-3.35347e+007	1.94216e+000	10319800	10772400	33534700	296557
1722	-1.01193e+007	-1.01453e+007	-3.33421e+007	1.96026e+000	10119300	10145300	33342100	294302			101	0.5	67.7	-5513.75	1722	-1.03022e+007	-1.06500e+007	-3.35851e+007	1.96026e+000	10302200	10650000	33585100	299815
1723	-1.00752e+007	-1.01948e+007	-3.31126e+007	1.80390e+000	10075200	10194800	33112600	267397			100	0.5	76	-5759.56	1723	-1.03215e+007	-1.09603e+007	-3.33536e+007	1.80390e+000	10321500	10960300	33353600	273156
1724	-1.00852e+007	-1.02019e+007	-3.31462e+007	1.95490e+000	10085200	10201900	33146200	290361			100	0.5	74.4	-5857.15	1724	-1.03248e+007	-1.09625e+007	-3.33649e+007	1.95490e+000	10324800	10962500	33364900	296218
1725	-1.00939e+007	-1.01974e+007	-3.31864e+007	1.91389e+000	10093900	10197400	33186400	284916			101	0.5	72.8	-5376.48	1725	-1.03211e+007	-1.09224e+007	-3.33898e+007	1.91389e+000	10321100	10922400	33389800	290293
1726	-1.01005e+007	-1.01836e+007	-3.32271e+007	1.91194e+000	10100500	10183600	33227100	285257			102	0.5	71.2	-5119.15	1726	-1.03118e+007	-1.08479e+007	-3.34263e+007	1.91194e+000	10311800	10847900	33426300	290376
1727	-1.00505e+007	-1.01481e+007	-3.30583e+007	1.72190e+000	10050500	10148100	33058300	254333			101	0.5	77.9	-5177.64	1727	-1.02744e+007	-1.08269e+007	-3.32946e+007	1.72190e+000	10274400	10826900	33294600	259511
1728	-1.00244e+007	-1.00915e+007	-3.30084e+007	1.74821e+000	10024400	10091500	33008400	257341			101	0.5	79.8	-5166.84	1728	-1.02251e+007	-1.06607e+007	-3.32594e+007	1.74821e+000	10225100	10660700	33259400	262508
1729	-9.99929e+006	-1.00378e+007	-3.29593e+007	1.68524e+000	9999290	10037800	32959300	247245			102	0.5	81.6	-4874.9	1729	-1.01769e+007	-1.05005e+007	-3.32224e+007	1.68524e+000	10176900	10500500	33222400	252120
1730	-9.97276e+006	-9.98064e+006	-3.29080e+007	1.57613e+000	9972760	9980640	32908000	230429			102	0.5	83.5	-4587.24	1730	-1.01283e+007	-1.03314e+007	-3.31929e+007	1.57613e+000	10128300	10331400	33192900	235017
1731	-9.70614e+006	-9.81211e+006	-3.25260e+007	1.30238e+000	9706140	9812110	32526000	185738			101	0.5	96.1	-2578.05	1731	-9.51369e+006	-9.82926e+006	-3.27885e+007	1.30238e+000	9513690	9829260	32788500	188316
1732	-9.71838e+006	-9.82722e+006	-3.25755e+007	1.46104e+000	9718380	9827220	32575500	208996			101	0.5	94.8	-3265.45	1732	-9.54129e+006	-9.85485e+006	-3.28655e+007	1.46104e+000	9541290	9854850	32865500	212261
1733	-9.73403e+006	-9.84347e+006	-3.26262e+007	1.74313e+000	9734030	9843470	32626200	250127			101	0.5	93.4	-4329.29	1733	-9.58271e+006	-9.88353e+006	-3.29413e+007	1.74313e+000	9582710	9883530	32941300	254457
1734	-9.69300e+006	-9.78710e+006	-3.24369e+007	9.12329e-001	9693000	9787100	32436900	129413			102	0.5	98.4	-1382.72	1734	-9.50459e+006	-9.79184e+006	-3.26447e+007	9.12329e-001	9504590	9791840	32644700	130796
1735	-9.70329e+006	-9.79955e+006	-3.24775e+007	1.21687e+000	9703290	9799550	32477500	173042			102	0.5	97.3	-2093.2	1735	-9.52493e+006	-9.81227e+006	-3.27078e+007	1.21687e+000	9524930	9812270	32707800	175136
1736	-9.68595e+006	-9.77697e+006	-3.24026e+007	7.54011e-001	9685950	9776970	32402600	106732			102	0.5	99.3	-1028.2	1736	-9.49332e+006	-9.77650e+006	-3.25932e+007	7.54011e-001	9493320	9776500	32593200	107761
1737	-9.66433e+006	-9.74809e+006	-3.23061e+007	1.09579e+000	9664330	9748090	32306100	154198			98.3	0.5	101	-736.953	1737	-9.42877e+006	-9.71859e+006	-3.24211e+007	1.09579e+000	9428770	9718590	32421100	154935
1738	-9.66819e+006	-9.75411e+006	-3.23269e+007	1.04090e+000	9668190	9754110	32326900	146660			99.4	0.5	101	-922.811	1738	-9.44391e+006	-9.73321e+006	-3.24657e+007	1.04090e+000	9443910	9733210	32465700	147583
1739	-9.67381e+006	-9.76178e+006	-3.23526e+007	1.07649e+000	9673810	9761780	32352600	151913			100	0.5	101	-1161.65	1739	-9.46139e+006	-9.74894e+006	-3.25125e+007	1.07649e+000	9461390	9748940	32512500	153075
1740	-9.66040e+006	-9.73505e+006	-3.22568e+007	1.38691e+000	9660400	9735050	32256800	194587			97.6	0.5	102	-429.799	1740	-9.42825e+006	-9.69574e+006	-3.23282e+007	1.38691e+000	9428250	9695740	32328200	195016
1741	-9.66005e+006	-9.72220e+006	-3.22046e+007	1.72303e+000	9660050	9722200	32204600	240995			96	0.5	103	323.195	1741	-9.43244e+006	-9.66927e+006	-3.22159e+007	1.72303e+000	9432440	9669270	32215900	240672
1742	-9.66706e+006	-9.71346e+006	-3.21619e+007	1.66765e+000	9667060	9713460	32161900	232672			94.1	0.5	104	1282.9	1742	-9.44796e+006	-9.64522e+006	-3.21021e+007	1.66765e+000	9447960	9645220	32102100	231389
1743	-9.69436e+006	-9.70601e+006	-3.21041e+007	2.08465e+000	9694360	9706010	32104100	289924			90.4	0.5	103	4360.13	1743	-9.49164e+006	-9.60207e+006	-3.18820e+007	2.08465e+000	9491640	9602070	31882000	285564
1744	-9.68038e+006	-9.70523e+006	-3.21149e+007	1.94375e+000	9680380	9705230	32114900	270468			92	0.5	104	2962.93	1744	-9.47836e+006	-9.61824e+006	-3.19614e+007	1.94375e+000	9478360	9618240	31961400	267505
1745	-9.69559e+006	-9.71951e+006	-3.20364e+007	2.13216e+000	9695590	9719510	32036400	295405			88.4	0.5	103	6637.82	1745	-9.56498e+006	-9.57109e+006	-3.16821e+007	2.13216e+000	9564980	9571090	31682100	288767
1746	-9.68466e+006	-9.74976e+006	-3.19615e+007	2.16283e+000	9684660	9749760	31961500	298401			86.4	0.5	104	9106.08	1746	-9.54022e+006	-9.65928e+006	-3.14616e+007	2.16283e+000	9540220	9659280	31461600	289295
1747	-9.67413e+006	-9.78013e+006	-3.18880e+007	2.08539e+000	9674130	9780130	31888000	286536			84.4	0.5	104	10943.6	1747	-9.51243e+006	-9.76047e+006	-3.12469e+007	2.08539e+000	9512430	9760470	31246900	275592
1748	-9.66448e+006	-9.80387e+006	-3.18249e+007	1.97521e+000	9664480	9803870	31824900	270434			82.6	0.5	105	11844.9	1748	-9.49290e+006	-9.84949e+006	-3.10780e+007	1.97521e+000	9492900	9849490	31078000	258589
1749	-9.66234e+006	-9.83181e+006	-3.17882e+007	1.85600e+000	9662340	9831810	31788200	253622			81	0.5	105	12549	1749	-9.47618e+006	-9.92261e+006	-3.09366e+007	1.85600e+000	9476180	9922610	30936600	241073
1750	-9.65765e+006	-9.87388e+006	-3.17270e+007	1.66661e+000	9657650	9873880	31727000	227001			78	0.5	104	13175.9	1750	-9.45052e+006	-1.00387e+007	-3.07156e+007	1.66661e+000	9450520	10038700	30715600	213825
1751	-9.65611e+006	-9.88462e+006	-3.17099e+007	1.56301e+000	9656110	9884620	31709900	212694			76.5	0.5	104	12795.3	1751	-9.44430e+006	-1.00704e+007	-3.06584e+007	1.56301e+000	9444300	10070400	30658400	199898
1752	-9.65885e+006	-9.90781e+006	-3.16979e+007	1.46419e+000	9658850	9907810	31697900	199149			75	0.5	103	12852.7	1752	-9.43137e+006	-1.01082e+007	-3.05678e+007	1.46419e+000	9431370	10108200	30567800	186296
1753	-9.66152e+006	-9.91953e+006	-3.16971e+007	1.32972e+000	9661520	9919530	31697100	180871			73.5	0.5	102	12125.6	1753	-9.42220e+006	-1.01141e+007	-3.05245e+007	1.32972e+000	9422200	10114100	30524500	168746
1754	-9.67334e+006	-9.81672e+006	-3.18483e+007	7.20115e-001	9673340	9816720	31848300	98744.6			67.2	0.5	103	4450.07	1754	-9.48976e+006	-9.83009e+006	-3.10846e+007	7.20115e-001	9489760	9830090	31084600	94294.6
1755	-9.67211e+006	-9.78093e+006	-3.18790e+007	7.00320e-001	9672110	9780930	31879000	96174			65.7	0.5	104	3575.86	1755	-9.51492e+006	-9.76242e+006	-3.12551e+007	7.00320e-001	9514920	9762420	31255100	92598.1
1756	-9.67431e+006	-9.76210e+006	-3.19068e+007	7.72654e-001	9674310	9762100	31906800	106265			64.7	0.5	105	3491.19	1756	-9.52914e+006	-9.71461e+006	-3.13610e+007	7.72654e-001	9529140	9714610	31361000	102774
1757	-9.68315e+006	-9.73158e+006	-3.19735e+007	8.96910e-001	9683150	9731580	31973500	123812			62.6	0.5	104	3088.37	1757	-9.55806e+006	-9.62294e+006	-3.15709e+007	8.96910e-001	9558060	9622940	31570900	120724
1758	-9.67679e+006	-9.74400e+006	-3.19350e+007	7.87597e-001	9676790	9744000	31935000	108485			63.5	0.5	105	3082.51	1758	-9.54434e+006	-9.66905e+006	-3.14687e+007	7.87597e-001	9544340	9669050	31468700	105402
1759	-9.70192e+006	-9.71190e+006	-3.20699e+007	9.63729e-001	9701920	9711900	32069900	133780			61.1	0.5	103	2457.83	1759	-9.52366e+006	-9.58730e+006	-3.17897e+007	9.63729e-001	9523660	9587300	31789700	131322
1760	-9.66848e+006	-9.76273e+006	-3.23618e+007	1.53963e+000	9668480	9762730	32361800	217379			51.1	0.5	100	-2002.06	1760	-9.43901e+006	-9.75271e+006	-3.25503e+007	1.53963e+000	9439010	9752710	32550300	219381
1761	-9.66396e+006	-9.76013e+006	-3.23557e+007	1.59666e+000	9663960	9760130	32355700	225341			52.3	0.5	99.9	-1882.26	1761	-9.41246e+006	-9.74194e+006	-3.25329e+007	1.59666e+000	9412460	9741940	32532900	227223
1762	-9.66155e+006	-9.75599e+006	-3.23412e+007	1.65104e+000	9661550	9755990	32341200	232810			53.5	0.5	100	-1591.23	1762	-9.39384e+006	-9.72818e+006	-3.24952e+007	1.65104e+000	9393840	9728180	32495200	234402
1763	-9.66178e+006	-9.74953e+006	-3.23146e+007	1.75112e+000	9661780	9749530	32314600	246534			54.8	0.5	100	-1056.13	1763	-9.38154e+006	-9.70862e+006	-3.24276e+007	1.75112e+000	9381540	9708620	32427600	247590
1764	-9.66385e+006	-9.74068e+006	-3.22763e+007	1.86399e+000	9663850	9740680	32276300	261833			56.3	0.5	101	-131.997	1764	-9.37486e+006	-9.68243e+006	-3.23272e+007	1.86399e+000	9374860	9682430	32327200	261965
1765	-9.67473e+006	-9.73336e+006	-3.22355e+007	1.79197e+000	9674730	9733360	32235500	251132			57.7	0.5	101	818.065	1765	-9.39872e+006	-9.66241e+006	-3.22216e+007	1.79197e+000	9398720	9662410	32221600	250314
1766	-9.69878e+006	-9.79207e+006	-3.24514e+007	1.24866e+000	9698780	9792070	32451400	177283			47.7	0.5	97.9	-2284.74	1766	-9.54094e+006	-9.81229e+006	-3.26919e+007	1.24866e+000	9540940	9812290	32691900	179567
1767	-9.70874e+006	-9.80632e+006	-3.24997e+007	1.33547e+000	9708740	9806320	32499700	190166			48.1	0.5	96.6	-2743.38	1767	-9.55674e+006	-9.83417e+006	-3.27655e+007	1.33547e+000	9556740	9834170	32765500	192909
1768	-9.84277e+006	-9.91816e+006	-3.28227e+007	1.71941e+000	9842770	9918160	32822700	249821			49.7	0.5	87.7	-5915.89	1768	-9.95663e+006	-1.00404e+007	-3.32086e+007	1.71941e+000	9956630	10040400	33208600	255737
1769	-9.90016e+006	-9.94162e+006	-3.28612e+007	1.80118e+000	9900160	9941620	32861200	262425			48.9	0.5	86	-5889.91	1769	-1.00837e+007	-1.01344e+007	-3.32079e+007	1.80118e+000	10083700	10134400	33207900	268314
1770	-9.95635e+006	-9.96243e+006	-3.28901e+007	1.84673e+000	9956350	9962430	32890100	269651			48.1	0.5	84.3	-5558.27	1770	-1.01187e+007	-1.02966e+007	-3.31887e+007	1.84673e+000	10118700	10296600	33188700	275209
1771	-9.98321e+006	-1.00022e+007	-3.29292e+007	1.73286e+000	9983210	10002200	32929200	253705			48.3	0.5	82.9	-5242.7	1771	-1.01586e+007	-1.04344e+007	-3.32136e+007	1.73286e+000	10158600	10434400	33213600	258948
1772	-1.00072e+007	-1.00439e+007	-3.29855e+007	1.93020e+000	10007200	10043900	32985500	283630			49.9	0.5	81.6	-6705.08	1772	-1.02157e+007	-1.05776e+007	-3.33040e+007	1.93020e+000	10215700	10577600	33304000	290335
1773	-1.00635e+007	-1.01766e+007	-3.30827e+007	1.58677e+000	10063500	10176600	33082700	234766			50.5	0.5	77.4	-5532.83	1773	-1.03175e+007	-1.09384e+007	-3.33592e+007	1.58677e+000	10317500	10938400	33359200	240299
1774	-1.00729e+007	-1.01916e+007	-3.31064e+007	1.42185e+000	10072900	10191600	33106400	210683			49.7	0.5	75.9	-4422.92	1774	-1.03153e+007	-1.09490e+007	-3.33394e+007	1.42185e+000	10315300	10949000	33339400	215106
1775	-1.00800e+007	-1.01934e+007	-3.31334e+007	1.37360e+000	10080000	10193400	33133400	203854			48.9	0.5	74.5	-3915.99	1775	-1.03094e+007	-1.09234e+007	-3.33410e+007	1.37360e+000	10309400	10923400	33341000	207770
1776	-1.00867e+007	-1.01890e+007	-3.31655e+007	1.29085e+000	10086700	10189000	33165500	191920			48.3	0.5	73	-3432.49	1776	-1.03018e+007	-1.08746e+007	-3.33588e+007	1.29085e+000	10301800	10874600	33358800	195352
1777	-1.00926e+007	-1.01798e+007	-3.31988e+007	1.22418e+000	10092600	10179800	33198800	182341			47.7	0.5	71.7	-3063.48	1777	-1.02921e+007	-1.08100e+007	-3.33839e+007	1.22418e+000	10292100	10810000	33383900	185405
1778	-1.01052e+007	-1.01596e+007	-3.32704e+007	9.13891e-001	10105200	10159600	33270400	136660			47.5	0.5	69.3	-2269.89	1778	-1.02839e+007	-1.06894e+007	-3.34711e+007	9.13891e-001	10283900	10689400	33471100	138930
1779	-1.00980e+007	-1.01671e+007	-3.32334e+007	1.06135e+000	10098000	10167100	33233400	158384			47.1	0.5	70.4	-2502.09	1779	-1.02813e+007	-1.07372e+007	-3.34124e+007	1.06135e+000	10281300	10737200	33412400	160886
1780	-1.01208e+007	-1.01285e+007	-3.33652e+007	1.10025e+000	10120800	10128500	33365200	165379			47.1	0.5	66.2	-2684.95	1780	-1.02646e+007	-1.04923e+007	-3.35890e+007	1.10025e+000	10264600	10492300	33589000	168064
1781	-1.01079e+007	-1.01283e+007	-3.34164e+007	1.37765e+000	10107900	10128300	33416400	207645			47.7	0.5	64.7	-3580.01	1781	-1.02598e+007	-1.03901e+007	-3.36717e+007	1.37765e+000	10259800	10390100	33671700	211225
1782	-1.00872e+007	-1.01365e+007	-3.34709e+007	1.50952e+000	10087200	10136500	33470900	228190			48.5	0.5	63.2	-4206.72	1782	-1.02524e+007	-1.02679e+007	-3.37637e+007	1.50952e+000	10252400	10267900	33763700	232397
1783	-1.00635e+007	-1.01431e+007	-3.35214e+007	1.47176e+000	10063500	10143100	33521400	223079			49.6	0.5	61.7	-4422	1783	-1.01376e+007	-1.02429e+007	-3.38552e+007	1.47176e+000	10137600	10242900	33855200	227501
1784	-1.00467e+007	-1.01519e+007	-3.35740e+007	1.50074e+000	10046700	10151900	33574000	228123			50	0.5	59.3	-4193.4	1784	-9.98297e+006	-1.02170e+007	-3.39038e+007	1.50074e+000	9982970	10217000	33903800	232316
1785	-1.00567e+007	-1.01570e+007	-3.35848e+007	1.49598e+000	10056700	10157000	33584800	227559			49	0.5	58.1	-3604.73	1785	-9.97356e+006	-1.02073e+007	-3.38735e+007	1.49598e+000	9973560	10207300	33873500	231164
1786	-1.00713e+007	-1.01684e+007	-3.36171e+007	1.17827e+000	10071300	10168400	33617100	179584			48.2	0.5	55.9	-2319.22	1786	-9.93894e+006	-1.01961e+007	-3.38624e+007	1.17827e+000	9938940	10196100	33862400	181904
1787	-1.00829e+007	-1.01760e+007	-3.36366e+007	1.06668e+000	10082900	10176000	33636600	162774			47.6	0.5	54.7	-1797.12	1787	-9.93774e+006	-1.01931e+007	-3.38513e+007	1.06668e+000	9937740	10193100	33851300	164571
1788	-1.00928e+007	-1.01866e+007	-3.36699e+007	9.48981e-001	10092800	10186600	33669900	145100			48.3	0.5	52.8	-1250.67	1788	-9.89976e+006	-1.01833e+007	-3.38495e+007	9.48981e-001	9899760	10183300	33849500	146351
1789	-1.00930e+007	-1.01839e+007	-3.36587e+007	1.02167e+000	10093000	10183900	33658700	156115			47.4	0.5	53.4	-1421.13	1789	-9.93110e+006	-1.01892e+007	-3.38422e+007	1.02167e+000	9931100	10189200	33842200	157536
1790	-1.00863e+007	-1.01857e+007	-3.36727e+007	1.02350e+000	10086300	10185700	33672700	156510			49.5	0.5	52.6	-1350.38	1790	-9.86473e+006	-1.01765e+007	-3.38565e+007	1.02350e+000	9864730	10176500	33856500	157861
1791	-1.00526e+007	-1.01682e+007	-3.36347e+007	2.43401e+000	10052600	10168200	33634700	371289			55.1	0.5	52.9	-2267.54	1791	-9.68578e+006	-1.01175e+007	-3.37946e+007	2.43401e+000	9685780	10117500	33794600	373556
1792	-1.00783e+007	-1.01693e+007	-3.36135e+007	2.22758e+000	10078300	10169300	33613500	339465			56.8	0.5	51.5	254.12	1792	-9.70551e+006	-1.00882e+007	-3.36549e+007	2.22758e+000	9705510	10088200	33654900	339210
1793	-1.00897e+007	-1.01629e+007	-3.35760e+007	2.12268e+000	10089700	10162900	33576000	322820			58.4	0.5	51.4	1848.72	1793	-9.70966e+006	-1.00590e+007	-3.35316e+007	2.12268e+000	9709660	10059000	33531600	320971
1794	-1.00932e+007	-1.03768e+007	-3.30042e+007	1.56566e+000	10093200	10376800	33004200	231034			70.8	0.5	50.9	17789.3	1794	-9.77580e+006	-1.04597e+007	-3.16240e+007	1.56566e+000	9775800	10459700	31624000	213245
1795	-1.01005e+007	-1.04070e+007	-3.30036e+007	1.56409e+000	10100500	10407000	33003600	230863			72.4	0.5	50.1	18311	1795	-9.78630e+006	-1.05590e+007	-3.15676e+007	1.56409e+000	9786300	10559000	31567600	212552
1796	-1.01167e+007	-1.02130e+007	-3.32637e+007	1.94663e+000	10116700	10213000	33263700	291123			84.5	0.5	51.4	12467	1796	-9.88735e+006	-9.99498e+006	-3.25446e+007	1.94663e+000	9887350	9994980	32544600	278656
1797	-1.01119e+007	-1.02709e+007	-3.31863e+007	1.80389e+000	10111900	10270900	33186300	268723			82.8	0.5	51	14603.3	1797	-9.85483e+006	-1.01616e+007	-3.22450e+007	1.80389e+000	9854830	10161600	32245000	254120
1798	-1.01064e+007	-1.03265e+007	-3.31083e+007	1.76763e+000	10106400	10326500	33108300	262280			81.1	0.5	50.6	17079.3	1798	-9.82413e+006	-1.03252e+007	-3.19560e+007	1.76763e+000	9824130	10325200	31956000	245201
1799	-1.01057e+007	-1.03773e+007	-3.30548e+007	1.93967e+000	10105700	10377300	33054800	287062			79.3	0.5	50.2	20911.5	1799	-9.80848e+006	-1.04711e+007	-3.17462e+007	1.93967e+000	9808480	10471100	31746200	266150
1800	-1.01089e+007	-1.04057e+007	-3.30394e+007	1.86841e+000	10108900	10405700	33039400	276347			77.5	0.5	49.6	21131	1800	-9.80750e+006	-1.05596e+007	-3.16537e+007	1.86841e+000	9807500	10559600	31653700	255216
1801	-1.01093e+007	-1.04194e+007	-3.30271e+007	1.51454e+000	10109300	10419400	33027100	223879			74	0.5	49.4	17633.6	1801	-9.80289e+006	-1.05998e+007	-3.15946e+007	1.51454e+000	9802890	10599800	31594600	206245
1802	-1.01161e+007	-1.04182e+007	-3.30565e+007	1.61650e+000	10116100	10418200	33056500	239352			75.8	0.5	48.9	18377.3	1802	-9.81848e+006	-1.05990e+007	-3.16591e+007	1.61650e+000	9818480	10599000	31659100	220975
1803	-1.01459e+007	-1.01610e+007	-3.35122e+007	1.42912e+000	10145900	10161000	33512200	216659			89.2	0.5	49.9	3527.51	1803	-9.83074e+006	-1.00256e+007	-3.32740e+007	1.42912e+000	9830740	10025600	33274000	213132
1804	-1.01522e+007	-1.01619e+007	-3.34602e+007	1.58722e+000	10152200	10161900	33460200	239948			87.9	0.5	50.1	5304.68	1804	-9.86572e+006	-9.99579e+006	-3.31171e+007	1.58722e+000	9865720	9995790	33117100	234644
1805	-1.01392e+007	-1.01848e+007	-3.33842e+007	1.95257e+000	10139200	10184800	33384200	293960			86.4	0.5	50.3	9175.94	1805	-9.92185e+006	-9.95056e+006	-3.28761e+007	1.95257e+000	9921850	9950560	32876100	284784
1806	-1.01607e+007	-1.01768e+007	-3.35618e+007	1.18497e+000	10160700	10176800	33561800	180178			90.2	0.5	48.6	2647.74	1806	-9.87494e+006	-1.00543e+007	-3.33468e+007	1.18497e+000	9874940	10054300	33346800	177531
1807	-1.01766e+007	-1.01910e+007	-3.36041e+007	1.04119e+000	10176600	10191000	33604100	158720			91	0.5	47.4	2213.91	1807	-9.91886e+006	-1.00775e+007	-3.33978e+007	1.04119e+000	9918860	10077500	33397800	156507
1808	-1.01751e+007	-1.02082e+007	-3.36757e+007	9.58169e-001	10175100	10208200	33675700	146659			93.5	0.5	46.3	1308.24	1808	-9.92126e+006	-1.01170e+007	-3.35570e+007	9.58169e-001	9921260	10117000	33557000	145351
1809	-1.01541e+007	-1.02048e+007	-3.36830e+007	1.01277e+000	10154100	10204800	33683000	155052			94.6	0.5	47.1	772.389	1809	-9.88658e+006	-1.01278e+007	-3.36355e+007	1.01277e+000	9886580	10127800	33635500	154280
1810	-1.01381e+007	-1.02023e+007	-3.36886e+007	1.00633e+000	10138100	10202300	33688600	154094			95.7	0.5	47.9	223.881	1810	-9.86358e+006	-1.01389e+007	-3.37040e+007	1.00633e+000	9863580	10138900	33704000	153870
1811	-1.01464e+007	-1.02118e+007	-3.37192e+007	8.89815e-001	10146400	10211800	33719200	136499			97.4	0.5	47.2	34.2738	1811	-9.89530e+006	-1.01584e+007	-3.37523e+007	8.89815e-001	9895300	10158400	33752300	136465
1812	-1.01620e+007	-1.02216e+007	-3.37436e+007	8.27324e-001	10162000	10221600	33743600	127106			98	0.5	46.1	163.578	1812	-9.92835e+006	-1.01674e+007	-3.37560e+007	8.27324e-001	9928350	10167400	33756000	126943
1813	-1.01759e+007	-1.02305e+007	-3.37660e+007	7.07358e-001	10175900	10230500	33766000	108827			98.6	0.5	45.1	229.977	1813	-9.95573e+006	-1.01756e+007	-3.37619e+007	7.07358e-001	9955730	10175600	33761900	108597
1814	-1.01466e+007	-1.02191e+007	-3.37488e+007	9.24589e-001	10146600	10219100	33748800	142072			102	0.5	47.4	-442.097	1814	-9.94221e+006	-1.01900e+007	-3.38341e+007	9.24589e-001	9942210	10190000	33834100	142515
1815	-1.00640e+007	-1.01589e+007	-3.35854e+007	1.88728e+000	10064000	10158900	33585400	287109			102	0.5	57.6	-4488.43	1815	-1.00056e+007	-1.02135e+007	-3.38669e+007	1.88728e+000	10005600	10213500	33866900	291598
1816	-1.00586e+007	-1.01518e+007	-3.35619e+007	1.91120e+000	10058600	10151800	33561900	290345			101	0.5	59.1	-5126.15	1816	-1.00535e+007	-1.02260e+007	-3.38704e+007	1.91120e+000	10053500	10226000	33870400	295471
1817	-9.67976e+006	-9.76926e+006	-3.23772e+007	1.00667e+000	9679760	9769260	32377200	142275			101	0.5	99.9	-1233.75	1817	-9.47633e+006	-9.76252e+006	-3.25531e+007	1.00667e+000	9476330	9762520	32553100	143509
1818	-9.65969e+006	-9.85588e+006	-3.17533e+007	1.76692e+000	9659690	9855880	31753300	241001			79.5	0.5	104	13127.2	1818	-9.46092e+006	-9.98773e+006	-3.08091e+007	1.76692e+000	9460920	9987730	30809100	227874
1819	-9.66226e+006	-9.90452e+006	-3.17152e+007	1.19783e+000	9662260	9904520	31715200	163084			72.2	0.5	103	10422.5	1819	-9.43187e+006	-1.00773e+007	-3.06007e+007	1.19783e+000	9431870	10077300	30600700	152662
1820	-9.66363e+006	-9.88721e+006	-3.17381e+007	1.12562e+000	9663630	9887210	31738100	153438			71.1	0.5	103	9258.92	1820	-9.44232e+006	-1.00304e+007	-3.06904e+007	1.12562e+000	9442320	10030400	30690400	144179
1821	-9.66616e+006	-9.86919e+006	-3.17664e+007	1.02739e+000	9666160	9869190	31766400	140261			70	0.5	103	7897.34	1821	-9.45541e+006	-9.98061e+006	-3.07937e+007	1.02739e+000	9455410	9980610	30793700	132363
1822	-9.66848e+006	-9.85035e+006	-3.17947e+007	9.88887e-001	9668480	9850350	31794700	135209			69	0.5	103	7080.86	1822	-9.46710e+006	-9.92647e+006	-3.08956e+007	9.88887e-001	9467100	9926470	30895600	128128
1823	-9.67063e+006	-9.83178e+006	-3.18221e+007	8.87595e-001	9670630	9831780	31822100	121537			68	0.5	103	5913.54	1823	-9.47759e+006	-9.87233e+006	-3.09926e+007	8.87595e-001	9477590	9872330	30992600	115623
1824	-9.69920e+006	-9.71065e+006	-3.21182e+007	1.18905e+000	9699200	9710650	32118200	165515			60.1	0.5	102	2305.77	1824	-9.47904e+006	-9.60761e+006	-3.19173e+007	1.18905e+000	9479040	9607610	31917300	163209
1825	-9.68552e+006	-9.72067e+006	-3.21729e+007	1.44076e+000	9685520	9720670	32172900	201182			59	0.5	102	1800.56	1825	-9.43397e+006	-9.63154e+006	-3.20601e+007	1.44076e+000	9433970	9631540	32060100	199381
1826	-9.71984e+006	-9.82103e+006	-3.25487e+007	1.47920e+000	9719840	9821030	32548700	211263			48.4	0.5	95.3	-3400.79	1826	-9.58064e+006	-9.85851e+006	-3.28411e+007	1.47920e+000	9580640	9858510	32841100	214664
1827	-9.73372e+006	-9.83714e+006	-3.26007e+007	1.65632e+000	9733720	9837140	32600700	237314			48.7	0.5	93.9	-4208.31	1827	-9.61568e+006	-9.88591e+006	-3.29180e+007	1.65632e+000	9615680	9885910	32918000	241522
1828	-9.75346e+006	-9.85578e+006	-3.26571e+007	1.81047e+000	9753460	9855780	32657100	260307			49	0.5	92.4	-5090.2	1828	-9.67159e+006	-9.91974e+006	-3.30004e+007	1.81047e+000	9671590	9919740	33000400	265397
1829	-9.77765e+006	-9.87553e+006	-3.27137e+007	1.76820e+000	9777650	9875530	32713700	255130			49.2	0.5	90.8	-5411.26	1829	-9.74608e+006	-9.95700e+006	-3.30782e+007	1.76820e+000	9746080	9957000	33078200	260541
1830	-9.80711e+006	-9.89630e+006	-3.27691e+007	1.74523e+000	9807110	9896300	32769100	252699			49.4	0.5	89.3	-5701.66	1830	-9.84066e+006	-9.99710e+006	-3.31475e+007	1.74523e+000	9840660	9997100	33147500	258401
1831	-1.00265e+007	-1.00900e+007	-3.30181e+007	1.89696e+000	10026500	10090000	33018100	279390			50.1	0.5	80.2	-6621.85	1831	-1.02525e+007	-1.07095e+007	-3.33227e+007	1.89696e+000	10252500	10709500	33322700	286012
1832	-1.00457e+007	-1.01363e+007	-3.30505e+007	1.73863e+000	10045700	10136300	33050500	256660			50.3	0.5	78.8	-6024.1	1832	-1.02866e+007	-1.08345e+007	-3.33370e+007	1.73863e+000	10286600	10834500	33337000	262685
1833	-1.00537e+007	-1.01472e+007	-3.35480e+007	1.53913e+000	10053700	10147200	33548000	233625			49.7	0.5	60.5	-4477.21	1833	-1.00547e+007	-1.02291e+007	-3.38816e+007	1.53913e+000	10054700	10229100	33881600	238103
1834	-1.00797e+007	-1.01836e+007	-3.36705e+007	1.20366e+000	10079700	10183600	33670500	184027			50.7	0.5	52.5	-1580.39	1834	-9.82762e+006	-1.01677e+007	-3.38579e+007	1.20366e+000	9827620	10167700	33857900	185607
1835	-1.00706e+007	-1.01796e+007	-3.36636e+007	1.43781e+000	10070600	10179600	33663600	219722			52	0.5	52.6	-1799.9	1835	-9.78650e+006	-1.01554e+007	-3.38485e+007	1.43781e+000	9786500	10155400	33848500	221522
1836	-1.00619e+007	-1.01754e+007	-3.36551e+007	1.89667e+000	10061900	10175400	33655100	289681			53.5	0.5	52.8	-2265.28	1836	-9.74157e+006	-1.01419e+007	-3.38385e+007	1.89667e+000	9741570	10141900	33838500	291947
1837	-1.01077e+007	-1.01548e+007	-3.35249e+007	2.19264e+000	10107700	10154800	33524900	332540			60.1	0.5	51.3	4142.45	1837	-9.73394e+006	-1.00235e+007	-3.33621e+007	2.19264e+000	9733940	10023500	33362100	328398
1838	-1.01340e+007	-1.01462e+007	-3.34636e+007	1.80616e+000	10134000	10146200	33463600	273032			61.7	0.5	51.1	5621.52	1838	-9.78944e+006	-9.98624e+006	-3.31543e+007	1.80616e+000	9789440	9986240	33154300	267410
1839	-1.01380e+007	-1.01671e+007	-3.33969e+007	1.75984e+000	10138000	10167100	33396900	265095			63.3	0.5	51	7839.08	1839	-9.87343e+006	-9.95006e+006	-3.29224e+007	1.75984e+000	9873430	9950060	32922400	257256
1840	-1.01296e+007	-1.02072e+007	-3.33223e+007	1.61506e+000	10129600	10207200	33322300	242336			64.8	0.5	50.8	9591.29	1840	-9.91261e+006	-9.98200e+006	-3.26609e+007	1.61506e+000	9912610	9982000	32660900	232745
1841	-1.01205e+007	-1.02517e+007	-3.32407e+007	1.58255e+000	10120500	10251700	33240700	236446			66.4	0.5	50.7	11806.7	1841	-9.87484e+006	-1.01051e+007	-3.23834e+007	1.58255e+000	9874840	10105100	32383400	224639
1842	-1.01109e+007	-1.02955e+007	-3.31580e+007	1.54603e+000	10110900	10295500	33158000	229988			67.8	0.5	50.7	13769.2	1842	-9.83852e+006	-1.02294e+007	-3.21106e+007	1.54603e+000	9838520	10229400	32110600	216219
1843	-1.01015e+007	-1.03370e+007	-3.30778e+007	1.57937e+000	10101500	10337000	33077800	233958			69.3	0.5	50.8	16133.6	1843	-9.80549e+006	-1.03509e+007	-3.18542e+007	1.57937e+000	9805490	10350900	31854200	217825
1844	-1.01423e+007	-1.02072e+007	-3.37046e+007	9.52027e-001	10142300	10207200	33704600	145916			96.5	0.5	47.6	124.656	1844	-9.87879e+006	-1.01487e+007	-3.37289e+007	9.52027e-001	9878790	10148700	33728900	145792
1845	-1.01964e+007	-1.02477e+007	-3.38161e+007	2.87696e-001	10196400	10247700	33816100	44395.6			101	0.5	43.3	121.268	1845	-9.99902e+006	-1.01949e+007	-3.37977e+007	2.87696e-001	9999020	10194900	33797700	44274.4
1846	-1.01785e+007	-1.02382e+007	-3.37948e+007	7.72194e-001	10178500	10238200	33794800	118998			101	0.5	44.7	48.5389	1846	-9.98067e+006	-1.01953e+007	-3.38174e+007	7.72194e-001	9980670	10195300	33817400	118950
1847	-1.01634e+007	-1.02294e+007	-3.37743e+007	8.98396e-001	10163400	10229400	33774300	138268			102	0.5	45.9	-187.029	1847	-9.96371e+006	-1.01937e+007	-3.38281e+007	8.98396e-001	9963710	10193700	33828100	138455
1848	-1.01214e+007	-1.02007e+007	-3.36988e+007	1.16842e+000	10121400	10200700	33698800	178991			104	0.5	50.6	-1301.53	1848	-9.97372e+006	-1.02012e+007	-3.38485e+007	1.16842e+000	9973720	10201200	33848500	180293
1849	-1.01316e+007	-1.02081e+007	-3.37189e+007	1.00642e+000	10131600	10208100	33718900	154364			104	0.5	49.6	-940.325	1849	-9.97946e+006	-1.02026e+007	-3.38487e+007	1.00642e+000	9979460	10202600	33848700	155304
1850	-1.01416e+007	-1.02152e+007	-3.37378e+007	9.29499e-001	10141600	10215200	33737800	142732			105	0.5	48.5	-725.196	1850	-9.98585e+006	-1.02046e+007	-3.38505e+007	9.29499e-001	9985850	10204600	33850500	143457
1851	-1.01517e+007	-1.02225e+007	-3.37577e+007	8.65213e-001	10151700	10222500	33757700	133022			105	0.5	47.5	-539.094	1851	-9.99135e+006	-1.02066e+007	-3.38531e+007	8.65213e-001	9991350	10206600	33853100	133561
1852	-1.00922e+007	-1.01758e+007	-3.36263e+007	1.71725e+000	10092200	10175800	33626300	261917			104	0.5	54.6	-2941.27	1852	-1.00024e+007	-1.02052e+007	-3.38362e+007	1.71725e+000	10002400	10205200	33836200	264858
1853	-1.01030e+007	-1.01845e+007	-3.36511e+007	1.60501e+000	10103000	10184500	33651100	245167			104	0.5	53.2	-2367.73	1853	-9.99510e+006	-1.02035e+007	-3.38364e+007	1.60501e+000	9995100	10203500	33836400	247535
1854	-1.01152e+007	-1.01933e+007	-3.36749e+007	1.43486e+000	10115200	10193300	33674900	219497			105	0.5	51.9	-1808.84	1854	-9.99509e+006	-1.02037e+007	-3.38374e+007	1.43486e+000	9995090	10203700	33837400	221306
1855	-1.00818e+007	-1.01668e+007	-3.36001e+007	1.87877e+000	10081800	10166800	33600100	286099			103	0.5	56.1	-3685.14	1855	-1.00181e+007	-1.02087e+007	-3.38347e+007	1.87877e+000	10018100	10208700	33834700	289784
1856	-1.00944e+007	-1.01332e+007	-3.34498e+007	1.98975e+000	10094400	10133200	33449800	300442			101	0.5	64.2	-5971.54	1856	-1.02765e+007	-1.03792e+007	-3.37508e+007	1.98975e+000	10276500	10379200	33750800	306413
1857	-1.00801e+007	-1.01381e+007	-3.34841e+007	2.00697e+000	10080100	10138100	33484100	303599			101	0.5	62.6	-5723.14	1857	-1.02571e+007	-1.02676e+007	-3.37832e+007	2.00697e+000	10257100	10267600	33783200	309322
1858	-1.00727e+007	-1.01441e+007	-3.35163e+007	2.01349e+000	10072700	10144100	33516300	305126			102	0.5	60.9	-5396.06	1858	-1.01737e+007	-1.02404e+007	-3.38089e+007	2.01349e+000	10173700	10240400	33808900	310522
1859	-1.01234e+007	-1.01242e+007	-3.33841e+007	2.01943e+000	10123400	10124200	33384100	303856			102	0.5	66.1	-5530.28	1859	-1.02846e+007	-1.05279e+007	-3.36355e+007	2.01943e+000	10284600	10527900	33635500	309386
1860	-1.01065e+007	-1.01662e+007	-3.32691e+007	1.93470e+000	10106500	10166200	33269100	289304			102	0.5	69.6	-4973.34	1860	-1.02993e+007	-1.07537e+007	-3.34697e+007	1.93470e+000	10299300	10753700	33469700	294278
1861	-1.01126e+007	-1.01474e+007	-3.33127e+007	2.04707e+000	10112600	10147400	33312700	306823			103	0.5	68	-5057.35	1861	-1.02853e+007	-1.06493e+007	-3.35167e+007	2.04707e+000	10285300	10649300	33516700	311880
1862	-1.00644e+007	-1.01738e+007	-3.30894e+007	1.83178e+000	10064400	10173800	33089400	271114			101	0.5	76.3	-5133.77	1862	-1.02890e+007	-1.08858e+007	-3.32952e+007	1.83178e+000	10289000	10885800	33295200	276247
1863	-1.00754e+007	-1.01840e+007	-3.31239e+007	1.93951e+000	10075400	10184000	33123900	287657			102	0.5	74.7	-5100.72	1863	-1.02952e+007	-1.08973e+007	-3.33090e+007	1.93951e+000	10295200	10897300	33309000	292758
1864	-1.00845e+007	-1.01828e+007	-3.31624e+007	2.05028e+000	10084500	10182800	33162400	304758			102	0.5	73.1	-5030.12	1864	-1.02931e+007	-1.08655e+007	-3.33324e+007	2.05028e+000	10293100	10865500	33332400	309788
1865	-1.00923e+007	-1.01749e+007	-3.32024e+007	2.11703e+000	10092300	10174900	33202400	315382			103	0.5	71.5	-4942.49	1865	-1.02874e+007	-1.08071e+007	-3.33677e+007	2.11703e+000	10287400	10807100	33367700	320325
1866	-1.00411e+007	-1.01313e+007	-3.30366e+007	1.78033e+000	10041100	10131300	33036600	262593			102	0.5	78.2	-4859.06	1866	-1.02485e+007	-1.07671e+007	-3.32486e+007	1.78033e+000	10248500	10767100	33248600	267452
1867	-1.00165e+007	-1.00801e+007	-3.29874e+007	1.69721e+000	10016500	10080100	32987400	249504			102	0.5	80.1	-4563.33	1867	-1.02033e+007	-1.06179e+007	-3.32130e+007	1.69721e+000	10203300	10617900	33213000	254067
1868	-9.99121e+006	-1.00271e+007	-3.29369e+007	1.60064e+000	9991210	10027100	32936900	234505			103	0.5	81.9	-4201.8	1868	-1.01553e+007	-1.04609e+007	-3.31739e+007	1.60064e+000	10155300	10460900	33173900	238707
1869	-9.76125e+006	-9.86517e+006	-3.26877e+007	2.64246e+000	9761250	9865170	32687700	380638			101	0.5	91.8	-7394.43	1869	-9.66239e+006	-9.92512e+006	-3.30316e+007	2.64246e+000	9662390	9925120	33031600	388033
1870	-9.80155e+006	-9.88932e+006	-3.27461e+007	2.74711e+000	9801550	9889320	32746100	397211			101	0.5	89.9	-8031.41	1870	-9.78296e+006	-9.96951e+006	-3.30924e+007	2.74711e+000	9782960	9969510	33092400	405243
1871	-9.85514e+006	-9.91563e+006	-3.28000e+007	2.36668e+000	9855140	9915630	32800000	343448			102	0.5	87.9	-6845.83	1871	-9.94921e+006	-1.00182e+007	-3.31252e+007	2.36668e+000	9949210	10018200	33125200	350294
1872	-9.91457e+006	-9.94256e+006	-3.28507e+007	2.01117e+000	9914570	9942560	32850700	292878			102	0.5	85.9	-5853.89	1872	-1.00708e+007	-1.01309e+007	-3.31583e+007	2.01117e+000	10070800	10130900	33158300	298732
1873	-9.96371e+006	-9.96563e+006	-3.28861e+007	1.86392e+000	9963710	9965630	32886100	272120			103	0.5	84	-4899.41	1873	-1.01030e+007	-1.02758e+007	-3.31450e+007	1.86392e+000	10103000	10275800	33145000	277019
1874	-9.71381e+006	-9.81317e+006	-3.25226e+007	1.33880e+000	9713810	9813170	32522600	190906			102	0.5	96.1	-2590.22	1874	-9.54528e+006	-9.83407e+006	-3.27765e+007	1.33880e+000	9545280	9834070	32776500	193497
1875	-9.72813e+006	-9.82823e+006	-3.25699e+007	1.46098e+000	9728130	9828230	32569900	208937			102	0.5	94.8	-3158	1875	-9.58029e+006	-9.85993e+006	-3.28472e+007	1.46098e+000	9580290	9859930	32847200	212095
1876	-9.74527e+006	-9.84420e+006	-3.26180e+007	1.53633e+000	9745270	9844200	32618000	220369			102	0.5	93.5	-3655.8	1876	-9.62624e+006	-9.88809e+006	-3.29164e+007	1.53633e+000	9626240	9888090	32916400	224024
1877	-9.69966e+006	-9.78821e+006	-3.24348e+007	1.09288e+000	9699660	9788210	32434800	155014			103	0.5	98.5	-1666.65	1877	-9.53198e+006	-9.79759e+006	-3.26408e+007	1.09288e+000	9531980	9797590	32640800	156681
1878	-9.70946e+006	-9.80061e+006	-3.24757e+007	1.18503e+000	9709460	9800610	32475700	168506			103	0.5	97.4	-2000.6	1878	-9.54979e+006	-9.81634e+006	-3.26996e+007	1.18503e+000	9549790	9816340	32699600	170507
1879	-9.68671e+006	-9.77414e+006	-3.23902e+007	1.16470e+000	9686710	9774140	32390200	164747			103	0.5	99.7	-1530.83	1879	-9.50559e+006	-9.77464e+006	-3.25734e+007	1.16470e+000	9505590	9774640	32573400	166278
1880	-9.66298e+006	-9.74130e+006	-3.22797e+007	1.19279e+000	9662980	9741300	32279700	167583			98.9	0.5	102	-707.703	1880	-9.44048e+006	-9.71224e+006	-3.23835e+007	1.19279e+000	9440480	9712240	32383500	168291
1881	-9.66670e+006	-9.74743e+006	-3.23011e+007	1.19175e+000	9666700	9747430	32301100	167655			100	0.5	102	-949.941	1881	-9.45483e+006	-9.72654e+006	-3.24276e+007	1.19175e+000	9454830	9726540	32427600	168605
1882	-9.67181e+006	-9.75460e+006	-3.23252e+007	1.19244e+000	9671810	9754600	32325200	168000			101	0.5	101	-1170.38	1882	-9.47156e+006	-9.74149e+006	-3.24719e+007	1.19244e+000	9471560	9741490	32471900	169170
1883	-9.65905e+006	-9.72892e+006	-3.22330e+007	1.21217e+000	9659050	9728920	32233000	169828			98.2	0.5	103	-365.139	1883	-9.44176e+006	-9.69245e+006	-3.23013e+007	1.21217e+000	9441760	9692450	32301300	170193
1884	-9.65930e+006	-9.72210e+006	-3.22049e+007	1.32538e+000	9659300	9722100	32204900	185379			97.4	0.5	104	-102.495	1884	-9.44731e+006	-9.68021e+006	-3.22457e+007	1.32538e+000	9447310	9680210	32245700	185482
1885	-9.66120e+006	-9.71256e+006	-3.21640e+007	1.60816e+000	9661200	9712560	32164000	224388			95.6	0.5	104	726.787	1885	-9.45070e+006	-9.65544e+006	-3.21411e+007	1.60816e+000	9450700	9655440	32141100	223661
1886	-9.66920e+006	-9.70373e+006	-3.21199e+007	1.77427e+000	9669200	9703730	32119900	246934			93.6	0.5	105	1924.2	1886	-9.47002e+006	-9.63033e+006	-3.20191e+007	1.77427e+000	9470020	9630330	32019100	245009
1887	-9.69553e+006	-9.69841e+006	-3.20572e+007	2.07847e+000	9695530	9698410	32057200	288268			90.1	0.5	104	4960.04	1887	-9.52918e+006	-9.58969e+006	-3.17939e+007	2.07847e+000	9529180	9589690	31793900	283308
1888	-9.68290e+006	-9.69488e+006	-3.20701e+007	1.98223e+000	9682900	9694880	32070100	275093			91.7	0.5	105	3587.11	1888	-9.50779e+006	-9.60498e+006	-3.18778e+007	1.98223e+000	9507790	9604980	31877800	271505
1889	-9.68556e+006	-9.72247e+006	-3.19924e+007	2.20581e+000	9685560	9722470	31992400	304815			88.1	0.5	105	7405.39	1889	-9.56071e+006	-9.60226e+006	-3.16024e+007	2.20581e+000	9560710	9602260	31602400	297410
1890	-9.67573e+006	-9.74987e+006	-3.19249e+007	2.12205e+000	9675730	9749870	31924900	292134			86.1	0.5	105	9197.96	1890	-9.53362e+006	-9.68973e+006	-3.14042e+007	2.12205e+000	9533620	9689730	31404200	282936
1891	-9.66623e+006	-9.77530e+006	-3.18606e+007	2.03366e+000	9666230	9775300	31860600	278957			84.2	0.5	106	10517.6	1891	-9.51146e+006	-9.77885e+006	-3.12245e+007	2.03366e+000	9511460	9778850	31224500	268439
1892	-9.65717e+006	-9.79417e+006	-3.18047e+007	1.88414e+000	9657170	9794170	31804700	257629			82.4	0.5	106	10910.8	1892	-9.49481e+006	-9.85476e+006	-3.10805e+007	1.88414e+000	9494810	9854760	31080500	246718
1893	-9.65573e+006	-9.81839e+006	-3.17746e+007	1.77745e+000	9655730	9818390	31774600	242659			80.9	0.5	106	11468.5	1893	-9.48061e+006	-9.91714e+006	-3.09601e+007	1.77745e+000	9480610	9917140	30960100	231190
1894	-9.65278e+006	-9.85535e+006	-3.17256e+007	1.59462e+000	9652780	9855350	31725600	217137			77.9	0.5	105	11857.8	1894	-9.45956e+006	-1.00170e+007	-3.07743e+007	1.59462e+000	9459560	10017000	30774300	205279
1895	-9.65153e+006	-9.86459e+006	-3.17112e+007	1.54926e+000	9651530	9864590	31711200	210797			76.5	0.5	105	11919.7	1895	-9.45367e+006	-1.00436e+007	-3.07236e+007	1.54926e+000	9453670	10043600	30723600	198878
1896	-9.65502e+006	-9.88664e+006	-3.17034e+007	1.40892e+000	9655020	9886640	31703400	191654			75.1	0.5	104	11600.5	1896	-9.44299e+006	-1.00792e+007	-3.06444e+007	1.40892e+000	9442990	10079200	30644400	180054
[truncated: 15,355 more rows]
