# Supplementary material for: Energy release induced rockbursts based on butterfly-shaped plastic zones in roadways of coal reservoirs
Source: PLoS One. 2021 Jul 28;16(7):e0255044. doi: 10.1371/journal.pone.0255044 (PMC8318283; doi:10.1371/journal.pone.0255044)
Supplement: S1 Data — (ZIP) [file pone.0255044.s001.zip › numerical simulation/Calculation/numerical simulation ennergy25.xlsx]

## Sheet: s1
									0.142
									3650000000
1	-9.68578e+006	-9.81727e+006	-3.38985e+007	5.46877e-001	9685780	9817270	33898500	84244.3	3.68574e+09	3.19885e+07	66.5	0.5	100	5667.07	1	-9.35752e+006	-9.65713e+006	-3.27171e+007	5.46877e-001	9357520	9657130	32717100	78577.3	3.65375e+09
2	-9.69233e+006	-9.79759e+006	-3.39450e+007	8.10346e-001	9692330	9797590	33945000	125142			65.8	0.5	99.6	7869.57	2	-9.36790e+006	-9.56398e+006	-3.28527e+007	8.10346e-001	9367900	9563980	32852700	117272
3	-1.01448e+007	-1.01518e+007	-3.54756e+007	1.52520e+000	10144800	10151800	35475600	257144			27.7	0.5	57.7	-724	3	-1.02097e+007	-1.03595e+007	-3.54974e+007	1.52520e+000	10209700	10359500	35497400	257868
4	-1.01503e+007	-1.01620e+007	-3.55117e+007	1.51382e+000	10150300	10162000	35511700	255737			28.2	0.5	56.5	-839.951	4	-1.02167e+007	-1.03397e+007	-3.55458e+007	1.51382e+000	10216700	10339700	35545800	256577
5	-1.01403e+007	-1.01406e+007	-3.54328e+007	9.50241e-001	10140300	10140600	35432800	159830			27.9	0.5	59.4	-442.045	5	-1.02055e+007	-1.03914e+007	-3.54484e+007	9.50241e-001	10205500	10391400	35448400	160272
6	-1.01404e+007	-1.01420e+007	-3.54400e+007	1.26163e+000	10140400	10142000	35440000	212288			27.2	0.5	59	-534.226	6	-1.02044e+007	-1.03832e+007	-3.54522e+007	1.26163e+000	10204400	10383200	35452200	212822
7	-1.01322e+007	-1.01348e+007	-3.54053e+007	1.17579e+000	10132200	10134800	35405300	197462			26.7	0.5	60.2	-436.386	7	-1.01985e+007	-1.04033e+007	-3.54081e+007	1.17579e+000	10198500	10403300	35408100	197898
8	-1.01315e+007	-1.01352e+007	-3.54023e+007	8.25420e-001	10131500	10135200	35402300	138599			27.6	0.5	60.4	-356.256	8	-1.02009e+007	-1.04106e+007	-3.54107e+007	8.25420e-001	10200900	10410600	35410700	138955
9	-1.01353e+007	-1.01386e+007	-3.54143e+007	9.74410e-001	10135300	10138600	35414300	163727			28.4	0.5	60.1	-488.212	9	-1.02057e+007	-1.04096e+007	-3.54309e+007	9.74410e-001	10205700	10409600	35430900	164215
10	-1.01225e+007	-1.01305e+007	-3.53701e+007	1.24063e+000	10122500	10130500	35370100	207945			26.5	0.5	61.5	-438.179	10	-1.01935e+007	-1.04232e+007	-3.53674e+007	1.24063e+000	10193500	10423200	35367400	208383
11	-1.01230e+007	-1.01306e+007	-3.53723e+007	1.21709e+000	10123000	10130600	35372300	204024			27.5	0.5	61.5	-506.05	11	-1.01966e+007	-1.04278e+007	-3.53758e+007	1.21709e+000	10196600	10427800	35375800	204530
12	-1.01263e+007	-1.01323e+007	-3.53838e+007	1.26607e+000	10126300	10132300	35383800	212370			28.5	0.5	61.2	-624.593	12	-1.02013e+007	-1.04267e+007	-3.53962e+007	1.26607e+000	10201300	10426700	35396200	212995
13	-1.02413e+007	-1.02797e+007	-3.57064e+007	9.78581e-001	10241300	10279700	35706400	167231			90.3	0.5	41.1	4865.67	13	-1.00673e+007	-1.00844e+007	-3.51909e+007	9.78581e-001	10067300	10084400	35190900	162366
14	-1.02363e+007	-1.02641e+007	-3.57016e+007	1.33591e+000	10236300	10264100	35701600	228210			90.8	0.5	41.9	6017.64	14	-1.00379e+007	-1.00684e+007	-3.52415e+007	1.33591e+000	10037900	10068400	35241500	222192
15	-1.02502e+007	-1.02760e+007	-3.57466e+007	1.25342e+000	10250200	10276000	35746600	214659			91.5	0.5	40.6	5389.02	15	-1.00667e+007	-1.00915e+007	-3.53073e+007	1.25342e+000	10066700	10091500	35307300	209270
16	-1.02526e+007	-1.02878e+007	-3.57446e+007	9.02321e-001	10252600	10287800	35744600	154527			90.8	0.5	40.1	4263.93	16	-1.00878e+007	-1.01037e+007	-3.52552e+007	9.02321e-001	10087800	10103700	35255200	150263
17	-1.02515e+007	-1.02964e+007	-3.57315e+007	1.15821e+000	10251500	10296400	35731500	198222			90.1	0.5	40	5987.98	17	-1.00780e+007	-1.01278e+007	-3.51910e+007	1.15821e+000	10078000	10127800	35191000	192234
18	-1.00593e+007	-1.01748e+007	-3.56550e+007	9.94738e-001	10059300	10174800	35655000	169247			49.8	0.5	54.2	-3112.05	18	-9.82022e+006	-1.02062e+007	-3.60224e+007	9.94738e-001	9820220	10206200	36022400	172359
19	-1.00559e+007	-1.01704e+007	-3.56406e+007	7.78006e-001	10055900	10170400	35640600	132265			49.5	0.5	55.1	-2592.63	19	-9.86392e+006	-1.02173e+007	-3.60242e+007	7.78006e-001	9863920	10217300	36024200	134857
20	-1.00675e+007	-1.01766e+007	-3.56542e+007	6.41643e-001	10067500	10176600	35654200	109172			48.9	0.5	54.2	-1935.34	20	-9.86791e+006	-1.02135e+007	-3.60048e+007	6.41643e-001	9867910	10213500	36004800	111107
21	-9.60884e+006	-1.03318e+007	-3.30696e+007	2.47317e+000	9608840	10331800	33069600	364946			75.8	0.5	91.7	65431.9	21	-8.80361e+006	-1.03157e+007	-2.97947e+007	2.47317e+000	8803610	10315700	29794700	299514
22	-9.56381e+006	-1.03046e+007	-3.29127e+007	1.81275e+000	9563810	10304600	32912700	265008			74.1	0.5	91.4	51616.9	22	-8.67875e+006	-1.02371e+007	-2.93630e+007	1.81275e+000	8678750	10237100	29363000	213391
23	-1.02628e+007	-1.02881e+007	-3.57858e+007	1.30215e+000	10262800	10288100	35785800	223496			91.9	0.5	39.3	5527.24	23	-1.01003e+007	-1.01102e+007	-3.53501e+007	1.30215e+000	10100300	10110200	35350100	217969
24	-1.02653e+007	-1.03016e+007	-3.57828e+007	1.10826e+000	10265300	10301600	35782800	190206			91.1	0.5	38.8	5218.28	24	-1.01050e+007	-1.01359e+007	-3.52933e+007	1.10826e+000	10105000	10135900	35293300	184988
25	-1.02636e+007	-1.03109e+007	-3.57665e+007	1.44487e+000	10263600	10310900	35766500	247776			90.1	0.5	38.8	7546.22	25	-1.00937e+007	-1.01652e+007	-3.52176e+007	1.44487e+000	10093700	10165200	35217600	240230
26	-1.02757e+007	-1.03034e+007	-3.58233e+007	1.37164e+000	10275700	10303400	35823300	235926			92.2	0.5	37.9	5872.49	26	-1.01266e+007	-1.01361e+007	-3.53813e+007	1.37164e+000	10126600	10136100	35381300	230054
27	-1.02774e+007	-1.03154e+007	-3.58182e+007	1.31014e+000	10277400	10315400	35818200	225306			91.3	0.5	37.5	6217.49	27	-1.01207e+007	-1.01712e+007	-3.53222e+007	1.31014e+000	10120700	10171200	35322200	219089
28	-1.02761e+007	-1.03251e+007	-3.58032e+007	1.54902e+000	10276100	10325100	35803200	266191			90.2	0.5	37.4	8126.61	28	-1.01102e+007	-1.02011e+007	-3.52493e+007	1.54902e+000	10110200	10201100	35249300	258064
29	-1.02882e+007	-1.03186e+007	-3.58592e+007	1.41782e+000	10288200	10318600	35859200	244369			92.4	0.5	36.6	6136	29	-1.01420e+007	-1.01704e+007	-3.54100e+007	1.41782e+000	10142000	10170400	35410000	238233
30	-1.02898e+007	-1.03300e+007	-3.58542e+007	1.40413e+000	10289800	10330000	35854200	241965			91.4	0.5	36.2	6735.01	30	-1.01361e+007	-1.02057e+007	-3.53504e+007	1.40413e+000	10136100	10205700	35350400	235230
31	-1.02894e+007	-1.03400e+007	-3.58426e+007	1.50258e+000	10289400	10340000	35842600	258788			90.3	0.5	36	7890.97	31	-1.01281e+007	-1.02378e+007	-3.52857e+007	1.50258e+000	10128100	10237800	35285700	250897
32	-1.01393e+007	-1.01407e+007	-3.54357e+007	1.31264e+000	10139300	10140700	35435700	220817			29.2	0.5	59.4	-745.975	32	-1.02090e+007	-1.03920e+007	-3.54623e+007	1.31264e+000	10209000	10392000	35462300	221563
33	-1.01323e+007	-1.01361e+007	-3.54045e+007	1.58223e+000	10132300	10136100	35404500	265710			29.6	0.5	60.6	-927.218	33	-1.02080e+007	-1.04216e+007	-3.54283e+007	1.58223e+000	10208000	10421600	35428300	266638
34	-1.01434e+007	-1.01486e+007	-3.54640e+007	1.44726e+000	10143400	10148600	35464000	243847			28.6	0.5	58.3	-788.413	34	-1.02114e+007	-1.03724e+007	-3.54914e+007	1.44726e+000	10211400	10372400	35491400	244635
35	-9.70221e+006	-9.77855e+006	-3.40044e+007	1.10337e+000	9702210	9778550	34004400	170943			65.1	0.5	98.9	9771.56	35	-9.38595e+006	-9.46494e+006	-3.30255e+007	1.10337e+000	9385950	9464940	33025500	161172
36	-1.00507e+007	-1.01648e+007	-3.56230e+007	1.02078e+000	10050700	10164800	35623000	173365			49.4	0.5	56	-3588.86	36	-9.90969e+006	-1.02275e+007	-3.60201e+007	1.02078e+000	9909690	10227500	36020100	176954
37	-1.00501e+007	-1.01622e+007	-3.56129e+007	1.49883e+000	10050100	10162200	35612900	254415			49.3	0.5	57	-5723.6	37	-9.96863e+006	-1.02456e+007	-3.60351e+007	1.49883e+000	9968630	10245600	36035100	260139
38	-1.00440e+007	-1.01674e+007	-3.56401e+007	1.01870e+000	10044000	10167400	35640100	173165			50.3	0.5	55.5	-3700.15	38	-9.82934e+006	-1.02172e+007	-3.60585e+007	1.01870e+000	9829340	10217200	36058500	176865
39	-1.00480e+007	-1.01711e+007	-3.56512e+007	1.10811e+000	10048000	10171100	35651200	188482			50.8	0.5	54.5	-3699.62	39	-9.77465e+006	-1.02006e+007	-3.60452e+007	1.10811e+000	9774650	10200600	36045200	192182
40	-1.00570e+007	-1.01759e+007	-3.56619e+007	1.05659e+000	10057000	10175900	35661900	179835			50.9	0.5	53.5	-3149.21	40	-9.74728e+006	-1.01882e+007	-3.60219e+007	1.05659e+000	9747280	10188200	36021900	182984
41	-1.00672e+007	-1.01790e+007	-3.56643e+007	8.26689e-001	10067200	10179000	35664300	140733			49.8	0.5	53.4	-2352.95	41	-9.80210e+006	-1.01974e+007	-3.60046e+007	8.26689e-001	9802100	10197400	36004600	143086
42	-1.00742e+007	-1.01803e+007	-3.56627e+007	6.39677e-001	10074200	10180300	35662700	108893			48.8	0.5	53.5	-1765.85	42	-9.85147e+006	-1.02056e+007	-3.59887e+007	6.39677e-001	9851470	10205600	35988700	110659
43	-9.58317e+006	-1.02503e+007	-3.30461e+007	1.15420e+000	9583170	10250300	33046100	169954			72.8	0.5	91.2	31641.5	43	-8.71737e+006	-1.00844e+007	-2.96735e+007	1.15420e+000	8717370	10084400	29673500	138313
44	-9.55753e+006	-1.03202e+007	-3.28714e+007	1.51332e+000	9557530	10320200	32871400	220738			73	0.5	90	44771.3	44	-8.60860e+006	-1.01183e+007	-2.91951e+007	1.51332e+000	8608600	10118300	29195100	175966
45	-9.56453e+006	-1.01939e+007	-3.30263e+007	1.10479e+000	9564530	10193900	33026300	162407			72	0.5	90.2	31585.5	45	-8.62042e+006	-9.82643e+006	-2.95353e+007	1.10479e+000	8620420	9826430	29535300	130821
46	-9.61029e+006	-1.01529e+007	-3.32544e+007	1.17270e+000	9610290	10152900	33254400	174609			71.5	0.5	90.6	30551.3	46	-8.75239e+006	-9.77857e+006	-3.01225e+007	1.17270e+000	8752390	9778570	30122500	144058
47	-9.56120e+006	-1.01815e+007	-3.30252e+007	1.46507e+000	9561200	10181500	33025200	215331			71.5	0.5	88.8	43805.3	47	-8.53995e+006	-9.63999e+006	-2.93928e+007	1.46507e+000	8539950	9639990	29392800	171525
48	-9.60636e+006	-1.00769e+007	-3.33143e+007	1.16900e+000	9606360	10076900	33314300	174541			70.7	0.5	89.2	31835.4	48	-8.65624e+006	-9.42408e+006	-3.00840e+007	1.16900e+000	8656240	9424080	30084000	142706
49	-9.61516e+006	-9.99907e+006	-3.34281e+007	1.30674e+000	9615160	9999070	33428100	196254			70.2	0.5	89.8	32984	49	-8.71871e+006	-9.28991e+006	-3.04735e+007	1.30674e+000	8718710	9289910	30473500	163270
50	-9.60238e+006	-9.88053e+006	-3.34944e+007	1.48393e+000	9602380	9880530	33494400	223490			70.1	0.5	87.7	41453.2	50	-8.54555e+006	-8.79929e+006	-3.02564e+007	1.48393e+000	8545550	8799290	30256400	182037
51	-9.63715e+006	-9.80479e+006	-3.37123e+007	1.39921e+000	9637150	9804790	33712300	213245			69.4	0.5	88.2	34269.8	51	-8.64251e+006	-8.67440e+006	-3.09398e+007	1.39921e+000	8642510	8674400	30939800	178976
52	-9.65617e+006	-9.77713e+006	-3.38177e+007	1.43143e+000	9656170	9777130	33817700	219424			69	0.5	89	31454.8	52	-8.58630e+006	-8.76561e+006	-3.13688e+007	1.43143e+000	8586300	8765610	31368800	187969
53	-1.01551e+007	-1.01723e+007	-3.55488e+007	8.32617e-001	10155100	10172300	35548800	140947			29.4	0.5	55.2	-533.172	53	-1.02227e+007	-1.03138e+007	-3.55965e+007	8.32617e-001	10222700	10313800	35596500	141480
54	-1.01502e+007	-1.01637e+007	-3.55188e+007	1.41327e+000	10150200	10163700	35518800	238843			29.4	0.5	56.3	-880.458	54	-1.02183e+007	-1.03305e+007	-3.55616e+007	1.41327e+000	10218300	10330500	35561600	239723
55	-1.01522e+007	-1.01701e+007	-3.55431e+007	1.28028e+000	10152200	10170100	35543100	216657			30.5	0.5	55.5	-920.06	55	-1.02227e+007	-1.03110e+007	-3.55993e+007	1.28028e+000	10222700	10311000	35599300	217577
56	-1.01561e+007	-1.01770e+007	-3.55674e+007	1.04080e+000	10156100	10177000	35567400	176368			30.3	0.5	54.6	-721.168	56	-1.02250e+007	-1.02960e+007	-3.56234e+007	1.04080e+000	10225000	10296000	35623400	177089
57	-1.01591e+007	-1.01811e+007	-3.55810e+007	1.03409e+000	10159100	10181100	35581000	175364			29.9	0.5	54	-644.713	57	-1.02242e+007	-1.02850e+007	-3.56314e+007	1.03409e+000	10224200	10285000	35631400	176009
58	-1.01545e+007	-1.01776e+007	-3.55713e+007	1.41705e+000	10154500	10177600	35571300	240173			31.6	0.5	54.6	-1135.91	58	-1.02265e+007	-1.02851e+007	-3.56404e+007	1.41705e+000	10226500	10285100	35640400	241309
59	-1.01588e+007	-1.01848e+007	-3.55967e+007	1.36752e+000	10158800	10184800	35596700	232105			31.2	0.5	53.6	-1014.44	59	-1.02275e+007	-1.02675e+007	-3.56623e+007	1.36752e+000	10227500	10267500	35662300	233120
60	-1.01642e+007	-1.01908e+007	-3.56155e+007	1.37146e+000	10164200	10190800	35615500	233021			30.7	0.5	52.8	-961.983	60	-1.02294e+007	-1.02591e+007	-3.56786e+007	1.37146e+000	10229400	10259100	35678600	233983
61	-1.01560e+007	-1.01722e+007	-3.55479e+007	1.23525e+000	10156000	10172200	35547900	209097			28.6	0.5	55.1	-690.947	61	-1.02201e+007	-1.03124e+007	-3.55871e+007	1.23525e+000	10220100	10312400	35587100	209788
62	-9.90859e+006	-9.92843e+006	-3.46980e+007	1.89582e+000	9908590	9928430	34698000	305743			127	0.5	86.4	-750.06	62	-9.98303e+006	-1.02312e+007	-3.46994e+007	1.89582e+000	9983030	10231200	34699400	306493
63	-9.91271e+006	-9.93384e+006	-3.47094e+007	2.20676e+000	9912710	9933840	34709400	356130			126	0.5	86	-970.63	63	-9.99119e+006	-1.02503e+007	-3.47137e+007	2.20676e+000	9991190	10250300	34713700	357100
64	-9.91184e+006	-9.93201e+006	-3.47077e+007	9.76098e-001	9911840	9932010	34707700	157507			129	0.5	85.9	-319.671	64	-9.98480e+006	-1.02367e+007	-3.47012e+007	9.76098e-001	9984800	10236700	34701200	157826
65	-9.90262e+006	-9.92063e+006	-3.46814e+007	1.43698e+000	9902620	9920630	34681400	231517			128	0.5	87	-555.682	65	-9.97416e+006	-1.02107e+007	-3.46837e+007	1.43698e+000	9974160	10210700	34683700	232073
66	-9.90027e+006	-9.91784e+006	-3.46746e+007	1.17828e+000	9900270	9917840	34674600	189761			130	0.5	87.1	-413.457	66	-9.96987e+006	-1.02032e+007	-3.46736e+007	1.17828e+000	9969870	10203200	34673600	190175
67	-9.90892e+006	-9.92803e+006	-3.46997e+007	8.95277e-001	9908920	9928030	34699700	144397			130	0.5	86.2	-270.934	67	-9.97970e+006	-1.02255e+007	-3.46915e+007	8.95277e-001	9979700	10225500	34691500	144668
68	-9.91735e+006	-9.93862e+006	-3.47236e+007	8.86388e-001	9917350	9938620	34723600	143165			130	0.5	85.3	-235.527	68	-9.98972e+006	-1.02486e+007	-3.47094e+007	8.86388e-001	9989720	10248600	34709400	143400
69	-9.90067e+006	-9.91823e+006	-3.46758e+007	1.09177e+000	9900670	9918230	34675800	175841			131	0.5	87	-330.236	69	-9.96833e+006	-1.02008e+007	-3.46698e+007	1.09177e+000	9968330	10200800	34669800	176171
70	-9.90960e+006	-9.92896e+006	-3.47016e+007	1.02797e+000	9909600	9928960	34701600	165817			131	0.5	86	-260.768	70	-9.97838e+006	-1.02232e+007	-3.46884e+007	1.02797e+000	9978380	10223200	34688400	166078
71	-9.91903e+006	-9.94064e+006	-3.47284e+007	1.04870e+000	9919030	9940640	34728400	169428			131	0.5	85.1	-229.06	71	-9.98941e+006	-1.02473e+007	-3.47094e+007	1.04870e+000	9989410	10247300	34709400	169657
72	-9.90195e+006	-9.91943e+006	-3.46798e+007	1.04281e+000	9901950	9919430	34679800	167995			132	0.5	86.8	-263.687	72	-9.96818e+006	-1.02017e+007	-3.46683e+007	1.04281e+000	9968180	10201700	34668300	168258
73	-9.91079e+006	-9.93040e+006	-3.47050e+007	1.06745e+000	9910790	9930400	34705000	172220			132	0.5	85.9	-231.542	73	-9.97839e+006	-1.02239e+007	-3.46878e+007	1.06745e+000	9978390	10223900	34687800	172451
74	-9.92000e+006	-9.94169e+006	-3.47314e+007	1.10517e+000	9920000	9941690	34731400	178583			132	0.5	84.9	-191.065	74	-9.98861e+006	-1.02457e+007	-3.47077e+007	1.10517e+000	9988610	10245700	34707700	178774
75	-9.71386e+006	-9.76619e+006	-3.40644e+007	1.64751e+000	9713860	9766190	34064400	256091			65	0.5	97.2	14679.1	75	-9.33852e+006	-9.37232e+006	-3.30962e+007	1.64751e+000	9338520	9372320	33096200	241412
76	-9.69759e+006	-9.80006e+006	-3.39640e+007	1.34558e+000	9697590	9800060	33964000	208026			65.9	0.5	98.2	13977.2	76	-9.34002e+006	-9.50086e+006	-3.28019e+007	1.34558e+000	9340020	9500860	32801900	194049
77	-9.68182e+006	-9.82926e+006	-3.38703e+007	1.90586e+000	9681820	9829260	33870300	293148			67	0.5	97.9	24144.4	77	-9.26594e+006	-9.57223e+006	-3.24277e+007	1.90586e+000	9265940	9572230	32427700	269003
78	-9.70859e+006	-9.79428e+006	-3.40147e+007	2.30927e+000	9708590	9794280	34014700	358025			65.9	0.5	96.5	24895.3	78	-9.31650e+006	-9.38306e+006	-3.28235e+007	2.30927e+000	9316500	9383060	32823500	333129
79	-9.67278e+006	-9.81309e+006	-3.38496e+007	8.58203e-001	9672780	9813090	33849600	131831			66.7	0.5	102	8586.46	79	-9.37331e+006	-9.74339e+006	-3.26954e+007	8.58203e-001	9373310	9743390	32695400	123245
80	-9.67093e+006	-9.83385e+006	-3.38213e+007	1.04850e+000	9670930	9833850	33821300	160830			67.6	0.5	102	11264.3	80	-9.35742e+006	-9.80110e+006	-3.25727e+007	1.04850e+000	9357420	9801100	32572700	149566
81	-9.66672e+006	-9.85844e+006	-3.37795e+007	9.89229e-001	9666720	9858440	33779500	151408			68.7	0.5	102	11527.2	81	-9.33738e+006	-9.87980e+006	-3.24121e+007	9.89229e-001	9337380	9879800	32412100	139881
82	-1.01712e+007	-1.03593e+007	-3.53405e+007	2.90515e+000	10171200	10359300	35340500	487005			94.8	0.5	72.9	-27174.1	82	-1.07096e+007	-1.17725e+007	-3.61277e+007	2.90515e+000	10709600	11772500	36127700	514179
83	-1.01678e+007	-1.02831e+007	-3.54026e+007	1.93041e+000	10167800	10283100	35402600	324509			94.8	0.5	71.2	-18294.2	83	-1.06847e+007	-1.15716e+007	-3.62266e+007	1.93041e+000	10684700	11571600	36226600	342803
84	-1.01948e+007	-1.03571e+007	-3.54391e+007	1.91643e+000	10194800	10357100	35439100	322983			93.5	0.5	71.8	-21403.6	84	-1.07892e+007	-1.18142e+007	-3.64113e+007	1.91643e+000	10789200	11814200	36411300	344387
85	-1.01943e+007	-1.04153e+007	-3.53787e+007	2.20260e+000	10194300	10415300	35378700	370165			93.4	0.5	73.5	-24418.9	85	-1.07954e+007	-1.19178e+007	-3.63330e+007	2.20260e+000	10795400	11917800	36333000	394584
86	-9.68224e+006	-9.78186e+006	-3.39195e+007	8.44545e-001	9682240	9781860	33919500	130218			65.2	0.5	102	7142.67	86	-9.41019e+006	-9.62677e+006	-3.29627e+007	8.44545e-001	9410190	9626770	32962700	123075
87	-9.68233e+006	-9.76815e+006	-3.39336e+007	8.70753e-001	9682330	9768150	33933600	134352			64.6	0.5	103	6713.84	87	-9.43028e+006	-9.60577e+006	-3.30658e+007	8.70753e-001	9430280	9605770	33065800	127638
88	-9.67571e+006	-9.78131e+006	-3.38933e+007	7.76775e-001	9675710	9781310	33893300	119590			65.4	0.5	103	6506.82	88	-9.41557e+006	-9.67294e+006	-3.29385e+007	7.76775e-001	9415570	9672940	32938500	113083
89	-9.67491e+006	-9.79565e+006	-3.38757e+007	6.45491e-001	9674910	9795650	33875700	99289.4			66	0.5	103	5900.46	89	-9.39492e+006	-9.69840e+006	-3.28287e+007	6.45491e-001	9394920	9698400	32828700	93389
90	-9.69158e+006	-9.77378e+006	-3.39657e+007	9.02433e-001	9691580	9773780	33965700	139500			64.8	0.5	101	7391.06	90	-9.41207e+006	-9.54526e+006	-3.30519e+007	9.02433e-001	9412070	9545260	33051900	132109
91	-9.68299e+006	-9.80071e+006	-3.39037e+007	9.83323e-001	9682990	9800710	33903700	151502			65.9	0.5	102	9065.93	91	-9.39327e+006	-9.66665e+006	-3.28537e+007	9.83323e-001	9393270	9666650	32853700	142436
92	-9.60455e+006	-9.75111e+006	-3.36327e+007	1.87303e+000	9604550	9751110	33632700	284037			75.3	0.5	113	15888.9	92	-9.39949e+006	-9.93193e+006	-3.26138e+007	1.87303e+000	9399490	9931930	32613800	268148
93	-9.60551e+006	-9.74967e+006	-3.36381e+007	2.04611e+000	9605510	9749670	33638100	310376			76.6	0.5	113	16928.9	93	-9.40563e+006	-9.92583e+006	-3.26450e+007	2.04611e+000	9405630	9925830	32645000	293447
94	-9.60582e+006	-9.75176e+006	-3.36372e+007	1.79239e+000	9605820	9751760	33637200	271880			73.9	0.5	113	15159.4	94	-9.40134e+006	-9.93168e+006	-3.26216e+007	1.79239e+000	9401340	9931680	32621600	256720
95	-9.60233e+006	-9.64739e+006	-3.39566e+007	1.34458e+000	9602330	9647390	33956600	207467			39.7	0.5	114	-667.747	95	-9.46053e+006	-9.63102e+006	-3.40315e+007	1.34458e+000	9460530	9631020	34031500	208135
96	-9.59816e+006	-9.64123e+006	-3.39355e+007	1.82766e+000	9598160	9641230	33935500	281658			39.1	0.5	114	-823.391	96	-9.46034e+006	-9.62443e+006	-3.40047e+007	1.82766e+000	9460340	9624430	34004700	282481
97	-9.59204e+006	-9.63368e+006	-3.39108e+007	2.41115e+000	9592040	9633680	33910800	371039			38.5	0.5	115	-1002.16	97	-9.45951e+006	-9.61704e+006	-3.39754e+007	2.41115e+000	9459510	9617040	33975400	372041
98	-9.73667e+006	-9.76319e+006	-3.42955e+007	2.16623e+000	9736670	9763190	34295500	341071			25.6	0.5	102	-2226.43	98	-9.80623e+006	-9.80626e+006	-3.44018e+007	2.16623e+000	9806230	9806260	34401800	343298
99	-9.73150e+006	-9.76045e+006	-3.42895e+007	2.32574e+000	9731500	9760450	34289500	366048			26.8	0.5	102	-2488.14	99	-9.78736e+006	-9.80176e+006	-3.44024e+007	2.32574e+000	9787360	9801760	34402400	368536
100	-9.75137e+006	-9.77693e+006	-3.43369e+007	1.97188e+000	9751370	9776930	34336900	311230			26.9	0.5	100	-2113.41	100	-9.82408e+006	-9.83494e+006	-3.44461e+007	1.97188e+000	9824080	9834940	34446100	313344
101	-9.75567e+006	-9.77882e+006	-3.43404e+007	1.82448e+000	9755670	9778820	34340400	288032			25.7	0.5	100	-1849.65	101	-9.82638e+006	-9.84857e+006	-3.44418e+007	1.82448e+000	9826380	9848570	34441800	289881
102	-9.73225e+006	-9.75683e+006	-3.42739e+007	1.70484e+000	9732250	9756830	34273900	268090			24	0.5	103	-1634.67	102	-9.79737e+006	-9.79902e+006	-3.43729e+007	1.70484e+000	9797370	9799020	34372900	269725
103	-9.74583e+006	-9.76882e+006	-3.43094e+007	1.81558e+000	9745830	9768820	34309400	286105			24.3	0.5	101	-1747.97	103	-9.81325e+006	-9.83043e+006	-3.44063e+007	1.81558e+000	9813250	9830430	34406300	287853
104	-9.48770e+006	-9.51817e+006	-3.35431e+007	2.15416e+000	9487700	9518170	33543100	324319			23.6	0.5	129	-1098.84	104	-9.37825e+006	-9.50926e+006	-3.36161e+007	2.15416e+000	9378250	9509260	33616100	325418
105	-9.49276e+006	-9.52391e+006	-3.35615e+007	2.73953e+000	9492760	9523910	33561500	412903			24.7	0.5	128	-1323.09	105	-9.38449e+006	-9.51447e+006	-3.36312e+007	2.73953e+000	9384490	9514470	33631200	414226
106	-9.47933e+006	-9.51019e+006	-3.35189e+007	1.49465e+000	9479330	9510190	33518900	224699			22.8	0.5	130	-776.837	106	-9.36944e+006	-9.50148e+006	-3.35931e+007	1.49465e+000	9369440	9501480	33593100	225475
107	-1.04253e+007	-1.04556e+007	-3.64365e+007	1.16218e+000	10425300	10455600	36436500	206740			30.4	0.5	19.8	1380.11	107	-1.02698e+007	-1.03918e+007	-3.63313e+007	1.16218e+000	10269800	10391800	36331300	205360
108	-1.04340e+007	-1.04627e+007	-3.64571e+007	1.46449e+000	10434000	10462700	36457100	260818			30.9	0.5	18.9	1847.72	108	-1.02792e+007	-1.03972e+007	-3.63440e+007	1.46449e+000	10279200	10397200	36344000	258970
109	-1.04444e+007	-1.04718e+007	-3.64837e+007	1.38400e+000	10444400	10471800	36483700	246849			31.2	0.5	17.8	1849.47	109	-1.02895e+007	-1.04043e+007	-3.63628e+007	1.38400e+000	10289500	10404300	36362800	245000
110	-9.46281e+006	-9.49254e+006	-3.34632e+007	1.08460e+000	9462810	9492540	33463200	162510			24.8	0.5	132	-428.97	110	-9.35050e+006	-9.47980e+006	-3.35235e+007	1.08460e+000	9350500	9479800	33523500	162938
111	-9.45302e+006	-9.48234e+006	-3.34313e+007	1.01692e+000	9453020	9482340	33431300	152077			25	0.5	133	-377.99	111	-9.33988e+006	-9.46877e+006	-3.34890e+007	1.01692e+000	9339880	9468770	33489000	152455
112	-9.45354e+006	-9.48283e+006	-3.34328e+007	1.07002e+000	9453540	9482830	33432800	160032			25.9	0.5	133	-352.711	112	-9.34153e+006	-9.46832e+006	-3.34855e+007	1.07002e+000	9341530	9468320	33485500	160385
113	-9.46473e+006	-9.49425e+006	-3.34683e+007	1.29782e+000	9464730	9494250	33468300	194517			25.7	0.5	132	-461.134	113	-9.35291e+006	-9.48049e+006	-3.35239e+007	1.29782e+000	9352910	9480490	33523900	194978
114	-9.46942e+006	-9.49976e+006	-3.34861e+007	1.32690e+000	9469420	9499760	33486100	199087			23.6	0.5	131	-617.381	114	-9.35790e+006	-9.48915e+006	-3.35543e+007	1.32690e+000	9357900	9489150	33554300	199705
115	-9.45953e+006	-9.48937e+006	-3.34535e+007	8.47800e-001	9459530	9489370	33453500	126955			23.9	0.5	132	-361.604	115	-9.34632e+006	-9.47732e+006	-3.35175e+007	8.47800e-001	9346320	9477320	33517500	127316
116	-1.04552e+007	-1.04816e+007	-3.65129e+007	1.37046e+000	10455200	10481600	36512900	244831			31.3	0.5	16.6	1905.03	116	-1.03012e+007	-1.04129e+007	-3.63863e+007	1.37046e+000	10301200	10412900	36386300	242926
117	-1.04567e+007	-1.04846e+007	-3.65236e+007	1.26850e+000	10456700	10484600	36523600	226747			30.2	0.5	16.3	1678.78	117	-1.03005e+007	-1.04172e+007	-3.64044e+007	1.26850e+000	10300500	10417200	36404400	225068
118	-1.04585e+007	-1.04875e+007	-3.65340e+007	1.24132e+000	10458500	10487500	36534000	222013			29.1	0.5	16	1558.15	118	-1.03006e+007	-1.04215e+007	-3.64223e+007	1.24132e+000	10300600	10421500	36422300	220455
119	-1.05114e+007	-1.05161e+007	-3.65980e+007	7.51620e-001	10511400	10516100	36598000	134936			40.7	0.5	11.9	1854.54	119	-1.03951e+007	-1.04276e+007	-3.63524e+007	7.51620e-001	10395100	10427600	36352400	133081
120	-1.05099e+007	-1.05156e+007	-3.65971e+007	1.11425e-001	10509900	10515600	36597100	20002.6			41.1	0.5	11.8	282.034	120	-1.03945e+007	-1.04255e+007	-3.63446e+007	1.11425e-001	10394500	10425500	36344600	19720.5
121	-1.05219e+007	-1.05254e+007	-3.66253e+007	6.77104e-001	10521900	10525400	36625300	121742			40.9	0.5	10.9	1720.92	121	-1.04102e+007	-1.04359e+007	-3.63714e+007	6.77104e-001	10410200	10435900	36371400	120021
122	-1.05208e+007	-1.05260e+007	-3.66289e+007	9.88916e-001	10520800	10526000	36628900	177838			40.2	0.5	10.9	2439.51	122	-1.04044e+007	-1.04375e+007	-3.63836e+007	9.88916e-001	10404400	10437500	36383600	175398
123	-1.05099e+007	-1.05163e+007	-3.66003e+007	1.24471e+000	10509900	10516300	36600300	223483			39.8	0.5	12	2948.41	123	-1.03899e+007	-1.04296e+007	-3.63657e+007	1.24471e+000	10389900	10429600	36365700	220534
124	-9.67654e+006	-9.89283e+006	-3.37852e+007	2.59289e+000	9676540	9892830	33785200	397099			68.5	0.5	97.1	38456.7	124	-9.21032e+006	-9.70465e+006	-3.20680e+007	2.59289e+000	9210320	9704650	32068000	358642
125	-9.70023e+006	-9.81623e+006	-3.39586e+007	2.25546e+000	9700230	9816230	33958600	348631			66.8	0.5	95.8	28480.7	125	-9.25120e+006	-9.39104e+006	-3.25487e+007	2.25546e+000	9251200	9391040	32548700	320150
126	-1.00023e+007	-1.02715e+007	-3.47381e+007	1.77894e+000	10002300	10271500	34738100	288309			80.9	0.5	56.1	35828.7	126	-9.33956e+006	-9.81631e+006	-3.24845e+007	1.77894e+000	9339560	9816310	32484500	252480
127	-1.00326e+007	-1.02370e+007	-3.48962e+007	1.89587e+000	10032600	10237000	34896200	309869			82	0.5	55.4	33398.8	127	-9.44350e+006	-9.77254e+006	-3.29531e+007	1.89587e+000	9443500	9772540	32953100	276471
128	-1.00180e+007	-1.02913e+007	-3.47821e+007	1.55526e+000	10018000	10291300	34782100	252712			80.9	0.5	54.6	30444	128	-9.39831e+006	-9.96136e+006	-3.25796e+007	1.55526e+000	9398310	9961360	32579600	222268
129	-1.00174e+007	-1.04006e+007	-3.46706e+007	1.71257e+000	10017400	10400600	34670600	276812			79.1	0.5	54.7	35435.7	129	-9.39757e+006	-1.02396e+007	-3.22983e+007	1.71257e+000	9397570	10239600	32298300	241376
130	-9.68477e+006	-9.71400e+006	-3.39977e+007	8.96920e-001	9684770	9714000	33997700	138836			61.7	0.5	104	4456.63	130	-9.47543e+006	-9.49492e+006	-3.34603e+007	8.96920e-001	9475430	9494920	33460300	134379
131	-9.67631e+006	-9.70865e+006	-3.39684e+007	8.92305e-001	9676310	9708650	33968400	137886			61.4	0.5	105	4340.26	131	-9.49660e+006	-9.50464e+006	-3.34380e+007	8.92305e-001	9496600	9504640	33438000	133546
132	-9.68614e+006	-9.71500e+006	-3.40023e+007	4.30870e-001	9686140	9715000	34002300	66713.1			61.3	0.5	105	1919.12	132	-9.50256e+006	-9.51638e+006	-3.35209e+007	4.30870e-001	9502560	9516380	33520900	64794
133	-1.01921e+007	-1.02433e+007	-3.58021e+007	7.85000e-001	10192100	10243300	35802100	134758			99.5	0.5	43.5	289.571	133	-9.88925e+006	-1.01691e+007	-3.58018e+007	7.85000e-001	9889250	10169100	35801800	134468
134	-1.02108e+007	-1.02544e+007	-3.58290e+007	9.63915e-001	10210800	10254400	35829000	165734			99.5	0.5	42.1	689.775	134	-9.92807e+006	-1.01754e+007	-3.57889e+007	9.63915e-001	9928070	10175400	35788900	165044
135	-1.02007e+007	-1.02501e+007	-3.58213e+007	9.16653e-001	10200700	10250100	35821300	157531			100	0.5	42.8	385.11	135	-9.91152e+006	-1.01775e+007	-3.58138e+007	9.16653e-001	9911520	10177500	35813800	157146
136	-9.56777e+006	-9.99068e+006	-3.53941e+007	1.98755e+000	9567770	9990680	35394100	332261			83.4	0.5	63.5	169.025	136	-8.37664e+006	-9.72649e+006	-3.55055e+007	1.98755e+000	8376640	9726490	35505500	332092
137	-9.88585e+006	-9.90291e+006	-3.46306e+007	2.18122e+000	9885850	9902910	34630600	350384			81.2	0.5	62.1	58922.6	137	-8.48282e+006	-8.81244e+006	-3.16637e+007	2.18122e+000	8482820	8812440	31663700	291462
138	-9.73545e+006	-9.93604e+006	-3.50032e+007	2.03443e+000	9735450	9936040	35003200	333229			82.7	0.5	62.1	57933.2	138	-7.38645e+006	-8.71784e+006	-3.19648e+007	2.03443e+000	7386450	8717840	31964800	275296
139	-1.02961e+007	-1.03204e+007	-3.60132e+007	1.91354e+000	10296100	10320400	36013200	332493			103	0.5	34.6	3033.97	139	-1.01014e+007	-1.02374e+007	-3.58688e+007	1.91354e+000	10101400	10237400	35868800	329459
140	-1.03109e+007	-1.03343e+007	-3.60552e+007	1.88477e+000	10310900	10334300	36055200	328267			104	0.5	32.9	3089.9	140	-1.01285e+007	-1.02525e+007	-3.59036e+007	1.88477e+000	10128500	10252500	35903600	325177
141	-1.02994e+007	-1.03265e+007	-3.60348e+007	1.95558e+000	10299400	10326500	36034800	340199			104	0.5	34	2735.99	141	-1.01112e+007	-1.02498e+007	-3.59097e+007	1.95558e+000	10111200	10249800	35909700	337463
142	-8.70665e+006	-1.00475e+007	-3.64873e+007	2.04302e+000	8706650	10047500	36487300	360719			67.7	0.5	81.6	-42838.9	142	-9.52975e+006	-1.10300e+007	-3.85266e+007	2.04302e+000	9529750	11030000	38526600	403558
143	-8.23086e+006	-1.01726e+007	-3.74744e+007	1.84429e+000	8230860	10172600	37474400	342562			68.9	0.5	80.1	7585.45	143	-8.87658e+006	-1.02153e+007	-3.70017e+007	1.84429e+000	8876580	10215300	37001700	334977
144	-8.21177e+006	-9.84361e+006	-3.61491e+007	2.04881e+000	8211770	9843610	36149100	354407			69.1	0.5	81.4	37473.8	144	-7.93398e+006	-9.29328e+006	-3.41773e+007	2.04881e+000	7933980	9293280	34177300	316933
145	-1.05254e+007	-1.05407e+007	-3.66067e+007	6.56425e-001	10525400	10540700	36606700	117925			101	0.5	10.2	2254.97	145	-1.04242e+007	-1.04839e+007	-3.62499e+007	6.56425e-001	10424200	10483900	36249900	115670
146	-1.05324e+007	-1.05479e+007	-3.66281e+007	8.41480e-001	10532400	10547900	36628100	151348			101	0.5	9.34	2895.42	146	-1.04313e+007	-1.04919e+007	-3.62708e+007	8.41480e-001	10431300	10491900	36270800	148452
147	-1.05314e+007	-1.05493e+007	-3.66223e+007	8.52062e-001	10531400	10549300	36622300	153206			99.9	0.5	9.38	3043.43	147	-1.04284e+007	-1.05010e+007	-3.62499e+007	8.52062e-001	10428400	10501000	36249900	150162
148	-1.05244e+007	-1.05419e+007	-3.66013e+007	6.99621e-001	10524400	10541900	36601300	125650			100	0.5	10.2	2483.89	148	-1.04215e+007	-1.04912e+007	-3.62313e+007	6.99621e-001	10421500	10491200	36231300	123166
149	-1.05191e+007	-1.05354e+007	-3.65859e+007	7.60016e-001	10519100	10535400	36585900	136380			100	0.5	10.9	2647.7	149	-1.04169e+007	-1.04801e+007	-3.62235e+007	7.60016e-001	10416900	10480100	36223500	133732
150	-1.05200e+007	-1.05641e+007	-3.65610e+007	6.60761e-001	10520000	10564100	36561000	118438			90.8	0.5	10.2	3125	150	-1.04007e+007	-1.05832e+007	-3.60543e+007	6.60761e-001	10400700	10583200	36054300	115313
151	-1.05271e+007	-1.05710e+007	-3.65834e+007	8.46696e-001	10527100	10571000	36583400	151953			90.9	0.5	9.34	3994.19	151	-1.04082e+007	-1.05901e+007	-3.60783e+007	8.46696e-001	10408200	10590100	36078300	147959
152	-1.05263e+007	-1.05729e+007	-3.65779e+007	8.50464e-001	10526300	10572900	36577900	152588			89.9	0.5	9.38	4110.91	152	-1.04058e+007	-1.05991e+007	-3.60592e+007	8.50464e-001	10405800	10599100	36059200	148477
153	-1.05191e+007	-1.05655e+007	-3.65559e+007	6.96747e-001	10519100	10565500	36555900	124856			90	0.5	10.2	3367.77	153	-1.03982e+007	-1.05904e+007	-3.60371e+007	6.96747e-001	10398200	10590400	36037100	121489
154	-1.05131e+007	-1.05587e+007	-3.65383e+007	8.07080e-001	10513100	10558700	36538300	144487			90.4	0.5	10.9	3863.8	154	-1.03927e+007	-1.05802e+007	-3.60247e+007	8.07080e-001	10392700	10580200	36024700	140623
155	-1.05163e+007	-1.05826e+007	-3.65276e+007	7.26553e-001	10516300	10582600	36527600	130020			80.8	0.5	10.2	4103.25	155	-1.03847e+007	-1.06590e+007	-3.59131e+007	7.26553e-001	10384700	10659000	35913100	125917
156	-1.05237e+007	-1.05895e+007	-3.65511e+007	8.67628e-001	10523700	10589500	36551100	155466			80.8	0.5	9.34	4870.62	156	-1.03929e+007	-1.06648e+007	-3.59408e+007	8.67628e-001	10392900	10664800	35940800	150596
157	-1.05234e+007	-1.05904e+007	-3.65485e+007	8.24474e-001	10523400	10590400	36548500	147715			79.9	0.5	9.37	4676.65	157	-1.03915e+007	-1.06688e+007	-3.59314e+007	8.24474e-001	10391500	10668800	35931400	143038
158	-1.05160e+007	-1.05838e+007	-3.65252e+007	6.78455e-001	10516000	10583800	36525200	121398			79.9	0.5	10.2	3867.12	158	-1.03834e+007	-1.06623e+007	-3.59047e+007	6.78455e-001	10383400	10662300	35904700	117531
159	-1.05096e+007	-1.05773e+007	-3.65053e+007	8.44679e-001	10509600	10577300	36505300	150975			80.4	0.5	10.9	4814.79	159	-1.03768e+007	-1.06554e+007	-3.58845e+007	8.44679e-001	10376800	10655400	35884500	146160
160	-1.05169e+007	-1.05865e+007	-3.65260e+007	6.55441e-001	10516900	10586500	36526000	117288			70.8	0.5	10.2	3785.64	160	-1.03826e+007	-1.06665e+007	-3.58971e+007	6.55441e-001	10382600	10666500	35897100	113502
161	-1.05241e+007	-1.05935e+007	-3.65487e+007	8.38137e-001	10524100	10593500	36548700	150167			70.9	0.5	9.34	4809.54	161	-1.03908e+007	-1.06729e+007	-3.59243e+007	8.38137e-001	10390800	10672900	35924300	145358
162	-1.05241e+007	-1.05922e+007	-3.65496e+007	8.49131e-001	10524100	10592200	36549600	152143			69.9	0.5	9.38	4845.9	162	-1.03910e+007	-1.06691e+007	-3.59290e+007	8.49131e-001	10391000	10669100	35929000	147297
163	-1.05167e+007	-1.05859e+007	-3.65261e+007	6.99117e-001	10516700	10585900	36526100	125103			70	0.5	10.2	4015.65	163	-1.03828e+007	-1.06634e+007	-3.59010e+007	6.99117e-001	10382800	10663400	35901000	121087
164	-1.05104e+007	-1.05806e+007	-3.65054e+007	7.67152e-001	10510400	10580600	36505400	137122			70.4	0.5	10.9	4437.97	164	-1.03757e+007	-1.06602e+007	-3.58752e+007	7.67152e-001	10375700	10660200	35875200	132684
165	-1.05204e+007	-1.05721e+007	-3.65546e+007	7.27249e-001	10520400	10572100	36554600	130320			60.8	0.5	10.2	3666.97	165	-1.03949e+007	-1.06014e+007	-3.60127e+007	7.27249e-001	10394900	10601400	36012700	126653
166	-1.05275e+007	-1.05791e+007	-3.65768e+007	8.68466e-001	10527500	10579100	36576800	155816			60.8	0.5	9.34	4368.12	166	-1.04027e+007	-1.06096e+007	-3.60364e+007	8.68466e-001	10402700	10609600	36036400	151447
167	-1.05279e+007	-1.05771e+007	-3.65805e+007	8.24614e-001	10527900	10577100	36580500	147975			59.9	0.5	9.37	4058.61	167	-1.04045e+007	-1.06003e+007	-3.60528e+007	8.24614e-001	10404500	10600300	36052800	143916
168	-1.05205e+007	-1.05698e+007	-3.65575e+007	6.78992e-001	10520500	10569800	36557500	121689			59.9	0.5	10.2	3356.34	168	-1.03965e+007	-1.05936e+007	-3.60271e+007	6.78992e-001	10396500	10593600	36027100	118333
169	-1.05140e+007	-1.05651e+007	-3.65355e+007	8.58171e-001	10514000	10565100	36535500	153618			60.4	0.5	10.9	4306.51	169	-1.03884e+007	-1.05909e+007	-3.59964e+007	8.58171e-001	10388400	10590900	35996400	149311
170	-1.05254e+007	-1.05490e+007	-3.65982e+007	6.78865e-001	10525400	10549000	36598200	121909			50.8	0.5	10.2	2585.66	170	-1.04167e+007	-1.05030e+007	-3.61999e+007	6.78865e-001	10416700	10503000	36199900	119323
171	-1.05327e+007	-1.05572e+007	-3.66199e+007	8.49836e-001	10532700	10557200	36619900	152795			50.9	0.5	9.36	3251.54	171	-1.04239e+007	-1.05126e+007	-3.62198e+007	8.49836e-001	10423900	10512600	36219800	149544
172	-1.05330e+007	-1.05544e+007	-3.66239e+007	8.56242e-001	10533000	10554400	36623900	153976			49.9	0.5	9.39	3160.96	172	-1.04262e+007	-1.05027e+007	-3.62392e+007	8.56242e-001	10426200	10502700	36239200	150815
173	-1.05258e+007	-1.05472e+007	-3.66015e+007	6.98091e-001	10525800	10547200	36601500	125382			50	0.5	10.2	2578.66	173	-1.04187e+007	-1.04950e+007	-3.62164e+007	6.98091e-001	10418700	10495000	36216400	122803
174	-1.05192e+007	-1.05412e+007	-3.65808e+007	7.75715e-001	10519200	10541200	36580800	139165			50.4	0.5	10.9	2894.59	174	-1.04117e+007	-1.04914e+007	-3.61911e+007	7.75715e-001	10411700	10491400	36191100	136271
175	-1.05011e+007	-1.05117e+007	-3.65904e+007	1.90773e+000	10501100	10511700	36590400	342325			110	0.5	12.4	4223.86	175	-1.03845e+007	-1.04297e+007	-3.63717e+007	1.90773e+000	10384500	10429700	36371700	338101
176	-1.05067e+007	-1.05205e+007	-3.66207e+007	1.53210e+000	10506700	10520500	36620700	275372			112	0.5	11.4	3142.43	176	-1.03827e+007	-1.04412e+007	-3.64205e+007	1.53210e+000	10382700	10441200	36420500	272230
177	-1.04974e+007	-1.05113e+007	-3.65921e+007	1.87277e+000	10497400	10511300	36592100	336073			112	0.5	12.5	3864.61	177	-1.03727e+007	-1.04314e+007	-3.63905e+007	1.87277e+000	10372700	10431400	36390500	332208
178	-1.05140e+007	-1.05255e+007	-3.66337e+007	1.39100e+000	10514000	10525500	36633700	250196			111	0.5	10.7	3047.34	178	-1.03964e+007	-1.04439e+007	-3.64179e+007	1.39100e+000	10396400	10443900	36417900	247149
179	-9.46651e+006	-1.00888e+007	-3.58965e+007	2.60485e+000	9466510	10088800	35896500	447276			64.5	0.5	65	-63290.1	179	-9.68511e+006	-1.07525e+007	-3.83905e+007	2.60485e+000	9685110	10752500	38390500	510566
180	-9.54642e+006	-1.00737e+007	-3.57550e+007	2.75659e+000	9546420	10073700	35755000	469939			64	0.5	63.8	-74650.5	180	-9.50243e+006	-1.07502e+007	-3.85634e+007	2.75659e+000	9502430	10750200	38563400	544589
181	-9.61687e+006	-1.01162e+007	-3.58580e+007	2.38333e+000	9616870	10116200	35858000	408768			62.5	0.5	64.7	-45644.3	181	-9.93427e+006	-1.06750e+007	-3.78246e+007	2.38333e+000	9934270	10675000	37824600	454413
182	-9.74395e+006	-1.01804e+007	-3.59934e+007	2.61039e+000	9743950	10180400	35993400	451372			62	0.5	66.6	-51418.7	182	-1.03967e+007	-1.08234e+007	-3.79684e+007	2.61039e+000	10396700	10823400	37968400	502790
183	-1.00446e+007	-1.00638e+007	-3.51184e+007	1.71946e+000	10044600	10063800	35118400	284115			14.4	0.5	70.1	353.955	183	-1.01089e+007	-1.03969e+007	-3.50483e+007	1.71946e+000	10108900	10396900	35048300	283761
184	-1.00578e+007	-1.00743e+007	-3.51619e+007	1.47731e+000	10057800	10074300	35161900	244706			13.9	0.5	68.4	312.171	184	-1.01195e+007	-1.03955e+007	-3.50930e+007	1.47731e+000	10119500	10395500	35093000	244394
185	-1.00563e+007	-1.00748e+007	-3.51554e+007	1.83123e+000	10056300	10074800	35155400	303224			14.9	0.5	68.7	347.907	185	-1.01202e+007	-1.04036e+007	-3.50877e+007	1.83123e+000	10120200	10403600	35087700	302876
186	-9.94165e+006	-9.96158e+006	-3.47999e+007	1.71992e+000	9941650	9961580	34799900	279020			14.5	0.5	82.1	11.4341	186	-1.00103e+007	-1.02892e+007	-3.47527e+007	1.71992e+000	10010300	10289200	34752700	279009
187	-9.95550e+006	-9.97627e+006	-3.48419e+007	1.51459e+000	9955500	9976270	34841900	246310			13.9	0.5	80.4	99.2193	187	-1.00238e+007	-1.03102e+007	-3.47872e+007	1.51459e+000	10023800	10310200	34787200	246211
188	-9.95375e+006	-9.97500e+006	-3.48360e+007	1.83994e+000	9953750	9975000	34836000	299120			14.9	0.5	80.7	88.6934	188	-1.00231e+007	-1.03118e+007	-3.47828e+007	1.83994e+000	10023100	10311800	34782800	299031
189	-9.83434e+006	-9.83618e+006	-3.44868e+007	1.54096e+000	9834340	9836180	34486800	245429			14.3	0.5	94.1	-643.749	189	-9.88924e+006	-1.00422e+007	-3.45051e+007	1.54096e+000	9889240	10042200	34505100	246073
190	-9.84902e+006	-9.85384e+006	-3.45291e+007	1.38716e+000	9849020	9853840	34529100	221487			13.9	0.5	92.4	-478.285	190	-9.90577e+006	-1.00784e+007	-3.45365e+007	1.38716e+000	9905770	10078400	34536500	221965
191	-9.84683e+006	-9.85080e+006	-3.45232e+007	1.62000e+000	9846830	9850800	34523200	258573			14.8	0.5	92.7	-595.429	191	-9.90343e+006	-1.00716e+007	-3.45337e+007	1.62000e+000	9903430	10071600	34533700	259168
192	-9.44713e+006	-9.47852e+006	-3.34216e+007	1.37583e+000	9447130	9478520	33421600	205626			16.7	0.5	134	-940.71	192	-9.33226e+006	-9.47339e+006	-3.35155e+007	1.37583e+000	9332260	9473390	33515500	206566
193	-9.45964e+006	-9.49082e+006	-3.34594e+007	1.59310e+000	9459640	9490820	33459400	238642			17.1	0.5	132	-1092.99	193	-9.34701e+006	-9.48622e+006	-3.35532e+007	1.59310e+000	9347010	9486220	33553200	239735
194	-9.46083e+006	-9.49245e+006	-3.34648e+007	1.56145e+000	9460830	9492450	33464800	233976			16	0.5	132	-1120.48	194	-9.34910e+006	-9.48890e+006	-3.35621e+007	1.56145e+000	9349100	9488900	33562100	235096
195	-1.04433e+007	-1.04797e+007	-3.65172e+007	1.13429e+000	10443300	10479700	36517200	202668			21.9	0.5	17.2	910.298	195	-1.02809e+007	-1.04245e+007	-3.64540e+007	1.13429e+000	10280900	10424500	36454000	201758
196	-1.04385e+007	-1.04753e+007	-3.65040e+007	1.06689e+000	10438500	10475300	36504000	190486			21.1	0.5	17.8	796.002	196	-1.02772e+007	-1.04218e+007	-3.64466e+007	1.06689e+000	10277200	10421800	36446600	189690
197	-1.04301e+007	-1.04668e+007	-3.64779e+007	1.34995e+000	10430100	10466800	36477900	240677			21.4	0.5	18.8	991.312	197	-1.02702e+007	-1.04139e+007	-3.64215e+007	1.34995e+000	10270200	10413900	36421500	239686
198	-1.04302e+007	-1.04664e+007	-3.64758e+007	1.43524e+000	10430200	10466400	36475800	255855			22.6	0.5	18.8	1118.9	198	-1.02703e+007	-1.04123e+007	-3.64146e+007	1.43524e+000	10270300	10412300	36414600	254736
199	-9.48221e+006	-9.49955e+006	-3.33843e+007	5.54011e-001	9482210	9499550	33384300	82655			98.3	0.5	131	1335.85	199	-9.40886e+006	-9.47714e+006	-3.31069e+007	5.54011e-001	9408860	9477140	33106900	81319.2
200	-9.48513e+006	-9.50014e+006	-3.33956e+007	7.70493e-001	9485130	9500140	33395600	115029			98.9	0.5	131	1783.15	200	-9.41350e+006	-9.47271e+006	-3.31303e+007	7.70493e-001	9413500	9472710	33130300	113245
201	-9.49112e+006	-9.50738e+006	-3.34128e+007	7.72681e-001	9491120	9507380	33412800	115477			98.1	0.5	130	1888.08	201	-9.41670e+006	-9.48404e+006	-3.31320e+007	7.72681e-001	9416700	9484040	33132000	113588
202	-9.48615e+006	-9.50400e+006	-3.33959e+007	5.78739e-001	9486150	9504000	33395900	86405.3			97.7	0.5	131	1453.3	202	-9.41092e+006	-9.48622e+006	-3.31063e+007	5.78739e-001	9410920	9486220	33106300	84952
203	-9.47983e+006	-9.49828e+006	-3.33758e+007	5.19120e-001	9479830	9498280	33375800	77410.6			97.6	0.5	132	1308.1	203	-9.40495e+006	-9.48344e+006	-3.30846e+007	5.19120e-001	9404950	9483440	33084600	76102.5
204	-1.02614e+007	-1.03024e+007	-3.59746e+007	1.80701e+000	10261400	10302400	35974600	313253			127	0.5	38.7	19.1715	204	-1.02069e+007	-1.02906e+007	-3.59808e+007	1.80701e+000	10206900	10290600	35980800	313234
205	-1.02605e+007	-1.03003e+007	-3.59669e+007	1.73785e+000	10260500	10300300	35966900	301138			128	0.5	39	-8.56091	205	-1.02162e+007	-1.02911e+007	-3.59734e+007	1.73785e+000	10216200	10291100	35973400	301146
206	-1.02685e+007	-1.03093e+007	-3.59954e+007	1.52333e+000	10268500	10309300	35995400	264385			128	0.5	37.9	63.4761	206	-1.02138e+007	-1.02966e+007	-3.59983e+007	1.52333e+000	10213800	10296600	35998300	264321
207	-1.03396e+007	-1.03800e+007	-3.62134e+007	2.80479e+000	10339600	10380000	36213400	492755			120	0.5	28.8	1523.42	207	-1.02001e+007	-1.03362e+007	-3.61741e+007	2.80479e+000	10200100	10336200	36174100	491232
208	-1.03402e+007	-1.03793e+007	-3.62100e+007	2.87845e+000	10340200	10379300	36210000	505606			118	0.5	28.8	1846.61	208	-1.01945e+007	-1.03317e+007	-3.61610e+007	2.87845e+000	10194500	10331700	36161000	503760
209	-1.03287e+007	-1.03689e+007	-3.61788e+007	2.47717e+000	10328700	10368900	36178800	434361			118	0.5	30.1	1377.41	209	-1.01851e+007	-1.03239e+007	-3.61386e+007	2.47717e+000	10185100	10323900	36138600	432983
210	-1.02598e+007	-1.03050e+007	-3.59869e+007	2.12284e+000	10259800	10305000	35986900	368243			33.5	0.5	37.8	110.277	210	-1.01242e+007	-1.02749e+007	-3.59994e+007	2.12284e+000	10124200	10274900	35999400	368132
211	-1.02437e+007	-1.02897e+007	-3.59402e+007	2.42463e+000	10243700	10289700	35940200	419491			33.3	0.5	39.8	-323.925	211	-1.01250e+007	-1.02680e+007	-3.59704e+007	2.42463e+000	10125000	10268000	35970400	419815
212	-1.02405e+007	-1.02879e+007	-3.59360e+007	1.75822e+000	10240500	10287900	35936000	304118			34.3	0.5	40	-188.744	212	-1.01094e+007	-1.02629e+007	-3.59650e+007	1.75822e+000	10109400	10262900	35965000	304307
213	-1.02533e+007	-1.02985e+007	-3.59665e+007	1.52558e+000	10253300	10298500	35966500	264336			35.1	0.5	38.6	3.96418	213	-1.01139e+007	-1.02688e+007	-3.59848e+007	1.52558e+000	10113900	10268800	35984800	264332
214	-1.01511e+007	-1.02255e+007	-3.57704e+007	6.27807e-001	10151100	10225500	35770400	107557			104	0.5	46.9	-728.134	214	-9.91262e+006	-1.02053e+007	-3.59263e+007	6.27807e-001	9912620	10205300	35926300	108285
215	-1.01595e+007	-1.02303e+007	-3.57816e+007	9.60486e-001	10159500	10230300	35781600	164661			103	0.5	46.2	-947.698	215	-9.90758e+006	-1.02026e+007	-3.59206e+007	9.60486e-001	9907580	10202600	35920600	165609
216	-1.01481e+007	-1.02234e+007	-3.57648e+007	8.36191e-001	10148100	10223400	35764800	143211			103	0.5	47	-979.376	216	-9.88521e+006	-1.01982e+007	-3.59250e+007	8.36191e-001	9885210	10198200	35925000	144190
217	-1.01434e+007	-1.02203e+007	-3.57569e+007	5.43160e-001	10143400	10220300	35756900	92981.9			103	0.5	47.6	-715.124	217	-9.89429e+006	-1.02019e+007	-3.59310e+007	5.43160e-001	9894290	10201900	35931000	93697
218	-1.01426e+007	-1.02200e+007	-3.57564e+007	6.27640e-001	10142600	10220000	35756400	107440			104	0.5	47.7	-857.897	218	-9.91416e+006	-1.02074e+007	-3.59333e+007	6.27640e-001	9914160	10207400	35933300	108298
219	-1.03130e+007	-1.04049e+007	-3.58743e+007	1.98931e+000	10313000	10404900	35874300	343369			85.2	0.5	32.7	13908.6	219	-1.01314e+007	-1.04289e+007	-3.51083e+007	1.98931e+000	10131400	10428900	35108300	329460
220	-1.03123e+007	-1.03882e+007	-3.58882e+007	1.93286e+000	10312300	10388200	35888200	333832			87.5	0.5	33.2	12045	220	-1.01427e+007	-1.03710e+007	-3.52123e+007	1.93286e+000	10142700	10371000	35212300	321787
221	-1.03073e+007	-1.03916e+007	-3.58643e+007	1.74771e+000	10307300	10391600	35864300	301474			86.5	0.5	33.6	11519.8	221	-1.01306e+007	-1.03875e+007	-3.51464e+007	1.74771e+000	10130600	10387500	35146400	289955
222	-9.94683e+006	-1.01414e+007	-3.56311e+007	1.96283e+000	9946830	10141400	35631100	333261			55.7	0.5	58.2	-11899.7	222	-9.59502e+006	-1.02248e+007	-3.63236e+007	1.96283e+000	9595020	10224800	36323600	345160
223	-9.93710e+006	-1.01403e+007	-3.56365e+007	1.85062e+000	9937100	10140300	35636500	314280			55.7	0.5	59.8	-12842.9	223	-9.77461e+006	-1.02874e+007	-3.63999e+007	1.85062e+000	9774610	10287400	36399900	327123
224	-9.96253e+006	-1.01443e+007	-3.56271e+007	1.39666e+000	9962530	10144300	35627100	237108			54.6	0.5	58.8	-8296.65	224	-9.76371e+006	-1.02576e+007	-3.62892e+007	1.39666e+000	9763710	10257600	36289200	245404
225	-9.44420e+006	-9.46822e+006	-3.33825e+007	8.20496e-001	9444200	9468220	33382500	122348			31	0.5	134	14.4525	225	-9.33709e+006	-9.44496e+006	-3.33945e+007	8.20496e-001	9337090	9444960	33394500	122333
226	-9.43702e+006	-9.46057e+006	-3.33583e+007	9.18770e-001	9437020	9460570	33358300	136802			31.1	0.5	135	40.2763	226	-9.33117e+006	-9.43682e+006	-3.33671e+007	9.18770e-001	9331170	9436820	33367100	136762
227	-9.45022e+006	-9.47504e+006	-3.34043e+007	7.85328e-001	9450220	9475040	33404300	117257			31	0.5	134	0.133111	227	-9.34325e+006	-9.45230e+006	-3.34183e+007	7.85328e-001	9343250	9452300	33418300	117257
228	-9.59730e+006	-9.64037e+006	-3.39329e+007	1.77959e+000	9597300	9640370	33932900	274208			41	0.5	114	-567.35	228	-9.44963e+006	-9.61781e+006	-3.39884e+007	1.77959e+000	9449630	9617810	33988400	274775
229	-9.59375e+006	-9.63433e+006	-3.39118e+007	1.92319e+000	9593750	9634330	33911800	295970			42.5	0.5	115	-255.765	229	-9.44216e+006	-9.60579e+006	-3.39467e+007	1.92319e+000	9442160	9605790	33946700	296226
230	-9.59075e+006	-9.63127e+006	-3.39023e+007	1.87715e+000	9590750	9631270	33902300	288722			40.7	0.5	115	-460.855	230	-9.44779e+006	-9.60771e+006	-3.39489e+007	1.87715e+000	9447790	9607710	33948900	289182
231	-1.03253e+007	-1.03806e+007	-3.59489e+007	1.83745e+000	10325300	10380600	35948900	318371			90.1	0.5	32.1	9814.67	231	-1.01723e+007	-1.03270e+007	-3.53770e+007	1.83745e+000	10172300	10327000	35377000	308556
232	-1.03139e+007	-1.03685e+007	-3.59146e+007	1.70232e+000	10313900	10368500	35914600	294388			90.1	0.5	33.4	9081.21	232	-1.01584e+007	-1.03029e+007	-3.53446e+007	1.70232e+000	10158400	10302900	35344600	285307
233	-1.01290e+007	-1.02113e+007	-3.57347e+007	2.08984e+000	10129000	10211300	35734700	357287			46.1	0.5	49.2	-3108.15	233	-9.90112e+006	-1.02020e+007	-3.59245e+007	2.08984e+000	9901120	10202000	35924500	360395
234	-1.01314e+007	-1.02103e+007	-3.57281e+007	2.17932e+000	10131400	10210300	35728100	372458			44.6	0.5	49.5	-3284.89	234	-9.94338e+006	-1.02100e+007	-3.59151e+007	2.17932e+000	9943380	10210000	35915100	375743
235	-9.84999e+006	-1.01328e+007	-3.56928e+007	1.92158e+000	9849990	10132800	35692800	327133			91.5	0.5	62	-21458.1	235	-9.95472e+006	-1.04458e+007	-3.68674e+007	1.92158e+000	9954720	10445800	36867400	348592
236	-9.86483e+006	-1.01384e+007	-3.57009e+007	1.75668e+000	9864830	10138400	35700900	299222			91.9	0.5	63.4	-19844	236	-1.02544e+007	-1.05158e+007	-3.68535e+007	1.75668e+000	10254400	10515800	36853500	319066
237	-9.94243e+006	-9.98546e+006	-3.49981e+007	1.99928e+000	9942430	9985460	34998100	327871			52.2	0.5	84.1	-13058.4	237	-1.02974e+007	-1.05936e+007	-3.56217e+007	1.99928e+000	10297400	10593600	35621700	340929
238	-9.96452e+006	-1.00029e+007	-3.50475e+007	2.35185e+000	9964520	10002900	35047500	386807			53.3	0.5	83.5	-17486.9	238	-1.03589e+007	-1.07132e+007	-3.57534e+007	2.35185e+000	10358900	10713200	35753400	404293
239	-9.64039e+006	-9.68869e+006	-3.40873e+007	2.35841e+000	9640390	9688690	34087300	366718			36.2	0.5	110	-2453.75	239	-9.53696e+006	-9.69550e+006	-3.42185e+007	2.35841e+000	9536960	9695500	34218500	369172
240	-9.64903e+006	-9.69803e+006	-3.41169e+007	2.64457e+000	9649030	9698030	34116900	411932			35.3	0.5	108	-2929.41	240	-9.56026e+006	-9.70980e+006	-3.42537e+007	2.64457e+000	9560260	9709800	34253700	414861
241	-9.60837e+006	-9.64978e+006	-3.39603e+007	2.00479e+000	9608370	9649780	33960300	309416			116	0.5	114	-1228.95	241	-9.49016e+006	-9.64167e+006	-3.40454e+007	2.00479e+000	9490160	9641670	34045400	310645
242	-9.59953e+006	-9.63943e+006	-3.39269e+007	2.75685e+000	9599530	9639430	33926900	424650			115	0.5	115	-1391.51	242	-9.47410e+006	-9.62681e+006	-3.40007e+007	2.75685e+000	9474100	9626810	34000700	426042
243	-9.72060e+006	-9.75879e+006	-3.42936e+007	2.06016e+000	9720600	9758790	34293600	324297			118	0.5	102	-2559.39	243	-9.70557e+006	-9.78978e+006	-3.44353e+007	2.06016e+000	9705570	9789780	34435300	326856
244	-9.70170e+006	-9.74348e+006	-3.42499e+007	2.58535e+000	9701700	9743480	34249900	405909			117	0.5	104	-3220.02	244	-9.66018e+006	-9.76897e+006	-3.43956e+007	2.58535e+000	9660180	9768970	34395600	409129
245	-9.30801e+006	-9.61886e+006	-3.25530e+007	1.49767e+000	9308010	9618860	32553000	213049			71.6	0.5	83.6	60159	245	-7.64380e+006	-7.71864e+006	-2.76517e+007	1.49767e+000	7643800	7718640	27651700	152890
246	-9.32766e+006	-1.01151e+007	-3.21371e+007	1.14573e+000	9327660	10115100	32137100	159753			72	0.5	84.7	46192.8	246	-7.82968e+006	-9.12420e+006	-2.70058e+007	1.14573e+000	7829680	9124200	27005800	113561
247	-9.49709e+006	-9.56148e+006	-3.33831e+007	1.72528e+000	9497090	9561480	33383100	257508			83.1	0.5	129	8126.29	247	-9.38505e+006	-9.66953e+006	-3.28172e+007	1.72528e+000	9385050	9669530	32817200	249382
248	-9.48991e+006	-9.55345e+006	-3.33618e+007	1.44239e+000	9489910	9553450	33361800	215007			82.8	0.5	129	6738.85	248	-9.37897e+006	-9.66187e+006	-3.28000e+007	1.44239e+000	9378970	9661870	32800000	208268
249	-1.03907e+007	-1.04313e+007	-3.63721e+007	2.60269e+000	10390700	10431300	36372100	461297			128	0.5	22.9	1379.08	249	-1.02496e+007	-1.03876e+007	-3.63347e+007	2.60269e+000	10249600	10387600	36334700	459918
250	-1.03791e+007	-1.04203e+007	-3.63387e+007	2.66511e+000	10379100	10420300	36338700	471484			128	0.5	24.3	1241.89	250	-1.02428e+007	-1.03793e+007	-3.63074e+007	2.66511e+000	10242800	10379300	36307400	470242
251	-1.02029e+007	-1.02305e+007	-3.57392e+007	1.03135e+000	10202900	10230500	35739200	176461			129	0.5	47.7	-100.269	251	-1.02479e+007	-1.02732e+007	-3.57401e+007	1.03135e+000	10247900	10273200	35740100	176562
252	-1.01979e+007	-1.02235e+007	-3.57157e+007	7.36801e-001	10197900	10223500	35715700	125900			130	0.5	48.6	-71.4167	252	-1.02438e+007	-1.02817e+007	-3.57147e+007	7.36801e-001	10243800	10281700	35714700	125971
253	-9.46477e+006	-9.49398e+006	-3.34672e+007	1.37351e+000	9464770	9493980	33467200	205849			26.7	0.5	132	-422.347	253	-9.35288e+006	-9.47887e+006	-3.35173e+007	1.37351e+000	9352880	9478870	33517300	206271
254	-1.04294e+007	-1.04638e+007	-3.64662e+007	1.01090e+000	10429400	10463800	36466200	180117			122	0.5	18.7	946.152	254	-1.02777e+007	-1.04074e+007	-3.63873e+007	1.01090e+000	10277700	10407400	36387300	179171
255	-1.04252e+007	-1.04591e+007	-3.64512e+007	1.48830e+000	10425200	10459100	36451200	264959			121	0.5	19.3	1456.38	255	-1.02745e+007	-1.04018e+007	-3.63676e+007	1.48830e+000	10274500	10401800	36367600	263503
256	-1.00508e+007	-1.00762e+007	-3.51316e+007	1.30922e+000	10050800	10076200	35131600	216506			132	0.5	69.8	174.429	256	-1.01220e+007	-1.04324e+007	-3.50660e+007	1.30922e+000	10122000	10432400	35066000	216331
257	-1.00420e+007	-1.00686e+007	-3.51031e+007	1.33360e+000	10042000	10068600	35103100	220180			132	0.5	70.8	178.697	257	-1.01138e+007	-1.04282e+007	-3.50369e+007	1.33360e+000	10113800	10428200	35036900	220001
258	-9.45059e+006	-9.47805e+006	-3.34162e+007	1.35667e+000	9450590	9478050	33416200	202704			129	0.5	134	-594.969	258	-9.32684e+006	-9.46412e+006	-3.34830e+007	1.35667e+000	9326840	9464120	33483000	203299
259	-9.45791e+006	-9.48594e+006	-3.34412e+007	1.15349e+000	9457910	9485940	33441200	172605			129	0.5	133	-522.46	259	-9.33510e+006	-9.47262e+006	-3.35095e+007	1.15349e+000	9335100	9472620	33509500	173128
260	-9.82130e+006	-9.82374e+006	-3.44583e+007	9.69503e-001	9821300	9823740	34458300	154149			17.2	0.5	95.3	-520.912	260	-9.87832e+006	-1.00103e+007	-3.44925e+007	9.69503e-001	9878320	10010300	34492500	154670
261	-9.83277e+006	-9.83331e+006	-3.44860e+007	1.14204e+000	9832770	9833310	34486000	181880			17.6	0.5	94.2	-580.069	261	-9.89012e+006	-1.00362e+007	-3.45148e+007	1.14204e+000	9890120	10036200	34514800	182460
262	-1.01867e+007	-1.02426e+007	-3.58047e+007	6.21813e-001	10186700	10242600	35804700	106755			100	0.5	43.8	33.1923	262	-9.88975e+006	-1.01780e+007	-3.58376e+007	6.21813e-001	9889750	10178000	35837600	106722
263	-1.01787e+007	-1.02378e+007	-3.57932e+007	6.80813e-001	10178700	10237800	35793200	116805			100	0.5	44.5	-87.0458	263	-9.87435e+006	-1.01764e+007	-3.58465e+007	6.80813e-001	9874350	10176400	35846500	116892
264	-1.01332e+007	-1.02138e+007	-3.57404e+007	8.34275e-001	10133200	10213800	35740400	142679			103	0.5	48.4	-1289.87	264	-9.88551e+006	-1.02017e+007	-3.59390e+007	8.34275e-001	9885510	10201700	35939000	143969
265	-1.01227e+007	-1.02074e+007	-3.57250e+007	1.05366e+000	10122700	10207400	35725000	180035			103	0.5	49.3	-1903.4	265	-9.87553e+006	-1.02024e+007	-3.59515e+007	1.05366e+000	9875530	10202400	35951500	181938
266	-1.03204e+007	-1.03580e+007	-3.61427e+007	8.53477e-001	10320400	10358000	36142700	149356			35.1	0.5	31.1	616.063	266	-1.01624e+007	-1.03056e+007	-3.60866e+007	8.53477e-001	10162400	10305600	36086600	148740
267	-1.03221e+007	-1.03589e+007	-3.61448e+007	1.11854e+000	10322100	10358900	36144800	195766			35.9	0.5	31	888.682	267	-1.01620e+007	-1.03042e+007	-3.60812e+007	1.11854e+000	10162000	10304200	36081200	194877
268	-1.02111e+007	-1.02555e+007	-3.58330e+007	1.21175e+000	10211100	10255500	35833000	208392			119	0.5	44.4	-544.556	268	-1.01727e+007	-1.02592e+007	-3.58866e+007	1.21175e+000	10172700	10259200	35886600	208937
269	-1.02128e+007	-1.02549e+007	-3.58291e+007	1.11428e+000	10212800	10254900	35829100	191592			120	0.5	44.5	-460.625	269	-1.01858e+007	-1.02601e+007	-3.58773e+007	1.11428e+000	10185800	10260100	35877300	192052
270	-1.02833e+007	-1.03205e+007	-3.60264e+007	9.27506e-001	10283300	10320500	36026400	161261			19	0.5	36.6	103.326	270	-1.02169e+007	-1.03035e+007	-3.60234e+007	9.27506e-001	10216900	10303500	36023400	161157
271	-1.02900e+007	-1.03276e+007	-3.60490e+007	1.21970e+000	10290000	10327600	36049000	212330			19.5	0.5	35.6	159.005	271	-1.02144e+007	-1.03082e+007	-3.60452e+007	1.21970e+000	10214400	10308200	36045200	212171
272	-1.01166e+007	-1.02916e+007	-3.51850e+007	2.27457e+000	10116600	10291600	35185000	377874			96.9	0.5	76	-16455.6	272	-1.05699e+007	-1.15549e+007	-3.57742e+007	2.27457e+000	10569900	11554900	35774200	394330
273	-1.01018e+007	-1.02555e+007	-3.51606e+007	1.73009e+000	10101800	10255500	35160600	286955			97.8	0.5	76.1	-11252.9	273	-1.05189e+007	-1.14341e+007	-3.56866e+007	1.73009e+000	10518900	11434100	35686600	298208
274	-1.03284e+007	-1.03669e+007	-3.61711e+007	8.32238e-001	10328400	10366900	36171100	145869			13.8	0.5	31	199.288	274	-1.02311e+007	-1.03400e+007	-3.61586e+007	8.32238e-001	10231100	10340000	36158600	145670
275	-1.03358e+007	-1.03745e+007	-3.61949e+007	1.07268e+000	10335800	10374500	36194900	188261			14.2	0.5	30.1	287.147	275	-1.02317e+007	-1.03455e+007	-3.61803e+007	1.07268e+000	10231700	10345500	36180300	187974
276	-9.45295e+006	-9.48229e+006	-3.34312e+007	1.29868e+000	9452950	9482290	33431200	194212			136	0.5	133	-882.822	276	-9.32898e+006	-9.47510e+006	-3.35258e+007	1.29868e+000	9328980	9475100	33525800	195094
277	-9.44606e+006	-9.47528e+006	-3.34094e+007	1.32497e+000	9446060	9475280	33409400	197883			136	0.5	134	-877.827	277	-9.32020e+006	-9.46721e+006	-3.35023e+007	1.32497e+000	9320200	9467210	33502300	198761
278	-1.04264e+007	-1.05138e+007	-3.62289e+007	1.81712e+000	10426400	10513800	36228900	319912			73	0.5	20.2	11892.2	278	-1.02742e+007	-1.06124e+007	-3.55082e+007	1.81712e+000	10274200	10612400	35508200	308020
279	-1.04356e+007	-1.05202e+007	-3.62601e+007	2.14011e+000	10435600	10520200	36260100	377419			72.5	0.5	19.2	13716.1	279	-1.02869e+007	-1.06175e+007	-3.55550e+007	2.14011e+000	10286900	10617500	35555000	363703
280	-1.04458e+007	-1.05279e+007	-3.62942e+007	2.16145e+000	10445800	10527900	36294200	381896			72.1	0.5	18.1	13607.8	280	-1.02998e+007	-1.06226e+007	-3.56025e+007	2.16145e+000	10299800	10622600	35602500	368288
281	-1.01672e+007	-1.03931e+007	-3.52902e+007	2.18308e+000	10167200	10393100	35290200	365057			94.2	0.5	75.1	-22059.9	281	-1.07347e+007	-1.18533e+007	-3.61494e+007	2.18308e+000	10734700	11853300	36149400	387117
282	-1.01489e+007	-1.03539e+007	-3.52545e+007	2.28535e+000	10148900	10353900	35254500	381297			95.2	0.5	75.2	-20452.7	282	-1.06721e+007	-1.17431e+007	-3.60040e+007	2.28535e+000	10672100	11743100	36004000	401749
283	-9.61043e+006	-9.75472e+006	-3.36531e+007	1.62340e+000	9610430	9754720	33653100	246477			78.3	0.5	112	13621.7	283	-9.40435e+006	-9.91689e+006	-3.26487e+007	1.62340e+000	9404350	9916890	32648700	232855
284	-9.60363e+006	-9.74100e+006	-3.36390e+007	1.66744e+000	9603630	9741000	33639000	252931			78.1	0.5	113	13491	284	-9.40633e+006	-9.90384e+006	-3.26698e+007	1.66744e+000	9406330	9903840	32669800	239440
285	-9.60287e+006	-9.73243e+006	-3.36445e+007	1.55055e+000	9602870	9732430	33644500	235258			79.5	0.5	114	12032	285	-9.41190e+006	-9.87910e+006	-3.27173e+007	1.55055e+000	9411900	9879100	32717300	223226
286	-9.61005e+006	-9.74547e+006	-3.36608e+007	1.57072e+000	9610050	9745470	33660800	238566			79.7	0.5	113	12618.6	286	-9.41045e+006	-9.88839e+006	-3.27021e+007	1.57072e+000	9410450	9888390	32702100	225947
287	-1.03325e+007	-1.03582e+007	-3.61315e+007	1.62271e+000	10332500	10358200	36131500	283825			107	0.5	30.4	2410.8	287	-1.01665e+007	-1.02841e+007	-3.59946e+007	1.62271e+000	10166500	10284100	35994600	281414
288	-1.03327e+007	-1.03549e+007	-3.61179e+007	1.51932e+000	10332700	10354900	36117900	265548			105	0.5	30.7	2505.33	288	-1.01653e+007	-1.02762e+007	-3.59636e+007	1.51932e+000	10165300	10276200	35963600	263043
289	-1.03207e+007	-1.03458e+007	-3.60927e+007	1.56046e+000	10320700	10345800	36092700	272348			105	0.5	31.7	2376.76	289	-1.01464e+007	-1.02689e+007	-3.59527e+007	1.56046e+000	10146400	10268900	35952700	269971
290	-1.03210e+007	-1.03495e+007	-3.61073e+007	1.58021e+000	10321000	10349500	36107300	276011			107	0.5	31.5	2129.43	290	-1.01490e+007	-1.02777e+007	-3.59859e+007	1.58021e+000	10149000	10277700	35985900	273882
291	-1.03447e+007	-1.03703e+007	-3.61688e+007	1.60529e+000	10344700	10370300	36168800	281363			108	0.5	29.1	2351.71	291	-1.01839e+007	-1.02979e+007	-3.60336e+007	1.60529e+000	10183900	10297900	36033600	279011
292	-1.03331e+007	-1.03614e+007	-3.61439e+007	1.62342e+000	10333100	10361400	36143900	284139			108	0.5	30.2	2149.47	292	-1.01677e+007	-1.02917e+007	-3.60243e+007	1.62342e+000	10167700	10291700	36024300	281989
293	-1.04335e+007	-1.04737e+007	-3.65026e+007	1.59554e+000	10433500	10473700	36502600	284841			130	0.5	17.9	936.851	293	-1.02807e+007	-1.04261e+007	-3.64609e+007	1.59554e+000	10280700	10426100	36460900	283905
294	-1.04344e+007	-1.04740e+007	-3.65028e+007	1.78422e+000	10434400	10474000	36502800	318531			129	0.5	17.8	1137.67	294	-1.02813e+007	-1.04250e+007	-3.64558e+007	1.78422e+000	10281300	10425000	36455800	317393
295	-1.04234e+007	-1.04633e+007	-3.64702e+007	1.75921e+000	10423400	10463300	36470200	313500			129	0.5	19.1	1054.49	295	-1.02731e+007	-1.04160e+007	-3.64268e+007	1.75921e+000	10273100	10416000	36426800	312445
296	-1.04230e+007	-1.04636e+007	-3.64716e+007	1.66859e+000	10423000	10463600	36471600	297372			130	0.5	19.1	925.132	296	-1.02733e+007	-1.04175e+007	-3.64329e+007	1.66859e+000	10273300	10417500	36432900	296447
297	-1.04408e+007	-1.04817e+007	-3.65276e+007	1.14308e+000	10440800	10481700	36527600	204347			132	0.5	16.9	640.642	297	-1.02856e+007	-1.04342e+007	-3.64891e+007	1.14308e+000	10285600	10434200	36489100	203707
298	-1.04324e+007	-1.04734e+007	-3.65025e+007	1.26800e+000	10432400	10473400	36502500	226365			131	0.5	18	690.111	298	-1.02799e+007	-1.04270e+007	-3.64653e+007	1.26800e+000	10279900	10427000	36465300	225675
299	-9.63753e+006	-9.66476e+006	-3.39924e+007	1.91587e+000	9637530	9664760	33992400	296298			16.5	0.5	113	-1625.26	299	-9.62556e+006	-9.68580e+006	-3.40903e+007	1.91587e+000	9625560	9685800	34090300	297923
300	-9.63737e+006	-9.66309e+006	-3.39857e+007	1.72286e+000	9637370	9663090	33985700	266346			15.2	0.5	113	-1448.64	300	-9.62595e+006	-9.68404e+006	-3.40827e+007	1.72286e+000	9625950	9684040	34082700	267795
301	-9.62341e+006	-9.65068e+006	-3.39489e+007	1.54607e+000	9623410	9650680	33948900	238490			15.2	0.5	114	-1295.46	301	-9.60116e+006	-9.66926e+006	-3.40471e+007	1.54607e+000	9601160	9669260	34047100	239786
302	-9.62318e+006	-9.65158e+006	-3.39528e+007	1.65996e+000	9623180	9651580	33952800	256115			16.3	0.5	114	-1393.36	302	-9.59910e+006	-9.66979e+006	-3.40514e+007	1.65996e+000	9599100	9669790	34051400	257508
303	-9.65360e+006	-9.71852e+006	-3.41960e+007	1.50974e+000	9653600	9718520	34196000	236228			107	0.5	106	-1601.82	303	-9.46463e+006	-9.70748e+006	-3.43399e+007	1.50974e+000	9464630	9707480	34339900	237830
304	-9.64344e+006	-9.70714e+006	-3.41596e+007	2.26588e+000	9643440	9707140	34159600	353785			105	0.5	107	-1845.47	304	-9.43586e+006	-9.68536e+006	-3.42782e+007	2.26588e+000	9435860	9685360	34278200	355630
305	-1.03022e+007	-1.03547e+007	-3.58804e+007	1.48978e+000	10302200	10354700	35880400	257134			90.3	0.5	34.7	7887.26	305	-1.01442e+007	-1.02726e+007	-3.53166e+007	1.48978e+000	10144200	10272600	35316600	249246
306	-1.03140e+007	-1.03795e+007	-3.59039e+007	1.76349e+000	10314000	10379500	35903900	304817			88.8	0.5	33.2	10246.9	306	-1.01507e+007	-1.03379e+007	-3.52781e+007	1.76349e+000	10150700	10337900	35278100	294570
307	-9.57572e+006	-9.61283e+006	-3.38419e+007	2.62676e+000	9575720	9612830	33841900	402582			39.9	0.5	117	-295.58	307	-9.44136e+006	-9.58738e+006	-3.38723e+007	2.62676e+000	9441360	9587380	33872300	402877
308	-9.58364e+006	-9.62245e+006	-3.38733e+007	2.31025e+000	9583640	9622450	33873300	354729			40.2	0.5	116	-435.432	308	-9.44566e+006	-9.59834e+006	-3.39128e+007	2.31025e+000	9445660	9598340	33912800	355165
309	-9.58265e+006	-9.62323e+006	-3.38775e+007	3.21439e+000	9582650	9623230	33877500	493671			37.8	0.5	116	-1229.28	309	-9.45609e+006	-9.60697e+006	-3.39376e+007	3.21439e+000	9456090	9606970	33937600	494900
310	-1.03581e+007	-1.03763e+007	-3.61801e+007	8.43392e-001	10358100	10376300	36180100	147927			106	0.5	28.2	1581.35	310	-1.02026e+007	-1.02943e+007	-3.60003e+007	8.43392e-001	10202600	10294300	36000300	146346
311	-1.03586e+007	-1.03785e+007	-3.61883e+007	1.34457e+000	10358600	10378500	36188300	235935			106	0.5	28	2377.34	311	-1.02047e+007	-1.02996e+007	-3.60198e+007	1.34457e+000	10204700	10299600	36019800	233558
312	-9.46034e+006	-9.48787e+006	-3.34466e+007	1.44783e+000	9460340	9487870	33446600	216721			130	0.5	133	-738.238	312	-9.33722e+006	-9.47607e+006	-3.35215e+007	1.44783e+000	9337220	9476070	33521500	217460
313	-9.46654e+006	-9.49474e+006	-3.34685e+007	1.68194e+000	9466540	9494740	33468500	252095			129	0.5	132	-807.108	313	-9.34502e+006	-9.48242e+006	-3.35397e+007	1.68194e+000	9345020	9482420	33539700	252903
314	-9.46082e+006	-9.48916e+006	-3.34514e+007	1.93412e+000	9460820	9489160	33451400	289594			131	0.5	132	-1056.06	314	-9.33809e+006	-9.47845e+006	-3.35304e+007	1.93412e+000	9338090	9478450	33530400	290650
315	-1.04549e+007	-1.04950e+007	-3.65680e+007	8.57666e-001	10454900	10495000	36568000	153667			130	0.5	15.3	554.824	315	-1.02961e+007	-1.04446e+007	-3.65209e+007	8.57666e-001	10296100	10444600	36520900	153113
316	-1.04522e+007	-1.04925e+007	-3.65605e+007	1.02695e+000	10452200	10492500	36560500	183921			131	0.5	15.7	627.131	316	-1.02943e+007	-1.04432e+007	-3.65171e+007	1.02695e+000	10294300	10443200	36517100	183294
317	-1.00696e+007	-1.01508e+007	-3.55466e+007	1.40036e+000	10069600	10150800	35546600	236879			53.7	0.5	65.4	-10340.1	317	-1.04758e+007	-1.06891e+007	-3.62556e+007	1.40036e+000	10475800	10689100	36255600	247219
318	-1.00317e+007	-1.01499e+007	-3.55810e+007	1.75449e+000	10031700	10149900	35581000	297256			54.6	0.5	65	-13917.9	318	-1.04757e+007	-1.05863e+007	-3.63577e+007	1.75449e+000	10475700	10586300	36357700	311174
319	-9.98179e+006	-1.01465e+007	-3.56170e+007	1.86734e+000	9981790	10146500	35617000	316883			54.9	0.5	63.2	-14554.9	319	-1.03069e+007	-1.04202e+007	-3.64103e+007	1.86734e+000	10306900	10420200	36410300	331438
320	-9.98567e+006	-1.01480e+007	-3.56191e+007	1.75209e+000	9985670	10148000	35619100	297368			93.8	0.5	55.6	-8673.18	320	-9.46019e+006	-1.01649e+007	-3.62137e+007	1.75209e+000	9460190	10164900	36213700	306041
321	-1.00097e+007	-1.01539e+007	-3.56193e+007	1.54908e+000	10009700	10153900	35619300	262960			94	0.5	54.1	-5618.88	321	-9.43057e+006	-1.01248e+007	-3.60793e+007	1.54908e+000	9430570	10124800	36079300	268579
322	-9.97542e+006	-1.01414e+007	-3.56026e+007	1.68301e+000	9975420	10141400	35602600	285366			92.7	0.5	55.6	-8015.35	322	-9.33313e+006	-1.01280e+007	-3.61900e+007	1.68301e+000	9333130	10128000	36190000	293382
323	-1.00390e+007	-1.01616e+007	-3.56214e+007	1.27901e+000	10039000	10161600	35621400	217185			94.1	0.5	52.8	-3411.86	323	-9.48519e+006	-1.01130e+007	-3.59765e+007	1.27901e+000	9485190	10113000	35976500	220597
324	-9.91276e+006	-1.01233e+007	-3.55913e+007	2.98389e+000	9912760	10123300	35591300	505406			58.7	0.5	57.5	-18273.3	324	-9.19825e+006	-1.01291e+007	-3.63295e+007	2.98389e+000	9198250	10129100	36329500	523680
325	-9.92997e+006	-1.01355e+007	-3.56240e+007	2.46761e+000	9929970	10135500	35624000	418754			57.1	0.5	57.8	-15216.6	325	-9.41432e+006	-1.01859e+007	-3.63455e+007	2.46761e+000	9414320	10185900	36345500	433971
326	-9.91093e+006	-1.01351e+007	-3.56410e+007	2.17230e+000	9910930	10135100	35641000	368932			56.9	0.5	59.5	-16204.7	326	-9.61131e+006	-1.02658e+007	-3.64748e+007	2.17230e+000	9611310	10265800	36474800	385137
327	-9.88750e+006	-1.01282e+007	-3.56365e+007	2.78292e+000	9887500	10128200	35636500	472444			58.3	0.5	59.3	-22348.6	327	-9.42874e+006	-1.02389e+007	-3.65477e+007	2.78292e+000	9428740	10238900	36547700	494793
328	-9.92560e+006	-1.01116e+007	-3.55304e+007	3.08157e+000	9925600	10111600	35530400	520270			60.5	0.5	56.9	-11609.3	328	-8.90015e+006	-9.98793e+006	-3.60505e+007	3.08157e+000	8900150	9987930	36050500	531880
329	-9.64821e+006	-9.78208e+006	-3.44611e+007	9.00358e-001	9648210	9782080	34461100	142994			94	0.5	96.9	-1926.67	329	-9.11866e+006	-9.72644e+006	-3.47633e+007	9.00358e-001	9118660	9726440	34763300	144920
330	-9.64245e+006	-9.78230e+006	-3.44678e+007	1.05244e+000	9642450	9782300	34467800	167203			93.1	0.5	96.4	-2136.82	330	-9.06004e+006	-9.71215e+006	-3.47635e+007	1.05244e+000	9060040	9712150	34763500	169340
331	-9.64891e+006	-9.77075e+006	-3.44142e+007	1.31583e+000	9648910	9770750	34414200	208429			92.5	0.5	97.2	-1497.4	331	-9.07904e+006	-9.67925e+006	-3.46101e+007	1.31583e+000	9079040	9679250	34610100	209927
332	-9.64907e+006	-9.77098e+006	-3.44149e+007	1.08448e+000	9649070	9770980	34414900	171790			93.7	0.5	97.7	-1579.83	332	-9.12458e+006	-9.69800e+006	-3.46412e+007	1.08448e+000	9124580	9698000	34641200	173370
333	-9.65231e+006	-9.79200e+006	-3.44976e+007	6.11193e-001	9652310	9792000	34497600	97271			95.2	0.5	96.5	-1674.5	333	-9.17025e+006	-9.76283e+006	-3.48605e+007	6.11193e-001	9170250	9762830	34860500	98945.5
334	-9.65096e+006	-9.78227e+006	-3.44592e+007	7.97028e-001	9650960	9782270	34459200	126572			95.1	0.5	97.2	-1791.89	334	-9.16588e+006	-9.73927e+006	-3.47685e+007	7.97028e-001	9165880	9739270	34768500	128364
335	-9.73745e+006	-9.90899e+006	-3.48906e+007	2.58838e+000	9737450	9908990	34890600	421332			95.9	0.5	88.6	-17166.7	335	-9.72118e+006	-1.00832e+007	-3.56188e+007	2.58838e+000	9721180	10083200	35618800	438499
336	-9.70753e+006	-9.88731e+006	-3.48319e+007	2.39370e+000	9707530	9887310	34831900	388291			95.6	0.5	89.9	-14958.5	336	-9.56126e+006	-1.00236e+007	-3.55353e+007	2.39370e+000	9561260	10023600	35535300	403250
337	-9.67142e+006	-9.86778e+006	-3.47882e+007	1.67737e+000	9671420	9867780	34788200	271362			94.8	0.5	90.9	-10240.7	337	-9.36382e+006	-9.96552e+006	-3.54952e+007	1.67737e+000	9363820	9965520	35495200	281602
338	-9.65238e+006	-9.99774e+006	-3.35815e+007	2.00202e+000	9652380	9997740	33581500	303327			74.4	0.5	99.7	33099.9	338	-9.20513e+006	-1.01669e+007	-3.15845e+007	2.00202e+000	9205130	10166900	31584500	270227
339	-9.64995e+006	-1.00171e+007	-3.35522e+007	2.43645e+000	9649950	10017100	33552200	368591			75.2	0.5	98.9	42306.1	339	-9.17489e+006	-1.01756e+007	-3.14522e+007	2.43645e+000	9174890	10175600	31452200	326284
340	-9.82188e+006	-9.98866e+006	-3.51318e+007	2.36481e+000	9821880	9988660	35131800	390344			56.5	0.5	84.6	-23749	340	-1.03782e+007	-1.04026e+007	-3.61431e+007	2.36481e+000	10378200	10402600	36143100	414093
341	-9.81065e+006	-1.00018e+007	-3.51968e+007	2.22110e+000	9810650	10001800	35196800	367908			57.6	0.5	84.1	-25476.8	341	-1.04471e+007	-1.04810e+007	-3.63463e+007	2.22110e+000	10447100	10481000	36346300	393385
342	-9.95305e+006	-1.00434e+007	-3.52243e+007	1.94912e+000	9953050	10043400	35224300	323676			56.9	0.5	82.5	-21579.9	342	-1.05277e+007	-1.08635e+007	-3.62932e+007	1.94912e+000	10527700	10863500	36293200	345256
343	-9.94965e+006	-1.00267e+007	-3.51595e+007	2.10430e+000	9949650	10026700	35159500	348195			55.9	0.5	82.9	-20524.1	343	-1.04624e+007	-1.07905e+007	-3.60995e+007	2.10430e+000	10462400	10790500	36099500	368719
344	-9.77558e+006	-9.95213e+006	-3.50288e+007	1.69215e+000	9775580	9952130	35028800	277638			55.6	0.5	86.3	-14805.3	344	-1.01411e+007	-1.02630e+007	-3.59336e+007	1.69215e+000	10141100	10263000	35933600	292443
345	-9.85803e+006	-9.98418e+006	-3.50773e+007	2.05434e+000	9858030	9984180	35077300	338167			55.2	0.5	84.7	-18172.9	345	-1.03438e+007	-1.04446e+007	-3.59603e+007	2.05434e+000	10343800	10444600	35960300	356340
346	-9.69148e+006	-9.76285e+006	-3.39762e+007	8.76743e-001	9691480	9762850	33976200	135598			64.3	0.5	101	6528.16	346	-9.43381e+006	-9.53664e+006	-3.31493e+007	8.76743e-001	9433810	9536640	33149300	129070
347	-1.00644e+007	-1.01684e+007	-3.56238e+007	1.16443e+000	10064400	10168400	35623800	197791			93.9	0.5	51.5	-1871.24	347	-9.51387e+006	-1.00927e+007	-3.58652e+007	1.16443e+000	9513870	10092700	35865200	199662
348	-1.00428e+007	-1.01664e+007	-3.56371e+007	1.75557e+000	10042800	10166400	35637100	298371			95.1	0.5	52.7	-4896.51	348	-9.53915e+006	-1.01318e+007	-3.59994e+007	1.75557e+000	9539150	10131800	35999400	303267
349	-1.00722e+007	-1.01744e+007	-3.56407e+007	1.40116e+000	10072200	10174400	35640700	238233			94.7	0.5	51.3	-2509.27	349	-9.56697e+006	-1.01134e+007	-3.58966e+007	1.40116e+000	9566970	10113400	35896600	240743
350	-1.00921e+007	-1.01714e+007	-3.56083e+007	1.06757e+000	10092100	10171400	35608300	181222			92.8	0.5	50.4	-232.905	350	-9.54585e+006	-1.00602e+007	-3.57002e+007	1.06757e+000	9545850	10060200	35700200	181455
351	-1.00941e+007	-1.01766e+007	-3.56274e+007	1.13680e+000	10094100	10176600	35627400	193177			93.6	0.5	50.2	-567.943	351	-9.56928e+006	-1.00774e+007	-3.57471e+007	1.13680e+000	9569280	10077400	35747100	193744
352	-1.00019e+007	-1.04660e+007	-3.45418e+007	1.60129e+000	10001900	10466000	34541800	257126			77.2	0.5	54.5	35943.3	352	-9.34830e+006	-1.04087e+007	-3.19278e+007	1.60129e+000	9348300	10408700	31927800	221183
353	-1.00229e+007	-1.04582e+007	-3.46355e+007	1.51856e+000	10022900	10458200	34635500	245095			77.1	0.5	53.7	32285	353	-9.41493e+006	-1.04428e+007	-3.21660e+007	1.51856e+000	9414930	10442800	32166000	212810
354	-1.00408e+007	-1.04516e+007	-3.47149e+007	1.35655e+000	10040800	10451600	34714900	219898			77	0.5	52.8	27577.7	354	-9.46887e+006	-1.04715e+007	-3.23578e+007	1.35655e+000	9468870	10471500	32357800	192321
355	-1.01050e+007	-1.01984e+007	-3.57060e+007	1.25011e+000	10105000	10198400	35706000	213355			100	0.5	50.1	-2559.76	355	-9.78676e+006	-1.01845e+007	-3.59671e+007	1.25011e+000	9786760	10184500	35967100	215915
356	-1.00870e+007	-1.01889e+007	-3.56852e+007	1.27983e+000	10087000	10188900	35685200	218153			99.5	0.5	51.2	-3156.32	356	-9.76457e+006	-1.01850e+007	-3.59917e+007	1.27983e+000	9764570	10185000	35991700	221309
357	-1.00905e+007	-1.01899e+007	-3.56857e+007	1.39339e+000	10090500	10189900	35685700	237522			101	0.5	51.4	-3504.14	357	-9.81044e+006	-1.01964e+007	-3.59923e+007	1.39339e+000	9810440	10196400	35992300	241026
358	-1.01085e+007	-1.01994e+007	-3.57062e+007	1.42792e+000	10108500	10199400	35706200	243710			101	0.5	50.1	-2947.22	358	-9.82795e+006	-1.01939e+007	-3.59645e+007	1.42792e+000	9827950	10193900	35964500	246658
359	-1.01188e+007	-1.02048e+007	-3.57183e+007	1.09457e+000	10118800	10204800	35718300	186952			100	0.5	49	-1768.11	359	-9.80028e+006	-1.01794e+007	-3.59331e+007	1.09457e+000	9800280	10179400	35933100	188720
360	-9.67452e+006	-9.79450e+006	-3.44856e+007	1.46867e+000	9674520	9794500	34485600	233618			51	0.5	97.2	-4786.76	360	-9.36661e+006	-9.81723e+006	-3.48864e+007	1.46867e+000	9366610	9817230	34886400	238405
361	-9.67085e+006	-9.77972e+006	-3.44289e+007	1.38365e+000	9670850	9779720	34428900	219389			50.5	0.5	98.6	-3823.22	361	-9.36932e+006	-9.79057e+006	-3.47747e+007	1.38365e+000	9369320	9790570	34774700	223212
362	-9.66669e+006	-9.77693e+006	-3.44216e+007	1.07231e+000	9666690	9776930	34421600	169948			51.3	0.5	98.7	-2912.68	362	-9.33249e+006	-9.77945e+006	-3.47661e+007	1.07231e+000	9332490	9779450	34766100	172861
363	-9.66512e+006	-9.78854e+006	-3.44706e+007	1.30773e+000	9665120	9788540	34470600	207829			51.9	0.5	97.5	-4116.45	363	-9.30470e+006	-9.79691e+006	-3.48653e+007	1.30773e+000	9304700	9796910	34865300	211945
364	-9.69002e+006	-9.81478e+006	-3.45530e+007	1.60686e+000	9690020	9814780	34553000	256597			50.6	0.5	95.6	-6110.31	364	-9.44442e+006	-9.86542e+006	-3.50056e+007	1.60686e+000	9444420	9865420	35005600	262707
365	-9.67812e+006	-9.80955e+006	-3.45435e+007	1.63390e+000	9678120	9809550	34543500	260753			51.7	0.5	95.8	-6250.75	365	-9.37703e+006	-9.84885e+006	-3.50052e+007	1.63390e+000	9377030	9848850	35005200	267004
366	-9.75175e+006	-9.88492e+006	-3.47779e+007	3.30506e+000	9751750	9884920	34777900	534688			98.5	0.5	90.3	-17047.9	366	-9.69940e+006	-1.00127e+007	-3.53525e+007	3.30506e+000	9699400	10012700	35352500	551736
367	-9.73246e+006	-9.86200e+006	-3.47035e+007	2.80872e+000	9732460	9862000	34703500	452448			99.2	0.5	92	-12531.2	367	-9.60160e+006	-9.95457e+006	-3.52127e+007	2.80872e+000	9601600	9954570	35212700	464979
368	-9.79305e+006	-9.89671e+006	-3.47848e+007	2.90706e+000	9793050	9896710	34784800	470622			99.9	0.5	89.4	-13851.4	368	-9.87005e+006	-1.00416e+007	-3.53000e+007	2.90706e+000	9870050	10041600	35300000	484474
369	-9.67810e+006	-9.76469e+006	-3.43602e+007	1.08456e+000	9678100	9764690	34360200	171312			104	0.5	101	-2057.63	369	-9.45507e+006	-9.76903e+006	-3.46010e+007	1.08456e+000	9455070	9769030	34601000	173369
370	-9.67825e+006	-9.75996e+006	-3.43407e+007	1.36887e+000	9678250	9759960	34340700	215983			105	0.5	101	-2459.2	370	-9.47005e+006	-9.76478e+006	-3.45686e+007	1.36887e+000	9470050	9764780	34568600	218442
371	-1.01216e+007	-1.02077e+007	-3.57274e+007	1.25799e+000	10121600	10207700	35727400	214974			47.2	0.5	49.3	-1696.5	371	-9.86072e+006	-1.01877e+007	-3.59064e+007	1.25799e+000	9860720	10187700	35906400	216671
372	-1.01457e+007	-1.02204e+007	-3.57552e+007	2.31339e+000	10145700	10220400	35755200	395992			44.6	0.5	48	-2842.12	372	-9.93919e+006	-1.02089e+007	-3.59145e+007	2.31339e+000	9939190	10208900	35914500	398834
373	-1.01474e+007	-1.02188e+007	-3.57469e+007	2.21565e+000	10147400	10218800	35746900	379096			43.1	0.5	48.5	-2811.07	373	-9.97697e+006	-1.02160e+007	-3.59060e+007	2.21565e+000	9976970	10216000	35906000	381907
374	-9.66286e+006	-9.97528e+006	-3.36468e+007	1.47915e+000	9662860	9975280	33646800	224902			69.7	0.5	92.6	29826.3	374	-8.97847e+006	-9.51512e+006	-3.13099e+007	1.47915e+000	8978470	9515120	31309900	195076
375	-9.64737e+006	-1.00723e+007	-3.34865e+007	1.86685e+000	9647370	10072300	33486500	281494			71.1	0.5	93.5	39885.2	375	-8.97690e+006	-9.87481e+006	-3.09438e+007	1.86685e+000	8976900	9874810	30943800	241609
376	-1.01652e+007	-1.02251e+007	-3.57547e+007	1.57630e+000	10165200	10225100	35754700	269853			110	0.5	47.9	-1911.03	376	-1.00736e+007	-1.02376e+007	-3.58976e+007	1.57630e+000	10073600	10237600	35897600	271764
377	-1.01566e+007	-1.02165e+007	-3.57283e+007	2.02805e+000	10156600	10216500	35728300	346672			110	0.5	49.2	-2687.94	377	-1.00830e+007	-1.02359e+007	-3.58811e+007	2.02805e+000	10083000	10235900	35881100	349360
378	-1.01714e+007	-1.02319e+007	-3.57763e+007	1.11791e+000	10171400	10231900	35776300	191611			110	0.5	47	-1227.47	378	-1.00600e+007	-1.02372e+007	-3.59094e+007	1.11791e+000	10060000	10237200	35909400	192839
379	-9.63320e+006	-9.68905e+006	-3.40959e+007	3.05298e+000	9633200	9689050	34095900	474925			102	0.5	108	-241.859	379	-9.39662e+006	-9.64079e+006	-3.41353e+007	3.05298e+000	9396620	9640790	34135300	475167
380	-9.63374e+006	-9.67946e+006	-3.40562e+007	2.75044e+000	9633740	9679460	34056200	426901			99.8	0.5	109	1094.24	380	-9.40384e+006	-9.61943e+006	-3.40408e+007	2.75044e+000	9403840	9619430	34040800	425807
381	-9.63572e+006	-9.68511e+006	-3.40773e+007	2.30654e+000	9635720	9685110	34077300	358437			99.1	0.5	108	1049.43	381	-9.38608e+006	-9.61927e+006	-3.40579e+007	2.30654e+000	9386080	9619270	34057900	357387
382	-1.01808e+007	-1.04156e+007	-3.53233e+007	1.92036e+000	10180800	10415600	35323300	321761			73.9	0.5	43.9	25523.3	382	-9.84748e+006	-1.05679e+007	-3.38088e+007	1.92036e+000	9847480	10567900	33808800	296238
383	-1.01963e+007	-1.04151e+007	-3.53871e+007	1.10321e+000	10196300	10415100	35387100	185488			73.7	0.5	42.8	13866.5	383	-9.88363e+006	-1.05660e+007	-3.39585e+007	1.10321e+000	9883630	10566000	33958500	171621
384	-1.01967e+007	-1.04071e+007	-3.53968e+007	7.16641e-001	10196700	10407100	35396800	120548			72.7	0.5	42.4	8983.17	384	-9.88216e+006	-1.05434e+007	-3.39750e+007	7.16641e-001	9882160	10543400	33975000	111565
385	-1.01914e+007	-1.02518e+007	-3.58378e+007	1.53695e+000	10191400	10251800	35837800	264349			108	0.5	43.9	-994.616	385	-1.00078e+007	-1.02299e+007	-3.59316e+007	1.53695e+000	10007800	10229900	35931600	265344
386	-1.01829e+007	-1.02451e+007	-3.58190e+007	1.58965e+000	10182900	10245100	35819000	273119			108	0.5	44.9	-1344.48	386	-1.00053e+007	-1.02297e+007	-3.59334e+007	1.58965e+000	10005300	10229700	35933400	274464
387	-1.01837e+007	-1.02437e+007	-3.58124e+007	1.36403e+000	10183700	10243700	35812400	234273			109	0.5	45.3	-1217.94	387	-1.00333e+007	-1.02353e+007	-3.59284e+007	1.36403e+000	10033300	10235300	35928400	235491
388	-1.01904e+007	-1.02493e+007	-3.58286e+007	1.24225e+000	10190400	10249300	35828600	213554			110	0.5	44.5	-958.977	388	-1.00367e+007	-1.02370e+007	-3.59320e+007	1.24225e+000	10036700	10237000	35932000	214513
389	-9.55128e+006	-1.01679e+007	-3.61350e+007	5.90268e-001	9551280	10167900	36135000	102723			86.4	0.5	67	-15346.3	389	-1.05599e+007	-1.10410e+007	-3.86946e+007	5.90268e-001	10559900	11041000	38694600	118070
390	-9.60592e+006	-1.01627e+007	-3.60588e+007	7.21344e-001	9605920	10162700	36058800	125061			87	0.5	66.7	-17081	390	-1.05357e+007	-1.09630e+007	-3.83999e+007	7.21344e-001	10535700	10963000	38399900	142143
391	-1.02105e+007	-1.02933e+007	-3.55669e+007	2.42122e+000	10210500	10293300	35566900	410696			57.6	0.5	70.6	-30436.6	391	-1.08113e+007	-1.16027e+007	-3.67129e+007	2.42122e+000	10811300	11602700	36712900	441133
392	-1.01923e+007	-1.01961e+007	-3.56092e+007	2.42991e+000	10192300	10196100	35609200	412804			57.6	0.5	69.1	-29557.1	392	-1.07597e+007	-1.13687e+007	-3.67361e+007	2.42991e+000	10759700	11368700	36736100	442361
393	-9.63799e+006	-9.73768e+006	-3.42899e+007	2.43014e+000	9637990	9737680	34289900	382221			83.3	0.5	90	31621.2	393	-8.26673e+006	-9.07578e+006	-3.29560e+007	2.43014e+000	8266730	9075780	32956000	350600
394	-9.49348e+006	-9.77443e+006	-3.45846e+007	2.28855e+000	9493480	9774430	34584600	365590			85.1	0.5	89.4	13508.5	394	-7.90530e+006	-9.26347e+006	-3.40845e+007	2.28855e+000	7905300	9263470	34084500	352082
395	-9.65471e+006	-9.66003e+006	-3.39288e+007	1.01374e+000	9654710	9660030	33928800	156240			57.4	0.5	110	2911.35	395	-9.48735e+006	-9.53768e+006	-3.36232e+007	1.01374e+000	9487350	9537680	33623200	153329
396	-9.65828e+006	-9.66893e+006	-3.39345e+007	1.33577e+000	9658280	9668930	33934500	205953			58.1	0.5	109	4178.6	396	-9.49785e+006	-9.53440e+006	-3.35993e+007	1.33577e+000	9497850	9534400	33599300	201774
397	-9.65805e+006	-9.67420e+006	-3.39283e+007	1.58514e+000	9658050	9674200	33928300	244325			59	0.5	109	5699.4	397	-9.50277e+006	-9.52092e+006	-3.35393e+007	1.58514e+000	9502770	9520920	33539300	238626
398	-1.02594e+007	-1.02634e+007	-3.57966e+007	1.63203e+000	10259400	10263400	35796600	280227			93.9	0.5	40.1	5331.93	398	-1.00258e+007	-1.01223e+007	-3.54743e+007	1.63203e+000	10025800	10122300	35474300	274896
399	-1.02604e+007	-1.02750e+007	-3.57892e+007	1.58262e+000	10260400	10275000	35789200	271658			92.8	0.5	39.8	5896.15	399	-1.00613e+007	-1.01162e+007	-3.54137e+007	1.58262e+000	10061300	10116200	35413700	265762
400	-1.02145e+007	-1.04063e+007	-3.54704e+007	1.09582e+000	10214500	10406300	35470400	185068			71.6	0.5	41.3	12612.7	400	-9.92734e+006	-1.05329e+007	-3.41701e+007	1.09582e+000	9927340	10532900	34170100	172455
401	-1.02124e+007	-1.04118e+007	-3.54565e+007	5.74918e-001	10212400	10411800	35456500	97026.2			72.3	0.5	41.5	6766.28	401	-9.92084e+006	-1.05527e+007	-3.41238e+007	5.74918e-001	9920840	10552700	34123800	90259.9
402	-1.02227e+007	-1.04130e+007	-3.54971e+007	8.41885e-001	10222700	10413000	35497100	142396			72.5	0.5	40.6	9581.51	402	-9.94194e+006	-1.05523e+007	-3.42104e+007	8.41885e-001	9941940	10552300	34210400	132814
403	-1.02278e+007	-1.04101e+007	-3.55207e+007	1.08691e+000	10227800	10410100	35520700	184070			71.7	0.5	40.2	11997.8	403	-9.95467e+006	-1.05393e+007	-3.42754e+007	1.08691e+000	9954670	10539300	34275400	172072
404	-1.00266e+007	-1.01039e+007	-3.50049e+007	1.43945e+000	10026600	10103900	35004900	236438			110	0.5	76.6	-2533.69	404	-1.02220e+007	-1.08141e+007	-3.50932e+007	1.43945e+000	10222000	10814100	35093200	238972
405	-1.00347e+007	-1.01119e+007	-3.50300e+007	1.01480e+000	10034700	10111900	35030000	166928			110	0.5	75.5	-1662.78	405	-1.02265e+007	-1.08209e+007	-3.51049e+007	1.01480e+000	10226500	10820900	35104900	168590
406	-1.00176e+007	-1.00928e+007	-3.49791e+007	1.56748e+000	10017600	10092800	34979100	257080			109	0.5	77.7	-2951.11	406	-1.02150e+007	-1.07966e+007	-3.50822e+007	1.56748e+000	10215000	10796600	35082200	260031
407	-1.02724e+007	-1.02811e+007	-3.58322e+007	1.42568e+000	10272400	10281100	35832200	245298			94.2	0.5	38.8	4756.94	407	-1.00699e+007	-1.01392e+007	-3.54992e+007	1.42568e+000	10069900	10139200	35499200	240541
408	-1.02737e+007	-1.02917e+007	-3.58269e+007	1.43231e+000	10273700	10291700	35826900	246388			93.2	0.5	38.4	5460.47	408	-1.01009e+007	-1.01322e+007	-3.54393e+007	1.43231e+000	10100900	10132200	35439300	240928
409	-9.64224e+006	-9.70010e+006	-3.41321e+007	2.52749e+000	9642240	9700100	34132100	394014			107	0.5	108	-2092.42	409	-9.46438e+006	-9.68509e+006	-3.42486e+007	2.52749e+000	9464380	9685090	34248600	396106
410	-9.62976e+006	-9.68479e+006	-3.40820e+007	2.47676e+000	9629760	9684790	34082000	384974			107	0.5	109	-1319.21	410	-9.44240e+006	-9.65961e+006	-3.41665e+007	2.47676e+000	9442400	9659610	34166500	386293
411	-9.63520e+006	-9.68981e+006	-3.40970e+007	1.72904e+000	9635200	9689810	34097000	268992			108	0.5	109	-1257.78	411	-9.46432e+006	-9.67353e+006	-3.42014e+007	1.72904e+000	9464320	9673530	34201400	270250
412	-9.64580e+006	-9.70218e+006	-3.41370e+007	1.98223e+000	9645800	9702180	34137000	309107			109	0.5	108	-1873.36	412	-9.48545e+006	-9.69414e+006	-3.42645e+007	1.98223e+000	9485450	9694140	34264500	310980
413	-9.65361e+006	-9.71604e+006	-3.41859e+007	1.83871e+000	9653610	9716040	34185900	287538			108	0.5	106	-1959.91	413	-9.47743e+006	-9.70791e+006	-3.43288e+007	1.83871e+000	9477430	9707910	34328800	289498
414	-9.65606e+006	-9.71575e+006	-3.41822e+007	2.14549e+000	9656060	9715750	34182200	335448			109	0.5	106	-2352.16	414	-9.49463e+006	-9.71159e+006	-3.43267e+007	2.14549e+000	9494630	9711590	34326700	337800
415	-1.02036e+007	-1.02610e+007	-3.58633e+007	2.68579e+000	10203600	10261000	35863300	462621			42.5	0.5	42.7	-686.203	415	-9.99897e+006	-1.02243e+007	-3.59177e+007	2.68579e+000	9998970	10224300	35917700	463307
416	-1.02097e+007	-1.02651e+007	-3.58738e+007	2.31320e+000	10209700	10265100	35873800	398686			40.9	0.5	42.4	-768.572	416	-1.00258e+007	-1.02348e+007	-3.59338e+007	2.31320e+000	10025800	10234800	35933800	399455
417	-1.01892e+007	-1.02503e+007	-3.58336e+007	2.77116e+000	10189200	10250300	35833600	476513			42.4	0.5	44.2	-1503.39	417	-9.99130e+006	-1.02225e+007	-3.59180e+007	2.77116e+000	9991300	10222500	35918000	478016
418	-1.02103e+007	-1.02638e+007	-3.58677e+007	1.67077e+000	10210300	10263800	35867700	287869			38.9	0.5	42.7	-689.756	418	-1.00518e+007	-1.02410e+007	-3.59331e+007	1.67077e+000	10051800	10241000	35933100	288558
419	-1.02177e+007	-1.02707e+007	-3.58888e+007	1.72403e+000	10217700	10270700	35888800	297399			39.6	0.5	41.8	-420.749	419	-1.00448e+007	-1.02405e+007	-3.59379e+007	1.72403e+000	10044800	10240500	35937900	297819
420	-1.02241e+007	-1.02759e+007	-3.59034e+007	1.30409e+000	10224100	10275900	35903400	225145			38.4	0.5	41.2	-260.535	420	-1.00632e+007	-1.02470e+007	-3.59462e+007	1.30409e+000	10063200	10247000	35946200	225406
421	-1.02176e+007	-1.02698e+007	-3.58852e+007	1.28508e+000	10217600	10269800	35885200	221636			37.8	0.5	42	-420.264	421	-1.00688e+007	-1.02469e+007	-3.59401e+007	1.28508e+000	10068800	10246900	35940100	222056
422	-1.01323e+007	-1.01588e+007	-3.55167e+007	2.11415e+000	10132300	10158800	35516700	357204			113	0.5	57.5	-3122.63	422	-1.02415e+007	-1.03381e+007	-3.56488e+007	2.11415e+000	10241500	10338100	35648800	360326
423	-1.01375e+007	-1.01687e+007	-3.55520e+007	1.91326e+000	10137500	10168700	35552000	323895			113	0.5	56.1	-2715.3	423	-1.02412e+007	-1.03026e+007	-3.56834e+007	1.91326e+000	10241200	10302600	35683400	326610
424	-1.00442e+007	-1.01122e+007	-3.50682e+007	2.32721e+000	10044200	10112200	35068200	383617			112	0.5	73.6	-2794.79	424	-1.02117e+007	-1.07609e+007	-3.51044e+007	2.32721e+000	10211700	10760900	35104400	386412
425	-1.00619e+007	-1.01210e+007	-3.51319e+007	2.09735e+000	10061900	10121000	35131900	346962			113	0.5	71.1	-2360.23	425	-1.02205e+007	-1.07361e+007	-3.51650e+007	2.09735e+000	10220500	10736100	35165000	349323
426	-1.00555e+007	-1.01203e+007	-3.51064e+007	2.04236e+000	10055500	10120300	35106400	337391			112	0.5	72.3	-2575.85	426	-1.02242e+007	-1.07669e+007	-3.51495e+007	2.04236e+000	10224200	10766900	35149500	339967
427	-9.58714e+006	-9.70881e+006	-3.36039e+007	1.63276e+000	9587140	9708810	33603900	247108			78.1	0.5	116	11993.7	427	-9.41063e+006	-9.86844e+006	-3.27228e+007	1.63276e+000	9410630	9868440	32722800	235115
428	-9.57542e+006	-9.68609e+006	-3.35787e+007	1.10240e+000	9575420	9686090	33578700	166570			78.7	0.5	118	7620.09	428	-9.40959e+006	-9.83728e+006	-3.27497e+007	1.10240e+000	9409590	9837280	32749700	158950
429	-9.57909e+006	-9.69535e+006	-3.35844e+007	1.42824e+000	9579090	9695350	33584400	215890			77.8	0.5	117	10106.5	429	-9.41037e+006	-9.85554e+006	-3.27347e+007	1.42824e+000	9410370	9855540	32734700	205784
430	-9.77941e+006	-9.82035e+006	-3.44864e+007	2.48785e+000	9779410	9820350	34486400	396063			36.7	0.5	96	-4620.74	430	-9.87019e+006	-9.89037e+006	-3.46818e+007	2.48785e+000	9870190	9890370	34681800	400683
431	-9.75966e+006	-9.80364e+006	-3.44378e+007	2.17479e+000	9759660	9803640	34437800	345230			36.3	0.5	97.7	-3802.99	431	-9.81296e+006	-9.86282e+006	-3.46264e+007	2.17479e+000	9812960	9862820	34626400	349033
432	-9.80334e+006	-9.83895e+006	-3.45385e+007	2.20141e+000	9803340	9838950	34538500	351549			37.2	0.5	94.2	-4228.24	432	-9.92048e+006	-9.94069e+006	-3.47343e+007	2.20141e+000	9920480	9940690	34734300	355777
433	-1.01523e+007	-1.01926e+007	-3.56348e+007	1.61745e+000	10152300	10192600	35634800	275080			35.7	0.5	52.7	-1836.28	433	-1.02022e+007	-1.02332e+007	-3.57510e+007	1.61745e+000	10202200	10233200	35751000	276917
434	-1.01460e+007	-1.01820e+007	-3.55979e+007	1.99236e+000	10146000	10182000	35597900	338148			35.5	0.5	54.1	-2289.07	434	-1.02308e+007	-1.02325e+007	-3.57107e+007	1.99236e+000	10230800	10232500	35710700	340437
435	-1.01592e+007	-1.02016e+007	-3.56647e+007	1.38252e+000	10159200	10201600	35664700	235519			35.6	0.5	51.5	-1445.66	435	-1.01811e+007	-1.02339e+007	-3.57749e+007	1.38252e+000	10181100	10233900	35774900	236964
436	-1.02859e+007	-1.03060e+007	-3.58622e+007	1.46091e+000	10285900	10306000	35862200	251813			93.4	0.5	37.1	5651.97	436	-1.01350e+007	-1.01471e+007	-3.54662e+007	1.46091e+000	10135000	10147100	35466200	246161
437	-9.60890e+006	-9.68832e+006	-3.37133e+007	2.44613e+000	9608900	9688320	33713300	372475			64.3	0.5	114	14524.1	437	-9.44775e+006	-9.72326e+006	-3.30197e+007	2.44613e+000	9447750	9723260	33019700	357951
438	-9.61999e+006	-9.69664e+006	-3.37503e+007	2.29820e+000	9619990	9696640	33750300	350714			63.8	0.5	113	13443.5	438	-9.45734e+006	-9.71147e+006	-3.30707e+007	2.29820e+000	9457340	9711470	33070700	337271
439	-9.61847e+006	-9.67928e+006	-3.37614e+007	1.87531e+000	9618470	9679280	33761400	286322			62.3	0.5	113	9743.36	439	-9.46803e+006	-9.66284e+006	-3.31630e+007	1.87531e+000	9468030	9662840	33163000	276579
440	-9.60973e+006	-9.67368e+006	-3.37313e+007	2.05998e+000	9609730	9673680	33731300	313963			62.7	0.5	114	10782.2	440	-9.46269e+006	-9.67931e+006	-3.31247e+007	2.05998e+000	9462690	9679310	33124700	303181
441	-9.59694e+006	-9.68734e+006	-3.36654e+007	2.10533e+000	9596940	9687340	33665400	319700			66.1	0.5	115	13161	441	-9.43600e+006	-9.76771e+006	-3.29272e+007	2.10533e+000	9436000	9767710	32927200	306539
442	-9.59897e+006	-9.67769e+006	-3.36833e+007	2.11180e+000	9598970	9677690	33683300	320987			64.5	0.5	115	12154.6	442	-9.44667e+006	-9.73079e+006	-3.30078e+007	2.11180e+000	9446670	9730790	33007800	308833
443	-9.61141e+006	-9.65512e+006	-3.39791e+007	4.09942e+000	9611410	9655120	33979100	633389			113	0.5	113	-2148.7	443	-9.47350e+006	-9.64034e+006	-3.40566e+007	4.09942e+000	9473500	9640340	34056600	635538
444	-9.62070e+006	-9.66699e+006	-3.40183e+007	3.61003e+000	9620700	9666990	34018300	559059			112	0.5	112	-2324.82	444	-9.48274e+006	-9.65551e+006	-3.41093e+007	3.61003e+000	9482740	9655510	34109300	561384
445	-9.62665e+006	-9.67524e+006	-3.40461e+007	2.80412e+000	9626650	9675240	34046100	434960			111	0.5	111	-1905.47	445	-9.48126e+006	-9.66313e+006	-3.41420e+007	2.80412e+000	9481260	9663130	34142000	436865
446	-1.01751e+007	-1.02167e+007	-3.57106e+007	2.16195e+000	10175100	10216700	35710600	369257			33.4	0.5	49.4	-1664.11	446	-1.01730e+007	-1.02366e+007	-3.57941e+007	2.16195e+000	10173000	10236600	35794100	370921
447	-1.01740e+007	-1.02114e+007	-3.56902e+007	2.14060e+000	10174000	10211400	35690200	365204			32.4	0.5	50.2	-1590.78	447	-1.02006e+007	-1.02367e+007	-3.57670e+007	2.14060e+000	10200600	10236700	35767000	366795
448	-1.01642e+007	-1.02000e+007	-3.56532e+007	1.78301e+000	10164200	10200000	35653200	303566			33.1	0.5	51.6	-1514.65	448	-1.02121e+007	-1.02326e+007	-3.57387e+007	1.78301e+000	10212100	10232600	35738700	305081
449	-1.01648e+007	-1.02053e+007	-3.56742e+007	1.81557e+000	10164800	10205300	35674200	309463			34	0.5	50.9	-1609.46	449	-1.01894e+007	-1.02340e+007	-3.57668e+007	1.81557e+000	10189400	10234000	35766800	311072
450	-1.03206e+007	-1.03534e+007	-3.59569e+007	1.66296e+000	10320600	10353400	35956900	288203			93	0.5	33.1	7212.84	450	-1.01828e+007	-1.02447e+007	-3.55025e+007	1.66296e+000	10182800	10244700	35502500	280990
451	-1.03235e+007	-1.03675e+007	-3.59548e+007	1.74203e+000	10323500	10367500	35954800	301904			91.6	0.5	32.5	8407.37	451	-1.01787e+007	-1.02871e+007	-3.54431e+007	1.74203e+000	10178700	10287100	35443100	293496
452	-1.03252e+007	-1.04030e+007	-3.59260e+007	2.36032e+000	10325200	10403000	35926000	408534			87	0.5	31.7	14952.6	452	-1.01565e+007	-1.04028e+007	-3.52370e+007	2.36032e+000	10156500	10402800	35237000	393582
453	-1.03260e+007	-1.03924e+007	-3.59398e+007	1.99693e+000	10326000	10392400	35939800	345866			88.6	0.5	31.8	11615	453	-1.01659e+007	-1.03661e+007	-3.53118e+007	1.99693e+000	10165900	10366100	35311800	334251
454	-1.03241e+007	-1.03627e+007	-3.61584e+007	1.84114e+000	10324100	10362700	36158400	322473			29.6	0.5	30.8	857.23	454	-1.01823e+007	-1.03205e+007	-3.61276e+007	1.84114e+000	10182300	10320500	36127600	321616
455	-1.03171e+007	-1.03561e+007	-3.61383e+007	1.95167e+000	10317100	10356100	36138300	341449			30.2	0.5	31.7	837.322	455	-1.01767e+007	-1.03151e+007	-3.61112e+007	1.95167e+000	10176700	10315100	36111200	340611
456	-1.03114e+007	-1.03511e+007	-3.61233e+007	1.66048e+000	10311400	10351100	36123300	290260			31.1	0.5	32.3	705.671	456	-1.01681e+007	-1.03095e+007	-3.60970e+007	1.66048e+000	10168100	10309500	36097000	289554
457	-9.57715e+006	-9.61743e+006	-3.38593e+007	4.03736e+000	9577150	9617430	33859300	619394			35.3	0.5	117	-1852.44	457	-9.45775e+006	-9.60483e+006	-3.39272e+007	4.03736e+000	9457750	9604830	33927200	621247
458	-9.59646e+006	-9.63880e+006	-3.39273e+007	4.35856e+000	9596460	9638800	33927300	671369			34.7	0.5	115	-2854.71	458	-9.48543e+006	-9.63339e+006	-3.40163e+007	4.35856e+000	9485430	9633390	34016300	674223
459	-1.03501e+007	-1.03663e+007	-3.61469e+007	6.39599e-001	10350100	10366300	36146900	111977			104	0.5	29.2	1244.97	459	-1.01949e+007	-1.02824e+007	-3.59592e+007	6.39599e-001	10194900	10282400	35959200	110732
460	-1.03410e+007	-1.03608e+007	-3.61336e+007	1.01750e+000	10341000	10360800	36133600	178000			105	0.5	29.9	1845.39	460	-1.01781e+007	-1.02788e+007	-3.59611e+007	1.01750e+000	10178100	10278800	35961100	176154
461	-1.01622e+007	-1.01830e+007	-3.55857e+007	1.45017e+000	10162200	10183000	35585700	245993			121	0.5	53.9	-858.083	461	-1.02303e+007	-1.03120e+007	-3.56293e+007	1.45017e+000	10230300	10312000	35629300	246851
462	-1.01590e+007	-1.01754e+007	-3.55577e+007	1.55874e+000	10159000	10175400	35557700	264002			122	0.5	54.8	-774.555	462	-1.02246e+007	-1.03296e+007	-3.55881e+007	1.55874e+000	10224600	10329600	35588100	264776
463	-1.01574e+007	-1.01741e+007	-3.55541e+007	1.53533e+000	10157400	10174100	35554100	259983			121	0.5	55.1	-891.644	463	-1.02260e+007	-1.03303e+007	-3.55933e+007	1.53533e+000	10226000	10330300	35593300	260875
464	-1.02166e+007	-1.02566e+007	-3.58320e+007	1.40328e+000	10216600	10256600	35832000	241327			28.7	0.5	44.1	-416.062	464	-1.01748e+007	-1.02555e+007	-3.58696e+007	1.40328e+000	10174800	10255500	35869600	241743
465	-1.02253e+007	-1.02637e+007	-3.58525e+007	1.25556e+000	10225300	10263700	35852500	216176			28	0.5	43.4	-329.958	465	-1.01801e+007	-1.02611e+007	-3.58869e+007	1.25556e+000	10180100	10261100	35886900	216506
466	-1.02153e+007	-1.02532e+007	-3.58197e+007	1.28067e+000	10215300	10253200	35819700	220093			27.8	0.5	44.6	-401.303	466	-1.01893e+007	-1.02560e+007	-3.58570e+007	1.28067e+000	10189300	10256000	35857000	220495
467	-1.02258e+007	-1.02678e+007	-3.58689e+007	2.01224e+000	10225800	10267800	35868900	346764			29.4	0.5	42.7	-574.202	467	-1.01649e+007	-1.02625e+007	-3.59078e+007	2.01224e+000	10164900	10262500	35907800	347338
468	-1.02221e+007	-1.02646e+007	-3.58593e+007	2.26791e+000	10222100	10264600	35859300	390611			30.3	0.5	43.2	-739.199	468	-1.01581e+007	-1.02596e+007	-3.59030e+007	2.26791e+000	10158100	10259600	35903000	391350
469	-9.99738e+006	-1.00402e+007	-3.49491e+007	1.78598e+000	9997380	10040200	34949100	292314			122	0.5	77	-574.237	469	-1.01007e+007	-1.04923e+007	-3.49193e+007	1.78598e+000	10100700	10492300	34919300	292888
470	-1.00115e+007	-1.00544e+007	-3.49926e+007	1.72740e+000	10011500	10054400	34992600	283436			123	0.5	75.3	-462.271	470	-1.01134e+007	-1.05069e+007	-3.49567e+007	1.72740e+000	10113400	10506900	34956700	283899
471	-1.00139e+007	-1.00584e+007	-3.49983e+007	1.37478e+000	10013900	10058400	34998300	225655			122	0.5	75.1	-435.485	471	-1.01196e+007	-1.05228e+007	-3.49660e+007	1.37478e+000	10119600	10522800	34966000	226091
472	-1.00024e+007	-1.00489e+007	-3.49609e+007	1.63823e+000	10002400	10048900	34960900	268324			121	0.5	76.5	-646.635	472	-1.01126e+007	-1.05249e+007	-3.49355e+007	1.63823e+000	10112600	10524900	34935500	268971
473	-9.98001e+006	-1.00194e+007	-3.48989e+007	1.86451e+000	9980010	10019400	34898900	304274			123	0.5	78.9	-650.14	473	-1.00802e+007	-1.04527e+007	-3.48751e+007	1.86451e+000	10080200	10452700	34875100	304924
474	-9.98381e+006	-1.00260e+007	-3.49078e+007	1.93150e+000	9983810	10026000	34907800	315377			122	0.5	78.6	-794.492	474	-1.00888e+007	-1.04745e+007	-3.48886e+007	1.93150e+000	10088800	10474500	34888600	316171
475	-9.62908e+006	-9.66912e+006	-3.40186e+007	2.17708e+000	9629080	9669120	34018600	337176			29.1	0.5	112	-1984.68	475	-9.56427e+006	-9.68065e+006	-3.41305e+007	2.17708e+000	9564270	9680650	34130500	339160
476	-9.61131e+006	-9.65089e+006	-3.39619e+007	2.09579e+000	9611310	9650890	33961900	323497			28.9	0.5	114	-1755.27	476	-9.53469e+006	-9.65788e+006	-3.40671e+007	2.09579e+000	9534690	9657880	34067100	325253
477	-9.60972e+006	-9.65050e+006	-3.39619e+007	1.92080e+000	9609720	9650500	33961900	296483			30	0.5	114	-1591.25	477	-9.52742e+006	-9.65603e+006	-3.40668e+007	1.92080e+000	9527420	9656030	34066800	298074
478	-9.62386e+006	-9.66619e+006	-3.40119e+007	2.23238e+000	9623860	9666190	34011900	345595			30.3	0.5	112	-1971.02	478	-9.54642e+006	-9.67425e+006	-3.41222e+007	2.23238e+000	9546420	9674250	34122200	347566
479	-9.64790e+006	-9.68674e+006	-3.40718e+007	2.12045e+000	9647900	9686740	34071800	329446			28.1	0.5	110	-2048.61	479	-9.60385e+006	-9.70414e+006	-3.41870e+007	2.12045e+000	9603850	9704140	34187000	331494
480	-9.64587e+006	-9.68603e+006	-3.40710e+007	2.29456e+000	9645870	9686030	34071000	356475			29.3	0.5	110	-2240.02	480	-9.59371e+006	-9.70199e+006	-3.41884e+007	2.29456e+000	9593710	9701990	34188400	358715
481	-1.03272e+007	-1.03687e+007	-3.61798e+007	2.55416e+000	10327200	10368700	36179800	447880			121	0.5	30.3	1130.4	481	-1.01928e+007	-1.03287e+007	-3.61505e+007	2.55416e+000	10192800	10328700	36150500	446749
482	-1.00828e+007	-1.01088e+007	-3.52296e+007	1.85571e+000	10082800	10108800	35229600	308609			28.1	0.5	66.7	-634.033	482	-1.01753e+007	-1.05065e+007	-3.52101e+007	1.85571e+000	10175300	10506500	35210100	309243
483	-1.00706e+007	-1.01004e+007	-3.51881e+007	1.39632e+000	10070600	10100400	35188100	231669			27.6	0.5	68.1	-413.207	483	-1.01657e+007	-1.05165e+007	-3.51608e+007	1.39632e+000	10165700	10516500	35160800	232082
484	-1.00720e+007	-1.01035e+007	-3.51908e+007	1.27043e+000	10072000	10103500	35190800	210818			28.7	0.5	68.1	-483.953	484	-1.01718e+007	-1.05311e+007	-3.51711e+007	1.27043e+000	10171800	10531100	35171100	211302
485	-1.00827e+007	-1.01112e+007	-3.52268e+007	1.65620e+000	10082700	10111200	35226800	275393			29.3	0.5	66.9	-723.882	485	-1.01813e+007	-1.05260e+007	-3.52152e+007	1.65620e+000	10181300	10526000	35215200	276117
486	-1.00948e+007	-1.01164e+007	-3.52710e+007	1.94761e+000	10094800	10116400	35271000	324646			28.4	0.5	65.2	-778.385	486	-1.01847e+007	-1.04938e+007	-3.52609e+007	1.94761e+000	10184700	10493800	35260900	325424
487	-1.03609e+007	-1.04218e+007	-3.60531e+007	2.52272e+000	10360900	10421800	36053100	439688			89.2	0.5	28.1	13936.9	487	-1.02126e+007	-1.04122e+007	-3.54566e+007	2.52272e+000	10212600	10412200	35456600	425751
488	-1.03641e+007	-1.04342e+007	-3.60540e+007	2.40810e+000	10364100	10434200	36054000	419770			87.3	0.5	27.5	14175.3	488	-1.02121e+007	-1.04530e+007	-3.54138e+007	2.40810e+000	10212100	10453000	35413800	405595
489	-1.03523e+007	-1.04264e+007	-3.60136e+007	2.49649e+000	10352300	10426400	36013600	434213			87	0.5	28.8	15087.5	489	-1.01956e+007	-1.04436e+007	-3.53557e+007	2.49649e+000	10195600	10443600	35355700	419125
490	-1.03495e+007	-1.04132e+007	-3.60153e+007	2.30548e+000	10349500	10413200	36015300	400987			88.8	0.5	29.3	12975.2	490	-1.01981e+007	-1.04025e+007	-3.54070e+007	2.30548e+000	10198100	10402500	35407000	388012
491	-1.03649e+007	-1.04114e+007	-3.60800e+007	1.80246e+000	10364900	10411400	36080000	314581			91.5	0.5	27.8	8789.32	491	-1.02278e+007	-1.03719e+007	-3.55589e+007	1.80246e+000	10227800	10371900	35558900	305791
492	-1.03568e+007	-1.04058e+007	-3.60525e+007	2.24553e+000	10356800	10405800	36052500	391317			91.1	0.5	28.8	11120.2	492	-1.02176e+007	-1.03665e+007	-3.55227e+007	2.24553e+000	10217600	10366500	35522700	380197
493	-1.03492e+007	-1.03815e+007	-3.62101e+007	1.77818e+000	10349200	10381500	36210100	312363			36.1	0.5	28.2	1868.48	493	-1.01913e+007	-1.03206e+007	-3.61190e+007	1.77818e+000	10191300	10320600	36119000	310495
494	-1.03451e+007	-1.03791e+007	-3.62045e+007	1.36483e+000	10345100	10379100	36204500	239674			35	0.5	28.7	1306	494	-1.01880e+007	-1.03209e+007	-3.61233e+007	1.36483e+000	10188000	10320900	36123300	238368
495	-1.03514e+007	-1.03856e+007	-3.62244e+007	1.55606e+000	10351400	10385600	36224400	273558			34.1	0.5	27.9	1442.19	495	-1.01957e+007	-1.03284e+007	-3.61463e+007	1.55606e+000	10195700	10328400	36146300	272116
496	-1.01915e+007	-1.02187e+007	-3.57022e+007	1.49235e+000	10191500	10218700	35702200	254806			125	0.5	49.2	-434.007	496	-1.02427e+007	-1.02689e+007	-3.57231e+007	1.49235e+000	10242700	10268900	35723100	255240
497	-1.01842e+007	-1.02096e+007	-3.56726e+007	1.49701e+000	10184200	10209600	35672600	255178			124	0.5	50.4	-544.827	497	-1.02392e+007	-1.02785e+007	-3.56991e+007	1.49701e+000	10239200	10278500	35699100	255723
498	-1.01825e+007	-1.02068e+007	-3.56628e+007	1.18578e+000	10182500	10206800	35662800	202017			125	0.5	50.7	-355.126	498	-1.02364e+007	-1.02849e+007	-3.56812e+007	1.18578e+000	10236400	10284900	35681200	202372
499	-1.01899e+007	-1.02159e+007	-3.56924e+007	1.01006e+000	10189900	10215900	35692400	172365			126	0.5	49.6	-254.233	499	-1.02414e+007	-1.02794e+007	-3.57074e+007	1.01006e+000	10241400	10279400	35707400	172620
500	-1.02001e+007	-1.02309e+007	-3.57437e+007	1.03452e+000	10200100	10230900	35743700	177043			126	0.5	47.6	-254.881	500	-1.02490e+007	-1.02546e+007	-3.57629e+007	1.03452e+000	10249000	10254600	35762900	177298
501	-1.01985e+007	-1.02274e+007	-3.57307e+007	1.16405e+000	10198500	10227400	35730700	199068			127	0.5	48.1	-253.168	501	-1.02469e+007	-1.02639e+007	-3.57453e+007	1.16405e+000	10246900	10263900	35745300	199321
502	-9.50828e+006	-9.52221e+006	-3.34682e+007	1.32162e+000	9508280	9522210	33468200	198171			98.4	0.5	128	3093.97	502	-9.43460e+006	-9.48797e+006	-3.32013e+007	1.32162e+000	9434600	9487970	33201300	195077
503	-9.51388e+006	-9.52991e+006	-3.34833e+007	1.60013e+000	9513880	9529910	33483300	240156			97.4	0.5	128	4049.21	503	-9.43536e+006	-9.49829e+006	-3.31941e+007	1.60013e+000	9435360	9498290	33194100	236107
504	-9.52214e+006	-9.53513e+006	-3.35119e+007	1.63572e+000	9522140	9535130	33511900	245913			98	0.5	127	3896.93	504	-9.44620e+006	-9.49536e+006	-3.32413e+007	1.63572e+000	9446200	9495360	33241300	242016
505	-1.03798e+007	-1.03894e+007	-3.62119e+007	1.40608e+000	10379800	10389400	36211900	247077			104	0.5	26.4	3236.23	505	-1.02446e+007	-1.03006e+007	-3.59838e+007	1.40608e+000	10244600	10300600	35983800	243841
506	-1.03732e+007	-1.03890e+007	-3.62167e+007	1.57757e+000	10373200	10389000	36216700	277269			106	0.5	26.7	3105.61	506	-1.02288e+007	-1.03069e+007	-3.60256e+007	1.57757e+000	10228800	10306900	36025600	274164
507	-1.03705e+007	-1.03844e+007	-3.62005e+007	1.37269e+000	10370500	10384400	36200500	241047			105	0.5	27.2	2871.42	507	-1.02252e+007	-1.02989e+007	-3.59962e+007	1.37269e+000	10225200	10298900	35996200	238176
508	-9.50666e+006	-9.58497e+006	-3.33988e+007	1.74993e+000	9506660	9584970	33398800	261473			75.7	0.5	127	9343.08	508	-9.38382e+006	-9.72806e+006	-3.27536e+007	1.74993e+000	9383820	9728060	32753600	252130
509	-9.50440e+006	-9.58190e+006	-3.33926e+007	1.40634e+000	9504400	9581900	33392600	210054			74.5	0.5	127	7536.62	509	-9.38057e+006	-9.72321e+006	-3.27452e+007	1.40634e+000	9380570	9723210	32745200	202517
510	-9.49557e+006	-9.57008e+006	-3.33683e+007	1.21210e+000	9495570	9570080	33368300	180771			75.3	0.5	129	6269.22	510	-9.37673e+006	-9.70991e+006	-3.27428e+007	1.21210e+000	9376730	9709910	32742800	174501
511	-9.49678e+006	-9.57150e+006	-3.33719e+007	1.41117e+000	9496780	9571500	33371900	210506			76.3	0.5	128	7312.4	511	-9.37745e+006	-9.71015e+006	-3.27455e+007	1.41117e+000	9377450	9710150	32745500	203193
512	-1.03756e+007	-1.04159e+007	-3.63243e+007	2.33464e+000	10375600	10415900	36324300	412694			127	0.5	24.7	1171.48	512	-1.02391e+007	-1.03739e+007	-3.62892e+007	2.33464e+000	10239100	10373900	36289200	411522
513	-1.03697e+007	-1.04101e+007	-3.63064e+007	1.64986e+000	10369700	10410100	36306400	291356			126	0.5	25.4	827.407	513	-1.02332e+007	-1.03681e+007	-3.62713e+007	1.64986e+000	10233200	10368100	36271300	290528
514	-1.04148e+007	-1.04838e+007	-3.62115e+007	1.22640e+000	10414800	10483800	36211500	215665			85.8	0.5	21.8	7088.96	514	-1.02724e+007	-1.05318e+007	-3.55814e+007	1.22640e+000	10272400	10531800	35581400	208576
515	-1.04062e+007	-1.04753e+007	-3.61846e+007	1.47733e+000	10406200	10475300	36184600	259403			86.1	0.5	22.8	8582.31	515	-1.02620e+007	-1.05190e+007	-3.55515e+007	1.47733e+000	10262000	10519000	35551500	250821
516	-9.49289e+006	-9.51942e+006	-3.35430e+007	1.52123e+000	9492890	9519420	33543000	229036			33.4	0.5	128	41.2671	516	-9.38369e+006	-9.49544e+006	-3.35542e+007	1.52123e+000	9383690	9495440	33554200	228995
517	-9.48698e+006	-9.51365e+006	-3.35253e+007	9.52712e-001	9486980	9513650	33525300	143287			32.5	0.5	129	-12.4213	517	-9.37717e+006	-9.49067e+006	-3.35412e+007	9.52712e-001	9377170	9490670	33541200	143300
518	-9.49590e+006	-9.52220e+006	-3.35514e+007	1.86902e+000	9495900	9522200	33551400	281542			34.6	0.5	128	201.589	518	-9.38677e+006	-9.49597e+006	-3.35533e+007	1.86902e+000	9386770	9495970	33553300	281341
519	-1.04092e+007	-1.04547e+007	-3.62178e+007	1.22399e+000	10409200	10454700	36217800	215267			91.5	0.5	22.8	5905.56	519	-1.02794e+007	-1.04412e+007	-3.57006e+007	1.22399e+000	10279400	10441200	35700600	209361
520	-1.04121e+007	-1.04634e+007	-3.62210e+007	1.12434e+000	10412100	10463400	36221000	197787			90.3	0.5	22.5	5724.97	520	-1.02784e+007	-1.04650e+007	-3.56727e+007	1.12434e+000	10278400	10465000	35672700	192062
521	-1.04038e+007	-1.04540e+007	-3.61962e+007	1.04883e+000	10403800	10454000	36196200	184248			90.6	0.5	23.3	5272.21	521	-1.02703e+007	-1.04494e+007	-3.56555e+007	1.04883e+000	10270300	10449400	35655500	178976
522	-1.04194e+007	-1.04646e+007	-3.62493e+007	1.96591e+000	10419400	10464600	36249300	346356			91.7	0.5	21.8	9412.08	522	-1.02913e+007	-1.04546e+007	-3.57361e+007	1.96591e+000	10291300	10454600	35736100	336944
523	-1.04193e+007	-1.04575e+007	-3.62562e+007	2.05779e+000	10419300	10457500	36256200	362657			93.2	0.5	21.9	9269.92	523	-1.02950e+007	-1.04294e+007	-3.57763e+007	2.05779e+000	10295000	10429400	35776300	353387
524	-1.01162e+007	-1.01261e+007	-3.53488e+007	1.25733e+000	10116200	10126100	35348800	210492			131	0.5	61.9	88.3553	524	-1.01744e+007	-1.04119e+007	-3.53007e+007	1.25733e+000	10174400	10411900	35300700	210404
525	-1.01091e+007	-1.01209e+007	-3.53250e+007	1.08281e+000	10109100	10120900	35325000	181033			131	0.5	62.8	87.0248	525	-1.01691e+007	-1.04168e+007	-3.52743e+007	1.08281e+000	10169100	10416800	35274300	180946
526	-1.01241e+007	-1.01315e+007	-3.53757e+007	1.18067e+000	10124100	10131500	35375700	197957			131	0.5	61	69.9679	526	-1.01799e+007	-1.04045e+007	-3.53307e+007	1.18067e+000	10179900	10404500	35330700	197887
527	-9.48249e+006	-9.49588e+006	-3.33891e+007	8.96051e-001	9482490	9495880	33389100	133719			52.1	0.5	131	2124.52	527	-9.41177e+006	-9.48040e+006	-3.31155e+007	8.96051e-001	9411770	9480400	33115500	131594
528	-9.48954e+006	-9.50459e+006	-3.34092e+007	1.25730e+000	9489540	9504590	33409200	187859			52.7	0.5	130	3092.3	528	-9.41669e+006	-9.49084e+006	-3.31252e+007	1.25730e+000	9416690	9490840	33125200	184767
529	-9.49260e+006	-9.50394e+006	-3.34223e+007	1.14705e+000	9492600	9503940	33422300	171515			51.5	0.5	130	2615.13	529	-9.42236e+006	-9.47823e+006	-3.31610e+007	1.14705e+000	9422360	9478230	33161000	168900
530	-9.48456e+006	-9.49512e+006	-3.33983e+007	1.02014e+000	9484560	9495120	33398300	152317			51.2	0.5	131	2276.54	530	-9.41605e+006	-9.47117e+006	-3.31422e+007	1.02014e+000	9416050	9471170	33142200	150040
531	-9.47465e+006	-9.48736e+006	-3.33655e+007	8.22279e-001	9474650	9487360	33365500	122534			51.7	0.5	132	1908.18	531	-9.40529e+006	-9.47183e+006	-3.30976e+007	8.22279e-001	9405290	9471830	33097600	120626
532	-9.47326e+006	-9.48850e+006	-3.33587e+007	6.58515e-001	9473260	9488500	33358700	98092.4			52.5	0.5	132	1603.98	532	-9.40211e+006	-9.48015e+006	-3.30763e+007	6.58515e-001	9402110	9480150	33076300	96488.4
533	-1.04215e+007	-1.05093e+007	-3.62132e+007	1.96281e+000	10421500	10509300	36213200	345261			71.7	0.5	20.9	12810.4	533	-1.02696e+007	-1.06076e+007	-3.54942e+007	1.96281e+000	10269600	10607600	35494200	332451
534	-9.82566e+006	-9.82653e+006	-3.44610e+007	9.15143e-001	9825660	9826530	34461000	145534			133	0.5	95.2	-487.044	534	-9.87580e+006	-9.99485e+006	-3.44975e+007	9.15143e-001	9875800	9994850	34497500	146021
535	-9.82134e+006	-9.82141e+006	-3.44486e+007	8.25422e-001	9821340	9821410	34448600	131169			133	0.5	95.6	-435.377	535	-9.87016e+006	-9.98399e+006	-3.44854e+007	8.25422e-001	9870160	9983990	34485400	131605
536	-9.83055e+006	-9.83322e+006	-3.44743e+007	8.02520e-001	9830550	9833220	34474300	127725			133	0.5	94.7	-398.136	536	-9.88150e+006	-1.00102e+007	-3.45055e+007	8.02520e-001	9881500	10010200	34505500	128123
537	-9.81400e+006	-9.81560e+006	-3.44323e+007	1.12700e+000	9814000	9815600	34432300	178920			132	0.5	96.3	-651.472	537	-9.86370e+006	-9.96674e+006	-3.44762e+007	1.12700e+000	9863700	9966740	34476200	179572
538	-9.81600e+006	-9.81770e+006	-3.44390e+007	1.05886e+000	9816000	9817700	34439000	168168			132	0.5	96.1	-638.574	538	-9.86740e+006	-9.97297e+006	-3.44851e+007	1.05886e+000	9867400	9972970	34485100	168807
539	-1.04583e+007	-1.05363e+007	-3.63368e+007	2.24221e+000	10458300	10536300	36336800	397087			79	0.5	16.7	13652	539	-1.03172e+007	-1.06272e+007	-3.56690e+007	2.24221e+000	10317200	10627200	35669000	383435
540	-1.04507e+007	-1.05309e+007	-3.63112e+007	2.52118e+000	10450700	10530900	36311200	445867			78.5	0.5	17.6	15712.6	540	-1.03058e+007	-1.06225e+007	-3.56272e+007	2.52118e+000	10305800	10622500	35627200	430154
541	-1.04416e+007	-1.05238e+007	-3.62809e+007	2.16358e+000	10441600	10523800	36280900	381991			78.4	0.5	18.6	13642.7	541	-1.02950e+007	-1.06177e+007	-3.55880e+007	2.16358e+000	10295000	10617700	35588000	368348
542	-1.04484e+007	-1.04900e+007	-3.65544e+007	7.49542e-001	10448400	10490000	36554400	134192			134	0.5	16	383.723	542	-1.02914e+007	-1.04435e+007	-3.65213e+007	7.49542e-001	10291400	10443500	36521300	133808
543	-1.04536e+007	-1.04954e+007	-3.65710e+007	4.52727e-001	10453600	10495400	36571000	81126.8			134	0.5	15.4	238.172	543	-1.02954e+007	-1.04482e+007	-3.65366e+007	4.52727e-001	10295400	10448200	36536600	80888.7
544	-1.04535e+007	-1.04950e+007	-3.65694e+007	5.19471e-001	10453500	10495000	36569400	93079.2			133	0.5	15.4	284.972	544	-1.02954e+007	-1.04473e+007	-3.65326e+007	5.19471e-001	10295400	10447300	36532600	92794.2
545	-1.04476e+007	-1.04890e+007	-3.65510e+007	8.10388e-001	10447600	10489000	36551000	145059			133	0.5	16.1	435.229	545	-1.02909e+007	-1.04419e+007	-3.65152e+007	8.10388e-001	10290900	10441900	36515200	144623
546	-1.04426e+007	-1.04849e+007	-3.65390e+007	9.53678e-001	10442600	10484900	36539000	170593			135	0.5	16.7	455.445	546	-1.02872e+007	-1.04396e+007	-3.65093e+007	9.53678e-001	10287200	10439600	36509300	170138
547	-1.04510e+007	-1.04930e+007	-3.65641e+007	9.53967e-001	10451000	10493000	36564100	170881			135	0.5	15.7	470.622	547	-1.02931e+007	-1.04468e+007	-3.65331e+007	9.53967e-001	10293100	10446800	36533100	170411
548	-1.04536e+007	-1.04786e+007	-3.65025e+007	1.44363e+000	10453600	10478600	36502500	257758			32.5	0.5	16.9	2127.09	548	-1.03018e+007	-1.04083e+007	-3.63667e+007	1.44363e+000	10301800	10408300	36366700	255631
549	-1.04646e+007	-1.04888e+007	-3.65330e+007	1.35495e+000	10464600	10488800	36533000	242334			32.5	0.5	15.7	2070.71	549	-1.03138e+007	-1.04172e+007	-3.63914e+007	1.35495e+000	10313800	10417200	36391400	240263
550	-1.04663e+007	-1.04916e+007	-3.65429e+007	1.35981e+000	10466300	10491600	36542900	243333			31.4	0.5	15.4	1969.68	550	-1.03125e+007	-1.04215e+007	-3.64102e+007	1.35981e+000	10312500	10421500	36410200	241364
551	-9.42974e+006	-9.45254e+006	-3.33328e+007	9.46555e-001	9429740	9452540	33332800	140723			31.3	0.5	136	69.8303	551	-9.32487e+006	-9.42815e+006	-3.33380e+007	9.46555e-001	9324870	9428150	33338000	140653
552	-9.44523e+006	-9.47408e+006	-3.34053e+007	1.58242e+000	9445230	9474080	33405300	236275			134	0.5	134	-983.516	552	-9.31925e+006	-9.46482e+006	-3.34935e+007	1.58242e+000	9319250	9464820	33493500	237259
553	-9.45566e+006	-9.48494e+006	-3.34393e+007	1.31286e+000	9455660	9484940	33439300	196428			135	0.5	133	-847.014	553	-9.33244e+006	-9.47693e+006	-3.35298e+007	1.31286e+000	9332440	9476930	33529800	197275
554	-9.45165e+006	-9.48069e+006	-3.34260e+007	1.83133e+000	9451650	9480690	33426000	273782			133	0.5	133	-1097.09	554	-9.32698e+006	-9.47109e+006	-3.35114e+007	1.83133e+000	9326980	9471090	33511400	274879
555	-9.43527e+006	-9.46363e+006	-3.33726e+007	9.71493e-001	9435270	9463630	33372600	144771			134	0.5	135	-578.096	555	-9.30702e+006	-9.45317e+006	-3.34581e+007	9.71493e-001	9307020	9453170	33458100	145349
556	-9.44063e+006	-9.46920e+006	-3.33900e+007	1.05981e+000	9440630	9469200	33390000	158097			133	0.5	135	-611.541	556	-9.31383e+006	-9.45854e+006	-3.34732e+007	1.05981e+000	9313830	9458540	33473200	158709
557	-1.04095e+007	-1.04497e+007	-3.64282e+007	1.47582e+000	10409500	10449700	36428200	262387			14.4	0.5	21	697.296	557	-1.02585e+007	-1.04054e+007	-3.63983e+007	1.47582e+000	10258500	10405400	36398300	261690
558	-1.04065e+007	-1.04462e+007	-3.64172e+007	1.72334e+000	10406500	10446200	36417200	306209			15.3	0.5	21.5	831.97	558	-1.02569e+007	-1.04020e+007	-3.63860e+007	1.72334e+000	10256900	10402000	36386000	305377
559	-1.04952e+007	-1.05115e+007	-3.65122e+007	2.00812e+000	10495200	10511500	36512200	358882			100	0.5	13.6	7028.95	559	-1.03917e+007	-1.04532e+007	-3.61477e+007	2.00812e+000	10391700	10453200	36147700	351853
560	-1.04873e+007	-1.05019e+007	-3.64896e+007	2.23114e+000	10487300	10501900	36489600	398235			101	0.5	14.7	7552.56	560	-1.03856e+007	-1.04378e+007	-3.61380e+007	2.23114e+000	10385600	10437800	36138000	390683
561	-1.04772e+007	-1.04905e+007	-3.64600e+007	2.18214e+000	10477200	10490500	36460000	388847			101	0.5	15.8	7274.26	561	-1.03756e+007	-1.04208e+007	-3.61144e+007	2.18214e+000	10375600	10420800	36114400	381573
562	-1.04859e+007	-1.05592e+007	-3.64266e+007	2.03505e+000	10485900	10559200	36426600	362180			70	0.5	13.7	12019.3	562	-1.03481e+007	-1.06409e+007	-3.57816e+007	2.03505e+000	10348100	10640900	35781600	350160
563	-1.04763e+007	-1.05519e+007	-3.63946e+007	2.58522e+000	10476300	10551900	36394600	459290			70.8	0.5	14.8	15505.7	563	-1.03367e+007	-1.06376e+007	-3.57385e+007	2.58522e+000	10336700	10637600	35738500	443785
564	-1.04655e+007	-1.05433e+007	-3.63590e+007	2.36247e+000	10465500	10543300	36359000	418899			71.3	0.5	15.9	14424.1	564	-1.03235e+007	-1.06321e+007	-3.56901e+007	2.36247e+000	10323500	10632100	35690100	404475
565	-1.04940e+007	-1.05170e+007	-3.65019e+007	2.05482e+000	10494000	10517000	36501900	367043			51	0.5	13.8	7754.81	565	-1.03848e+007	-1.04657e+007	-3.61070e+007	2.05482e+000	10384800	10465700	36107000	359288
566	-1.04858e+007	-1.05077e+007	-3.64777e+007	2.38859e+000	10485800	10507700	36477700	426088			50.7	0.5	14.8	8821.7	566	-1.03777e+007	-1.04520e+007	-3.60918e+007	2.38859e+000	10377700	10452000	36091800	417266
567	-1.04755e+007	-1.04965e+007	-3.64467e+007	2.23332e+000	10475500	10496500	36446700	397705			50.7	0.5	16	8228.37	567	-1.03667e+007	-1.04366e+007	-3.60620e+007	2.23332e+000	10366700	10436600	36062000	389477
568	-1.03112e+007	-1.03484e+007	-3.61125e+007	1.46433e+000	10311200	10348400	36112500	255823			14.1	0.5	33.3	277.405	568	-1.02312e+007	-1.03265e+007	-3.61030e+007	1.46433e+000	10231200	10326500	36103000	255546
569	-1.03179e+007	-1.03558e+007	-3.61362e+007	1.18312e+000	10317900	10355800	36136200	206967			13.7	0.5	32.3	248.363	569	-1.02313e+007	-1.03320e+007	-3.61254e+007	1.18312e+000	10231300	10332000	36125400	206719
570	-1.03022e+007	-1.03390e+007	-3.60833e+007	1.31935e+000	10302200	10339000	36083300	230120			14.1	0.5	34.4	222.908	570	-1.02310e+007	-1.03195e+007	-3.60748e+007	1.31935e+000	10231000	10319500	36074800	229897
571	-1.02241e+007	-1.02501e+007	-3.57980e+007	1.45242e+000	10224100	10250100	35798000	249334			14.2	0.5	45.2	61.6814	571	-1.02581e+007	-1.02674e+007	-3.57875e+007	1.45242e+000	10258100	10267400	35787500	249273
572	-1.02291e+007	-1.02565e+007	-3.58193e+007	1.11669e+000	10229100	10256500	35819300	191927			13.9	0.5	44.3	70.2148	572	-1.02618e+007	-1.02622e+007	-3.58080e+007	1.11669e+000	10261800	10262200	35808000	191857
573	-1.02161e+007	-1.02407e+007	-3.57678e+007	1.31562e+000	10216100	10240700	35767800	225469			14.1	0.5	46.3	60.8864	573	-1.02514e+007	-1.02723e+007	-3.57551e+007	1.31562e+000	10251400	10272300	35755100	225408
574	-1.01483e+007	-1.01509e+007	-3.54683e+007	1.61648e+000	10148300	10150900	35468300	272432			14.2	0.5	57.3	175.551	574	-1.01908e+007	-1.03520e+007	-3.54280e+007	1.61648e+000	10190800	10352000	35428000	272257
575	-1.01529e+007	-1.01580e+007	-3.54926e+007	1.29651e+000	10152900	10158000	35492600	218803			14	0.5	56.4	149.748	575	-1.01953e+007	-1.03452e+007	-3.54532e+007	1.29651e+000	10195300	10345200	35453200	218653
576	-1.01409e+007	-1.01412e+007	-3.54363e+007	1.41905e+000	10140900	10141200	35436300	238729			14.2	0.5	58.5	177.632	576	-1.01838e+007	-1.03589e+007	-3.53921e+007	1.41905e+000	10183800	10358900	35392100	238551
577	-9.71350e+006	-9.73113e+006	-3.41877e+007	1.54619e+000	9713500	9731130	34187700	241927			14.3	0.5	105	-1136.45	577	-9.76530e+006	-9.77887e+006	-3.42619e+007	1.54619e+000	9765300	9778870	34261900	243064
578	-9.72327e+006	-9.73945e+006	-3.42119e+007	1.23107e+000	9723270	9739450	34211900	192899			14	0.5	105	-875.626	578	-9.77505e+006	-9.79867e+006	-3.42820e+007	1.23107e+000	9775050	9798670	34282000	193775
579	-9.70181e+006	-9.72083e+006	-3.41572e+007	1.42826e+000	9701810	9720830	34157200	223070			14.3	0.5	107	-1085.32	579	-9.75316e+006	-9.75531e+006	-3.42359e+007	1.42826e+000	9753160	9755310	34235900	224156
580	-1.05000e+007	-1.05054e+007	-3.65656e+007	1.66189e+000	10500000	10505400	36565600	297819			40.6	0.5	13.2	4001.88	580	-1.03828e+007	-1.04182e+007	-3.63262e+007	1.66189e+000	10382800	10418200	36326200	293817
581	-1.04967e+007	-1.05058e+007	-3.65703e+007	1.56363e+000	10496700	10505800	36570300	280273			39.2	0.5	13.2	3546.33	581	-1.03716e+007	-1.04205e+007	-3.63469e+007	1.56363e+000	10371600	10420500	36346900	276727
582	-1.04875e+007	-1.04966e+007	-3.65420e+007	1.72624e+000	10487500	10496600	36542000	308938			39.6	0.5	14.3	3906.42	582	-1.03620e+007	-1.04113e+007	-3.63190e+007	1.72624e+000	10362000	10411300	36319000	305031
583	-1.04909e+007	-1.04959e+007	-3.65356e+007	2.04671e+000	10490900	10495900	36535600	366176			41.2	0.5	14.3	5051.66	583	-1.03736e+007	-1.04070e+007	-3.62896e+007	2.04671e+000	10373600	10407000	36289600	361124
584	-1.05052e+007	-1.05080e+007	-3.65710e+007	1.39133e+000	10505200	10508000	36571000	249414			41.7	0.5	12.8	3544.82	584	-1.03952e+007	-1.04186e+007	-3.63158e+007	1.39133e+000	10395200	10418600	36315800	245869
585	-1.05118e+007	-1.05137e+007	-3.65878e+007	9.75998e-001	10511800	10513700	36587800	175124			42.1	0.5	12.1	2605.42	585	-1.04045e+007	-1.04218e+007	-3.63194e+007	9.75998e-001	10404500	10421800	36319400	172518
586	-1.05201e+007	-1.05231e+007	-3.66180e+007	9.33748e-001	10520100	10523100	36618000	167820			41.4	0.5	11.1	2411.52	586	-1.04119e+007	-1.04333e+007	-3.63592e+007	9.33748e-001	10411900	10433300	36359200	165408
587	-1.00939e+007	-1.01115e+007	-3.52723e+007	7.05455e-001	10093900	10111500	35272300	117596			128	0.5	64.8	1.74068	587	-1.01639e+007	-1.04455e+007	-3.52245e+007	7.05455e-001	10163900	10445500	35224500	117594
588	-1.01005e+007	-1.01165e+007	-3.52944e+007	7.28810e-001	10100500	10116500	35294400	121641			129	0.5	64	14.5275	588	-1.01673e+007	-1.04368e+007	-3.52467e+007	7.28810e-001	10167300	10436800	35246700	121626
589	-1.00981e+007	-1.01159e+007	-3.52851e+007	9.20806e-001	10098100	10115900	35285100	153606			128	0.5	64.4	-16.393	589	-1.01686e+007	-1.04493e+007	-3.52396e+007	9.20806e-001	10168600	10449300	35239600	153623
590	-1.02331e+007	-1.02654e+007	-3.58517e+007	6.31451e-001	10233100	10265400	35851700	108721			98.8	0.5	40.6	826.456	590	-9.96875e+006	-1.01747e+007	-3.57454e+007	6.31451e-001	9968750	10174700	35745400	107895
591	-1.02424e+007	-1.02685e+007	-3.58551e+007	6.51862e-001	10242400	10268500	35855100	112264			98.2	0.5	40.1	1060.07	591	-9.98316e+006	-1.01706e+007	-3.57139e+007	6.51862e-001	9983160	10170600	35713900	111204
592	-1.02311e+007	-1.02615e+007	-3.58378e+007	6.39308e-001	10231100	10261500	35837800	109990			98.1	0.5	40.8	937.278	592	-9.96015e+006	-1.01653e+007	-3.57153e+007	6.39308e-001	9960150	10165300	35715300	109053
593	-1.02375e+007	-1.02867e+007	-3.59342e+007	1.02137e+000	10237500	10286700	35934200	176645			37.8	0.5	39.9	-57.3638	593	-1.00772e+007	-1.02542e+007	-3.59615e+007	1.02137e+000	10077200	10254200	35961500	176702
594	-1.02398e+007	-1.02887e+007	-3.59399e+007	7.12025e-001	10239800	10288700	35939900	123184			36.8	0.5	39.7	-46.2453	594	-1.00884e+007	-1.02582e+007	-3.59670e+007	7.12025e-001	10088400	10258200	35967000	123230
595	-1.02339e+007	-1.02836e+007	-3.59250e+007	5.36054e-001	10233900	10283600	35925000	92661.6			36.6	0.5	40.4	-87.6628	595	-1.00862e+007	-1.02565e+007	-3.59622e+007	5.36054e-001	10086200	10256500	35962200	92749.2
596	-1.02301e+007	-1.02800e+007	-3.59143e+007	9.71304e-001	10230100	10280000	35914300	167797			37.4	0.5	40.7	-173.222	596	-1.00769e+007	-1.02522e+007	-3.59538e+007	9.71304e-001	10076900	10252200	35953800	167970
597	-1.02048e+007	-1.02555e+007	-3.58396e+007	1.03433e+000	10204800	10255500	35839600	177935			35.8	0.5	44.1	-543.605	597	-1.00974e+007	-1.02466e+007	-3.59105e+007	1.03433e+000	10097400	10246600	35910500	178479
598	-1.02023e+007	-1.02547e+007	-3.58385e+007	1.13169e+000	10202300	10254700	35838500	194669			36.8	0.5	44	-579.123	598	-1.00805e+007	-1.02423e+007	-3.59098e+007	1.13169e+000	10080500	10242300	35909800	195248
599	-1.02103e+007	-1.02612e+007	-3.58573e+007	9.53341e-001	10210300	10261200	35857300	164166			36.2	0.5	43.3	-419.83	599	-1.00885e+007	-1.02470e+007	-3.59209e+007	9.53341e-001	10088500	10247000	35920900	164586
600	-1.02965e+007	-1.03753e+007	-3.58363e+007	9.71826e-001	10296500	10375300	35836300	167364			87.3	0.5	34.9	6218.9	600	-1.01190e+007	-1.03433e+007	-3.51431e+007	9.71826e-001	10119000	10343300	35143100	161145
601	-1.02902e+007	-1.03745e+007	-3.58115e+007	9.22034e-001	10290200	10374500	35811500	158576			86.8	0.5	35.4	6138.34	601	-1.01075e+007	-1.03515e+007	-3.50880e+007	9.22034e-001	10107500	10351500	35088000	152438
602	-1.02855e+007	-1.03629e+007	-3.58039e+007	7.90551e-001	10285500	10362900	35803900	135896			87.5	0.5	35.9	5039.41	602	-1.01059e+007	-1.03183e+007	-3.51146e+007	7.90551e-001	10105900	10318300	35114600	130856
603	-9.98568e+006	-1.00327e+007	-3.49087e+007	1.12908e+000	9985680	10032700	34908700	184376			33.4	0.5	79	-996.422	603	-1.01221e+007	-1.05709e+007	-3.49280e+007	1.12908e+000	10122100	10570900	34928000	185372
604	-9.99443e+006	-1.00455e+007	-3.49317e+007	1.17273e+000	9994430	10045500	34931700	191766			34	0.5	78.2	-1061.13	604	-1.01357e+007	-1.06045e+007	-3.49501e+007	1.17273e+000	10135700	10604500	34950100	192827
605	-9.99309e+006	-1.00416e+007	-3.49301e+007	1.13148e+000	9993090	10041600	34930100	184999			33	0.5	78.1	-911.651	605	-1.01283e+007	-1.05842e+007	-3.49401e+007	1.13148e+000	10128300	10584200	34940100	185910
606	-1.02526e+007	-1.02988e+007	-3.59685e+007	9.20224e-001	10252600	10298800	35968500	159463			118	0.5	38.9	-75.7809	606	-1.01460e+007	-1.02783e+007	-3.59916e+007	9.20224e-001	10146000	10278300	35991600	159538
607	-1.02455e+007	-1.02921e+007	-3.59484e+007	9.19949e-001	10245500	10292100	35948400	159235			118	0.5	39.6	-142.245	607	-1.01408e+007	-1.02740e+007	-3.59790e+007	9.19949e-001	10140800	10274000	35979000	159377
608	-1.02452e+007	-1.02916e+007	-3.59463e+007	7.79273e-001	10245200	10291600	35946300	134870			118	0.5	39.7	-131.542	608	-1.01491e+007	-1.02756e+007	-3.59773e+007	7.79273e-001	10149100	10275600	35977300	135001
609	-1.01419e+007	-1.01475e+007	-3.54609e+007	1.37324e+000	10141900	10147500	35460900	231334			30	0.5	58.5	-895.559	609	-1.02137e+007	-1.03739e+007	-3.54996e+007	1.37324e+000	10213700	10373900	35499600	232229
610	-1.01457e+007	-1.01557e+007	-3.54906e+007	1.57265e+000	10145700	10155700	35490600	265362			29.6	0.5	57.4	-984.697	610	-1.02152e+007	-1.03492e+007	-3.55305e+007	1.57265e+000	10215200	10349200	35530500	266347
611	-1.01830e+007	-1.02046e+007	-3.56532e+007	6.41260e-001	10183000	10204600	35653200	109193			92.4	0.5	46	1516.15	611	-9.80368e+006	-1.00611e+007	-3.54460e+007	6.41260e-001	9803680	10061100	35446000	107677
612	-1.01983e+007	-1.02075e+007	-3.56496e+007	7.09083e-001	10198300	10207500	35649600	120732			91.9	0.5	45.4	2145.75	612	-9.84154e+006	-1.00512e+007	-3.53675e+007	7.09083e-001	9841540	10051200	35367500	118586
613	-1.01832e+007	-1.01989e+007	-3.56298e+007	7.03597e-001	10183200	10198900	35629800	119656			91.8	0.5	46.3	1965.41	613	-9.79449e+006	-1.00419e+007	-3.53769e+007	7.03597e-001	9794490	10041900	35376900	117690
614	-1.00341e+007	-1.01166e+007	-3.50226e+007	1.46848e+000	10034100	10116600	35022600	241465			108	0.5	76.2	-2896.78	614	-1.02431e+007	-1.08655e+007	-3.51279e+007	1.46848e+000	10243100	10865500	35127900	244362
615	-1.00412e+007	-1.01235e+007	-3.50449e+007	1.08645e+000	10041200	10123500	35044900	178876			109	0.5	75.1	-1984.38	615	-1.02454e+007	-1.08681e+007	-3.51346e+007	1.08645e+000	10245400	10868100	35134600	180861
616	-1.00019e+007	-1.00450e+007	-3.49628e+007	1.18680e+000	10001900	10045000	34962800	194399			29.4	0.5	76.5	-524.936	616	-1.01169e+007	-1.05376e+007	-3.49402e+007	1.18680e+000	10116900	10537600	34940200	194924
617	-1.00080e+007	-1.00554e+007	-3.49774e+007	1.73876e+000	10008000	10055400	34977400	285063			30.5	0.5	76.1	-963.928	617	-1.01312e+007	-1.05728e+007	-3.49633e+007	1.73876e+000	10131200	10572800	34963300	286027
618	-1.00136e+007	-1.00589e+007	-3.49965e+007	1.31527e+000	10013600	10058900	34996500	215867			29.8	0.5	75.3	-616.484	618	-1.01306e+007	-1.05582e+007	-3.49757e+007	1.31527e+000	10130600	10558200	34975700	216483
619	-1.01133e+007	-1.01320e+007	-3.54261e+007	1.26740e+000	10113300	10132000	35426100	213054			44.1	0.5	62.9	-3572.02	619	-1.02893e+007	-1.05044e+007	-3.56778e+007	1.26740e+000	10289300	10504400	35677800	216626
620	-1.01050e+007	-1.01387e+007	-3.54619e+007	1.32923e+000	10105000	10138700	35461900	223871			44.8	0.5	61.8	-3928.72	620	-1.02864e+007	-1.04332e+007	-3.57374e+007	1.32923e+000	10286400	10433200	35737400	227800
621	-1.01099e+007	-1.01356e+007	-3.54445e+007	1.31571e+000	10109900	10135600	35444500	221392			43.7	0.5	62	-3509.12	621	-1.02779e+007	-1.04485e+007	-3.56873e+007	1.31571e+000	10277900	10448500	35687300	224901
622	-9.79899e+006	-9.81628e+006	-3.44501e+007	1.37720e+000	9798990	9816280	34450100	218835			27.4	0.5	96.4	-1420.05	622	-9.87639e+006	-9.94971e+006	-3.45451e+007	1.37720e+000	9876390	9949710	34545100	220255
623	-9.78478e+006	-9.80441e+006	-3.44159e+007	1.16732e+000	9784780	9804410	34415900	185110			27	0.5	97.5	-1206.51	623	-9.86038e+006	-9.91524e+006	-3.45141e+007	1.16732e+000	9860380	9915240	34514100	186316
624	-9.78634e+006	-9.80694e+006	-3.44246e+007	1.43399e+000	9786340	9806940	34424600	227511			27.9	0.5	97.4	-1553	624	-9.86395e+006	-9.91543e+006	-3.45285e+007	1.43399e+000	9863950	9915430	34528500	229064
625	-1.01133e+007	-1.01256e+007	-3.53376e+007	1.43288e+000	10113300	10125600	35337600	239734			27.4	0.5	62.7	-561.772	625	-1.01913e+007	-1.04467e+007	-3.53350e+007	1.43288e+000	10191300	10446700	35335000	240295
626	-1.01166e+007	-1.01270e+007	-3.53497e+007	1.49863e+000	10116600	10127000	35349700	250903			28.5	0.5	62.4	-710.299	626	-1.01967e+007	-1.04480e+007	-3.53561e+007	1.49863e+000	10196700	10448000	35356100	251613
627	-9.66923e+006	-9.78915e+006	-3.38590e+007	5.46233e-001	9669230	9789150	33859000	83937.4			66	0.5	104	4832.35	627	-9.40416e+006	-9.72322e+006	-3.28416e+007	5.46233e-001	9404160	9723220	32841600	79105
628	-9.66430e+006	-9.79794e+006	-3.38301e+007	5.29736e-001	9664300	9797940	33830100	81274.1			66.7	0.5	104	4911.22	628	-9.39473e+006	-9.77034e+006	-3.27559e+007	5.29736e-001	9394730	9770340	32755900	76362.9
629	-9.66904e+006	-9.80210e+006	-3.38453e+007	4.95052e-001	9669040	9802100	33845300	76021.1			66.5	0.5	103	4664.79	629	-9.39023e+006	-9.75074e+006	-3.27572e+007	4.95052e-001	9390230	9750740	32757200	71356.3
630	-9.66464e+006	-9.80121e+006	-3.45229e+007	1.92856e+000	9664640	9801210	34522900	307393			52.7	0.5	96.2	-7057.83	630	-9.29587e+006	-9.82142e+006	-3.49743e+007	1.92856e+000	9295870	9821420	34974300	314450
631	-1.01122e+007	-1.01243e+007	-3.53344e+007	1.39019e+000	10112200	10124300	35334400	232548			26.3	0.5	62.7	-441.205	631	-1.01872e+007	-1.04408e+007	-3.53243e+007	1.39019e+000	10187200	10440800	35324300	232989
632	-1.01630e+007	-1.01778e+007	-3.55638e+007	8.17499e-001	10163000	10177800	35563800	138509			124	0.5	54.5	-280.585	632	-1.02227e+007	-1.03327e+007	-3.55776e+007	8.17499e-001	10222700	10332700	35577600	138789
633	-1.01601e+007	-1.01724e+007	-3.55444e+007	8.09834e-001	10160100	10172400	35544400	137063			124	0.5	55.2	-312.953	633	-1.02213e+007	-1.03433e+007	-3.55610e+007	8.09834e-001	10221300	10343300	35561000	137376
634	-1.01591e+007	-1.01712e+007	-3.55404e+007	7.31446e-001	10159100	10171200	35540400	123768			125	0.5	55.3	-245.495	634	-1.02194e+007	-1.03457e+007	-3.55510e+007	7.31446e-001	10219400	10345700	35551000	124013
635	-1.00164e+007	-1.01587e+007	-3.56322e+007	1.22313e+000	10016400	10158700	35632200	207785			52.3	0.5	56.1	-4963.59	635	-9.72587e+006	-1.02033e+007	-3.61051e+007	1.22313e+000	9725870	10203300	36105100	212748
636	-1.00170e+007	-1.01571e+007	-3.56251e+007	1.15152e+000	10017000	10157100	35625100	195545			51.8	0.5	57	-5102.24	636	-9.82162e+006	-1.02320e+007	-3.61265e+007	1.15152e+000	9821620	10232000	36126500	200647
637	-9.99733e+006	-1.01522e+007	-3.56248e+007	1.46167e+000	9997330	10152200	35624800	248174			53.1	0.5	56.6	-6423.7	637	-9.70634e+006	-1.02055e+007	-3.61336e+007	1.46167e+000	9706340	10205500	36133600	254598
638	-9.68942e+006	-9.75053e+006	-3.39801e+007	8.70193e-001	9689420	9750530	33980100	134602			63.8	0.5	102	5971.63	638	-9.44817e+006	-9.52331e+006	-3.32214e+007	8.70193e-001	9448170	9523310	33221400	128631
639	-9.52139e+006	-9.55189e+006	-3.36472e+007	1.78487e+000	9521390	9551890	33647200	270405			125	0.5	125	-827.898	639	-9.40913e+006	-9.54103e+006	-3.37151e+007	1.78487e+000	9409130	9541030	33715100	271233
640	-9.51435e+006	-9.54377e+006	-3.36211e+007	1.75668e+000	9514350	9543770	33621100	265721			126	0.5	126	-843.081	640	-9.40043e+006	-9.53302e+006	-3.36911e+007	1.75668e+000	9400430	9533020	33691100	266564
641	-9.52141e+006	-9.55078e+006	-3.36427e+007	1.06203e+000	9521410	9550780	33642700	160854			127	0.5	125	-554.851	641	-9.41011e+006	-9.54179e+006	-3.37172e+007	1.06203e+000	9410110	9541790	33717200	161409
642	-9.52641e+006	-9.55697e+006	-3.36630e+007	1.08026e+000	9526410	9556970	33663000	163813			126	0.5	125	-561.294	642	-9.41615e+006	-9.54812e+006	-3.37370e+007	1.08026e+000	9416150	9548120	33737000	164374
643	-9.53165e+006	-9.53793e+006	-3.35799e+007	8.43692e-001	9531650	9537930	33579900	127334			104	0.5	125	1157.6	643	-9.44172e+006	-9.48012e+006	-3.34336e+007	8.43692e-001	9441720	9480120	33433600	126177
644	-9.52633e+006	-9.53049e+006	-3.35548e+007	7.00579e-001	9526330	9530490	33554800	105578			104	0.5	126	1036.55	644	-9.44203e+006	-9.47080e+006	-3.33952e+007	7.00579e-001	9442030	9470800	33395200	104541
645	-9.52501e+006	-9.53156e+006	-3.35605e+007	7.87316e-001	9525010	9531560	33560500	118687			105	0.5	126	1056.11	645	-9.43620e+006	-9.47485e+006	-3.34175e+007	7.87316e-001	9436200	9474850	33417500	117631
646	-1.01130e+007	-1.01623e+007	-3.52995e+007	6.58530e-001	10113000	10162300	35299500	109979			46.9	0.5	68.4	-2391.07	646	-1.03676e+007	-1.09183e+007	-3.55840e+007	6.58530e-001	10367600	10918300	35584000	112370
647	-1.01165e+007	-1.01528e+007	-3.53233e+007	7.58399e-001	10116500	10152800	35323300	126814			46.7	0.5	67.5	-2703.64	647	-1.03590e+007	-1.08586e+007	-3.56086e+007	7.58399e-001	10359000	10858600	35608600	129517
648	-1.01110e+007	-1.01574e+007	-3.52961e+007	7.84793e-001	10111000	10157400	35296100	131037			46.1	0.5	68.2	-2602.78	648	-1.03510e+007	-1.08833e+007	-3.55512e+007	7.84793e-001	10351000	10883300	35551200	133640
649	-9.69167e+006	-9.85092e+006	-3.38890e+007	2.34746e+000	9691670	9850920	33889000	361519			82.7	0.5	97.9	27876.7	649	-9.30890e+006	-9.64049e+006	-3.25350e+007	2.34746e+000	9308900	9640490	32535000	333643
650	-9.69525e+006	-9.83540e+006	-3.39191e+007	2.14391e+000	9695250	9835400	33919100	330696			83	0.5	96.8	26299.9	650	-9.28165e+006	-9.53078e+006	-3.25334e+007	2.14391e+000	9281650	9530780	32533400	304396
651	-9.67794e+006	-9.92327e+006	-3.37605e+007	1.85857e+000	9677940	9923270	33760500	284309			81.1	0.5	96.7	28177.7	651	-9.20949e+006	-9.77323e+006	-3.19960e+007	1.85857e+000	9209490	9773230	31996000	256131
652	-9.67031e+006	-9.92326e+006	-3.37293e+007	1.74115e+000	9670310	9923260	33729300	265873			80.7	0.5	97.6	26521.3	652	-9.21008e+006	-9.82557e+006	-3.19461e+007	1.74115e+000	9210080	9825570	31946100	239352
653	-9.49517e+006	-9.49985e+006	-3.34369e+007	8.73667e-001	9495170	9499850	33436900	130743			49.4	0.5	130	1705.74	653	-9.43079e+006	-9.45761e+006	-3.32161e+007	8.73667e-001	9430790	9457610	33216100	129037
654	-9.50308e+006	-9.50669e+006	-3.34624e+007	1.13485e+000	9503080	9506690	33462400	170088			49.4	0.5	129	2186.66	654	-9.43829e+006	-9.45886e+006	-3.32455e+007	1.13485e+000	9438290	9458860	33245500	167902
655	-9.49943e+006	-9.50146e+006	-3.34528e+007	1.16777e+000	9499430	9501460	33452800	174918			48.5	0.5	130	2099.47	655	-9.43774e+006	-9.45088e+006	-3.32512e+007	1.16777e+000	9437740	9450880	33251200	172819
656	-1.00728e+007	-1.04418e+007	-3.48557e+007	1.04209e+000	10072800	10441800	34855700	170227			76.8	0.5	51.1	19481.2	656	-9.56179e+006	-1.05136e+007	-3.26955e+007	1.04209e+000	9561790	10513600	32695500	150746
657	-1.00774e+007	-1.04202e+007	-3.48963e+007	1.29423e+000	10077400	10420200	34896300	211850			78	0.5	51.2	23309.7	657	-9.57895e+006	-1.04520e+007	-3.28272e+007	1.29423e+000	9578950	10452000	32827200	188540
658	-1.00841e+007	-1.04249e+007	-3.49188e+007	1.44593e+000	10084100	10424900	34918800	236984			77.1	0.5	50.4	25988.8	658	-9.59461e+006	-1.04940e+007	-3.28491e+007	1.44593e+000	9594610	10494000	32849100	210995
659	-9.86662e+006	-9.87606e+006	-3.45788e+007	8.38643e-001	9866620	9876060	34578800	134301			132	0.5	90.7	-327.762	659	-9.92599e+006	-1.01072e+007	-3.45903e+007	8.38643e-001	9925990	10107200	34590300	134628
660	-9.87573e+006	-9.88794e+006	-3.46042e+007	8.84399e-001	9875730	9887940	34604200	141842			132	0.5	89.8	-322.059	660	-9.93723e+006	-1.01327e+007	-3.46107e+007	8.84399e-001	9937230	10132700	34610700	142164
661	-9.87110e+006	-9.88160e+006	-3.45916e+007	1.18879e+000	9871100	9881600	34591600	190518			131	0.5	90.3	-479.312	661	-9.93250e+006	-1.01208e+007	-3.46033e+007	1.18879e+000	9932500	10120800	34603300	190997
662	-9.44987e+006	-9.47781e+006	-3.34160e+007	1.37536e+000	9449870	9477810	33416000	205493			130	0.5	134	-681.398	662	-9.32500e+006	-9.46526e+006	-3.34895e+007	1.37536e+000	9325000	9465260	33489500	206174
663	-9.45156e+006	-9.48094e+006	-3.34271e+007	9.22885e-001	9451560	9480940	33427100	137979			24.1	0.5	133	-380.18	663	-9.33800e+006	-9.46842e+006	-3.34895e+007	9.22885e-001	9338000	9468420	33489500	138359
664	-1.04369e+007	-1.04703e+007	-3.64853e+007	8.71507e-001	10436900	10470300	36485300	155446			121	0.5	17.9	883.785	664	-1.02857e+007	-1.04120e+007	-3.63981e+007	8.71507e-001	10285700	10412000	36398100	154562
665	-1.04352e+007	-1.04676e+007	-3.64759e+007	1.30415e+000	10435200	10467600	36475900	232496			120	0.5	18.2	1395.84	665	-1.02848e+007	-1.04080e+007	-3.63826e+007	1.30415e+000	10284800	10408000	36382600	231100
666	-9.94569e+006	-1.01571e+007	-3.56965e+007	1.19139e+000	9945690	10157100	35696500	202999			57.8	0.5	65.6	-13652.5	666	-1.05845e+007	-1.05914e+007	-3.68324e+007	1.19139e+000	10584500	10591400	36832400	216652
667	-9.94975e+006	-1.01530e+007	-3.56756e+007	1.16617e+000	9949750	10153000	35675600	198482			57.2	0.5	64.9	-12203.1	667	-1.04918e+007	-1.05414e+007	-3.67207e+007	1.16617e+000	10491800	10541400	36720700	210685
668	-1.00152e+007	-1.01630e+007	-3.56510e+007	1.09821e+000	10015200	10163000	35651000	186752			57.1	0.5	66.3	-11861	668	-1.06069e+007	-1.07806e+007	-3.66999e+007	1.09821e+000	10606900	10780600	36699900	198613
669	-9.68519e+006	-9.81592e+006	-3.38975e+007	2.27543e+000	9685190	9815920	33897500	350498			81.9	0.5	91.8	39589.8	669	-9.02303e+006	-9.04821e+006	-3.19589e+007	2.27543e+000	9023030	9048210	31958900	310908
670	-9.67892e+006	-9.82769e+006	-3.38601e+007	2.12535e+000	9678920	9827690	33860100	326715			81.6	0.5	90.8	40629.2	670	-8.94426e+006	-8.96131e+006	-3.17239e+007	2.12535e+000	8944260	8961310	31723900	286085
671	-9.63714e+006	-1.00291e+007	-3.34880e+007	2.04871e+000	9637140	10029100	33488000	308827			79.7	0.5	91.2	47004.5	671	-8.85572e+006	-9.52565e+006	-3.07977e+007	2.04871e+000	8855720	9525650	30797700	261822
672	-9.65205e+006	-1.00119e+007	-3.35661e+007	2.23219e+000	9652050	10011900	33566100	337943			79.9	0.5	92.2	47291.7	672	-8.94679e+006	-9.60877e+006	-3.10868e+007	2.23219e+000	8946790	9608770	31086800	290652
673	-9.43666e+006	-9.46769e+006	-3.33878e+007	8.71487e-001	9436660	9467690	33387800	129984			16.5	0.5	135	-587.967	673	-9.31889e+006	-9.46171e+006	-3.34811e+007	8.71487e-001	9318890	9461710	33481100	130572
674	-9.42803e+006	-9.45857e+006	-3.33592e+007	8.42304e-001	9428030	9458570	33359200	125415			16.4	0.5	136	-574.225	674	-9.30853e+006	-9.45244e+006	-3.34536e+007	8.42304e-001	9308530	9452440	33453600	125989
675	-9.42731e+006	-9.45805e+006	-3.33578e+007	8.69806e-001	9427310	9458050	33357800	129498			17.2	0.5	136	-568.29	675	-9.30801e+006	-9.45116e+006	-3.34489e+007	8.69806e-001	9308010	9451160	33448900	130066
676	-9.43626e+006	-9.46754e+006	-3.33876e+007	9.38419e-001	9436260	9467540	33387600	139965			17.4	0.5	135	-614.526	676	-9.31938e+006	-9.46118e+006	-3.34785e+007	9.38419e-001	9319380	9461180	33478500	140579
677	-9.46152e+006	-9.49111e+006	-3.34587e+007	8.89456e-001	9461520	9491110	33458700	133234			136	0.5	132	-607.99	677	-9.34046e+006	-9.48464e+006	-3.35533e+007	8.89456e-001	9340460	9484640	33553300	133842
678	-9.46843e+006	-9.49804e+006	-3.34801e+007	8.47317e-001	9468430	9498040	33480100	127086			136	0.5	131	-591.505	678	-9.34913e+006	-9.49235e+006	-3.35761e+007	8.47317e-001	9349130	9492350	33576100	127678
679	-9.46634e+006	-9.49588e+006	-3.34734e+007	9.18666e-001	9466340	9495880	33473400	137732			135	0.5	132	-614.88	679	-9.34630e+006	-9.48922e+006	-3.35662e+007	9.18666e-001	9346300	9489220	33566200	138347
680	-1.13668e+007	-1.17893e+007	-3.87969e+007	8.39904e-001	11366800	11789300	38796900	170304			68.5	0.5	76.3	-51082.6	680	-1.31420e+007	-1.36578e+007	-4.41836e+007	8.39904e-001	13142000	13657800	44183600	221387
681	-1.14900e+007	-1.16705e+007	-4.03373e+007	8.89629e-001	11490000	11670500	40337300	194002			69.3	0.5	76.5	-73899	681	-1.26885e+007	-1.37129e+007	-4.74838e+007	8.89629e-001	12688500	13712900	47483800	267901
682	-1.18135e+007	-1.26866e+007	-3.97253e+007	9.75203e-001	11813500	12686600	39725300	208351			69	0.5	75.6	-78063.7	682	-1.39276e+007	-1.44199e+007	-4.66319e+007	9.75203e-001	13927600	14419900	46631900	286414
683	-1.01895e+007	-1.02649e+007	-3.55096e+007	1.67417e+000	10189500	10264900	35509600	283037			93.4	0.5	70.3	-18783.9	683	-1.07591e+007	-1.15904e+007	-3.65119e+007	1.67417e+000	10759100	11590400	36511900	301820
684	-1.01731e+007	-1.02407e+007	-3.54667e+007	1.31704e+000	10173100	10240700	35466700	222101			94.4	0.5	70	-12929.8	684	-1.06890e+007	-1.14802e+007	-3.63357e+007	1.31704e+000	10689000	11480200	36335700	235031
685	-1.04540e+007	-1.05321e+007	-3.63232e+007	1.85555e+000	10454000	10532100	36323200	328363			69.9	0.5	17.3	11398.1	685	-1.03099e+007	-1.06162e+007	-3.56503e+007	1.85555e+000	10309900	10616200	35650300	316965
686	-1.04558e+007	-1.05358e+007	-3.63273e+007	2.04889e+000	10455800	10535800	36327300	362666			71.7	0.5	17	12721.4	686	-1.03115e+007	-1.06270e+007	-3.56462e+007	2.04889e+000	10311500	10627000	35646200	349945
687	-1.00986e+007	-1.01219e+007	-3.52812e+007	1.16645e+000	10098600	10121900	35281200	194551			32.8	0.5	65.3	-908.021	687	-1.02064e+007	-1.05364e+007	-3.53071e+007	1.16645e+000	10206400	10536400	35307100	195459
688	-1.00947e+007	-1.01211e+007	-3.52658e+007	1.00096e+000	10094700	10121100	35265800	166808			33.4	0.5	66	-820.451	688	-1.02083e+007	-1.05584e+007	-3.52928e+007	1.00096e+000	10208300	10558400	35292800	167628
689	-1.01006e+007	-1.01242e+007	-3.52871e+007	1.22082e+000	10100600	10124200	35287100	203689			34.3	0.5	65.4	-1160.59	689	-1.02162e+007	-1.05538e+007	-3.53296e+007	1.22082e+000	10216200	10553800	35329600	204849
690	-1.01066e+007	-1.01263e+007	-3.53095e+007	1.48071e+000	10106600	10126300	35309500	247357			33.8	0.5	64.5	-1341.75	690	-1.02160e+007	-1.05319e+007	-3.53507e+007	1.48071e+000	10216000	10531900	35350700	248699
691	-1.00979e+007	-1.01202e+007	-3.52798e+007	1.24422e+000	10097900	10120200	35279800	207504			31.3	0.5	65.1	-791.936	691	-1.01984e+007	-1.05183e+007	-3.52926e+007	1.24422e+000	10198400	10518300	35292600	208296
692	-1.01031e+007	-1.01227e+007	-3.52985e+007	9.73774e-001	10103100	10122700	35298500	162570			32.2	0.5	64.6	-705.107	692	-1.02047e+007	-1.05148e+007	-3.53218e+007	9.73774e-001	10204700	10514800	35321800	163275
693	-9.59601e+006	-9.72986e+006	-3.36191e+007	1.65476e+000	9596010	9729860	33619100	250699			76.8	0.5	115	13066.6	693	-9.40580e+006	-9.90020e+006	-3.26713e+007	1.65476e+000	9405800	9900200	32671300	237632
694	-9.59585e+006	-9.72554e+006	-3.36227e+007	1.68533e+000	9595850	9725540	33622700	255374			78.1	0.5	115	12977.3	694	-9.40952e+006	-9.88704e+006	-3.26997e+007	1.68533e+000	9409520	9887040	32699700	242397
695	-1.01098e+007	-1.01263e+007	-3.53224e+007	1.06683e+000	10109800	10126300	35322400	178343			32.8	0.5	63.9	-841.396	695	-1.02099e+007	-1.05026e+007	-3.53551e+007	1.06683e+000	10209900	10502600	35355100	179184
696	-1.01173e+007	-1.01284e+007	-3.53509e+007	1.54849e+000	10117300	10128400	35350900	259270			33.2	0.5	62.9	-1353.62	696	-1.02152e+007	-1.04834e+007	-3.53961e+007	1.54849e+000	10215200	10483400	35396100	260624
697	-9.64158e+006	-9.66661e+006	-3.39959e+007	1.17554e+000	9641580	9666610	33995900	181844			13.8	0.5	113	-980.305	697	-9.63762e+006	-9.68894e+006	-3.40911e+007	1.17554e+000	9637620	9688940	34091100	182825
698	-9.63301e+006	-9.65859e+006	-3.39716e+007	1.33414e+000	9633010	9658590	33971600	206080			13.9	0.5	113	-1109.84	698	-9.62027e+006	-9.67900e+006	-3.40678e+007	1.33414e+000	9620270	9679000	34067800	207190
699	-1.04449e+007	-1.05259e+007	-3.62926e+007	1.69445e+000	10444900	10525900	36292600	299354			70.4	0.5	18.3	10567.3	699	-1.02994e+007	-1.06154e+007	-3.56081e+007	1.69445e+000	10299400	10615400	35608100	288787
700	-9.50366e+006	-9.51316e+006	-3.34583e+007	9.47620e-001	9503660	9513160	33458300	142000			100	0.5	129	2004.52	700	-9.43421e+006	-9.46861e+006	-3.32190e+007	9.47620e-001	9434210	9468610	33219000	139996
701	-9.50051e+006	-9.51283e+006	-3.34458e+007	9.14681e-001	9500510	9512830	33445800	136965			99.2	0.5	129	2059.09	701	-9.42871e+006	-9.47557e+006	-3.31896e+007	9.14681e-001	9428710	9475570	33189600	134906
702	-9.49627e+006	-9.50563e+006	-3.34356e+007	6.63818e-001	9496270	9505630	33435600	99336.5			100	0.5	130	1365.7	702	-9.42855e+006	-9.46171e+006	-3.32028e+007	6.63818e-001	9428550	9461710	33202800	97970.8
703	-9.81852e+006	-1.01150e+007	-3.56513e+007	1.09167e+000	9818520	10115000	35651300	185390			90.3	0.5	60.6	-12023.5	703	-9.53014e+006	-1.03391e+007	-3.68556e+007	1.09167e+000	9530140	10339100	36855600	197413
704	-9.85132e+006	-1.01241e+007	-3.56559e+007	1.47982e+000	9851320	10124100	35655900	251425			91.2	0.5	60.5	-15269.3	704	-9.65545e+006	-1.03506e+007	-3.67776e+007	1.47982e+000	9655450	10350600	36777600	266694
705	-9.64174e+006	-9.70437e+006	-3.41500e+007	2.83029e+000	9641740	9704370	34150000	441664			102	0.5	106	-1267.34	705	-9.39645e+006	-9.66441e+006	-3.42320e+007	2.83029e+000	9396450	9664410	34232000	442931
706	-9.64717e+006	-9.71418e+006	-3.41847e+007	2.88482e+000	9647170	9714180	34184700	451076			103	0.5	106	-2306.89	706	-9.41420e+006	-9.68654e+006	-3.43047e+007	2.88482e+000	9414200	9686540	34304700	453383
707	-9.63788e+006	-9.69837e+006	-3.41294e+007	3.08325e+000	9637880	9698370	34129400	480563			104	0.5	107	-1649.53	707	-9.41579e+006	-9.66580e+006	-3.42184e+007	3.08325e+000	9415790	9665800	34218400	482212
708	-9.59537e+006	-9.71877e+006	-3.36275e+007	1.53510e+000	9595370	9718770	33627500	232661			79.4	0.5	115	11464.8	708	-9.41305e+006	-9.86696e+006	-3.27342e+007	1.53510e+000	9413050	9866960	32734200	221197
709	-1.01300e+007	-1.01326e+007	-3.54117e+007	1.49861e+000	10130000	10132600	35411700	251755			35.6	0.5	61.1	-1838.94	709	-1.02299e+007	-1.04371e+007	-3.55024e+007	1.49861e+000	10229900	10437100	35502400	253594
710	-1.01241e+007	-1.01294e+007	-3.53778e+007	1.89342e+000	10124100	10129400	35377800	317491			35	0.5	62.2	-2100.5	710	-1.02260e+007	-1.04735e+007	-3.54503e+007	1.89342e+000	10226000	10473500	35450300	319592
711	-1.01257e+007	-1.01295e+007	-3.53841e+007	1.93709e+000	10125700	10129500	35384100	324926			33.6	0.5	61.8	-1815.86	711	-1.02187e+007	-1.04532e+007	-3.54408e+007	1.93709e+000	10218700	10453200	35440800	326742
712	-1.03575e+007	-1.03801e+007	-3.61958e+007	1.68498e+000	10357500	10380100	36195800	295784			108	0.5	27.8	2750.02	712	-1.02030e+007	-1.03046e+007	-3.60420e+007	1.68498e+000	10203000	10304600	36042000	293034
713	-9.50173e+006	-9.53063e+006	-3.35800e+007	1.69922e+000	9501730	9530630	33580000	256398			127	0.5	128	-830.853	713	-9.38625e+006	-9.51982e+006	-3.36513e+007	1.69922e+000	9386250	9519820	33651300	257229
714	-9.50930e+006	-9.53884e+006	-3.36059e+007	1.51864e+000	9509300	9538840	33605900	229505			127	0.5	127	-791.868	714	-9.39602e+006	-9.52939e+006	-3.36806e+007	1.51864e+000	9396020	9529390	33680600	230297
715	-9.50667e+006	-9.53598e+006	-3.35969e+007	1.47628e+000	9506670	9535980	33596900	222983			129	0.5	127	-832.205	715	-9.39389e+006	-9.52784e+006	-3.36764e+007	1.47628e+000	9393890	9527840	33676400	223815
716	-9.51557e+006	-9.54481e+006	-3.36241e+007	1.37104e+000	9515570	9544810	33624100	207426			129	0.5	126	-809.558	716	-9.40526e+006	-9.53794e+006	-3.37063e+007	1.37104e+000	9405260	9537940	33706300	208235
717	-1.04491e+007	-1.04900e+007	-3.65534e+007	9.35263e-001	10449100	10490000	36553400	167434			132	0.5	16	535.532	717	-1.02920e+007	-1.04419e+007	-3.65139e+007	9.35263e-001	10292000	10441900	36513900	166899
718	-9.62240e+006	-9.64871e+006	-3.39419e+007	1.37962e+000	9622400	9648710	33941900	212728			14	0.5	115	-1156.64	718	-9.60071e+006	-9.66743e+006	-3.40401e+007	1.37962e+000	9600710	9667430	34040100	213884
719	-1.01306e+007	-1.03159e+007	-3.52178e+007	2.23765e+000	10130600	10315900	35217800	372479			96.1	0.5	75.5	-17720.3	719	-1.06104e+007	-1.16220e+007	-3.58725e+007	2.23765e+000	10610400	11622000	35872500	390199
720	-1.01279e+007	-1.02920e+007	-3.52308e+007	1.95482e+000	10127900	10292000	35230800	325570			97.5	0.5	73.8	-13290.5	720	-1.05642e+007	-1.15292e+007	-3.57767e+007	1.95482e+000	10564200	11529200	35776700	338860
721	-1.01426e+007	-1.03109e+007	-3.52720e+007	2.32289e+000	10142600	10310900	35272000	387799			96.7	0.5	73.2	-17563.7	721	-1.06081e+007	-1.15936e+007	-3.58915e+007	2.32289e+000	10608100	11593600	35891500	405363
722	-1.01848e+007	-1.02435e+007	-3.58102e+007	1.10682e+000	10184800	10243500	35810200	190076			111	0.5	45.4	-956.431	722	-1.00593e+007	-1.02396e+007	-3.59199e+007	1.10682e+000	10059300	10239600	35919900	191033
723	-1.01773e+007	-1.02372e+007	-3.57921e+007	1.18905e+000	10177300	10237200	35792100	203987			111	0.5	46.2	-1156.5	723	-1.00580e+007	-1.02375e+007	-3.59127e+007	1.18905e+000	10058000	10237500	35912700	205144
724	-1.01675e+007	-1.02309e+007	-3.57763e+007	1.38755e+000	10167500	10230900	35776300	237821			109	0.5	47	-1628.38	724	-1.00330e+007	-1.02333e+007	-3.59205e+007	1.38755e+000	10033000	10233300	35920500	239449
725	-1.01758e+007	-1.02377e+007	-3.57954e+007	1.30375e+000	10175800	10237700	35795400	223702			109	0.5	46.1	-1327.81	725	-1.00296e+007	-1.02334e+007	-3.59244e+007	1.30375e+000	10029600	10233400	35924400	225030
726	-9.63690e+006	-9.68435e+006	-3.40730e+007	3.44380e+000	9636900	9684350	34073000	535041			114	0.5	110	-2865.83	726	-9.51423e+006	-9.68129e+006	-3.41832e+007	3.44380e+000	9514230	9681290	34183200	537907
727	-9.64074e+006	-9.69054e+006	-3.40945e+007	2.77554e+000	9640740	9690540	34094500	431757			113	0.5	109	-2467.12	727	-9.51207e+006	-9.68775e+006	-3.42118e+007	2.77554e+000	9512070	9687750	34211800	434224
728	-9.65914e+006	-9.70826e+006	-3.41485e+007	2.63426e+000	9659140	9708260	34148500	411092			114	0.5	107	-2789.18	728	-9.55157e+006	-9.71463e+006	-3.42821e+007	2.63426e+000	9551570	9714630	34282100	413881
729	-9.66005e+006	-9.71191e+006	-3.41625e+007	2.41997e+000	9660050	9711910	34162500	377953			113	0.5	107	-2647.57	729	-9.54240e+006	-9.71707e+006	-3.43013e+007	2.41997e+000	9542400	9717070	34301300	380601
730	-9.64830e+006	-9.69064e+006	-3.40873e+007	1.66229e+000	9648300	9690640	34087300	258491			96.3	0.5	107	1703.33	730	-9.37613e+006	-9.60418e+006	-3.40062e+007	1.66229e+000	9376130	9604180	34006200	256788
731	-9.65530e+006	-9.69096e+006	-3.40817e+007	1.70795e+000	9655300	9690960	34081700	265521			94.8	0.5	106	2608.51	731	-9.37622e+006	-9.58910e+006	-3.39444e+007	1.70795e+000	9376220	9589100	33944400	262913
732	-9.65560e+006	-9.68084e+006	-3.40400e+007	1.73891e+000	9655600	9680840	34040000	269696			94.5	0.5	107	3253.99	732	-9.40555e+006	-9.57553e+006	-3.38597e+007	1.73891e+000	9405550	9575530	33859700	266442
733	-9.66592e+006	-9.68100e+006	-3.40303e+007	2.00139e+000	9665920	9681000	34030300	310259			93	0.5	107	4964.37	733	-9.41862e+006	-9.55926e+006	-3.37801e+007	2.00139e+000	9418620	9559260	33780100	305294
734	-9.62640e+006	-9.64072e+006	-3.38324e+007	1.35620e+000	9626400	9640720	33832400	207844			57	0.5	113	4139.75	734	-9.51607e+006	-9.52468e+006	-3.34975e+007	1.35620e+000	9516070	9524680	33497500	203704
735	-9.63429e+006	-9.64610e+006	-3.38592e+007	1.73396e+000	9634290	9646100	33859200	266155			57.2	0.5	112	5310.99	735	-9.51270e+006	-9.52003e+006	-3.35257e+007	1.73396e+000	9512700	9520030	33525700	260844
736	-9.63117e+006	-9.65905e+006	-3.38336e+007	1.87606e+000	9631170	9659050	33833600	287575			58.9	0.5	112	6936.98	736	-9.50713e+006	-9.56434e+006	-3.34213e+007	1.87606e+000	9507130	9564340	33421300	280638
737	-9.63773e+006	-9.66275e+006	-3.38567e+007	1.11010e+000	9637730	9662750	33856700	170393			58.9	0.5	111	4127.42	737	-9.50917e+006	-9.54915e+006	-3.34449e+007	1.11010e+000	9509170	9549150	33444900	166266
738	-9.67561e+006	-1.00583e+007	-3.36159e+007	1.01870e+000	9675610	10058300	33615900	154728			76	0.5	98.5	16532.8	738	-9.24337e+006	-1.02549e+007	-3.16528e+007	1.01870e+000	9243370	10254900	31652800	138195
739	-9.66064e+006	-9.99260e+006	-3.36205e+007	1.36446e+000	9660640	9992600	33620500	207183			78.4	0.5	98.2	22652.7	739	-9.19211e+006	-1.00635e+007	-3.16347e+007	1.36446e+000	9192110	10063500	31634700	184530
740	-9.65281e+006	-9.98200e+006	-3.35991e+007	1.69827e+000	9652810	9982000	33599100	257531			77.8	0.5	98.9	28206.3	740	-9.18810e+006	-1.00743e+007	-3.16075e+007	1.69827e+000	9188100	10074300	31607500	229324
741	-9.51811e+006	-9.54748e+006	-3.36325e+007	1.36086e+000	9518110	9547480	33632500	205989			128	0.5	126	-757.533	741	-9.40710e+006	-9.53951e+006	-3.37109e+007	1.36086e+000	9407100	9539510	33710900	206747
742	-9.42997e+006	-9.45656e+006	-3.33490e+007	1.20778e+000	9429970	9456560	33349000	179728			128	0.5	136	-466.8	742	-9.30371e+006	-9.44063e+006	-3.34102e+007	1.20778e+000	9303710	9440630	33410200	180195
743	-9.43214e+006	-9.45949e+006	-3.33588e+007	1.45049e+000	9432140	9459490	33358800	215972			129	0.5	136	-620.632	743	-9.30561e+006	-9.44468e+006	-3.34248e+007	1.45049e+000	9305610	9444680	33424800	216593
744	-1.01220e+007	-1.01305e+007	-3.53679e+007	1.69849e+000	10122000	10130500	35367900	284654			29.7	0.5	61.9	-952.565	744	-1.02028e+007	-1.04440e+007	-3.53849e+007	1.69849e+000	10202800	10444000	35384900	285606
745	-1.01627e+007	-1.01934e+007	-3.56276e+007	1.70144e+000	10162700	10193400	35627600	289274			32.2	0.5	52.5	-1376.69	745	-1.02311e+007	-1.02398e+007	-3.57048e+007	1.70144e+000	10231100	10239800	35704800	290650
746	-1.01565e+007	-1.01843e+007	-3.55968e+007	1.63141e+000	10156500	10184300	35596800	276892			32.7	0.5	53.7	-1415.44	746	-1.02287e+007	-1.02576e+007	-3.56771e+007	1.63141e+000	10228700	10257600	35677100	278307
747	-1.03011e+007	-1.03637e+007	-3.58668e+007	1.63279e+000	10301100	10363700	35866800	281630			89.1	0.5	34.6	9337.54	747	-1.01360e+007	-1.03028e+007	-3.52532e+007	1.63279e+000	10136000	10302800	35253200	272292
748	-1.02996e+007	-1.03715e+007	-3.58530e+007	1.36305e+000	10299600	10371500	35853000	234943			88.1	0.5	34.6	8295.54	748	-1.01285e+007	-1.03292e+007	-3.51961e+007	1.36305e+000	10128500	10329200	35196100	226648
749	-9.64536e+006	-9.70465e+006	-3.41476e+007	1.68877e+000	9645360	9704650	34147600	263502			41	0.5	107	-1932.09	749	-9.49495e+006	-9.70422e+006	-3.42962e+007	1.68877e+000	9494950	9704220	34296200	265434
750	-9.63958e+006	-9.69861e+006	-3.41287e+007	1.72736e+000	9639580	9698610	34128700	269223			42.1	0.5	108	-1785.94	750	-9.47538e+006	-9.69220e+006	-3.42667e+007	1.72736e+000	9475380	9692200	34266700	271009
751	-9.54935e+006	-9.57872e+006	-3.37289e+007	1.31701e+000	9549350	9578720	33728900	200506			131	0.5	122	-921.088	751	-9.45489e+006	-9.57823e+006	-3.38213e+007	1.31701e+000	9454890	9578230	33821300	201427
752	-9.54138e+006	-9.57070e+006	-3.37041e+007	1.02439e+000	9541380	9570700	33704100	155725			131	0.5	123	-712.682	752	-9.44334e+006	-9.56935e+006	-3.37966e+007	1.02439e+000	9443340	9569350	33796600	156438
753	-1.00431e+007	-1.00762e+007	-3.51001e+007	1.30734e+000	10043100	10076200	35100100	215821			127	0.5	71.1	-25.9437	753	-1.01273e+007	-1.04753e+007	-3.50449e+007	1.30734e+000	10127300	10475300	35044900	215847
754	-1.00453e+007	-1.00796e+007	-3.51055e+007	1.25213e+000	10045300	10079600	35105500	206773			126	0.5	70.9	-85.9208	754	-1.01325e+007	-1.04872e+007	-3.50544e+007	1.25213e+000	10132500	10487200	35054400	206859
755	-1.03717e+007	-1.04065e+007	-3.62898e+007	1.33895e+000	10371700	10406500	36289800	236245			29.6	0.5	25.6	1078.85	755	-1.02190e+007	-1.03532e+007	-3.62244e+007	1.33895e+000	10219000	10353200	36224400	235167
756	-1.03606e+007	-1.03964e+007	-3.62594e+007	1.37170e+000	10360600	10396400	36259400	241613			29.5	0.5	26.9	1003.02	756	-1.02093e+007	-1.03452e+007	-3.62017e+007	1.37170e+000	10209300	10345200	36201700	240610
757	-1.02880e+007	-1.03292e+007	-3.60573e+007	2.05508e+000	10288000	10329200	36057300	357910			28.1	0.5	35.1	339.992	757	-1.01713e+007	-1.03001e+007	-3.60552e+007	2.05508e+000	10171300	10300100	36055200	357570
758	-1.02862e+007	-1.03278e+007	-3.60535e+007	2.00994e+000	10286200	10327800	36053500	349973			29.3	0.5	35.2	349.065	758	-1.01650e+007	-1.02976e+007	-3.60511e+007	2.00994e+000	10165000	10297600	36051100	349624
759	-9.57848e+006	-9.61369e+006	-3.38427e+007	2.71479e+000	9578480	9613690	33842700	416101			119	0.5	118	-1368.5	759	-9.46610e+006	-9.60387e+006	-3.39149e+007	2.71479e+000	9466100	9603870	33914900	417469
760	-9.59073e+006	-9.62749e+006	-3.38869e+007	2.44062e+000	9590730	9627490	33886900	375058			120	0.5	116	-1444.82	760	-9.48394e+006	-9.62129e+006	-3.39683e+007	2.44062e+000	9483940	9621290	33968300	376503
761	-9.66128e+006	-9.72233e+006	-3.42039e+007	1.39798e+000	9661280	9722330	34203900	218852			40.4	0.5	106	-1923.43	761	-9.53008e+006	-9.73231e+006	-3.43759e+007	1.39798e+000	9530080	9732310	34375900	220775
762	-9.66653e+006	-9.72593e+006	-3.42134e+007	9.84165e-001	9666530	9725930	34213400	154158			39.4	0.5	105	-1387.23	762	-9.55223e+006	-9.74046e+006	-3.43870e+007	9.84165e-001	9552230	9740460	34387000	155546
763	-1.00907e+007	-1.01468e+007	-3.52238e+007	1.38041e+000	10090700	10146800	35223800	229559			65	0.5	53.6	14703.1	763	-9.59765e+006	-9.68383e+006	-3.41102e+007	1.38041e+000	9597650	9683830	34110200	214855
764	-1.00737e+007	-1.00969e+007	-3.53224e+007	1.91934e+000	10073700	10096900	35322400	320732			63.6	0.5	54.3	13542.1	764	-9.32585e+006	-9.74663e+006	-3.46386e+007	1.91934e+000	9325850	9746630	34638600	307190
765	-9.68761e+006	-9.86071e+006	-3.38626e+007	6.51726e-001	9687610	9860710	33862600	100226			67.5	0.5	99	7752.93	765	-9.32099e+006	-9.73207e+006	-3.24928e+007	6.51726e-001	9320990	9732070	32492800	92473
766	-9.95003e+006	-1.01439e+007	-3.56382e+007	1.79766e+000	9950030	10143900	35638200	305342			55.4	0.5	61.4	-13527	766	-1.00153e+007	-1.03551e+007	-3.64360e+007	1.79766e+000	10015300	10355100	36436000	318869
767	-9.91417e+006	-1.01347e+007	-3.56363e+007	1.20844e+000	9914170	10134700	35636300	205187			92.8	0.5	59.1	-9574.23	767	-9.61217e+006	-1.02769e+007	-3.65194e+007	1.20844e+000	9612170	10276900	36519400	214761
768	-9.91229e+006	-1.01377e+007	-3.56504e+007	1.66255e+000	9912290	10137700	35650400	282506			93.4	0.5	60.4	-13985.3	768	-9.84529e+006	-1.03433e+007	-3.65576e+007	1.66255e+000	9845290	10343300	36557600	296491
769	-9.93040e+006	-1.01389e+007	-3.56372e+007	1.47876e+000	9930400	10138900	35637200	251127			94	0.5	59.4	-10919.5	769	-9.74976e+006	-1.02935e+007	-3.64497e+007	1.47876e+000	9749760	10293500	36449700	262046
770	-9.93494e+006	-1.01372e+007	-3.56256e+007	1.43454e+000	9934940	10137200	35625600	243472			93.4	0.5	58	-9712.21	770	-9.53528e+006	-1.02284e+007	-3.63984e+007	1.43454e+000	9535280	10228400	36398400	253184
771	-9.90061e+006	-1.01285e+007	-3.56247e+007	8.94141e-001	9900610	10128500	35624700	151711			91.8	0.5	58.7	-7434.23	771	-9.44864e+006	-1.02482e+007	-3.65656e+007	8.94141e-001	9448640	10248200	36565600	159145
772	-9.91716e+006	-1.01311e+007	-3.56187e+007	8.45758e-001	9917160	10131100	35618700	143471			92.3	0.5	58.1	-6135.42	772	-9.41485e+006	-1.02125e+007	-3.64537e+007	8.45758e-001	9414850	10212500	36453700	149607
773	-9.88292e+006	-1.01342e+007	-3.56656e+007	1.71104e+000	9882920	10134200	35665600	290926			92.5	0.5	61.3	-16399.5	773	-9.91244e+006	-1.03907e+007	-3.66842e+007	1.71104e+000	9912440	10390700	36684200	307326
774	-9.67246e+006	-9.77092e+006	-3.43913e+007	1.44861e+000	9672460	9770920	34391300	229206			49	0.5	99.7	-3533.57	774	-9.40842e+006	-9.78113e+006	-3.46971e+007	1.44861e+000	9408420	9781130	34697100	232740
775	-9.66765e+006	-9.75871e+006	-3.43462e+007	1.56324e+000	9667650	9758710	34346200	246708			48.4	0.5	101	-3283.48	775	-9.41009e+006	-9.76119e+006	-3.46139e+007	1.56324e+000	9410090	9761190	34613900	249991
776	-9.66153e+006	-9.75297e+006	-3.43289e+007	1.68101e+000	9661530	9752970	34328900	265023			49.5	0.5	101	-3218.92	776	-9.37339e+006	-9.74385e+006	-3.45797e+007	1.68101e+000	9373390	9743850	34579700	268242
777	-9.66680e+006	-9.76645e+006	-3.43787e+007	1.45031e+000	9666800	9766450	34378700	229303			50	0.5	99.9	-3379.47	777	-9.36974e+006	-9.76661e+006	-3.46764e+007	1.45031e+000	9369740	9766610	34676400	232683
778	-9.68571e+006	-9.78925e+006	-3.44530e+007	1.39561e+000	9685710	9789250	34453000	221609			48.6	0.5	98.1	-4042.56	778	-9.45482e+006	-9.81889e+006	-3.48050e+007	1.39561e+000	9454820	9818890	34805000	225652
779	-9.67775e+006	-9.78454e+006	-3.44417e+007	1.43532e+000	9677750	9784540	34441700	227757			49.5	0.5	98.4	-4091.75	779	-9.41093e+006	-9.80521e+006	-3.47930e+007	1.43532e+000	9410930	9805210	34793000	231849
780	-9.95656e+006	-9.97828e+006	-3.48442e+007	1.71656e+000	9956560	9978280	34844200	279195			43.5	0.5	84.1	-4931.1	780	-1.01511e+007	-1.05355e+007	-3.50819e+007	1.71656e+000	10151100	10535500	35081900	284127
781	-9.95500e+006	-9.98014e+006	-3.48360e+007	1.75074e+000	9955000	9980140	34836000	284629			42.4	0.5	84	-4566.27	781	-1.01408e+007	-1.05300e+007	-3.50456e+007	1.75074e+000	10140800	10530000	35045600	289196
782	-9.93572e+006	-9.94309e+006	-3.47942e+007	1.75546e+000	9935720	9943090	34794200	284656			42.3	0.5	85.7	-4655.4	782	-1.01059e+007	-1.04113e+007	-3.50216e+007	1.75546e+000	10105900	10411300	35021600	289312
783	-9.93692e+006	-9.93962e+006	-3.48026e+007	1.76813e+000	9936920	9939620	34802600	286837			43.3	0.5	85.8	-5149.98	783	-1.01146e+007	-1.04100e+007	-3.50585e+007	1.76813e+000	10114600	10410000	35058500	291987
784	-9.97704e+006	-1.00150e+007	-3.48912e+007	1.79472e+000	9977040	10015000	34891200	292750			44.8	0.5	82.7	-5703.87	784	-1.01998e+007	-1.06699e+007	-3.51468e+007	1.79472e+000	10199800	10669900	35146800	298454
785	-9.95828e+006	-9.97576e+006	-3.48537e+007	1.79330e+000	9958280	9975760	34853700	291825			44.6	0.5	84.2	-5710.37	785	-1.01634e+007	-1.05435e+007	-3.51242e+007	1.79330e+000	10163400	10543500	35124200	297535
786	-9.70865e+006	-9.77867e+006	-3.43868e+007	1.27482e+000	9708650	9778670	34386800	201711			41.8	0.5	99.8	-2705.52	786	-9.62435e+006	-9.81885e+006	-3.46353e+007	1.27482e+000	9624350	9818850	34635300	204417
787	-9.69393e+006	-9.76456e+006	-3.43439e+007	1.31046e+000	9693930	9764560	34343900	206828			42.1	0.5	101	-2579.87	787	-9.58001e+006	-9.79430e+006	-3.45793e+007	1.31046e+000	9580010	9794300	34579300	209408
788	-9.69406e+006	-9.76796e+006	-3.43576e+007	1.37025e+000	9694060	9767960	34357600	216432			43	0.5	101	-2840.26	788	-9.56680e+006	-9.79766e+006	-3.46062e+007	1.37025e+000	9566800	9797660	34606200	219272
789	-9.70606e+006	-9.77974e+006	-3.43937e+007	9.60612e-001	9706060	9779740	34393700	152051			42.6	0.5	99.6	-2094.35	789	-9.60442e+006	-9.81776e+006	-3.46508e+007	9.60612e-001	9604420	9817760	34650800	154146
790	-9.72904e+006	-9.79282e+006	-3.44242e+007	1.46166e+000	9729040	9792820	34424200	231796			40.7	0.5	98.6	-3147.44	790	-9.69403e+006	-9.84428e+006	-3.46696e+007	1.46166e+000	9694030	9844280	34669600	234944
791	-9.72618e+006	-9.79421e+006	-3.44328e+007	1.36660e+000	9726180	9794210	34432800	216822			41.6	0.5	98.4	-3102.68	791	-9.67611e+006	-9.84565e+006	-3.46931e+007	1.36660e+000	9676110	9845650	34693100	219924
792	-1.01810e+007	-1.02380e+007	-3.57916e+007	1.36241e+000	10181000	10238000	35791600	233728			112	0.5	46.2	-1262.97	792	-1.00825e+007	-1.02415e+007	-3.59046e+007	1.36241e+000	10082500	10241500	35904600	234991
793	-1.01895e+007	-1.02456e+007	-3.58141e+007	1.27687e+000	10189500	10245600	35814100	219333			112	0.5	45.2	-1026.29	793	-1.00810e+007	-1.02437e+007	-3.59151e+007	1.27687e+000	10081000	10243700	35915100	220359
794	-1.00476e+007	-1.01353e+007	-3.55053e+007	2.03595e+000	10047600	10135300	35505300	343565			90	0.5	80.6	-32304.4	794	-1.07879e+007	-1.11852e+007	-3.70350e+007	2.03595e+000	10787900	11185200	37035000	375869
795	-1.00520e+007	-1.01119e+007	-3.54052e+007	2.05874e+000	10052000	10111900	35405200	345531			91.1	0.5	80.8	-28646	795	-1.07038e+007	-1.11346e+007	-3.67417e+007	2.05874e+000	10703800	11134600	36741700	374177
796	-1.00292e+007	-1.01604e+007	-3.56264e+007	2.04201e+000	10029200	10160400	35626400	346818			88.9	0.5	80.4	-37156.4	796	-1.08839e+007	-1.12277e+007	-3.73848e+007	2.04201e+000	10883900	11227700	37384800	383974
797	-9.76285e+006	-1.00683e+007	-3.55162e+007	1.43326e+000	9762850	10068300	35516200	241522			60.9	0.5	82.5	-25625	797	-1.06867e+007	-1.07289e+007	-3.72923e+007	1.43326e+000	10686700	10728900	37292300	267147
798	-9.60515e+006	-1.00314e+007	-3.55230e+007	1.68090e+000	9605150	10031400	35523000	283060			61.8	0.5	83.3	-32735.2	798	-1.03132e+007	-1.06869e+007	-3.74942e+007	1.68090e+000	10313200	10686900	37494200	315795
799	-1.02647e+007	-1.03061e+007	-3.59863e+007	1.22104e+000	10264700	10306100	35986300	211811			107	0.5	36.9	718.454	799	-1.00665e+007	-1.02486e+007	-3.59494e+007	1.22104e+000	10066500	10248600	35949400	211092
800	-1.02758e+007	-1.03140e+007	-3.60076e+007	1.41488e+000	10275800	10314000	36007600	245736			107	0.5	35.9	1122.78	800	-1.00801e+007	-1.02517e+007	-3.59484e+007	1.41488e+000	10080100	10251700	35948400	244614
801	-9.61713e+006	-9.66691e+006	-3.40216e+007	1.68713e+000	9617130	9666910	34021600	261316			40.1	0.5	111	-1191.7	801	-9.47156e+006	-9.65552e+006	-3.41206e+007	1.68713e+000	9471560	9655520	34120600	262507
802	-9.61965e+006	-9.66946e+006	-3.40295e+007	1.83008e+000	9619650	9669460	34029500	283589			38.7	0.5	111	-1433.54	802	-9.48499e+006	-9.66254e+006	-3.41358e+007	1.83008e+000	9484990	9662540	34135800	285023
803	-9.56933e+006	-9.67737e+006	-3.35625e+007	7.12220e-001	9569330	9677370	33562500	107507			78.1	0.5	119	4794.09	803	-9.40929e+006	-9.83168e+006	-3.27541e+007	7.12220e-001	9409290	9831680	32754100	102713
804	-9.56421e+006	-9.66985e+006	-3.35491e+007	4.31004e-001	9564210	9669850	33549100	65004.6			77.7	0.5	119	2842.44	804	-9.40823e+006	-9.82505e+006	-3.27564e+007	4.31004e-001	9408230	9825050	32756400	62162.1
805	-9.56144e+006	-9.66334e+006	-3.35443e+007	6.02439e-001	9561440	9663340	33544300	90830.9			78.1	0.5	120	3908.01	805	-9.40776e+006	-9.81458e+006	-3.27649e+007	6.02439e-001	9407760	9814580	32764900	86922.8
806	-9.56604e+006	-9.66989e+006	-3.35565e+007	6.58212e-001	9566040	9669890	33556500	99314.7			78.7	0.5	119	4320.82	806	-9.40974e+006	-9.81910e+006	-3.27685e+007	6.58212e-001	9409740	9819100	32768500	94993.9
807	-9.51395e+006	-9.66120e+006	-3.41014e+007	1.59161e+000	9513950	9661200	34101400	247451			68.9	0.5	86.5	37948.5	807	-7.54036e+006	-8.54582e+006	-3.15165e+007	1.59161e+000	7540360	8545820	31516500	209503
808	-9.56108e+006	-9.61047e+006	-3.38469e+007	1.46232e+000	9561080	9610470	33846900	224157			69.6	0.5	86	41899.2	808	-7.61652e+006	-8.35125e+006	-3.06451e+007	1.46232e+000	7616520	8351250	30645100	182257
809	-9.53795e+006	-9.64568e+006	-3.34660e+007	1.41895e+000	9537950	9645680	33466000	212945			70.4	0.5	85.5	46547	809	-7.96406e+006	-8.19704e+006	-2.96673e+007	1.41895e+000	7964060	8197040	29667300	166398
810	-9.57044e+006	-9.67538e+006	-3.35690e+007	7.37168e-001	9570440	9675380	33569000	111313			79.2	0.5	119	4878.28	810	-9.41226e+006	-9.82258e+006	-3.27753e+007	7.37168e-001	9412260	9822580	32775300	106435
811	-9.57357e+006	-9.67780e+006	-3.35794e+007	7.52464e-001	9573570	9677800	33579400	113693			79.9	0.5	118	4969.23	811	-9.41414e+006	-9.81681e+006	-3.27888e+007	7.52464e-001	9414140	9816810	32788800	108723
812	-1.02081e+007	-1.02554e+007	-3.58358e+007	1.82137e+000	10208100	10255400	35835800	313272			33.5	0.5	44.2	-859.55	812	-1.01254e+007	-1.02503e+007	-3.58977e+007	1.82137e+000	10125400	10250300	35897700	314132
813	-1.01993e+007	-1.02443e+007	-3.57990e+007	1.77626e+000	10199300	10244300	35799000	304888			33.2	0.5	45.8	-1017.65	813	-1.01418e+007	-1.02472e+007	-3.58685e+007	1.77626e+000	10141800	10247200	35868500	305906
814	-9.57596e+006	-9.57807e+006	-3.36889e+007	1.35262e+000	9575960	9578070	33688900	205501			98.4	0.5	120	2862.69	814	-9.48790e+006	-9.49724e+006	-3.34573e+007	1.35262e+000	9487900	9497240	33457300	202638
815	-9.58254e+006	-9.58502e+006	-3.37215e+007	1.42407e+000	9582540	9585020	33721500	216768			99	0.5	119	2727.16	815	-9.48005e+006	-9.50942e+006	-3.35150e+007	1.42407e+000	9480050	9509420	33515000	214041
816	-1.03261e+007	-1.04257e+007	-3.59069e+007	2.04688e+000	10326100	10425700	35906900	353980			83.6	0.5	31.2	14733	816	-1.01464e+007	-1.04848e+007	-3.51136e+007	2.04688e+000	10146400	10484800	35113600	339247
817	-1.03258e+007	-1.04143e+007	-3.59171e+007	2.42221e+000	10325800	10414300	35917100	419082			85.4	0.5	31.5	16287.5	817	-1.01529e+007	-1.04444e+007	-3.51806e+007	2.42221e+000	10152900	10444400	35180600	402794
818	-1.03391e+007	-1.04270e+007	-3.59590e+007	2.42314e+000	10339100	10427000	35959000	420226			85.1	0.5	30.1	16106.5	818	-1.01708e+007	-1.04676e+007	-3.52303e+007	2.42314e+000	10170800	10467600	35230300	404120
819	-1.03368e+007	-1.04344e+007	-3.59422e+007	2.04240e+000	10336800	10434400	35942200	353898			83.3	0.5	30.1	14505.6	819	-1.01611e+007	-1.04990e+007	-3.51594e+007	2.04240e+000	10161100	10499000	35159400	339393
820	-1.02019e+007	-1.02375e+007	-3.57687e+007	8.10388e-001	10201900	10237500	35768700	138875			123	0.5	46.8	-303.639	820	-1.02275e+007	-1.02528e+007	-3.58057e+007	8.10388e-001	10227500	10252800	35805700	139179
821	-1.02081e+007	-1.02448e+007	-3.57923e+007	8.08903e-001	10208100	10244800	35792300	138804			123	0.5	45.9	-260.775	821	-1.02229e+007	-1.02564e+007	-3.58251e+007	8.08903e-001	10222900	10256400	35825100	139065
822	-1.02145e+007	-1.02517e+007	-3.58140e+007	8.51264e-001	10214500	10251700	35814000	146251			124	0.5	45	-242.082	822	-1.02196e+007	-1.02602e+007	-3.58440e+007	8.51264e-001	10219600	10260200	35844000	146493
823	-9.85876e+006	-9.85920e+006	-3.45658e+007	1.65193e+000	9858760	9859200	34565800	264314			25.8	0.5	91.7	-1332.3	823	-9.93306e+006	-1.01047e+007	-3.46218e+007	1.65193e+000	9933060	10104700	34621800	265646
824	-9.85088e+006	-9.85420e+006	-3.45532e+007	1.81665e+000	9850880	9854200	34553200	290448			26.8	0.5	92.3	-1626.23	824	-9.92826e+006	-1.00861e+007	-3.46207e+007	1.81665e+000	9928260	10086100	34620700	292074
825	-1.03011e+007	-1.03405e+007	-3.60903e+007	1.93820e+000	10301100	10340500	36090300	338184			25.7	0.5	33.9	402.41	825	-1.01883e+007	-1.03111e+007	-3.60832e+007	1.93820e+000	10188300	10311100	36083200	337781
826	-1.03028e+007	-1.03430e+007	-3.60990e+007	2.22283e+000	10302800	10343000	36099000	388032			26.9	0.5	33.5	534.417	826	-1.01823e+007	-1.03112e+007	-3.60894e+007	2.22283e+000	10182300	10311200	36089400	387498
827	-1.11831e+007	-1.14305e+007	-3.96633e+007	1.41092e+000	11183100	11430500	39663300	297233			69	0.5	73.1	-83827.8	827	-1.30373e+007	-1.31515e+007	-4.48427e+007	1.41092e+000	13037300	13151500	44842700	381061
828	-1.21221e+007	-1.26886e+007	-4.09842e+007	1.56108e+000	12122100	12688600	40984200	353955			69.4	0.5	74.1	-154760	828	-1.40275e+007	-1.44811e+007	-4.92863e+007	1.56108e+000	14027500	14481100	49286300	508715
829	-9.68503e+006	-9.71797e+006	-3.41623e+007	1.34025e+000	9685030	9717970	34162300	209358			25.3	0.5	107	-1321.69	829	-9.69092e+006	-9.74647e+006	-3.42729e+007	1.34025e+000	9690920	9746470	34272900	210680
830	-9.66799e+006	-9.70226e+006	-3.41152e+007	1.54908e+000	9667990	9702260	34115200	241304			25.2	0.5	108	-1491.93	830	-9.65688e+006	-9.72656e+006	-3.42256e+007	1.54908e+000	9656880	9726560	34225600	242796
831	-9.66817e+006	-9.70347e+006	-3.41199e+007	1.73584e+000	9668170	9703470	34119900	270468			26.2	0.5	108	-1713.49	831	-9.65324e+006	-9.72761e+006	-3.42335e+007	1.73584e+000	9653240	9727610	34233500	272182
832	-9.68673e+006	-9.72085e+006	-3.41724e+007	1.69451e+000	9686730	9720850	34172400	264852			26.2	0.5	106	-1725.01	832	-9.69229e+006	-9.75015e+006	-3.42866e+007	1.69451e+000	9692290	9750150	34286600	266577
833	-9.69921e+006	-9.72911e+006	-3.41937e+007	1.25267e+000	9699210	9729110	34193700	196046			24.4	0.5	106	-1208.89	833	-9.72328e+006	-9.76086e+006	-3.42994e+007	1.25267e+000	9723280	9760860	34299400	197255
834	-9.70163e+006	-9.73243e+006	-3.42048e+007	1.10583e+000	9701630	9732430	34204800	173177			25.2	0.5	105	-1090.13	834	-9.72497e+006	-9.76458e+006	-3.43129e+007	1.10583e+000	9724970	9764580	34312900	174268
835	-1.03959e+007	-1.04716e+007	-3.61465e+007	1.60660e+000	10395900	10471600	36146500	281521			84.9	0.5	23.8	9796.28	835	-1.02463e+007	-1.05272e+007	-3.54795e+007	1.60660e+000	10246300	10527200	35479500	271725
836	-1.03864e+007	-1.04628e+007	-3.61162e+007	1.71575e+000	10386400	10462800	36116200	300142			85.1	0.5	24.9	10512.5	836	-1.02350e+007	-1.05144e+007	-3.54460e+007	1.71575e+000	10235000	10514400	35446000	289630
837	-1.03908e+007	-1.04230e+007	-3.61744e+007	1.95865e+000	10390800	10423000	36174400	343597			55	0.5	25.3	8308.96	837	-1.02663e+007	-1.03620e+007	-3.57265e+007	1.95865e+000	10266300	10362000	35726500	335288
838	-1.03879e+007	-1.04285e+007	-3.61569e+007	1.92459e+000	10387900	10428500	36156900	337321			56.8	0.5	25.5	8884.43	838	-1.02570e+007	-1.03846e+007	-3.56658e+007	1.92459e+000	10257000	10384600	35665800	328436
839	-1.03982e+007	-1.04382e+007	-3.61891e+007	1.97107e+000	10398200	10438200	36189100	346086			56.6	0.5	24.4	9044.2	839	-1.02691e+007	-1.03990e+007	-3.57008e+007	1.97107e+000	10269100	10399000	35700800	337042
840	-1.04012e+007	-1.04331e+007	-3.62065e+007	1.99456e+000	10401200	10433100	36206500	350522			54.8	0.5	24.2	8423.35	840	-1.02781e+007	-1.03762e+007	-3.57605e+007	1.99456e+000	10278100	10376200	35760500	342099
841	-1.00325e+007	-1.00632e+007	-3.50698e+007	1.04581e+000	10032500	10063200	35069800	172342			130	0.5	72.1	56.1088	841	-1.01108e+007	-1.04438e+007	-3.50093e+007	1.04581e+000	10110800	10443800	35009300	172286
842	-1.00248e+007	-1.00562e+007	-3.50452e+007	1.20279e+000	10024800	10056200	35045200	197933			129	0.5	73	45.0393	842	-1.01045e+007	-1.04414e+007	-3.49858e+007	1.20279e+000	10104500	10441400	34985800	197887
843	-9.48325e+006	-9.54102e+006	-3.33470e+007	1.45199e+000	9483250	9541020	33347000	216231			84.7	0.5	130	6359.98	843	-9.37801e+006	-9.63665e+006	-3.28213e+007	1.45199e+000	9378010	9636650	32821300	209871
844	-9.48192e+006	-9.54180e+006	-3.33408e+007	1.17006e+000	9481920	9541800	33340800	174184			83.8	0.5	131	5242.51	844	-9.37513e+006	-9.64395e+006	-3.28022e+007	1.17006e+000	9375130	9643950	32802200	168942
845	-9.48223e+006	-9.53676e+006	-3.33471e+007	1.28638e+000	9482230	9536760	33347100	191563			85.8	0.5	131	5456.67	845	-9.37915e+006	-9.62360e+006	-3.28390e+007	1.28638e+000	9379150	9623600	32839000	186106
846	-9.80688e+006	-9.81371e+006	-3.44318e+007	1.47317e+000	9806880	9813710	34431800	233858			19.8	0.5	96.4	-989.049	846	-9.86833e+006	-9.97823e+006	-3.44836e+007	1.47317e+000	9868330	9978230	34483600	234847
847	-9.80020e+006	-9.80941e+006	-3.44209e+007	1.50871e+000	9800200	9809410	34420900	239341			20.7	0.5	96.9	-1089.43	847	-9.86366e+006	-9.96320e+006	-3.44796e+007	1.50871e+000	9863660	9963200	34479600	240431
848	-9.45229e+006	-9.47805e+006	-3.34145e+007	1.02320e+000	9452290	9478050	33414500	152866			30	0.5	133	-75.7094	848	-9.34351e+006	-9.45702e+006	-3.34373e+007	1.02320e+000	9343510	9457020	33437300	152942
849	-9.46027e+006	-9.48625e+006	-3.34401e+007	1.33938e+000	9460270	9486250	33440100	200412			30.3	0.5	132	-102.501	849	-9.35064e+006	-9.46510e+006	-3.34633e+007	1.33938e+000	9350640	9465100	33463300	200515
850	-9.46191e+006	-9.48915e+006	-3.34503e+007	1.24412e+000	9461910	9489150	33450300	186271			29	0.5	132	-200.547	850	-9.35120e+006	-9.47017e+006	-3.34834e+007	1.24412e+000	9351200	9470170	33483400	186471
851	-9.45342e+006	-9.48014e+006	-3.34219e+007	1.16989e+000	9453420	9480140	33421900	174858			28.9	0.5	133	-180.835	851	-9.34311e+006	-9.46104e+006	-3.34542e+007	1.16989e+000	9343110	9461040	33454200	175039
852	-9.44495e+006	-9.46987e+006	-3.33884e+007	9.55470e-001	9444950	9469870	33388400	142524			30	0.5	134	-54.9122	852	-9.33616e+006	-9.44835e+006	-3.34093e+007	9.55470e-001	9336160	9448350	33409300	142579
853	-9.45837e+006	-9.48937e+006	-3.34547e+007	1.45717e+000	9458370	9489370	33454700	218218			18.1	0.5	132	-947.825	853	-9.34505e+006	-9.48361e+006	-3.35445e+007	1.45717e+000	9345050	9483610	33544500	219166
854	-9.45598e+006	-9.48661e+006	-3.34458e+007	9.47353e-001	9455980	9486610	33445800	141795			18.9	0.5	133	-582.893	854	-9.34164e+006	-9.47965e+006	-3.35317e+007	9.47353e-001	9341640	9479650	33531700	142378
855	-9.75260e+006	-9.80380e+006	-3.44456e+007	1.93094e+000	9752600	9803800	34445600	306639			38.3	0.5	97.6	-3815.28	855	-9.78480e+006	-9.86472e+006	-3.46623e+007	1.93094e+000	9784800	9864720	34662300	310454
856	-9.74994e+006	-9.79877e+006	-3.44276e+007	1.47981e+000	9749940	9798770	34427600	234756			37.3	0.5	98.3	-2730.51	856	-9.77563e+006	-9.85474e+006	-3.46307e+007	1.47981e+000	9775630	9854740	34630700	237487
857	-9.73205e+006	-9.78544e+006	-3.43911e+007	1.19443e+000	9732050	9785440	34391100	189070			37.8	0.5	99.4	-2204.03	857	-9.72599e+006	-9.83474e+006	-3.45986e+007	1.19443e+000	9725990	9834740	34598600	191274
858	-9.73157e+006	-9.78812e+006	-3.44025e+007	1.43381e+000	9731570	9788120	34402500	227107			38.7	0.5	99.1	-2773.86	858	-9.71787e+006	-9.83821e+006	-3.46209e+007	1.43381e+000	9717870	9838210	34620900	229881
859	-9.54327e+006	-9.57514e+006	-3.37203e+007	1.80617e+000	9543270	9575140	33720300	274829			124	0.5	122	-875.641	859	-9.43402e+006	-9.56547e+006	-3.37901e+007	1.80617e+000	9434020	9565470	33790100	275704
860	-9.54428e+006	-9.57562e+006	-3.37213e+007	1.69105e+000	9544280	9575620	33721300	257329			125	0.5	122	-902.802	860	-9.43741e+006	-9.56785e+006	-3.37964e+007	1.69105e+000	9437410	9567850	33796400	258232
861	-9.55527e+006	-9.58708e+006	-3.37571e+007	1.68653e+000	9555270	9587080	33757100	257190			125	0.5	121	-962.192	861	-9.45168e+006	-9.58101e+006	-3.38359e+007	1.68653e+000	9451680	9581010	33835900	258152
862	-9.55476e+006	-9.58696e+006	-3.37572e+007	1.81369e+000	9554760	9586960	33757200	276581			124	0.5	121	-965.312	862	-9.44827e+006	-9.57922e+006	-3.38320e+007	1.81369e+000	9448270	9579220	33832000	277547
863	-1.01522e+007	-1.02035e+007	-3.54184e+007	1.51689e+000	10152200	10203500	35418400	255059			96.5	0.5	69.2	-11416.4	863	-1.05805e+007	-1.13058e+007	-3.60665e+007	1.51689e+000	10580500	11305800	36066500	266476
864	-1.01442e+007	-1.02195e+007	-3.53700e+007	1.61267e+000	10144200	10219500	35370000	270483			97.5	0.5	69.7	-10897.6	864	-1.05528e+007	-1.13243e+007	-3.59349e+007	1.61267e+000	10552800	11324300	35934900	281381
865	-1.01433e+007	-1.01688e+007	-3.54168e+007	1.70131e+000	10143300	10168800	35416800	285969			97.7	0.5	68.1	-11078.1	865	-1.05175e+007	-1.11364e+007	-3.59786e+007	1.70131e+000	10517500	11136400	35978600	297048
866	-1.01498e+007	-1.01503e+007	-3.54646e+007	1.66035e+000	10149800	10150300	35464600	279772			96.7	0.5	67.7	-12211	866	-1.05467e+007	-1.11172e+007	-3.61170e+007	1.66035e+000	10546700	11117200	36117000	291983
867	-1.04584e+007	-1.04998e+007	-3.65842e+007	4.39079e-001	10458400	10499800	36584200	78738.7			134	0.5	14.9	243.525	867	-1.02987e+007	-1.04516e+007	-3.65470e+007	4.39079e-001	10298700	10451600	36547000	78495.2
868	-1.04624e+007	-1.05035e+007	-3.65955e+007	6.99521e-001	10462400	10503500	36595500	125521			133	0.5	14.4	405.428	868	-1.03018e+007	-1.04545e+007	-3.65558e+007	6.99521e-001	10301800	10454500	36555800	125116
869	-1.04566e+007	-1.04977e+007	-3.65774e+007	8.42303e-001	10456600	10497700	36577400	150992			132	0.5	15.1	490.36	869	-1.02975e+007	-1.04489e+007	-3.65372e+007	8.42303e-001	10297500	10448900	36537200	150501
870	-9.69037e+006	-9.89379e+006	-3.38408e+007	1.61104e+000	9690370	9893790	33840800	247514			68.4	0.5	98.2	20775.2	870	-9.29584e+006	-9.77297e+006	-3.23492e+007	1.61104e+000	9295840	9772970	32349200	226738
871	-1.02083e+007	-1.04131e+007	-3.54381e+007	4.48945e-001	10208300	10413100	35438100	75691.5			73	0.5	41.7	5408.79	871	-9.90947e+006	-1.05577e+007	-3.40723e+007	4.48945e-001	9909470	10557700	34072300	70282.7
872	-9.49364e+006	-9.50494e+006	-3.34256e+007	6.73282e-001	9493640	9504940	33425600	100694			99.8	0.5	130	1453.19	872	-9.42422e+006	-9.46662e+006	-3.31802e+007	6.73282e-001	9424220	9466620	33180200	99240.8
873	-1.01559e+007	-1.01952e+007	-3.56419e+007	1.50060e+000	10155900	10195200	35641900	255312			34.7	0.5	52.2	-1505.75	873	-1.02007e+007	-1.02313e+007	-3.57445e+007	1.50060e+000	10200700	10231300	35744500	256818
874	-1.01566e+007	-1.01899e+007	-3.56195e+007	1.96866e+000	10156600	10189900	35619500	334544			33.8	0.5	53	-1876.51	874	-1.02312e+007	-1.02324e+007	-3.57125e+007	1.96866e+000	10231200	10232400	35712500	336420
875	-1.01524e+007	-1.01762e+007	-3.55675e+007	3.43075e-001	10152400	10176200	35567500	58134.3			119	0.5	54.8	-280.7	875	-1.02314e+007	-1.03111e+007	-3.56345e+007	3.43075e-001	10231400	10311100	35634500	58415
876	-1.01546e+007	-1.01758e+007	-3.55639e+007	6.12302e-001	10154600	10175800	35563900	103736			119	0.5	54.8	-469.839	876	-1.02305e+007	-1.03174e+007	-3.56248e+007	6.12302e-001	10230500	10317400	35624800	104206
877	-1.01566e+007	-1.01810e+007	-3.55830e+007	5.02214e-001	10156600	10181000	35583000	85174.8			119	0.5	54.2	-379.757	877	-1.02325e+007	-1.03055e+007	-3.56446e+007	5.02214e-001	10232500	10305500	35644600	85554.5
878	-1.01005e+007	-1.01958e+007	-3.56997e+007	7.56480e-001	10100500	10195800	35699700	129059			99	0.5	50.1	-1484.03	878	-9.74761e+006	-1.01721e+007	-3.59558e+007	7.56480e-001	9747610	10172100	35955800	130543
879	-1.01113e+007	-1.02009e+007	-3.57099e+007	6.75582e-001	10111300	10200900	35709900	115330			99.1	0.5	49.3	-1126.55	879	-9.76134e+006	-1.01702e+007	-3.59341e+007	6.75582e-001	9761340	10170200	35934100	116457
880	-1.01044e+007	-1.01967e+007	-3.56997e+007	6.54312e-001	10104400	10196700	35699700	111632			98.4	0.5	49.7	-1141.2	880	-9.72816e+006	-1.01623e+007	-3.59353e+007	6.54312e-001	9728160	10162300	35935300	112773
881	-1.03301e+007	-1.03674e+007	-3.61715e+007	8.58251e-001	10330100	10367400	36171500	150433			31	0.5	30.3	481.354	881	-1.01841e+007	-1.03218e+007	-3.61311e+007	8.58251e-001	10184100	10321800	36131100	149952
882	-1.03396e+007	-1.03766e+007	-3.61997e+007	5.01799e-001	10339600	10376600	36199700	88093.3			31.4	0.5	29.2	334.662	882	-1.01892e+007	-1.03273e+007	-3.61486e+007	5.01799e-001	10189200	10327300	36148600	87758.7
883	-1.03341e+007	-1.03721e+007	-3.61868e+007	8.86811e-001	10334100	10372100	36186800	155571			30.6	0.5	29.7	522.152	883	-1.01876e+007	-1.03257e+007	-3.61435e+007	8.86811e-001	10187600	10325700	36143500	155049
884	-1.00195e+007	-1.01533e+007	-3.56072e+007	1.11158e+000	10019500	10153300	35607200	188583			93	0.5	53.7	-3646.93	884	-9.39013e+006	-1.01043e+007	-3.60361e+007	1.11158e+000	9390130	10104300	36036100	192229
885	-1.00389e+007	-1.01580e+007	-3.56067e+007	9.28096e-001	10038900	10158000	35606700	157472			93.2	0.5	52.7	-2098.66	885	-9.42924e+006	-1.00866e+007	-3.59247e+007	9.28096e-001	9429240	10086600	35924700	159570
886	-1.00409e+007	-1.01537e+007	-3.55873e+007	9.08234e-001	10040900	10153700	35587300	153941			92.3	0.5	52.8	-1689.54	886	-9.39640e+006	-1.00643e+007	-3.58664e+007	9.08234e-001	9396400	10064300	35866400	155631
887	-9.70772e+006	-9.73894e+006	-3.42253e+007	1.85891e+000	9707720	9738940	34225300	291463			25.9	0.5	105	-1922.84	887	-9.73708e+006	-9.77368e+006	-3.43380e+007	1.85891e+000	9737080	9773680	34338000	293386
888	-9.94936e+006	-1.01379e+007	-3.56144e+007	1.28076e+000	9949360	10137900	35614400	217261			92.7	0.5	57	-7957.87	888	-9.39220e+006	-1.01806e+007	-3.63459e+007	1.28076e+000	9392200	10180600	36345900	225219
889	-1.01005e+007	-1.01165e+007	-3.52941e+007	6.39246e-001	10100500	10116500	35294100	106690			129	0.5	64	26.9586	889	-1.01657e+007	-1.04325e+007	-3.52446e+007	6.39246e-001	10165700	10432500	35244600	106663
890	-1.01010e+007	-1.01167e+007	-3.52961e+007	6.33634e-001	10101000	10116700	35296100	105765			130	0.5	63.9	47.9201	890	-1.01645e+007	-1.04288e+007	-3.52435e+007	6.33634e-001	10164500	10428800	35243500	105717
891	-1.01070e+007	-1.01216e+007	-3.53157e+007	7.52057e-001	10107000	10121600	35315700	125672			130	0.5	63.2	35.9065	891	-1.01698e+007	-1.04267e+007	-3.52672e+007	7.52057e-001	10169800	10426700	35267200	125636
892	-9.87298e+006	-9.97635e+006	-3.50303e+007	1.80478e+000	9872980	9976350	35030300	296350			54.1	0.5	85	-14111.3	892	-1.03029e+007	-1.04304e+007	-3.58075e+007	1.80478e+000	10302900	10430400	35807500	310461
893	-9.87659e+006	-9.96749e+006	-3.49906e+007	1.43417e+000	9876590	9967490	34990600	234985			53.1	0.5	85.4	-10251.1	893	-1.02689e+007	-1.03981e+007	-3.57010e+007	1.43417e+000	10268900	10398100	35701000	245236
894	-9.45702e+006	-9.48726e+006	-3.34474e+007	7.20998e-001	9457020	9487260	33447400	107926			23.1	0.5	132	-336	894	-9.34349e+006	-9.47625e+006	-3.35160e+007	7.20998e-001	9343490	9476250	33516000	108262
895	-9.44981e+006	-9.47952e+006	-3.34230e+007	8.82456e-001	9449810	9479520	33423000	131901			23.1	0.5	133	-403.594	895	-9.33579e+006	-9.46818e+006	-3.34907e+007	8.82456e-001	9335790	9468180	33490700	132305
896	-1.04570e+007	-1.04993e+007	-3.65834e+007	7.36840e-001	10457000	10499300	36583400	132128			135	0.5	14.9	383.296	896	-1.02976e+007	-1.04520e+007	-3.65498e+007	7.36840e-001	10297600	10452000	36549800	131745
897	-1.00951e+007	-1.01475e+007	-3.55078e+007	9.02906e-001	10095100	10147500	35507800	152438			52.8	0.5	65.8	-6147.89	897	-1.04663e+007	-1.07564e+007	-3.61494e+007	9.02906e-001	10466300	10756400	36149400	158586
898	-1.01092e+007	-1.01410e+007	-3.54670e+007	1.00472e+000	10109200	10141000	35467000	169269			52.1	0.5	66.2	-6267.32	898	-1.04518e+007	-1.08036e+007	-3.60427e+007	1.00472e+000	10451800	10803600	36042700	175536
899	-1.01261e+007	-1.01463e+007	-3.54717e+007	1.12045e+000	10126100	10146300	35471700	188838			52.7	0.5	66.9	-7658.99	899	-1.04873e+007	-1.08911e+007	-3.61005e+007	1.12045e+000	10487300	10891100	36100500	196497
900	-1.00693e+007	-1.01444e+007	-3.55207e+007	8.23168e-001	10069300	10144400	35520700	139047			52.6	0.5	64.8	-5299.98	900	-1.04315e+007	-1.06250e+007	-3.61383e+007	8.23168e-001	10431500	10625000	36138300	144347
901	-1.00348e+007	-1.01439e+007	-3.55535e+007	1.11937e+000	10034800	10143900	35553500	189371			53.4	0.5	64.2	-7642.53	901	-1.04277e+007	-1.05262e+007	-3.62218e+007	1.11937e+000	10427700	10526200	36221800	197014
902	-1.00032e+007	-1.01465e+007	-3.55956e+007	1.62703e+000	10003200	10146500	35595600	275824			53.9	0.5	63	-11497.9	902	-1.03155e+007	-1.03986e+007	-3.63136e+007	1.62703e+000	10315500	10398600	36313600	287322
903	-1.00444e+007	-1.01445e+007	-3.55460e+007	9.13253e-001	10044400	10144500	35546000	154449			52.6	0.5	63.8	-5714.01	903	-1.04005e+007	-1.04749e+007	-3.61619e+007	9.13253e-001	10400500	10474900	36161900	160163
904	-1.00874e+007	-1.01426e+007	-3.54952e+007	1.05510e+000	10087400	10142600	35495200	178001			51.8	0.5	65.1	-6312.2	904	-1.04236e+007	-1.06714e+007	-3.60599e+007	1.05510e+000	10423600	10671400	36059900	184313
905	-1.01343e+007	-1.01390e+007	-3.54339e+007	1.37685e+000	10134300	10139000	35433900	231588			51.2	0.5	66.6	-7974.42	905	-1.04469e+007	-1.08716e+007	-3.59550e+007	1.37685e+000	10446900	10871600	35955000	239562
906	-1.01434e+007	-1.01706e+007	-3.54157e+007	1.61935e+000	10143400	10170600	35415700	272180			52.4	0.5	68.2	-10707.9	906	-1.05066e+007	-1.10712e+007	-3.59991e+007	1.61935e+000	10506600	11071200	35999100	282888
907	-1.01367e+007	-1.01640e+007	-3.53949e+007	1.54559e+000	10136700	10164000	35394900	259475			51.3	0.5	68	-9107.1	907	-1.04689e+007	-1.10062e+007	-3.59103e+007	1.54559e+000	10468900	11006200	35910300	268583
908	-1.01196e+007	-1.01512e+007	-3.54983e+007	1.38833e+000	10119600	10151200	35498300	234314			53.6	0.5	66.9	-10378.5	908	-1.05133e+007	-1.09056e+007	-3.61922e+007	1.38833e+000	10513300	10905600	36192200	244692
909	-9.97688e+006	-1.01454e+007	-3.56172e+007	1.59382e+000	9976880	10145400	35617200	270461			54.2	0.5	61.5	-10992.9	909	-1.01009e+007	-1.03529e+007	-3.63415e+007	1.59382e+000	10100900	10352900	36341500	281454
910	-1.01388e+007	-1.02111e+007	-3.53564e+007	1.61271e+000	10138800	10211100	35356400	270272			52.2	0.5	69.7	-10465.9	910	-1.05210e+007	-1.12205e+007	-3.59086e+007	1.61271e+000	10521000	11220500	35908600	280738
911	-1.01503e+007	-1.01741e+007	-3.54401e+007	1.53604e+000	10150300	10174100	35440100	258528			53.4	0.5	68.5	-11346.9	911	-1.05420e+007	-1.11151e+007	-3.61000e+007	1.53604e+000	10542000	11115100	36100000	269875
912	-9.91655e+006	-1.01285e+007	-3.56085e+007	8.57789e-001	9916550	10128500	35608500	145431			91.6	0.5	57.7	-6138.74	912	-9.25769e+006	-1.01731e+007	-3.64498e+007	8.57789e-001	9257690	10173100	36449800	151570
913	-9.94638e+006	-1.01313e+007	-3.55901e+007	1.29231e+000	9946380	10131300	35590100	218927			91.6	0.5	56.6	-7592.42	913	-9.23449e+006	-1.01314e+007	-3.63025e+007	1.29231e+000	9234490	10131400	36302500	226519
914	-9.95856e+006	-1.01433e+007	-3.56271e+007	1.37774e+000	9958560	10143300	35627100	233889			94	0.5	57.1	-8273.51	914	-9.50999e+006	-1.02042e+007	-3.63246e+007	1.37774e+000	9509990	10204200	36324600	242163
915	-1.00220e+007	-1.01453e+007	-3.55720e+007	1.28416e+000	10022000	10145300	35572000	217449			52.9	0.5	62.7	-8129.6	915	-1.03310e+007	-1.03776e+007	-3.62123e+007	1.28416e+000	10331000	10377600	36212300	225578
916	-9.91513e+006	-1.01387e+007	-3.56519e+007	1.97367e+000	9915130	10138700	35651900	335406			56.5	0.5	61.3	-16074.7	916	-9.91126e+006	-1.03510e+007	-3.65233e+007	1.97367e+000	9911260	10351000	36523300	351481
917	-1.00624e+007	-1.01435e+007	-3.55239e+007	1.11714e+000	10062400	10143500	35523900	188728			51.7	0.5	63.9	-6494.76	917	-1.03921e+007	-1.05128e+007	-3.60897e+007	1.11714e+000	10392100	10512800	36089700	195222
918	-1.01023e+007	-1.01398e+007	-3.54691e+007	1.19111e+000	10102300	10139800	35469100	200683			50.9	0.5	65.3	-6530.65	918	-1.04100e+007	-1.06970e+007	-3.59786e+007	1.19111e+000	10410000	10697000	35978600	207214
919	-1.01338e+007	-1.02465e+007	-3.53003e+007	1.15829e+000	10133800	10246500	35300300	193575			51.7	0.5	71	-7186.9	919	-1.05269e+007	-1.13477e+007	-3.58059e+007	1.15829e+000	10526900	11347700	35805900	200762
920	-1.01346e+007	-1.02672e+007	-3.52831e+007	1.19711e+000	10134600	10267200	35283100	199907			52.2	0.5	71.9	-7885.84	920	-1.05471e+007	-1.14138e+007	-3.58220e+007	1.19711e+000	10547100	11413800	35822000	207793
921	-1.01244e+007	-1.02549e+007	-3.52535e+007	9.65213e-001	10124400	10254900	35253500	160907			51.3	0.5	72.1	-5753.53	921	-1.05141e+007	-1.13707e+007	-3.57303e+007	9.65213e-001	10514100	11370700	35730300	166660
922	-1.01329e+007	-1.02000e+007	-3.53430e+007	1.34894e+000	10132900	10200000	35343000	225883			51.2	0.5	69.4	-7824.35	922	-1.04857e+007	-1.11549e+007	-3.58300e+007	1.34894e+000	10485700	11154900	35830000	233707
923	-1.01264e+007	-1.02242e+007	-3.52923e+007	1.19759e+000	10126400	10224200	35292300	200022			50.9	0.5	70.7	-6667.3	923	-1.04861e+007	-1.12434e+007	-3.57432e+007	1.19759e+000	10486100	11243400	35743200	206689
924	-1.01314e+007	-1.01679e+007	-3.53693e+007	1.26200e+000	10131400	10167900	35369300	211577			50.3	0.5	68	-6661.43	924	-1.04443e+007	-1.09949e+007	-3.58209e+007	1.26200e+000	10444300	10994900	35820900	218238
925	-1.01337e+007	-1.01390e+007	-3.54073e+007	1.24567e+000	10133700	10139000	35407300	209227			50.2	0.5	66.8	-6459.66	925	-1.04222e+007	-1.08600e+007	-3.58657e+007	1.24567e+000	10422200	10860000	35865700	215687
926	-9.96658e+006	-1.01456e+007	-3.56284e+007	1.52685e+000	9966580	10145600	35628400	259236			54.5	0.5	60.1	-10011.6	926	-9.91561e+006	-1.03068e+007	-3.63382e+007	1.52685e+000	9915610	10306800	36338200	269247
927	-9.95245e+006	-1.01426e+007	-3.56302e+007	1.26236e+000	9952450	10142600	35630200	214329			94.6	0.5	58.2	-8211.6	927	-9.68124e+006	-1.02549e+007	-3.63605e+007	1.26236e+000	9681240	10254900	36360500	222541
928	-1.01488e+007	-1.02328e+007	-3.53752e+007	1.75962e+000	10148800	10232800	35375200	295244			53.2	0.5	70.1	-12873.2	928	-1.05670e+007	-1.13134e+007	-3.60040e+007	1.75962e+000	10567000	11313400	36004000	308117
929	-1.01434e+007	-1.02760e+007	-3.53099e+007	1.70884e+000	10143400	10276000	35309900	285799			53.1	0.5	71.7	-12420.1	929	-1.05809e+007	-1.14580e+007	-3.59159e+007	1.70884e+000	10580900	11458000	35915900	298219
930	-1.01244e+007	-1.02767e+007	-3.52315e+007	1.24378e+000	10124400	10276700	35231500	207131			52.1	0.5	73.3	-8088.82	930	-1.05423e+007	-1.14611e+007	-3.57550e+007	1.24378e+000	10542300	11461100	35755000	215220
931	-1.01361e+007	-1.03004e+007	-3.52556e+007	1.42469e+000	10136100	10300400	35255600	237615			53	0.5	73.3	-10434.3	931	-1.05877e+007	-1.15453e+007	-3.58566e+007	1.42469e+000	10587700	11545300	35856600	248050
932	-9.94900e+006	-1.01452e+007	-3.56442e+007	1.79948e+000	9949000	10145200	35644200	305749			56	0.5	63.1	-15310.4	932	-1.02245e+007	-1.04267e+007	-3.65192e+007	1.79948e+000	10224500	10426700	36519200	321059
933	-1.01014e+007	-1.01557e+007	-3.55347e+007	1.56052e+000	10101400	10155700	35534700	263862			54.5	0.5	66.7	-12841.3	933	-1.05381e+007	-1.08910e+007	-3.63083e+007	1.56052e+000	10538100	10891000	36308300	276703
934	-9.66511e+006	-9.75051e+006	-3.43153e+007	6.50632e-001	9665110	9750510	34315300	102501			61.9	0.5	95.9	1559.47	934	-8.92194e+006	-9.52453e+006	-3.41349e+007	6.50632e-001	8921940	9524530	34134900	100942
935	-9.64544e+006	-9.76406e+006	-3.43903e+007	8.44421e-001	9645440	9764060	34390300	133574			61.2	0.5	95.2	279.981	935	-8.82632e+006	-9.57808e+006	-3.44493e+007	8.44421e-001	8826320	9578080	34449300	133294
936	-9.64683e+006	-9.76241e+006	-3.43822e+007	8.72789e-001	9646830	9762410	34382200	138000			60.6	0.5	95.8	-0.994774	936	-8.88976e+006	-9.59912e+006	-3.44719e+007	8.72789e-001	8889760	9599120	34471900	138001
937	-9.66744e+006	-9.74974e+006	-3.43098e+007	8.69005e-001	9667440	9749740	34309800	136864			61.4	0.5	96.4	1691.96	937	-8.97193e+006	-9.54657e+006	-3.41749e+007	8.69005e-001	8971930	9546570	34174900	135172
938	-9.68847e+006	-9.82108e+006	-3.39057e+007	7.63237e-001	9688470	9821080	33905700	117625			66.5	0.5	99.1	8372.95	938	-9.33257e+006	-9.61267e+006	-3.26596e+007	7.63237e-001	9332570	9612670	32659600	109253
939	-9.63285e+006	-9.77481e+006	-3.44468e+007	7.53297e-001	9632850	9774810	34446800	119528			59.9	0.5	95.2	-1225.07	939	-8.83979e+006	-9.64763e+006	-3.47201e+007	7.53297e-001	8839790	9647630	34720100	120753
940	-9.62733e+006	-9.77640e+006	-3.44588e+007	7.04487e-001	9627330	9776400	34458800	111854			60.5	0.5	94.6	-1142.11	940	-8.75188e+006	-9.63090e+006	-3.47396e+007	7.04487e-001	8751880	9630900	34739600	112996
941	-9.68674e+006	-9.73820e+006	-3.42433e+007	8.02534e-001	9686740	9738200	34243300	125940			62.8	0.5	96.3	3615.46	941	-9.01562e+006	-9.46936e+006	-3.38157e+007	8.02534e-001	9015620	9469360	33815700	122324
942	-9.67196e+006	-9.74560e+006	-3.42883e+007	8.02880e-001	9671960	9745600	34288300	126300			62.6	0.5	95.5	3114.45	942	-8.91068e+006	-9.47463e+006	-3.39422e+007	8.02880e-001	8910680	9474630	33942200	123186
943	-9.64824e+006	-9.76408e+006	-3.43876e+007	9.72481e-001	9648240	9764080	34387600	153811			61.9	0.5	94.7	1068.92	943	-8.78533e+006	-9.54753e+006	-3.43654e+007	9.72481e-001	8785330	9547530	34365400	152742
944	-9.80722e+006	-9.94208e+006	-3.49561e+007	1.18766e+000	9807220	9942080	34956100	194126			53.7	0.5	86.7	-8598.9	944	-1.01459e+007	-1.02077e+007	-3.57031e+007	1.18766e+000	10145900	10207700	35703100	202725
945	-9.79772e+006	-9.94831e+006	-3.49910e+007	1.47221e+000	9797720	9948310	34991000	241085			54.5	0.5	86.4	-11670.3	945	-1.01629e+007	-1.02376e+007	-3.58080e+007	1.47221e+000	10162900	10237600	35808000	252755
946	-9.94692e+006	-1.01414e+007	-3.56310e+007	1.71119e+000	9946920	10141400	35631000	290534			94.8	0.5	60.3	-12590.8	946	-9.94810e+006	-1.03346e+007	-3.64192e+007	1.71119e+000	9948100	10334600	36419200	303125
947	-9.96540e+006	-1.01451e+007	-3.56278e+007	1.57946e+000	9965400	10145100	35627800	268157			95.4	0.5	58.9	-10241.2	947	-9.82387e+006	-1.02850e+007	-3.63408e+007	1.57946e+000	9823870	10285000	36340800	278398
948	-9.93110e+006	-1.01411e+007	-3.56457e+007	2.08623e+000	9931100	10141100	35645700	354454			94.1	0.5	61.7	-17605.9	948	-1.01004e+007	-1.03982e+007	-3.65270e+007	2.08623e+000	10100400	10398200	36527000	372060
949	-9.93518e+006	-1.01210e+007	-3.55592e+007	1.31766e+000	9935180	10121000	35559200	222829			90.4	0.5	56.7	-7463.79	949	-9.06107e+006	-1.00800e+007	-3.62660e+007	1.31766e+000	9061070	10080000	36266000	230292
950	-9.90481e+006	-1.01202e+007	-3.55863e+007	1.21036e+000	9904810	10120200	35586300	204942			90.7	0.5	57.8	-9062.16	950	-9.16471e+006	-1.01556e+007	-3.64710e+007	1.21036e+000	9164710	10155600	36471000	214004
951	-9.97102e+006	-1.01338e+007	-3.55757e+007	1.70671e+000	9971020	10133800	35575700	288953			91.5	0.5	55.5	-7421.11	951	-9.20126e+006	-1.00817e+007	-3.61328e+007	1.70671e+000	9201260	10081700	36132800	296374
952	-9.96803e+006	-1.01225e+007	-3.55327e+007	1.42540e+000	9968030	10122500	35532700	240757			90.2	0.5	55.6	-5170.72	952	-9.07129e+006	-1.00239e+007	-3.60266e+007	1.42540e+000	9071290	10023900	36026600	245927
953	-9.92635e+006	-1.01091e+007	-3.55194e+007	1.36116e+000	9926350	10109100	35519400	229672			89.3	0.5	57	-7312.65	953	-8.88832e+006	-1.00244e+007	-3.62116e+007	1.36116e+000	8888320	10024400	36211600	236985
954	-9.96734e+006	-1.01098e+007	-3.54813e+007	1.43658e+000	9967340	10109800	35481300	241965			88.9	0.5	55.9	-2995.07	954	-8.93838e+006	-9.94186e+006	-3.58240e+007	1.43658e+000	8938380	9941860	35824000	244960
955	-1.00050e+007	-1.01446e+007	-3.55859e+007	1.30221e+000	10005000	10144600	35585900	220645			92.2	0.5	54.2	-4116.26	955	-9.31111e+006	-1.00783e+007	-3.60090e+007	1.30221e+000	9311110	10078300	36009000	224761
956	-1.00627e+007	-1.01634e+007	-3.56049e+007	1.03269e+000	10062700	10163400	35604900	175231			93	0.5	51.6	-1254.43	956	-9.47678e+006	-1.00697e+007	-3.58083e+007	1.03269e+000	9476780	10069700	35808300	176486
957	-9.97466e+006	-1.01483e+007	-3.56316e+007	1.31386e+000	9974660	10148300	35631600	223125			94.9	0.5	57	-7560.02	957	-9.60812e+006	-1.02206e+007	-3.62934e+007	1.31386e+000	9608120	10220600	36293400	230685
958	-9.99073e+006	-1.01517e+007	-3.56292e+007	1.75952e+000	9990730	10151700	35629200	298803			95	0.5	55.6	-8390.47	958	-9.54678e+006	-1.01816e+007	-3.61953e+007	1.75952e+000	9546780	10181600	36195300	307194
959	-1.00186e+007	-1.01600e+007	-3.56353e+007	1.97594e+000	10018600	10160000	35635300	335733			95.2	0.5	54.2	-7580.85	959	-9.53759e+006	-1.01576e+007	-3.61066e+007	1.97594e+000	9537590	10157600	36106600	343314
960	-9.96795e+006	-1.01425e+007	-3.56145e+007	2.94497e+000	9967950	10142500	35614500	499638			56.9	0.5	56.1	-13872.5	960	-9.36208e+006	-1.01356e+007	-3.61921e+007	2.94497e+000	9362080	10135600	36192100	513510
961	-9.97180e+006	-1.01468e+007	-3.56281e+007	2.57347e+000	9971800	10146800	35628100	436944			55.3	0.5	56.8	-12895.9	961	-9.53704e+006	-1.01849e+007	-3.62187e+007	2.57347e+000	9537040	10184900	36218700	449840
962	-9.97414e+006	-1.01459e+007	-3.56220e+007	1.51226e+000	9974140	10145900	35622000	256683			54.2	0.5	57.9	-7694.02	962	-9.69825e+006	-1.02204e+007	-3.62027e+007	1.51226e+000	9698250	10220400	36202700	264377
963	-9.98376e+006	-1.01483e+007	-3.56225e+007	1.29699e+000	9983760	10148300	35622500	220165			53.6	0.5	59.1	-7476.41	963	-9.87844e+006	-1.02773e+007	-3.62549e+007	1.29699e+000	9878440	10277300	36254900	227641
964	-1.00017e+007	-1.01456e+007	-3.55934e+007	1.48727e+000	10001700	10145600	35593400	252098			53.1	0.5	61.6	-9279	964	-1.01742e+007	-1.03465e+007	-3.62418e+007	1.48727e+000	10174200	10346500	36241800	261377
965	-1.01590e+007	-1.01735e+007	-3.54765e+007	1.60297e+000	10159000	10173500	35476500	270326			54.3	0.5	68.5	-13251.6	965	-1.05803e+007	-1.11464e+007	-3.62251e+007	1.60297e+000	10580300	11146400	36225100	283578
966	-1.00030e+007	-1.01521e+007	-3.56187e+007	1.62435e+000	10003000	10152100	35618700	275715			55.6	0.5	64.8	-14313.8	966	-1.04966e+007	-1.05386e+007	-3.64910e+007	1.62435e+000	10496600	10538600	36491000	290029
967	-9.96311e+006	-1.01314e+007	-3.55741e+007	2.76309e+000	9963110	10131400	35574100	467735			58.6	0.5	55.8	-10192.1	967	-9.16850e+006	-1.00567e+007	-3.60633e+007	2.76309e+000	9168500	10056700	36063300	477928
968	-1.01232e+007	-1.03003e+007	-3.52033e+007	1.12704e+000	10123200	10300300	35203300	187435			52.8	0.5	74.7	-7861.2	968	-1.05683e+007	-1.15578e+007	-3.57648e+007	1.12704e+000	10568300	11557800	35764800	195297
969	-1.01358e+007	-1.03423e+007	-3.52128e+007	1.45694e+000	10135800	10342300	35212800	242506			53.5	0.5	75.1	-11360.8	969	-1.06223e+007	-1.16990e+007	-3.58444e+007	1.45694e+000	10622300	11699000	35844400	253867
970	-1.01101e+007	-1.02821e+007	-3.51679e+007	1.16431e+000	10110100	10282100	35167900	193231			52.7	0.5	75.9	-8065	970	-1.05516e+007	-1.15269e+007	-3.57274e+007	1.16431e+000	10551600	11526900	35727400	201296
971	-1.00419e+007	-1.01443e+007	-3.55478e+007	1.20449e+000	10041900	10144300	35547800	203719			51.8	0.5	62.7	-6856.28	971	-1.03643e+007	-1.03715e+007	-3.61173e+007	1.20449e+000	10364300	10371500	36117300	210575
972	-9.87984e+006	-1.01332e+007	-3.56645e+007	2.06640e+000	9879840	10133200	35664500	351319			57.6	0.5	61.2	-18340.4	972	-9.80233e+006	-1.03483e+007	-3.66212e+007	2.06640e+000	9802330	10348300	36621200	369660
973	-1.01130e+007	-1.02762e+007	-3.51857e+007	1.28164e+000	10113000	10276200	35185700	212901			51.9	0.5	74.6	-8100.65	973	-1.05291e+007	-1.14753e+007	-3.56872e+007	1.28164e+000	10529100	11475300	35687200	221002
974	-1.00790e+007	-1.01414e+007	-3.54987e+007	1.22170e+000	10079000	10141400	35498700	206134			50.7	0.5	64.1	-6480.65	974	-1.03818e+007	-1.05539e+007	-3.60065e+007	1.22170e+000	10381800	10553900	36006500	212615
975	-1.01150e+007	-1.02607e+007	-3.52091e+007	1.18179e+000	10115000	10260700	35209100	196542			51.1	0.5	73.3	-6885.31	975	-1.05067e+007	-1.14041e+007	-3.56667e+007	1.18179e+000	10506700	11404100	35666700	203428
976	-1.01167e+007	-1.02382e+007	-3.52386e+007	1.17565e+000	10116700	10238200	35238600	195803			50.5	0.5	72	-6370.04	976	-1.04827e+007	-1.13081e+007	-3.56648e+007	1.17565e+000	10482700	11308100	35664800	202173
977	-1.01262e+007	-1.01923e+007	-3.53236e+007	1.25714e+000	10126200	10192300	35323600	210276			50.2	0.5	69.3	-6522.45	977	-1.04542e+007	-1.11049e+007	-3.57515e+007	1.25714e+000	10454200	11104900	35751500	216798
978	-1.01195e+007	-1.02125e+007	-3.52759e+007	1.23722e+000	10119500	10212500	35275900	206437			49.9	0.5	70.6	-6236.16	978	-1.04575e+007	-1.11937e+007	-3.56763e+007	1.23722e+000	10457500	11193700	35676300	212673
979	-1.01260e+007	-1.01670e+007	-3.53479e+007	1.13639e+000	10126000	10167000	35347900	190294			49.4	0.5	68.1	-5391.84	979	-1.04201e+007	-1.09717e+007	-3.57454e+007	1.13639e+000	10420100	10971700	35745400	195686
980	-1.01144e+007	-1.01364e+007	-3.54429e+007	1.25241e+000	10114400	10136400	35442900	210729			50	0.5	65.5	-6283.08	980	-1.03969e+007	-1.07218e+007	-3.59004e+007	1.25241e+000	10396900	10721800	35900400	217012
981	-1.01296e+007	-1.01433e+007	-3.53866e+007	1.13708e+000	10129600	10143300	35386600	190778			49.3	0.5	66.8	-5326.51	981	-1.04027e+007	-1.08530e+007	-3.57926e+007	1.13708e+000	10402700	10853000	35792600	196105
982	-9.71119e+006	-9.74980e+006	-3.40699e+007	1.18442e+000	9711190	9749800	34069900	184142			64.3	0.5	98.1	9184.84	982	-9.33269e+006	-9.40483e+006	-3.32349e+007	1.18442e+000	9332690	9404830	33234900	174957
983	-9.71099e+006	-9.72200e+006	-3.41528e+007	1.34454e+000	9710990	9722000	34152800	209957			63.9	0.5	96.6	9333.97	983	-9.10632e+006	-9.39887e+006	-3.34369e+007	1.34454e+000	9106320	9398870	33436900	200623
984	-9.72103e+006	-9.72351e+006	-3.41489e+007	1.09789e+000	9721030	9723510	34148900	171417			63.4	0.5	97.5	6691.84	984	-9.20273e+006	-9.44282e+006	-3.35201e+007	1.09789e+000	9202730	9442820	33520100	164725
985	-9.69005e+006	-9.73535e+006	-3.42284e+007	9.57292e-001	9690050	9735350	34228400	150103			62.4	0.5	97	3970.97	985	-9.07133e+006	-9.48780e+006	-3.38353e+007	9.57292e-001	9071330	9487800	33835300	146132
986	-9.68442e+006	-9.83286e+006	-3.38774e+007	4.82305e-001	9684420	9832860	33877400	74217.4			67	0.5	99.7	5374.34	986	-9.33504e+006	-9.68090e+006	-3.26014e+007	4.82305e-001	9335040	9680900	32601400	68843
987	-9.70168e+006	-9.76223e+006	-3.40185e+007	8.95133e-001	9701680	9762230	34018500	138775			64.5	0.5	99.6	7042.35	987	-9.41319e+006	-9.44598e+006	-3.31558e+007	8.95133e-001	9413190	9445980	33155800	131733
988	-9.69241e+006	-9.78495e+006	-3.39580e+007	8.33144e-001	9692410	9784950	33958000	128745			65.3	0.5	100	7375.98	988	-9.39353e+006	-9.55490e+006	-3.29665e+007	8.33144e-001	9393530	9554900	32966500	121369
989	-9.71209e+006	-9.73942e+006	-3.40839e+007	1.00869e+000	9712090	9739420	34083900	156933			63.7	0.5	98.9	6737.38	989	-9.33745e+006	-9.43952e+006	-3.33719e+007	1.00869e+000	9337450	9439520	33371900	150196
990	-9.64988e+006	-9.76149e+006	-3.43753e+007	9.75897e-001	9649880	9761490	34375300	154247			60	0.5	96.4	-275.234	990	-8.94952e+006	-9.61828e+006	-3.44904e+007	9.75897e-001	8949520	9618280	34490400	154522
991	-9.66728e+006	-9.74744e+006	-3.43005e+007	9.61243e-001	9667280	9747440	34300500	151311			60.9	0.5	97.1	1570.96	991	-9.01415e+006	-9.56207e+006	-3.41961e+007	9.61243e-001	9014150	9562070	34196100	149740
992	-9.63447e+006	-9.77586e+006	-3.44495e+007	1.20245e+000	9634470	9775860	34449500	190828			59.1	0.5	95.6	-2443.15	992	-8.91863e+006	-9.67662e+006	-3.47597e+007	1.20245e+000	8918630	9676620	34759700	193271
993	-9.65284e+006	-9.75829e+006	-3.43593e+007	1.02031e+000	9652840	9758290	34359300	161125			59.4	0.5	97.1	-275.62	993	-9.00333e+006	-9.62589e+006	-3.44677e+007	1.02031e+000	9003330	9625890	34467700	161400
994	-9.64339e+006	-9.77429e+006	-3.44341e+007	1.36417e+000	9643390	9774290	34434100	216320			58.4	0.5	96.4	-2729.28	994	-8.98641e+006	-9.68715e+006	-3.47350e+007	1.36417e+000	8986410	9687150	34735000	219049
995	-9.62127e+006	-9.78624e+006	-3.45051e+007	8.41704e-001	9621270	9786240	34505100	133983			59.6	0.5	94.4	-2486.62	995	-8.79412e+006	-9.68718e+006	-3.49274e+007	8.41704e-001	8794120	9687180	34927400	136470
996	-9.62134e+006	-9.78188e+006	-3.44872e+007	1.00510e+000	9621340	9781880	34487200	159832			60.9	0.5	94	-2137.13	996	-8.67136e+006	-9.63345e+006	-3.48306e+007	1.00510e+000	8671360	9633450	34830600	161969
997	-9.69718e+006	-9.73716e+006	-3.42286e+007	1.42428e+000	9697180	9737160	34228600	223341			63.6	0.5	95.4	8833.3	997	-8.99132e+006	-9.41333e+006	-3.36110e+007	1.42428e+000	8991320	9413330	33611000	214507
998	-9.65489e+006	-9.76240e+006	-3.43741e+007	1.28760e+000	9654890	9762400	34374100	203507			62.6	0.5	94.3	3149.21	998	-8.76462e+006	-9.50291e+006	-3.42038e+007	1.28760e+000	8764620	9502910	34203800	200358
999	-9.68638e+006	-9.74106e+006	-3.42554e+007	2.19974e+000	9686380	9741060	34255400	345434			87.7	0.5	96.7	8675.26	999	-9.07490e+006	-9.50081e+006	-3.38849e+007	2.19974e+000	9074900	9500810	33884900	336759
1000	-9.71809e+006	-9.72748e+006	-3.41681e+007	1.46548e+000	9718090	9727480	34168100	229053			86.1	0.5	96.5	9568.5	1000	-9.15193e+006	-9.42437e+006	-3.34955e+007	1.46548e+000	9151930	9424370	33495500	219484
1001	-9.63937e+006	-9.78833e+006	-3.44956e+007	1.45643e+000	9639370	9788330	34495600	231742			92.3	0.5	95.7	-3224.58	1001	-9.00733e+006	-9.71224e+006	-3.48166e+007	1.45643e+000	9007330	9712240	34816600	234967
1002	-9.62732e+006	-9.79094e+006	-3.45183e+007	1.46768e+000	9627320	9790940	34518300	233809			91.8	0.5	94.9	-3639.59	1002	-8.93578e+006	-9.70887e+006	-3.48744e+007	1.46768e+000	8935780	9708870	34874400	237449
1003	-9.64761e+006	-9.77168e+006	-3.44193e+007	2.04797e+000	9647610	9771680	34419300	324491			90.4	0.5	95.9	-723.854	1003	-8.96593e+006	-9.63443e+006	-3.45400e+007	2.04797e+000	8965930	9634430	34540000	325215
1004	-9.66660e+006	-9.74991e+006	-3.43113e+007	2.17017e+000	9666600	9749910	34311300	341817			89.2	0.5	97.1	4190.68	1004	-9.04838e+006	-9.56396e+006	-3.41695e+007	2.17017e+000	9048380	9563960	34169500	337626
1005	-9.71465e+006	-9.72378e+006	-3.41564e+007	2.04102e+000	9714650	9723780	34156400	318790			86.9	0.5	97.9	11557.1	1005	-9.21679e+006	-9.45967e+006	-3.35749e+007	2.04102e+000	9216790	9459670	33574900	307233
1006	-9.71705e+006	-9.75466e+006	-3.40889e+007	1.56664e+000	9717050	9754660	34088900	243837			85.5	0.5	97.4	12140.1	1006	-9.32035e+006	-9.40730e+006	-3.32573e+007	1.56664e+000	9320350	9407300	33257300	231697
1007	-9.70066e+006	-9.79134e+006	-3.39853e+007	2.50397e+000	9700660	9791340	33985300	387555			84.5	0.5	98.4	24074.3	1007	-9.36344e+006	-9.48213e+006	-3.29163e+007	2.50397e+000	9363440	9482130	32916300	363480
1008	-9.66276e+006	-9.85472e+006	-3.37670e+007	9.61205e-001	9662760	9854720	33767000	147009			81.8	0.5	98.6	13669	1008	-9.21657e+006	-9.67708e+006	-3.21211e+007	9.61205e-001	9216570	9677080	32121100	133340
1009	-9.64658e+006	-9.76986e+006	-3.44128e+007	1.57953e+000	9646580	9769860	34412800	250176			91.4	0.5	96.6	-1176.29	1009	-9.02121e+006	-9.65554e+006	-3.45710e+007	1.57953e+000	9021210	9655540	34571000	251352
1010	-9.64750e+006	-9.79181e+006	-3.45016e+007	6.34977e-001	9647500	9791810	34501600	101075			94.5	0.5	96.2	-1714.21	1010	-9.12254e+006	-9.75221e+006	-3.48647e+007	6.34977e-001	9122540	9752210	34864700	102790
1011	-9.64398e+006	-9.79561e+006	-3.45207e+007	9.10680e-001	9643980	9795610	34520700	145113			93.9	0.5	95.7	-2614.73	1011	-9.08721e+006	-9.75363e+006	-3.49059e+007	9.10680e-001	9087210	9753630	34905900	147728
1012	-9.63457e+006	-9.79825e+006	-3.45409e+007	8.66648e-001	9634570	9798250	34540900	138244			93.4	0.5	95	-2642.59	1012	-9.04591e+006	-9.75400e+006	-3.49487e+007	8.66648e-001	9045910	9754000	34948700	140887
1013	-9.63106e+006	-9.80829e+006	-3.45854e+007	1.03191e+000	9631060	9808290	34585400	165013			93.1	0.5	94.2	-3583	1013	-9.01005e+006	-9.76814e+006	-3.50424e+007	1.03191e+000	9010050	9768140	35042400	168596
1014	-9.65202e+006	-9.77341e+006	-3.44219e+007	9.01992e-001	9652020	9773410	34421900	142942			94.9	0.5	98	-1643.12	1014	-9.17400e+006	-9.72044e+006	-3.46835e+007	9.01992e-001	9174000	9720440	34683500	144585
1015	-9.64412e+006	-9.81616e+006	-3.46045e+007	1.06657e+000	9644120	9816160	34604500	170754			94.2	0.5	94.3	-4470.65	1015	-9.11533e+006	-9.81547e+006	-3.51305e+007	1.06657e+000	9115330	9815470	35130500	175224
1016	-9.63032e+006	-9.82070e+006	-3.46369e+007	1.70662e+000	9630320	9820700	34636900	273692			92.9	0.5	93.4	-7691.63	1016	-9.01709e+006	-9.80978e+006	-3.52055e+007	1.70662e+000	9017090	9809780	35205500	281384
1017	-9.64794e+006	-9.80845e+006	-3.45692e+007	1.04031e+000	9647940	9808450	34569200	166225			94.8	0.5	95	-3716.06	1017	-9.13994e+006	-9.79583e+006	-3.50256e+007	1.04031e+000	9139940	9795830	35025600	169941
1018	-9.65085e+006	-9.80072e+006	-3.45347e+007	7.89770e-001	9650850	9800720	34534700	125952			95.2	0.5	95.8	-2482.17	1018	-9.15675e+006	-9.77969e+006	-3.49429e+007	7.89770e-001	9156750	9779690	34942900	128434
1019	-9.67594e+006	-9.93758e+006	-3.37380e+007	1.59996e+000	9675940	9937580	33738000	244464			80.2	0.5	98.5	22933.3	1019	-9.25962e+006	-9.92326e+006	-3.20508e+007	1.59996e+000	9259620	9923260	32050800	221531
1020	-9.67026e+006	-9.99904e+006	-3.36533e+007	1.33656e+000	9670260	9999040	33653300	203338			79	0.5	97.5	21796.4	1020	-9.20239e+006	-1.00273e+007	-3.17129e+007	1.33656e+000	9202390	10027300	31712900	181542
1021	-9.71168e+006	-9.76425e+006	-3.40574e+007	1.56954e+000	9711680	9764250	34057400	243871			84.7	0.5	96.6	14414.6	1021	-9.30362e+006	-9.35524e+006	-3.30613e+007	1.56954e+000	9303620	9355240	33061300	229457
1022	-9.62100e+006	-9.79775e+006	-3.45524e+007	1.63339e+000	9621000	9797750	34552400	260694			91.3	0.5	94.2	-4701.56	1022	-8.87694e+006	-9.71473e+006	-3.49572e+007	1.63339e+000	8876940	9714730	34957200	265396
1023	-9.63192e+006	-9.77279e+006	-3.44395e+007	2.18975e+000	9631920	9772790	34439500	347310			89.7	0.5	95	-586.145	1023	-8.86046e+006	-9.61345e+006	-3.45597e+007	2.18975e+000	8860460	9613450	34559700	347897
1024	-9.66404e+006	-9.75786e+006	-3.43463e+007	2.11383e+000	9664040	9757860	34346300	333594			88	0.5	95.5	5061.24	1024	-8.94200e+006	-9.53654e+006	-3.41639e+007	2.11383e+000	8942000	9536540	34163900	328533
1025	-9.70037e+006	-9.73685e+006	-3.42242e+007	1.79087e+000	9700370	9736850	34224200	280762			86.3	0.5	95.5	10729.3	1025	-9.04035e+006	-9.42886e+006	-3.36254e+007	1.79087e+000	9040350	9428860	33625400	270033
1026	-9.61910e+006	-9.82797e+006	-3.46778e+007	1.53606e+000	9619100	9827970	34677800	246883			92.4	0.5	92.6	-7831.98	1026	-8.97383e+006	-9.82555e+006	-3.53132e+007	1.53606e+000	8973830	9825550	35313200	254715
1027	-9.64191e+006	-9.84835e+006	-3.47383e+007	1.67463e+000	9641910	9848350	34738300	270109			93.7	0.5	91.8	-9571.59	1027	-9.16580e+006	-9.89920e+006	-3.54222e+007	1.67463e+000	9165800	9899200	35422200	279681
1028	-9.63085e+006	-9.85573e+006	-3.47795e+007	1.21766e+000	9630850	9855730	34779500	196839			93	0.5	91.1	-7778.88	1028	-9.15881e+006	-9.92504e+006	-3.55348e+007	1.21766e+000	9158810	9925040	35534800	204618
1029	-9.65560e+006	-9.87387e+006	-3.48289e+007	1.25767e+000	9655600	9873870	34828900	203902			93.7	0.5	90.3	-8440.81	1029	-9.33323e+006	-9.98419e+006	-3.56021e+007	1.25767e+000	9333230	9984190	35602100	212343
1030	-9.64728e+006	-9.83709e+006	-3.46869e+007	1.76260e+000	9647280	9837090	34686900	283495			94.4	0.5	92.7	-8820.34	1030	-9.17320e+006	-9.86971e+006	-3.52943e+007	1.76260e+000	9173200	9869710	35294300	292315
1031	-9.65580e+006	-9.78510e+006	-3.44659e+007	8.06595e-001	9655800	9785100	34465900	128144			96.1	0.5	97.3	-1985.44	1031	-9.21340e+006	-9.75714e+006	-3.47940e+007	8.06595e-001	9213400	9757140	34794000	130130
1032	-9.65688e+006	-9.79549e+006	-3.45073e+007	8.55063e-001	9656880	9795490	34507300	136161			96.2	0.5	96.5	-2471.2	1032	-9.21445e+006	-9.77899e+006	-3.48823e+007	8.55063e-001	9214450	9778990	34882300	138633
1033	-9.65494e+006	-9.77521e+006	-3.44264e+007	8.41353e-001	9654940	9775210	34426400	133369			96	0.5	98.1	-1685.88	1033	-9.21402e+006	-9.73525e+006	-3.47040e+007	8.41353e-001	9214020	9735250	34704000	135055
1034	-9.66016e+006	-9.75457e+006	-3.43368e+007	1.81624e+000	9660160	9754570	34336800	286468			90.6	0.5	97.6	1280.69	1034	-9.07896e+006	-9.61036e+006	-3.43286e+007	1.81624e+000	9078960	9610360	34328600	285187
1035	-9.65550e+006	-9.75797e+006	-3.43553e+007	1.62950e+000	9655500	9757970	34355300	257273			92.1	0.5	98.1	-336.279	1035	-9.11391e+006	-9.64730e+006	-3.44446e+007	1.62950e+000	9113910	9647300	34444600	257610
1036	-9.65209e+006	-9.76127e+006	-3.43722e+007	1.28107e+000	9652090	9761270	34372200	202449			93.5	0.5	98.5	-1152.9	1036	-9.14775e+006	-9.67759e+006	-3.45346e+007	1.28107e+000	9147750	9677590	34534600	203602
1037	-9.65253e+006	-9.76408e+006	-3.43833e+007	9.71051e-001	9652530	9764080	34383300	153553			94.9	0.5	98.7	-1292.22	1037	-9.18720e+006	-9.70061e+006	-3.45892e+007	9.71051e-001	9187200	9700610	34589200	154845
1038	-9.68989e+006	-9.73365e+006	-3.42216e+007	2.16437e+000	9689890	9733650	34221600	339241			88.5	0.5	98.3	7582.62	1038	-9.16804e+006	-9.52493e+006	-3.38904e+007	2.16437e+000	9168040	9524930	33890400	331658
1039	-9.71125e+006	-9.74237e+006	-3.40775e+007	2.14676e+000	9711250	9742370	34077500	333882			86.2	0.5	98.9	14700.5	1039	-9.35570e+006	-9.43714e+006	-3.33439e+007	2.14676e+000	9355700	9437140	33343900	319181
1040	-9.68819e+006	-9.81043e+006	-3.39152e+007	2.33442e+000	9688190	9810430	33915200	359931			83.8	0.5	99.5	23971.2	1040	-9.35201e+006	-9.59871e+006	-3.27530e+007	2.33442e+000	9352010	9598710	32753000	335959
1041	-9.68329e+006	-9.87875e+006	-3.38269e+007	2.07802e+000	9683290	9878750	33826900	318967			81.8	0.5	99.4	25249.4	1041	-9.31962e+006	-9.80220e+006	-3.24171e+007	2.07802e+000	9319620	9802200	32417100	293718
1042	-9.65455e+006	-9.82935e+006	-3.46480e+007	1.61706e+000	9654550	9829350	34648000	259535			95.1	0.5	93.6	-7313.38	1042	-9.19485e+006	-9.85245e+006	-3.52021e+007	1.61706e+000	9194850	9852450	35202100	266849
1043	-9.66057e+006	-9.82020e+006	-3.46046e+007	1.26120e+000	9660570	9820200	34604600	201938			95.8	0.5	94.5	-5067.08	1043	-9.22645e+006	-9.83554e+006	-3.51014e+007	1.26120e+000	9226450	9835540	35101400	207005
1044	-9.65960e+006	-9.80755e+006	-3.45539e+007	1.15512e+000	9659600	9807550	34553900	184428			96.1	0.5	95.5	-3976.16	1044	-9.22401e+006	-9.80728e+006	-3.49884e+007	1.15512e+000	9224010	9807280	34988400	188404
1045	-9.71359e+006	-9.72260e+006	-3.41527e+007	1.03515e+000	9713590	9722600	34152700	161646			62.8	0.5	98.3	5414.31	1045	-9.22018e+006	-9.47158e+006	-3.36202e+007	1.03515e+000	9220180	9471580	33620200	156232
1046	-9.68942e+006	-9.73473e+006	-3.42264e+007	9.92480e-001	9689420	9734730	34226400	155602			61.9	0.5	97.7	3478.37	1046	-9.11094e+006	-9.51376e+006	-3.39018e+007	9.92480e-001	9110940	9513760	33901800	152123
1047	-9.66352e+006	-9.92989e+006	-3.36949e+007	1.62365e+000	9663520	9929890	33694900	247459			79.8	0.5	99.3	24137.5	1047	-9.23621e+006	-9.94206e+006	-3.19364e+007	1.62365e+000	9236210	9942060	31936400	223321
1048	-9.65587e+006	-9.75395e+006	-3.43386e+007	8.26573e-001	9655870	9753950	34338600	130381			59	0.5	97.8	-115.703	1048	-9.04997e+006	-9.62754e+006	-3.44278e+007	8.26573e-001	9049970	9627540	34427800	130497
1049	-9.64677e+006	-9.76141e+006	-3.43781e+007	9.27249e-001	9646770	9761410	34378100	146577			58.2	0.5	97.5	-1014.53	1049	-9.03515e+006	-9.65970e+006	-3.45740e+007	9.27249e-001	9035150	9659700	34574000	147592
1050	-9.62416e+006	-9.79332e+006	-3.45312e+007	1.45205e+000	9624160	9793320	34531200	231482			58.6	0.5	94.6	-5353.48	1050	-8.88500e+006	-9.73324e+006	-3.50248e+007	1.45205e+000	8885000	9733240	35024800	236835
1051	-9.63136e+006	-9.80016e+006	-3.45519e+007	1.88150e+000	9631360	9800160	34551900	300307			57.4	0.5	94.7	-7675.96	1051	-8.98913e+006	-9.77183e+006	-3.50784e+007	1.88150e+000	8989130	9771830	35078400	307983
1052	-9.63977e+006	-9.80376e+006	-3.45582e+007	1.84345e+000	9639770	9803760	34558200	294356			56.2	0.5	94.8	-7834.91	1052	-9.11354e+006	-9.80540e+006	-3.50911e+007	1.84345e+000	9113540	9805400	35091100	302191
1053	-9.63691e+006	-9.78000e+006	-3.44640e+007	1.60436e+000	9636910	9780000	34464000	254823			57.3	0.5	96.2	-4308.03	1053	-9.01653e+006	-9.71929e+006	-3.48362e+007	1.60436e+000	9016530	9719290	34836200	259131
1054	-9.63667e+006	-9.82913e+006	-3.46650e+007	2.58778e+000	9636670	9829130	34665000	415676			56.2	0.5	93	-14599.7	1054	-9.12611e+006	-9.87086e+006	-3.53461e+007	2.58778e+000	9126110	9870860	35346100	430275
1055	-9.65302e+006	-9.86605e+006	-3.47995e+007	1.42823e+000	9653020	9866050	34799500	231172			56	0.5	90.5	-10140.8	1055	-9.40793e+006	-1.00036e+007	-3.56068e+007	1.42823e+000	9407930	10003600	35606800	241312
1056	-9.74422e+006	-9.92127e+006	-3.49340e+007	1.38086e+000	9744220	9921270	34934000	225327			54.7	0.5	87.9	-10621.6	1056	-9.90969e+006	-1.01622e+007	-3.57532e+007	1.38086e+000	9909690	10162200	35753200	235948
1057	-9.68348e+006	-9.89304e+006	-3.48794e+007	1.19508e+000	9683480	9893040	34879400	194338			55.7	0.5	89.2	-9241.89	1057	-9.62697e+006	-1.00877e+007	-3.57315e+007	1.19508e+000	9626970	10087700	35731500	203580
1058	-9.70105e+006	-9.89228e+006	-3.48587e+007	1.53598e+000	9701050	9892280	34858700	249517			54.8	0.5	89.4	-11044.4	1058	-9.66496e+006	-1.00771e+007	-3.56503e+007	1.53598e+000	9664960	10077100	35650300	260561
1059	-9.67362e+006	-9.86520e+006	-3.47755e+007	1.94314e+000	9673620	9865200	34775500	314140			55	0.5	91.1	-12774	1059	-9.42389e+006	-9.98802e+006	-3.55271e+007	1.94314e+000	9423890	9988020	35527100	326914
1060	-9.66087e+006	-9.83692e+006	-3.46726e+007	2.60041e+000	9660870	9836920	34672600	417954			54.9	0.5	92.9	-14604.9	1060	-9.30523e+006	-9.91178e+006	-3.53342e+007	2.60041e+000	9305230	9911780	35334200	432559
1061	-9.76186e+006	-9.91898e+006	-3.49070e+007	1.26509e+000	9761860	9918980	34907000	206153			53.8	0.5	88.1	-8962.16	1061	-9.93868e+006	-1.01464e+007	-3.56596e+007	1.26509e+000	9938680	10146400	35659600	215115
1062	-9.82292e+006	-9.94021e+006	-3.49327e+007	8.33731e-001	9822920	9940210	34932700	136114			52.9	0.5	86.9	-5648.17	1062	-1.01623e+007	-1.01937e+007	-3.56295e+007	8.33731e-001	10162300	10193700	35629500	141763
1063	-9.86478e+006	-9.95566e+006	-3.49540e+007	1.03042e+000	9864780	9955660	34954000	168476			52.4	0.5	85.9	-6734.95	1063	-1.02268e+007	-1.03184e+007	-3.56084e+007	1.03042e+000	10226800	10318400	35608400	175210
1064	-9.71956e+006	-9.92161e+006	-3.49601e+007	1.51179e+000	9719560	9921610	34960100	247006			55.7	0.5	87.8	-12708.2	1064	-9.86724e+006	-1.01774e+007	-3.58579e+007	1.51179e+000	9867240	10177400	35857900	259714
1065	-9.65872e+006	-9.88737e+006	-3.48810e+007	1.23501e+000	9658720	9887370	34881000	200814			56.5	0.5	89.3	-10123.5	1065	-9.54416e+006	-1.00817e+007	-3.57897e+007	1.23501e+000	9544160	10081700	35789700	210937
1066	-9.64092e+006	-9.85355e+006	-3.47606e+007	1.97894e+000	9640920	9853550	34760600	319588			56.7	0.5	91.3	-13971.3	1066	-9.26223e+006	-9.96119e+006	-3.55792e+007	1.97894e+000	9262230	9961190	35579200	333559
1067	-9.62386e+006	-9.81954e+006	-3.46386e+007	1.77749e+000	9623860	9819540	34638600	285071			57.5	0.5	93.2	-9907.35	1067	-9.01183e+006	-9.83732e+006	-3.53233e+007	1.77749e+000	9011830	9837320	35323300	294979
1068	-9.61072e+006	-9.79747e+006	-3.45616e+007	1.19283e+000	9610720	9797470	34561600	190464			59.8	0.5	93.5	-4978.33	1068	-8.73873e+006	-9.72094e+006	-3.51208e+007	1.19283e+000	8738730	9720940	35120800	195442
1069	-9.61194e+006	-9.78534e+006	-3.45108e+007	1.32209e+000	9611940	9785340	34510800	210504			61.4	0.5	93.3	-3322.01	1069	-8.55768e+006	-9.62410e+006	-3.49060e+007	1.32209e+000	8557680	9624100	34906000	213826
1070	-9.72086e+006	-9.73152e+006	-3.41819e+007	1.97991e+000	9720860	9731520	34181900	309706			64.6	0.5	95.1	16043	1070	-9.04971e+006	-9.36147e+006	-3.33407e+007	1.97991e+000	9049710	9361470	33340700	293663
1071	-9.65207e+006	-9.75879e+006	-3.43621e+007	1.61836e+000	9652070	9758790	34362100	255606			63.3	0.5	93.7	7005.02	1071	-8.68977e+006	-9.43148e+006	-3.39867e+007	1.61836e+000	8689770	9431480	33986700	248601
1072	-9.67663e+006	-9.87327e+006	-3.38051e+007	3.77715e-001	9676630	9873270	33805100	57903.1			68.5	0.5	99	4928.47	1072	-9.27930e+006	-9.76253e+006	-3.22920e+007	3.77715e-001	9279300	9762530	32292000	52974.6
1073	-9.66227e+006	-9.91025e+006	-3.37095e+007	5.00205e-001	9662270	9910250	33709500	76286.8			69.3	0.5	98.7	7595.26	1073	-9.21251e+006	-9.85776e+006	-3.19238e+007	5.00205e-001	9212510	9857760	31923800	68691.5
1074	-9.65458e+006	-1.00255e+007	-3.35628e+007	2.67582e+000	9654580	10025500	33562800	405078			73	0.5	98	47418.4	1074	-9.15905e+006	-1.01352e+007	-3.14278e+007	2.67582e+000	9159050	10135200	31427800	357659
1075	-9.67674e+006	-9.96735e+006	-3.37115e+007	1.83185e+000	9676740	9967350	33711500	279542			70.1	0.5	98	28133.3	1075	-9.23595e+006	-9.98431e+006	-3.18930e+007	1.83185e+000	9235950	9984310	31893000	251409
1076	-9.66457e+006	-9.99043e+006	-3.36387e+007	2.49769e+000	9664570	9990430	33638700	379643			70.9	0.5	97.1	42651.6	1076	-9.16408e+006	-9.97281e+006	-3.16108e+007	2.49769e+000	9164080	9972810	31610800	336991
1077	-9.66285e+006	-1.00392e+007	-3.35829e+007	1.66740e+000	9662850	10039200	33582900	252739			77.4	0.5	97.6	28941.9	1077	-9.17653e+006	-1.01386e+007	-3.14959e+007	1.66740e+000	9176530	10138600	31495900	223797
1078	-9.64511e+006	-1.00496e+007	-3.35000e+007	2.62373e+000	9645110	10049600	33500000	395849			75.6	0.5	97.6	49385.2	1078	-9.11777e+006	-1.01739e+007	-3.12205e+007	2.62373e+000	9117770	10173900	31220500	346464
1079	-9.65105e+006	-1.00630e+007	-3.35108e+007	2.31238e+000	9651050	10063000	33510800	349131			73.4	0.5	97	43740	1079	-9.11711e+006	-1.01679e+007	-3.12238e+007	2.31238e+000	9117110	10167900	31223800	305391
1080	-9.66046e+006	-9.99721e+006	-3.36151e+007	1.83167e+000	9660460	9997210	33615100	278050			79.2	0.5	96.6	32202.3	1080	-9.13953e+006	-9.95591e+006	-3.15274e+007	1.83167e+000	9139530	9955910	31527400	245848
1081	-9.71684e+006	-9.75670e+006	-3.40860e+007	1.74251e+000	9716840	9756700	34086000	271170			84.6	0.5	95.6	16691.9	1081	-9.21731e+006	-9.33252e+006	-3.30547e+007	1.74251e+000	9217310	9332520	33054700	254478
1082	-9.69849e+006	-9.82878e+006	-3.39390e+007	1.72082e+000	9698490	9828780	33939000	265721			82.9	0.5	95.8	21826	1082	-9.25588e+006	-9.44259e+006	-3.25162e+007	1.72082e+000	9255880	9442590	32516200	243895
1083	-9.67760e+006	-9.91877e+006	-3.37636e+007	1.78525e+000	9677600	9918770	33763600	273131			81.2	0.5	95.7	28309.4	1083	-9.17258e+006	-9.69158e+006	-3.19268e+007	1.78525e+000	9172580	9691580	31926800	244822
1084	-9.61035e+006	-9.80669e+006	-3.45996e+007	1.73234e+000	9610350	9806690	34599600	277198			90.9	0.5	93.3	-6391.09	1084	-8.82225e+006	-9.73552e+006	-3.50968e+007	1.73234e+000	8822250	9735520	35096800	283589
1085	-9.62095e+006	-9.78714e+006	-3.45091e+007	1.74805e+000	9620950	9787140	34509100	278317			89.4	0.5	93.9	-2414.34	1085	-8.76810e+006	-9.63992e+006	-3.47603e+007	1.74805e+000	8768100	9639920	34760300	280732
1086	-9.63778e+006	-9.76612e+006	-3.44063e+007	1.74021e+000	9637780	9766120	34406300	275507			87.9	0.5	94.3	2985.33	1086	-8.77804e+006	-9.53325e+006	-3.43144e+007	1.74021e+000	8778040	9533250	34314400	272522
1087	-9.67979e+006	-9.74462e+006	-3.42765e+007	1.82713e+000	9679790	9744620	34276500	287249			86.3	0.5	94.5	10400.5	1087	-8.90761e+006	-9.42080e+006	-3.37252e+007	1.82713e+000	8907610	9420800	33725200	276849
1088	-9.60837e+006	-9.83742e+006	-3.47272e+007	1.45457e+000	9608370	9837420	34727200	234414			91.9	0.5	91.7	-8575.9	1088	-8.95299e+006	-9.85364e+006	-3.54489e+007	1.45457e+000	8952990	9853640	35448900	242990
1089	-9.62238e+006	-9.86623e+006	-3.48309e+007	1.25260e+000	9622380	9866230	34830900	203055			92.6	0.5	90.2	-8878.67	1089	-9.19014e+006	-9.96239e+006	-3.56562e+007	1.25260e+000	9190140	9962390	35656200	211934
1090	-9.67604e+006	-9.89333e+006	-3.48880e+007	1.95373e+000	9676040	9893330	34888000	317840			94	0.5	89.3	-14201.7	1090	-9.47989e+006	-1.00455e+007	-3.57060e+007	1.95373e+000	9479890	10045500	35706000	332042
1091	-9.67685e+006	-9.85617e+006	-3.47353e+007	1.88381e+000	9676850	9856170	34735300	303874			95.7	0.5	91.9	-10191.2	1091	-9.35231e+006	-9.93202e+006	-3.53698e+007	1.88381e+000	9352310	9932020	35369800	314065
1092	-9.66123e+006	-9.78719e+006	-3.44690e+007	7.75979e-001	9661230	9787190	34469000	123306			97	0.5	97.4	-1989.6	1092	-9.25464e+006	-9.76977e+006	-3.48044e+007	7.75979e-001	9254640	9769770	34804400	125296
1093	-9.66425e+006	-9.79848e+006	-3.45122e+007	1.03873e+000	9664250	9798480	34512200	165463			97.2	0.5	96.5	-3132.35	1093	-9.27100e+006	-9.79607e+006	-3.48955e+007	1.03873e+000	9271000	9796070	34895500	168595
1094	-9.65880e+006	-9.77723e+006	-3.44308e+007	7.40649e-001	9658800	9777230	34430800	117438			96.9	0.5	98.3	-1595.3	1094	-9.25164e+006	-9.74866e+006	-3.47212e+007	7.40649e-001	9251640	9748660	34721200	119033
1095	-9.65507e+006	-9.76647e+006	-3.43905e+007	8.51199e-001	9655070	9766470	34390500	134658			96	0.5	98.9	-1386.76	1095	-9.22724e+006	-9.71924e+006	-3.46253e+007	8.51199e-001	9227240	9719240	34625300	136044
1096	-9.65192e+006	-9.75238e+006	-3.43361e+007	1.04374e+000	9651920	9752380	34336100	164608			93.8	0.5	99.4	-533.02	1096	-9.17065e+006	-9.66313e+006	-3.44526e+007	1.04374e+000	9170650	9663130	34452600	165141
1097	-9.65394e+006	-9.75606e+006	-3.43491e+007	9.83171e-001	9653940	9756060	34349100	155172			95.1	0.5	99.6	-959.208	1097	-9.21179e+006	-9.68798e+006	-3.45130e+007	9.83171e-001	9211790	9687980	34513000	156131
1098	-9.67257e+006	-9.73947e+006	-3.42627e+007	2.00397e+000	9672570	9739470	34262700	314789			90.1	0.5	98.7	3963.61	1098	-9.14978e+006	-9.57289e+006	-3.41046e+007	2.00397e+000	9149780	9572890	34104600	310825
1099	-9.66166e+006	-9.74360e+006	-3.42904e+007	1.90156e+000	9661660	9743600	34290400	299145			91.6	0.5	99.2	1601.74	1099	-9.15539e+006	-9.61186e+006	-3.42583e+007	1.90156e+000	9155390	9611860	34258300	297543
1100	-9.66083e+006	-9.74842e+006	-3.43110e+007	1.24136e+000	9660830	9748420	34311000	195511			93	0.5	99.7	-132.539	1100	-9.19528e+006	-9.65157e+006	-3.43807e+007	1.24136e+000	9195280	9651570	34380700	195644
1101	-9.65630e+006	-9.74640e+006	-3.43073e+007	9.01874e-001	9656300	9746400	34307300	142008			94.2	0.5	100	-332.189	1101	-9.21707e+006	-9.66242e+006	-3.44032e+007	9.01874e-001	9217070	9662420	34403200	142341
1102	-9.70860e+006	-9.71914e+006	-3.41435e+007	2.14498e+000	9708600	9719140	34143500	334768			88	0.5	99.4	10153.1	1102	-9.27508e+006	-9.49485e+006	-3.36604e+007	2.14498e+000	9275080	9494850	33660400	324615
1103	-9.70035e+006	-9.76141e+006	-3.40139e+007	2.25237e+000	9700350	9761410	34013900	349098			85.7	0.5	100	17266.9	1103	-9.42172e+006	-9.46469e+006	-3.31719e+007	2.25237e+000	9421720	9464690	33171900	331831
1104	-9.68358e+006	-9.82139e+006	-3.38854e+007	2.05303e+000	9683580	9821390	33885400	316036			83.4	0.5	101	20876.8	1104	-9.36617e+006	-9.68693e+006	-3.27227e+007	2.05303e+000	9366170	9686930	32722700	295159
1105	-9.67303e+006	-9.87043e+006	-3.37933e+007	1.98271e+000	9673030	9870430	33793300	303735			81.5	0.5	100	24390.4	1105	-9.31066e+006	-9.82328e+006	-3.23594e+007	1.98271e+000	9310660	9823280	32359400	279344
1106	-9.65755e+006	-9.97478e+006	-3.36256e+007	1.97829e+000	9657550	9974780	33625600	300430			77.3	0.5	99.7	31120.9	1106	-9.22681e+006	-1.01025e+007	-3.17375e+007	1.97829e+000	9226810	10102500	31737500	269309
1107	-9.66576e+006	-1.00019e+007	-3.36321e+007	1.79540e+000	9665760	10001900	33632100	272820			72.6	0.5	98.9	28816.5	1107	-9.22470e+006	-1.01258e+007	-3.17056e+007	1.79540e+000	9224700	10125800	31705600	244003
1108	-9.67890e+006	-9.85432e+006	-3.38333e+007	5.58750e-001	9678900	9854320	33833300	85780			67.8	0.5	99.6	6776.34	1108	-9.30813e+006	-9.74002e+006	-3.24324e+007	5.58750e-001	9308130	9740020	32432400	79003.7
1109	-9.67805e+006	-9.83400e+006	-3.38502e+007	6.36180e-001	9678050	9834000	33850200	97745.2			67.2	0.5	100	7161.39	1109	-9.33327e+006	-9.72137e+006	-3.25537e+007	6.36180e-001	9333270	9721370	32553700	90583.8
1110	-9.68157e+006	-9.80732e+006	-3.38913e+007	8.94260e-001	9681570	9807320	33891300	137690			66.2	0.5	101	8938.94	1110	-9.36635e+006	-9.65902e+006	-3.27513e+007	8.94260e-001	9366350	9659020	32751300	128751
1111	-9.70152e+006	-9.75144e+006	-3.40287e+007	9.29780e-001	9701520	9751440	34028700	144218			63.9	0.5	100	6553.79	1111	-9.43780e+006	-9.44176e+006	-3.32606e+007	9.29780e-001	9437800	9441760	33260600	137664
1112	-9.71119e+006	-9.72894e+006	-3.40907e+007	9.70338e-001	9711190	9728940	34090700	151012			63	0.5	99.6	5678.65	1112	-9.33723e+006	-9.46420e+006	-3.34730e+007	9.70338e-001	9337230	9464200	33473000	145334
1113	-9.66844e+006	-9.74526e+006	-3.42905e+007	9.84818e-001	9668440	9745260	34290500	154936			60.4	0.5	97.7	1348.32	1113	-9.06129e+006	-9.57721e+006	-3.42108e+007	9.84818e-001	9061290	9577210	34210800	153588
1114	-9.61318e+006	-9.80948e+006	-3.46082e+007	1.46033e+000	9613180	9809480	34608200	233790			58.7	0.5	93.3	-7490.25	1114	-8.86802e+006	-9.78626e+006	-3.52584e+007	1.46033e+000	8868020	9786260	35258400	241280
1115	-9.66378e+006	-9.92896e+006	-3.36969e+007	1.93998e+000	9663780	9928960	33696900	295702			79.4	0.5	100	27715.4	1115	-9.26343e+006	-9.98846e+006	-3.20012e+007	1.93998e+000	9263430	9988460	32001200	267986
1116	-9.65356e+006	-9.95310e+006	-3.36310e+007	1.42984e+000	9653560	9953100	33631000	217168			71	0.5	98.9	23299.2	1116	-9.18735e+006	-9.98874e+006	-3.16900e+007	1.42984e+000	9187350	9988740	31690000	193869
1117	-9.66962e+006	-9.92014e+006	-3.37296e+007	9.10682e-001	9669620	9920140	33729600	139060			69.8	0.5	99.3	13029.1	1117	-9.25745e+006	-9.92267e+006	-3.20426e+007	9.10682e-001	9257450	9922670	32042600	126031
1118	-9.67119e+006	-9.88321e+006	-3.37730e+007	6.60113e-001	9671190	9883210	33773000	101017			68.8	0.5	99.5	8858.31	1118	-9.27336e+006	-9.82470e+006	-3.22055e+007	6.60113e-001	9273360	9824700	32205500	92159.2
1119	-9.70705e+006	-9.72174e+006	-3.41557e+007	1.00072e+000	9707050	9721740	34155700	156289			62.2	0.5	99	4481.45	1119	-9.23630e+006	-9.49667e+006	-3.37066e+007	1.00072e+000	9236300	9496670	33706600	151807
1120	-9.68633e+006	-9.73309e+006	-3.42228e+007	1.00411e+000	9686330	9733090	34222800	157389			61.3	0.5	98.4	2984.08	1120	-9.14081e+006	-9.53403e+006	-3.39548e+007	1.00411e+000	9140810	9534030	33954800	154405
1121	-9.67727e+006	-9.84337e+006	-3.46826e+007	1.79347e+000	9677270	9843370	34682600	288453			96.4	0.5	92.9	-8549.7	1121	-9.33499e+006	-9.89845e+006	-3.52500e+007	1.79347e+000	9334990	9898450	35250000	297002
1122	-9.67574e+006	-9.82924e+006	-3.46264e+007	1.58537e+000	9675740	9829240	34626400	254181			96.9	0.5	94.1	-6599.75	1122	-9.32030e+006	-9.86553e+006	-3.51301e+007	1.58537e+000	9320300	9865530	35130100	260781
1123	-9.67030e+006	-9.81337e+006	-3.45669e+007	1.48893e+000	9670300	9813370	34566900	237916			97.2	0.5	95.3	-5296.84	1123	-9.29248e+006	-9.82871e+006	-3.50075e+007	1.48893e+000	9292480	9828710	35007500	243213
1124	-9.64397e+006	-9.78747e+006	-3.44874e+007	1.47810e+000	9643970	9787470	34487400	235090			56.2	0.5	96.2	-4762.26	1124	-9.08786e+006	-9.75520e+006	-3.49117e+007	1.47810e+000	9087860	9755200	34911700	239852
1125	-9.65251e+006	-9.80060e+006	-3.45325e+007	1.90829e+000	9652510	9800600	34532500	304299			55.3	0.5	95.7	-7463.43	1125	-9.16592e+006	-9.80191e+006	-3.50245e+007	1.90829e+000	9165920	9801910	35024500	311762
1126	-9.65153e+006	-9.80926e+006	-3.45689e+007	2.36200e+000	9651530	9809260	34568900	377414			54.4	0.5	95	-10078	1126	-9.20852e+006	-9.82947e+006	-3.50945e+007	2.36200e+000	9208520	9829470	35094500	387492
1127	-9.64831e+006	-9.76677e+006	-3.43985e+007	1.40972e+000	9648310	9766770	34398500	223104			57.2	0.5	97.6	-2445.33	1127	-9.08194e+006	-9.69231e+006	-3.46605e+007	1.40972e+000	9081940	9692310	34660500	225549
1128	-9.72440e+006	-9.89366e+006	-3.48410e+007	1.61906e+000	9724400	9893660	34841000	262798			53.9	0.5	89.5	-10850.7	1128	-9.72668e+006	-1.00739e+007	-3.55755e+007	1.61906e+000	9726680	10073900	35575500	273649
1129	-9.69262e+006	-9.86606e+006	-3.47600e+007	1.87714e+000	9692620	9866060	34760000	303249			53.8	0.5	91.2	-11508.8	1129	-9.52338e+006	-9.99463e+006	-3.54547e+007	1.87714e+000	9523380	9994630	35454700	314758
1130	-9.67709e+006	-9.84212e+006	-3.46777e+007	2.13555e+000	9677090	9842120	34677700	343377			53.7	0.5	92.9	-11409.6	1130	-9.39222e+006	-9.92505e+006	-3.53015e+007	2.13555e+000	9392220	9925050	35301500	354786
1131	-9.66831e+006	-9.81971e+006	-3.45949e+007	2.11894e+000	9668310	9819710	34594900	339111			53.3	0.5	94.6	-9536.52	1131	-9.32062e+006	-9.86685e+006	-3.51352e+007	2.11894e+000	9320620	9866850	35135200	348648
1132	-9.77831e+006	-9.91703e+006	-3.48826e+007	1.36967e+000	9778310	9917030	34882600	222919			52.9	0.5	88.1	-8883.47	1132	-9.97343e+006	-1.01326e+007	-3.55684e+007	1.36967e+000	9973430	10132600	35568400	231803
1133	-9.84010e+006	-9.93971e+006	-3.49135e+007	1.15577e+000	9840100	9939710	34913500	188513			52	0.5	86.8	-7152.37	1133	-1.01833e+007	-1.02061e+007	-3.55432e+007	1.15577e+000	10183300	10206100	35543200	195666
1134	-9.91086e+006	-9.96608e+006	-3.49505e+007	1.47275e+000	9910860	9966080	34950500	240832			51.5	0.5	85.1	-8943.24	1134	-1.02452e+007	-1.04623e+007	-3.55400e+007	1.47275e+000	10245200	10462300	35540000	249776
1135	-9.95666e+006	-1.00141e+007	-3.51012e+007	2.17862e+000	9956660	10014100	35101200	359356			54.6	0.5	83.2	-18520.4	1135	-1.04061e+007	-1.07442e+007	-3.59156e+007	2.17862e+000	10406100	10744200	35915600	377877
1136	-9.68179e+006	-9.91585e+006	-3.49743e+007	1.59297e+000	9681790	9915850	34974300	260405			56.7	0.5	87.8	-14499.2	1136	-9.76406e+006	-1.01758e+007	-3.59545e+007	1.59297e+000	9764060	10175800	35954500	274904
1137	-9.63010e+006	-9.87573e+006	-3.48620e+007	1.61120e+000	9630100	9875730	34862000	261653			57.4	0.5	89.8	-13527.1	1137	-9.37973e+006	-1.00459e+007	-3.58077e+007	1.61120e+000	9379730	10045900	35807700	275180
1138	-9.61333e+006	-9.83903e+006	-3.47288e+007	1.83055e+000	9613330	9839030	34728800	295042			57.8	0.5	91.7	-12730.7	1138	-9.05769e+006	-9.90527e+006	-3.55551e+007	1.83055e+000	9057690	9905270	35555100	307773
1139	-9.59535e+006	-9.80706e+006	-3.46161e+007	1.44507e+000	9595350	9807060	34616100	231420			60.2	0.5	92.6	-7849.43	1139	-8.66847e+006	-9.75155e+006	-3.53161e+007	1.44507e+000	8668470	9751550	35316100	239269
1140	-9.59902e+006	-9.78876e+006	-3.45377e+007	1.56376e+000	9599020	9788760	34537700	249336			62	0.5	92.6	-4621.08	1140	-8.40813e+006	-9.60877e+006	-3.49929e+007	1.56376e+000	8408130	9608770	34992900	253957
1141	-9.72727e+006	-9.73062e+006	-3.41548e+007	2.06199e+000	9727270	9730620	34154800	322075			65.3	0.5	94.3	20433.3	1141	-9.01947e+006	-9.29717e+006	-3.31081e+007	2.06199e+000	9019470	9297170	33108100	301642
1142	-9.64464e+006	-9.75855e+006	-3.43686e+007	1.95429e+000	9644640	9758550	34368600	308759			63.9	0.5	93	11964.5	1142	-8.55309e+006	-9.35300e+006	-3.38027e+007	1.95429e+000	8553090	9353000	33802700	296795
1143	-9.67861e+006	-9.92599e+006	-3.37605e+007	2.38513e+000	9678610	9925990	33760500	364866			69	0.5	96	38030.3	1143	-9.17557e+006	-9.72122e+006	-3.19094e+007	2.38513e+000	9175570	9721220	31909400	326836
1144	-9.69695e+006	-9.83822e+006	-3.39232e+007	2.34197e+000	9696950	9838220	33923200	361339			67.4	0.5	94.8	33361.3	1144	-9.19288e+006	-9.37759e+006	-3.23238e+007	2.34197e+000	9192880	9377590	32323800	327978
1145	-9.65500e+006	-1.00297e+007	-3.35604e+007	2.17933e+000	9655000	10029700	33560400	329883			71.5	0.5	96.2	40990.5	1145	-9.10049e+006	-1.00111e+007	-3.13126e+007	2.17933e+000	9100490	10011100	31312600	288893
1146	-9.65076e+006	-1.00586e+007	-3.35141e+007	1.94497e+000	9650760	10058600	33514100	293702			77.4	0.5	96.5	37095.2	1146	-9.10157e+006	-1.01110e+007	-3.12172e+007	1.94497e+000	9101570	10111000	31217200	256607
1147	-9.64519e+006	-1.00971e+007	-3.34529e+007	2.05910e+000	9645190	10097100	33452900	309952			75.6	0.5	96.4	41138.9	1147	-9.07883e+006	-1.02089e+007	-3.10264e+007	2.05910e+000	9078830	10208900	31026400	268814
1148	-9.64422e+006	-1.01021e+007	-3.34439e+007	2.25580e+000	9644220	10102100	33443900	339401			73.8	0.5	96	45841.4	1148	-9.06202e+006	-1.01883e+007	-3.09782e+007	2.25580e+000	9062020	10188300	30978200	293560
1149	-9.65965e+006	-1.00086e+007	-3.36004e+007	1.84648e+000	9659650	10008600	33600400	280090			79.4	0.5	95.6	33961.9	1149	-9.10301e+006	-9.91371e+006	-3.14203e+007	1.84648e+000	9103010	9913710	31420300	246128
1150	-9.59496e+006	-9.81779e+006	-3.46604e+007	1.76525e+000	9594960	9817790	34660400	283396			90.5	0.5	92.3	-8376.62	1150	-8.75387e+006	-9.76275e+006	-3.52765e+007	1.76525e+000	8753870	9762750	35276500	291772
1151	-9.59965e+006	-9.79733e+006	-3.45720e+007	1.77367e+000	9599650	9797330	34572000	283351			89	0.5	92.8	-4345.03	1151	-8.63172e+006	-9.65317e+006	-3.49508e+007	1.77367e+000	8631720	9653170	34950800	287696
1152	-9.62428e+006	-9.77908e+006	-3.44728e+007	1.33857e+000	9624280	9779080	34472800	212693			87.7	0.5	93.3	852.479	1152	-8.67379e+006	-9.55564e+006	-3.45101e+007	1.33857e+000	8673790	9555640	34510100	211840
1153	-9.72360e+006	-9.73638e+006	-3.41340e+007	1.80425e+000	9723600	9736380	34134000	281498			84.6	0.5	94.5	17342	1153	-9.07655e+006	-9.31287e+006	-3.31152e+007	1.80425e+000	9076550	9312870	33115200	264156
1154	-9.70106e+006	-9.81229e+006	-3.39659e+007	1.80756e+000	9701060	9812290	33965900	279505			83	0.5	94.7	23684	1154	-9.22416e+006	-9.32013e+006	-3.25090e+007	1.80756e+000	9224160	9320130	32509000	255821
1155	-9.67986e+006	-9.91660e+006	-3.37750e+007	1.84691e+000	9679860	9916600	33775000	282743			81.3	0.5	94.7	30341.5	1155	-9.14146e+006	-9.60943e+006	-3.18818e+007	1.84691e+000	9141460	9609430	31881800	252402
1156	-9.64810e+006	-9.75218e+006	-3.43391e+007	1.76210e+000	9648100	9752180	34339100	277940			86.3	0.5	93.4	9819.65	1156	-8.69961e+006	-9.39325e+006	-3.38207e+007	1.76210e+000	8699610	9393250	33820700	268120
1157	-9.59530e+006	-9.85142e+006	-3.47974e+007	1.80015e+000	9595300	9851420	34797400	291218			91.4	0.5	90.7	-12624.8	1157	-8.97969e+006	-9.90546e+006	-3.56339e+007	1.80015e+000	8979690	9905460	35633900	303843
1158	-9.63269e+006	-9.88809e+006	-3.49099e+007	1.74771e+000	9632690	9888090	34909900	284584			92.4	0.5	89.1	-14196.6	1158	-9.33831e+006	-1.00411e+007	-3.58298e+007	1.74771e+000	9338310	10041100	35829800	298780
1159	-9.70687e+006	-9.91598e+006	-3.49497e+007	2.25744e+000	9706870	9915980	34949700	368589			94.2	0.5	88.1	-17641.3	1159	-9.66996e+006	-1.01166e+007	-3.58066e+007	2.25744e+000	9669960	10116600	35806600	386230
1160	-9.78610e+006	-9.93800e+006	-3.49605e+007	2.31067e+000	9786100	9938000	34960500	377719			95.8	0.5	87	-16488.8	1160	-9.96302e+006	-1.01665e+007	-3.57175e+007	2.31067e+000	9963020	10166500	35717500	394208
1161	-9.81268e+006	-9.93521e+006	-3.49225e+007	2.17077e+000	9812680	9935210	34922500	354172			97.2	0.5	87.2	-13802.4	1161	-1.00185e+007	-1.01494e+007	-3.55922e+007	2.17077e+000	10018500	10149400	35592200	367974
1162	-9.87321e+006	-9.96248e+006	-3.49734e+007	2.06197e+000	9873210	9962480	34973400	337519			97.3	0.5	85.6	-13488.1	1162	-1.02200e+007	-1.02619e+007	-3.56370e+007	2.06197e+000	10220000	10261900	35637000	351007
1163	-9.94174e+006	-9.98803e+006	-3.50093e+007	2.08395e+000	9941740	9988030	35009300	341966			97.6	0.5	84.1	-13644	1163	-1.02819e+007	-1.05048e+007	-3.56474e+007	2.08395e+000	10281900	10504800	35647400	355610
1164	-1.00130e+007	-1.00176e+007	-3.50356e+007	2.13877e+000	10013000	10017600	35035600	351670			97.8	0.5	82.5	-13803.7	1164	-1.03396e+007	-1.07515e+007	-3.56364e+007	2.13877e+000	10339600	10751500	35636400	365474
1165	-1.00355e+007	-1.00807e+007	-3.50642e+007	1.47752e+000	10035500	10080700	35064200	243442			97.9	0.5	81.1	-9525.95	1165	-1.03871e+007	-1.09387e+007	-3.56432e+007	1.47752e+000	10387100	10938700	35643200	252968
1166	-1.00541e+007	-1.01368e+007	-3.50842e+007	1.11204e+000	10054100	10136800	35084200	183504			98	0.5	79.8	-7056.81	1166	-1.04249e+007	-1.11035e+007	-3.56330e+007	1.11204e+000	10424900	11103500	35633000	190561
1167	-1.00380e+007	-1.01062e+007	-3.50491e+007	1.27552e+000	10038000	10106200	35049100	210026			98.7	0.5	80.6	-7663.11	1167	-1.03873e+007	-1.10104e+007	-3.55724e+007	1.27552e+000	10387300	11010400	35572400	217689
1168	-1.00039e+007	-1.00164e+007	-3.49995e+007	1.97681e+000	10003900	10016400	34999500	324390			99.1	0.5	82.7	-11295.7	1168	-1.03034e+007	-1.07145e+007	-3.55257e+007	1.97681e+000	10303400	10714500	35525700	335686
1169	-9.94907e+006	-9.98015e+006	-3.49698e+007	1.92928e+000	9949070	9980150	34969800	315913			98.8	0.5	84.2	-11162.4	1169	-1.02501e+007	-1.04941e+007	-3.55282e+007	1.92928e+000	10250100	10494100	35528200	327075
1170	-9.77224e+006	-9.90876e+006	-3.48548e+007	2.51182e+000	9772240	9908760	34854800	408160			97.5	0.5	88.8	-14767.8	1170	-9.82103e+006	-1.00771e+007	-3.54940e+007	2.51182e+000	9821030	10077100	35494000	422928
1171	-9.71201e+006	-9.87412e+006	-3.47735e+007	2.56267e+000	9712010	9874120	34773500	414365			96.9	0.5	91	-14091.4	1171	-9.52644e+006	-9.98228e+006	-3.54012e+007	2.56267e+000	9526440	9982280	35401200	428456
1172	-9.66306e+006	-9.77851e+006	-3.44317e+007	5.12478e-001	9663060	9778510	34431700	81265.6			97.8	0.5	98.4	-1145.82	1172	-9.28732e+006	-9.75896e+006	-3.47276e+007	5.12478e-001	9287320	9758960	34727600	82411.4
1173	-9.66527e+006	-9.78691e+006	-3.44638e+007	7.64855e-001	9665270	9786910	34463800	121507			97.9	0.5	97.7	-1964.92	1173	-9.29049e+006	-9.77654e+006	-3.47962e+007	7.64855e-001	9290490	9776540	34796200	123472
1174	-9.67163e+006	-9.79862e+006	-3.45054e+007	8.37633e-001	9671630	9798620	34505400	133386			98.1	0.5	96.8	-2527.85	1174	-9.31083e+006	-9.80334e+006	-3.48854e+007	8.37633e-001	9310830	9803340	34885400	135914
1175	-9.65776e+006	-9.76847e+006	-3.43960e+007	6.70437e-001	9657760	9768470	34396000	106096			97.1	0.5	99.1	-1221.27	1175	-9.26099e+006	-9.73320e+006	-3.46486e+007	6.70437e-001	9260990	9733200	34648600	107318
1176	-9.66139e+006	-9.77153e+006	-3.44049e+007	4.97933e-001	9661390	9771530	34404900	78839.3			97.9	0.5	99	-993.166	1176	-9.28947e+006	-9.74634e+006	-3.46738e+007	4.97933e-001	9289470	9746340	34673800	79832.5
1177	-9.66457e+006	-9.77631e+006	-3.44212e+007	5.25373e-001	9664570	9776310	34421200	83262.2			98.5	0.5	98.7	-1151.26	1177	-9.31007e+006	-9.76018e+006	-3.47098e+007	5.25373e-001	9310070	9760180	34709800	84413.5
1178	-9.65491e+006	-9.75836e+006	-3.43575e+007	8.88457e-001	9654910	9758360	34357500	140291			96.3	0.5	99.8	-1163.74	1178	-9.24425e+006	-9.70620e+006	-3.45550e+007	8.88457e-001	9244250	9706200	34555000	141454
1179	-9.68703e+006	-9.72685e+006	-3.41966e+007	2.30692e+000	9687030	9726850	34196600	361066			89.7	0.5	99.9	6571.27	1179	-9.24053e+006	-9.55250e+006	-3.39306e+007	2.30692e+000	9240530	9552500	33930600	354494
1180	-9.67034e+006	-9.73137e+006	-3.42318e+007	1.92232e+000	9670340	9731370	34231800	301432			91.4	0.5	100	3130.09	1180	-9.21964e+006	-9.58997e+006	-3.41046e+007	1.92232e+000	9219640	9589970	34104600	298302
1181	-9.65912e+006	-9.73625e+006	-3.42630e+007	1.27115e+000	9659120	9736250	34263000	199659			92.9	0.5	101	742.541	1181	-9.21146e+006	-9.62430e+006	-3.42531e+007	1.27115e+000	9211460	9624300	34253100	198916
1182	-9.65454e+006	-9.74804e+006	-3.43157e+007	1.02809e+000	9654540	9748040	34315700	161957			95.5	0.5	100	-737.244	1182	-9.23916e+006	-9.67873e+006	-3.44478e+007	1.02809e+000	9239160	9678730	34447800	162694
1183	-9.65676e+006	-9.73845e+006	-3.42743e+007	1.17730e+000	9656760	9738450	34274300	185033			94.4	0.5	101	-40.909	1183	-9.24071e+006	-9.65032e+006	-3.43302e+007	1.17730e+000	9240710	9650320	34330200	185074
1184	-9.70860e+006	-9.72480e+006	-3.40843e+007	2.24028e+000	9708600	9724800	34084300	348514			87.5	0.5	101	12206.2	1184	-9.37353e+006	-9.48160e+006	-3.35078e+007	2.24028e+000	9373530	9481600	33507800	336308
1185	-9.69118e+006	-9.77390e+006	-3.39640e+007	2.18718e+000	9691180	9773900	33964000	338068			85.2	0.5	101	17672.2	1185	-9.41657e+006	-9.55366e+006	-3.30619e+007	2.18718e+000	9416570	9553660	33061900	320395
1186	-9.67706e+006	-9.82240e+006	-3.38578e+007	2.03536e+000	9677060	9822400	33857800	312827			83.1	0.5	102	20587	1186	-9.37126e+006	-9.73720e+006	-3.26932e+007	2.03536e+000	9371260	9737200	32693200	292240
1187	-9.66945e+006	-9.86957e+006	-3.37795e+007	1.94120e+000	9669450	9869570	33779500	297140			81.2	0.5	101	23316.3	1187	-9.32492e+006	-9.86841e+006	-3.23726e+007	1.94120e+000	9324920	9868410	32372600	273824
1188	-9.65188e+006	-9.96912e+006	-3.36081e+007	1.93870e+000	9651880	9969120	33608100	294110			75.6	0.5	101	30250.9	1188	-9.23393e+006	-1.01423e+007	-3.17268e+007	1.93870e+000	9233930	10142300	31726800	263859
1189	-9.65930e+006	-9.95744e+006	-3.36501e+007	2.24163e+000	9659300	9957440	33650100	340849			77.3	0.5	101	33144.7	1189	-9.26092e+006	-1.01032e+007	-3.18762e+007	2.24163e+000	9260920	10103200	31876200	307705
1190	-9.65438e+006	-9.97531e+006	-3.36121e+007	1.11546e+000	9654380	9975310	33612100	169268			73.6	0.5	100	17563.8	1190	-9.22965e+006	-1.01360e+007	-3.17157e+007	1.11546e+000	9229650	10136000	31715700	151704
1191	-9.65852e+006	-9.97031e+006	-3.36341e+007	9.47890e-001	9658520	9970310	33634100	144015			72.5	0.5	99.8	14819.7	1191	-9.22887e+006	-1.00884e+007	-3.17601e+007	9.47890e-001	9228870	10088400	31760100	129195
1192	-9.67486e+006	-9.85952e+006	-3.38116e+007	8.71969e-001	9674860	9859520	33811600	133706			68.1	0.5	100	10516	1192	-9.31616e+006	-9.79494e+006	-3.24102e+007	8.71969e-001	9316160	9794940	32410200	123190
1193	-9.70006e+006	-9.74140e+006	-3.40327e+007	9.30128e-001	9700060	9741400	34032700	144293			63.4	0.5	101	5947.07	1193	-9.43882e+006	-9.45645e+006	-3.33397e+007	9.30128e-001	9438820	9456450	33339700	138346
1194	-9.67778e+006	-9.83640e+006	-3.38467e+007	1.00323e+000	9677780	9836400	33846700	154112			67.3	0.5	101	10819.8	1194	-9.35596e+006	-9.76834e+006	-3.25995e+007	1.00323e+000	9355960	9768340	32599500	143293
1195	-9.69796e+006	-9.73288e+006	-3.40327e+007	9.22332e-001	9697960	9732880	34032700	143074			62.9	0.5	102	5391.31	1195	-9.44217e+006	-9.47240e+006	-3.34016e+007	9.22332e-001	9442170	9472400	33401600	137683
1196	-9.70984e+006	-9.72110e+006	-3.40930e+007	9.85220e-001	9709840	9721100	34093000	153339			62.5	0.5	100	5129.05	1196	-9.34458e+006	-9.48430e+006	-3.35478e+007	9.85220e-001	9344580	9484300	33547800	148210
1197	-9.66803e+006	-9.74192e+006	-3.42772e+007	1.01010e+000	9668030	9741920	34277200	158794			59.8	0.5	98.5	1195.13	1197	-9.10240e+006	-9.58798e+006	-3.42137e+007	1.01010e+000	9102400	9587980	34213700	157599
1198	-9.65524e+006	-9.75004e+006	-3.43232e+007	9.66121e-001	9655240	9750040	34323200	152260			58.4	0.5	98.4	-175.919	1198	-9.08931e+006	-9.63348e+006	-3.44127e+007	9.66121e-001	9089310	9633480	34412700	152436
1199	-1.00257e+007	-1.01636e+007	-3.56429e+007	2.03529e+000	10025700	10163600	35642900	345978			96.5	0.5	54.4	-8051.94	1199	-9.63509e+006	-1.01839e+007	-3.61166e+007	2.03529e+000	9635090	10183900	36116600	354030
1200	-1.00025e+007	-1.01561e+007	-3.56354e+007	1.75053e+000	10002500	10156100	35635400	297401			96.1	0.5	55.9	-8397.59	1200	-9.65479e+006	-1.02076e+007	-3.61936e+007	1.75053e+000	9654790	10207600	36193600	305799
1201	-9.98256e+006	-1.01496e+007	-3.56288e+007	1.61113e+000	9982560	10149600	35628800	273582			95.8	0.5	57.4	-9050.4	1201	-9.72201e+006	-1.02413e+007	-3.62640e+007	1.61113e+000	9722010	10241300	36264000	282632
1202	-9.91597e+006	-1.01435e+007	-3.56706e+007	2.20645e+000	9915970	10143500	35670600	375348			93.1	0.5	62.8	-21587.4	1202	-1.02306e+007	-1.04661e+007	-3.66746e+007	2.20645e+000	10230600	10466100	36674600	396935
1203	-9.94627e+006	-1.01473e+007	-3.56559e+007	2.05501e+000	9946270	10147300	35655900	349381			93.4	0.5	64.3	-20255.1	1203	-1.05146e+007	-1.05257e+007	-3.66339e+007	2.05501e+000	10514600	10525700	36633900	369636
1204	-9.92479e+006	-1.01539e+007	-3.57043e+007	1.46806e+000	9924790	10153900	35704300	250210			92.3	0.5	64.8	-16935.8	1204	-1.05637e+007	-1.05902e+007	-3.68483e+007	1.46806e+000	10563700	10590200	36848300	267146
1205	-9.88333e+006	-1.01300e+007	-3.56481e+007	1.38388e+000	9883330	10130000	35648100	235077			92.1	0.5	59.9	-12434.5	1205	-9.63383e+006	-1.03108e+007	-3.66365e+007	1.38388e+000	9633830	10310800	36636500	247511
1206	-9.87055e+006	-1.01201e+007	-3.56201e+007	1.28471e+000	9870550	10120100	35620100	217880			91	0.5	59.1	-11368.2	1206	-9.33775e+006	-1.02356e+007	-3.66253e+007	1.28471e+000	9337750	10235600	36625300	229248
1207	-9.88651e+006	-1.01107e+007	-3.55659e+007	1.25468e+000	9886510	10110700	35565900	212183			89.7	0.5	58.1	-10176.6	1207	-9.00279e+006	-1.01304e+007	-3.65303e+007	1.25468e+000	9002790	10130400	36530300	222360
1208	-9.97547e+006	-1.00958e+007	-3.54161e+007	1.53085e+000	9975470	10095800	35416100	256942			87.7	0.5	56.1	1425.59	1208	-8.85934e+006	-9.82928e+006	-3.54429e+007	1.53085e+000	8859340	9829280	35442900	255517
1209	-9.92085e+006	-1.00953e+007	-3.54688e+007	1.46406e+000	9920850	10095300	35468800	246344			88.2	0.5	57.2	-5588.8	1209	-8.68286e+006	-9.92602e+006	-3.60148e+007	1.46406e+000	8682860	9926020	36014800	251933
1210	-1.00028e+007	-1.01358e+007	-3.55521e+007	1.47522e+000	10002800	10135800	35552100	249497			91	0.5	54.4	-3763.45	1210	-9.23727e+006	-1.00380e+007	-3.59180e+007	1.47522e+000	9237270	10038000	35918000	253260
1211	-1.00034e+007	-1.01253e+007	-3.55088e+007	1.48372e+000	10003400	10125300	35508800	250344			89.8	0.5	54.6	-2106.87	1211	-9.14078e+006	-9.97671e+006	-3.57640e+007	1.48372e+000	9140780	9976710	35764000	252451
1212	-1.00105e+007	-1.01128e+007	-3.54506e+007	1.44156e+000	10010500	10112800	35450600	242473			88.5	0.5	54.8	962.783	1212	-9.08828e+006	-9.89612e+006	-3.54872e+007	1.44156e+000	9088280	9896120	35487200	241510
1213	-1.00269e+007	-1.00972e+007	-3.53704e+007	1.53955e+000	10026900	10097200	35370400	257854			87.2	0.5	55	6262.98	1213	-9.10266e+006	-9.78937e+006	-3.50365e+007	1.53955e+000	9102660	9789370	35036500	251591
1214	-9.98953e+006	-1.00793e+007	-3.53346e+007	1.60863e+000	9989530	10079300	35334600	268824			86.5	0.5	56.4	8378.77	1214	-8.87414e+006	-9.69858e+006	-3.48940e+007	1.60863e+000	8874140	9698580	34894000	260445
1215	-1.00626e+007	-1.00813e+007	-3.52699e+007	1.83901e+000	10062600	10081300	35269900	306402			85.8	0.5	55.2	15187.8	1215	-9.22728e+006	-9.67903e+006	-3.44609e+007	1.83901e+000	9227280	9679030	34460900	291214
1216	-1.00383e+007	-1.01469e+007	-3.55621e+007	1.22322e+000	10038300	10146900	35562100	207042			91.5	0.5	53	-1744.66	1216	-9.34734e+006	-1.00360e+007	-3.57999e+007	1.22322e+000	9347340	10036000	35799900	208787
1217	-1.00682e+007	-1.01591e+007	-3.55820e+007	1.16316e+000	10068200	10159100	35582000	197132			92	0.5	51.7	-810.936	1217	-9.45341e+006	-1.00457e+007	-3.57332e+007	1.16316e+000	9453410	10045700	35733200	197943
1218	-1.00466e+007	-1.01715e+007	-3.56542e+007	1.87392e+000	10046600	10171500	35654200	318790			97	0.5	53	-5976.04	1218	-9.63429e+006	-1.01671e+007	-3.60486e+007	1.87392e+000	9634290	10167100	36048600	324766
1219	-1.00599e+007	-1.01749e+007	-3.56550e+007	1.73198e+000	10059900	10174900	35655000	294684			96.1	0.5	52.1	-4795.55	1219	-9.60990e+006	-1.01514e+007	-3.60090e+007	1.73198e+000	9609900	10151400	36009000	299479
1220	-1.00699e+007	-1.01808e+007	-3.56690e+007	1.39964e+000	10069900	10180800	35669000	238336			97.8	0.5	51.9	-3828.75	1220	-9.68989e+006	-1.01716e+007	-3.60112e+007	1.39964e+000	9689890	10171600	36011200	242165
1221	-1.00503e+007	-1.01727e+007	-3.56557e+007	1.63859e+000	10050300	10172700	35655700	278785			98.2	0.5	53.5	-5639.43	1221	-9.72320e+006	-1.01934e+007	-3.60671e+007	1.63859e+000	9723200	10193400	36067100	284425
1222	-1.00691e+007	-1.01807e+007	-3.56697e+007	1.44809e+000	10069100	10180700	35669700	246595			98.8	0.5	52.4	-4220.93	1222	-9.73762e+006	-1.01867e+007	-3.60253e+007	1.44809e+000	9737620	10186700	36025300	250815
1223	-1.00306e+007	-1.01650e+007	-3.56438e+007	1.82642e+000	10030600	10165000	35643800	310498			97.7	0.5	54.9	-7375.32	1223	-9.72102e+006	-1.02050e+007	-3.61168e+007	1.82642e+000	9721020	10205000	36116800	317873
1224	-9.99150e+006	-1.01499e+007	-3.56211e+007	2.22157e+000	9991500	10149900	35621100	377105			94.7	0.5	64.1	-19260.8	1224	-1.04930e+007	-1.05380e+007	-3.64769e+007	2.22157e+000	10493000	10538000	36476900	396366
1225	-1.00377e+007	-1.01557e+007	-3.55986e+007	1.82974e+000	10037700	10155700	35598600	310316			94.5	0.5	65.8	-16704.8	1225	-1.05613e+007	-1.08260e+007	-3.64682e+007	1.82974e+000	10561300	10826000	36468200	327021
1226	-9.96825e+006	-1.01435e+007	-3.56183e+007	2.23682e+000	9968250	10143500	35618300	379573			95.1	0.5	62.5	-17683.9	1226	-1.03082e+007	-1.04232e+007	-3.64215e+007	2.23682e+000	10308200	10423200	36421500	397257
1227	-9.97145e+006	-1.01440e+007	-3.56170e+007	1.88148e+000	9971450	10144000	35617000	319259			95.8	0.5	60.9	-13193.8	1227	-1.01005e+007	-1.03556e+007	-3.63529e+007	1.88148e+000	10100500	10355600	36352900	332453
1228	-9.98081e+006	-1.01466e+007	-3.56183e+007	1.75786e+000	9980810	10146600	35618300	298324			96.3	0.5	59.4	-10949.1	1228	-9.95078e+006	-1.03038e+007	-3.62909e+007	1.75786e+000	9950780	10303800	36290900	309273
1229	-1.00726e+007	-1.01525e+007	-3.55509e+007	1.84174e+000	10072600	10152500	35550900	311621			95.7	0.5	65.9	-14801.1	1229	-1.05302e+007	-1.08630e+007	-3.63041e+007	1.84174e+000	10530200	10863000	36304100	326422
1230	-1.00305e+007	-1.01477e+007	-3.55733e+007	1.92725e+000	10030500	10147700	35573300	326387			95.9	0.5	64.4	-14745.4	1230	-1.04761e+007	-1.06325e+007	-3.63134e+007	1.92725e+000	10476100	10632500	36313400	341132
1231	-1.01254e+007	-1.01566e+007	-3.55144e+007	1.64583e+000	10125400	10156600	35514400	278028			95.6	0.5	67.4	-13708.3	1231	-1.05782e+007	-1.10920e+007	-3.62712e+007	1.64583e+000	10578200	11092000	36271200	291736
1232	-1.01015e+007	-1.01477e+007	-3.55022e+007	1.76878e+000	10101500	10147700	35502200	298547			96.9	0.5	66.3	-12559.6	1232	-1.05049e+007	-1.09106e+007	-3.61527e+007	1.76878e+000	10504900	10910600	36152700	311107
1233	-1.01554e+007	-1.02617e+007	-3.53732e+007	1.23521e+000	10155400	10261700	35373200	207277			96.3	0.5	70.6	-9655.75	1233	-1.06197e+007	-1.15051e+007	-3.60276e+007	1.23521e+000	10619700	11505100	36027600	216933
1234	-1.01428e+007	-1.02645e+007	-3.53192e+007	1.59297e+000	10142800	10264500	35319200	266531			97.2	0.5	71.3	-11148.7	1234	-1.05779e+007	-1.14697e+007	-3.58923e+007	1.59297e+000	10577900	11469700	35892300	277680
1235	-1.01604e+007	-1.01859e+007	-3.54695e+007	1.41667e+000	10160400	10185900	35469500	238840			95.5	0.5	68.8	-12045.1	1235	-1.06156e+007	-1.12948e+007	-3.62211e+007	1.41667e+000	10615600	11294800	36221100	250885
1236	-1.01043e+007	-1.01636e+007	-3.55645e+007	1.61014e+000	10104300	10163600	35564500	272698			94.4	0.5	67.3	-15281.3	1236	-1.06190e+007	-1.10876e+007	-3.64421e+007	1.61014e+000	10619000	11087600	36442100	287980
1237	-1.00085e+007	-1.01599e+007	-3.56451e+007	1.71998e+000	10008500	10159900	35645100	292378			93.4	0.5	65.9	-17861.3	1237	-1.06026e+007	-1.08192e+007	-3.66438e+007	1.71998e+000	10602600	10819200	36643800	310239
1238	-1.00120e+007	-1.01578e+007	-3.56331e+007	1.79247e+000	10012000	10157800	35633100	304509			97.2	0.5	56.3	-8535.79	1238	-9.76050e+006	-1.02292e+007	-3.61764e+007	1.79247e+000	9760500	10229200	36176400	313045
1239	-9.99448e+006	-1.01513e+007	-3.56240e+007	1.73369e+000	9994480	10151300	35624000	294341			96.8	0.5	57.9	-9512.71	1239	-9.83653e+006	-1.02618e+007	-3.62333e+007	1.73369e+000	9836530	10261800	36233300	303854
1240	-9.82211e+006	-1.01469e+007	-3.57781e+007	4.56252e-001	9822110	10146900	35778100	78018.9			90.4	0.5	64.6	-6613.01	1240	-1.04026e+007	-1.06459e+007	-3.72371e+007	4.56252e-001	10402600	10645900	37237100	84631.9
1241	-9.85158e+006	-1.01441e+007	-3.57372e+007	9.91474e-001	9851580	10144100	35737200	169200			91	0.5	64.1	-12833.9	1241	-1.03500e+007	-1.05865e+007	-3.70469e+007	9.91474e-001	10350000	10586500	37046900	182034
1242	-9.88581e+006	-1.01543e+007	-3.57449e+007	1.11876e+000	9885810	10154300	35744900	191046			91.3	0.5	65.2	-14624	1242	-1.05826e+007	-1.06419e+007	-3.70409e+007	1.11876e+000	10582600	10641900	37040900	205670
1243	-9.83888e+006	-1.01532e+007	-3.57870e+007	7.23741e-001	9838880	10153200	35787000	123833			90.4	0.5	65.3	-10612.6	1243	-1.05720e+007	-1.06888e+007	-3.72429e+007	7.23741e-001	10572000	10688800	37242900	134446
1244	-1.01320e+007	-1.02610e+007	-3.52786e+007	1.69115e+000	10132000	10261000	35278600	282325			98	0.5	71.8	-10753.4	1244	-1.05442e+007	-1.14362e+007	-3.57880e+007	1.69115e+000	10544200	11436200	35788000	293078
1245	-1.00547e+007	-1.02598e+007	-3.49638e+007	1.37874e+000	10054700	10259800	34963800	226229			82	0.5	54	22653.7	1245	-9.52554e+006	-9.91501e+006	-3.31459e+007	1.37874e+000	9525540	9915010	33145900	203576
1246	-1.00489e+007	-1.03118e+007	-3.48879e+007	8.69240e-001	10048900	10311800	34887900	142093			80.9	0.5	53.4	15499.5	1246	-9.50315e+006	-1.00869e+007	-3.28825e+007	8.69240e-001	9503150	10086900	32882500	126593
1247	-1.00372e+007	-1.03429e+007	-3.48092e+007	8.03814e-001	10037200	10342900	34809200	130861			80.2	0.5	53.8	15209.4	1247	-9.46472e+006	-1.01478e+007	-3.26646e+007	8.03814e-001	9464720	10147800	32664600	115652
1248	-1.00441e+007	-1.03587e+007	-3.48213e+007	8.58047e-001	10044100	10358700	34821300	139802			79.9	0.5	53.1	16294.6	1248	-9.48170e+006	-1.02220e+007	-3.26597e+007	8.58047e-001	9481700	10222000	32659700	123507
1249	-1.00432e+007	-1.04105e+007	-3.47659e+007	1.30899e+000	10043200	10410500	34765900	212714			78.6	0.5	53	25710	1249	-9.47681e+006	-1.03527e+007	-3.25091e+007	1.30899e+000	9476810	10352700	32509100	187004
1250	-1.00230e+007	-1.03970e+007	-3.46970e+007	1.36655e+000	10023000	10397000	34697000	221199			78.9	0.5	53.9	28237.6	1250	-9.41181e+006	-1.02721e+007	-3.23240e+007	1.36655e+000	9411810	10272100	32324000	192961
1251	-9.85141e+006	-1.01131e+007	-3.56107e+007	1.16660e+000	9851410	10113100	35610700	197722			90.1	0.5	59.4	-11525.6	1251	-9.28142e+006	-1.02469e+007	-3.67277e+007	1.16660e+000	9281420	10246900	36727700	209247
1252	-9.86921e+006	-1.00975e+007	-3.55292e+007	1.46624e+000	9869210	10097500	35529200	247436			88.7	0.5	58.4	-13172	1252	-8.83940e+006	-1.01074e+007	-3.65993e+007	1.46624e+000	8839400	10107400	36599300	260608
1253	-9.92048e+006	-1.00801e+007	-3.54067e+007	1.50126e+000	9920480	10080100	35406700	251748			87.1	0.5	57.6	840.966	1253	-8.43603e+006	-9.74096e+006	-3.55053e+007	1.50126e+000	8436030	9740960	35505300	250907
1254	-1.00535e+007	-1.01755e+007	-3.50433e+007	1.89335e+000	10053500	10175500	35043300	311824			83.2	0.5	54.7	28063.5	1254	-9.52901e+006	-9.63006e+006	-3.34450e+007	1.89335e+000	9529010	9630060	33445000	283760
1255	-1.00605e+007	-1.00946e+007	-3.51527e+007	1.97862e+000	10060500	10094600	35152700	327629			84.4	0.5	55.6	23589.6	1255	-9.31580e+006	-9.56858e+006	-3.39210e+007	1.97862e+000	9315800	9568580	33921000	304040
1256	-1.00073e+007	-1.00612e+007	-3.52427e+007	1.64886e+000	10007300	10061200	35242700	274199			85.3	0.5	56.7	15292.1	1256	-8.90642e+006	-9.57283e+006	-3.43478e+007	1.64886e+000	8906420	9572830	34347800	258907
1257	-1.00244e+007	-1.04818e+007	-3.46181e+007	1.54043e+000	10024400	10481800	34618100	248436			75.3	0.5	53.4	33071.4	1257	-9.41825e+006	-1.05083e+007	-3.21141e+007	1.54043e+000	9418250	10508300	32114100	215364
1258	-1.00412e+007	-1.04648e+007	-3.47037e+007	1.47139e+000	10041200	10464800	34703700	238393			75.3	0.5	52.5	30241.5	1258	-9.46798e+006	-1.05119e+007	-3.23138e+007	1.47139e+000	9467980	10511900	32313800	208152
1259	-1.00541e+007	-1.04427e+007	-3.47783e+007	1.21135e+000	10054100	10442700	34778300	197035			76.9	0.5	52	23862.8	1259	-9.50644e+006	-1.04852e+007	-3.24977e+007	1.21135e+000	9506440	10485200	32497700	173172
1260	-1.00574e+007	-1.04113e+007	-3.48234e+007	1.08650e+000	10057400	10411300	34823400	177121			78.3	0.5	52.2	20612.8	1260	-9.51907e+006	-1.03902e+007	-3.26443e+007	1.08650e+000	9519070	10390200	32644300	156508
1261	-1.00382e+007	-1.01389e+007	-3.55294e+007	1.36560e+000	10038200	10138900	35529400	230731			90.4	0.5	53.3	-903.119	1261	-9.29602e+006	-9.99674e+006	-3.56907e+007	1.36560e+000	9296020	9996740	35690700	231634
1262	-1.00418e+007	-1.01283e+007	-3.54826e+007	1.47212e+000	10041800	10128300	35482600	248102			89.3	0.5	53.5	1101.02	1262	-9.26126e+006	-9.94061e+006	-3.54960e+007	1.47212e+000	9261260	9940610	35496000	247001
1263	-1.00523e+007	-1.01166e+007	-3.54241e+007	1.42105e+000	10052300	10116600	35424100	238750			88.1	0.5	53.7	4064.45	1263	-9.25434e+006	-9.86884e+006	-3.52096e+007	1.42105e+000	9254340	9868840	35209600	234686
1264	-1.00723e+007	-1.01031e+007	-3.53492e+007	1.44920e+000	10072300	10103100	35349200	242522			86.8	0.5	53.9	8219.44	1264	-9.30651e+006	-9.78664e+006	-3.48215e+007	1.44920e+000	9306510	9786640	34821500	234302
1265	-1.00829e+007	-1.01069e+007	-3.52320e+007	1.78572e+000	10082900	10106900	35232000	297004			85.3	0.5	54	17238.5	1265	-9.42259e+006	-9.67474e+006	-3.42481e+007	1.78572e+000	9422590	9674740	34248100	279766
1266	-1.00703e+007	-1.01518e+007	-3.55500e+007	1.24058e+000	10070300	10151800	35550000	209891			91	0.5	51.9	161.109	1266	-9.42132e+006	-1.00091e+007	-3.56160e+007	1.24058e+000	9421320	10009100	35616000	209730
1267	-1.00934e+007	-1.01650e+007	-3.55809e+007	1.29199e+000	10093400	10165000	35580900	218993			91.8	0.5	50.6	562.463	1267	-9.51782e+006	-1.00302e+007	-3.56057e+007	1.29199e+000	9517820	10030200	35605700	218431
1268	-1.01190e+007	-1.01787e+007	-3.56115e+007	1.11631e+000	10119000	10178700	35611500	189565			92.5	0.5	49.3	868.086	1268	-9.61260e+006	-1.00499e+007	-3.55914e+007	1.11631e+000	9612600	10049900	35591400	188697
1269	-1.01210e+007	-1.01846e+007	-3.56335e+007	1.00379e+000	10121000	10184600	35633500	170664			93.3	0.5	49	399.982	1269	-9.63995e+006	-1.00713e+007	-3.56514e+007	1.00379e+000	9639950	10071300	35651400	170264
1270	-1.00992e+007	-1.01821e+007	-3.56450e+007	1.21030e+000	10099200	10182100	35645000	205870			94.4	0.5	49.9	-924.396	1270	-9.61054e+006	-1.00977e+007	-3.57889e+007	1.21030e+000	9610540	10097700	35788900	206795
1271	-1.00807e+007	-1.01804e+007	-3.56564e+007	1.32353e+000	10080700	10180400	35656400	225240			95.6	0.5	50.8	-2319.41	1271	-9.61044e+006	-1.01259e+007	-3.59041e+007	1.32353e+000	9610440	10125900	35904100	227559
1272	-1.00872e+007	-1.01889e+007	-3.56848e+007	1.14183e+000	10087200	10188900	35684800	194626			98.5	0.5	50.9	-2649.21	1272	-9.72359e+006	-1.01723e+007	-3.59806e+007	1.14183e+000	9723590	10172300	35980600	197275
1273	-1.00764e+007	-1.01825e+007	-3.56695e+007	1.30908e+000	10076400	10182500	35669500	222932			97	0.5	51.2	-2978.9	1273	-9.65326e+006	-1.01519e+007	-3.59676e+007	1.30908e+000	9653260	10151900	35967600	225911
1274	-1.00566e+007	-1.01738e+007	-3.56537e+007	1.58801e+000	10056600	10173800	35653700	270163			99.3	0.5	53.9	-5515.11	1274	-9.79332e+006	-1.02090e+007	-3.60609e+007	1.58801e+000	9793320	10209000	36060900	275678
1275	-1.00735e+007	-1.01817e+007	-3.56689e+007	1.47462e+000	10073500	10181700	35668900	251110			99.9	0.5	52.6	-4374.11	1275	-9.79749e+006	-1.02008e+007	-3.60234e+007	1.47462e+000	9797490	10200800	36023400	255484
1276	-1.00393e+007	-1.01660e+007	-3.56392e+007	1.79935e+000	10039300	10166000	35639200	305839			98.8	0.5	55.2	-7232.1	1276	-9.81100e+006	-1.02231e+007	-3.61006e+007	1.79935e+000	9811000	10223100	36100600	313071
1277	-1.00068e+007	-1.01453e+007	-3.55869e+007	1.99552e+000	10006800	10145300	35586900	338142			96.3	0.5	62.9	-14182.5	1277	-1.04158e+007	-1.04189e+007	-3.62962e+007	1.99552e+000	10415800	10418900	36296200	352324
1278	-9.99861e+006	-1.01453e+007	-3.55950e+007	1.94573e+000	9998610	10145300	35595000	329831			96.8	0.5	61.4	-12659.7	1278	-1.02251e+007	-1.03645e+007	-3.62648e+007	1.94573e+000	10225100	10364500	36264800	342490
1279	-1.00006e+007	-1.01478e+007	-3.56033e+007	1.84262e+000	10000600	10147800	35603300	312497			97.4	0.5	59.8	-10817.5	1279	-1.00646e+007	-1.03159e+007	-3.62263e+007	1.84262e+000	10064600	10315900	36226300	323315
1280	-1.00645e+007	-1.01458e+007	-3.55314e+007	1.84578e+000	10064500	10145800	35531400	311955			97.1	0.5	64.8	-12499.5	1280	-1.04591e+007	-1.07038e+007	-3.61724e+007	1.84578e+000	10459100	10703800	36172400	324454
1281	-1.01255e+007	-1.01426e+007	-3.54573e+007	1.81634e+000	10125500	10142600	35457300	305880			98	0.5	66.6	-11421.3	1281	-1.04811e+007	-1.09478e+007	-3.60186e+007	1.81634e+000	10481100	10947800	36018600	317302
1282	-1.01345e+007	-1.02231e+007	-3.53266e+007	1.73633e+000	10134500	10223100	35326600	290543			98.4	0.5	70.2	-10490.3	1282	-1.05200e+007	-1.13074e+007	-3.58178e+007	1.73633e+000	10520000	11307400	35817800	301033
1283	-1.01532e+007	-1.03136e+007	-3.53126e+007	2.50590e+000	10153200	10313600	35312600	419289			95.9	0.5	72.6	-20462.5	1283	-1.06359e+007	-1.16030e+007	-3.59957e+007	2.50590e+000	10635900	11603000	35995700	439751
1284	-1.01608e+007	-1.02374e+007	-3.54197e+007	1.12950e+000	10160800	10237400	35419700	189983			95.4	0.5	70.1	-9506.13	1284	-1.06318e+007	-1.14358e+007	-3.61464e+007	1.12950e+000	10631800	11435800	36146400	199490
1285	-1.01702e+007	-1.01763e+007	-3.55193e+007	1.49944e+000	10170200	10176300	35519300	253461			94.4	0.5	68.7	-14570.6	1285	-1.06628e+007	-1.13136e+007	-3.63955e+007	1.49944e+000	10662800	11313600	36395500	268032
1286	-1.00834e+007	-1.01713e+007	-3.56168e+007	1.60790e+000	10083400	10171300	35616800	273052			93.3	0.5	67.4	-17431.7	1286	-1.06695e+007	-1.11049e+007	-3.66311e+007	1.60790e+000	10669500	11104900	36631100	290484
1287	-9.97891e+006	-1.01653e+007	-3.56966e+007	1.57717e+000	9978910	10165300	35696600	268796			92.3	0.5	66.2	-18874.8	1287	-1.06605e+007	-1.08467e+007	-3.68529e+007	1.57717e+000	10660500	10846700	36852900	287670
1288	-9.78427e+006	-1.01465e+007	-3.58146e+007	5.68354e-001	9784270	10146500	35814600	97356.1			89.8	0.5	64.9	-8920.66	1288	-1.04101e+007	-1.06854e+007	-3.73910e+007	5.68354e-001	10410100	10685400	37391000	106277
1289	-9.80784e+006	-1.01388e+007	-3.57592e+007	8.85202e-001	9807840	10138800	35759200	151200			90.4	0.5	63.7	-12309	1289	-1.01749e+007	-1.05774e+007	-3.71849e+007	8.85202e-001	10174900	10577400	37184900	163509
1290	-1.00224e+007	-1.01586e+007	-3.56260e+007	1.81839e+000	10022400	10158600	35626000	308816			98.3	0.5	56.7	-8429.57	1290	-9.85735e+006	-1.02454e+007	-3.61456e+007	1.81839e+000	9857350	10245400	36145600	317246
1291	-1.00089e+007	-1.01525e+007	-3.56144e+007	1.80669e+000	10008900	10152500	35614400	306607			97.8	0.5	58.3	-9472.68	1291	-9.94215e+006	-1.02762e+007	-3.61868e+007	1.80669e+000	9942150	10276200	36186800	316079
1292	-9.88760e+006	-9.95681e+006	-3.49359e+007	1.95805e+000	9887600	9956810	34935900	319878			98.6	0.5	85.7	-11378.3	1292	-1.01948e+007	-1.02757e+007	-3.55207e+007	1.95805e+000	10194800	10275700	35520700	331256
1293	-9.80666e+006	-9.91444e+006	-3.48437e+007	1.78542e+000	9806660	9914440	34843700	290017			98.9	0.5	88.4	-9585.23	1293	-9.94771e+006	-1.00889e+007	-3.54156e+007	1.78542e+000	9947710	10088900	35415600	299602
1294	-9.83978e+006	-9.93554e+006	-3.48968e+007	1.68500e+000	9839780	9935540	34896800	274579			98.5	0.5	87.1	-9721.95	1294	-1.00919e+007	-1.01440e+007	-3.54967e+007	1.68500e+000	10091900	10144000	35496700	284301
1295	-9.66268e+006	-9.91762e+006	-3.37038e+007	1.91554e+000	9662680	9917620	33703800	292064			79.3	0.5	101	26176.6	1295	-9.28585e+006	-1.00014e+007	-3.20799e+007	1.91554e+000	9285850	10001400	32079900	265887
1296	-9.66275e+006	-9.95588e+006	-3.36658e+007	1.14408e+000	9662750	9955880	33665800	174116			71.3	0.5	99.8	17226.8	1296	-9.24742e+006	-1.00570e+007	-3.18673e+007	1.14408e+000	9247420	10057000	31867300	156889
1297	-9.66327e+006	-9.91950e+006	-3.37043e+007	9.92763e-001	9663270	9919500	33704300	151374			70.2	0.5	100	14253.3	1297	-9.25761e+006	-9.96266e+006	-3.20032e+007	9.92763e-001	9257610	9962660	32003200	137121
1298	-9.67014e+006	-9.88941e+006	-3.37625e+007	9.09332e-001	9670140	9889410	33762500	139079			69.1	0.5	100	11940.4	1298	-9.29149e+006	-9.88340e+006	-3.22209e+007	9.09332e-001	9291490	9883400	32220900	127139
1299	-9.70134e+006	-9.72010e+006	-3.41547e+007	1.04062e+000	9701340	9720100	34154700	162504			61.5	0.5	99.7	4058.07	1299	-9.25411e+006	-9.51625e+006	-3.37688e+007	1.04062e+000	9254110	9516250	33768800	158446
1300	-9.68344e+006	-9.73081e+006	-3.42164e+007	1.06881e+000	9683440	9730810	34216400	167467			60.6	0.5	99.1	2710.3	1300	-9.17183e+006	-9.55116e+006	-3.39938e+007	1.06881e+000	9171830	9551160	33993800	164756
1301	-9.98696e+006	-1.01462e+007	-3.56105e+007	1.39755e+000	9986960	10146200	35610500	237086			53.3	0.5	60.3	-8438.52	1301	-1.00129e+007	-1.03105e+007	-3.62560e+007	1.39755e+000	10012900	10310500	36256000	245524
1302	-1.00921e+007	-1.01902e+007	-3.56854e+007	9.91437e-001	10092100	10190200	35685400	169003			97.7	0.5	50.3	-1967.42	1302	-9.69705e+006	-1.01581e+007	-3.59490e+007	9.91437e-001	9697050	10158100	35949000	170970
1303	-1.00800e+007	-1.01833e+007	-3.51435e+007	1.83449e+000	10080000	10183300	35143500	303816			83.9	0.5	53.7	22789	1303	-9.63624e+006	-9.69577e+006	-3.38176e+007	1.83449e+000	9636240	9695770	33817600	281027
1304	-1.00710e+007	-1.02523e+007	-3.50378e+007	1.48624e+000	10071000	10252300	35037800	244848			82.5	0.5	53.1	22391.2	1304	-9.58592e+006	-9.92786e+006	-3.33798e+007	1.48624e+000	9585920	9927860	33379800	222457
1305	-1.00670e+007	-1.03191e+007	-3.49545e+007	1.32055e+000	10067000	10319100	34954500	216673			81.1	0.5	52.6	22139.4	1305	-9.56207e+006	-1.01387e+007	-3.30715e+007	1.32055e+000	9562070	10138700	33071500	194534
1306	-1.00644e+007	-1.03777e+007	-3.48854e+007	1.20431e+000	10064400	10377700	34885400	196944			79.7	0.5	52.3	21610.9	1306	-9.54767e+006	-1.03110e+007	-3.28404e+007	1.20431e+000	9547670	10311000	32840400	175333
1307	-9.59858e+006	-9.82489e+006	-3.46857e+007	1.62024e+000	9598580	9824890	34685700	260490			59	0.5	92.1	-10722.9	1307	-8.87393e+006	-9.84519e+006	-3.54934e+007	1.62024e+000	8873930	9845190	35493400	271213
1308	-9.85229e+006	-9.96779e+006	-3.50161e+007	2.18025e+000	9852290	9967790	35016100	357668			96	0.5	85.4	-16107.8	1308	-1.02377e+007	-1.02469e+007	-3.57712e+007	2.18025e+000	10237700	10246900	35771200	373776
1309	-9.93174e+006	-9.99698e+006	-3.50559e+007	2.18100e+000	9931740	9996980	35055900	358786			96.2	0.5	83.9	-16279.2	1309	-1.03196e+007	-1.05168e+007	-3.57895e+007	2.18100e+000	10319600	10516800	35789500	375066
1310	-1.00184e+007	-1.00246e+007	-3.50822e+007	1.98841e+000	10018400	10024600	35082200	327789			96.5	0.5	82.3	-14661.6	1310	-1.03828e+007	-1.07880e+007	-3.57766e+007	1.98841e+000	10382800	10788000	35776600	342451
1311	-1.00502e+007	-1.01030e+007	-3.51022e+007	1.85002e+000	10050200	10103000	35102200	305506			96.8	0.5	80.6	-13366.6	1311	-1.04366e+007	-1.10310e+007	-3.57535e+007	1.85002e+000	10436600	11031000	35753500	318873
1312	-1.00652e+007	-1.01770e+007	-3.50893e+007	1.26952e+000	10065200	10177000	35089300	209615			98.5	0.5	78.7	-7727.4	1312	-1.04438e+007	-1.12174e+007	-3.55965e+007	1.26952e+000	10443800	11217400	35596500	217342
1313	-1.00893e+007	-1.02398e+007	-3.51250e+007	1.23651e+000	10089300	10239800	35125000	204664			97.9	0.5	77.8	-8185.39	1313	-1.05094e+007	-1.14171e+007	-3.56647e+007	1.23651e+000	10509400	11417100	35664700	212850
1314	-1.00754e+007	-1.01894e+007	-3.51189e+007	1.83208e+000	10075400	10189400	35118900	303022			97.2	0.5	79	-12716.3	1314	-1.04858e+007	-1.12747e+007	-3.57109e+007	1.83208e+000	10485800	11274700	35710900	315738
1315	-1.00487e+007	-1.04567e+007	-3.47425e+007	1.51902e+000	10048700	10456700	34742500	246621			73.7	0.5	52.3	30418.9	1315	-9.49148e+006	-1.05023e+007	-3.24194e+007	1.51902e+000	9491480	10502300	32419400	216202
1316	-1.00400e+007	-1.04240e+007	-3.47395e+007	1.80833e+000	10040000	10424000	34739500	293463			71.9	0.5	53.1	35941.3	1316	-9.46849e+006	-1.03771e+007	-3.24507e+007	1.80833e+000	9468490	10377100	32450700	257522
1317	-1.00298e+007	-1.04663e+007	-3.46556e+007	1.64024e+000	10029800	10466300	34655600	265047			73.6	0.5	53.2	34407.2	1317	-9.43631e+006	-1.04794e+007	-3.22168e+007	1.64024e+000	9436310	10479400	32216800	230640
1318	-9.70443e+006	-9.85517e+006	-3.47037e+007	2.15437e+000	9704430	9855170	34703700	346974			97.7	0.5	92.4	-10253.2	1318	-9.47154e+006	-9.93371e+006	-3.52575e+007	2.15437e+000	9471540	9933710	35257500	357228
1319	-9.69321e+006	-9.83616e+006	-3.46372e+007	1.81803e+000	9693210	9836160	34637200	291696			98.1	0.5	93.8	-7520.01	1319	-9.41145e+006	-9.88768e+006	-3.51295e+007	1.81803e+000	9411450	9887680	35129500	299216
1320	-9.68455e+006	-9.81907e+006	-3.45760e+007	1.56698e+000	9684550	9819070	34576000	250541			98.4	0.5	95.1	-5709.16	1320	-9.37594e+006	-9.85173e+006	-3.50181e+007	1.56698e+000	9375940	9851730	35018100	256250
1321	-9.67685e+006	-9.80559e+006	-3.45286e+007	1.09063e+000	9676850	9805590	34528600	173906			98.7	0.5	96.2	-3438.19	1321	-9.34212e+006	-9.81950e+006	-3.49202e+007	1.09063e+000	9342120	9819500	34920200	177344
1322	-9.67397e+006	-9.79482e+006	-3.44875e+007	7.97325e-001	9673970	9794820	34487500	126842			98.9	0.5	97.2	-2242.95	1322	-9.34075e+006	-9.80002e+006	-3.48419e+007	7.97325e-001	9340750	9800020	34841900	129085
1323	-9.66999e+006	-9.78541e+006	-3.44530e+007	7.68296e-001	9669990	9785410	34453000	121984			98.8	0.5	98	-1911	1323	-9.32802e+006	-9.77997e+006	-3.47727e+007	7.68296e-001	9328020	9779970	34772700	123895
1324	-9.57658e+006	-9.83157e+006	-3.47351e+007	1.97643e+000	9576580	9831570	34735100	318585			90	0.5	91.2	-12514.7	1324	-8.71597e+006	-9.81375e+006	-3.55229e+007	1.97643e+000	8715970	9813750	35522900	331099
1325	-9.57346e+006	-9.80455e+006	-3.46277e+007	1.90126e+000	9573460	9804550	34627700	304627			88.5	0.5	91.7	-6189.68	1325	-8.44911e+006	-9.64678e+006	-3.51073e+007	1.90126e+000	8449110	9646780	35107300	310816
1326	-9.61717e+006	-9.78188e+006	-3.44914e+007	1.90073e+000	9617170	9781880	34491400	302318			87	0.5	92.4	2738.76	1326	-8.55262e+006	-9.51125e+006	-3.44499e+007	1.90073e+000	8552620	9511250	34449900	299579
1327	-1.01586e+007	-1.02417e+007	-3.54064e+007	1.69302e+000	10158600	10241700	35406400	284571			54.2	0.5	70.2	-13940.1	1327	-1.06098e+007	-1.13662e+007	-3.61260e+007	1.69302e+000	10609800	11366200	36126000	298512
1328	-1.01563e+007	-1.02971e+007	-3.53417e+007	1.78355e+000	10156300	10297100	35341700	298860			54.1	0.5	71.9	-14730.1	1328	-1.06308e+007	-1.15336e+007	-3.60442e+007	1.78355e+000	10630800	11533600	36044200	313590
1329	-1.01443e+007	-1.03194e+007	-3.52702e+007	1.89778e+000	10144300	10319400	35270200	316819			54	0.5	73.6	-15465.9	1329	-1.06267e+007	-1.16097e+007	-3.59518e+007	1.89778e+000	10626700	11609700	35951800	332284
1330	-9.64718e+006	-9.77046e+006	-3.44147e+007	1.93220e+000	9647180	9770460	34414700	306068			56	0.5	97.7	-4275.62	1330	-9.11949e+006	-9.71734e+006	-3.47253e+007	1.93220e+000	9119490	9717340	34725300	310344
1331	-9.64891e+006	-9.77768e+006	-3.44425e+007	2.11663e+000	9648910	9777680	34442500	335811			54.9	0.5	97.5	-5718.48	1331	-9.16201e+006	-9.74660e+006	-3.48024e+007	2.11663e+000	9162010	9746600	34802400	341530
1332	-9.74567e+006	-9.89463e+006	-3.48237e+007	1.70355e+000	9745670	9894630	34823700	276289			52.8	0.5	89.6	-10566.1	1332	-9.79283e+006	-1.00713e+007	-3.54988e+007	1.70355e+000	9792830	10071300	35498800	286855
1333	-9.71553e+006	-9.86996e+006	-3.47530e+007	1.95216e+000	9715530	9869960	34753000	315298			52.7	0.5	91.1	-11182	1333	-9.62095e+006	-1.00040e+007	-3.53952e+007	1.95216e+000	9620950	10004000	35395200	326480
1334	-9.69574e+006	-9.84701e+006	-3.46790e+007	1.97282e+000	9695740	9847010	34679000	317277			52.5	0.5	92.8	-10089	1334	-9.49128e+006	-9.94124e+006	-3.52686e+007	1.97282e+000	9491280	9941240	35268600	327366
1335	-9.68352e+006	-9.82667e+006	-3.46081e+007	1.90010e+000	9683520	9826670	34608100	304347			52.2	0.5	94.3	-8434.81	1335	-9.40862e+006	-9.88788e+006	-3.51332e+007	1.90010e+000	9408620	9887880	35133200	312781
1336	-9.65949e+006	-9.79012e+006	-3.44828e+007	2.41418e+000	9659490	9790120	34482800	383916			53.8	0.5	96.8	-7976.41	1336	-9.24426e+006	-9.79081e+006	-3.49008e+007	2.41418e+000	9244260	9790810	34900800	391893
1337	-1.00744e+007	-1.01430e+007	-3.55100e+007	1.37189e+000	10074400	10143000	35510000	231610			89.9	0.5	52.1	1642.58	1337	-9.40061e+006	-9.96670e+006	-3.54633e+007	1.37189e+000	9400610	9966700	35463300	229967
1338	-1.01091e+007	-1.01100e+007	-3.53360e+007	1.13100e+000	10109100	10110000	35336000	189188			86.5	0.5	52.9	7724.32	1338	-9.46138e+006	-9.78656e+006	-3.46663e+007	1.13100e+000	9461380	9786560	34666300	181463
1339	-1.00837e+007	-1.01329e+007	-3.54595e+007	1.48806e+000	10083700	10132900	35459500	250549			88.7	0.5	52.4	4093.22	1339	-9.40647e+006	-9.91448e+006	-3.52440e+007	1.48806e+000	9406470	9914480	35244000	246456
1340	-1.00971e+007	-1.01223e+007	-3.54027e+007	1.45351e+000	10097100	10122300	35402700	243999			87.6	0.5	52.6	6773.4	1340	-9.43706e+006	-9.85624e+006	-3.49754e+007	1.45351e+000	9437060	9856240	34975400	237226
1341	-9.94371e+006	-1.01725e+007	-3.57614e+007	1.47275e+000	9943710	10172500	35761400	251821			91.1	0.5	66.4	-20560.9	1341	-1.07311e+007	-1.08720e+007	-3.71162e+007	1.47275e+000	10731100	10872000	37116200	272381
1342	-9.85568e+006	-1.01665e+007	-3.58248e+007	1.18340e+000	9855680	10166500	35824800	202919			90	0.5	66.2	-18675.1	1342	-1.07426e+007	-1.07625e+007	-3.73738e+007	1.18340e+000	10742600	10762500	37373800	221594
1343	-1.00771e+007	-1.01591e+007	-3.55732e+007	1.54899e+000	10077100	10159100	35573200	262414			55.4	0.5	66.6	-13975	1343	-1.05605e+007	-1.08584e+007	-3.64322e+007	1.54899e+000	10560500	10858400	36432200	276389
1344	-9.91353e+006	-1.01426e+007	-3.56691e+007	1.69877e+000	9913530	10142600	35669100	288956			57	0.5	63	-15983.3	1344	-1.01716e+007	-1.04435e+007	-3.66409e+007	1.69877e+000	10171600	10443500	36640900	304939
1345	-9.97293e+006	-1.01192e+007	-3.55143e+007	2.61143e+000	9972930	10119200	35514300	440656			60.2	0.5	55.4	-4120.75	1345	-9.05270e+006	-9.96187e+006	-3.57915e+007	2.61143e+000	9052700	9961870	35791500	444777
1346	-1.00108e+007	-1.01073e+007	-3.54277e+007	2.34501e+000	10010800	10107300	35427700	393943			62	0.5	54.9	5282.63	1346	-9.08709e+006	-9.84813e+006	-3.52922e+007	2.34501e+000	9087090	9848130	35292200	388660
1347	-1.00648e+007	-1.01581e+007	-3.51067e+007	2.11786e+000	10064800	10158100	35106700	349970			66.1	0.5	54.1	29950.8	1347	-9.55851e+006	-9.60491e+006	-3.35907e+007	2.11786e+000	9558510	9604910	33590700	320019
1348	-1.00500e+007	-1.02316e+007	-3.49727e+007	2.36062e+000	10050000	10231600	34972700	387443			67.7	0.5	54.3	38006.4	1348	-9.51718e+006	-9.82349e+006	-3.32032e+007	2.36062e+000	9517180	9823490	33203200	349437
1349	-1.00388e+007	-1.01448e+007	-3.55531e+007	1.94628e+000	10038800	10144800	35553100	329268			97.5	0.5	63.3	-12393	1349	-1.04109e+007	-1.05033e+007	-3.61760e+007	1.94628e+000	10410900	10503300	36176000	341661
1350	-1.00257e+007	-1.01458e+007	-3.55702e+007	1.91928e+000	10025700	10145800	35570200	324971			98	0.5	61.7	-11381.4	1350	-1.03201e+007	-1.03645e+007	-3.61697e+007	1.91928e+000	10320100	10364500	36169700	336353
1351	-1.00212e+007	-1.01485e+007	-3.55857e+007	1.87180e+000	10021200	10148500	35585700	317189			98.4	0.5	60.2	-10204.9	1351	-1.01625e+007	-1.03222e+007	-3.61543e+007	1.87180e+000	10162500	10322200	36154300	327394
1352	-9.65595e+006	-9.95598e+006	-3.36379e+007	9.72912e-001	9655950	9955980	33637900	147831			72.7	0.5	101	14701.4	1352	-9.24741e+006	-1.01003e+007	-3.18239e+007	9.72912e-001	9247410	10100300	31823900	133129
1353	-9.67027e+006	-9.86022e+006	-3.37922e+007	9.18105e-001	9670270	9860220	33792200	140626			68.4	0.5	101	10970.7	1353	-9.32434e+006	-9.84276e+006	-3.23959e+007	9.18105e-001	9324340	9842760	32395900	129655
1354	-9.70713e+006	-9.71473e+006	-3.40883e+007	9.68338e-001	9707130	9714730	34088300	150664			61.9	0.5	101	4573.56	1354	-9.35794e+006	-9.49936e+006	-3.35960e+007	9.68338e-001	9357940	9499360	33596000	146091
1355	-9.66697e+006	-9.73934e+006	-3.42677e+007	1.20695e+000	9666970	9739340	34267700	189636			59.1	0.5	99.2	1091.26	1355	-9.14309e+006	-9.60211e+006	-3.42308e+007	1.20695e+000	9143090	9602110	34230800	188545
1356	-9.80456e+006	-9.91907e+006	-3.48647e+007	1.61033e+000	9804560	9919070	34864700	261877			51.8	0.5	88.1	-9658.9	1356	-1.00437e+007	-1.01311e+007	-3.54919e+007	1.61033e+000	10043700	10131100	35491900	271536
1357	-1.01226e+007	-1.03044e+007	-3.51968e+007	2.05025e+000	10122600	10304400	35196800	340862			53.9	0.5	76.4	-16624.1	1357	-1.06073e+007	-1.16088e+007	-3.58730e+007	2.05025e+000	10607300	11608800	35873000	357486
1358	-1.00986e+007	-1.02551e+007	-3.51478e+007	1.64643e+000	10098600	10255100	35147800	272887			52.7	0.5	77.1	-11641	1358	-1.05385e+007	-1.14717e+007	-3.57290e+007	1.64643e+000	10538500	11471700	35729000	284528
1359	-9.99827e+006	-1.01533e+007	-3.56282e+007	1.72209e+000	9998270	10153300	35628200	292447			53	0.5	57.8	-8743.59	1359	-9.79493e+006	-1.02433e+007	-3.61993e+007	1.72209e+000	9794930	10243300	36199300	301190
1360	-1.00006e+007	-1.01498e+007	-3.56117e+007	1.51253e+000	10000600	10149800	35611700	256633			52.5	0.5	59.1	-7967.17	1360	-9.93137e+006	-1.02737e+007	-3.61870e+007	1.51253e+000	9931370	10273700	36187000	264600
1361	-1.00238e+007	-1.01459e+007	-3.55724e+007	1.35916e+000	10023800	10145900	35572400	230157			51.9	0.5	61.6	-7658.3	1361	-1.02266e+007	-1.03375e+007	-3.61526e+007	1.35916e+000	10226600	10337500	36152600	237815
1362	-1.01213e+007	-1.02052e+007	-3.57172e+007	8.09251e-001	10121300	10205200	35717200	138214			98.9	0.5	48.5	-1076.5	1362	-9.76676e+006	-1.01646e+007	-3.59058e+007	8.09251e-001	9766760	10164600	35905800	139290
1363	-1.01135e+007	-1.02000e+007	-3.57039e+007	8.27614e-001	10113500	10200000	35703900	141241			98	0.5	49	-1141	1363	-9.73256e+006	-1.01550e+007	-3.59009e+007	8.27614e-001	9732560	10155000	35900900	142382
1364	-1.00921e+007	-1.01873e+007	-3.56734e+007	1.16281e+000	10092100	10187300	35673400	198087			96.4	0.5	50.2	-1924.23	1364	-9.65606e+006	-1.01377e+007	-3.59066e+007	1.16281e+000	9656060	10137700	35906600	200011
1365	-1.00996e+007	-1.01476e+007	-3.52594e+007	1.29321e+000	10099600	10147600	35259400	215478			85.4	0.5	52.9	12068.9	1365	-9.59310e+006	-9.72830e+006	-3.42965e+007	1.29321e+000	9593100	9728300	34296500	203409
1366	-1.00261e+007	-1.00441e+007	-3.50627e+007	2.43710e+000	10026100	10044100	35062700	401402			52.9	0.5	81.9	-17237.3	1366	-1.04018e+007	-1.09374e+007	-3.57050e+007	2.43710e+000	10401800	10937400	35705000	418639
1367	-1.00426e+007	-1.00561e+007	-3.51182e+007	2.17027e+000	10042600	10056100	35118200	358579			54.2	0.5	81.6	-17976.2	1367	-1.04645e+007	-1.10189e+007	-3.58794e+007	2.17027e+000	10464500	11018900	35879400	376555
1368	-9.57612e+006	-9.81662e+006	-3.46744e+007	1.65504e+000	9576120	9816620	34674400	265875			60.7	0.5	91.6	-11588.3	1368	-8.63054e+006	-9.79805e+006	-3.55441e+007	1.65504e+000	8630540	9798050	35544100	277463
1369	-9.60427e+006	-9.86107e+006	-3.48279e+007	1.77690e+000	9604270	9861070	34827900	287963			58.3	0.5	90.3	-15107.4	1369	-9.18979e+006	-9.99833e+006	-3.58034e+007	1.77690e+000	9189790	9998330	35803400	303071
1370	-9.75536e+006	-9.94368e+006	-3.50145e+007	2.31983e+000	9755360	9943680	35014500	380268			94.3	0.5	86.7	-19041.1	1370	-9.91572e+006	-1.01967e+007	-3.58880e+007	2.31983e+000	9915720	10196700	35888000	399309
1371	-9.79191e+006	-1.01231e+007	-3.57110e+007	1.50031e+000	9791910	10123100	35711000	255568			90.4	0.5	62.6	-19281.5	1371	-9.93786e+006	-1.04878e+007	-3.70557e+007	1.50031e+000	9937860	10487800	37055700	274849
1372	-9.82600e+006	-1.01018e+007	-3.55899e+007	1.39266e+000	9826000	10101800	35589900	235727			89.1	0.5	59.6	-15668.9	1372	-9.15205e+006	-1.02478e+007	-3.68606e+007	1.39266e+000	9152050	10247800	36860600	251396
1373	-1.00489e+007	-1.03583e+007	-3.48413e+007	1.92011e+000	10048900	10358300	34841300	313189			70.1	0.5	53.1	35421.7	1373	-9.50024e+006	-1.02100e+007	-3.27474e+007	1.92011e+000	9500240	10210000	32747400	277767
1374	-1.00355e+007	-1.03375e+007	-3.48075e+007	1.99835e+000	10035500	10337500	34807500	325288			69.7	0.5	54.1	37503.2	1374	-9.45891e+006	-1.01007e+007	-3.26879e+007	1.99835e+000	9458910	10100700	32687900	287785
1375	-1.00194e+007	-1.04208e+007	-3.46584e+007	1.85437e+000	10019400	10420800	34658400	299580			71.6	0.5	54.1	38611.2	1375	-9.40639e+006	-1.03138e+007	-3.22601e+007	1.85437e+000	9406390	10313800	32260100	260969
1376	-1.00040e+007	-1.04967e+007	-3.45195e+007	1.60430e+000	10004000	10496700	34519500	257359			75.4	0.5	54.3	36187.3	1376	-9.35732e+006	-1.04934e+007	-3.18800e+007	1.60430e+000	9357320	10493400	31880000	221172
1377	-1.00777e+007	-1.00843e+007	-3.52666e+007	2.48265e+000	10077700	10084300	35266600	413612			64.4	0.5	55.2	22084.1	1377	-9.32174e+006	-9.68163e+006	-3.43771e+007	2.48265e+000	9321740	9681630	34377100	391528
1378	-1.01719e+007	-1.01818e+007	-3.55713e+007	1.55997e+000	10171900	10181800	35571300	264430			93.3	0.5	68.9	-17355.6	1378	-1.07218e+007	-1.13622e+007	-3.65876e+007	1.55997e+000	10721800	11362200	36587600	281786
1379	-1.00999e+007	-1.01577e+007	-3.55448e+007	1.30567e+000	10099900	10157700	35544800	220889			90.7	0.5	50.8	1781.16	1379	-9.51166e+006	-9.99563e+006	-3.54705e+007	1.30567e+000	9511660	9995630	35470500	219108
1380	-9.65766e+006	-9.76146e+006	-3.43675e+007	7.68192e-001	9657660	9761460	34367500	121371			97.4	0.5	99.8	-1214.88	1380	-9.27558e+006	-9.72290e+006	-3.45919e+007	7.68192e-001	9275580	9722900	34591900	122586
1381	-9.66095e+006	-9.76545e+006	-3.43805e+007	6.95199e-001	9660950	9765450	34380500	109922			98.3	0.5	99.7	-1249.02	1381	-9.30352e+006	-9.73806e+006	-3.46259e+007	6.95199e-001	9303520	9738060	34625900	111171
1382	-9.66671e+006	-9.77312e+006	-3.44060e+007	7.74275e-001	9666710	9773120	34406000	122606			99.1	0.5	99.2	-1622	1382	-9.33142e+006	-9.75855e+006	-3.46818e+007	7.74275e-001	9331420	9758550	34681800	124228
1383	-9.58640e+006	-9.87156e+006	-3.48887e+007	1.95395e+000	9586400	9871560	34888700	317690			91	0.5	89.4	-16556.8	1383	-9.10104e+006	-9.99201e+006	-3.58663e+007	1.95395e+000	9101040	9992010	35866300	334246
1384	-9.70633e+006	-9.73082e+006	-3.41935e+007	2.33477e+000	9706330	9730820	34193500	365414			84.6	0.5	93.3	21909.2	1384	-8.88553e+006	-9.29217e+006	-3.32216e+007	2.33477e+000	8885530	9292170	33221600	343505
1385	-9.70922e+006	-9.80247e+006	-3.40091e+007	1.66107e+000	9709220	9802470	34009100	257464			82.9	0.5	93.6	22657.6	1385	-9.19517e+006	-9.20656e+006	-3.25041e+007	1.66107e+000	9195170	9206560	32504100	234806
1386	-9.67146e+006	-9.88347e+006	-3.37738e+007	1.78358e+000	9671460	9883470	33773800	272955			81.5	0.5	93.6	31388.8	1386	-9.06438e+006	-9.41399e+006	-3.17622e+007	1.78358e+000	9064380	9413990	31762200	241567
1387	-9.97207e+006	-1.01522e+007	-3.56498e+007	1.47869e+000	9972070	10152200	35649800	251360			56.5	0.5	64.8	-14204.7	1387	-1.04891e+007	-1.05132e+007	-3.66083e+007	1.47869e+000	10489100	10513200	36608300	265565
1388	-1.01616e+007	-1.01665e+007	-3.55187e+007	1.58197e+000	10161600	10166500	35518700	267374			55.3	0.5	68.4	-14557	1388	-1.06154e+007	-1.11511e+007	-3.63641e+007	1.58197e+000	10615400	11151100	36364100	281931
1389	-9.99626e+006	-1.01551e+007	-3.56378e+007	2.37610e+000	9996260	10155100	35637800	403716			54.3	0.5	55.7	-10239.5	1389	-9.54990e+006	-1.01725e+007	-3.61552e+007	2.37610e+000	9549900	10172500	36155200	413955
1390	-1.00317e+007	-1.01640e+007	-3.56383e+007	1.43126e+000	10031700	10164000	35638300	243249			51.2	0.5	55.8	-5599.31	1390	-9.80189e+006	-1.02178e+007	-3.60884e+007	1.43126e+000	9801890	10217800	36088400	248848
1391	-1.00320e+007	-1.01590e+007	-3.56178e+007	1.48235e+000	10032000	10159000	35617800	251652			50.6	0.5	57	-6010.07	1391	-9.89039e+006	-1.02356e+007	-3.60726e+007	1.48235e+000	9890390	10235600	36072600	257662
1392	-9.65381e+006	-9.75034e+006	-3.43258e+007	1.66448e+000	9653810	9750340	34325800	262357			57.4	0.5	98.9	-963.79	1392	-9.12656e+006	-9.65300e+006	-3.44553e+007	1.66448e+000	9126560	9653000	34455300	263320
1393	-1.00902e+007	-1.01424e+007	-3.54920e+007	1.82778e+000	10090200	10142400	35492000	308309			98.3	0.5	65.1	-10968.5	1393	-1.04415e+007	-1.07582e+007	-3.60462e+007	1.82778e+000	10441500	10758200	36046200	319277
1394	-9.65492e+006	-9.75078e+006	-3.43265e+007	9.85540e-001	9654920	9750780	34326500	155349			96.7	0.5	101	-1050.23	1394	-9.26526e+006	-9.69653e+006	-3.44945e+007	9.85540e-001	9265260	9696530	34494500	156399
1395	-9.65393e+006	-9.95885e+006	-3.36268e+007	1.42684e+000	9653930	9958850	33626800	216671			74.3	0.5	101	21456.9	1395	-9.25401e+006	-1.01358e+007	-3.18154e+007	1.42684e+000	9254010	10135800	31815400	195214
1396	-9.86811e+006	-9.94368e+006	-3.49017e+007	1.60021e+000	9868110	9943680	34901700	260887			51	0.5	86.4	-9196.92	1396	-1.01860e+007	-1.02837e+007	-3.54764e+007	1.60021e+000	10186000	10283700	35476400	270084
1397	-1.00974e+007	-1.02538e+007	-3.51443e+007	1.34839e+000	10097400	10253800	35144300	223443			51.7	0.5	76	-8390.28	1397	-1.05075e+007	-1.14347e+007	-3.56394e+007	1.34839e+000	10507500	11434700	35639400	231833
1398	-1.00171e+007	-1.01544e+007	-3.56138e+007	1.47540e+000	10017100	10154400	35613800	250391			51.6	0.5	58	-6975.84	1398	-9.90924e+006	-1.02558e+007	-3.61364e+007	1.47540e+000	9909240	10255800	36136400	257367
1399	-1.00582e+007	-1.01427e+007	-3.55251e+007	1.29862e+000	10058200	10142700	35525100	219394			50.7	0.5	62.8	-6746.65	1399	-1.03551e+007	-1.04132e+007	-3.60380e+007	1.29862e+000	10355100	10413200	36038000	226141
1400	-1.00051e+007	-1.01398e+007	-3.55662e+007	2.58628e+000	10005100	10139800	35566200	437748			58.5	0.5	54.2	-4956.5	1400	-9.26418e+006	-1.00307e+007	-3.58613e+007	2.58628e+000	9264180	10030700	35861300	442704
1401	-1.00005e+007	-1.01484e+007	-3.56062e+007	2.92310e+000	10000500	10148400	35606200	495818			56.7	0.5	54.4	-8878.77	1401	-9.36114e+006	-1.00908e+007	-3.60098e+007	2.92310e+000	9361140	10090800	36009800	504696
1402	-1.00623e+007	-1.04570e+007	-3.47976e+007	1.33964e+000	10062300	10457000	34797600	218161			75.4	0.5	51.6	25960.6	1402	-9.53144e+006	-1.05346e+007	-3.25504e+007	1.33964e+000	9531440	10534600	32550400	192200
1403	-1.00570e+007	-1.04231e+007	-3.48099e+007	1.60013e+000	10057000	10423100	34809900	260685			72.1	0.5	52.1	30578.5	1403	-9.51856e+006	-1.04227e+007	-3.26097e+007	1.60013e+000	9518560	10422700	32609700	230106
1404	-1.01288e+007	-1.02097e+007	-3.57281e+007	7.16642e-001	10128800	10209700	35728100	122476			99.8	0.5	48.2	-964.018	1404	-9.79897e+006	-1.01748e+007	-3.59153e+007	7.16642e-001	9798970	10174800	35915300	123440
1405	-1.01381e+007	-1.02147e+007	-3.57394e+007	7.85181e-001	10138100	10214700	35739400	134280			99.5	0.5	47.4	-832.118	1405	-9.80221e+006	-1.01710e+007	-3.58967e+007	7.85181e-001	9802210	10171000	35896700	135113
1406	-1.01331e+007	-1.02100e+007	-3.57252e+007	8.28735e-001	10133100	10210000	35725200	141615			98.6	0.5	47.8	-807.841	1406	-9.77510e+006	-1.01593e+007	-3.58761e+007	8.28735e-001	9775100	10159300	35876100	142423
1407	-1.01042e+007	-1.01878e+007	-3.56632e+007	1.12674e+000	10104200	10187800	35663200	191853			95.2	0.5	49.5	-992.104	1407	-9.63952e+006	-1.01116e+007	-3.58168e+007	1.12674e+000	9639520	10111600	35816800	192845
1408	-1.00485e+007	-1.01668e+007	-3.56332e+007	1.74862e+000	10048500	10166800	35633200	297139			99.9	0.5	55.6	-6820.23	1408	-9.89161e+006	-1.02361e+007	-3.60733e+007	1.74862e+000	9891610	10236100	36073300	303959
1409	-1.00628e+007	-1.01742e+007	-3.56489e+007	1.64363e+000	10062800	10174200	35648900	279565			100	0.5	54.2	-5597.58	1409	-9.86269e+006	-1.02212e+007	-3.60413e+007	1.64363e+000	9862690	10221200	36041300	285163
1410	-1.00788e+007	-1.01824e+007	-3.56667e+007	1.49956e+000	10078800	10182400	35666700	255336			101	0.5	52.9	-4415.85	1410	-9.85481e+006	-1.02122e+007	-3.60126e+007	1.49956e+000	9854810	10212200	36012600	259752
1411	-1.00948e+007	-1.01909e+007	-3.56854e+007	1.43934e+000	10094800	10190900	35685400	245359			102	0.5	51.6	-3601.82	1411	-9.85640e+006	-1.02060e+007	-3.59856e+007	1.43934e+000	9856400	10206000	35985600	248960
1412	-1.01355e+007	-1.01804e+007	-3.53735e+007	1.78414e+000	10135500	10180400	35373500	299211			98.8	0.5	68.6	-10334.9	1412	-1.04900e+007	-1.11443e+007	-3.58584e+007	1.78414e+000	10490000	11144300	35858400	309546
1413	-1.01366e+007	-1.01427e+007	-3.54157e+007	1.86295e+000	10136600	10142700	35415700	313059			99.1	0.5	67	-10358	1413	-1.04570e+007	-1.09700e+007	-3.58978e+007	1.86295e+000	10457000	10970000	35897800	323417
1414	-1.01154e+007	-1.02699e+007	-3.52016e+007	1.74507e+000	10115400	10269900	35201600	290123			98.3	0.5	74.1	-10676.1	1414	-1.05234e+007	-1.14557e+007	-3.56834e+007	1.74507e+000	10523400	11455700	35683400	300799
1415	-1.01212e+007	-1.02502e+007	-3.52452e+007	1.82531e+000	10121200	10250200	35245200	304141			98.9	0.5	72.3	-10412.8	1415	-1.05081e+007	-1.13854e+007	-3.56910e+007	1.82531e+000	10508100	11385400	35691000	314553
1416	-1.01251e+007	-1.02209e+007	-3.52904e+007	1.83369e+000	10125100	10220900	35290400	306223			99.4	0.5	70.6	-9876.83	1416	-1.04877e+007	-1.12779e+007	-3.57154e+007	1.83369e+000	10487700	11277900	35715400	316100
1417	-1.00808e+007	-1.02228e+007	-3.51076e+007	1.34737e+000	10080800	10222800	35107600	222771			98.7	0.5	77.4	-7815.19	1417	-1.04672e+007	-1.13408e+007	-3.55688e+007	1.34737e+000	10467200	11340800	35568800	230586
1418	-1.00505e+007	-1.01454e+007	-3.50611e+007	1.56433e+000	10050500	10145400	35061100	257829			99.3	0.5	79.2	-8562.17	1418	-1.03968e+007	-1.11060e+007	-3.55157e+007	1.56433e+000	10396800	11106000	35515700	266391
1419	-1.00221e+007	-1.00728e+007	-3.50174e+007	1.89711e+000	10022100	10072800	35017400	311752			99.6	0.5	81.1	-10107.4	1419	-1.03340e+007	-1.08824e+007	-3.54827e+007	1.89711e+000	10334000	10882400	35482700	321860
1420	-9.95366e+006	-9.97326e+006	-3.49371e+007	1.84994e+000	9953660	9973260	34937100	302385			100	0.5	84.4	-9560.17	1420	-1.02235e+007	-1.04824e+007	-3.54308e+007	1.84994e+000	10223500	10482400	35430800	311945
1421	-9.99493e+006	-1.00116e+007	-3.49677e+007	1.76471e+000	9994930	10011600	34967700	289067			100	0.5	82.9	-8895.59	1421	-1.02690e+007	-1.06730e+007	-3.54264e+007	1.76471e+000	10269000	10673000	35426400	297963
1422	-9.65455e+006	-9.73995e+006	-3.42826e+007	1.13953e+000	9654550	9739950	34282600	179177			95.8	0.5	101	-555.844	1422	-9.26454e+006	-9.66986e+006	-3.43862e+007	1.13953e+000	9264540	9669860	34386200	179733
1423	-9.66161e+006	-9.72896e+006	-3.42307e+007	1.14261e+000	9661610	9728960	34230700	179145			93.2	0.5	102	980.403	1423	-9.24764e+006	-9.61674e+006	-3.41860e+007	1.14261e+000	9247640	9616740	34186000	178165
1424	-9.65707e+006	-9.73014e+006	-3.42400e+007	1.28934e+000	9657070	9730140	34240000	202250			94.6	0.5	102	324.534	1424	-9.26620e+006	-9.63960e+006	-3.42608e+007	1.28934e+000	9266200	9639600	34260800	201926
1425	-9.69612e+006	-9.71241e+006	-3.41285e+007	2.44286e+000	9696120	9712410	34128500	380898			89.2	0.5	101	9319.4	1425	-9.31292e+006	-9.52456e+006	-3.37440e+007	2.44286e+000	9312920	9524560	33744000	371579
1426	-9.66883e+006	-9.72321e+006	-3.41999e+007	1.56222e+000	9668830	9723210	34199900	244522			91.8	0.5	101	2701.01	1426	-9.24994e+006	-9.58583e+006	-3.40574e+007	1.56222e+000	9249940	9585830	34057400	241821
1427	-9.66497e+006	-9.72116e+006	-3.41954e+007	1.32322e+000	9664970	9721160	34195400	207054			93	0.5	102	1596.58	1427	-9.28138e+006	-9.60583e+006	-3.41077e+007	1.32322e+000	9281380	9605830	34107700	205458
1428	-9.69752e+006	-9.73521e+006	-3.40286e+007	2.19603e+000	9697520	9735210	34028600	340580			87.1	0.5	102	13361.5	1428	-9.45317e+006	-9.46703e+006	-3.33686e+007	2.19603e+000	9453170	9467030	33368600	327219
1429	-9.66520e+006	-9.86121e+006	-3.37705e+007	1.99559e+000	9665200	9861210	33770500	305288			81.1	0.5	102	23119	1429	-9.33928e+006	-9.89011e+006	-3.24096e+007	1.99559e+000	9339280	9890110	32409600	282169
1430	-9.67078e+006	-9.81941e+006	-3.38351e+007	1.93007e+000	9670780	9819410	33835100	296254			82.9	0.5	103	19233.5	1430	-9.37733e+006	-9.77366e+006	-3.26815e+007	1.93007e+000	9377330	9773660	32681500	277020
1431	-9.68326e+006	-9.77939e+006	-3.39261e+007	2.11407e+000	9683260	9779390	33926100	326078			84.9	0.5	102	17458.4	1431	-9.41561e+006	-9.61780e+006	-3.29938e+007	2.11407e+000	9415610	9617800	32993800	308620
1432	-9.65620e+006	-9.92660e+006	-3.36683e+007	1.88240e+000	9656200	9926600	33668300	286451			77.7	0.5	102	26081.2	1432	-9.28623e+006	-1.00741e+007	-3.20088e+007	1.88240e+000	9286230	10074100	32008800	260370
1433	-9.65448e+006	-9.94081e+006	-3.36471e+007	1.72101e+000	9654480	9940810	33647100	261606			76.2	0.5	102	24475.4	1433	-9.28043e+006	-1.01233e+007	-3.19358e+007	1.72101e+000	9280430	10123300	31935800	237130
1434	-9.69461e+006	-9.72567e+006	-3.40262e+007	9.19199e-001	9694610	9725670	34026200	142528			62.4	0.5	102	4998.47	1434	-9.45048e+006	-9.48385e+006	-3.34400e+007	9.19199e-001	9450480	9483850	33440000	137529
1435	-9.68693e+006	-9.74215e+006	-3.39783e+007	8.81041e-001	9686930	9742150	33978300	136257			63.3	0.5	103	5608.81	1435	-9.46204e+006	-9.52560e+006	-3.32758e+007	8.81041e-001	9462040	9525600	33275800	130649
1436	-9.67990e+006	-9.75676e+006	-3.39350e+007	8.30863e-001	9679900	9756760	33935000	128196			64.2	0.5	103	5959.38	1436	-9.44368e+006	-9.59659e+006	-3.31298e+007	8.30863e-001	9443680	9596590	33129800	122237
1437	-9.99372e+006	-9.99444e+006	-3.49834e+007	2.29017e+000	9993720	9994440	34983400	375414			51	0.5	83.3	-13434.2	1437	-1.03067e+007	-1.07329e+007	-3.55205e+007	2.29017e+000	10306700	10732900	35520500	388849
1438	-9.93913e+006	-9.96958e+006	-3.49365e+007	1.84333e+000	9939130	9969580	34936500	301261			50.4	0.5	84.7	-10088.9	1438	-1.02409e+007	-1.05302e+007	-3.54546e+007	1.84333e+000	10240900	10530200	35454600	311350
1439	-1.01024e+007	-1.02531e+007	-3.51654e+007	1.27968e+000	10102400	10253100	35165400	212301			50.9	0.5	74.6	-7272.95	1439	-1.04911e+007	-1.13995e+007	-3.56075e+007	1.27968e+000	10491100	11399500	35607500	219574
1440	-1.01060e+007	-1.02423e+007	-3.51910e+007	1.19035e+000	10106000	10242300	35191000	197742			50.2	0.5	73.3	-6219.26	1440	-1.04717e+007	-1.13357e+007	-3.55923e+007	1.19035e+000	10471700	11335700	35592300	203961
1441	-1.01096e+007	-1.02226e+007	-3.52252e+007	1.27376e+000	10109600	10222600	35225200	211962			49.6	0.5	71.9	-6226.98	1441	-1.04520e+007	-1.12452e+007	-3.56022e+007	1.27376e+000	10452000	11245200	35602200	218189
1442	-1.01207e+007	-1.01881e+007	-3.53053e+007	1.14877e+000	10120700	10188100	35305300	191951			49.2	0.5	69.3	-5375.94	1442	-1.04288e+007	-1.10692e+007	-3.56833e+007	1.14877e+000	10428800	11069200	35683300	197327
1443	-1.01128e+007	-1.02027e+007	-3.52585e+007	1.18291e+000	10112800	10202700	35258500	197173			49	0.5	70.6	-5371.42	1443	-1.04291e+007	-1.11419e+007	-3.56118e+007	1.18291e+000	10429100	11141900	35611800	202544
1444	-1.01211e+007	-1.01323e+007	-3.54196e+007	1.21120e+000	10121100	10132300	35419600	203547			49	0.5	65.6	-5498.72	1444	-1.03810e+007	-1.07318e+007	-3.58252e+007	1.21120e+000	10381000	10731800	35825200	209045
1445	-1.01214e+007	-1.01657e+007	-3.53303e+007	1.02660e+000	10121400	10165700	35330300	171743			48.5	0.5	68.1	-4422.45	1445	-1.04002e+007	-1.09522e+007	-3.56834e+007	1.02660e+000	10400200	10952200	35683400	176165
1446	-1.01256e+007	-1.01473e+007	-3.53659e+007	1.07067e+000	10125600	10147300	35365900	179439			48.4	0.5	67	-4568.51	1446	-1.03865e+007	-1.08522e+007	-3.57275e+007	1.07067e+000	10386500	10852200	35727500	184007
1447	-1.00917e+007	-1.01385e+007	-3.54745e+007	1.30784e+000	10091700	10138500	35474500	220398			49.7	0.5	64.2	-6309.74	1447	-1.03698e+007	-1.05829e+007	-3.59284e+007	1.30784e+000	10369800	10582900	35928400	226708
1448	-1.00646e+007	-1.04449e+007	-3.48193e+007	1.54826e+000	10064600	10444900	34819300	252411			73.9	0.5	51.3	29735.4	1448	-9.53721e+006	-1.05123e+007	-3.25963e+007	1.54826e+000	9537210	10512300	32596300	222675
1449	-1.01207e+007	-1.01718e+007	-3.55814e+007	1.21237e+000	10120700	10171800	35581400	205544			91.5	0.5	49.5	1727.96	1449	-9.59990e+006	-1.00227e+007	-3.54928e+007	1.21237e+000	9599900	10022700	35492800	203816
1450	-1.01442e+007	-1.01858e+007	-3.56151e+007	1.06785e+000	10144200	10185800	35615100	181405			92.2	0.5	48.2	1714.15	1450	-9.68135e+006	-1.00444e+007	-3.55003e+007	1.06785e+000	9681350	10044400	35500300	179691
1451	-1.01439e+007	-1.01919e+007	-3.56405e+007	9.38887e-001	10143900	10191900	35640500	159716			93	0.5	47.8	1121.78	1451	-9.69392e+006	-1.00642e+007	-3.55687e+007	9.38887e-001	9693920	10064200	35568700	158595
1452	-1.01226e+007	-1.01900e+007	-3.56539e+007	1.04091e+000	10122600	10190000	35653900	177173			94.1	0.5	48.6	166.368	1452	-9.65296e+006	-1.00854e+007	-3.56962e+007	1.04091e+000	9652960	10085400	35696200	177006
1453	-9.57795e+006	-9.79159e+006	-3.45703e+007	1.76889e+000	9577950	9791590	34570300	282517			62.5	0.5	91.7	-4849.75	1453	-8.24682e+006	-9.57410e+006	-3.50126e+007	1.76889e+000	8246820	9574100	35012600	287367
1454	-9.63950e+006	-9.90363e+006	-3.49666e+007	1.67222e+000	9639500	9903630	34966600	273163			57.8	0.5	88.2	-16167.2	1454	-9.61129e+006	-1.01546e+007	-3.60206e+007	1.67222e+000	9611290	10154600	36020600	289330
1455	-9.75559e+006	-1.01322e+007	-3.57848e+007	8.86601e-001	9755590	10132200	35784800	151596			89.5	0.5	64	-13842	1455	-1.01652e+007	-1.06230e+007	-3.73811e+007	8.86601e-001	10165200	10623000	37381100	165438
1456	-9.85610e+006	-1.00831e+007	-3.54835e+007	1.41767e+000	9856100	10083100	35483500	238622			87.6	0.5	58.8	-10926.3	1456	-8.68148e+006	-1.00281e+007	-3.64332e+007	1.41767e+000	8681480	10028100	36433200	249548
1457	-9.85434e+006	-1.01316e+007	-3.56835e+007	2.13137e+000	9854340	10131600	35683500	362676			58.6	0.5	61.5	-21579.9	1457	-9.78971e+006	-1.03814e+007	-3.67692e+007	2.13137e+000	9789710	10381400	36769200	384256
1458	-9.84439e+006	-1.01120e+007	-3.56133e+007	2.47839e+000	9844390	10112000	35613300	420090			59.5	0.5	59.6	-21218.5	1458	-9.29876e+006	-1.02173e+007	-3.65893e+007	2.47839e+000	9298760	10217300	36589300	441308
1459	-9.73897e+006	-9.95290e+006	-3.50685e+007	2.05004e+000	9738970	9952900	35068500	337009			56.8	0.5	86.3	-20505.4	1459	-1.00895e+007	-1.02932e+007	-3.61088e+007	2.05004e+000	10089500	10293200	36108800	357515
1460	-9.72370e+006	-9.73582e+006	-3.41349e+007	2.26184e+000	9723700	9735820	34134900	352908			65.9	0.5	93.4	26123.9	1460	-8.93641e+006	-9.22753e+006	-3.29066e+007	2.26184e+000	8936410	9227530	32906600	326784
1461	-9.62943e+006	-9.75837e+006	-3.43830e+007	2.12860e+000	9629430	9758370	34383000	336534			64.4	0.5	92.1	15792.7	1461	-8.35282e+006	-9.27576e+006	-3.36872e+007	2.12860e+000	8352820	9275760	33687200	320741
1462	-9.66759e+006	-9.96257e+006	-3.36789e+007	2.27889e+000	9667590	9962570	33678900	347100			69.7	0.5	95.2	40572.6	1462	-9.10506e+006	-9.74509e+006	-3.15973e+007	2.27889e+000	9105060	9745090	31597300	306528
1463	-9.68869e+006	-9.86683e+006	-3.38608e+007	2.47953e+000	9688690	9866830	33860800	381295			68.1	0.5	93.9	40318.1	1463	-9.11662e+006	-9.36862e+006	-3.20211e+007	2.47953e+000	9116620	9368620	32021100	340977
1464	-9.64903e+006	-1.00792e+007	-3.34864e+007	2.04259e+000	9649030	10079200	33486400	308010			72.1	0.5	95.3	41327.7	1464	-9.05025e+006	-1.00646e+007	-3.10538e+007	2.04259e+000	9050250	10064600	31053800	266682
1465	-9.64598e+006	-1.00864e+007	-3.34667e+007	1.90637e+000	9645980	10086400	33466700	287162			77.6	0.5	95.4	38639.3	1465	-9.05092e+006	-1.00978e+007	-3.10233e+007	1.90637e+000	9050920	10097800	31023300	248523
1466	-9.63939e+006	-1.01365e+007	-3.33897e+007	2.02226e+000	9639390	10136500	33389700	303411			75.9	0.5	95.2	43123	1466	-9.02243e+006	-1.02101e+007	-3.07946e+007	2.02226e+000	9022430	10210100	30794600	260288
1467	-9.63616e+006	-1.01522e+007	-3.33608e+007	2.09118e+000	9636160	10152200	33360800	313275			74.2	0.5	94.9	45806.7	1467	-8.99902e+006	-1.02184e+007	-3.06906e+007	2.09118e+000	8999020	10218400	30690600	267469
1468	-9.65630e+006	-1.00092e+007	-3.35861e+007	1.83827e+000	9656300	10009200	33586100	278618			79.6	0.5	94.5	35488.5	1468	-9.05348e+006	-9.82483e+006	-3.13068e+007	1.83827e+000	9053480	9824830	31306800	243129
1469	-9.66031e+006	-9.91610e+006	-3.49968e+007	2.10888e+000	9660310	9916100	34996800	345120			92.5	0.5	87.9	-18901.9	1469	-9.55624e+006	-1.01320e+007	-3.59833e+007	2.10888e+000	9556240	10132000	35983300	364022
1470	-1.00613e+007	-1.01807e+007	-3.56773e+007	1.62332e+000	10061300	10180700	35677300	276533			92.2	0.5	67.6	-20272.1	1470	-1.07320e+007	-1.11357e+007	-3.68561e+007	1.62332e+000	10732000	11135700	36856100	296805
1471	-9.76653e+006	-1.01530e+007	-3.58586e+007	8.76932e-001	9766530	10153000	35858600	150555			89.3	0.5	65.4	-15073.8	1471	-1.04978e+007	-1.07515e+007	-3.75736e+007	8.76932e-001	10497800	10751500	37573600	165628
1472	-1.00377e+007	-1.01302e+007	-3.50238e+007	1.65136e+000	10037700	10130200	35023800	271583			83.3	0.5	56.2	25185.3	1472	-9.39460e+006	-9.46038e+006	-3.34000e+007	1.65136e+000	9394600	9460380	33400000	246398
1473	-1.00262e+007	-1.00401e+007	-3.51378e+007	1.52372e+000	10026200	10040100	35137800	251969			84.3	0.5	57.2	19621.4	1473	-8.91805e+006	-9.45003e+006	-3.38342e+007	1.52372e+000	8918050	9450030	33834200	232348
1474	-9.92150e+006	-1.00620e+007	-3.53321e+007	1.50180e+000	9921500	10062000	35332100	250814			86	0.5	58	8749.09	1474	-8.27403e+006	-9.54602e+006	-3.48706e+007	1.50180e+000	8274030	9546020	34870600	242065
1475	-1.00345e+007	-1.01592e+007	-3.56161e+007	1.82749e+000	10034500	10159200	35616100	310222			99.4	0.5	57.1	-8087.54	1475	-9.94608e+006	-1.02569e+007	-3.61040e+007	1.82749e+000	9946080	10256900	36104000	318309
1476	-1.00244e+007	-1.01531e+007	-3.56011e+007	1.85237e+000	10024400	10153100	35601100	314167			98.9	0.5	58.6	-9162.13	1476	-1.00368e+007	-1.02860e+007	-3.61321e+007	1.85237e+000	10036800	10286000	36132100	323329
1477	-9.89960e+006	-9.95146e+006	-3.49020e+007	1.83564e+000	9899600	9951460	34902000	299345			99.9	0.5	85.9	-9393.63	1477	-1.01717e+007	-1.02906e+007	-3.54111e+007	1.83564e+000	10171700	10290600	35411100	308738
1478	-9.84923e+006	-9.92955e+006	-3.48629e+007	1.64886e+000	9849230	9929550	34862900	268204			99.6	0.5	87.3	-8537.84	1478	-1.01084e+007	-1.01239e+007	-3.53978e+007	1.64886e+000	10108400	10123900	35397800	276742
1479	-9.66064e+006	-9.89970e+006	-3.37133e+007	1.96499e+000	9660640	9899700	33713300	299722			79.3	0.5	102	25366.6	1479	-9.30930e+006	-9.99802e+006	-3.21791e+007	1.96499e+000	9309300	9998020	32179100	274355
1480	-9.65848e+006	-9.93635e+006	-3.36679e+007	1.07010e+000	9658480	9936350	33667900	162850			71.6	0.5	101	15539.5	1480	-9.26231e+006	-1.00526e+007	-3.19325e+007	1.07010e+000	9262310	10052600	31932500	147311
1481	-9.66229e+006	-9.91461e+006	-3.37052e+007	1.07407e+000	9662290	9914610	33705200	163773			70.5	0.5	101	14788.8	1481	-9.28213e+006	-9.99700e+006	-3.20691e+007	1.07407e+000	9282130	9997000	32069100	148985
1482	-9.66593e+006	-9.88650e+006	-3.37482e+007	1.00517e+000	9665930	9886500	33748200	153608			69.4	0.5	101	12955.4	1482	-9.30210e+006	-9.91874e+006	-3.22290e+007	1.00517e+000	9302100	9918740	32229000	140653
1483	-9.69676e+006	-9.71705e+006	-3.41468e+007	1.07354e+000	9696760	9717050	34146800	167564			61	0.5	101	3749.51	1483	-9.27596e+006	-9.53020e+006	-3.38040e+007	1.07354e+000	9275960	9530200	33804000	163814
1484	-9.68005e+006	-9.72783e+006	-3.42076e+007	1.18192e+000	9680050	9727830	34207600	185093			60	0.5	99.9	2557.27	1484	-9.20216e+006	-9.56576e+006	-3.40231e+007	1.18192e+000	9202160	9565760	34023100	182535
1485	-9.70032e+006	-9.83231e+006	-3.46143e+007	1.78739e+000	9700320	9832310	34614300	286428			51	0.5	94.1	-7767.56	1485	-9.49818e+006	-9.90673e+006	-3.51206e+007	1.78739e+000	9498180	9906730	35120600	294195
1486	-9.71451e+006	-9.85153e+006	-3.46787e+007	1.82107e+000	9714510	9851530	34678700	292907			51.3	0.5	92.6	-8835.45	1486	-9.57985e+006	-9.95381e+006	-3.52314e+007	1.82107e+000	9579850	9953810	35231400	301742
1487	-9.73663e+006	-9.87299e+006	-3.47443e+007	1.85577e+000	9736630	9872990	34744300	299630			51.5	0.5	91.1	-9895.73	1487	-9.70486e+006	-1.00100e+007	-3.53359e+007	1.85577e+000	9704860	10010000	35335900	309526
1488	-9.76557e+006	-9.89531e+006	-3.48066e+007	1.66301e+000	9765570	9895310	34806600	269496			51.7	0.5	89.5	-9461.85	1488	-9.85850e+006	-1.00682e+007	-3.54204e+007	1.66301e+000	9858500	10068200	35420400	278958
1489	-1.00544e+007	-1.01297e+007	-3.50928e+007	2.09446e+000	10054400	10129700	35092800	345764			52.8	0.5	80.2	-14874.6	1489	-1.04599e+007	-1.11673e+007	-3.57123e+007	2.09446e+000	10459900	11167300	35712300	360638
1490	-1.00990e+007	-1.02397e+007	-3.51647e+007	2.04434e+000	10099000	10239700	35164700	339111			54	0.5	78.1	-16601.1	1490	-1.05685e+007	-1.14646e+007	-3.58588e+007	2.04434e+000	10568500	11464600	35858800	355712
1491	-1.00793e+007	-1.02025e+007	-3.51214e+007	1.91004e+000	10079300	10202500	35121400	315991			52.8	0.5	78.6	-13558.3	1491	-1.05059e+007	-1.13475e+007	-3.57200e+007	1.91004e+000	10505900	11347500	35720000	329550
1492	-1.00099e+007	-1.01477e+007	-3.55935e+007	1.41488e+000	10009900	10147700	35593500	239843			52.2	0.5	60.3	-7763.59	1492	-1.00830e+007	-1.03077e+007	-3.61746e+007	1.41488e+000	10083000	10307700	36174600	247607
1493	-1.00353e+007	-1.01672e+007	-3.56482e+007	1.31298e+000	10035300	10167200	35648200	223272			51.8	0.5	54.8	-4694.57	1493	-9.72119e+006	-1.01942e+007	-3.60723e+007	1.31298e+000	9721190	10194200	36072300	227967
1494	-1.00196e+007	-1.01619e+007	-3.56422e+007	1.59770e+000	10019600	10161900	35642200	271570			53.1	0.5	55.1	-6200.22	1494	-9.65109e+006	-1.01851e+007	-3.61052e+007	1.59770e+000	9651090	10185100	36105200	277770
1495	-1.00201e+007	-1.01289e+007	-3.55067e+007	2.32610e+000	10020100	10128900	35506700	392479			60.1	0.5	54	597.195	1495	-9.21275e+006	-9.94822e+006	-3.55756e+007	2.32610e+000	9212750	9948220	35575600	391882
1496	-1.00515e+007	-1.01181e+007	-3.54311e+007	2.13835e+000	10051500	10118100	35431100	359399			61.8	0.5	53.6	7145.79	1496	-9.27571e+006	-9.86226e+006	-3.51614e+007	2.13835e+000	9275710	9862260	35161400	352253
1497	-1.00987e+007	-1.01093e+007	-3.53479e+007	1.65684e+000	10098700	10109300	35347900	277305			63.3	0.5	53.2	11104.1	1497	-9.44209e+006	-9.78846e+006	-3.46934e+007	1.65684e+000	9442090	9788460	34693400	266201
1498	-1.01030e+007	-1.01535e+007	-3.52676e+007	1.24149e+000	10103000	10153500	35267600	206962			64.7	0.5	52.8	11887.9	1498	-9.64353e+006	-9.73459e+006	-3.42718e+007	1.24149e+000	9643530	9734590	34271800	195075
1499	-1.00888e+007	-1.01963e+007	-3.51665e+007	1.21611e+000	10088800	10196300	35166500	201678			65.9	0.5	52.7	15303.5	1499	-9.65562e+006	-9.77914e+006	-3.38134e+007	1.21611e+000	9655620	9779140	33813400	186375
1500	-1.00757e+007	-1.02372e+007	-3.50721e+007	1.68825e+000	10075700	10237200	35072100	278620			67.1	0.5	52.9	24605.2	1500	-9.60240e+006	-9.90050e+006	-3.34745e+007	1.68825e+000	9602400	9900500	33474500	254014
1501	-1.00597e+007	-1.02862e+007	-3.49577e+007	1.82858e+000	10059700	10286200	34957700	300003			68.5	0.5	53	30520.3	1501	-9.53833e+006	-1.00154e+007	-3.30978e+007	1.82858e+000	9538330	10015400	33097800	269483
1502	-1.01029e+007	-1.01938e+007	-3.56890e+007	9.49713e-001	10102900	10193800	35689000	161935			97.2	0.5	49.5	-1408.24	1502	-9.69424e+006	-1.01455e+007	-3.59005e+007	9.49713e-001	9694240	10145500	35900500	163343
1503	-1.00930e+007	-1.01973e+007	-3.51829e+007	1.65440e+000	10093000	10197300	35182900	274612			84.1	0.5	52.5	19432	1503	-9.68191e+006	-9.77278e+006	-3.39272e+007	1.65440e+000	9681910	9772780	33927200	255180
1504	-1.00885e+007	-1.02633e+007	-3.50983e+007	1.69454e+000	10088500	10263300	35098300	280117			82.7	0.5	52	23724.1	1504	-9.64508e+006	-9.99061e+006	-3.35589e+007	1.69454e+000	9645080	9990610	33558900	256393
1505	-1.00836e+007	-1.03290e+007	-3.50125e+007	1.64394e+000	10083600	10329000	35012500	270617			81.1	0.5	51.6	26200.5	1505	-9.61292e+006	-1.01958e+007	-3.32222e+007	1.64394e+000	9612920	10195800	33222200	244417
1506	-1.00777e+007	-1.03808e+007	-3.49366e+007	1.79574e+000	10077700	10380800	34936600	294498			79.4	0.5	51.3	31282	1506	-9.58466e+006	-1.03520e+007	-3.29505e+007	1.79574e+000	9584660	10352000	32950500	263216
1507	-1.00711e+007	-1.01533e+007	-3.51373e+007	2.11879e+000	10071100	10153300	35137300	350699			54	0.5	79.9	-17265.3	1507	-1.05190e+007	-1.12642e+007	-3.58569e+007	2.11879e+000	10519000	11264200	35856900	367965
1508	-9.58184e+006	-9.84141e+006	-3.47700e+007	1.77898e+000	9581840	9841410	34770000	287327			59.5	0.5	90.8	-14750.9	1508	-8.94636e+006	-9.92491e+006	-3.57467e+007	1.77898e+000	8946360	9924910	35746700	302078
1509	-9.82585e+006	-9.97483e+006	-3.50713e+007	2.23209e+000	9825850	9974830	35071300	367220			94.6	0.5	85.2	-18959.7	1509	-1.02085e+007	-1.02822e+007	-3.59450e+007	2.23209e+000	10208500	10282200	35945000	386180
1510	-9.92085e+006	-1.00074e+007	-3.51095e+007	2.19518e+000	9920850	10007400	35109500	362158			94.9	0.5	83.6	-18689.3	1510	-1.03641e+007	-1.05373e+007	-3.59509e+007	2.19518e+000	10364100	10537300	35950900	380848
1511	-1.00274e+007	-1.00391e+007	-3.51326e+007	2.09812e+000	10027400	10039100	35132600	346858			95.4	0.5	81.9	-17570.7	1511	-1.04359e+007	-1.08564e+007	-3.59250e+007	2.09812e+000	10435900	10856400	35925000	364429
1512	-1.00690e+007	-1.01373e+007	-3.51445e+007	2.08661e+000	10069000	10137300	35144500	345467			95.8	0.5	80.1	-16856.2	1512	-1.04966e+007	-1.11580e+007	-3.58717e+007	2.08661e+000	10496600	11158000	35871700	362324
1513	-1.00941e+007	-1.02293e+007	-3.51553e+007	2.22091e+000	10094100	10229300	35155300	368181			96.4	0.5	78.1	-16926.9	1513	-1.05384e+007	-1.13946e+007	-3.58060e+007	2.22091e+000	10538400	11394600	35806000	385108
1514	-9.80209e+006	-1.01202e+007	-3.56891e+007	1.06639e+000	9802090	10120200	35689100	181449			89.9	0.5	61.6	-14000.8	1514	-9.69789e+006	-1.04380e+007	-3.70920e+007	1.06639e+000	9697890	10438000	37092000	195450
1515	-9.79952e+006	-1.01099e+007	-3.56496e+007	1.03100e+000	9799520	10109900	35649600	175048			89.4	0.5	60.7	-13211.3	1515	-9.41778e+006	-1.03593e+007	-3.70509e+007	1.03100e+000	9417780	10359300	37050900	188259
1516	-1.00108e+007	-1.04791e+007	-3.45652e+007	1.71236e+000	10010800	10479100	34565200	275349			73.5	0.5	54.1	37619.1	1516	-9.37933e+006	-1.04589e+007	-3.20045e+007	1.71236e+000	9379330	10458900	32004500	237730
1517	-9.97536e+006	-1.00946e+007	-3.54114e+007	2.52912e+000	9975360	10094600	35411400	424386			62.4	0.5	56	4152.14	1517	-8.89624e+006	-9.81738e+006	-3.53574e+007	2.52912e+000	8896240	9817380	35357400	420233
1518	-1.01091e+007	-1.01493e+007	-3.55012e+007	1.38992e+000	10109100	10149300	35501200	234601			89.5	0.5	51	3703.76	1518	-9.51533e+006	-9.95137e+006	-3.52859e+007	1.38992e+000	9515330	9951370	35285900	230897
1519	-1.01239e+007	-1.01392e+007	-3.54448e+007	1.55559e+000	10123900	10139200	35444800	261787			88.2	0.5	51.2	6851.56	1519	-9.54783e+006	-9.89827e+006	-3.50364e+007	1.55559e+000	9547830	9898270	35036400	254936
1520	-1.01144e+007	-1.01598e+007	-3.53077e+007	1.48541e+000	10114400	10159800	35307700	248180			85.8	0.5	52	12426.3	1520	-9.65100e+006	-9.77977e+006	-3.44489e+007	1.48541e+000	9651000	9779770	34448900	235754
1521	-1.01286e+007	-1.01484e+007	-3.53774e+007	1.77437e+000	10128600	10148400	35377400	297564			86.9	0.5	51.5	11476.3	1521	-9.63067e+006	-9.84427e+006	-3.47329e+007	1.77437e+000	9630670	9844270	34732900	286088
1522	-9.71294e+006	-9.84184e+006	-3.46407e+007	1.86824e+000	9712940	9841840	34640700	299853			99.4	0.5	93.5	-7579.48	1522	-9.50900e+006	-9.90804e+006	-3.51152e+007	1.86824e+000	9509000	9908040	35115200	307433
1523	-9.69811e+006	-9.82462e+006	-3.45851e+007	1.41754e+000	9698110	9824620	34585100	226785			99.5	0.5	94.9	-5076.9	1523	-9.44121e+006	-9.86678e+006	-3.50143e+007	1.41754e+000	9441210	9866780	35014300	231862
1524	-9.69012e+006	-9.81056e+006	-3.45356e+007	1.26178e+000	9690120	9810560	34535600	201295			99.7	0.5	96.1	-4059.49	1524	-9.41241e+006	-9.83855e+006	-3.49277e+007	1.26178e+000	9412410	9838550	34927700	205355
1525	-9.67977e+006	-9.79548e+006	-3.44844e+007	1.19844e+000	9679770	9795480	34484400	190628			99.8	0.5	97.3	-3338.2	1525	-9.37835e+006	-9.80681e+006	-3.48321e+007	1.19844e+000	9378350	9806810	34832100	193966
1526	-9.67243e+006	-9.78253e+006	-3.44388e+007	9.58063e-001	9672430	9782530	34438800	151995			99.6	0.5	98.4	-2297.4	1526	-9.35822e+006	-9.78069e+006	-3.47455e+007	9.58063e-001	9358220	9780690	34745500	154292
1527	-9.55064e+006	-9.84649e+006	-3.48220e+007	2.05607e+000	9550640	9846490	34822000	332972			89.5	0.5	90	-17287.9	1527	-8.78628e+006	-9.90394e+006	-3.58211e+007	2.05607e+000	8786280	9903940	35821100	350260
1528	-9.54820e+006	-9.81544e+006	-3.46975e+007	2.09634e+000	9548200	9815440	34697500	337137			87.9	0.5	90.7	-8823.52	1528	-8.33679e+006	-9.66305e+006	-3.52861e+007	2.09634e+000	8336790	9663050	35286100	345961
1529	-9.58935e+006	-9.77185e+006	-3.44782e+007	2.36962e+000	9589350	9771850	34478200	376542			86.2	0.5	91.5	7939.59	1529	-8.28048e+006	-9.39449e+006	-3.42448e+007	2.36962e+000	8280480	9394490	34244800	368602
1530	-9.68139e+006	-9.73740e+006	-3.42454e+007	2.28385e+000	9681390	9737400	34245400	358427			84.3	0.5	92.1	23514.5	1530	-8.68380e+006	-9.23471e+006	-3.31885e+007	2.28385e+000	8683800	9234710	33188500	334912
1531	-9.70869e+006	-9.82785e+006	-3.39816e+007	1.85744e+000	9708690	9827850	33981600	287510			82.5	0.5	92.7	27941.6	1531	-9.14468e+006	-9.19050e+006	-3.23138e+007	1.85744e+000	9144680	9190500	32313800	259568
1532	-1.00523e+007	-1.01628e+007	-3.56130e+007	1.39187e+000	10052300	10162800	35613000	236264			56.2	0.5	66.5	-13803.9	1532	-1.05864e+007	-1.08294e+007	-3.65672e+007	1.39187e+000	10586400	10829400	36567200	250068
1533	-9.87530e+006	-1.01390e+007	-3.56929e+007	1.71305e+000	9875300	10139000	35692900	291685			57.8	0.5	63.3	-17803.3	1533	-1.01343e+007	-1.04653e+007	-3.67675e+007	1.71305e+000	10134300	10465300	36767500	309488
1534	-1.01716e+007	-1.02489e+007	-3.54524e+007	1.66125e+000	10171600	10248900	35452400	279947			55.2	0.5	70.1	-15458.6	1534	-1.06596e+007	-1.14173e+007	-3.62786e+007	1.66125e+000	10659600	11417300	36278600	295405
1535	-1.01703e+007	-1.03150e+007	-3.53810e+007	1.85702e+000	10170300	10315000	35381000	311882			55.2	0.5	71.8	-17228.1	1535	-1.06812e+007	-1.16005e+007	-3.61834e+007	1.85702e+000	10681200	11600500	36183400	329110
1536	-1.01676e+007	-1.03716e+007	-3.53134e+007	2.39986e+000	10167600	10371600	35313400	401746			55.1	0.5	73.7	-22636.8	1536	-1.07038e+007	-1.17635e+007	-3.61129e+007	2.39986e+000	10703800	11763500	36112900	424383
1537	-1.01463e+007	-1.03538e+007	-3.52440e+007	2.46636e+000	10146300	10353800	35244000	411261			55.1	0.5	75.7	-22743.2	1537	-1.06764e+007	-1.17410e+007	-3.60234e+007	2.46636e+000	10676400	11741000	36023400	434004
1538	-9.65457e+006	-9.75413e+006	-3.43406e+007	1.96707e+000	9654570	9754130	34340600	310311			56.2	0.5	99.2	-2296.37	1538	-9.17583e+006	-9.68340e+006	-3.45302e+007	1.96707e+000	9175830	9683400	34530200	312608
1539	-9.65222e+006	-9.76172e+006	-3.43740e+007	1.61205e+000	9652220	9761720	34374000	254780			54.8	0.5	99	-3053.99	1539	-9.19775e+006	-9.71598e+006	-3.46415e+007	1.61205e+000	9197750	9715980	34641500	257834
1540	-9.65506e+006	-9.77216e+006	-3.44137e+007	1.97133e+000	9655060	9772160	34413700	312267			53.5	0.5	98.5	-4857.08	1540	-9.22994e+006	-9.74813e+006	-3.47407e+007	1.97133e+000	9229940	9748130	34740700	317124
1541	-9.68372e+006	-9.79927e+006	-3.44959e+007	1.48968e+000	9683720	9799270	34495900	237113			50.1	0.5	97	-4933.44	1541	-9.42278e+006	-9.83353e+006	-3.48969e+007	1.48968e+000	9422780	9833530	34896900	242047
1542	-9.66519e+006	-9.77756e+006	-3.44257e+007	1.70538e+000	9665190	9777560	34425700	270342			52.3	0.5	98.5	-4677.23	1542	-9.30412e+006	-9.77498e+006	-3.47762e+007	1.70538e+000	9304120	9774980	34776200	275019
1543	-1.01379e+007	-1.02151e+007	-3.57413e+007	7.95198e-001	10137900	10215100	35741300	136007			100	0.5	47.6	-924.142	1543	-9.82388e+006	-1.01788e+007	-3.59069e+007	7.95198e-001	9823880	10178800	35906900	136931
1544	-1.00647e+007	-1.01430e+007	-3.55199e+007	1.96259e+000	10064700	10143000	35519900	331490			98.7	0.5	63.6	-11180.4	1544	-1.04008e+007	-1.05729e+007	-3.60649e+007	1.96259e+000	10400800	10572900	36064900	342670
1545	-1.00484e+007	-1.01450e+007	-3.55442e+007	1.94577e+000	10048400	10145000	35544200	329045			99.1	0.5	62.1	-10429.6	1545	-1.03603e+007	-1.03970e+007	-3.60755e+007	1.94577e+000	10360300	10397000	36075500	339475
1546	-1.00402e+007	-1.01483e+007	-3.55658e+007	1.91489e+000	10040200	10148300	35565800	324184			99.6	0.5	60.5	-9561.74	1546	-1.02433e+007	-1.03231e+007	-3.60774e+007	1.91489e+000	10243300	10323100	36077400	333746
1547	-9.65714e+006	-9.75443e+006	-3.43392e+007	9.17137e-001	9657140	9754430	34339200	144673			97.8	0.5	101	-1256.24	1547	-9.29298e+006	-9.71398e+006	-3.45381e+007	9.17137e-001	9292980	9713980	34538100	145929
1548	-9.66106e+006	-9.75995e+006	-3.43579e+007	8.92071e-001	9661060	9759950	34357900	140871			98.9	0.5	100	-1479.66	1548	-9.32080e+006	-9.73253e+006	-3.45861e+007	8.92071e-001	9320800	9732530	34586100	142351
1549	-9.66696e+006	-9.76771e+006	-3.43837e+007	9.20276e-001	9666960	9767710	34383700	145542			99.7	0.5	99.8	-1792.22	1549	-9.34952e+006	-9.75305e+006	-3.46412e+007	9.20276e-001	9349520	9753050	34641200	147335
1550	-9.65431e+006	-9.94290e+006	-3.36443e+007	1.20325e+000	9654310	9942900	33644300	182876			73.1	0.5	102	17513.9	1550	-9.26658e+006	-1.01073e+007	-3.18952e+007	1.20325e+000	9266580	10107300	31895200	165363
1551	-9.70340e+006	-9.71030e+006	-3.40775e+007	9.73155e-001	9703400	9710300	34077500	151316			61.5	0.5	102	4302.32	1551	-9.37715e+006	-9.50915e+006	-3.36167e+007	9.73155e-001	9377150	9509150	33616700	147013
1552	-9.66378e+006	-9.73578e+006	-3.42564e+007	1.58594e+000	9663780	9735780	34256400	249019			58.2	0.5	99.9	1021.87	1552	-9.18040e+006	-9.61449e+006	-3.42440e+007	1.58594e+000	9180400	9614490	34244000	247997
1553	-9.69316e+006	-9.80376e+006	-3.45048e+007	1.41365e+000	9693160	9803760	34504800	225140			49.1	0.5	96.8	-4676.95	1553	-9.47473e+006	-9.84708e+006	-3.49003e+007	1.41365e+000	9474730	9847080	34900300	229816
1554	-9.82422e+006	-9.91994e+006	-3.48486e+007	1.62214e+000	9824220	9919940	34848600	263600			50.7	0.5	87.9	-8946.41	1554	-1.00979e+007	-1.01264e+007	-3.54187e+007	1.62214e+000	10097900	10126400	35418700	272546
1555	-1.00181e+007	-1.00489e+007	-3.50252e+007	2.41133e+000	10018100	10048900	35025200	396352			51.4	0.5	81.8	-14770.1	1555	-1.03605e+007	-1.09021e+007	-3.55711e+007	2.41133e+000	10360500	10902100	35571100	411122
1556	-1.00814e+007	-1.02213e+007	-3.51113e+007	1.53494e+000	10081400	10221300	35111300	253832			51.6	0.5	77.4	-9473.94	1556	-1.04827e+007	-1.13639e+007	-3.56089e+007	1.53494e+000	10482700	11363900	35608900	263306
1557	-1.00210e+007	-1.01514e+007	-3.55980e+007	1.55324e+000	10021000	10151400	35598000	263382			51.3	0.5	59.2	-7572.09	1557	-1.00187e+007	-1.02794e+007	-3.61233e+007	1.55324e+000	10018700	10279400	36123300	270955
1558	-1.00432e+007	-1.01457e+007	-3.55522e+007	1.39219e+000	10043200	10145700	35552200	235524			50.8	0.5	61.6	-7078.6	1558	-1.02792e+007	-1.03300e+007	-3.60693e+007	1.39219e+000	10279200	10330000	36069300	242602
1559	-1.00148e+007	-1.01587e+007	-3.56338e+007	2.64019e+000	10014800	10158700	35633800	448548			55	0.5	54.3	-9449.84	1559	-9.51062e+006	-1.01446e+007	-3.60802e+007	2.64019e+000	9510620	10144600	36080200	457998
1560	-1.00661e+007	-1.03765e+007	-3.48937e+007	1.67861e+000	10066100	10376500	34893700	274630			70.5	0.5	52	30032.5	1560	-9.55005e+006	-1.03047e+007	-3.28564e+007	1.67861e+000	9550050	10304700	32856400	244598
1561	-1.01471e+007	-1.02183e+007	-3.57450e+007	8.70619e-001	10147100	10218300	35745000	148947			99.3	0.5	46.7	-608.449	1561	-9.81167e+006	-1.01652e+007	-3.58635e+007	8.70619e-001	9811670	10165200	35863500	149555
1562	-1.01261e+007	-1.02049e+007	-3.57114e+007	8.76251e-001	10126100	10204900	35711400	149615			97.7	0.5	48.1	-829.684	1562	-9.74335e+006	-1.01482e+007	-3.58623e+007	8.76251e-001	9743350	10148200	35862300	150445
1563	-1.01116e+007	-1.01937e+007	-3.56802e+007	1.05779e+000	10111600	10193700	35680200	180288			96	0.5	49	-975.948	1563	-9.67729e+006	-1.01253e+007	-3.58347e+007	1.05779e+000	9677290	10125300	35834700	181264
1564	-1.01715e+007	-1.02317e+007	-3.57753e+007	5.22864e-001	10171500	10231700	35775300	89614.8			99.3	0.5	45	-67.0543	1564	-9.85380e+006	-1.01674e+007	-3.58303e+007	5.22864e-001	9853800	10167400	35830300	89681.8
1565	-1.01620e+007	-1.02270e+007	-3.57659e+007	5.20428e-001	10162000	10227000	35765900	89145.8			99.6	0.5	45.7	-222.521	1565	-9.84076e+006	-1.01699e+007	-3.58535e+007	5.20428e-001	9840760	10169900	35853500	89368.3
1566	-1.01692e+007	-1.02323e+007	-3.57803e+007	5.31273e-001	10169200	10232300	35780300	91079			100	0.5	45.2	-180	1566	-9.85892e+006	-1.01752e+007	-3.58570e+007	5.31273e-001	9858920	10175200	35857000	91259
1567	-1.01542e+007	-1.02244e+007	-3.57630e+007	7.96013e-001	10154200	10224400	35763000	136323			100	0.5	46.2	-592.094	1567	-9.83834e+006	-1.01767e+007	-3.58839e+007	7.96013e-001	9838340	10176700	35883900	136915
1568	-1.00582e+007	-1.01671e+007	-3.56247e+007	1.76392e+000	10058200	10167100	35624700	299621			101	0.5	55.8	-6526.46	1568	-9.96067e+006	-1.02439e+007	-3.60361e+007	1.76392e+000	9960670	10243900	36036100	306148
1569	-1.00711e+007	-1.01750e+007	-3.56441e+007	1.68901e+000	10071100	10175000	35644100	287226			102	0.5	54.4	-5515.65	1569	-9.92501e+006	-1.02300e+007	-3.60149e+007	1.68901e+000	9925010	10230000	36014900	292742
1570	-1.00856e+007	-1.01835e+007	-3.56642e+007	1.52291e+000	10085600	10183500	35664200	259289			102	0.5	53	-4340.94	1570	-9.90811e+006	-1.02208e+007	-3.59943e+007	1.52291e+000	9908110	10220800	35994300	263630
1571	-1.01099e+007	-1.01996e+007	-3.57058e+007	1.33570e+000	10109900	10199600	35705800	227968			102	0.5	50.4	-2832.18	1571	-9.86472e+006	-1.02032e+007	-3.59658e+007	1.33570e+000	9864720	10203200	35965800	230800
1572	-1.01228e+007	-1.02080e+007	-3.57273e+007	1.14365e+000	10122800	10208000	35727300	195436			102	0.5	49	-1942.07	1572	-9.84223e+006	-1.01929e+007	-3.59463e+007	1.14365e+000	9842230	10192900	35946300	197378
1573	-1.00997e+007	-1.01917e+007	-3.56837e+007	1.44963e+000	10099700	10191700	35683700	247099			103	0.5	51.7	-3565.29	1573	-9.90194e+006	-1.02144e+007	-3.59743e+007	1.44963e+000	9901940	10214400	35974300	250664
1574	-1.01100e+007	-1.01381e+007	-3.54545e+007	1.90549e+000	10110000	10138100	35454500	320808			99.5	0.5	65.5	-10124.3	1574	-1.04224e+007	-1.07937e+007	-3.59324e+007	1.90549e+000	10422400	10793700	35932400	330932
1575	-1.01280e+007	-1.01864e+007	-3.53369e+007	1.86668e+000	10128000	10186400	35336900	312443			99.8	0.5	68.9	-9569.34	1575	-1.04617e+007	-1.11346e+007	-3.57523e+007	1.86668e+000	10461700	11134600	35752300	322012
1576	-1.01304e+007	-1.01529e+007	-3.53799e+007	1.90682e+000	10130400	10152900	35379900	319831			100	0.5	67.3	-9376.79	1576	-1.04332e+007	-1.09777e+007	-3.57930e+007	1.90682e+000	10433200	10977700	35793000	329208
1577	-1.00933e+007	-1.02386e+007	-3.51429e+007	2.00446e+000	10093300	10238600	35142900	332096			98.9	0.5	75.9	-11638.1	1577	-1.04823e+007	-1.13696e+007	-3.56017e+007	2.00446e+000	10482300	11369600	35601700	343734
1578	-1.01047e+007	-1.02518e+007	-3.51761e+007	1.98701e+000	10104700	10251800	35176100	329838			99.3	0.5	74.2	-10870.7	1578	-1.04873e+007	-1.13962e+007	-3.55953e+007	1.98701e+000	10487300	11396200	35595300	340709
1579	-1.01107e+007	-1.02363e+007	-3.52159e+007	1.89809e+000	10110700	10236300	35215900	315727			99.9	0.5	72.6	-9651.8	1579	-1.04726e+007	-1.13295e+007	-3.56020e+007	1.89809e+000	10472600	11329500	35602000	325379
1580	-1.01156e+007	-1.02135e+007	-3.52591e+007	1.90742e+000	10115600	10213500	35259100	317974			100	0.5	70.9	-9142.51	1580	-1.04552e+007	-1.12344e+007	-3.56260e+007	1.90742e+000	10455200	11234400	35626000	327116
1581	-1.00416e+007	-1.01320e+007	-3.50379e+007	1.68103e+000	10041600	10132000	35037900	276681			100	0.5	79.5	-8473.55	1581	-1.03687e+007	-1.10550e+007	-3.54519e+007	1.68103e+000	10368700	11055000	35451900	285155
1582	-1.00688e+007	-1.01951e+007	-3.50860e+007	1.63771e+000	10068800	10195100	35086000	270396			99.7	0.5	77.6	-8545.72	1582	-1.04250e+007	-1.12400e+007	-3.54970e+007	1.63771e+000	10425000	11240000	35497000	278942
1583	-1.00137e+007	-1.00640e+007	-3.49919e+007	1.69159e+000	10013700	10064000	34991900	277570			101	0.5	81.4	-8190.65	1583	-1.03050e+007	-1.08361e+007	-3.54104e+007	1.69159e+000	10305000	10836100	35410400	285761
1584	-9.95776e+006	-9.96906e+006	-3.49158e+007	1.67019e+000	9957760	9969060	34915800	272690			101	0.5	84.4	-7664.07	1584	-1.01997e+007	-1.04670e+007	-3.53492e+007	1.67019e+000	10199700	10467000	35349200	280354
1585	-9.98876e+006	-1.00086e+007	-3.49454e+007	1.38664e+000	9988760	10008600	34945400	226853			101	0.5	83	-6375.53	1585	-1.02457e+007	-1.06442e+007	-3.53598e+007	1.38664e+000	10245700	10644200	35359800	233228
1586	-9.65458e+006	-9.74294e+006	-3.42948e+007	1.13224e+000	9654580	9742940	34294800	178154			97.1	0.5	102	-964.577	1586	-9.28766e+006	-9.68780e+006	-3.44364e+007	1.13224e+000	9287660	9687800	34436400	179118
1587	-9.65449e+006	-9.73165e+006	-3.42488e+007	1.44605e+000	9654490	9731650	34248800	226941			96.1	0.5	102	-378.836	1587	-9.29049e+006	-9.66102e+006	-3.43241e+007	1.44605e+000	9290490	9661020	34324100	227319
1588	-9.68261e+006	-9.71500e+006	-3.41526e+007	2.15748e+000	9682610	9715000	34152600	336826			90.9	0.5	102	5527.7	1588	-9.31159e+006	-9.56476e+006	-3.39096e+007	2.15748e+000	9311590	9564760	33909600	331298
1589	-9.65834e+006	-9.72137e+006	-3.42029e+007	1.55623e+000	9658340	9721370	34202900	243606			94.5	0.5	103	989.305	1589	-9.29233e+006	-9.62559e+006	-3.41775e+007	1.55623e+000	9292330	9625590	34177500	242617
1590	-9.66996e+006	-9.71223e+006	-3.41539e+007	1.75886e+000	9669960	9712230	34153900	274587			92.5	0.5	103	3162.65	1590	-9.31526e+006	-9.58671e+006	-3.39956e+007	1.75886e+000	9315260	9586710	33995600	271424
1591	-9.70189e+006	-9.70873e+006	-3.40729e+007	2.16517e+000	9701890	9708730	34072900	336570			88.8	0.5	102	9651.64	1591	-9.39663e+006	-9.51106e+006	-3.36051e+007	2.16517e+000	9396630	9511060	33605100	326919
1592	-9.67603e+006	-9.78185e+006	-3.38941e+007	2.01294e+000	9676030	9781850	33894100	309921			84.6	0.5	103	16713	1592	-9.41730e+006	-9.67009e+006	-3.29485e+007	2.01294e+000	9417300	9670090	32948500	293208
1593	-9.68836e+006	-9.74351e+006	-3.39828e+007	2.08221e+000	9688360	9743510	33982800	322110			86.7	0.5	103	13505.5	1593	-9.45939e+006	-9.52366e+006	-3.32669e+007	2.08221e+000	9459390	9523660	33266900	308605
1594	-9.65386e+006	-9.90166e+006	-3.36837e+007	1.75909e+000	9653860	9901660	33683700	267867			77.9	0.5	103	22732.9	1594	-9.31325e+006	-1.00561e+007	-3.21371e+007	1.75909e+000	9313250	10056100	32137100	245134
1595	-9.66079e+006	-9.84909e+006	-3.37646e+007	1.93223e+000	9660790	9849090	33764600	295467			81.1	0.5	104	21350.3	1595	-9.35536e+006	-9.90145e+006	-3.24639e+007	1.93223e+000	9355360	9901450	32463900	274116
1596	-9.66499e+006	-9.81453e+006	-3.38163e+007	1.99079e+000	9664990	9814530	33816300	305235			82.7	0.5	104	19321	1596	-9.38618e+006	-9.80373e+006	-3.26876e+007	1.99079e+000	9386180	9803730	32687600	285914
1597	-9.65173e+006	-9.91347e+006	-3.36632e+007	1.62112e+000	9651730	9913470	33663200	246592			76.4	0.5	103	21639.9	1597	-9.30354e+006	-1.00941e+007	-3.20595e+007	1.62112e+000	9303540	10094100	32059500	224952
1598	-9.65224e+006	-9.93732e+006	-3.36414e+007	1.50436e+000	9652240	9937320	33641400	228592			74.8	0.5	102	21440	1598	-9.27795e+006	-1.01235e+007	-3.19255e+007	1.50436e+000	9277950	10123500	31925500	207152
1599	-9.68335e+006	-9.73428e+006	-3.39716e+007	8.61158e-001	9683350	9734280	33971600	133124			62.9	0.5	104	5164.74	1599	-9.47149e+006	-9.52989e+006	-3.33101e+007	8.61158e-001	9471490	9529890	33310100	127959
1600	-9.67636e+006	-9.74783e+006	-3.39295e+007	8.15778e-001	9676360	9747830	33929500	125820			63.8	0.5	104	5529.77	1600	-9.45339e+006	-9.59726e+006	-3.31688e+007	8.15778e-001	9453390	9597260	33168800	120290
1601	-9.67297e+006	-9.76878e+006	-3.38947e+007	7.55885e-001	9672970	9768780	33894700	116371			65	0.5	104	5910.6	1601	-9.42885e+006	-9.66030e+006	-3.30054e+007	7.55885e-001	9428850	9660300	33005400	110461
1602	-9.69072e+006	-9.72097e+006	-3.40150e+007	9.07068e-001	9690720	9720970	34015000	140552			62.1	0.5	103	4663.39	1602	-9.46739e+006	-9.49287e+006	-3.34600e+007	9.07068e-001	9467390	9492870	33460000	135889
1603	-9.88983e+006	-9.94581e+006	-3.48887e+007	1.74566e+000	9889830	9945810	34888700	284441			50	0.5	86.2	-9194.29	1603	-1.01826e+007	-1.03401e+007	-3.54060e+007	1.74566e+000	10182600	10340100	35406000	293635
1604	-9.95686e+006	-9.96982e+006	-3.49198e+007	1.86128e+000	9956860	9969820	34919800	303955			49.2	0.5	84.4	-9197.46	1604	-1.02297e+007	-1.05611e+007	-3.53777e+007	1.86128e+000	10229700	10561100	35377700	313152
1605	-9.99254e+006	-1.00094e+007	-3.49601e+007	1.78268e+000	9992540	10009400	34960100	291883			49.6	0.5	83	-9081.04	1605	-1.02824e+007	-1.07400e+007	-3.54141e+007	1.78268e+000	10282400	10740000	35414100	300964
1606	-1.00877e+007	-1.02330e+007	-3.51256e+007	1.37223e+000	10087700	10233000	35125600	227124			50.7	0.5	76	-7624.15	1606	-1.04691e+007	-1.13587e+007	-3.55583e+007	1.37223e+000	10469100	11358700	35558300	234748
1607	-1.00939e+007	-1.02349e+007	-3.51487e+007	1.31620e+000	10093900	10234900	35148700	218129			50	0.5	74.6	-6713.85	1607	-1.04571e+007	-1.13317e+007	-3.55364e+007	1.31620e+000	10457100	11331700	35536400	224843
1608	-1.00987e+007	-1.02250e+007	-3.51782e+007	1.27689e+000	10098700	10225000	35178200	211941			49.3	0.5	73.2	-5991.84	1608	-1.04407e+007	-1.12712e+007	-3.55300e+007	1.27689e+000	10440700	11271200	35530000	217933
1609	-1.01034e+007	-1.02106e+007	-3.52121e+007	1.21687e+000	10103400	10210600	35212100	202331			48.7	0.5	71.8	-5327.35	1609	-1.04233e+007	-1.11887e+007	-3.55412e+007	1.21687e+000	10423300	11188700	35541200	207659
1610	-1.01152e+007	-1.01825e+007	-3.52885e+007	1.04891e+000	10115200	10182500	35288500	175097			48.3	0.5	69.3	-4454.29	1610	-1.04060e+007	-1.10352e+007	-3.56242e+007	1.04891e+000	10406000	11035200	35624200	179551
1611	-1.01068e+007	-1.01930e+007	-3.52436e+007	1.09585e+000	10106800	10193000	35243600	182499			48.1	0.5	70.5	-4501.64	1611	-1.04033e+007	-1.10915e+007	-3.55567e+007	1.09585e+000	10403300	11091500	35556700	187000
1612	-1.01170e+007	-1.01652e+007	-3.53131e+007	8.53426e-001	10117000	10165200	35313100	142637			47.6	0.5	68.3	-3374.49	1612	-1.03838e+007	-1.09386e+007	-3.56299e+007	8.53426e-001	10383800	10938600	35629900	146012
1613	-1.01211e+007	-1.01505e+007	-3.53445e+007	9.38159e-001	10121100	10150500	35344500	157051			47.5	0.5	67.2	-3653.32	1613	-1.03714e+007	-1.08514e+007	-3.56663e+007	9.38159e-001	10371400	10851400	35666300	160704
1614	-1.01286e+007	-1.01290e+007	-3.53967e+007	1.18617e+000	10128600	10129000	35396700	199103			48.1	0.5	65.8	-4869.87	1614	-1.03671e+007	-1.07459e+007	-3.57544e+007	1.18617e+000	10367100	10745900	35754400	203973
1615	-1.01033e+007	-1.01354e+007	-3.54499e+007	1.33582e+000	10103300	10135400	35449900	224831			48.7	0.5	64.4	-5815.75	1615	-1.03577e+007	-1.06110e+007	-3.58507e+007	1.33582e+000	10357700	10611000	35850700	230647
1616	-1.00750e+007	-1.01410e+007	-3.55013e+007	1.39458e+000	10075000	10141000	35501300	235330			49.6	0.5	63	-6557.05	1616	-1.03456e+007	-1.04544e+007	-3.59579e+007	1.39458e+000	10345600	10454400	35957900	241887
1617	-1.00362e+007	-1.01559e+007	-3.56009e+007	1.43686e+000	10036200	10155900	35600900	243713			50.2	0.5	58.1	-6196.82	1617	-9.99191e+006	-1.02602e+007	-3.60714e+007	1.43686e+000	9991910	10260200	36071400	249910
1618	-1.00651e+007	-1.01727e+007	-3.56405e+007	8.38374e-001	10065100	10172700	35640500	142536			48.6	0.5	55	-2655.32	1618	-9.90590e+006	-1.02223e+007	-3.60024e+007	8.38374e-001	9905900	10222300	36002400	145192
1619	-1.00426e+007	-1.01479e+007	-3.55618e+007	2.33983e+000	10042600	10147900	35561800	396046			58.5	0.5	52.7	-670.203	1619	-9.35674e+006	-1.00081e+007	-3.56763e+007	2.33983e+000	9356740	10008100	35676300	396716
1620	-1.00378e+007	-1.01575e+007	-3.56060e+007	2.57023e+000	10037800	10157500	35606000	436075			56.9	0.5	52.9	-4299.71	1620	-9.42408e+006	-1.00698e+007	-3.58613e+007	2.57023e+000	9424080	10069800	35861300	440375
1621	-1.00738e+007	-1.04210e+007	-3.48808e+007	1.54017e+000	10073800	10421000	34880800	251894			72.3	0.5	51.1	28216	1621	-9.56713e+006	-1.04578e+007	-3.27731e+007	1.54017e+000	9567130	10457800	32773100	223678
1622	-1.00748e+007	-1.04432e+007	-3.48624e+007	1.27775e+000	10074800	10443200	34862400	208802			75.4	0.5	50.7	23954.5	1622	-9.56633e+006	-1.05347e+007	-3.26929e+007	1.27775e+000	9566330	10534700	32692900	184848
1623	-1.00845e+007	-1.04388e+007	-3.49067e+007	1.51407e+000	10084500	10438800	34906700	248015			74	0.5	50.4	27438.1	1623	-9.59544e+006	-1.05324e+007	-3.28142e+007	1.51407e+000	9595440	10532400	32814200	220577
1624	-1.00919e+007	-1.04361e+007	-3.49393e+007	1.50297e+000	10091900	10436100	34939300	246633			75.6	0.5	49.8	26802.2	1624	-9.61505e+006	-1.05463e+007	-3.28804e+007	1.50297e+000	9615050	10546300	32880400	219831
1625	-1.01275e+007	-1.01645e+007	-3.55448e+007	1.28756e+000	10127500	10164500	35544800	217869			90.4	0.5	49.7	3075.21	1625	-9.60061e+006	-9.98844e+006	-3.53521e+007	1.28756e+000	9600610	9988440	35352100	214794
1626	-1.01470e+007	-1.01790e+007	-3.55844e+007	1.12229e+000	10147000	10179000	35584400	190340			91.2	0.5	48.4	2553.14	1626	-9.67823e+006	-1.00185e+007	-3.53974e+007	1.12229e+000	9678230	10018500	35397400	187787
1627	-1.01664e+007	-1.01930e+007	-3.56222e+007	9.16405e-001	10166400	10193000	35622200	155763			92	0.5	47.2	2073.08	1627	-9.74578e+006	-1.00433e+007	-3.54310e+007	9.16405e-001	9745780	10043300	35431000	153690
1628	-1.01651e+007	-1.01987e+007	-3.56471e+007	7.46342e-001	10165100	10198700	35647100	127027			92.8	0.5	46.8	1362.19	1628	-9.75265e+006	-1.00624e+007	-3.55025e+007	7.46342e-001	9752650	10062400	35502500	125665
1629	-1.01465e+007	-1.01976e+007	-3.56613e+007	1.00661e+000	10146500	10197600	35661300	171433			93.8	0.5	47.5	877.465	1629	-9.71887e+006	-1.00834e+007	-3.56218e+007	1.00661e+000	9718870	10083400	35621800	170556
1630	-1.01268e+007	-1.01952e+007	-3.56710e+007	1.07895e+000	10126800	10195200	35671000	183823			94.9	0.5	48.3	-117.805	1630	-9.68581e+006	-1.01039e+007	-3.57389e+007	1.07895e+000	9685810	10103900	35738900	183941
1631	-1.01444e+007	-1.02147e+007	-3.57330e+007	8.30345e-001	10144400	10214700	35733000	141962			98.3	0.5	47	-506.671	1631	-9.78692e+006	-1.01545e+007	-3.58447e+007	8.30345e-001	9786920	10154500	35844700	142468
1632	-1.01589e+007	-1.02236e+007	-3.57550e+007	6.79128e-001	10158900	10223600	35755000	116259			98.9	0.5	45.9	-242.655	1632	-9.82353e+006	-1.01616e+007	-3.58368e+007	6.79128e-001	9823530	10161600	35836800	116502
1633	-1.00604e+007	-1.00725e+007	-3.51746e+007	2.02062e+000	10060400	10072500	35174600	334931			55.4	0.5	81.2	-19173.1	1633	-1.05285e+007	-1.11070e+007	-3.60529e+007	2.02062e+000	10528500	11107000	36052900	354104
1634	-1.01221e+007	-1.02878e+007	-3.52112e+007	2.09514e+000	10122100	10287800	35211200	348554			55.1	0.5	77.7	-19418.3	1634	-1.06402e+007	-1.16057e+007	-3.60109e+007	2.09514e+000	10640200	11605700	36010900	367973
1635	-9.55310e+006	-9.82663e+006	-3.47384e+007	1.79930e+000	9553100	9826630	34738400	290039			61.2	0.5	90.6	-17025.5	1635	-8.67568e+006	-9.88730e+006	-3.58637e+007	1.79930e+000	8675680	9887300	35863700	307064
1636	-9.59671e+006	-9.88515e+006	-3.49339e+007	1.76283e+000	9596710	9885150	34933900	287357			58.8	0.5	88.8	-17892.1	1636	-9.37943e+006	-1.01078e+007	-3.60613e+007	1.76283e+000	9379430	10107800	36061300	305249
1637	-9.74728e+006	-1.01218e+007	-3.57505e+007	1.08432e+000	9747280	10121800	35750500	185048			89.3	0.5	63	-16791.1	1637	-9.91445e+006	-1.05574e+007	-3.73638e+007	1.08432e+000	9914450	10557400	37363800	201839
1638	-9.80345e+006	-1.00891e+007	-3.55606e+007	1.30258e+000	9803450	10089100	35560600	220094			88.1	0.5	59.9	-18045.4	1638	-8.97949e+006	-1.02681e+007	-3.71161e+007	1.30258e+000	8979490	10268100	37116100	238140
1639	-1.00394e+007	-1.01912e+007	-3.49696e+007	2.66429e+000	10039400	10191200	34969600	437071			67.3	0.5	55.5	44167.5	1639	-9.46516e+006	-9.65112e+006	-3.31630e+007	2.66429e+000	9465160	9651120	33163000	392903
1640	-1.00144e+007	-1.03137e+007	-3.47453e+007	2.21570e+000	10014400	10313700	34745300	359360			69.5	0.5	55.2	43551.3	1640	-9.38916e+006	-9.97093e+006	-3.25326e+007	2.21570e+000	9389160	9970930	32532600	315809
1641	-1.00002e+007	-1.04248e+007	-3.45761e+007	1.98177e+000	10000200	10424800	34576100	318716			71.5	0.5	55.1	43130.5	1641	-9.34628e+006	-1.02611e+007	-3.20671e+007	1.98177e+000	9346280	10261100	32067100	275585
1642	-9.98360e+006	-1.04815e+007	-3.44514e+007	1.68522e+000	9983600	10481500	34451400	269284			77.3	0.5	55.4	39413	1642	-9.29305e+006	-1.03905e+007	-3.17202e+007	1.68522e+000	9293050	10390500	31720200	229871
1643	-9.98104e+006	-1.05143e+007	-3.44082e+007	1.65225e+000	9981040	10514300	34408200	263458			75.4	0.5	55.2	39289.6	1643	-9.28859e+006	-1.04781e+007	-3.16144e+007	1.65225e+000	9288590	10478100	31614400	224168
1644	-9.80178e+006	-1.01181e+007	-3.56810e+007	1.40825e+000	9801780	10118100	35681000	239511			59.5	0.5	61.8	-15473.9	1644	-9.72961e+006	-1.03884e+007	-3.68576e+007	1.40825e+000	9729610	10388400	36857600	254985
1645	-9.88652e+006	-1.01035e+007	-3.55364e+007	2.84723e+000	9886520	10103500	35536400	480732			61	0.5	58.1	-17799.1	1645	-8.83779e+006	-1.00388e+007	-3.63209e+007	2.84723e+000	8837790	10038800	36320900	498531
1646	-1.00476e+007	-1.00560e+007	-3.51813e+007	2.76081e+000	10047600	10056000	35181300	457705			65.1	0.5	56.1	33499.7	1646	-9.15986e+006	-9.53479e+006	-3.39388e+007	2.76081e+000	9159860	9534790	33938800	424205
1647	-1.01411e+007	-1.01741e+007	-3.55703e+007	1.55382e+000	10141100	10174100	35570300	263314			56.2	0.5	68.1	-15957.6	1647	-1.06530e+007	-1.11416e+007	-3.65270e+007	1.55382e+000	10653000	11141600	36527000	279271
1648	-9.66452e+006	-9.93562e+006	-3.50724e+007	2.08307e+000	9664520	9935620	35072400	342335			58.1	0.5	86.7	-22528.7	1648	-9.87724e+006	-1.02677e+007	-3.62169e+007	2.08307e+000	9877240	10267700	36216900	364864
1649	-9.55161e+006	-9.79699e+006	-3.46187e+007	1.89445e+000	9551610	9796990	34618700	303336			63	0.5	90.8	-2572.23	1649	-8.17988e+006	-9.53277e+006	-3.49106e+007	1.89445e+000	8179880	9532770	34910600	305908
1650	-9.72223e+006	-9.74630e+006	-3.41184e+007	2.50209e+000	9722230	9746300	34118400	390060			66.5	0.5	92.5	33604.7	1650	-8.85476e+006	-9.15199e+006	-3.26795e+007	2.50209e+000	8854760	9151990	32679500	356455
1651	-9.65668e+006	-1.00127e+007	-3.35842e+007	1.91375e+000	9656680	10012700	33584200	290035			70.4	0.5	94.4	37655.2	1651	-9.03751e+006	-9.80355e+006	-3.12628e+007	1.91375e+000	9037510	9803550	31262800	252380
1652	-9.67282e+006	-9.91149e+006	-3.37513e+007	1.76663e+000	9672820	9911490	33751300	270077			69	0.5	93.2	32197.4	1652	-9.04011e+006	-9.41046e+006	-3.16665e+007	1.76663e+000	9040110	9410460	31666500	237879
1653	-9.60197e+006	-9.75577e+006	-3.43999e+007	2.13892e+000	9601970	9755770	34399900	338420			65	0.5	91.1	17618.2	1653	-8.15605e+006	-9.21256e+006	-3.36257e+007	2.13892e+000	8156050	9212560	33625700	320802
1654	-9.63690e+006	-1.01305e+007	-3.33855e+007	1.97846e+000	9636900	10130500	33385500	296752			72.6	0.5	94.3	43560.9	1654	-8.97856e+006	-1.01049e+007	-3.07205e+007	1.97846e+000	8978560	10104900	30720500	253191
1655	-9.64025e+006	-1.01110e+007	-3.34187e+007	1.92873e+000	9640250	10111000	33418700	289795			77.8	0.5	94.4	41290.7	1655	-8.99782e+006	-1.00667e+007	-3.08374e+007	1.92873e+000	8997820	10066700	30837400	248504
1656	-9.63096e+006	-1.01813e+007	-3.33104e+007	1.96084e+000	9630960	10181300	33310400	292977			76.1	0.5	94.1	44723.1	1656	-8.95843e+006	-1.02177e+007	-3.05255e+007	1.96084e+000	8958430	10217700	30525500	248254
1657	-9.62452e+006	-1.02062e+007	-3.32592e+007	1.84528e+000	9624520	10206200	33259200	274962			74.5	0.5	93.7	43556.1	1657	-8.92594e+006	-1.02436e+007	-3.03667e+007	1.84528e+000	8925940	10243600	30366700	231406
1658	-9.65842e+006	-1.00108e+007	-3.35932e+007	2.37344e+000	9658420	10010800	33593200	359882			79.8	0.5	93.4	47131.1	1658	-9.01739e+006	-9.72093e+006	-3.12632e+007	2.37344e+000	9017390	9720930	31263200	312751
1659	-9.58973e+006	-9.89847e+006	-3.49953e+007	2.45745e+000	9589730	9898470	34995300	401934			90.9	0.5	88	-24830.9	1659	-9.33738e+006	-1.01118e+007	-3.61195e+007	2.45745e+000	9337380	10111800	36119500	426765
1660	-1.00247e+007	-1.01916e+007	-3.57585e+007	1.71492e+000	10024700	10191600	35758500	293348			91	0.5	67.7	-25014.4	1660	-1.08056e+007	-1.11436e+007	-3.71486e+007	1.71492e+000	10805600	11143600	37148600	318363
1661	-1.01669e+007	-1.01959e+007	-3.56336e+007	1.64076e+000	10166900	10195900	35633600	279056			92.2	0.5	69	-20949.9	1661	-1.07906e+007	-1.14191e+007	-3.68121e+007	1.64076e+000	10790600	11419100	36812100	300006
1662	-9.86640e+006	-1.01865e+007	-3.58959e+007	1.30988e+000	9866400	10186500	35895900	225489			89.3	0.5	66.9	-23347.2	1662	-1.08604e+007	-1.08819e+007	-3.76345e+007	1.30988e+000	10860400	10881900	37634500	248836
1663	-9.73891e+006	-1.01604e+007	-3.59167e+007	1.03774e+000	9738910	10160400	35916700	178691			88.6	0.5	66	-19727.7	1663	-1.05662e+007	-1.08245e+007	-3.78035e+007	1.03774e+000	10566200	10824500	37803500	198419
1664	-9.71195e+006	-1.01333e+007	-3.58327e+007	9.25076e-001	9711950	10133300	35832700	158541			88.8	0.5	64.5	-16412.6	1664	-1.02092e+007	-1.06960e+007	-3.76354e+007	9.25076e-001	10209200	10696000	37635400	174953
1665	-9.92799e+006	-1.00425e+007	-3.52457e+007	1.48224e+000	9927990	10042500	35245700	246389			85	0.5	58.4	15071.5	1665	-8.25008e+006	-9.40157e+006	-3.43042e+007	1.48224e+000	8250080	9401570	34304200	231318
1666	-9.84385e+006	-1.00670e+007	-3.54301e+007	1.42804e+000	9843850	10067000	35430100	239646			86.6	0.5	59.2	-2833.91	1666	-8.46644e+006	-9.81804e+006	-3.57899e+007	1.42804e+000	8466440	9818040	35789900	242480
1667	-1.00136e+007	-1.01589e+007	-3.48969e+007	1.47164e+000	10013600	10158900	34896900	240392			82.4	0.5	56.8	26502.3	1667	-9.35802e+006	-9.43190e+006	-3.29443e+007	1.47164e+000	9358020	9431900	32944300	213890
1668	-1.00183e+007	-1.00471e+007	-3.50276e+007	1.40249e+000	10018300	10047100	35027600	230556			83.4	0.5	57.8	22337.4	1668	-8.96692e+006	-9.34767e+006	-3.33670e+007	1.40249e+000	8966920	9347670	33367000	208219
1669	-9.82080e+006	-1.01096e+007	-3.56272e+007	1.70184e+000	9820800	10109600	35627200	288635			60.4	0.5	60.3	-18447.6	1669	-9.35411e+006	-1.02904e+007	-3.68329e+007	1.70184e+000	9354110	10290400	36832900	307083
1670	-9.82175e+006	-1.01354e+007	-3.57315e+007	1.37566e+000	9821750	10135400	35731500	234643			59.3	0.5	63.1	-16810.5	1670	-9.97473e+006	-1.04854e+007	-3.70089e+007	1.37566e+000	9974730	10485400	37008900	251453
1671	-9.77257e+006	-1.01158e+007	-3.57007e+007	1.34744e+000	9772570	10115800	35700700	229369			60.2	0.5	62.2	-16777.4	1671	-9.70614e+006	-1.04244e+007	-3.70283e+007	1.34744e+000	9706140	10424400	37028300	246147
1672	-9.71021e+006	-9.94660e+006	-3.50716e+007	2.37995e+000	9710210	9946600	35071600	391232			92.8	0.5	86.5	-22874.4	1672	-9.83515e+006	-1.02284e+007	-3.60984e+007	2.37995e+000	9835150	10228400	36098400	414106
1673	-1.00767e+007	-1.01786e+007	-3.56530e+007	7.43043e-001	10076700	10178600	35653000	126425			48.1	0.5	53.9	-2072.59	1673	-9.90003e+006	-1.02145e+007	-3.59765e+007	7.43043e-001	9900030	10214500	35976500	128498
1674	-1.01288e+007	-1.02111e+007	-3.57338e+007	9.89479e-001	10128800	10211100	35733800	169157			101	0.5	48.3	-1503.8	1674	-9.83087e+006	-1.01876e+007	-3.59358e+007	9.89479e-001	9830870	10187600	35935800	170660
1675	-1.00476e+007	-1.01596e+007	-3.56047e+007	1.83306e+000	10047600	10159600	35604700	311004			101	0.5	57.3	-7655.15	1675	-1.00242e+007	-1.02648e+007	-3.60579e+007	1.83306e+000	10024200	10264800	36057900	318659
1676	-1.00407e+007	-1.01532e+007	-3.55854e+007	1.86833e+000	10040700	10153200	35585400	316640			100	0.5	58.9	-8569.45	1676	-1.01173e+007	-1.02905e+007	-3.60699e+007	1.86833e+000	10117300	10290500	36069900	325210
1677	-9.91205e+006	-9.94808e+006	-3.48758e+007	2.22963e+000	9912050	9948080	34875800	363100			101	0.5	86	-10219.5	1677	-1.01569e+007	-1.03164e+007	-3.53248e+007	2.22963e+000	10156900	10316400	35324800	373320
1678	-9.84943e+006	-9.92217e+006	-3.48325e+007	2.22292e+000	9849430	9922170	34832500	360972			101	0.5	87.8	-10430	1678	-1.00828e+007	-1.00981e+007	-3.53182e+007	2.22292e+000	10082800	10098100	35318200	371402
1679	-9.68807e+006	-9.79735e+006	-3.44837e+007	1.31310e+000	9688070	9797350	34483700	208871			101	0.5	97.4	-3638.14	1679	-9.42404e+006	-9.81635e+006	-3.48254e+007	1.31310e+000	9424040	9816350	34825400	212509
1680	-9.67861e+006	-9.78355e+006	-3.44368e+007	8.75179e-001	9678610	9783550	34436800	138836			101	0.5	98.5	-2094.91	1680	-9.40223e+006	-9.78978e+006	-3.47386e+007	8.75179e-001	9402230	9789780	34738600	140931
1681	-9.67481e+006	-9.77843e+006	-3.44196e+007	1.10500e+000	9674810	9778430	34419600	175120			100	0.5	99.1	-2519.27	1681	-9.37754e+006	-9.77708e+006	-3.47114e+007	1.10500e+000	9377540	9777080	34711400	177639
1682	-9.65684e+006	-9.87909e+006	-3.37184e+007	1.85541e+000	9656840	9879090	33718400	283042			79.4	0.5	103	22551.2	1682	-9.33019e+006	-9.98870e+006	-3.22738e+007	1.85541e+000	9330190	9988700	32273800	260491
1683	-9.65629e+006	-9.92440e+006	-3.36709e+007	1.11449e+000	9656290	9924400	33670900	169618			71.9	0.5	102	15570.1	1683	-9.28158e+006	-1.00651e+007	-3.19987e+007	1.11449e+000	9281580	10065100	31998700	154048
1684	-9.65930e+006	-9.90409e+006	-3.37035e+007	1.08873e+000	9659300	9904090	33703500	165978			70.8	0.5	102	14458.5	1684	-9.29871e+006	-1.00113e+007	-3.21225e+007	1.08873e+000	9298710	10011300	32122500	151520
1685	-9.66236e+006	-9.88125e+006	-3.37388e+007	1.02687e+000	9662360	9881250	33738800	156834			69.7	0.5	102	12867.5	1685	-9.31600e+006	-9.94775e+006	-3.22568e+007	1.02687e+000	9316000	9947750	32256800	143966
1686	-9.69438e+006	-9.71274e+006	-3.41316e+007	1.13087e+000	9694380	9712740	34131600	176357			60.5	0.5	101	3723.52	1686	-9.30486e+006	-9.53815e+006	-3.38076e+007	1.13087e+000	9304860	9538150	33807600	172634
1687	-9.67890e+006	-9.72405e+006	-3.41933e+007	1.28089e+000	9678900	9724050	34193300	200428			59.4	0.5	101	2530.09	1687	-9.23760e+006	-9.57507e+006	-3.40257e+007	1.28089e+000	9237600	9575070	34025700	197898
1688	-9.70294e+006	-9.81926e+006	-3.45584e+007	1.52203e+000	9702940	9819260	34558400	243147			49.5	0.5	95.4	-5685.16	1688	-9.51236e+006	-9.87996e+006	-3.49970e+007	1.52203e+000	9512360	9879960	34997000	248832
1689	-9.71532e+006	-9.83630e+006	-3.46157e+007	1.65685e+000	9715320	9836300	34615700	265559			49.9	0.5	94	-6894.58	1689	-9.57041e+006	-9.91810e+006	-3.50949e+007	1.65685e+000	9570410	9918100	35094900	272453
1690	-9.73174e+006	-9.85481e+006	-3.46749e+007	1.80815e+000	9731740	9854810	34674900	290804			50.1	0.5	92.5	-8251.32	1690	-9.65627e+006	-9.96211e+006	-3.51889e+007	1.80815e+000	9656270	9962110	35188900	299055
1691	-9.75653e+006	-9.87579e+006	-3.47358e+007	1.80380e+000	9756530	9875790	34735800	291143			50.4	0.5	91	-8954.69	1691	-9.78102e+006	-1.00150e+007	-3.52803e+007	1.80380e+000	9781020	10015000	35280300	300098
1692	-9.78705e+006	-9.89754e+006	-3.47942e+007	1.71856e+000	9787050	9897540	34794200	278350			50.6	0.5	89.4	-9045.97	1692	-9.92871e+006	-1.00695e+007	-3.53554e+007	1.71856e+000	9928710	10069500	35355400	287396
1693	-1.00419e+007	-1.01156e+007	-3.50556e+007	2.01244e+000	10041900	10115600	35055600	331509			51.5	0.5	80.3	-12411.8	1693	-1.04106e+007	-1.10942e+007	-3.55839e+007	2.01244e+000	10410600	11094200	35583900	343921
1694	-1.00637e+007	-1.01760e+007	-3.50842e+007	1.79005e+000	10063700	10176000	35084200	295476			51.5	0.5	78.8	-11066.1	1694	-1.04525e+007	-1.12536e+007	-3.55956e+007	1.79005e+000	10452500	11253600	35595600	306542
1695	-1.00302e+007	-1.01482e+007	-3.55756e+007	1.47141e+000	10030200	10148200	35575600	249219			51	0.5	60.4	-7329.83	1695	-1.01474e+007	-1.03045e+007	-3.60972e+007	1.47141e+000	10147400	10304500	36097200	256549
1696	-1.00449e+007	-1.01716e+007	-3.56565e+007	1.39354e+000	10044900	10171600	35656500	237094			52.1	0.5	53.7	-4355.71	1696	-9.68605e+006	-1.01771e+007	-3.60378e+007	1.39354e+000	9686050	10177100	36037800	241450
1697	-1.00311e+007	-1.01660e+007	-3.56472e+007	1.79173e+000	10031100	10166000	35647200	304658			53.5	0.5	54	-5857.84	1697	-9.60641e+006	-1.01610e+007	-3.60515e+007	1.79173e+000	9606410	10161000	36051500	310516
1698	-1.00624e+007	-1.01393e+007	-3.55070e+007	2.20357e+000	10062400	10139300	35507000	371925			60.1	0.5	52.6	3557.42	1698	-9.36940e+006	-9.94772e+006	-3.54169e+007	2.20357e+000	9369400	9947720	35416900	368368
1699	-1.00911e+007	-1.01290e+007	-3.54364e+007	1.96906e+000	10091100	10129000	35436400	331137			61.7	0.5	52.3	8351.98	1699	-9.43502e+006	-9.87519e+006	-3.50549e+007	1.96906e+000	9435020	9875190	35054900	322785
1700	-1.01204e+007	-1.01320e+007	-3.53599e+007	1.64901e+000	10120400	10132000	35359900	276244			63.3	0.5	52.1	11643.9	1700	-9.57753e+006	-9.81186e+006	-3.46535e+007	1.64901e+000	9577530	9811860	34653500	264600
1701	-1.01111e+007	-1.01769e+007	-3.52769e+007	1.51821e+000	10111100	10176900	35276900	253267			64.7	0.5	51.8	14846.5	1701	-9.73293e+006	-9.75112e+006	-3.42499e+007	1.51821e+000	9732930	9751120	34249900	238420
1702	-1.01004e+007	-1.02282e+007	-3.51823e+007	1.47726e+000	10100400	10228200	35182300	245260			66.2	0.5	51.7	18226.5	1702	-9.69414e+006	-9.90518e+006	-3.38448e+007	1.47726e+000	9694140	9905180	33844800	227033
1703	-1.00879e+007	-1.02754e+007	-3.50839e+007	1.50635e+000	10087900	10275400	35083900	248836			67.6	0.5	51.8	21936.4	1703	-9.63554e+006	-1.00367e+007	-3.34737e+007	1.50635e+000	9635540	10036700	33473700	226899
1704	-1.00754e+007	-1.03252e+007	-3.49828e+007	1.59056e+000	10075400	10325200	34982800	261395			69.1	0.5	51.9	26196	1704	-9.58570e+006	-1.01756e+007	-3.31312e+007	1.59056e+000	9585700	10175600	33131200	235199
1705	-1.01182e+007	-1.01993e+007	-3.56962e+007	9.59343e-001	10118200	10199300	35696200	163659			96.8	0.5	48.6	-904.267	1705	-9.71091e+006	-1.01372e+007	-3.58496e+007	9.59343e-001	9710910	10137200	35849600	164563
1706	-1.01815e+007	-1.02371e+007	-3.57875e+007	6.49586e-001	10181500	10237100	35787500	111415			99.3	0.5	44.3	93.5359	1706	-9.86888e+006	-1.01667e+007	-3.58126e+007	6.49586e-001	9868880	10166700	35812600	111322
1707	-1.01635e+007	-1.02308e+007	-3.57799e+007	7.72542e-001	10163500	10230800	35779900	132433			101	0.5	45.5	-430.238	1707	-9.86300e+006	-1.01815e+007	-3.58788e+007	7.72542e-001	9863000	10181500	35878800	132863
1708	-1.01473e+007	-1.02215e+007	-3.57578e+007	9.59002e-001	10147300	10221500	35757800	164181			101	0.5	46.8	-931.222	1708	-9.84184e+006	-1.01820e+007	-3.59018e+007	9.59002e-001	9841840	10182000	35901800	165112
1709	-1.01366e+007	-1.02159e+007	-3.57459e+007	8.89251e-001	10136600	10215900	35745900	152130			102	0.5	47.9	-1259.02	1709	-9.86714e+006	-1.01958e+007	-3.59332e+007	8.89251e-001	9867140	10195800	35933200	153389
1710	-1.01131e+007	-1.02001e+007	-3.57049e+007	1.24099e+000	10113100	10200100	35704900	211798			103	0.5	50.5	-2602.54	1710	-9.90354e+006	-1.02108e+007	-3.59580e+007	1.24099e+000	9903540	10210800	35958000	214401
1711	-1.01243e+007	-1.02074e+007	-3.57234e+007	9.45420e-001	10124300	10207400	35723400	161528			104	0.5	49.5	-1731.65	1711	-9.90705e+006	-1.02094e+007	-3.59489e+007	9.45420e-001	9907050	10209400	35948900	163260
1712	-1.01340e+007	-1.02137e+007	-3.57392e+007	7.96898e-001	10134000	10213700	35739200	136279			104	0.5	48.5	-1290.16	1712	-9.91142e+006	-1.02089e+007	-3.59425e+007	7.96898e-001	9911420	10208900	35942500	137569
1713	-1.00803e+007	-1.01758e+007	-3.56383e+007	1.70675e+000	10080300	10175800	35638300	290171			103	0.5	54.5	-5270.48	1713	-9.98074e+006	-1.02361e+007	-3.59843e+007	1.70675e+000	9980740	10236100	35984300	295441
1714	-1.00930e+007	-1.01843e+007	-3.56602e+007	1.56481e+000	10093000	10184300	35660200	266379			103	0.5	53.1	-4258.33	1714	-9.95632e+006	-1.02270e+007	-3.59714e+007	1.56481e+000	9956320	10227000	35971400	270638
1715	-1.01056e+007	-1.01926e+007	-3.56815e+007	1.40808e+000	10105600	10192600	35681500	239998			104	0.5	51.8	-3336.12	1715	-9.94514e+006	-1.02209e+007	-3.59578e+007	1.40808e+000	9945140	10220900	35957800	243334
1716	-1.00686e+007	-1.01674e+007	-3.56157e+007	1.77391e+000	10068600	10167400	35615700	301194			102	0.5	56	-6180.78	1716	-1.00239e+007	-1.02499e+007	-3.59974e+007	1.77391e+000	10023900	10249900	35997400	307374
1717	-1.00857e+007	-1.01403e+007	-3.54877e+007	1.99768e+000	10085700	10140300	35487700	336877			99.9	0.5	63.9	-10172.2	1717	-1.03882e+007	-1.06231e+007	-3.59636e+007	1.99768e+000	10388200	10623100	35963600	347050
1718	-1.00679e+007	-1.01433e+007	-3.55176e+007	1.96755e+000	10067900	10143300	35517600	332294			100	0.5	62.3	-9494.73	1718	-1.03530e+007	-1.04565e+007	-3.59861e+007	1.96755e+000	10353000	10456500	35986100	341789
1719	-1.00585e+007	-1.01475e+007	-3.55442e+007	1.91237e+000	10058500	10147500	35544200	323420			101	0.5	60.7	-8699.75	1719	-1.03093e+007	-1.03208e+007	-3.60019e+007	1.91237e+000	10309300	10320800	36001900	332120
1720	-1.01240e+007	-1.01333e+007	-3.54206e+007	1.97627e+000	10124000	10133300	35420600	332145			101	0.5	65.8	-9303.35	1720	-1.04032e+007	-1.08161e+007	-3.58319e+007	1.97627e+000	10403200	10816100	35831900	341448
1721	-1.01200e+007	-1.01868e+007	-3.53037e+007	1.94216e+000	10120000	10186800	35303700	324489			101	0.5	69.3	-8819.25	1721	-1.04339e+007	-1.11141e+007	-3.56591e+007	1.94216e+000	10433900	11114100	35659100	333308
1722	-1.01241e+007	-1.01597e+007	-3.53473e+007	1.96026e+000	10124100	10159700	35347300	328227			101	0.5	67.7	-8500.09	1722	-1.04096e+007	-1.09751e+007	-3.56989e+007	1.96026e+000	10409600	10975100	35698900	336727
1723	-1.00829e+007	-1.02213e+007	-3.51176e+007	1.80390e+000	10082900	10221300	35117600	298413			100	0.5	76	-9112.21	1723	-1.04426e+007	-1.13064e+007	-3.55025e+007	1.80390e+000	10442600	11306400	35502500	307525
1724	-1.00924e+007	-1.02277e+007	-3.51500e+007	1.95490e+000	10092400	10227700	35150000	323984			100	0.5	74.4	-9337.48	1724	-1.04438e+007	-1.13088e+007	-3.55051e+007	1.95490e+000	10443800	11308800	35505100	333321
1725	-1.01008e+007	-1.02216e+007	-3.51902e+007	1.91389e+000	10100800	10221600	35190200	317872			101	0.5	72.8	-8582.49	1725	-1.04375e+007	-1.12687e+007	-3.55191e+007	1.91389e+000	10437500	11268700	35519100	326454
1726	-1.01068e+007	-1.02048e+007	-3.52318e+007	1.91194e+000	10106800	10204800	35231800	318230			102	0.5	71.2	-8094.63	1726	-1.04242e+007	-1.11895e+007	-3.55441e+007	1.91194e+000	10424200	11189500	35544100	326325
1727	-1.00574e+007	-1.01719e+007	-3.50628e+007	1.72190e+000	10057400	10171900	35062800	283883			101	0.5	77.9	-8093.75	1727	-1.03880e+007	-1.11581e+007	-3.54278e+007	1.72190e+000	10388000	11158100	35427800	291977
1728	-1.00304e+007	-1.01105e+007	-3.50137e+007	1.74821e+000	10030400	10110500	35013700	287308			101	0.5	79.8	-7912.93	1728	-1.03310e+007	-1.09706e+007	-3.53823e+007	1.74821e+000	10331000	10970600	35382300	295221
1729	-1.00049e+007	-1.00530e+007	-3.49672e+007	1.68524e+000	10004900	10053000	34967200	276128			102	0.5	81.6	-7277.54	1729	-1.02740e+007	-1.07845e+007	-3.53351e+007	1.68524e+000	10274000	10784500	35335100	283406
1730	-9.97755e+006	-9.99183e+006	-3.49164e+007	1.57613e+000	9977550	9991830	34916400	257408			102	0.5	83.5	-6756.18	1730	-1.02165e+007	-1.05807e+007	-3.53043e+007	1.57613e+000	10216500	10580700	35304300	264164
1731	-9.69922e+006	-9.81259e+006	-3.45348e+007	1.30238e+000	9699220	9812590	34534800	207777			101	0.5	96.1	-4111.19	1731	-9.46009e+006	-9.84726e+006	-3.49157e+007	1.30238e+000	9460090	9847260	34915700	211888
1732	-9.71207e+006	-9.82818e+006	-3.45857e+007	1.46104e+000	9712070	9828180	34585700	233776			101	0.5	94.8	-5133.28	1732	-9.50871e+006	-9.88006e+006	-3.50011e+007	1.46104e+000	9508710	9880060	35001100	238909
1733	-9.72832e+006	-9.84477e+006	-3.46372e+007	1.74313e+000	9728320	9844770	34637200	279750			101	0.5	93.4	-6715.55	1733	-9.57880e+006	-9.91719e+006	-3.50828e+007	1.74313e+000	9578800	9917190	35082800	286465
1734	-9.68626e+006	-9.78720e+006	-3.44441e+007	9.12329e-001	9686260	9787200	34444100	144797			102	0.5	98.4	-2226.18	1734	-9.43686e+006	-9.80051e+006	-3.47478e+007	9.12329e-001	9436860	9800510	34747800	147023
1735	-9.69670e+006	-9.79979e+006	-3.44850e+007	1.21687e+000	9696700	9799790	34485000	193590			102	0.5	97.3	-3361.14	1735	-9.47015e+006	-9.82663e+006	-3.48213e+007	1.21687e+000	9470150	9826630	34821300	196951
1736	-9.67885e+006	-9.77685e+006	-3.44091e+007	7.54011e-001	9678850	9776850	34409100	119429			102	0.5	99.3	-1667	1736	-9.41714e+006	-9.78132e+006	-3.46891e+007	7.54011e-001	9417140	9781320	34689100	121096
1737	-9.65617e+006	-9.74737e+006	-3.43113e+007	1.09579e+000	9656170	9747370	34311300	172581			98.3	0.5	101	-1294.26	1737	-9.31070e+006	-9.70584e+006	-3.44871e+007	1.09579e+000	9310700	9705840	34487100	173875
1738	-9.66035e+006	-9.75363e+006	-3.43327e+007	1.04090e+000	9660350	9753630	34332700	164139			99.4	0.5	101	-1563.3	1738	-9.33691e+006	-9.72560e+006	-3.45416e+007	1.04090e+000	9336910	9725600	34541600	165703
1739	-9.66638e+006	-9.76144e+006	-3.43586e+007	1.07649e+000	9666380	9761440	34358600	170007			100	0.5	101	-1930.86	1739	-9.36553e+006	-9.74621e+006	-3.45972e+007	1.07649e+000	9365530	9746210	34597200	171938
1740	-9.65242e+006	-9.73402e+006	-3.42605e+007	1.38691e+000	9652420	9734020	34260500	217800			97.6	0.5	102	-840.621	1740	-9.30651e+006	-9.67671e+006	-3.43722e+007	1.38691e+000	9306510	9676710	34372200	218640
1741	-9.65257e+006	-9.72076e+006	-3.42062e+007	1.72303e+000	9652570	9720760	34206200	269755			96	0.5	103	321.668	1741	-9.30617e+006	-9.64159e+006	-3.42290e+007	1.72303e+000	9306170	9641590	34229000	269434
1742	-9.66036e+006	-9.71147e+006	-3.41604e+007	1.66765e+000	9660360	9711470	34160400	260425			94.1	0.5	104	1875.46	1742	-9.32013e+006	-9.60771e+006	-3.40766e+007	1.66765e+000	9320130	9607710	34076600	258549
1743	-9.68848e+006	-9.70272e+006	-3.40966e+007	2.08465e+000	9688480	9702720	34096600	324439			90.4	0.5	103	6851.04	1743	-9.36457e+006	-9.54226e+006	-3.37647e+007	2.08465e+000	9364570	9542260	33764700	317588
1744	-9.67455e+006	-9.70257e+006	-3.41099e+007	1.94375e+000	9674550	9702570	34109900	302707			92	0.5	104	4579.28	1744	-9.35453e+006	-9.56893e+006	-3.38837e+007	1.94375e+000	9354530	9568930	33883700	298127
1745	-9.69149e+006	-9.71544e+006	-3.40237e+007	2.13216e+000	9691490	9715440	34023700	330532			88.4	0.5	103	10564.5	1745	-9.45901e+006	-9.49834e+006	-3.34907e+007	2.13216e+000	9459010	9498340	33490700	319968
1746	-9.67976e+006	-9.74773e+006	-3.39435e+007	2.16283e+000	9679760	9747730	33943500	333846			86.4	0.5	104	14495.8	1746	-9.45560e+006	-9.58078e+006	-3.31943e+007	2.16283e+000	9455600	9580780	33194300	319350
1747	-9.66847e+006	-9.78042e+006	-3.38646e+007	2.08539e+000	9668470	9780420	33864600	320533			84.4	0.5	104	17278.9	1747	-9.41860e+006	-9.70960e+006	-3.29142e+007	2.08539e+000	9418600	9709600	32914200	303254
1748	-9.65866e+006	-9.80634e+006	-3.37986e+007	1.97521e+000	9658660	9806340	33798600	302521			82.6	0.5	105	18576.1	1748	-9.39424e+006	-9.82361e+006	-3.27007e+007	1.97521e+000	9394240	9823610	32700700	283945
1749	-9.65568e+006	-9.83556e+006	-3.37572e+007	1.85600e+000	9655680	9835560	33757200	283659			81	0.5	105	19538.5	1749	-9.36949e+006	-9.90758e+006	-3.25156e+007	1.85600e+000	9369490	9907580	32515600	264120
1750	-9.65022e+006	-9.87995e+006	-3.36905e+007	1.66661e+000	9650220	9879950	33690500	253837			78	0.5	104	20274.6	1750	-9.33308e+006	-1.00391e+007	-3.22352e+007	1.66661e+000	9333080	10039100	32235200	233563
1751	-9.64836e+006	-9.89116e+006	-3.36717e+007	1.56301e+000	9648360	9891160	33671700	237825			76.5	0.5	104	19641.6	1751	-9.32423e+006	-1.00753e+007	-3.21628e+007	1.56301e+000	9324230	10075300	32162800	218183
1752	-9.65063e+006	-9.91526e+006	-3.36569e+007	1.46419e+000	9650630	9915260	33656900	222644			75	0.5	103	19628	1752	-9.30296e+006	-1.01071e+007	-3.20441e+007	1.46419e+000	9302960	10107100	32044100	203017
1753	-9.65267e+006	-9.92641e+006	-3.36541e+007	1.32972e+000	9652670	9926410	33654100	202183			73.5	0.5	102	18484	1753	-9.28725e+006	-1.01037e+007	-3.19833e+007	1.32972e+000	9287250	10103700	31983300	183699
1754	-9.66730e+006	-9.81658e+006	-3.38237e+007	7.20115e-001	9667300	9816580	33823700	110459			67.2	0.5	103	7203.01	1754	-9.37729e+006	-9.79309e+006	-3.26619e+007	7.20115e-001	9377290	9793090	32661900	103256
1755	-9.66683e+006	-9.77946e+006	-3.38589e+007	7.00320e-001	9666830	9779460	33858900	107606			65.7	0.5	104	5850.43	1755	-9.41723e+006	-9.71958e+006	-3.28987e+007	7.00320e-001	9417230	9719580	32898700	101756
1756	-9.66967e+006	-9.76010e+006	-3.38899e+007	7.72654e-001	9669670	9760100	33889900	118912			64.7	0.5	105	5740.63	1756	-9.43869e+006	-9.66109e+006	-3.30448e+007	7.72654e-001	9438690	9661090	33044800	113172
1757	-9.67913e+006	-9.72830e+006	-3.39603e+007	8.96910e-001	9679130	9728300	33960300	138555			62.6	0.5	104	5107.54	1757	-9.47937e+006	-9.54086e+006	-3.33314e+007	8.96910e-001	9479370	9540860	33331400	133447
1758	-9.67260e+006	-9.74117e+006	-3.39207e+007	7.87597e-001	9672600	9741170	33920700	121407			63.5	0.5	105	5085.85	1758	-9.46149e+006	-9.60373e+006	-3.31954e+007	7.87597e-001	9461490	9603730	33195400	116321
1759	-9.69826e+006	-9.70634e+006	-3.40605e+007	9.63729e-001	9698260	9706340	34060500	149701			61.1	0.5	103	4087.39	1759	-9.39888e+006	-9.51447e+006	-3.36168e+007	9.63729e-001	9398880	9514470	33616800	145614
1760	-9.66153e+006	-9.76297e+006	-3.43697e+007	1.53963e+000	9661530	9762970	34369700	243292			51.1	0.5	100	-3403.99	1760	-9.32973e+006	-9.75239e+006	-3.46583e+007	1.53963e+000	9329730	9752390	34658300	246696
1761	-9.65638e+006	-9.75998e+006	-3.43627e+007	1.59666e+000	9656380	9759980	34362700	252195			52.3	0.5	99.9	-3279.71	1761	-9.28429e+006	-9.73645e+006	-3.46386e+007	1.59666e+000	9284290	9736450	34638600	255475
1762	-9.65348e+006	-9.75543e+006	-3.43470e+007	1.65104e+000	9653480	9755430	34347000	260549			53.5	0.5	100	-2894.16	1762	-9.25033e+006	-9.71700e+006	-3.45931e+007	1.65104e+000	9250330	9717000	34593100	263443
1763	-9.65340e+006	-9.74840e+006	-3.43183e+007	1.75112e+000	9653400	9748400	34318300	275895			54.8	0.5	100	-2085.36	1763	-9.22126e+006	-9.68843e+006	-3.45053e+007	1.75112e+000	9221260	9688430	34505300	277981
1764	-9.65515e+006	-9.73893e+006	-3.42779e+007	1.86399e+000	9655150	9738930	34277900	293014			56.3	0.5	101	-570.272	1764	-9.19996e+006	-9.64980e+006	-3.43688e+007	1.86399e+000	9199960	9649800	34368800	293584
1765	-9.66647e+006	-9.73120e+006	-3.42350e+007	1.79197e+000	9666470	9731200	34235000	281035			57.7	0.5	101	1096.81	1765	-9.22559e+006	-9.61998e+006	-3.42213e+007	1.79197e+000	9225590	9619980	34221300	279938
1766	-9.69374e+006	-9.79354e+006	-3.44625e+007	1.24866e+000	9693740	9793540	34462500	198392			47.7	0.5	97.9	-3623.83	1766	-9.49798e+006	-9.83086e+006	-3.48108e+007	1.24866e+000	9497980	9830860	34810800	202016
1767	-9.70334e+006	-9.80765e+006	-3.45105e+007	1.33547e+000	9703340	9807650	34510500	212772			48.1	0.5	96.6	-4353.78	1767	-9.52741e+006	-9.85879e+006	-3.48955e+007	1.33547e+000	9527410	9858790	34895500	217126
1768	-9.84435e+006	-9.92183e+006	-3.48362e+007	1.71941e+000	9844350	9921830	34836200	279256			49.7	0.5	87.7	-8724.66	1768	-1.01244e+007	-1.01552e+007	-3.53531e+007	1.71941e+000	10124400	10155200	35353100	287980
1769	-9.90584e+006	-9.94590e+006	-3.48731e+007	1.80118e+000	9905840	9945900	34873100	293269			48.9	0.5	86	-8645	1769	-1.01739e+007	-1.03741e+007	-3.53367e+007	1.80118e+000	10173900	10374100	35336700	301914
1770	-9.96559e+006	-9.96730e+006	-3.49008e+007	1.84673e+000	9965590	9967300	34900800	301281			48.1	0.5	84.3	-8159.13	1770	-1.02120e+007	-1.05644e+007	-3.53022e+007	1.84673e+000	10212000	10564400	35302200	309440
1771	-9.98844e+006	-1.00147e+007	-3.49381e+007	1.73286e+000	9988440	10014700	34938100	283393			48.3	0.5	82.9	-7803.14	1771	-1.02592e+007	-1.07293e+007	-3.53299e+007	1.73286e+000	10259200	10729300	35329900	291196
1772	-1.00133e+007	-1.00605e+007	-3.49938e+007	1.93020e+000	10013300	10060500	34993800	316748			49.9	0.5	81.6	-10105.7	1772	-1.03298e+007	-1.09035e+007	-3.54442e+007	1.93020e+000	10329800	10903500	35444200	326854
1773	-1.00712e+007	-1.02023e+007	-3.50888e+007	1.58677e+000	10071200	10202300	35088800	262041			50.5	0.5	77.4	-8654.82	1773	-1.04428e+007	-1.12920e+007	-3.55178e+007	1.58677e+000	10442800	11292000	35517800	270696
1774	-1.00800e+007	-1.02177e+007	-3.51094e+007	1.42185e+000	10080000	10217700	35109400	235100			49.7	0.5	75.9	-7044.93	1774	-1.04362e+007	-1.12980e+007	-3.54847e+007	1.42185e+000	10436200	11298000	35484700	242144
1775	-1.00872e+007	-1.02190e+007	-3.51373e+007	1.37360e+000	10087200	10219000	35137300	227472			48.9	0.5	74.5	-6246.9	1775	-1.04261e+007	-1.12685e+007	-3.54731e+007	1.37360e+000	10426100	11268500	35473100	233719
1776	-1.00932e+007	-1.02123e+007	-3.51687e+007	1.29085e+000	10093200	10212300	35168700	214125			48.3	0.5	73	-5432.64	1776	-1.04130e+007	-1.12121e+007	-3.54758e+007	1.29085e+000	10413000	11212100	35475800	219558
1777	-1.00982e+007	-1.02001e+007	-3.52014e+007	1.22418e+000	10098200	10200100	35201400	203411			47.7	0.5	71.7	-4839.65	1777	-1.03984e+007	-1.11369e+007	-3.54913e+007	1.22418e+000	10398400	11136900	35491300	208251
1778	-1.01106e+007	-1.01760e+007	-3.52759e+007	9.13891e-001	10110600	10176000	35275900	152445			47.5	0.5	69.3	-3512.78	1778	-1.03844e+007	-1.09985e+007	-3.55728e+007	9.13891e-001	10384400	10998500	35572800	155958
1779	-1.01022e+007	-1.01849e+007	-3.52330e+007	1.06135e+000	10102200	10184900	35233000	176640			47.1	0.5	70.4	-3967.27	1779	-1.03828e+007	-1.10537e+007	-3.55108e+007	1.06135e+000	10382800	11053700	35510800	180607
1780	-1.01242e+007	-1.01368e+007	-3.53709e+007	1.10025e+000	10124200	10136800	35370900	184432			47.1	0.5	66.2	-4097.45	1780	-1.03547e+007	-1.07640e+007	-3.56857e+007	1.10025e+000	10354700	10764000	35685700	188530
1781	-1.01138e+007	-1.01315e+007	-3.54238e+007	1.37765e+000	10113800	10131500	35423800	231560			47.7	0.5	64.7	-5397.33	1781	-1.03467e+007	-1.06428e+007	-3.57744e+007	1.37765e+000	10346700	10642800	35774400	236957
1782	-1.00888e+007	-1.01385e+007	-3.54772e+007	1.50952e+000	10088800	10138500	35477200	254417			48.5	0.5	63.2	-6397.21	1782	-1.03364e+007	-1.04946e+007	-3.58802e+007	1.50952e+000	10336400	10494600	35880200	260814
1783	-1.00609e+007	-1.01446e+007	-3.55299e+007	1.47176e+000	10060900	10144600	35529900	248715			49.6	0.5	61.7	-6751.1	1783	-1.03228e+007	-1.03302e+007	-3.59893e+007	1.47176e+000	10322800	10330200	35989300	255466
1784	-1.00413e+007	-1.01524e+007	-3.55817e+007	1.50074e+000	10041300	10152400	35581700	254292			50	0.5	59.3	-6664.42	1784	-1.00942e+007	-1.02809e+007	-3.60537e+007	1.50074e+000	10094200	10280900	36053700	260956
1785	-1.00509e+007	-1.01568e+007	-3.55898e+007	1.49598e+000	10050900	10156800	35589800	253614			49	0.5	58.1	-5871.69	1785	-1.00516e+007	-1.02605e+007	-3.60132e+007	1.49598e+000	10051600	10260500	36013200	259486
1786	-1.00644e+007	-1.01682e+007	-3.56232e+007	1.17827e+000	10064400	10168200	35623200	200135			48.2	0.5	55.9	-3926.49	1786	-9.96172e+006	-1.02343e+007	-3.59959e+007	1.17827e+000	9961720	10234300	35995900	204061
1787	-1.00760e+007	-1.01751e+007	-3.56398e+007	1.06668e+000	10076000	10175100	35639800	181359			47.6	0.5	54.7	-3132.99	1787	-9.93829e+006	-1.02233e+007	-3.59744e+007	1.06668e+000	9938290	10223300	35974400	184492
1788	-1.00813e+007	-1.01842e+007	-3.56716e+007	9.48981e-001	10081300	10184200	35671600	161632			48.3	0.5	52.8	-2401.17	1788	-9.85835e+006	-1.02034e+007	-3.59729e+007	9.48981e-001	9858350	10203400	35972900	164034
1789	-1.00847e+007	-1.01827e+007	-3.56621e+007	1.02167e+000	10084700	10182700	35662100	173928			47.4	0.5	53.4	-2608.37	1789	-9.91206e+006	-1.02133e+007	-3.59597e+007	1.02167e+000	9912060	10213300	35959700	176536
1790	-1.00771e+007	-1.01842e+007	-3.56759e+007	1.02350e+000	10077100	10184200	35675900	174360			49.5	0.5	52.6	-2608.35	1790	-9.80178e+006	-1.01926e+007	-3.59855e+007	1.02350e+000	9801780	10192600	35985500	176968
1791	-1.00397e+007	-1.01652e+007	-3.56357e+007	2.43401e+000	10039700	10165200	35635700	413636			55.1	0.5	52.9	-5635.57	1791	-9.50365e+006	-1.01112e+007	-3.59509e+007	2.43401e+000	9503650	10111200	35950900	419271
1792	-1.00668e+007	-1.01659e+007	-3.56111e+007	2.22758e+000	10066800	10165900	35611100	378123			56.8	0.5	51.5	-1276.05	1792	-9.48775e+006	-1.00569e+007	-3.57446e+007	2.22758e+000	9487750	10056900	35744600	379399
1793	-1.00781e+007	-1.01585e+007	-3.55696e+007	2.12268e+000	10078100	10158500	35569600	359535			58.4	0.5	51.4	1492.1	1793	-9.47474e+006	-1.00106e+007	-3.55684e+007	2.12268e+000	9474740	10010600	35568400	358043
1794	-1.00829e+007	-1.03846e+007	-3.49543e+007	1.56566e+000	10082900	10384600	34954300	257023			70.8	0.5	50.9	26914.3	1794	-9.59893e+006	-1.03663e+007	-3.29946e+007	1.56566e+000	9598930	10366300	32994600	230109
1795	-1.00909e+007	-1.04185e+007	-3.49530e+007	1.56409e+000	10090900	10418500	34953000	256819			72.4	0.5	50.1	27357.2	1795	-9.61521e+006	-1.04841e+007	-3.29433e+007	1.56409e+000	9615210	10484100	32943300	229461
1796	-1.01098e+007	-1.02114e+007	-3.52374e+007	1.94663e+000	10109800	10211400	35237400	324120			84.5	0.5	51.4	20954.7	1796	-9.73835e+006	-9.84313e+006	-3.40875e+007	1.94663e+000	9738350	9843130	34087500	303165
1797	-1.01044e+007	-1.02742e+007	-3.51526e+007	1.80389e+000	10104400	10274200	35152600	299108			82.8	0.5	51	23712.2	1797	-9.69551e+006	-1.00484e+007	-3.37072e+007	1.80389e+000	9695510	10048400	33707200	275396
1798	-1.00986e+007	-1.03342e+007	-3.50689e+007	1.76763e+000	10098600	10334200	35068900	291893			81.1	0.5	50.6	26799.7	1798	-9.65788e+006	-1.02351e+007	-3.33667e+007	1.76763e+000	9657880	10235100	33366700	265093
1799	-1.00973e+007	-1.03876e+007	-3.50102e+007	1.93967e+000	10097300	10387600	35010200	319409			79.3	0.5	50.2	31925.3	1799	-9.64059e+006	-1.03957e+007	-3.31354e+007	1.93967e+000	9640590	10395700	33135400	287484
1800	-1.00998e+007	-1.04165e+007	-3.49914e+007	1.86841e+000	10099800	10416500	34991400	307430			77.5	0.5	49.6	31765.7	1800	-9.64183e+006	-1.04969e+007	-3.30393e+007	1.86841e+000	9641830	10496900	33039300	275664
1801	-1.00999e+007	-1.04302e+007	-3.49780e+007	1.51454e+000	10099900	10430200	34978000	249048			74	0.5	49.4	26281.2	1801	-9.63725e+006	-1.05388e+007	-3.29787e+007	1.51454e+000	9637250	10538800	32978700	222767
1802	-1.01071e+007	-1.04288e+007	-3.50089e+007	1.61650e+000	10107100	10428800	35008900	266262			75.8	0.5	48.9	27472.9	1802	-9.65744e+006	-1.05482e+007	-3.30518e+007	1.61650e+000	9657440	10548200	33051800	238790
1803	-1.01404e+007	-1.01571e+007	-3.55017e+007	1.42912e+000	10140400	10157100	35501700	241279			89.2	0.5	49.9	5208.21	1803	-9.62366e+006	-9.94959e+006	-3.51703e+007	1.42912e+000	9623660	9949590	35170300	236071
1804	-1.01477e+007	-1.01572e+007	-3.54464e+007	1.58722e+000	10147700	10157200	35446400	267200			87.9	0.5	50.1	8364.33	1804	-9.67142e+006	-9.90292e+006	-3.49318e+007	1.58722e+000	9671420	9902920	34931800	258835
1805	-1.01336e+007	-1.01808e+007	-3.53653e+007	1.95257e+000	10133600	10180800	35365300	327312			86.4	0.5	50.3	15040.2	1805	-9.74786e+006	-9.83367e+006	-3.45723e+007	1.95257e+000	9747860	9833670	34572300	312272
1806	-1.01550e+007	-1.01730e+007	-3.55519e+007	1.18497e+000	10155000	10173000	35551900	200628			90.2	0.5	48.6	3746.98	1806	-9.68990e+006	-9.98957e+006	-3.52675e+007	1.18497e+000	9689900	9989570	35267500	196881
1807	-1.01715e+007	-1.01875e+007	-3.55948e+007	1.04119e+000	10171500	10187500	35594800	176717			91	0.5	47.4	3088.13	1807	-9.75360e+006	-1.00196e+007	-3.53264e+007	1.04119e+000	9753600	10019600	35326400	173629
1808	-1.01685e+007	-1.02052e+007	-3.56701e+007	9.58169e-001	10168500	10205200	35670100	163287			93.5	0.5	46.3	1588.29	1808	-9.76807e+006	-1.00759e+007	-3.55423e+007	9.58169e-001	9768070	10075900	35542300	161699
1809	-1.01480e+007	-1.02027e+007	-3.56804e+007	1.01277e+000	10148000	10202700	35680400	172663			94.6	0.5	47.1	656.993	1809	-9.72976e+006	-1.00963e+007	-3.56639e+007	1.01277e+000	9729760	10096300	35663900	172006
1810	-1.01304e+007	-1.02001e+007	-3.56875e+007	1.00633e+000	10130400	10200100	35687500	171609			95.7	0.5	47.9	-262.776	1810	-9.71070e+006	-1.01174e+007	-3.57692e+007	1.00633e+000	9710700	10117400	35769200	171872
1811	-1.01400e+007	-1.02102e+007	-3.57192e+007	8.89815e-001	10140000	10210200	35719200	152011			97.4	0.5	47.2	-439.069	1811	-9.76235e+006	-1.01427e+007	-3.58208e+007	8.89815e-001	9762350	10142700	35820800	152450
1812	-1.01567e+007	-1.02201e+007	-3.57427e+007	8.27324e-001	10156700	10220100	35742700	141532			98	0.5	46.1	-177.553	1812	-9.80486e+006	-1.01507e+007	-3.58112e+007	8.27324e-001	9804860	10150700	35811200	141710
1813	-1.01711e+007	-1.02292e+007	-3.57658e+007	7.07358e-001	10171100	10229200	35765800	121173			98.6	0.5	45.1	18.6157	1813	-9.83868e+006	-1.01577e+007	-3.58060e+007	7.07358e-001	9838680	10157700	35806000	121154
1814	-1.01407e+007	-1.02182e+007	-3.57512e+007	9.24589e-001	10140700	10218200	35751200	158226			102	0.5	47.4	-1135.14	1814	-9.85267e+006	-1.01892e+007	-3.59206e+007	9.24589e-001	9852670	10189200	35920600	159361
1815	-1.00604e+007	-1.01595e+007	-3.55916e+007	1.88728e+000	10060400	10159500	35591600	320005			102	0.5	57.6	-7310.26	1815	-1.00908e+007	-1.02683e+007	-3.60056e+007	1.88728e+000	10090800	10268300	36005600	327315
1816	-1.00571e+007	-1.01533e+007	-3.55695e+007	1.91120e+000	10057100	10153300	35569500	323664			101	0.5	59.1	-8109.87	1816	-1.01845e+007	-1.02924e+007	-3.60107e+007	1.91120e+000	10184500	10292400	36010700	331774
1817	-9.67212e+006	-9.76892e+006	-3.43835e+007	1.00667e+000	9672120	9768920	34383500	159210			101	0.5	99.9	-2022.59	1817	-9.38998e+006	-9.76356e+006	-3.46437e+007	1.00667e+000	9389980	9763560	34643700	161233
1818	-9.65263e+006	-9.86105e+006	-3.37193e+007	1.76692e+000	9652630	9861050	33719300	269517			79.5	0.5	104	20300.5	1818	-9.34795e+006	-9.98205e+006	-3.23530e+007	1.76692e+000	9347950	9982050	32353000	249216
1819	-9.65396e+006	-9.91035e+006	-3.36754e+007	1.19783e+000	9653960	9910350	33675400	182327			72.2	0.5	103	16040.2	1819	-9.29986e+006	-1.00674e+007	-3.20712e+007	1.19783e+000	9299860	10067400	32071200	166287
1820	-9.65560e+006	-9.89149e+006	-3.37010e+007	1.12562e+000	9655600	9891490	33701000	171560			71.1	0.5	103	14394.5	1820	-9.31362e+006	-1.00186e+007	-3.21762e+007	1.12562e+000	9313620	10018600	32176200	157165
1821	-9.65839e+006	-9.87205e+006	-3.37318e+007	1.02739e+000	9658390	9872050	33731800	156839			70	0.5	103	12397.9	1821	-9.33097e+006	-9.96464e+006	-3.23011e+007	1.02739e+000	9330970	9964640	32301100	144441
1822	-9.66124e+006	-9.85191e+006	-3.37636e+007	9.88887e-001	9661240	9851910	33763600	151210			69	0.5	103	11245.3	1822	-9.34626e+006	-9.90379e+006	-3.24244e+007	9.88887e-001	9346260	9903790	32424400	139965
1823	-9.66393e+006	-9.83197e+006	-3.37945e+007	8.87595e-001	9663930	9831970	33794500	135939			68	0.5	103	9483.5	1823	-9.36071e+006	-9.84196e+006	-3.25453e+007	8.87595e-001	9360710	9841960	32545300	126456
1824	-9.69262e+006	-9.70731e+006	-3.41112e+007	1.18905e+000	9692620	9707310	34111200	185214			60.1	0.5	102	3798.64	1824	-9.33583e+006	-9.54243e+006	-3.37941e+007	1.18905e+000	9335830	9542430	33794100	181415
1825	-9.67822e+006	-9.71790e+006	-3.41689e+007	1.44076e+000	9678220	9717900	34168900	225131			59	0.5	102	2869.56	1825	-9.27273e+006	-9.57614e+006	-3.39950e+007	1.44076e+000	9272730	9576140	33995000	222262
1826	-9.71458e+006	-9.82260e+006	-3.45604e+007	1.47920e+000	9714580	9822600	34560400	236351			48.4	0.5	95.3	-5322.56	1826	-9.57028e+006	-9.88955e+006	-3.49783e+007	1.47920e+000	9570280	9889550	34978300	241674
1827	-9.72894e+006	-9.83910e+006	-3.46135e+007	1.65632e+000	9728940	9839100	34613500	265467			48.7	0.5	93.9	-6538	1827	-9.63335e+006	-9.92575e+006	-3.50632e+007	1.65632e+000	9633350	9925750	35063200	272005
1828	-9.74891e+006	-9.85779e+006	-3.46699e+007	1.81047e+000	9748910	9857790	34669900	291132			49	0.5	92.4	-7782.26	1828	-9.72667e+006	-9.96941e+006	-3.51483e+007	1.81047e+000	9726670	9969410	35148300	298914
1829	-9.77449e+006	-9.87814e+006	-3.47275e+007	1.76820e+000	9774490	9878140	34727500	285303			49.2	0.5	90.8	-8135.36	1829	-9.84534e+006	-1.00175e+007	-3.52264e+007	1.76820e+000	9845340	10017500	35226400	293438
1830	-9.80631e+006	-9.89942e+006	-3.47826e+007	1.74523e+000	9806310	9899420	34782600	282527			49.4	0.5	89.3	-8479.46	1830	-9.98912e+006	-1.00693e+007	-3.52942e+007	1.74523e+000	9989120	10069300	35294200	291007
1831	-1.00334e+007	-1.01106e+007	-3.50258e+007	1.89696e+000	10033400	10110600	35025800	311962			50.1	0.5	80.2	-10138.9	1831	-1.03719e+007	-1.10485e+007	-3.54713e+007	1.89696e+000	10371900	11048500	35471300	322101
1832	-1.00529e+007	-1.01593e+007	-3.50569e+007	1.73863e+000	10052900	10159300	35056900	286521			50.3	0.5	78.8	-9379.77	1832	-1.04097e+007	-1.11823e+007	-3.54922e+007	1.73863e+000	10409700	11182300	35492200	295901
1833	-1.00488e+007	-1.01482e+007	-3.55567e+007	1.53913e+000	10048800	10148200	35556700	260457			49.7	0.5	60.5	-6961.12	1833	-1.02082e+007	-1.03014e+007	-3.60238e+007	1.53913e+000	10208200	10301400	36023800	267418
1834	-1.00679e+007	-1.01814e+007	-3.56737e+007	1.20366e+000	10067900	10181400	35673700	205013			50.7	0.5	52.5	-3142.37	1834	-9.74285e+006	-1.01808e+007	-3.59959e+007	1.20366e+000	9742850	10180800	35995900	208156
1835	-1.00578e+007	-1.01769e+007	-3.56652e+007	1.43781e+000	10057800	10176900	35665200	244765			52	0.5	52.6	-3747.6	1835	-9.67759e+006	-1.01642e+007	-3.59935e+007	1.43781e+000	9677590	10164200	35993500	248512
1836	-1.00502e+007	-1.01729e+007	-3.56565e+007	1.89667e+000	10050200	10172900	35656500	322708			53.5	0.5	52.8	-4976.23	1836	-9.60367e+006	-1.01463e+007	-3.59944e+007	1.89667e+000	9603670	10146300	35994400	327685
1837	-1.00966e+007	-1.01494e+007	-3.55141e+007	2.19264e+000	10096600	10149400	35514100	370316			60.1	0.5	51.3	5674.72	1837	-9.49363e+006	-9.95149e+006	-3.53081e+007	2.19264e+000	9493630	9951490	35308100	364641
1838	-1.01248e+007	-1.01401e+007	-3.54480e+007	1.80616e+000	10124800	10140100	35448000	304010			61.7	0.5	51.1	8819.66	1838	-9.56825e+006	-9.89057e+006	-3.49845e+007	1.80616e+000	9568250	9890570	34984500	295191
1839	-1.01313e+007	-1.01603e+007	-3.53761e+007	1.75984e+000	10131300	10160300	35376100	295133			63.3	0.5	51	12871.7	1839	-9.68773e+006	-9.83349e+006	-3.46317e+007	1.75984e+000	9687730	9833490	34631700	282262
1840	-1.01220e+007	-1.02032e+007	-3.52953e+007	1.61506e+000	10122000	10203200	35295300	269748			64.8	0.5	50.8	15865.2	1840	-9.77679e+006	-9.83382e+006	-3.42539e+007	1.61506e+000	9776790	9833820	34253900	253883
1841	-1.01122e+007	-1.02505e+007	-3.52080e+007	1.58255e+000	10112200	10250500	35208000	263156			66.4	0.5	50.7	19251.9	1841	-9.72369e+006	-9.98817e+006	-3.38826e+007	1.58255e+000	9723690	9988170	33882600	243904
1842	-1.01019e+007	-1.02975e+007	-3.51190e+007	1.54603e+000	10101900	10297500	35119000	255927			67.8	0.5	50.7	21900.3	1842	-9.67579e+006	-1.01293e+007	-3.35457e+007	1.54603e+000	9675790	10129300	33545700	234027
1843	-1.00920e+007	-1.03428e+007	-3.50334e+007	1.57937e+000	10092000	10342800	35033400	260315			69.3	0.5	50.8	25006.4	1843	-9.63458e+006	-1.02578e+007	-3.32487e+007	1.57937e+000	9634580	10257800	33248700	235309
1844	-1.01350e+007	-1.02053e+007	-3.57042e+007	9.52027e-001	10135000	10205300	35704200	162501			96.5	0.5	47.6	-359.547	1844	-9.73552e+006	-1.01300e+007	-3.57960e+007	9.52027e-001	9735520	10130000	35796000	162860
1845	-1.01925e+007	-1.02469e+007	-3.58166e+007	2.87696e-001	10192500	10246900	35816600	49426.4			101	0.5	43.3	66.0855	1845	-9.89660e+006	-1.01779e+007	-3.58304e+007	2.87696e-001	9896600	10177900	35830400	49360.3
1846	-1.01737e+007	-1.02373e+007	-3.57961e+007	7.72194e-001	10173700	10237300	35796100	132499			101	0.5	44.7	-278.968	1846	-9.88354e+006	-1.01850e+007	-3.58727e+007	7.72194e-001	9883540	10185000	35872700	132778
1847	-1.01589e+007	-1.02291e+007	-3.57775e+007	8.98396e-001	10158900	10229100	35777500	153982			102	0.5	45.9	-678.35	1847	-9.87032e+006	-1.01875e+007	-3.58962e+007	8.98396e-001	9870320	10187500	35896200	154661
1848	-1.01174e+007	-1.02010e+007	-3.57040e+007	1.16842e+000	10117400	10201000	35704000	199409			104	0.5	50.6	-2412.08	1848	-9.93994e+006	-1.02176e+007	-3.59496e+007	1.16842e+000	9939940	10217600	35949600	201821
1849	-1.01274e+007	-1.02081e+007	-3.57232e+007	1.00642e+000	10127400	10208100	35723200	171952			104	0.5	49.6	-1828.65	1849	-9.93761e+006	-1.02156e+007	-3.59437e+007	1.00642e+000	9937610	10215600	35943700	173781
1850	-1.01374e+007	-1.02150e+007	-3.57415e+007	9.29499e-001	10137400	10215000	35741500	158979			105	0.5	48.5	-1476.62	1850	-9.93654e+006	-1.02142e+007	-3.59388e+007	9.29499e-001	9936540	10214200	35938800	160455
1851	-1.01475e+007	-1.02222e+007	-3.57605e+007	8.65213e-001	10147500	10222200	35760500	148146			105	0.5	47.5	-1163.84	1851	-9.93639e+006	-1.02127e+007	-3.59329e+007	8.65213e-001	9936390	10212700	35932900	149310
1852	-1.00901e+007	-1.01767e+007	-3.56321e+007	1.71725e+000	10090100	10176700	35632100	291878			104	0.5	54.6	-4985.25	1852	-1.00315e+007	-1.02409e+007	-3.59531e+007	1.71725e+000	10031500	10240900	35953100	296864
1853	-1.01006e+007	-1.01851e+007	-3.56557e+007	1.60501e+000	10100600	10185100	35655700	273171			104	0.5	53.2	-4128.56	1853	-1.00015e+007	-1.02319e+007	-3.59462e+007	1.60501e+000	10001500	10231900	35946200	277300
1854	-1.01113e+007	-1.01935e+007	-3.56795e+007	1.43486e+000	10111300	10193500	35679500	244546			105	0.5	51.9	-3244.07	1854	-9.98555e+006	-1.02264e+007	-3.59398e+007	1.43486e+000	9985550	10226400	35939800	247790
1855	-1.00796e+007	-1.01679e+007	-3.56065e+007	1.87877e+000	10079600	10167900	35606500	318864			103	0.5	56.1	-6063.34	1855	-1.00763e+007	-1.02524e+007	-3.59554e+007	1.87877e+000	10076300	10252400	35955400	324927
1856	-1.01011e+007	-1.01368e+007	-3.54580e+007	1.98975e+000	10101100	10136800	35458000	335036			101	0.5	64.2	-8999.98	1856	-1.03734e+007	-1.06559e+007	-3.58701e+007	1.98975e+000	10373400	10655900	35870100	344036
1857	-1.00844e+007	-1.01410e+007	-3.54920e+007	2.00697e+000	10084400	10141000	35492000	338520			101	0.5	62.6	-8676.08	1857	-1.03436e+007	-1.05018e+007	-3.59024e+007	2.00697e+000	10343600	10501800	35902400	347196
1858	-1.00748e+007	-1.01465e+007	-3.55239e+007	2.01349e+000	10074800	10146500	35523900	340186			102	0.5	60.9	-8297.56	1858	-1.03161e+007	-1.03611e+007	-3.59308e+007	2.01349e+000	10316100	10361100	35930800	348484
1859	-1.01283e+007	-1.01344e+007	-3.53900e+007	2.01943e+000	10128300	10134400	35390000	338859			102	0.5	66.1	-8374.54	1859	-1.03839e+007	-1.08286e+007	-3.57403e+007	2.01943e+000	10383900	10828600	35740300	347233
1860	-1.01122e+007	-1.01840e+007	-3.52745e+007	1.93470e+000	10112200	10184000	35274500	322720			102	0.5	69.6	-7762.09	1860	-1.04061e+007	-1.10826e+007	-3.55772e+007	1.93470e+000	10406100	11082600	35577200	330483
1861	-1.01173e+007	-1.01628e+007	-3.53167e+007	2.04707e+000	10117300	10162800	35316700	342198			103	0.5	68	-7844.14	1861	-1.03864e+007	-1.09634e+007	-3.56159e+007	2.04707e+000	10386400	10963400	35615900	350042
1862	-1.00713e+007	-1.01984e+007	-3.50932e+007	1.83178e+000	10071300	10198400	35093200	302566			101	0.5	76.3	-8137.05	1862	-1.04026e+007	-1.12228e+007	-3.54225e+007	1.83178e+000	10402600	11222800	35422500	310703
1863	-1.00821e+007	-1.02086e+007	-3.51271e+007	1.93951e+000	10082100	10208600	35127100	320982			102	0.5	74.7	-8101.77	1863	-1.04065e+007	-1.12347e+007	-3.54266e+007	1.93951e+000	10406500	11234700	35426600	329084
1864	-1.00908e+007	-1.02056e+007	-3.51656e+007	2.05028e+000	10090800	10205600	35165600	340024			102	0.5	73.1	-8048.09	1864	-1.04024e+007	-1.12023e+007	-3.54424e+007	2.05028e+000	10402400	11202300	35442400	348072
1865	-1.00980e+007	-1.01948e+007	-3.52056e+007	2.11703e+000	10098000	10194800	35205600	351835			103	0.5	71.5	-7826.9	1865	-1.03925e+007	-1.11375e+007	-3.54666e+007	2.11703e+000	10392500	11137500	35466600	359661
1866	-1.00472e+007	-1.01523e+007	-3.50408e+007	1.78033e+000	10047200	10152300	35040800	293117			102	0.5	78.2	-7560.03	1866	-1.03556e+007	-1.10883e+007	-3.53650e+007	1.78033e+000	10355600	11088300	35365000	300677
1867	-1.00221e+007	-1.00977e+007	-3.49926e+007	1.69721e+000	10022100	10097700	34992600	278575			102	0.5	80.1	-6949.99	1867	-1.03031e+007	-1.09181e+007	-3.53207e+007	1.69721e+000	10303100	10918100	35320700	285525
1868	-9.99631e+006	-1.00407e+007	-3.49442e+007	1.60064e+000	9996310	10040700	34944200	261909			103	0.5	81.9	-6260.14	1868	-1.02464e+007	-1.07330e+007	-3.52739e+007	1.60064e+000	10246400	10733000	35273900	268169
1869	-9.75710e+006	-9.86694e+006	-3.46991e+007	2.64246e+000	9757100	9866940	34699100	425638			101	0.5	91.8	-11261	1869	-9.70193e+006	-9.97042e+006	-3.51772e+007	2.64246e+000	9701930	9970420	35177200	436899
1870	-9.79995e+006	-9.89172e+006	-3.47575e+007	2.74711e+000	9799950	9891720	34757500	444076			101	0.5	89.9	-11969.6	1870	-9.87424e+006	-1.00252e+007	-3.52288e+007	2.74711e+000	9874240	10025200	35228800	456045
1871	-9.85768e+006	-9.91898e+006	-3.48112e+007	2.36668e+000	9857680	9918980	34811200	383886			102	0.5	87.9	-10010	1871	-1.00845e+007	-1.01002e+007	-3.52452e+007	2.36668e+000	10084500	10100200	35245200	393896
1872	-9.92173e+006	-9.94673e+006	-3.48606e+007	2.01117e+000	9921730	9946730	34860600	327271			102	0.5	85.9	-8516.6	1872	-1.01471e+007	-1.03304e+007	-3.52708e+007	2.01117e+000	10147100	10330400	35270800	335788
1873	-9.96803e+006	-9.97551e+006	-3.48938e+007	1.86392e+000	9968030	9975510	34893800	303991			103	0.5	84	-7212.84	1873	-1.01838e+007	-1.05061e+007	-3.52451e+007	1.86392e+000	10183800	10506100	35245100	311204
1874	-9.70774e+006	-9.81378e+006	-3.45312e+007	1.33880e+000	9707740	9813780	34531200	213557			102	0.5	96.1	-4090.85	1874	-9.50452e+006	-9.85350e+006	-3.48967e+007	1.33880e+000	9504520	9853500	34896700	217648
1875	-9.72305e+006	-9.82938e+006	-3.45796e+007	1.46098e+000	9723050	9829380	34579600	233706			102	0.5	94.8	-4917.04	1875	-9.56117e+006	-9.88621e+006	-3.49738e+007	1.46098e+000	9561170	9886210	34973800	238623
1876	-9.74111e+006	-9.84567e+006	-3.46281e+007	1.53633e+000	9741110	9845670	34628100	246459			102	0.5	93.5	-5624.68	1876	-9.63312e+006	-9.92191e+006	-3.50477e+007	1.53633e+000	9633120	9921910	35047700	252084
1877	-9.69361e+006	-9.78848e+006	-3.44419e+007	1.09288e+000	9693610	9788480	34441900	173441			103	0.5	98.5	-2669.4	1877	-9.47597e+006	-9.80867e+006	-3.47421e+007	1.09288e+000	9475970	9808670	34742100	176110
1878	-9.70363e+006	-9.80104e+006	-3.44832e+007	1.18503e+000	9703630	9801040	34483200	188515			103	0.5	97.4	-3180.96	1878	-9.50538e+006	-9.83187e+006	-3.48075e+007	1.18503e+000	9505380	9831870	34807500	191696
1879	-9.68018e+006	-9.77401e+006	-3.43962e+007	1.16470e+000	9680180	9774010	34396200	184346			103	0.5	99.7	-2467.66	1879	-9.43485e+006	-9.77953e+006	-3.46641e+007	1.16470e+000	9434850	9779530	34664100	186814
1880	-9.65516e+006	-9.74057e+006	-3.42846e+007	1.19279e+000	9655160	9740570	34284600	187574			98.9	0.5	102	-1241.33	1880	-9.32849e+006	-9.69931e+006	-3.44426e+007	1.19279e+000	9328490	9699310	34442600	188815
1881	-9.65930e+006	-9.74697e+006	-3.43066e+007	1.19175e+000	9659300	9746970	34306600	187649			100	0.5	102	-1607.75	1881	-9.35344e+006	-9.71861e+006	-3.44965e+007	1.19175e+000	9353440	9718610	34496500	189257
1882	-9.66481e+006	-9.75443e+006	-3.43315e+007	1.19244e+000	9664810	9754430	34331500	188029			101	0.5	101	-1933.21	1882	-9.38034e+006	-9.73805e+006	-3.45491e+007	1.19244e+000	9380340	9738050	34549100	189962
1883	-9.65120e+006	-9.72784e+006	-3.42365e+007	1.21217e+000	9651200	9727840	34236500	190099			98.2	0.5	103	-696.064	1883	-9.32709e+006	-9.67437e+006	-3.43421e+007	1.21217e+000	9327090	9674370	34342100	190795
1884	-9.65203e+006	-9.72100e+006	-3.42077e+007	1.32538e+000	9652030	9721000	34207700	207516			97.4	0.5	104	-296.39	1884	-9.33206e+006	-9.65881e+006	-3.42735e+007	1.32538e+000	9332060	9658810	34273500	207813
1885	-9.65424e+006	-9.71096e+006	-3.41645e+007	1.60816e+000	9654240	9710960	34164500	251181			95.6	0.5	104	1007.96	1885	-9.33082e+006	-9.62460e+006	-3.41349e+007	1.60816e+000	9330820	9624600	34134900	250173
1886	-9.66312e+006	-9.70162e+006	-3.41174e+007	1.77427e+000	9663120	9701620	34117400	276407			93.6	0.5	105	2917.75	1886	-9.35092e+006	-9.58942e+006	-3.39711e+007	1.77427e+000	9350920	9589420	33971100	273489
1887	-9.69233e+006	-9.69388e+006	-3.40487e+007	2.07847e+000	9692330	9693880	34048700	322613			90.1	0.5	104	7833.31	1887	-9.41911e+006	-9.52872e+006	-3.36548e+007	2.07847e+000	9419110	9528720	33654800	314780
1888	-9.67783e+006	-9.69218e+006	-3.40641e+007	1.98223e+000	9677830	9692180	34064100	307906			91.7	0.5	105	5605.01	1888	-9.39720e+006	-9.55370e+006	-3.37788e+007	1.98223e+000	9397200	9553700	33778800	302301
1889	-9.68159e+006	-9.71956e+006	-3.39791e+007	2.20581e+000	9681590	9719560	33979100	341095			88.1	0.5	105	11777.9	1889	-9.48805e+006	-9.51343e+006	-3.33942e+007	2.20581e+000	9488050	9513430	33394200	329317
1890	-9.67088e+006	-9.74867e+006	-3.39062e+007	2.12205e+000	9670880	9748670	33906200	326860			86.1	0.5	105	14584.1	1890	-9.45101e+006	-9.62632e+006	-3.31300e+007	2.12205e+000	9451010	9626320	33130000	312276
1891	-9.66104e+006	-9.77623e+006	-3.38384e+007	2.03366e+000	9661040	9776230	33838400	312106			84.2	0.5	106	16616.8	1891	-9.42160e+006	-9.74054e+006	-3.28956e+007	2.03366e+000	9421600	9740540	32895600	295489
1892	-9.65176e+006	-9.79689e+006	-3.37799e+007	1.88414e+000	9651760	9796890	33779900	288243			82.4	0.5	106	17153.7	1892	-9.40099e+006	-9.83855e+006	-3.27133e+007	1.88414e+000	9400990	9838550	32713300	271089
1893	-9.64986e+006	-9.82222e+006	-3.37468e+007	1.77745e+000	9649860	9822220	33746800	271463			80.9	0.5	106	17922.3	1893	-9.38008e+006	-9.91118e+006	-3.25552e+007	1.77745e+000	9380080	9911180	32555200	253541
1894	-9.64604e+006	-9.86114e+006	-3.36922e+007	1.59462e+000	9646040	9861140	33692200	242859			77.9	0.5	105	18346.6	1894	-9.34951e+006	-1.00258e+007	-3.23157e+007	1.59462e+000	9349510	10025800	32315700	224512
1895	-9.64459e+006	-9.87088e+006	-3.36766e+007	1.54926e+000	9644590	9870880	33676600	235759			76.5	0.5	105	18411.8	1895	-9.34097e+006	-1.00562e+007	-3.22503e+007	1.54926e+000	9340970	10056200	32250300	217347
1896	-9.64767e+006	-9.89354e+006	-3.36665e+007	1.40892e+000	9647670	9893540	33666500	214319			75.1	0.5	104	17843.8	1896	-9.32244e+006	-1.00869e+007	-3.21439e+007	1.40892e+000	9322440	10086900	32143900	196475
1897	-9.65031e+006	-9.90731e+006	-3.36635e+007	1.36617e+000	9650310	9907310	33663500	207804			73.7	0.5	103	18024.4	1897	-9.30775e+006	-1.00929e+007	-3.20779e+007	1.36617e+000	9307750	10092900	32077900	189780
[truncated: 15,354 more rows]
