# Supplementary material for: Energy release induced rockbursts based on butterfly-shaped plastic zones in roadways of coal reservoirs
Source: PLoS One. 2021 Jul 28;16(7):e0255044. doi: 10.1371/journal.pone.0255044 (PMC8318283; doi:10.1371/journal.pone.0255044)
Supplement: S1 Data — (ZIP) [file pone.0255044.s001.zip › numerical simulation/Calculation/numerical simulation ennergy27.xlsx]

## Sheet: s1
									0.142
									3650000000
1	-9.68033e+006	-9.81480e+006	-3.58787e+007	5.46877e-001	9680330	9814800	35878700	93770	4.09344e+09	5.10668e+07	66.5	0.5	100	9625.05	1	-9.12142e+006	-9.43103e+006	-3.39783e+007	5.46877e-001	9121420	9431030	33978300	84144.9	4.04237e+09
2	-9.68663e+006	-9.79328e+006	-3.59260e+007	8.10346e-001	9686630	9793280	35926000	139282			65.8	0.5	99.6	13903.1	2	-9.12046e+006	-9.31525e+006	-3.40901e+007	8.10346e-001	9120460	9315250	34090100	125379
3	-1.01455e+007	-1.01521e+007	-3.74759e+007	1.52520e+000	10145500	10152100	37475900	285224			27.7	0.5	57.7	-1356.84	3	-1.02669e+007	-1.05771e+007	-3.75137e+007	1.52520e+000	10266900	10577100	37513700	286581
4	-1.01499e+007	-1.01620e+007	-3.75121e+007	1.51382e+000	10149900	10162000	37512100	283636			28.2	0.5	56.5	-1504.96	4	-1.02717e+007	-1.05449e+007	-3.75654e+007	1.51382e+000	10271700	10544900	37565400	285141
5	-1.01399e+007	-1.01406e+007	-3.74313e+007	9.50241e-001	10139900	10140600	37431300	177286			27.9	0.5	59.4	-826.846	5	-1.02659e+007	-1.06268e+007	-3.74599e+007	9.50241e-001	10265900	10626800	37459900	178113
6	-1.01416e+007	-1.01420e+007	-3.74386e+007	1.26163e+000	10141600	10142000	37438600	235473			27.2	0.5	59	-1005.5	6	-1.02628e+007	-1.06123e+007	-3.74617e+007	1.26163e+000	10262800	10612300	37461700	236478
7	-1.01324e+007	-1.01371e+007	-3.74041e+007	1.17579e+000	10132400	10137100	37404100	219052			26.7	0.5	60.2	-843.323	7	-1.02588e+007	-1.06436e+007	-3.74142e+007	1.17579e+000	10258800	10643600	37414200	219895
8	-1.01314e+007	-1.01367e+007	-3.74002e+007	8.25420e-001	10131400	10136700	37400200	153746			27.6	0.5	60.4	-676.286	8	-1.02631e+007	-1.06564e+007	-3.74191e+007	8.25420e-001	10263100	10656400	37419100	154422
9	-1.01353e+007	-1.01401e+007	-3.74128e+007	9.74410e-001	10135300	10140100	37412800	181620			28.4	0.5	60.1	-893.275	9	-1.02683e+007	-1.06541e+007	-3.74425e+007	9.74410e-001	10268300	10654100	37442500	182513
10	-1.01227e+007	-1.01323e+007	-3.73694e+007	1.24063e+000	10122700	10132300	37369400	230708			26.5	0.5	61.5	-819.151	10	-1.02548e+007	-1.06723e+007	-3.73691e+007	1.24063e+000	10254800	10672300	37369100	231527
11	-1.01233e+007	-1.01333e+007	-3.73706e+007	1.21709e+000	10123300	10133300	37370600	226346			27.5	0.5	61.5	-935.226	11	-1.02598e+007	-1.06814e+007	-3.73804e+007	1.21709e+000	10259800	10681400	37380400	227281
12	-1.01267e+007	-1.01357e+007	-3.73821e+007	1.26607e+000	10126700	10135700	37382100	235600			28.5	0.5	61.2	-1120.54	12	-1.02655e+007	-1.06805e+007	-3.74044e+007	1.26607e+000	10265500	10680500	37404400	236720
13	-1.02360e+007	-1.02780e+007	-3.76864e+007	9.78581e-001	10236000	10278000	37686400	185158			90.3	0.5	41.1	8692.02	13	-9.94042e+006	-9.95206e+006	-3.68044e+007	9.78581e-001	9940420	9952060	36804400	176466
14	-1.02310e+007	-1.02622e+007	-3.76817e+007	1.33591e+000	10231000	10262200	37681700	252683			90.8	0.5	41.9	10949.9	14	-9.88644e+006	-9.94216e+006	-3.68772e+007	1.33591e+000	9886440	9942160	36877200	241733
15	-1.02450e+007	-1.02737e+007	-3.77277e+007	1.25342e+000	10245000	10273700	37727700	237660			91.5	0.5	40.6	9453.21	15	-9.92660e+006	-9.97941e+006	-3.69893e+007	1.25342e+000	9926600	9979410	36989300	228206
16	-1.02478e+007	-1.02874e+007	-3.77255e+007	9.02321e-001	10247800	10287400	37725500	171083			90.8	0.5	40.1	7444.69	16	-9.97273e+006	-9.98018e+006	-3.69084e+007	9.02321e-001	9972730	9980180	36908400	163639
17	-1.02461e+007	-1.02944e+007	-3.77112e+007	1.15821e+000	10246100	10294400	37711200	219449			90.1	0.5	40	10445.2	17	-9.95670e+006	-1.00128e+007	-3.68103e+007	1.15821e+000	9956700	10012800	36810300	209003
18	-1.00538e+007	-1.01736e+007	-3.76558e+007	9.94738e-001	10053800	10173600	37655800	187661			49.8	0.5	54.2	-5950.16	18	-1.00546e+007	-1.03225e+007	-3.82636e+007	9.94738e-001	10054600	10322500	38263600	193612
19	-1.00496e+007	-1.01694e+007	-3.76426e+007	7.78006e-001	10049600	10169400	37642600	146670			49.5	0.5	55.1	-4749.76	19	-1.01448e+007	-1.03419e+007	-3.82525e+007	7.78006e-001	10144800	10341900	38252500	151420
20	-1.00634e+007	-1.01757e+007	-3.76548e+007	6.41643e-001	10063400	10175700	37654800	121049			48.9	0.5	54.2	-3608.78	20	-1.00938e+007	-1.03223e+007	-3.82233e+007	6.41643e-001	10093800	10322300	38223300	124658
21	-9.59042e+006	-1.03530e+007	-3.49730e+007	2.47317e+000	9590420	10353000	34973000	405189			75.8	0.5	91.7	86186.4	21	-8.60267e+006	-1.04558e+007	-3.08334e+007	2.47317e+000	8602670	10455800	30833400	319003
22	-9.54204e+006	-1.03235e+007	-3.48048e+007	1.81275e+000	9542040	10323500	34804800	294177			74.1	0.5	91.4	67278.6	22	-8.47168e+006	-1.03967e+007	-3.03571e+007	1.81275e+000	8471680	10396700	30357100	226899
23	-1.02579e+007	-1.02871e+007	-3.77671e+007	1.30215e+000	10257900	10287100	37767100	247421			91.9	0.5	39.3	9414.15	23	-9.97331e+006	-1.00077e+007	-3.70582e+007	1.30215e+000	9973310	10007700	37058200	238007
24	-1.02603e+007	-1.03009e+007	-3.77628e+007	1.10826e+000	10260300	10300900	37762800	210552			91.1	0.5	38.8	8878.6	24	-9.99803e+006	-1.00239e+007	-3.69680e+007	1.10826e+000	9998030	10023900	36968000	201673
25	-1.02583e+007	-1.03096e+007	-3.77460e+007	1.44487e+000	10258300	10309600	37746000	274280			90.1	0.5	38.8	12861.2	25	-9.98016e+006	-1.00651e+007	-3.68538e+007	1.44487e+000	9980160	10065100	36853800	261419
26	-1.02708e+007	-1.03021e+007	-3.78045e+007	1.37164e+000	10270800	10302100	37804500	261151			92.2	0.5	37.9	9776.93	26	-1.00230e+007	-1.00308e+007	-3.71029e+007	1.37164e+000	10023000	10030800	37102900	251374
27	-1.02723e+007	-1.03145e+007	-3.77984e+007	1.31014e+000	10272300	10314500	37798400	249383			91.3	0.5	37.5	10386.6	27	-1.00200e+007	-1.00727e+007	-3.70089e+007	1.31014e+000	10020000	10072700	37008900	238996
28	-1.02706e+007	-1.03244e+007	-3.77818e+007	1.54902e+000	10270600	10324400	37781800	294620			90.2	0.5	37.4	13596.5	28	-1.00031e+007	-1.01133e+007	-3.68994e+007	1.54902e+000	10003100	10113300	36899400	281024
29	-1.02833e+007	-1.03171e+007	-3.78406e+007	1.41782e+000	10283300	10317100	37840600	270470			92.4	0.5	36.6	10050.4	29	-1.00514e+007	-1.00702e+007	-3.71400e+007	1.41782e+000	10051400	10070200	37140000	260420
30	-1.02846e+007	-1.03290e+007	-3.78341e+007	1.40413e+000	10284600	10329000	37834100	267789			91.4	0.5	36.2	11083.7	30	-1.00402e+007	-1.01193e+007	-3.70451e+007	1.40413e+000	10040200	10119300	37045100	256705
31	-1.02841e+007	-1.03400e+007	-3.78211e+007	1.50258e+000	10284100	10340000	37821100	286393			90.3	0.5	36	13014.1	31	-1.00270e+007	-1.01627e+007	-3.69477e+007	1.50258e+000	10027000	10162700	36947700	273379
32	-1.01405e+007	-1.01407e+007	-3.74346e+007	1.31264e+000	10140500	10140700	37434600	244941			29.2	0.5	59.4	-1339.73	32	-1.02714e+007	-1.06308e+007	-3.74782e+007	1.31264e+000	10271400	10630800	37478200	246280
33	-1.01322e+007	-1.01379e+007	-3.74025e+007	1.58223e+000	10132200	10137900	37402500	294749			29.6	0.5	60.6	-1659.73	33	-1.02738e+007	-1.06764e+007	-3.74426e+007	1.58223e+000	10273800	10676400	37442600	296409
34	-1.01439e+007	-1.01485e+007	-3.74630e+007	1.44726e+000	10143900	10148500	37463000	270465			28.6	0.5	58.3	-1462.25	34	-1.02717e+007	-1.06003e+007	-3.75100e+007	1.44726e+000	10271700	10600300	37510000	271927
35	-9.69683e+006	-9.77279e+006	-3.59882e+007	1.10337e+000	9696830	9772790	35988200	190260			65.1	0.5	98.9	18302.3	35	-9.12407e+006	-9.18767e+006	-3.42325e+007	1.10337e+000	9124070	9187670	34232500	171958
36	-1.00448e+007	-1.01642e+007	-3.76261e+007	1.02078e+000	10044800	10164200	37626100	192268			49.4	0.5	56	-6392.22	36	-1.02346e+007	-1.03611e+007	-3.82413e+007	1.02078e+000	10234600	10361100	38241300	198661
37	-1.00459e+007	-1.01620e+007	-3.76163e+007	1.49883e+000	10045900	10162000	37616300	282170			49.3	0.5	57	-9871.01	37	-1.03197e+007	-1.03852e+007	-3.82545e+007	1.49883e+000	10319700	10385200	38254500	292041
38	-1.00379e+007	-1.01664e+007	-3.76422e+007	1.01870e+000	10037900	10166400	37642200	192029			50.3	0.5	55.5	-6815.65	38	-1.01322e+007	-1.03532e+007	-3.83112e+007	1.01870e+000	10132200	10353200	38311200	198844
39	-1.00406e+007	-1.01698e+007	-3.76534e+007	1.10811e+000	10040600	10169800	37653400	209007			50.8	0.5	54.5	-7306.65	39	-1.00309e+007	-1.03315e+007	-3.83240e+007	1.10811e+000	10030900	10331500	38324000	216314
40	-1.00494e+007	-1.01744e+007	-3.76636e+007	1.05659e+000	10049400	10174400	37663600	199405			50.9	0.5	53.5	-6615.44	40	-9.93687e+006	-1.03055e+007	-3.83117e+007	1.05659e+000	9936870	10305500	38311700	206021
41	-1.00621e+007	-1.01783e+007	-3.76664e+007	8.26689e-001	10062100	10178300	37666400	156052			49.8	0.5	53.4	-4702.1	41	-9.98672e+006	-1.03033e+007	-3.82528e+007	8.26689e-001	9986720	10303300	38252800	160754
42	-1.00683e+007	-1.01792e+007	-3.76641e+007	6.39677e-001	10068300	10179200	37664100	120740			48.8	0.5	53.5	-3385.29	42	-1.00408e+007	-1.03049e+007	-3.82054e+007	6.39677e-001	10040800	10304900	38205400	124125
43	-9.56300e+006	-1.02655e+007	-3.49485e+007	1.15420e+000	9563000	10265500	34948500	188711			72.8	0.5	91.2	41621.8	43	-8.51446e+006	-1.02536e+007	-3.06751e+007	1.15420e+000	8514460	10253600	30675100	147089
44	-9.53395e+006	-1.03376e+007	-3.47577e+007	1.51332e+000	9533950	10337600	34757700	244974			73	0.5	90	58403.2	44	-8.40779e+006	-1.03749e+007	-3.01179e+007	1.51332e+000	8407790	10374900	30117900	186571
45	-9.54196e+006	-1.02033e+007	-3.49247e+007	1.10479e+000	9541960	10203300	34924700	180307			72	0.5	90.2	41411.1	45	-8.42517e+006	-1.00747e+007	-3.04890e+007	1.10479e+000	8425170	10074700	30489000	138896
46	-9.59162e+006	-1.01611e+007	-3.51698e+007	1.17270e+000	9591620	10161100	35169800	193927			71.5	0.5	90.6	40747.5	46	-8.55521e+006	-9.96700e+006	-3.11282e+007	1.17270e+000	8555210	9967000	31128200	153180
47	-9.53671e+006	-1.01871e+007	-3.49194e+007	1.46507e+000	9536710	10187100	34919400	239006			71.5	0.5	88.8	57378.2	47	-8.34908e+006	-9.96924e+006	-3.02835e+007	1.46507e+000	8349080	9969240	30283500	181628
48	-9.58562e+006	-1.00772e+007	-3.52293e+007	1.16900e+000	9585620	10077200	35229300	193826			70.7	0.5	89.2	42346.3	48	-8.47372e+006	-9.72355e+006	-3.10386e+007	1.16900e+000	8473720	9723550	31038600	151480
49	-9.59612e+006	-9.99576e+006	-3.53536e+007	1.30674e+000	9596120	9995760	35353600	218015			70.2	0.5	89.8	44023.4	49	-8.54712e+006	-9.55273e+006	-3.15094e+007	1.30674e+000	8547120	9552730	31509400	173992
50	-9.58039e+006	-9.86424e+006	-3.54208e+007	1.48393e+000	9580390	9864240	35420800	248259			70.1	0.5	87.7	55267.1	50	-8.36864e+006	-9.14655e+006	-3.11861e+007	1.48393e+000	8368640	9146550	31186100	192992
51	-9.61830e+006	-9.78535e+006	-3.56546e+007	1.39921e+000	9618300	9785350	35654600	236966			69.4	0.5	88.2	46182	51	-8.52566e+006	-8.99524e+006	-3.19792e+007	1.39921e+000	8525660	8995240	31979200	190784
52	-9.63961e+006	-9.75792e+006	-3.57692e+007	1.43143e+000	9639610	9757920	35769200	243895			69	0.5	89	42348.3	52	-8.63625e+006	-8.90181e+006	-3.25246e+007	1.43143e+000	8636250	8901810	32524600	201546
53	-1.01533e+007	-1.01721e+007	-3.75501e+007	8.32617e-001	10153300	10172100	37550100	156314			29.4	0.5	55.2	-946.948	53	-1.02764e+007	-1.05063e+007	-3.76235e+007	8.32617e-001	10276400	10506300	37623500	157261
54	-1.01487e+007	-1.01634e+007	-3.75192e+007	1.41327e+000	10148700	10163400	37519200	264892			29.4	0.5	56.3	-1589.53	54	-1.02748e+007	-1.05364e+007	-3.75869e+007	1.41327e+000	10274800	10536400	37586900	266481
55	-1.01509e+007	-1.01700e+007	-3.75441e+007	1.28028e+000	10150900	10170000	37544100	240278			30.5	0.5	55.5	-1631.6	55	-1.02789e+007	-1.05086e+007	-3.76310e+007	1.28028e+000	10278900	10508600	37631000	241910
56	-1.01545e+007	-1.01770e+007	-3.75690e+007	1.04080e+000	10154500	10177000	37569000	195590			30.3	0.5	54.6	-1302.61	56	-1.02789e+007	-1.04824e+007	-3.76573e+007	1.04080e+000	10278900	10482400	37657300	196893
57	-1.01571e+007	-1.01808e+007	-3.75820e+007	1.03409e+000	10157100	10180800	37582000	194463			29.9	0.5	54	-1220.31	57	-1.02760e+007	-1.04624e+007	-3.76658e+007	1.03409e+000	10276000	10462400	37665800	195683
58	-1.01516e+007	-1.01771e+007	-3.75723e+007	1.41705e+000	10151600	10177100	37572300	266337			31.6	0.5	54.6	-2006.21	58	-1.02819e+007	-1.04738e+007	-3.76782e+007	1.41705e+000	10281900	10473800	37678200	268343
59	-1.01557e+007	-1.01844e+007	-3.75977e+007	1.36752e+000	10155700	10184400	37597700	257372			31.2	0.5	53.6	-1861.58	59	-1.02795e+007	-1.04394e+007	-3.77028e+007	1.36752e+000	10279500	10439400	37702800	259234
60	-1.01610e+007	-1.01903e+007	-3.76168e+007	1.37146e+000	10161000	10190300	37616800	258377			30.7	0.5	52.8	-1790.83	60	-1.02790e+007	-1.04210e+007	-3.77191e+007	1.37146e+000	10279000	10421000	37719100	260168
61	-1.01540e+007	-1.01719e+007	-3.75487e+007	1.23525e+000	10154000	10171900	37548700	231887			28.6	0.5	55.1	-1274.32	61	-1.02725e+007	-1.05017e+007	-3.76119e+007	1.23525e+000	10272500	10501700	37611900	233161
62	-9.91055e+006	-9.93418e+006	-3.67003e+007	1.89582e+000	9910550	9934180	36700300	339954			127	0.5	86.4	-1032.04	62	-1.00374e+007	-1.04619e+007	-3.66909e+007	1.89582e+000	10037400	10461900	36690900	340986
63	-9.91471e+006	-9.93975e+006	-3.67117e+007	2.20676e+000	9914710	9939750	36711700	395964			126	0.5	86	-1354.69	63	-1.00477e+007	-1.04881e+007	-3.67068e+007	2.20676e+000	10047700	10488100	36706800	397319
64	-9.91375e+006	-9.93737e+006	-3.67101e+007	9.76098e-001	9913750	9937370	36710100	175126			129	0.5	85.9	-409.077	64	-1.00376e+007	-1.04663e+007	-3.66873e+007	9.76098e-001	10037600	10466300	36687300	175535
65	-9.90461e+006	-9.92601e+006	-3.66841e+007	1.43698e+000	9904610	9926010	36684100	257441			128	0.5	87	-733.797	65	-1.00265e+007	-1.04345e+007	-3.66738e+007	1.43698e+000	10026500	10434500	36673800	258175
66	-9.90199e+006	-9.92239e+006	-3.66770e+007	1.17828e+000	9901990	9922390	36677000	211010			130	0.5	87.1	-529.858	66	-1.00206e+007	-1.04226e+007	-3.66614e+007	1.17828e+000	10020600	10422600	36661400	211540
67	-9.91091e+006	-9.93334e+006	-3.67026e+007	8.95277e-001	9910910	9933340	36702600	160558			130	0.5	86.2	-341.309	67	-1.00313e+007	-1.04507e+007	-3.66774e+007	8.95277e-001	10031300	10450700	36677400	160899
68	-9.91913e+006	-9.94435e+006	-3.67251e+007	8.86388e-001	9919130	9944350	36725100	159164			130	0.5	85.3	-303.683	68	-1.00425e+007	-1.04805e+007	-3.66932e+007	8.86388e-001	10042500	10480500	36693200	159468
69	-9.90231e+006	-9.92249e+006	-3.66783e+007	1.09177e+000	9902310	9922490	36678300	195531			131	0.5	87	-410.889	69	-1.00180e+007	-1.04179e+007	-3.66556e+007	1.09177e+000	10018000	10417900	36655600	195942
70	-9.91152e+006	-9.93412e+006	-3.67043e+007	1.02797e+000	9911520	9934120	36704300	184372			131	0.5	86	-329.186	70	-1.00297e+007	-1.04481e+007	-3.66731e+007	1.02797e+000	10029700	10448100	36673100	184701
71	-9.92065e+006	-9.94562e+006	-3.67301e+007	1.04870e+000	9920650	9945620	36730100	188361			131	0.5	85.1	-284.81	71	-1.00416e+007	-1.04788e+007	-3.66911e+007	1.04870e+000	10041600	10478800	36691100	188646
72	-9.90374e+006	-9.92421e+006	-3.66824e+007	1.04281e+000	9903740	9924210	36682400	186805			132	0.5	86.8	-316.495	72	-1.00172e+007	-1.04181e+007	-3.66522e+007	1.04281e+000	10017200	10418100	36652200	187122
73	-9.91264e+006	-9.93495e+006	-3.67080e+007	1.06745e+000	9912640	9934950	36708000	191492			132	0.5	85.9	-263.144	73	-1.00283e+007	-1.04461e+007	-3.66694e+007	1.06745e+000	10028300	10446100	36669400	191755
74	-9.92158e+006	-9.94596e+006	-3.67335e+007	1.10517e+000	9921580	9945960	36733500	198540			132	0.5	84.9	-229.192	74	-1.00399e+007	-1.04750e+007	-3.66883e+007	1.10517e+000	10039900	10475000	36688300	198769
75	-9.70842e+006	-9.75889e+006	-3.60494e+007	1.64751e+000	9708420	9758890	36049400	285004			65	0.5	97.2	28215.9	75	-9.05297e+006	-9.09533e+006	-3.42497e+007	1.64751e+000	9052970	9095330	34249700	256789
76	-9.69144e+006	-9.79538e+006	-3.59436e+007	1.34558e+000	9691440	9795380	35943600	231501			65.9	0.5	98.2	24415	76	-9.08111e+006	-9.23847e+006	-3.40061e+007	1.34558e+000	9081110	9238470	34006100	207086
77	-9.67428e+006	-9.82577e+006	-3.58430e+007	1.90586e+000	9674280	9825770	35843000	326180			67	0.5	97.9	38676.9	77	-9.01758e+006	-9.33970e+006	-3.36452e+007	1.90586e+000	9017580	9339700	33645200	287503
78	-9.70232e+006	-9.78786e+006	-3.59955e+007	2.30927e+000	9702320	9787860	35995500	398397			65.9	0.5	96.5	43801.7	78	-9.04654e+006	-9.12315e+006	-3.39801e+007	2.30927e+000	9046540	9123150	33980100	354595
79	-9.66745e+006	-9.81178e+006	-3.58291e+007	8.58203e-001	9667450	9811780	35829100	146753			66.7	0.5	102	14446.5	79	-9.15757e+006	-9.56078e+006	-3.39962e+007	8.58203e-001	9157570	9560780	33996200	132307
80	-9.66533e+006	-9.83313e+006	-3.57991e+007	1.04850e+000	9665330	9833130	35799100	179028			67.6	0.5	102	18358.4	80	-9.14519e+006	-9.62467e+006	-3.38818e+007	1.04850e+000	9145190	9624670	33881800	160670
81	-9.66114e+006	-9.85930e+006	-3.57558e+007	9.89229e-001	9661140	9859300	35755800	168541			68.7	0.5	102	18190.7	81	-9.12906e+006	-9.71397e+006	-3.37265e+007	9.89229e-001	9129060	9713970	33726500	150350
82	-1.01830e+007	-1.03995e+007	-3.73485e+007	2.90515e+000	10183000	10399500	37348500	540581			94.8	0.5	72.9	-38300.4	82	-1.08811e+007	-1.21643e+007	-3.84368e+007	2.90515e+000	10881100	12164300	38436800	578881
83	-1.01777e+007	-1.03138e+007	-3.74126e+007	1.93041e+000	10177700	10313800	37412600	360200			94.8	0.5	71.2	-25994.7	83	-1.08625e+007	-1.19764e+007	-3.85484e+007	1.93041e+000	10862500	11976400	38548400	386195
84	-1.02077e+007	-1.03975e+007	-3.74515e+007	1.91643e+000	10207700	10397500	37451500	358508			93.5	0.5	71.8	-29129.1	84	-1.09656e+007	-1.22144e+007	-3.87318e+007	1.91643e+000	10965600	12214400	38731800	387637
85	-1.02084e+007	-1.04626e+007	-3.73890e+007	2.20260e+000	10208400	10462600	37389000	410887			93.4	0.5	73.5	-33067.7	85	-1.09669e+007	-1.23069e+007	-3.86447e+007	2.20260e+000	10966900	12306900	38644700	443954
86	-9.67811e+006	-9.77901e+006	-3.59054e+007	8.44545e-001	9678110	9779010	35905400	144985			65.2	0.5	102	13018.7	86	-9.18572e+006	-9.42136e+006	-3.42507e+007	8.44545e-001	9185720	9421360	34250700	131966
87	-9.67847e+006	-9.76489e+006	-3.59210e+007	8.70753e-001	9678470	9764890	35921000	149597			64.6	0.5	103	12645.3	87	-9.21118e+006	-9.40872e+006	-3.43674e+007	8.70753e-001	9211180	9408720	34367400	136951
88	-9.67121e+006	-9.77852e+006	-3.58777e+007	7.76775e-001	9671210	9778520	35877700	133150			65.4	0.5	103	11683.9	88	-9.20539e+006	-9.49820e+006	-3.42542e+007	7.76775e-001	9205390	9498200	34254200	121467
89	-9.66994e+006	-9.79317e+006	-3.58579e+007	6.45491e-001	9669940	9793170	35857900	110538			66	0.5	103	10270.4	89	-9.18061e+006	-9.51662e+006	-3.41346e+007	6.45491e-001	9180610	9516620	34134600	100268
90	-9.68713e+006	-9.76984e+006	-3.59515e+007	9.02433e-001	9687130	9769840	35951500	155300			64.8	0.5	101	13922.4	90	-9.17129e+006	-9.30214e+006	-3.43109e+007	9.02433e-001	9171290	9302140	34310900	141378
91	-9.67837e+006	-9.79857e+006	-3.58869e+007	9.83323e-001	9678370	9798570	35886900	168662			65.9	0.5	102	15948.3	91	-9.16757e+006	-9.45977e+006	-3.41381e+007	9.83323e-001	9167570	9459770	34138100	152714
92	-9.60215e+006	-9.75248e+006	-3.56215e+007	1.87303e+000	9602150	9752480	35621500	316570			75.3	0.5	113	25765.9	92	-9.26385e+006	-9.91952e+006	-3.40719e+007	1.87303e+000	9263850	9919520	34071900	290804
93	-9.60290e+006	-9.75065e+006	-3.56264e+007	2.04611e+000	9602900	9750650	35626400	345911			76.6	0.5	113	27523.3	93	-9.27226e+006	-9.91341e+006	-3.41123e+007	2.04611e+000	9272260	9913410	34112300	318387
94	-9.60345e+006	-9.75348e+006	-3.56259e+007	1.79239e+000	9603450	9753480	35625900	303015			73.9	0.5	113	24642.6	94	-9.26498e+006	-9.91832e+006	-3.40777e+007	1.79239e+000	9264980	9918320	34077700	278372
95	-9.60004e+006	-9.64784e+006	-3.59607e+007	1.34458e+000	9600040	9647840	35960700	231256			39.7	0.5	114	-1185.79	95	-9.38165e+006	-9.62345e+006	-3.60794e+007	1.34458e+000	9381650	9623450	36079400	232441
96	-9.59583e+006	-9.64159e+006	-3.59394e+007	1.82766e+000	9595830	9641590	35939400	313970			39.1	0.5	114	-1442.77	96	-9.38277e+006	-9.61596e+006	-3.60477e+007	1.82766e+000	9382770	9615960	36047700	315413
97	-9.58993e+006	-9.63413e+006	-3.59148e+007	2.41115e+000	9589930	9634130	35914800	413640			38.5	0.5	115	-1714.99	97	-9.38426e+006	-9.60809e+006	-3.60140e+007	2.41115e+000	9384260	9608090	36014000	415355
98	-9.73983e+006	-9.76502e+006	-3.62998e+007	2.16623e+000	9739830	9765020	36299800	379775			25.6	0.5	102	-3273.25	98	-9.84068e+006	-9.90860e+006	-3.64403e+007	2.16623e+000	9840680	9908600	36440300	383048
99	-9.73393e+006	-9.76220e+006	-3.62942e+007	2.32574e+000	9733930	9762200	36294200	407602			26.8	0.5	102	-3680.56	99	-9.83546e+006	-9.88280e+006	-3.64447e+007	2.32574e+000	9835460	9882800	36444700	411282
100	-9.75452e+006	-9.77874e+006	-3.63412e+007	1.97188e+000	9754520	9778740	36341200	346502			26.9	0.5	100	-3103.47	100	-9.86215e+006	-9.95193e+006	-3.64847e+007	1.97188e+000	9862150	9951930	36484700	349605
101	-9.75863e+006	-9.78041e+006	-3.63439e+007	1.82448e+000	9758630	9780410	36343900	320655			25.7	0.5	100	-2719.51	101	-9.86440e+006	-9.96881e+006	-3.64770e+007	1.82448e+000	9864400	9968810	36477000	323374
102	-9.73524e+006	-9.75856e+006	-3.62780e+007	1.70484e+000	9735240	9758560	36278000	298528			24	0.5	103	-2404.95	102	-9.82976e+006	-9.89519e+006	-3.64090e+007	1.70484e+000	9829760	9895190	36409000	300933
103	-9.74931e+006	-9.77065e+006	-3.63133e+007	1.81558e+000	9749310	9770650	36313300	318549			24.3	0.5	101	-2566.07	103	-9.84868e+006	-9.94099e+006	-3.64406e+007	1.81558e+000	9848680	9940990	36440600	321115
104	-9.48672e+006	-9.51816e+006	-3.55440e+007	2.15416e+000	9486720	9518160	35544000	361923			23.6	0.5	129	-1675.76	104	-9.31676e+006	-9.50185e+006	-3.56473e+007	2.15416e+000	9316760	9501850	35647300	363598
105	-9.49250e+006	-9.52411e+006	-3.55626e+007	2.73953e+000	9492500	9524110	35562600	460757			24.7	0.5	128	-1992.52	105	-9.32336e+006	-9.50663e+006	-3.56603e+007	2.73953e+000	9323360	9506630	35660300	462750
106	-9.47938e+006	-9.51048e+006	-3.55200e+007	1.49465e+000	9479380	9510480	35520000	250776			22.8	0.5	130	-1182.8	106	-9.30671e+006	-9.49395e+006	-3.56251e+007	1.49465e+000	9306710	9493950	35625100	251959
107	-1.04191e+007	-1.04524e+007	-3.84296e+007	1.16218e+000	10419100	10452400	38429600	228603			30.4	0.5	19.8	1386.11	107	-1.02004e+007	-1.03757e+007	-3.83352e+007	1.16218e+000	10200400	10375700	38335200	227217
108	-1.04271e+007	-1.04592e+007	-3.84498e+007	1.46449e+000	10427100	10459200	38449800	288376			30.9	0.5	18.9	1915.13	108	-1.02092e+007	-1.03800e+007	-3.83438e+007	1.46449e+000	10209200	10380000	38343800	286461
109	-1.04378e+007	-1.04686e+007	-3.84772e+007	1.38400e+000	10437800	10468600	38477200	272922			31.2	0.5	17.8	1987.08	109	-1.02194e+007	-1.03861e+007	-3.83585e+007	1.38400e+000	10219400	10386100	38358500	270935
110	-9.46232e+006	-9.49295e+006	-3.54654e+007	1.08460e+000	9462320	9492950	35465400	181413			24.8	0.5	132	-612.854	110	-9.28387e+006	-9.46918e+006	-3.55467e+007	1.08460e+000	9283870	9469180	35546700	182026
111	-9.45303e+006	-9.48304e+006	-3.54342e+007	1.01692e+000	9453030	9483040	35434200	169791			25	0.5	133	-520.08	111	-9.27204e+006	-9.45730e+006	-3.55100e+007	1.01692e+000	9272040	9457300	35510000	170311
112	-9.45358e+006	-9.48358e+006	-3.54359e+007	1.07002e+000	9453580	9483580	35435900	178674			25.9	0.5	133	-463.955	112	-9.27299e+006	-9.45587e+006	-3.55032e+007	1.07002e+000	9272990	9455870	35503200	179138
113	-9.46412e+006	-9.49464e+006	-3.54705e+007	1.29782e+000	9464120	9494640	35470500	217140			25.7	0.5	132	-645.344	113	-9.28602e+006	-9.46915e+006	-3.55444e+007	1.29782e+000	9286020	9469150	35544400	217785
114	-9.46937e+006	-9.50003e+006	-3.54873e+007	1.32690e+000	9469370	9500030	35487300	222217			23.6	0.5	131	-925.204	114	-9.29278e+006	-9.48017e+006	-3.55827e+007	1.32690e+000	9292780	9480170	35582700	223143
115	-9.45899e+006	-9.48964e+006	-3.54552e+007	8.47800e-001	9458990	9489640	35455200	141723			23.9	0.5	132	-530.937	115	-9.27921e+006	-9.46720e+006	-3.55433e+007	8.47800e-001	9279210	9467200	35543300	142254
116	-1.04491e+007	-1.04785e+007	-3.85065e+007	1.37046e+000	10449100	10478500	38506500	270671			31.3	0.5	16.6	2094.13	116	-1.02311e+007	-1.03939e+007	-3.83786e+007	1.37046e+000	10231100	10393900	38378600	268577
117	-1.04504e+007	-1.04813e+007	-3.85168e+007	1.26850e+000	10450400	10481300	38516800	250666			30.2	0.5	16.3	1782.48	117	-1.02305e+007	-1.03993e+007	-3.84015e+007	1.26850e+000	10230500	10399300	38401500	248883
118	-1.04518e+007	-1.04843e+007	-3.85276e+007	1.24132e+000	10451800	10484300	38527600	245430			29.1	0.5	16	1604.26	118	-1.02307e+007	-1.04048e+007	-3.84238e+007	1.24132e+000	10230700	10404800	38423800	243826
119	-1.05060e+007	-1.05121e+007	-3.85870e+007	7.51620e-001	10506000	10512100	38587000	149103			40.7	0.5	11.9	2536.9	119	-1.03390e+007	-1.03931e+007	-3.82678e+007	7.51620e-001	10339000	10393100	38267800	146566
120	-1.05059e+007	-1.05120e+007	-3.85867e+007	1.11425e-001	10505900	10512000	38586700	22103.6			41.1	0.5	11.8	389.207	120	-1.03373e+007	-1.03898e+007	-3.82558e+007	1.11425e-001	10337300	10389800	38255800	21714.4
121	-1.05164e+007	-1.05213e+007	-3.86143e+007	6.77104e-001	10516400	10521300	38614300	134514			40.9	0.5	10.9	2365.74	121	-1.03560e+007	-1.04009e+007	-3.82826e+007	6.77104e-001	10356000	10400900	38282600	132148
122	-1.05155e+007	-1.05221e+007	-3.86184e+007	9.88916e-001	10515500	10522100	38618400	196498			40.2	0.5	10.9	3325.58	122	-1.03487e+007	-1.04036e+007	-3.83007e+007	9.88916e-001	10348700	10403600	38300700	193173
123	-1.05038e+007	-1.05122e+007	-3.85897e+007	1.24471e+000	10503800	10512200	38589700	246950			39.8	0.5	12	3984.48	123	-1.03323e+007	-1.03966e+007	-3.82886e+007	1.24471e+000	10332300	10396600	38288600	242966
124	-9.66803e+006	-9.89241e+006	-3.57509e+007	2.59289e+000	9668030	9892410	35750900	441748			68.5	0.5	97.1	58092	124	-8.97157e+006	-9.50733e+006	-3.32895e+007	2.59289e+000	8971570	9507330	33289500	383656
125	-9.69304e+006	-9.81059e+006	-3.59349e+007	2.25546e+000	9693040	9810590	35934900	387898			66.8	0.5	95.8	46780.5	125	-8.99424e+006	-9.18001e+006	-3.37095e+007	2.25546e+000	8994240	9180010	33709500	341118
126	-9.98699e+006	-1.02718e+007	-3.66750e+007	1.77894e+000	9986990	10271800	36675000	319274			80.9	0.5	56.1	50851.3	126	-9.10525e+006	-9.74776e+006	-3.35954e+007	1.77894e+000	9105250	9747760	33595400	268423
127	-1.00199e+007	-1.02361e+007	-3.68454e+007	1.89587e+000	10019900	10236100	36845400	343249			82	0.5	55.4	49493.7	127	-9.19418e+006	-9.63120e+006	-3.40754e+007	1.89587e+000	9194180	9631200	34075400	293755
128	-1.00034e+007	-1.02934e+007	-3.67206e+007	1.55526e+000	10003400	10293400	36720600	279843			80.9	0.5	54.6	43265.3	128	-9.15395e+006	-9.81511e+006	-3.37271e+007	1.55526e+000	9153950	9815110	33727100	236578
129	-1.00021e+007	-1.04083e+007	-3.66004e+007	1.71257e+000	10002100	10408300	36600400	306443			79.1	0.5	54.7	49240.4	129	-9.17019e+006	-1.01542e+007	-3.34544e+007	1.71257e+000	9170190	10154200	33454400	257202
130	-9.68294e+006	-9.71014e+006	-3.59941e+007	8.96920e-001	9682940	9710140	35994100	154648			61.7	0.5	104	9955.95	130	-9.28520e+006	-9.29493e+006	-3.48332e+007	8.96920e-001	9285200	9294930	34833200	144692
131	-9.67477e+006	-9.70557e+006	-3.59652e+007	8.92305e-001	9674770	9705570	35965200	153608			61.4	0.5	105	9383.66	131	-9.31708e+006	-9.34876e+006	-3.48602e+007	8.92305e-001	9317080	9348760	34860200	144224
132	-9.68492e+006	-9.71219e+006	-3.60001e+007	4.30870e-001	9684920	9712190	36000100	74316.3			61.3	0.5	105	4443.36	132	-9.32752e+006	-9.32991e+006	-3.49217e+007	4.30870e-001	9327520	9329910	34921700	69872.9
133	-1.01840e+007	-1.02394e+007	-3.77943e+007	7.85000e-001	10184000	10239400	37794300	149272			99.5	0.5	43.5	-489.131	133	-9.67948e+006	-1.01450e+007	-3.79133e+007	7.85000e-001	9679480	10145000	37913300	149761
134	-1.02038e+007	-1.02505e+007	-3.78199e+007	9.63915e-001	10203800	10250500	37819900	183558			99.5	0.5	42.1	89.4569	134	-9.73089e+006	-1.01453e+007	-3.78630e+007	9.63915e-001	9730890	10145300	37863000	183468
135	-1.01929e+007	-1.02461e+007	-3.78128e+007	9.16653e-001	10192900	10246100	37812800	174482			100	0.5	42.8	-461.661	135	-9.71547e+006	-1.01547e+007	-3.79169e+007	9.16653e-001	9715470	10154700	37916900	174944
136	-9.52001e+006	-9.97955e+006	-3.73964e+007	1.98755e+000	9520010	9979550	37396400	368822			83.4	0.5	63.5	11154.4	136	-8.84728e+006	-9.73731e+006	-3.68736e+007	1.98755e+000	8847280	9737310	36873600	357668
137	-9.86527e+006	-9.87343e+006	-3.65760e+007	2.18122e+000	9865270	9873430	36576000	388410			81.2	0.5	62.1	72913.2	137	-8.73199e+006	-8.83159e+006	-3.29861e+007	2.18122e+000	8731990	8831590	32986100	315497
138	-9.69866e+006	-9.92042e+006	-3.69761e+007	2.03443e+000	9698660	9920420	36976100	369642			82.7	0.5	62.1	99393.3	138	-7.37250e+006	-8.60361e+006	-3.16710e+007	2.03443e+000	7372500	8603610	31671000	270249
139	-1.02903e+007	-1.03161e+007	-3.80018e+007	1.91354e+000	10290300	10316100	38001800	368004			103	0.5	34.6	3493.45	139	-9.98251e+006	-1.02041e+007	-3.78515e+007	1.91354e+000	9982510	10204100	37851500	364511
140	-1.03053e+007	-1.03302e+007	-3.80440e+007	1.88477e+000	10305300	10330200	38044000	363288			104	0.5	32.9	3643.89	140	-1.00197e+007	-1.02203e+007	-3.78805e+007	1.88477e+000	10019700	10220300	37880500	359644
141	-1.02936e+007	-1.03222e+007	-3.80232e+007	1.95558e+000	10293600	10322200	38023200	376509			104	0.5	34	2894.62	141	-1.00007e+007	-1.02220e+007	-3.79065e+007	1.95558e+000	10000700	10222000	37906500	373614
142	-8.61841e+006	-1.00562e+007	-3.86111e+007	2.04302e+000	8618410	10056200	38611100	402119			67.7	0.5	81.6	-24798.2	142	-9.99783e+006	-1.13686e+007	-3.96089e+007	2.04302e+000	9997830	11368600	39608900	426918
143	-8.11372e+006	-1.01896e+007	-3.96611e+007	1.84429e+000	8113720	10189600	39661100	382253			68.9	0.5	80.1	45651	143	-8.93104e+006	-9.85516e+006	-3.71285e+007	1.84429e+000	8931040	9855160	37128500	336602
144	-8.08013e+006	-9.83633e+006	-3.82509e+007	2.04881e+000	8080130	9836330	38250900	395159			69.1	0.5	81.4	71067.2	144	-8.07964e+006	-8.95193e+006	-3.46012e+007	2.04881e+000	8079640	8951930	34601200	324092
145	-1.05211e+007	-1.05376e+007	-3.85922e+007	6.56425e-001	10521100	10537600	38592200	130278			101	0.5	10.2	3314.78	145	-1.03795e+007	-1.04577e+007	-3.80932e+007	6.56425e-001	10379500	10457700	38093200	126963
146	-1.05281e+007	-1.05448e+007	-3.86135e+007	8.41480e-001	10528100	10544800	38613500	167191			101	0.5	9.34	4259.56	146	-1.03865e+007	-1.04661e+007	-3.81134e+007	8.41480e-001	10386500	10466100	38113400	162932
147	-1.05272e+007	-1.05471e+007	-3.86074e+007	8.52062e-001	10527200	10547100	38607400	169244			99.9	0.5	9.38	4513.49	147	-1.03819e+007	-1.04787e+007	-3.80821e+007	8.52062e-001	10381900	10478700	38082100	164731
148	-1.05202e+007	-1.05393e+007	-3.85865e+007	6.99621e-001	10520200	10539300	38586500	138812			100	0.5	10.2	3678.72	148	-1.03750e+007	-1.04674e+007	-3.80653e+007	6.99621e-001	10375000	10467400	38065300	135134
149	-1.05146e+007	-1.05323e+007	-3.85710e+007	7.60016e-001	10514600	10532300	38571000	150671			100	0.5	10.9	3902.17	149	-1.03712e+007	-1.04543e+007	-3.80629e+007	7.60016e-001	10371200	10454300	38062900	146769
150	-1.05158e+007	-1.05654e+007	-3.85426e+007	6.60761e-001	10515800	10565400	38542600	130834			90.8	0.5	10.2	4839.6	150	-1.03408e+007	-1.05957e+007	-3.77971e+007	6.60761e-001	10340800	10595700	37797100	125994
151	-1.05229e+007	-1.05721e+007	-3.85649e+007	8.46696e-001	10522900	10572100	38564900	167845			90.9	0.5	9.34	6178.66	151	-1.03488e+007	-1.06031e+007	-3.78225e+007	8.46696e-001	10348800	10603100	37822500	161666
152	-1.05221e+007	-1.05743e+007	-3.85595e+007	8.50464e-001	10522100	10574300	38559500	168548			89.9	0.5	9.38	6385.26	152	-1.03449e+007	-1.06156e+007	-3.77941e+007	8.50464e-001	10344900	10615600	37794100	162163
153	-1.05148e+007	-1.05669e+007	-3.85371e+007	6.96747e-001	10514800	10566900	38537100	137922			90	0.5	10.2	5230.24	153	-1.03370e+007	-1.06058e+007	-3.77717e+007	6.96747e-001	10337000	10605800	37771700	132692
154	-1.05089e+007	-1.05601e+007	-3.85197e+007	8.07080e-001	10508900	10560100	38519700	159616			90.4	0.5	10.9	5995.2	154	-1.03318e+007	-1.05935e+007	-3.77627e+007	8.07080e-001	10331800	10593500	37762700	153621
155	-1.05123e+007	-1.05863e+007	-3.85073e+007	7.26553e-001	10512300	10586300	38507300	143624			80.8	0.5	10.2	6488.79	155	-1.03148e+007	-1.07021e+007	-3.75847e+007	7.26553e-001	10314800	10702100	37584700	137135
156	-1.05194e+007	-1.05924e+007	-3.85302e+007	8.67628e-001	10519400	10592400	38530200	171716			80.8	0.5	9.34	7688.58	156	-1.03238e+007	-1.07081e+007	-3.76153e+007	8.67628e-001	10323800	10708100	37615300	164027
157	-1.05190e+007	-1.05933e+007	-3.85278e+007	8.24474e-001	10519000	10593300	38527800	163156			79.9	0.5	9.37	7391.08	157	-1.03218e+007	-1.07137e+007	-3.76016e+007	8.24474e-001	10321800	10713700	37601600	155765
158	-1.05117e+007	-1.05866e+007	-3.85048e+007	6.78455e-001	10511700	10586600	38504800	134099			79.9	0.5	10.2	6118.09	158	-1.03130e+007	-1.07068e+007	-3.75726e+007	6.78455e-001	10313000	10706800	37572600	127981
159	-1.05056e+007	-1.05809e+007	-3.84855e+007	8.44679e-001	10505600	10580900	38485500	166785			80.4	0.5	10.9	7628.6	159	-1.03060e+007	-1.06990e+007	-3.75517e+007	8.44679e-001	10306000	10699000	37551700	159157
160	-1.05125e+007	-1.05898e+007	-3.85048e+007	6.55441e-001	10512500	10589800	38504800	129553			70.8	0.5	10.2	5992.1	160	-1.03114e+007	-1.07134e+007	-3.75593e+007	6.55441e-001	10311400	10713400	37559300	123561
161	-1.05197e+007	-1.05966e+007	-3.85275e+007	8.38137e-001	10519700	10596600	38527500	165861			70.9	0.5	9.34	7608.51	161	-1.03203e+007	-1.07200e+007	-3.75892e+007	8.38137e-001	10320300	10720000	37589200	158252
162	-1.05195e+007	-1.05950e+007	-3.85280e+007	8.49131e-001	10519500	10595000	38528000	168039			69.9	0.5	9.38	7655.43	162	-1.03209e+007	-1.07150e+007	-3.75966e+007	8.49131e-001	10320900	10715000	37596600	160383
163	-1.05122e+007	-1.05886e+007	-3.85048e+007	6.99117e-001	10512200	10588600	38504800	138185			70	0.5	10.2	6351.45	163	-1.03119e+007	-1.07092e+007	-3.75656e+007	6.99117e-001	10311900	10709200	37565600	131833
164	-1.05063e+007	-1.05838e+007	-3.84853e+007	7.67152e-001	10506300	10583800	38485300	151479			70.4	0.5	10.9	7039.24	164	-1.03039e+007	-1.07063e+007	-3.75360e+007	7.67152e-001	10303900	10706300	37536000	144439
165	-1.05154e+007	-1.05716e+007	-3.85346e+007	7.27249e-001	10515400	10571600	38534600	143946			60.8	0.5	10.2	5716.88	165	-1.03312e+007	-1.06222e+007	-3.77313e+007	7.27249e-001	10331200	10622200	37731300	138229
166	-1.05226e+007	-1.05789e+007	-3.85571e+007	8.68466e-001	10522600	10578900	38557100	172100			60.8	0.5	9.34	6809.41	166	-1.03395e+007	-1.06313e+007	-3.77561e+007	8.68466e-001	10339500	10631300	37756100	165291
167	-1.05228e+007	-1.05760e+007	-3.85606e+007	8.24614e-001	10522800	10576000	38560600	163436			59.9	0.5	9.37	6304.73	167	-1.03424e+007	-1.06182e+007	-3.77810e+007	8.24614e-001	10342400	10618200	37781000	157131
168	-1.05154e+007	-1.05690e+007	-3.85374e+007	6.78992e-001	10515400	10569000	38537400	134411			59.9	0.5	10.2	5216.53	168	-1.03340e+007	-1.06114e+007	-3.77535e+007	6.78992e-001	10334000	10611400	37753500	129195
169	-1.05088e+007	-1.05642e+007	-3.85151e+007	8.58171e-001	10508800	10564200	38515100	169685			60.4	0.5	10.9	6703.92	169	-1.03246e+007	-1.06097e+007	-3.77171e+007	8.58171e-001	10324600	10609700	37717100	162981
170	-1.05204e+007	-1.05453e+007	-3.85817e+007	6.78865e-001	10520400	10545300	38581700	134666			50.8	0.5	10.2	3872.47	170	-1.03663e+007	-1.04830e+007	-3.80139e+007	6.78865e-001	10366300	10483000	38013900	130794
171	-1.05278e+007	-1.05533e+007	-3.86037e+007	8.49836e-001	10527800	10553300	38603700	168777			50.9	0.5	9.36	4870.05	171	-1.03737e+007	-1.04940e+007	-3.80332e+007	8.49836e-001	10373700	10494000	38033200	163907
172	-1.05281e+007	-1.05506e+007	-3.86079e+007	8.56242e-001	10528100	10550600	38607900	170082			49.9	0.5	9.39	4706.44	172	-1.03775e+007	-1.04802e+007	-3.80626e+007	8.56242e-001	10377500	10480200	38062600	165376
173	-1.05209e+007	-1.05435e+007	-3.85854e+007	6.98091e-001	10520900	10543500	38585400	138505			50	0.5	10.2	3842.47	173	-1.03698e+007	-1.04723e+007	-3.80391e+007	6.98091e-001	10369800	10472300	38039100	134662
174	-1.05145e+007	-1.05379e+007	-3.85647e+007	7.75715e-001	10514500	10537900	38564700	153740			50.4	0.5	10.9	4329.87	174	-1.03619e+007	-1.04693e+007	-3.80099e+007	7.75715e-001	10361900	10469300	38009900	149410
175	-1.04950e+007	-1.05079e+007	-3.85807e+007	1.90773e+000	10495000	10507900	38580700	378301			110	0.5	12.4	5586	175	-1.03289e+007	-1.04001e+007	-3.83064e+007	1.90773e+000	10328900	10400100	38306400	372715
176	-1.05003e+007	-1.05169e+007	-3.86123e+007	1.53210e+000	10500300	10516900	38612300	304308			112	0.5	11.4	4061.01	176	-1.03245e+007	-1.04139e+007	-3.83673e+007	1.53210e+000	10324500	10413900	38367300	300247
177	-1.04907e+007	-1.05074e+007	-3.85828e+007	1.87277e+000	10490700	10507400	38582800	371399			112	0.5	12.5	4994.1	177	-1.03138e+007	-1.04037e+007	-3.83361e+007	1.87277e+000	10313800	10403700	38336100	366405
178	-1.05076e+007	-1.05216e+007	-3.86242e+007	1.39100e+000	10507600	10521600	38624200	276460			111	0.5	10.7	4007.88	178	-1.03410e+007	-1.04150e+007	-3.83550e+007	1.39100e+000	10341000	10415000	38355000	272452
179	-9.42191e+006	-1.00881e+007	-3.79382e+007	2.60485e+000	9421910	10088100	37938200	496936			64.5	0.5	65	-59927.9	179	-1.00389e+007	-1.07793e+007	-4.01461e+007	2.60485e+000	10038900	10779300	40146100	556864
180	-9.50515e+006	-1.00707e+007	-3.77839e+007	2.75659e+000	9505150	10070700	37783900	521918			64	0.5	63.8	-71263.9	180	-1.00243e+007	-1.09492e+007	-4.02681e+007	2.75659e+000	10024300	10949200	40268100	593182
181	-9.58635e+006	-1.01178e+007	-3.78949e+007	2.38333e+000	9586350	10117800	37894900	454036			62.5	0.5	64.7	-61288.1	181	-1.04407e+007	-1.09247e+007	-4.03387e+007	2.38333e+000	10440700	10924700	40338700	515324
182	-9.72841e+006	-1.01882e+007	-3.80406e+007	2.61039e+000	9728410	10188200	38040600	501413			62	0.5	66.6	-59881.8	182	-1.08762e+007	-1.09912e+007	-4.01749e+007	2.61039e+000	10876200	10991200	40174900	561295
183	-1.00454e+007	-1.00676e+007	-3.71178e+007	1.71946e+000	10045400	10067600	37117800	315452			14.4	0.5	70.1	489.139	183	-1.01618e+007	-1.06475e+007	-3.70138e+007	1.71946e+000	10161800	10647500	37013800	314962
184	-1.00590e+007	-1.00781e+007	-3.71630e+007	1.47731e+000	10059000	10078100	37163000	271687			13.9	0.5	68.4	456.489	184	-1.01710e+007	-1.06397e+007	-3.70590e+007	1.47731e+000	10171000	10639700	37059000	271230
185	-1.00573e+007	-1.00782e+007	-3.71561e+007	1.83123e+000	10057300	10078200	37156100	336653			14.9	0.5	68.7	474.884	185	-1.01733e+007	-1.06526e+007	-3.70555e+007	1.83123e+000	10173300	10652600	37055500	336179
186	-9.94265e+006	-9.96801e+006	-3.67976e+007	1.71992e+000	9942650	9968010	36797600	310070			14.5	0.5	82.1	67.8892	186	-1.00621e+007	-1.05323e+007	-3.67215e+007	1.71992e+000	10062100	10532300	36721500	310002
187	-9.95682e+006	-9.98281e+006	-3.68407e+007	1.51459e+000	9956820	9982810	36840700	273701			13.9	0.5	80.4	183.773	187	-1.00762e+007	-1.05569e+007	-3.67546e+007	1.51459e+000	10076200	10556900	36754600	273517
188	-9.95502e+006	-9.98203e+006	-3.68341e+007	1.83994e+000	9955020	9982030	36834100	332377			14.9	0.5	80.7	156.911	188	-1.00761e+007	-1.05596e+007	-3.67513e+007	1.83994e+000	10076100	10559600	36751300	332220
189	-9.83552e+006	-9.84056e+006	-3.64872e+007	1.54096e+000	9835520	9840560	36487200	273048			14.3	0.5	94.1	-857.101	189	-9.93075e+006	-1.02173e+007	-3.64997e+007	1.54096e+000	9930750	10217300	36499700	273905
190	-9.85006e+006	-9.85846e+006	-3.65287e+007	1.38716e+000	9850060	9858460	36528700	246367			13.9	0.5	92.4	-625.962	190	-9.94870e+006	-1.02642e+007	-3.65262e+007	1.38716e+000	9948700	10264200	36526200	246993
191	-9.84789e+006	-9.85531e+006	-3.65230e+007	1.62000e+000	9847890	9855310	36523000	287628			14.8	0.5	92.7	-793.309	191	-9.94655e+006	-1.02564e+007	-3.65252e+007	1.62000e+000	9946550	10256400	36525200	288421
192	-9.44746e+006	-9.47892e+006	-3.54229e+007	1.37583e+000	9447460	9478920	35422900	229566			16.7	0.5	134	-1452.11	192	-9.26603e+006	-9.46752e+006	-3.55578e+007	1.37583e+000	9266030	9467520	35557800	231018
193	-9.45995e+006	-9.49124e+006	-3.54608e+007	1.59310e+000	9459950	9491240	35460800	266394			17.1	0.5	132	-1684.72	193	-9.28329e+006	-9.48093e+006	-3.55953e+007	1.59310e+000	9283290	9480930	35595300	268079
194	-9.46136e+006	-9.49292e+006	-3.54662e+007	1.56145e+000	9461360	9492920	35466200	261182			16	0.5	132	-1732.65	194	-9.28683e+006	-9.48444e+006	-3.56061e+007	1.56145e+000	9286830	9484440	35606100	262914
195	-1.04381e+007	-1.04774e+007	-3.85129e+007	1.13429e+000	10438100	10477400	38512900	224084			21.9	0.5	17.2	622.082	195	-1.02166e+007	-1.04160e+007	-3.84837e+007	1.13429e+000	10216600	10416000	38483700	223462
196	-1.04333e+007	-1.04732e+007	-3.85005e+007	1.06689e+000	10433300	10473200	38500500	210631			21.1	0.5	17.8	504.79	196	-1.02146e+007	-1.04143e+007	-3.84785e+007	1.06689e+000	10214600	10414300	38478500	210126
197	-1.04242e+007	-1.04644e+007	-3.84739e+007	1.34995e+000	10424200	10464400	38473900	266141			21.4	0.5	18.8	605.67	197	-1.02091e+007	-1.04069e+007	-3.84539e+007	1.34995e+000	10209100	10406900	38453900	265536
198	-1.04243e+007	-1.04639e+007	-3.84714e+007	1.43524e+000	10424300	10463900	38471400	282921			22.6	0.5	18.8	746.031	198	-1.02081e+007	-1.04043e+007	-3.84444e+007	1.43524e+000	10208100	10404300	38444400	282175
199	-9.48294e+006	-9.49844e+006	-3.53884e+007	5.54011e-001	9482940	9498440	35388400	92294.9			98.3	0.5	131	2392.4	199	-9.35658e+006	-9.45076e+006	-3.49196e+007	5.54011e-001	9356580	9450760	34919600	89902.5
200	-9.48596e+006	-9.49913e+006	-3.54000e+007	7.70493e-001	9485960	9499130	35400000	128442			98.9	0.5	131	3198.59	200	-9.36234e+006	-9.44316e+006	-3.49508e+007	7.70493e-001	9362340	9443160	34950800	125243
201	-9.49217e+006	-9.50731e+006	-3.54172e+007	7.72681e-001	9492170	9507310	35417200	128935			98.1	0.5	130	3376.05	201	-9.36372e+006	-9.45594e+006	-3.49436e+007	7.72681e-001	9363720	9455940	34943600	125559
202	-9.48698e+006	-9.50367e+006	-3.53997e+007	5.78739e-001	9486980	9503670	35399700	96477.6			97.7	0.5	131	2596.54	202	-9.35728e+006	-9.46141e+006	-3.49118e+007	5.78739e-001	9357280	9461410	34911800	93881.1
203	-9.48092e+006	-9.49781e+006	-3.53807e+007	5.19120e-001	9480920	9497810	35380700	86445.3			97.6	0.5	132	2342.22	203	-9.35157e+006	-9.46081e+006	-3.48891e+007	5.19120e-001	9351570	9460810	34889100	84103.1
204	-1.02561e+007	-1.02996e+007	-3.79682e+007	1.80701e+000	10256100	10299600	37968200	346847			127	0.5	38.7	-1024.06	204	-1.02381e+007	-1.03098e+007	-3.80279e+007	1.80701e+000	10238100	10309800	38027900	347871
205	-1.02559e+007	-1.02978e+007	-3.79612e+007	1.73785e+000	10255900	10297800	37961200	333452			128	0.5	39	-967.88	205	-1.02542e+007	-1.03113e+007	-3.80180e+007	1.73785e+000	10254200	10311300	38018000	334420
206	-1.02629e+007	-1.03063e+007	-3.79888e+007	1.52333e+000	10262900	10306300	37988800	292717			128	0.5	37.9	-794.539	206	-1.02431e+007	-1.03150e+007	-3.80441e+007	1.52333e+000	10243100	10315000	38044100	293512
207	-1.03328e+007	-1.03764e+007	-3.82055e+007	2.80479e+000	10332800	10376400	38205500	545184			120	0.5	28.8	390.994	207	-1.01530e+007	-1.03341e+007	-3.82123e+007	2.80479e+000	10153000	10334100	38212300	544793
208	-1.03334e+007	-1.03756e+007	-3.82018e+007	2.87845e+000	10333400	10375600	38201800	559398			118	0.5	28.8	835.198	208	-1.01402e+007	-1.03267e+007	-3.81949e+007	2.87845e+000	10140200	10326700	38194900	558563
209	-1.03222e+007	-1.03654e+007	-3.81712e+007	2.47717e+000	10322200	10365400	38171200	480631			118	0.5	30.1	398.386	209	-1.01337e+007	-1.03207e+007	-3.81768e+007	2.47717e+000	10133700	10320700	38176800	480233
210	-1.02549e+007	-1.03037e+007	-3.79862e+007	2.12284e+000	10254900	10303700	37986200	407842			33.5	0.5	37.8	-1097.63	210	-1.00895e+007	-1.02807e+007	-3.80578e+007	2.12284e+000	10089500	10280700	38057800	408940
211	-1.02388e+007	-1.02884e+007	-3.79397e+007	2.42463e+000	10238800	10288400	37939700	464669			33.3	0.5	39.8	-1873.51	211	-1.01077e+007	-1.02792e+007	-3.80334e+007	2.42463e+000	10107700	10279200	38033400	466542
212	-1.02350e+007	-1.02864e+007	-3.79354e+007	1.75822e+000	10235000	10286400	37935400	336872			34.3	0.5	40	-1317.03	212	-1.00845e+007	-1.02724e+007	-3.80289e+007	1.75822e+000	10084500	10272400	38028900	338189
213	-1.02477e+007	-1.02968e+007	-3.79654e+007	1.52558e+000	10247700	10296800	37965400	292771			35.1	0.5	38.6	-931.768	213	-1.00771e+007	-1.02751e+007	-3.80471e+007	1.52558e+000	10077100	10275100	38047100	293703
214	-1.01434e+007	-1.02223e+007	-3.77650e+007	6.27807e-001	10143400	10222300	37765000	119172			104	0.5	46.9	-1864	214	-9.86552e+006	-1.02357e+007	-3.80979e+007	6.27807e-001	9865520	10235700	38097900	121036
215	-1.01509e+007	-1.02268e+007	-3.77759e+007	9.60486e-001	10150900	10226800	37775900	182433			103	0.5	46.2	-2629.01	215	-9.82957e+006	-1.02250e+007	-3.80899e+007	9.60486e-001	9829570	10225000	38089900	185062
216	-1.01407e+007	-1.02203e+007	-3.77596e+007	8.36191e-001	10140700	10220300	37759600	158681			103	0.5	47	-2594.23	216	-9.81377e+006	-1.02263e+007	-3.81112e+007	8.36191e-001	9813770	10226300	38111200	161275
217	-1.01351e+007	-1.02173e+007	-3.77529e+007	5.43160e-001	10135100	10217300	37752900	103035			103	0.5	47.6	-1766.7	217	-9.85372e+006	-1.02370e+007	-3.81149e+007	5.43160e-001	9853720	10237000	38114900	104801
218	-1.01362e+007	-1.02176e+007	-3.77529e+007	6.27640e-001	10136200	10217600	37752900	119061			104	0.5	47.7	-2039.61	218	-9.89157e+006	-1.02452e+007	-3.81107e+007	6.27640e-001	9891570	10245200	38110700	121100
219	-1.03074e+007	-1.04079e+007	-3.78484e+007	1.98931e+000	10307400	10407900	37848400	379858			85.2	0.5	32.7	22413.9	219	-1.00218e+007	-1.04100e+007	-3.66789e+007	1.98931e+000	10021800	10410000	36678900	357444
220	-1.03070e+007	-1.03901e+007	-3.78645e+007	1.93286e+000	10307000	10390100	37864500	369343			87.5	0.5	33.2	19541.8	220	-1.00397e+007	-1.03379e+007	-3.68245e+007	1.93286e+000	10039700	10337900	36824500	349801
221	-1.03021e+007	-1.03947e+007	-3.78399e+007	1.74771e+000	10302100	10394700	37839900	333552			86.5	0.5	33.6	18681.6	221	-1.00228e+007	-1.03567e+007	-3.67364e+007	1.74771e+000	10022800	10356700	36736400	314870
222	-9.93457e+006	-1.01403e+007	-3.76390e+007	1.96283e+000	9934570	10140300	37639000	369715			55.7	0.5	58.2	-24386.7	222	-1.01525e+007	-1.04942e+007	-3.88674e+007	1.96283e+000	10152500	10494200	38867400	394102
223	-9.92521e+006	-1.01402e+007	-3.76480e+007	1.85062e+000	9925210	10140200	37648000	348723			55.7	0.5	59.8	-23710.5	223	-1.03285e+007	-1.05438e+007	-3.88940e+007	1.85062e+000	10328500	10543800	38894000	372434
224	-9.95239e+006	-1.01439e+007	-3.76357e+007	1.39666e+000	9952390	10143900	37635700	263055			54.6	0.5	58.8	-15653.4	224	-1.02963e+007	-1.04956e+007	-3.87292e+007	1.39666e+000	10296300	10495600	38729200	278708
225	-9.44140e+006	-9.46826e+006	-3.53854e+007	8.20496e-001	9441400	9468260	35385400	136618			31	0.5	134	139.491	225	-9.26858e+006	-9.42618e+006	-3.53862e+007	8.20496e-001	9268580	9426180	35386200	136478
226	-9.43472e+006	-9.46095e+006	-3.53622e+007	9.18770e-001	9434720	9460950	35362200	152779			31.1	0.5	135	213.632	226	-9.26251e+006	-9.41732e+006	-3.53561e+007	9.18770e-001	9262510	9417320	35356100	152565
227	-9.44809e+006	-9.47532e+006	-3.54076e+007	7.85328e-001	9448090	9475320	35407600	130927			31	0.5	134	113.025	227	-9.27488e+006	-9.43386e+006	-3.54113e+007	7.85328e-001	9274880	9433860	35411300	130814
228	-9.59473e+006	-9.64090e+006	-3.59376e+007	1.77959e+000	9594730	9640900	35937600	305680			41	0.5	114	-1023.65	228	-9.36010e+006	-9.60494e+006	-3.60253e+007	1.77959e+000	9360100	9604940	36025300	306704
229	-9.59168e+006	-9.63506e+006	-3.59168e+007	1.92319e+000	9591680	9635060	35916800	329968			42.5	0.5	115	-470.17	229	-9.34416e+006	-9.58763e+006	-3.59705e+007	1.92319e+000	9344160	9587630	35970500	330438
230	-9.58793e+006	-9.63171e+006	-3.59069e+007	1.87715e+000	9587930	9631710	35906900	321888			40.7	0.5	115	-812.835	230	-9.36005e+006	-9.59353e+006	-3.59787e+007	1.87715e+000	9360050	9593530	35978700	322701
231	-1.03199e+007	-1.03806e+007	-3.79268e+007	1.83745e+000	10319900	10380600	37926800	352213			90.1	0.5	32.1	15799.4	231	-1.00817e+007	-1.02810e+007	-3.70528e+007	1.83745e+000	10081700	10281000	37052800	336414
232	-1.03086e+007	-1.03685e+007	-3.78926e+007	1.70232e+000	10308600	10368500	37892600	325715			90.1	0.5	33.4	14720.2	232	-1.00647e+007	-1.02491e+007	-3.70152e+007	1.70232e+000	10064700	10249100	37015200	310994
233	-1.01235e+007	-1.02091e+007	-3.77312e+007	2.08984e+000	10123500	10209100	37731200	395960			46.1	0.5	49.2	-6992.18	233	-9.90267e+006	-1.02444e+007	-3.80963e+007	2.08984e+000	9902670	10244400	38096300	402953
234	-1.01256e+007	-1.02082e+007	-3.77253e+007	2.17932e+000	10125600	10208200	37725300	412794			44.6	0.5	49.5	-6989.21	234	-9.98233e+006	-1.02570e+007	-3.80680e+007	2.17932e+000	9982330	10257000	38068000	419783
235	-9.83259e+006	-1.01330e+007	-3.77111e+007	1.92158e+000	9832590	10133000	37711100	363089			91.5	0.5	62	-34106.5	235	-1.05810e+007	-1.07300e+007	-3.94025e+007	1.92158e+000	10581000	10730000	39402500	397195
236	-9.84943e+006	-1.01399e+007	-3.77224e+007	1.75668e+000	9849430	10139900	37722400	332156			91.9	0.5	63.4	-30100.3	236	-1.07773e+007	-1.08553e+007	-3.93217e+007	1.75668e+000	10777300	10855300	39321700	362256
237	-9.94962e+006	-9.99151e+006	-3.70157e+007	1.99928e+000	9949620	9991510	37015700	364560			52.2	0.5	84.1	-19895.2	237	-1.04689e+007	-1.10097e+007	-3.79067e+007	1.99928e+000	10468900	11009700	37906700	384455
238	-9.97375e+006	-1.00100e+007	-3.70670e+007	2.35185e+000	9973750	10010000	37067000	430071			53.3	0.5	83.5	-26137.5	238	-1.05349e+007	-1.11240e+007	-3.80621e+007	2.35185e+000	10534900	11124000	38062100	456209
239	-9.63997e+006	-9.68986e+006	-3.60925e+007	2.35841e+000	9639970	9689860	36092500	408627			36.2	0.5	110	-4070.01	239	-9.50689e+006	-9.70596e+006	-3.62914e+007	2.35841e+000	9506890	9705960	36291400	412697
240	-9.64921e+006	-9.69935e+006	-3.61220e+007	2.64457e+000	9649210	9699350	36122000	458965			35.3	0.5	108	-4806.4	240	-9.54885e+006	-9.72491e+006	-3.63269e+007	2.64457e+000	9548850	9724910	36326900	463771
241	-9.60838e+006	-9.65141e+006	-3.59669e+007	2.00479e+000	9608380	9651410	35966900	344939			116	0.5	114	-1920.18	241	-9.43748e+006	-9.63936e+006	-3.60886e+007	2.00479e+000	9437480	9639360	36088600	346860
242	-9.59921e+006	-9.64077e+006	-3.59326e+007	2.75685e+000	9599210	9640770	35932600	473429			115	0.5	115	-2190.57	242	-9.41300e+006	-9.62115e+006	-3.60386e+007	2.75685e+000	9413000	9621150	36038600	475620
243	-9.72112e+006	-9.76096e+006	-3.63019e+007	2.06016e+000	9721120	9760960	36301900	361177			118	0.5	102	-3795.83	243	-9.76187e+006	-9.81758e+006	-3.64926e+007	2.06016e+000	9761870	9817580	36492600	364973
244	-9.70241e+006	-9.74583e+006	-3.62588e+007	2.58535e+000	9702410	9745830	36258800	452151			117	0.5	104	-4859.52	244	-9.69391e+006	-9.79281e+006	-3.64593e+007	2.58535e+000	9693910	9792810	36459300	457011
245	-9.25954e+006	-9.56682e+006	-3.44069e+007	1.49767e+000	9259540	9566820	34406900	236340			71.6	0.5	83.6	72802.2	245	-7.48502e+006	-7.91764e+006	-2.86451e+007	1.49767e+000	7485020	7917640	28645100	163538
246	-9.28121e+006	-1.00999e+007	-3.39625e+007	1.14573e+000	9281210	10099900	33962500	177045			72	0.5	84.7	57533.2	246	-7.61590e+006	-9.54147e+006	-2.77148e+007	1.14573e+000	7615900	9541470	27714800	119512
247	-9.49759e+006	-9.56368e+006	-3.53830e+007	1.72528e+000	9497590	9563680	35383000	287457			83.1	0.5	129	14148.1	247	-9.30591e+006	-9.70574e+006	-3.44575e+007	1.72528e+000	9305910	9705740	34457500	273309
248	-9.49024e+006	-9.55527e+006	-3.53613e+007	1.44239e+000	9490240	9555270	35361300	240023			82.8	0.5	129	11736	248	-9.30071e+006	-9.69990e+006	-3.44421e+007	1.44239e+000	9300710	9699900	34442100	228287
249	-1.03840e+007	-1.04285e+007	-3.83670e+007	2.60269e+000	10384000	10428500	38367000	510226			128	0.5	22.9	367.037	249	-1.02046e+007	-1.03862e+007	-3.83737e+007	2.60269e+000	10204600	10386200	38373700	509859
250	-1.03723e+007	-1.04174e+007	-3.83337e+007	2.66511e+000	10372300	10417400	38333700	521544			128	0.5	24.3	124.411	250	-1.02022e+007	-1.03795e+007	-3.83488e+007	2.66511e+000	10202200	10379500	38348800	521419
251	-1.01994e+007	-1.02281e+007	-3.77328e+007	1.03135e+000	10199400	10228100	37732800	195515			129	0.5	47.7	-530.04	251	-1.02820e+007	-1.03901e+007	-3.77623e+007	1.03135e+000	10282000	10390100	37762300	196045
252	-1.01946e+007	-1.02212e+007	-3.77096e+007	7.36801e-001	10194600	10221200	37709600	139506			130	0.5	48.6	-366.754	252	-1.02797e+007	-1.04084e+007	-3.77346e+007	7.36801e-001	10279700	10408400	37734600	139872
253	-9.46383e+006	-9.49427e+006	-3.54693e+007	1.37351e+000	9463830	9494270	35469300	229788			26.7	0.5	132	-572.497	253	-9.28548e+006	-9.46659e+006	-3.55345e+007	1.37351e+000	9285480	9466590	35534500	230360
254	-1.04222e+007	-1.04603e+007	-3.84592e+007	1.01090e+000	10422200	10460300	38459200	199147			122	0.5	18.7	784.11	254	-1.02164e+007	-1.03968e+007	-3.84053e+007	1.01090e+000	10216400	10396800	38405300	198363
255	-1.04186e+007	-1.04557e+007	-3.84439e+007	1.48830e+000	10418600	10455700	38443900	292962			121	0.5	19.3	1249.34	255	-1.02125e+007	-1.03905e+007	-3.83836e+007	1.48830e+000	10212500	10390500	38383600	291713
256	-1.00512e+007	-1.00784e+007	-3.71308e+007	1.30922e+000	10051200	10078400	37130800	240369			132	0.5	69.8	183.372	256	-1.01794e+007	-1.06967e+007	-3.70365e+007	1.30922e+000	10179400	10696700	37036500	240186
257	-1.00429e+007	-1.00712e+007	-3.71040e+007	1.33360e+000	10042900	10071200	37104000	244490			132	0.5	70.8	204.318	257	-1.01717e+007	-1.06939e+007	-3.70077e+007	1.33360e+000	10171700	10693900	37007700	244286
258	-9.45507e+006	-9.47990e+006	-3.54193e+007	1.35667e+000	9455070	9479900	35419300	226335			129	0.5	134	-832.728	258	-9.25355e+006	-9.45242e+006	-3.55085e+007	1.35667e+000	9253550	9452420	35508500	227168
259	-9.46250e+006	-9.48786e+006	-3.54444e+007	1.15349e+000	9462500	9487860	35444400	192713			129	0.5	133	-737.436	259	-9.26308e+006	-9.46150e+006	-3.55361e+007	1.15349e+000	9263080	9461500	35536100	193451
260	-9.82533e+006	-9.82600e+006	-3.64601e+007	9.69503e-001	9825330	9826000	36460100	171526			17.2	0.5	95.3	-717.353	260	-9.92000e+006	-1.01777e+007	-3.64954e+007	9.69503e-001	9920000	10177700	36495400	172243
261	-9.83488e+006	-9.83780e+006	-3.64873e+007	1.14204e+000	9834880	9837800	36487300	202360			17.6	0.5	94.2	-789.867	261	-9.93325e+006	-1.02128e+007	-3.65144e+007	1.14204e+000	9933250	10212800	36514400	203149
262	-1.01783e+007	-1.02388e+007	-3.77976e+007	6.21813e-001	10178300	10238800	37797600	118257			100	0.5	43.8	-746.548	262	-9.70127e+006	-1.01648e+007	-3.79723e+007	6.21813e-001	9701270	10164800	37972300	119004
263	-1.01695e+007	-1.02337e+007	-3.77855e+007	6.80813e-001	10169500	10233700	37785500	129391			100	0.5	44.5	-1109.62	263	-9.68654e+006	-1.01690e+007	-3.80043e+007	6.80813e-001	9686540	10169000	38004300	130500
264	-1.01259e+007	-1.02113e+007	-3.77376e+007	8.34275e-001	10125900	10211300	37737600	158124			103	0.5	48.4	-3014.08	264	-9.86714e+006	-1.02449e+007	-3.81337e+007	8.34275e-001	9867140	10244900	38133700	161138
265	-1.01150e+007	-1.02047e+007	-3.77215e+007	1.05366e+000	10115000	10204700	37721500	199526			103	0.5	49.3	-4240.25	265	-9.88809e+006	-1.02554e+007	-3.81559e+007	1.05366e+000	9888090	10255400	38155900	203766
266	-1.03153e+007	-1.03556e+007	-3.81381e+007	8.53477e-001	10315300	10355600	38138100	165309			35.1	0.5	31.1	432.047	266	-1.00919e+007	-1.02947e+007	-3.81127e+007	8.53477e-001	10091900	10294700	38112700	164877
267	-1.03171e+007	-1.03564e+007	-3.81396e+007	1.11854e+000	10317100	10356400	38139600	216668			35.9	0.5	31	687.632	267	-1.00876e+007	-1.02916e+007	-3.81039e+007	1.11854e+000	10087600	10291600	38103900	215980
268	-1.02071e+007	-1.02530e+007	-3.78268e+007	1.21175e+000	10207100	10253000	37826800	230839			119	0.5	44.4	-1465.6	268	-1.02304e+007	-1.02882e+007	-3.79473e+007	1.21175e+000	10230400	10288200	37947300	232305
269	-1.02090e+007	-1.02523e+007	-3.78221e+007	1.11428e+000	10209000	10252300	37822100	212222			120	0.5	44.5	-1276.01	269	-1.02507e+007	-1.02898e+007	-3.79339e+007	1.11428e+000	10250700	10289800	37933900	213498
270	-1.02771e+007	-1.03184e+007	-3.80243e+007	9.27506e-001	10277100	10318400	38024300	178565			19	0.5	36.6	-315.311	270	-1.02329e+007	-1.03173e+007	-3.80640e+007	9.27506e-001	10232900	10317300	38064000	178881
271	-1.02834e+007	-1.03255e+007	-3.80469e+007	1.21970e+000	10283400	10325500	38046900	235100			19.5	0.5	35.6	-388.561	271	-1.02230e+007	-1.03204e+007	-3.80863e+007	1.21970e+000	10223000	10320400	38086300	235488
272	-1.01264e+007	-1.03262e+007	-3.71905e+007	2.27457e+000	10126400	10326200	37190500	419577			96.9	0.5	76	-24281	272	-1.07326e+007	-1.19390e+007	-3.80553e+007	2.27457e+000	10732600	11939000	38055300	443858
273	-1.01102e+007	-1.02851e+007	-3.71653e+007	1.73009e+000	10110200	10285100	37165300	318634			97.8	0.5	76.1	-16989	273	-1.06789e+007	-1.18166e+007	-3.79580e+007	1.73009e+000	10678900	11816600	37958000	335623
274	-1.03217e+007	-1.03646e+007	-3.81685e+007	8.32238e-001	10321700	10364600	38168500	161452			13.8	0.5	31	-174.316	274	-1.02242e+007	-1.03487e+007	-3.82011e+007	8.32238e-001	10224200	10348700	38201100	161626
275	-1.03292e+007	-1.03721e+007	-3.81916e+007	1.07268e+000	10329200	10372100	38191600	208351			14.2	0.5	30.1	-203.945	275	-1.02199e+007	-1.03532e+007	-3.82236e+007	1.07268e+000	10219900	10353200	38223600	208555
276	-9.45824e+006	-9.48422e+006	-3.54338e+007	1.29868e+000	9458240	9484220	35433800	216838			136	0.5	133	-1324.15	276	-9.25851e+006	-9.46790e+006	-3.55668e+007	1.29868e+000	9258510	9467900	35566800	218162
277	-9.45131e+006	-9.47732e+006	-3.54125e+007	1.32497e+000	9451310	9477320	35412500	220959			136	0.5	134	-1305.4	277	-9.24812e+006	-9.45934e+006	-3.55422e+007	1.32497e+000	9248120	9459340	35542200	222264
278	-1.04224e+007	-1.05181e+007	-3.82084e+007	1.81712e+000	10422400	10518100	38208400	353660			73	0.5	20.2	19027.4	278	-1.01885e+007	-1.06550e+007	-3.71152e+007	1.81712e+000	10188500	10655000	37115200	334633
279	-1.04316e+007	-1.05246e+007	-3.82394e+007	2.14011e+000	10431600	10524600	38239400	417196			72.5	0.5	19.2	21934.7	279	-1.02034e+007	-1.06611e+007	-3.71703e+007	2.14011e+000	10203400	10661100	37170300	395262
280	-1.04418e+007	-1.05322e+007	-3.82736e+007	2.16145e+000	10441800	10532200	38273600	422108			72.1	0.5	18.1	21735.8	280	-1.02185e+007	-1.06671e+007	-3.72258e+007	2.16145e+000	10218500	10667100	37225800	400373
281	-1.01806e+007	-1.04395e+007	-3.72988e+007	2.18308e+000	10180600	10439500	37298800	405281			94.2	0.5	75.1	-30326	281	-1.09030e+007	-1.22380e+007	-3.84524e+007	2.18308e+000	10903000	12238000	38452400	435607
282	-1.01607e+007	-1.03952e+007	-3.72617e+007	2.28535e+000	10160700	10395200	37261700	423325			95.2	0.5	75.2	-28888.2	282	-1.08393e+007	-1.21275e+007	-3.83025e+007	2.28535e+000	10839300	12127500	38302500	452213
283	-9.60777e+006	-9.75552e+006	-3.56414e+007	1.62340e+000	9607770	9755520	35641400	274682			78.3	0.5	112	22095.1	283	-9.26849e+006	-9.89759e+006	-3.41128e+007	1.62340e+000	9268490	9897590	34112800	252587
284	-9.60104e+006	-9.74151e+006	-3.56280e+007	1.66744e+000	9601040	9741510	35628000	281901			78.1	0.5	113	22000.5	284	-9.27534e+006	-9.89356e+006	-3.41448e+007	1.66744e+000	9275340	9893560	34144800	259901
285	-9.60025e+006	-9.73246e+006	-3.56338e+007	1.55055e+000	9600250	9732460	35633800	262207			79.5	0.5	114	19750	285	-9.28419e+006	-9.86970e+006	-3.42048e+007	1.55055e+000	9284190	9869700	34204800	242457
286	-9.60738e+006	-9.74559e+006	-3.56498e+007	1.57072e+000	9607380	9745590	35649800	265872			79.7	0.5	113	20625.4	286	-9.27788e+006	-9.87023e+006	-3.41785e+007	1.57072e+000	9277880	9870230	34178500	245247
287	-1.03270e+007	-1.03543e+007	-3.81212e+007	1.62271e+000	10327000	10354300	38121200	314053			107	0.5	30.4	2712.21	287	-1.00744e+007	-1.02582e+007	-3.79810e+007	1.62271e+000	10074400	10258200	37981000	311340
288	-1.03271e+007	-1.03507e+007	-3.81061e+007	1.51932e+000	10327100	10350700	38106100	293817			105	0.5	30.7	2949.8	288	-1.00701e+007	-1.02469e+007	-3.79389e+007	1.51932e+000	10070100	10246900	37938900	290867
289	-1.03151e+007	-1.03418e+007	-3.80817e+007	1.56046e+000	10315100	10341800	38081700	301375			105	0.5	31.7	2701.5	289	-1.00469e+007	-1.02407e+007	-3.79370e+007	1.56046e+000	10046900	10240700	37937000	298674
290	-1.03153e+007	-1.03453e+007	-3.80958e+007	1.58021e+000	10315300	10345300	38095800	305410			107	0.5	31.5	2222.57	290	-1.00545e+007	-1.02539e+007	-3.79833e+007	1.58021e+000	10054500	10253900	37983300	303187
291	-1.03387e+007	-1.03663e+007	-3.81583e+007	1.60529e+000	10338700	10366300	38158300	311292			108	0.5	29.1	2625.75	291	-1.00985e+007	-1.02738e+007	-3.80205e+007	1.60529e+000	10098500	10273800	38020500	308666
292	-1.03274e+007	-1.03575e+007	-3.81337e+007	1.62342e+000	10327400	10357500	38133700	314391			108	0.5	30.2	2262.07	292	-1.00797e+007	-1.02694e+007	-3.80212e+007	1.62342e+000	10079700	10269400	38021200	312129
293	-1.04268e+007	-1.04709e+007	-3.84979e+007	1.59554e+000	10426800	10470900	38497900	314946			130	0.5	17.9	349.204	293	-1.02270e+007	-1.04224e+007	-3.84992e+007	1.59554e+000	10227000	10422400	38499200	314597
294	-1.04280e+007	-1.04713e+007	-3.84981e+007	1.78422e+000	10428000	10471300	38498100	352196			129	0.5	17.8	532.122	294	-1.02261e+007	-1.04203e+007	-3.84917e+007	1.78422e+000	10226100	10420300	38491700	351664
295	-1.04169e+007	-1.04604e+007	-3.84647e+007	1.75921e+000	10416900	10460400	38464700	346650			129	0.5	19.1	422.021	295	-1.02204e+007	-1.04120e+007	-3.84635e+007	1.75921e+000	10220400	10412000	38463500	346228
296	-1.04161e+007	-1.04607e+007	-3.84666e+007	1.66859e+000	10416100	10460700	38466600	328824			130	0.5	19.1	278.574	296	-1.02223e+007	-1.04147e+007	-3.84724e+007	1.66859e+000	10222300	10414700	38472400	328545
297	-1.04342e+007	-1.04789e+007	-3.85230e+007	1.14308e+000	10434200	10478900	38523000	225930			132	0.5	16.9	189.562	297	-1.02321e+007	-1.04311e+007	-3.85299e+007	1.14308e+000	10232100	10431100	38529900	225741
298	-1.04259e+007	-1.04707e+007	-3.84977e+007	1.26800e+000	10425900	10470700	38497700	250288			131	0.5	18	181.288	298	-1.02279e+007	-1.04244e+007	-3.85064e+007	1.26800e+000	10227900	10424400	38506400	250107
299	-9.64148e+006	-9.66699e+006	-3.59975e+007	1.91587e+000	9641480	9666990	35997500	330255			16.5	0.5	113	-2413.71	299	-9.64883e+006	-9.70158e+006	-3.61315e+007	1.91587e+000	9648830	9701580	36131500	332668
300	-9.64094e+006	-9.66533e+006	-3.59913e+007	1.72286e+000	9640940	9665330	35991300	296883			15.2	0.5	113	-2141.22	300	-9.64919e+006	-9.69969e+006	-3.61234e+007	1.72286e+000	9649190	9699690	36123400	299025
301	-9.62705e+006	-9.65284e+006	-3.59541e+007	1.54607e+000	9627050	9652840	35954100	265860			15.2	0.5	114	-1939.19	301	-9.61576e+006	-9.68327e+006	-3.60898e+007	1.54607e+000	9615760	9683270	36089800	267799
302	-9.62719e+006	-9.65376e+006	-3.59577e+007	1.65996e+000	9627190	9653760	35957700	285500			16.3	0.5	114	-2093.21	302	-9.61244e+006	-9.68362e+006	-3.60945e+007	1.65996e+000	9612440	9683620	36094500	287593
303	-9.65130e+006	-9.71991e+006	-3.62040e+007	1.50974e+000	9651300	9719910	36204000	263178			107	0.5	106	-2831.07	303	-9.38796e+006	-9.71126e+006	-3.64320e+007	1.50974e+000	9387960	9711260	36432000	266009
304	-9.64085e+006	-9.70849e+006	-3.61678e+007	2.26588e+000	9640850	9708490	36167800	394194			105	0.5	107	-3419.85	304	-9.33078e+006	-9.68018e+006	-3.63621e+007	2.26588e+000	9330780	9680180	36362100	397614
305	-1.02969e+007	-1.03550e+007	-3.78586e+007	1.48978e+000	10296900	10355000	37858600	284527			90.3	0.5	34.7	12877.7	305	-1.00473e+007	-1.02091e+007	-3.69840e+007	1.48978e+000	10047300	10209100	36984000	271650
306	-1.03085e+007	-1.03800e+007	-3.78808e+007	1.76349e+000	10308500	10380000	37880800	337239			88.8	0.5	33.2	16623.4	306	-1.00520e+007	-1.02952e+007	-3.69172e+007	1.76349e+000	10052000	10295200	36917200	320615
307	-9.57300e+006	-9.61325e+006	-3.58463e+007	2.62676e+000	9573000	9613250	35846300	448908			39.9	0.5	117	-443.422	307	-9.35729e+006	-9.57078e+006	-3.58885e+007	2.62676e+000	9357290	9570780	35888500	449352
308	-9.58101e+006	-9.62295e+006	-3.58780e+007	2.31025e+000	9581010	9622950	35878000	395517			40.2	0.5	116	-712.572	308	-9.36036e+006	-9.58308e+006	-3.59357e+007	2.31025e+000	9360360	9583080	35935700	396230
309	-9.58136e+006	-9.62404e+006	-3.58821e+007	3.21439e+000	9581360	9624040	35882100	550431			37.8	0.5	116	-2040.42	309	-9.38376e+006	-9.59775e+006	-3.59723e+007	3.21439e+000	9383760	9597750	35972300	552471
310	-1.03522e+007	-1.03719e+007	-3.81678e+007	8.43392e-001	10352200	10371900	38167800	163640			106	0.5	28.2	1968.86	310	-1.01159e+007	-1.02629e+007	-3.79587e+007	8.43392e-001	10115900	10262900	37958700	161671
311	-1.03529e+007	-1.03743e+007	-3.81767e+007	1.34457e+000	10352900	10374300	38176700	261001			106	0.5	28	2903.43	311	-1.01204e+007	-1.02705e+007	-3.79850e+007	1.34457e+000	10120400	10270500	37985000	258098
312	-9.46479e+006	-9.48987e+006	-3.54503e+007	1.44783e+000	9464790	9489870	35450300	241970			130	0.5	133	-1056.79	312	-9.26558e+006	-9.46595e+006	-3.55518e+007	1.44783e+000	9265580	9465950	35551800	243027
313	-9.47108e+006	-9.49677e+006	-3.54722e+007	1.68194e+000	9471080	9496770	35472200	281446			129	0.5	132	-1148.39	313	-9.27507e+006	-9.47228e+006	-3.55682e+007	1.68194e+000	9275070	9472280	35568200	282594
314	-9.46511e+006	-9.49114e+006	-3.54552e+007	1.93412e+000	9465110	9491140	35455200	323330			131	0.5	132	-1527.54	314	-9.26751e+006	-9.46918e+006	-3.55630e+007	1.93412e+000	9267510	9469180	35563000	324857
315	-1.04481e+007	-1.04922e+007	-3.85634e+007	8.57666e-001	10448100	10492200	38563400	169878			130	0.5	15.3	250.221	315	-1.02384e+007	-1.04397e+007	-3.85586e+007	8.57666e-001	10238400	10439700	38558600	169628
316	-1.04458e+007	-1.04897e+007	-3.85558e+007	1.02695e+000	10445800	10489700	38555800	203328			131	0.5	15.7	242.163	316	-1.02377e+007	-1.04390e+007	-3.85564e+007	1.02695e+000	10237700	10439000	38556400	203085
317	-1.00752e+007	-1.01552e+007	-3.75589e+007	1.40036e+000	10075200	10155200	37558900	262895			53.7	0.5	65.4	-16108	317	-1.06678e+007	-1.11376e+007	-3.85916e+007	1.40036e+000	10667800	11137600	38591600	279003
318	-1.00343e+007	-1.01541e+007	-3.75957e+007	1.75449e+000	10034300	10154100	37595700	329925			54.6	0.5	65	-21667.2	318	-1.06764e+007	-1.10442e+007	-3.87204e+007	1.75449e+000	10676400	11044200	38720400	351592
319	-9.97829e+006	-1.01494e+007	-3.76321e+007	1.86734e+000	9978290	10149400	37632100	351693			54.9	0.5	63.2	-23551.1	319	-1.06365e+007	-1.07925e+007	-3.88087e+007	1.86734e+000	10636500	10792500	38808700	375244
320	-9.96981e+006	-1.01445e+007	-3.76209e+007	1.75209e+000	9969810	10144500	37620900	329779			93.8	0.5	55.6	-21650.9	320	-9.86249e+006	-1.04257e+007	-3.88775e+007	1.75209e+000	9862490	10425700	38877500	351430
321	-9.99468e+006	-1.01497e+007	-3.76172e+007	1.54908e+000	9994680	10149700	37617200	291555			94	0.5	54.1	-19594.6	321	-9.71504e+006	-1.04001e+007	-3.89201e+007	1.54908e+000	9715040	10400100	38920100	311150
322	-9.95916e+006	-1.01377e+007	-3.76037e+007	1.68301e+000	9959160	10137700	37603700	316475			92.7	0.5	55.6	-23646.6	322	-9.64792e+006	-1.04149e+007	-3.90479e+007	1.68301e+000	9647920	10414900	39047900	340121
323	-1.00265e+007	-1.01578e+007	-3.76186e+007	1.27901e+000	10026500	10157800	37618600	240787			94.1	0.5	52.8	-13965.3	323	-9.51164e+006	-1.03143e+007	-3.87728e+007	1.27901e+000	9511640	10314300	38772800	254753
324	-9.89480e+006	-1.01201e+007	-3.75960e+007	2.98389e+000	9894800	10120100	37596000	560661			58.7	0.5	57.5	-59820.2	324	-9.83010e+006	-1.05954e+007	-3.96031e+007	2.98389e+000	9830100	10595400	39603100	620481
325	-9.91525e+006	-1.01336e+007	-3.76309e+007	2.46761e+000	9915250	10133600	37630900	464548			57.1	0.5	57.8	-33524.4	325	-1.00249e+007	-1.04921e+007	-3.89861e+007	2.46761e+000	10024900	10492100	38986100	498072
326	-9.89683e+006	-1.01342e+007	-3.76516e+007	2.17230e+000	9896830	10134200	37651600	409349			56.9	0.5	59.5	-31211.5	326	-1.02288e+007	-1.05599e+007	-3.90595e+007	2.17230e+000	10228800	10559900	39059500	440561
327	-9.87030e+006	-1.01263e+007	-3.76461e+007	2.78292e+000	9870300	10126300	37646100	524186			58.3	0.5	59.3	-43939.5	327	-1.00788e+007	-1.05594e+007	-3.92074e+007	2.78292e+000	10078800	10559400	39207400	568125
328	-9.90667e+006	-1.01067e+007	-3.75292e+007	3.08157e+000	9906670	10106700	37529200	577049			60.5	0.5	56.9	2882.75	328	-9.04265e+006	-9.89281e+006	-3.75192e+007	3.08157e+000	9042650	9892810	37519200	574166
329	-9.63516e+006	-9.78124e+006	-3.64708e+007	9.00358e-001	9635160	9781240	36470800	159197			94	0.5	96.9	-6584.75	329	-8.97427e+006	-9.82239e+006	-3.72998e+007	9.00358e-001	8974270	9822390	37299800	165782
330	-9.62830e+006	-9.78120e+006	-3.64775e+007	1.05244e+000	9628300	9781200	36477500	186147			93.1	0.5	96.4	-5466.66	330	-8.90212e+006	-9.75410e+006	-3.70929e+007	1.05244e+000	8902120	9754100	37092900	191613
331	-9.63513e+006	-9.76924e+006	-3.64218e+007	1.31583e+000	9635130	9769240	36421800	232050			92.5	0.5	97.2	202.63	331	-8.70177e+006	-9.55935e+006	-3.64973e+007	1.31583e+000	8701770	9559350	36497300	231847
332	-9.63659e+006	-9.77014e+006	-3.64240e+007	1.08448e+000	9636590	9770140	36424000	191275			93.7	0.5	97.7	-3653.13	332	-8.82231e+006	-9.67721e+006	-3.68584e+007	1.08448e+000	8822310	9677210	36858400	194928
333	-9.64005e+006	-9.79159e+006	-3.65082e+007	6.11193e-001	9640050	9791590	36508200	108288			95.2	0.5	96.5	-4711.66	333	-9.19686e+006	-9.89096e+006	-3.73575e+007	6.11193e-001	9196860	9890960	37357500	112999
334	-9.63892e+006	-9.78178e+006	-3.64692e+007	7.97028e-001	9638920	9781780	36469200	140918			95.1	0.5	97.2	-5949.83	334	-9.09912e+006	-9.85377e+006	-3.73032e+007	7.97028e-001	9099120	9853770	37303200	146868
335	-9.72883e+006	-9.91191e+006	-3.69112e+007	2.58838e+000	9728830	9911910	36911200	468765			95.9	0.5	88.6	-27612.8	335	-1.01571e+007	-1.02739e+007	-3.79621e+007	2.58838e+000	10157100	10273900	37962100	496378
336	-9.69695e+006	-9.88936e+006	-3.68509e+007	2.39370e+000	9696950	9889360	36850900	432047			95.6	0.5	89.9	-25370.6	336	-9.98425e+006	-1.02194e+007	-3.79126e+007	2.39370e+000	9984250	10219400	37912600	457417
337	-9.65799e+006	-9.86905e+006	-3.68068e+007	1.67737e+000	9657990	9869050	36806800	301979			94.8	0.5	90.9	-18545.6	337	-9.78097e+006	-1.01750e+007	-3.79341e+007	1.67737e+000	9780970	10175000	37934100	320524
338	-9.64367e+006	-1.00053e+007	-3.55384e+007	2.00202e+000	9643670	10005300	35538400	337427			74.4	0.5	99.7	46859.6	338	-8.99997e+006	-1.00306e+007	-3.28823e+007	2.00202e+000	8999970	10030600	32882300	290568
339	-9.64050e+006	-1.00255e+007	-3.55053e+007	2.43645e+000	9640500	10025500	35505300	409966			75.2	0.5	98.9	59286.8	339	-8.96800e+006	-1.00452e+007	-3.27371e+007	2.43645e+000	8968000	10045200	32737100	350679
340	-9.82072e+006	-9.99546e+006	-3.71607e+007	2.36481e+000	9820720	9995460	37160700	434173			56.5	0.5	84.6	-34478	340	-1.05789e+007	-1.08408e+007	-3.85251e+007	2.36481e+000	10578900	10840800	38525100	468651
341	-9.80902e+006	-1.00093e+007	-3.72290e+007	2.22110e+000	9809020	10009300	37229000	409223			57.6	0.5	84.1	-35817.7	341	-1.06481e+007	-1.09137e+007	-3.87351e+007	2.22110e+000	10648100	10913700	38735100	445041
342	-9.96344e+006	-1.00530e+007	-3.72533e+007	1.94912e+000	9963440	10053000	37253300	359899			56.9	0.5	82.5	-29662.1	342	-1.07121e+007	-1.12750e+007	-3.86354e+007	1.94912e+000	10712100	11275000	38635400	389561
343	-9.95886e+006	-1.00352e+007	-3.71849e+007	2.10430e+000	9958860	10035200	37184900	387154			55.9	0.5	82.9	-29183.6	343	-1.06473e+007	-1.12023e+007	-3.84432e+007	2.10430e+000	10647300	11202300	38443200	416338
344	-9.76984e+006	-9.95713e+006	-3.70549e+007	1.69215e+000	9769840	9957130	37054900	308860			55.6	0.5	86.3	-22682.2	344	-1.04738e+007	-1.06075e+007	-3.83288e+007	1.69215e+000	10473800	10607500	38328800	331542
345	-9.85894e+006	-9.99066e+006	-3.71029e+007	2.05434e+000	9858940	9990660	37102900	376114			55.2	0.5	84.7	-26959.1	345	-1.05386e+007	-1.08796e+007	-3.83215e+007	2.05434e+000	10538600	10879600	38321500	403073
346	-9.68763e+006	-9.75866e+006	-3.59647e+007	8.76743e-001	9687630	9758660	35964700	150976			64.3	0.5	101	12767.7	346	-9.19782e+006	-9.30080e+006	-3.44207e+007	8.76743e-001	9197820	9300800	34420700	138208
347	-1.00525e+007	-1.01643e+007	-3.76188e+007	1.16443e+000	10052500	10164300	37618800	219253			93.9	0.5	51.5	-8881.45	347	-9.35766e+006	-1.02006e+007	-3.84622e+007	1.16443e+000	9357660	10200600	38462200	228134
348	-1.00300e+007	-1.01626e+007	-3.76346e+007	1.75557e+000	10030000	10162600	37634600	330786			95.1	0.5	52.7	-16309.6	348	-9.65224e+006	-1.03097e+007	-3.86135e+007	1.75557e+000	9652240	10309700	38613500	347095
349	-1.00607e+007	-1.01706e+007	-3.76365e+007	1.40116e+000	10060700	10170600	37636500	264082			94.7	0.5	51.3	-11680	349	-9.43822e+006	-1.02403e+007	-3.85438e+007	1.40116e+000	9438220	10240300	38543800	275762
350	-1.00806e+007	-1.01662e+007	-3.75988e+007	1.06757e+000	10080600	10166200	37598800	200840			92.8	0.5	50.4	356.91	350	-9.09114e+006	-9.94043e+006	-3.76654e+007	1.06757e+000	9091140	9940430	37665400	200484
351	-1.00826e+007	-1.01717e+007	-3.76192e+007	1.13680e+000	10082600	10171700	37619200	214093			93.6	0.5	50.2	-2523.32	351	-9.18213e+006	-1.00293e+007	-3.79375e+007	1.13680e+000	9182130	10029300	37937500	216616
352	-9.98578e+006	-1.04794e+007	-3.64625e+007	1.60129e+000	9985780	10479400	36462500	284592			77.2	0.5	54.5	48820.6	352	-9.12482e+006	-1.03429e+007	-3.30802e+007	1.60129e+000	9124820	10342900	33080200	235771
353	-1.00084e+007	-1.04721e+007	-3.65622e+007	1.51856e+000	10008400	10472100	36562200	271302			77.1	0.5	53.7	44190.6	353	-9.19197e+006	-1.03466e+007	-3.33511e+007	1.51856e+000	9191970	10346600	33351100	227111
354	-1.00271e+007	-1.04654e+007	-3.66454e+007	1.35655e+000	10027100	10465400	36645400	243413			77	0.5	52.8	37987.3	354	-9.24609e+006	-1.03504e+007	-3.35684e+007	1.35655e+000	9246090	10350400	33568400	205426
355	-1.00948e+007	-1.01947e+007	-3.77009e+007	1.25011e+000	10094800	10194700	37700900	236447			100	0.5	50.1	-6107.45	355	-9.77898e+006	-1.02473e+007	-3.82316e+007	1.25011e+000	9778980	10247300	38231600	242554
356	-1.00766e+007	-1.01857e+007	-3.76824e+007	1.27983e+000	10076600	10185700	37682400	241810			99.5	0.5	51.2	-7139.76	356	-9.83147e+006	-1.02709e+007	-3.82757e+007	1.27983e+000	9831470	10270900	38275700	248950
357	-1.00795e+007	-1.01866e+007	-3.76833e+007	1.39339e+000	10079500	10186600	37683300	263283			101	0.5	51.4	-7457.73	357	-9.90559e+006	-1.02818e+007	-3.82463e+007	1.39339e+000	9905590	10281800	38246300	270741
358	-1.00979e+007	-1.01957e+007	-3.77021e+007	1.42792e+000	10097900	10195700	37702100	270099			101	0.5	50.1	-6655.61	358	-9.85580e+006	-1.02589e+007	-3.82025e+007	1.42792e+000	9855800	10258900	38202500	276755
359	-1.01087e+007	-1.02011e+007	-3.77130e+007	1.09457e+000	10108700	10201100	37713000	207174			100	0.5	49	-4664.03	359	-9.74253e+006	-1.02272e+007	-3.81859e+007	1.09457e+000	9742530	10227200	38185900	211838
360	-9.66672e+006	-9.79571e+006	-3.64983e+007	1.46867e+000	9666720	9795710	36498300	260115			51	0.5	97.2	-9259	360	-9.52748e+006	-9.92675e+006	-3.71732e+007	1.46867e+000	9527480	9926750	37173200	269374
361	-9.66382e+006	-9.78079e+006	-3.64403e+007	1.38365e+000	9663820	9780790	36440300	244294			50.5	0.5	98.6	-7571.66	361	-9.43078e+006	-9.87039e+006	-3.70395e+007	1.38365e+000	9430780	9870390	37039500	251866
362	-9.65912e+006	-9.77789e+006	-3.64331e+007	1.07231e+000	9659120	9777890	36433100	189246			51.3	0.5	98.7	-6112.28	362	-9.35618e+006	-9.85791e+006	-3.70631e+007	1.07231e+000	9356180	9857910	37063100	195359
363	-9.65665e+006	-9.78956e+006	-3.64833e+007	1.30773e+000	9656650	9789560	36483300	231411			51.9	0.5	97.5	-8546.63	363	-9.44373e+006	-9.91035e+006	-3.71899e+007	1.30773e+000	9443730	9910350	37189900	239958
364	-9.68257e+006	-9.81628e+006	-3.65666e+007	1.60686e+000	9682570	9816280	36566600	285656			50.6	0.5	95.6	-10823.8	364	-9.69790e+006	-9.99181e+006	-3.72686e+007	1.60686e+000	9697900	9991810	37268600	296480
365	-9.66953e+006	-9.81081e+006	-3.65573e+007	1.63390e+000	9669530	9810810	36557300	290296			51.7	0.5	95.8	-11786.9	365	-9.62710e+006	-9.98584e+006	-3.73150e+007	1.63390e+000	9627100	9985840	37315000	302083
366	-9.74467e+006	-9.88712e+006	-3.67940e+007	3.30506e+000	9744670	9887120	36794000	594914			98.5	0.5	90.3	-27240.7	366	-1.00725e+007	-1.01673e+007	-3.76115e+007	3.30506e+000	10072500	10167300	37611500	622155
367	-9.72525e+006	-9.86366e+006	-3.67175e+007	2.80872e+000	9725250	9863660	36717500	503467			99.2	0.5	92	-20297.7	367	-9.93004e+006	-1.00921e+007	-3.74463e+007	2.80872e+000	9930040	10092100	37446300	523765
368	-9.78876e+006	-9.89927e+006	-3.67995e+007	2.90706e+000	9788760	9899270	36799500	523565			99.9	0.5	89.4	-21469.8	368	-1.01853e+007	-1.02437e+007	-3.75134e+007	2.90706e+000	10185300	10243700	37513400	545034
369	-9.67330e+006	-9.76597e+006	-3.63702e+007	1.08456e+000	9673300	9765970	36370200	190781			104	0.5	101	-3619.5	369	-9.42377e+006	-9.79767e+006	-3.67493e+007	1.08456e+000	9423770	9797670	36749300	194401
370	-9.67420e+006	-9.76128e+006	-3.63502e+007	1.36887e+000	9674200	9761280	36350200	240537			105	0.5	101	-4270.84	370	-9.43272e+006	-9.78925e+006	-3.67059e+007	1.36887e+000	9432720	9789250	36705900	244807
371	-1.01161e+007	-1.02055e+007	-3.77239e+007	1.25799e+000	10116100	10205500	37723900	238250			47.2	0.5	49.3	-4118.6	371	-9.85080e+006	-1.02293e+007	-3.80865e+007	1.25799e+000	9850800	10229300	38086500	242369
372	-1.01393e+007	-1.02182e+007	-3.77525e+007	2.31339e+000	10139300	10218200	37752500	438840			44.6	0.5	48	-6549.73	372	-9.93148e+006	-1.02436e+007	-3.80640e+007	2.31339e+000	9931480	10243600	38064000	445389
373	-1.01422e+007	-1.02172e+007	-3.77455e+007	2.21565e+000	10142200	10217200	37745500	420154			43.1	0.5	48.5	-6054.19	373	-1.00026e+007	-1.02550e+007	-3.80396e+007	2.21565e+000	10002600	10255000	38039600	426209
374	-9.65004e+006	-9.97524e+006	-3.55945e+007	1.47915e+000	9650040	9975240	35594500	250011			69.7	0.5	92.6	41312.2	374	-8.77029e+006	-9.49236e+006	-3.24819e+007	1.47915e+000	8770290	9492360	32481900	208699
375	-9.63426e+006	-1.00797e+007	-3.54255e+007	1.86685e+000	9634260	10079700	35425500	312881			71.1	0.5	93.5	54552.6	375	-8.76536e+006	-9.85259e+006	-3.21015e+007	1.86685e+000	8765360	9852590	32101500	258328
376	-1.01601e+007	-1.02229e+007	-3.77511e+007	1.57630e+000	10160100	10222900	37751100	299033			110	0.5	47.9	-3927.39	376	-1.01417e+007	-1.02811e+007	-3.80071e+007	1.57630e+000	10141700	10281100	38007100	302960
377	-1.01510e+007	-1.02145e+007	-3.77258e+007	2.02805e+000	10151000	10214500	37725800	384210			110	0.5	49.2	-5253.91	377	-1.01763e+007	-1.02846e+007	-3.79870e+007	2.02805e+000	10176300	10284600	37987000	389464
378	-1.01671e+007	-1.02299e+007	-3.77725e+007	1.11791e+000	10167100	10229900	37772500	212317			110	0.5	47	-2632.12	378	-1.01055e+007	-1.02752e+007	-3.80194e+007	1.11791e+000	10105500	10275200	38019400	214949
379	-9.62921e+006	-9.68973e+006	-3.61027e+007	3.05298e+000	9629210	9689730	36102700	529227			102	0.5	108	-816.73	379	-9.24162e+006	-9.61217e+006	-3.61733e+007	3.05298e+000	9241620	9612170	36173300	530044
380	-9.62979e+006	-9.67996e+006	-3.60622e+007	2.75044e+000	9629790	9679960	36062200	475743			99.8	0.5	109	1697.37	380	-9.24508e+006	-9.57996e+006	-3.60382e+007	2.75044e+000	9245080	9579960	36038200	474046
381	-9.63099e+006	-9.68549e+006	-3.60836e+007	2.30654e+000	9630990	9685490	36083600	399426			99.1	0.5	108	1631.26	381	-9.21099e+006	-9.57537e+006	-3.60536e+007	2.30654e+000	9210990	9575370	36053600	397795
382	-1.01726e+007	-1.04248e+007	-3.72804e+007	1.92036e+000	10172600	10424800	37280400	356132			73.9	0.5	43.9	38021.1	382	-9.65971e+006	-1.04492e+007	-3.51600e+007	1.92036e+000	9659710	10449200	35160000	318111
383	-1.01883e+007	-1.04233e+007	-3.73463e+007	1.10321e+000	10188300	10423300	37346300	205291			73.7	0.5	42.8	20888.3	383	-9.70301e+006	-1.04633e+007	-3.53229e+007	1.10321e+000	9703010	10463300	35322900	184402
384	-1.01885e+007	-1.04135e+007	-3.73568e+007	7.16641e-001	10188500	10413500	37356800	133420			72.7	0.5	42.4	13562.7	384	-9.70286e+006	-1.04500e+007	-3.53356e+007	7.16641e-001	9702860	10450000	35335600	119857
385	-1.01849e+007	-1.02490e+007	-3.78329e+007	1.53695e+000	10184900	10249000	37832900	292843			108	0.5	43.9	-2870.34	385	-9.96728e+006	-1.02483e+007	-3.80475e+007	1.53695e+000	9967280	10248300	38047500	295713
386	-1.01763e+007	-1.02422e+007	-3.78135e+007	1.58965e+000	10176300	10242200	37813500	302566			108	0.5	44.9	-3500.76	386	-9.97965e+006	-1.02543e+007	-3.80598e+007	1.58965e+000	9979650	10254300	38059800	306067
387	-1.01773e+007	-1.02413e+007	-3.78087e+007	1.36403e+000	10177300	10241300	37808700	259560			109	0.5	45.3	-2919.88	387	-1.00339e+007	-1.02635e+007	-3.80429e+007	1.36403e+000	10033900	10263500	38042900	262480
388	-1.01840e+007	-1.02466e+007	-3.78239e+007	1.24225e+000	10184000	10246600	37823900	236581			110	0.5	44.5	-2448.86	388	-1.00268e+007	-1.02616e+007	-3.80424e+007	1.24225e+000	10026800	10261600	38042400	239030
389	-9.52058e+006	-1.01743e+007	-3.81919e+007	5.90268e-001	9520580	10174300	38191900	114144			86.4	0.5	67	-17540.5	389	-1.11913e+007	-1.12471e+007	-4.09054e+007	5.90268e-001	11191300	11247100	40905400	131685
390	-9.57873e+006	-1.01683e+007	-3.81092e+007	7.21344e-001	9578730	10168300	38109200	138940			87	0.5	66.7	-20123.4	390	-1.11734e+007	-1.11834e+007	-4.06630e+007	7.21344e-001	11173400	11183400	40663000	159064
391	-1.02240e+007	-1.03287e+007	-3.75866e+007	2.42122e+000	10224000	10328700	37586600	455913			57.6	0.5	70.6	-39616.8	391	-1.09873e+007	-1.20350e+007	-3.90002e+007	2.42122e+000	10987300	12035000	39000200	495530
392	-1.02079e+007	-1.02183e+007	-3.76314e+007	2.42991e+000	10207900	10218300	37631400	458292			57.6	0.5	69.1	-39536.3	392	-1.09471e+007	-1.18149e+007	-3.90559e+007	2.42991e+000	10947100	11814900	39055900	497828
393	-9.61234e+006	-9.72787e+006	-3.62755e+007	2.43014e+000	9612340	9727870	36275500	425154			83.3	0.5	90	39366.7	393	-8.42757e+006	-9.03668e+006	-3.46354e+007	2.43014e+000	8427570	9036680	34635400	385787
394	-9.45974e+006	-9.76740e+006	-3.65896e+007	2.28855e+000	9459740	9767400	36589600	406813			85.1	0.5	89.4	42738	394	-8.11958e+006	-9.00365e+006	-3.46961e+007	2.28855e+000	8119580	9003650	34696100	364075
395	-9.65436e+006	-9.65716e+006	-3.59302e+007	1.01374e+000	9654360	9657160	35930200	174129			57.4	0.5	110	6077.49	395	-9.36036e+006	-9.43110e+006	-3.53146e+007	1.01374e+000	9360360	9431100	35314600	168051
396	-9.65779e+006	-9.66616e+006	-3.59353e+007	1.33577e+000	9657790	9666160	35935300	229520			58.1	0.5	109	8872.53	396	-9.37512e+006	-9.41852e+006	-3.52484e+007	1.33577e+000	9375120	9418520	35248400	220647
397	-9.65718e+006	-9.67146e+006	-3.59275e+007	1.58514e+000	9657180	9671460	35927500	272262			59	0.5	109	11982.6	397	-9.38205e+006	-9.39363e+006	-3.51397e+007	1.58514e+000	9382050	9393630	35139700	260279
398	-1.02539e+007	-1.02580e+007	-3.77796e+007	1.63203e+000	10253900	10258000	37779600	310245			93.9	0.5	40.1	8759.56	398	-9.86118e+006	-1.00330e+007	-3.72736e+007	1.63203e+000	9861180	10033000	37273600	301486
399	-1.02552e+007	-1.02719e+007	-3.77713e+007	1.58262e+000	10255200	10271900	37771300	300750			92.8	0.5	39.8	9962.02	399	-9.91608e+006	-1.00197e+007	-3.71645e+007	1.58262e+000	9916080	10019700	37164500	290788
400	-1.02068e+007	-1.04119e+007	-3.74331e+007	1.09582e+000	10206800	10411900	37433100	204820			71.6	0.5	41.3	19419.7	400	-9.75540e+006	-1.04530e+007	-3.55474e+007	1.09582e+000	9755400	10453000	35547400	185400
401	-1.02047e+007	-1.04182e+007	-3.74183e+007	5.74918e-001	10204700	10418200	37418300	107380			72.3	0.5	41.5	10343.1	401	-9.74847e+006	-1.04714e+007	-3.55006e+007	5.74918e-001	9748470	10471400	35500600	97037.1
402	-1.02150e+007	-1.04190e+007	-3.74599e+007	8.41885e-001	10215000	10419000	37459900	157583			72.5	0.5	40.6	14712.8	402	-9.77536e+006	-1.04828e+007	-3.55991e+007	8.41885e-001	9775360	10482800	35599100	142870
403	-1.02203e+007	-1.04157e+007	-3.74847e+007	1.08691e+000	10220300	10415700	37484700	203703			71.7	0.5	40.2	18572.7	403	-9.79034e+006	-1.04750e+007	-3.56682e+007	1.08691e+000	9790340	10475000	35668200	185130
404	-1.00299e+007	-1.01172e+007	-3.70049e+007	1.43945e+000	10029900	10117200	37004900	262604			110	0.5	76.6	-4432.72	404	-1.03333e+007	-1.11808e+007	-3.71813e+007	1.43945e+000	10333300	11180800	37181300	267037
405	-1.00378e+007	-1.01248e+007	-3.70297e+007	1.01480e+000	10037800	10124800	37029700	185384			110	0.5	75.5	-2979.44	405	-1.03375e+007	-1.11884e+007	-3.71909e+007	1.01480e+000	10337500	11188400	37190900	188363
406	-1.00207e+007	-1.01056e+007	-3.69789e+007	1.56748e+000	10020700	10105600	36978900	285550			109	0.5	77.7	-5156.1	406	-1.03280e+007	-1.11617e+007	-3.71787e+007	1.56748e+000	10328000	11161700	37178700	290706
407	-1.02671e+007	-1.02759e+007	-3.78156e+007	1.42568e+000	10267100	10275900	37815600	271551			94.2	0.5	38.8	7663.65	407	-9.92562e+006	-1.00562e+007	-3.73041e+007	1.42568e+000	9925620	10056200	37304100	263887
408	-1.02686e+007	-1.02883e+007	-3.78095e+007	1.43231e+000	10268600	10288300	37809500	272749			93.2	0.5	38.4	9003.64	408	-9.97150e+006	-1.00419e+007	-3.71998e+007	1.43231e+000	9971500	10041900	37199800	263745
409	-9.64127e+006	-9.70170e+006	-3.61396e+007	2.52749e+000	9641270	9701700	36139600	439040			107	0.5	108	-3673.01	409	-9.38042e+006	-9.68275e+006	-3.63230e+007	2.52749e+000	9380420	9682750	36323000	442713
410	-9.62835e+006	-9.68629e+006	-3.60895e+007	2.47676e+000	9628350	9686290	36089500	429033			107	0.5	109	-2401.38	410	-9.34271e+006	-9.64937e+006	-3.62243e+007	2.47676e+000	9342710	9649370	36224300	431434
411	-9.63400e+006	-9.69141e+006	-3.61048e+007	1.72904e+000	9634000	9691410	36104800	299768			108	0.5	109	-2161.32	411	-9.38233e+006	-9.66923e+006	-3.62658e+007	1.72904e+000	9382330	9669230	36265800	301929
412	-9.64470e+006	-9.70378e+006	-3.61447e+007	1.98223e+000	9644700	9703780	36144700	344427			109	0.5	108	-3199.61	412	-9.41938e+006	-9.69678e+006	-3.63414e+007	1.98223e+000	9419380	9696780	36341400	347627
413	-9.65208e+006	-9.71764e+006	-3.61939e+007	1.83871e+000	9652080	9717640	36193900	320352			108	0.5	106	-3397.79	413	-9.40772e+006	-9.71244e+006	-3.64171e+007	1.83871e+000	9407720	9712440	36417100	323750
414	-9.65518e+006	-9.71746e+006	-3.61901e+007	2.14549e+000	9655180	9717460	36190100	373732			109	0.5	106	-3972.12	414	-9.43643e+006	-9.71799e+006	-3.64110e+007	2.14549e+000	9436430	9717990	36411000	377704
415	-1.01980e+007	-1.02587e+007	-3.78592e+007	2.68579e+000	10198000	10258700	37859200	512470			42.5	0.5	42.7	-3316.95	415	-9.92093e+006	-1.02293e+007	-3.80161e+007	2.68579e+000	9920930	10229300	38016100	515787
416	-1.02037e+007	-1.02628e+007	-3.78706e+007	2.31320e+000	10203700	10262800	37870600	441650			40.9	0.5	42.4	-2993.13	416	-9.96561e+006	-1.02434e+007	-3.80292e+007	2.31320e+000	9965610	10243400	38029200	444643
417	-1.01837e+007	-1.02483e+007	-3.78312e+007	2.77116e+000	10183700	10248300	37831200	527953			42.4	0.5	44.2	-4619.43	417	-9.93283e+006	-1.02354e+007	-3.80291e+007	2.77116e+000	9932830	10235400	38029100	532572
418	-1.02047e+007	-1.02621e+007	-3.78665e+007	1.67077e+000	10204700	10262100	37866500	318928			38.9	0.5	42.7	-2180.55	418	-1.00170e+007	-1.02539e+007	-3.80207e+007	1.67077e+000	10017000	10253900	38020700	321109
419	-1.02126e+007	-1.02689e+007	-3.78864e+007	1.72403e+000	10212600	10268900	37886400	329447			39.6	0.5	41.8	-1888.02	419	-9.99202e+006	-1.02483e+007	-3.80229e+007	1.72403e+000	9992020	10248300	38022900	331335
420	-1.02192e+007	-1.02742e+007	-3.79016e+007	1.30409e+000	10219200	10274200	37901600	249405			38.4	0.5	41.2	-1303.85	420	-1.00167e+007	-1.02552e+007	-3.80264e+007	1.30409e+000	10016700	10255200	38026400	250709
421	-1.02127e+007	-1.02684e+007	-3.78843e+007	1.28508e+000	10212700	10268400	37884300	245541			37.8	0.5	42	-1471.4	421	-1.00359e+007	-1.02586e+007	-3.80210e+007	1.28508e+000	10035900	10258600	38021000	247013
422	-1.01334e+007	-1.01588e+007	-3.75158e+007	2.11415e+000	10133400	10158800	37515800	396152			113	0.5	57.5	-5165.28	422	-1.03216e+007	-1.06061e+007	-3.77081e+007	2.11415e+000	10321600	10606100	37708100	401317
423	-1.01370e+007	-1.01681e+007	-3.75499e+007	1.91326e+000	10137000	10168100	37549900	359151			113	0.5	56.1	-4594.45	423	-1.03163e+007	-1.05467e+007	-3.77459e+007	1.91326e+000	10316300	10546700	37745900	363746
424	-1.00468e+007	-1.01235e+007	-3.70679e+007	2.32721e+000	10046800	10123500	37067900	425984			112	0.5	73.6	-5153.05	424	-1.03142e+007	-1.11202e+007	-3.71639e+007	2.32721e+000	10314200	11120200	37163900	431137
425	-1.00644e+007	-1.01314e+007	-3.71317e+007	2.09735e+000	10064400	10131400	37131700	385214			113	0.5	71.1	-4365.68	425	-1.03210e+007	-1.10928e+007	-3.72190e+007	2.09735e+000	10321000	11092800	37219000	389580
426	-1.00582e+007	-1.01320e+007	-3.71059e+007	2.04236e+000	10058200	10132000	37105900	374609			112	0.5	72.3	-4735.13	426	-1.03279e+007	-1.11273e+007	-3.72128e+007	2.04236e+000	10327900	11127300	37212800	379344
427	-9.58516e+006	-9.70907e+006	-3.55955e+007	1.63276e+000	9585160	9709070	35595500	275490			78.1	0.5	116	19863.5	427	-9.29092e+006	-9.87635e+006	-3.42257e+007	1.63276e+000	9290920	9876350	34225700	255626
428	-9.57419e+006	-9.68625e+006	-3.55735e+007	1.10240e+000	9574190	9686250	35573500	185753			78.7	0.5	118	12751.1	428	-9.29650e+006	-9.85414e+006	-3.42707e+007	1.10240e+000	9296500	9854140	34270700	173002
429	-9.57788e+006	-9.69613e+006	-3.55787e+007	1.42824e+000	9577880	9696130	35578700	240740			77.8	0.5	117	16869	429	-9.29481e+006	-9.87038e+006	-3.42475e+007	1.42824e+000	9294810	9870380	34247500	223871
430	-9.78208e+006	-9.82195e+006	-3.64902e+007	2.48785e+000	9782080	9821950	36490200	440740			36.7	0.5	96	-6873.87	430	-9.95106e+006	-1.00503e+007	-3.67497e+007	2.48785e+000	9951060	10050300	36749700	447614
431	-9.76151e+006	-9.80500e+006	-3.64415e+007	2.17479e+000	9761510	9805000	36441500	384230			36.3	0.5	97.7	-5751.79	431	-9.91690e+006	-9.96334e+006	-3.66970e+007	2.17479e+000	9916900	9963340	36697000	389982
432	-9.80684e+006	-9.84081e+006	-3.65426e+007	2.20141e+000	9806840	9840810	36542600	391147			37.2	0.5	94.2	-6236.59	432	-9.98878e+006	-1.01551e+007	-3.67991e+007	2.20141e+000	9988780	10155100	36799100	397383
433	-1.01489e+007	-1.01914e+007	-3.76334e+007	1.61745e+000	10148900	10191400	37633400	304960			35.7	0.5	52.7	-3293.35	433	-1.02884e+007	-1.03624e+007	-3.78162e+007	1.61745e+000	10288400	10362400	37816200	308253
434	-1.01440e+007	-1.01814e+007	-3.75976e+007	1.99236e+000	10144000	10181400	37597600	374941			35.5	0.5	54.1	-3936.74	434	-1.02895e+007	-1.04159e+007	-3.77672e+007	1.99236e+000	10289500	10415900	37767200	378877
435	-1.01548e+007	-1.02003e+007	-3.76639e+007	1.38252e+000	10154800	10200300	37663900	261086			35.6	0.5	51.5	-2698.52	435	-1.02848e+007	-1.03202e+007	-3.78438e+007	1.38252e+000	10284800	10320200	37843800	263784
436	-1.02807e+007	-1.03031e+007	-3.78441e+007	1.46091e+000	10280700	10303100	37844100	278716			93.4	0.5	37.1	9150.54	436	-1.00195e+007	-1.00619e+007	-3.72335e+007	1.46091e+000	10019500	10061900	37233500	269565
437	-9.60798e+006	-9.68782e+006	-3.57100e+007	2.44613e+000	9607980	9687820	35710000	415254			64.3	0.5	114	25917.4	437	-9.32577e+006	-9.70230e+006	-3.45421e+007	2.44613e+000	9325770	9702300	34542100	389337
438	-9.61894e+006	-9.69566e+006	-3.57470e+007	2.29820e+000	9618940	9695660	35747000	390948			63.8	0.5	113	24370.4	438	-9.33015e+006	-9.67891e+006	-3.45834e+007	2.29820e+000	9330150	9678910	34583400	366578
439	-9.61784e+006	-9.67866e+006	-3.57594e+007	1.87531e+000	9617840	9678660	35759400	319190			62.3	0.5	113	17990.6	439	-9.34885e+006	-9.62495e+006	-3.47138e+007	1.87531e+000	9348850	9624950	34713800	301200
440	-9.60944e+006	-9.67352e+006	-3.57303e+007	2.05998e+000	9609440	9673520	35730300	350056			62.7	0.5	114	19714.6	440	-9.34778e+006	-9.65217e+006	-3.46823e+007	2.05998e+000	9347780	9652170	34682300	330341
441	-9.59621e+006	-9.68810e+006	-3.56616e+007	2.10533e+000	9596210	9688100	35661600	356459			66.1	0.5	115	23032.8	441	-9.31697e+006	-9.76320e+006	-3.44453e+007	2.10533e+000	9316970	9763200	34445300	333427
442	-9.59827e+006	-9.67788e+006	-3.56803e+007	2.11180e+000	9598270	9677880	35680300	357896			64.5	0.5	115	21631.3	442	-9.33150e+006	-9.72066e+006	-3.45472e+007	2.11180e+000	9331500	9720660	34547200	336264
443	-9.61048e+006	-9.65662e+006	-3.59861e+007	4.09942e+000	9610480	9656620	35986100	706079			113	0.5	113	-3409.15	443	-9.40592e+006	-9.63392e+006	-3.60979e+007	4.09942e+000	9405920	9633920	36097900	709489
444	-9.62023e+006	-9.66870e+006	-3.60258e+007	3.61003e+000	9620230	9668700	36025800	623162			112	0.5	112	-3755	444	-9.41883e+006	-9.65212e+006	-3.61594e+007	3.61003e+000	9418830	9652120	36159400	626917
445	-9.62625e+006	-9.67695e+006	-3.60534e+007	2.80412e+000	9626250	9676950	36053400	484787			111	0.5	111	-3128.71	445	-9.41428e+006	-9.66000e+006	-3.61961e+007	2.80412e+000	9414280	9660000	36196100	487916
446	-1.01703e+007	-1.02155e+007	-3.77103e+007	2.16195e+000	10170300	10215500	37710300	409297			33.4	0.5	49.4	-3355.9	446	-1.02758e+007	-1.02771e+007	-3.78564e+007	2.16195e+000	10275800	10277100	37856400	412653
447	-1.01696e+007	-1.02104e+007	-3.76902e+007	2.14060e+000	10169600	10210400	37690200	404834			32.4	0.5	50.2	-3183.98	447	-1.02801e+007	-1.03204e+007	-3.78243e+007	2.14060e+000	10280100	10320400	37824300	408017
448	-1.01606e+007	-1.01994e+007	-3.76543e+007	1.78301e+000	10160600	10199400	37654300	336562			33.1	0.5	51.6	-2815.13	448	-1.02802e+007	-1.03524e+007	-3.77929e+007	1.78301e+000	10280200	10352400	37792900	339378
449	-1.01608e+007	-1.02042e+007	-3.76737e+007	1.81557e+000	10160800	10204200	37673700	343053			34	0.5	50.9	-3074.65	449	-1.02811e+007	-1.03209e+007	-3.78278e+007	1.81557e+000	10281100	10320900	37827800	346127
450	-1.03155e+007	-1.03519e+007	-3.79377e+007	1.66296e+000	10315500	10351900	37937700	318887			93	0.5	33.1	11469.7	450	-1.01030e+007	-1.01697e+007	-3.72511e+007	1.66296e+000	10103000	10169700	37251100	307417
451	-1.03183e+007	-1.03671e+007	-3.79340e+007	1.74203e+000	10318300	10367100	37934000	334017			91.6	0.5	32.5	13484.9	451	-1.00935e+007	-1.02275e+007	-3.71545e+007	1.74203e+000	10093500	10227500	37154500	320532
452	-1.03198e+007	-1.04051e+007	-3.79018e+007	2.36032e+000	10319800	10405100	37901800	451930			87	0.5	31.7	24102	452	-1.00558e+007	-1.03794e+007	-3.68488e+007	2.36032e+000	10055800	10379400	36848800	427828
453	-1.03207e+007	-1.03936e+007	-3.79170e+007	1.99693e+000	10320700	10393600	37917000	382622			88.6	0.5	31.8	18739.8	453	-1.00706e+007	-1.03327e+007	-3.69557e+007	1.99693e+000	10070600	10332700	36955700	363882
454	-1.03181e+007	-1.03602e+007	-3.81540e+007	1.84114e+000	10318100	10360200	38154000	356904			29.6	0.5	30.8	200.63	454	-1.01326e+007	-1.03174e+007	-3.81645e+007	1.84114e+000	10132600	10317400	38164500	356703
455	-1.03112e+007	-1.03536e+007	-3.81341e+007	1.95167e+000	10311200	10353600	38134100	377931			30.2	0.5	31.7	83.8184	455	-1.01298e+007	-1.03133e+007	-3.81508e+007	1.95167e+000	10129800	10313300	38150800	377847
456	-1.03051e+007	-1.03486e+007	-3.81196e+007	1.66048e+000	10305100	10348600	38119600	321294			31.1	0.5	32.3	70.7687	456	-1.01177e+007	-1.03070e+007	-3.81370e+007	1.66048e+000	10117700	10307000	38137000	321223
457	-9.57649e+006	-9.61819e+006	-3.58631e+007	4.03736e+000	9576490	9618190	35863100	690622			35.3	0.5	117	-3007.42	457	-9.39313e+006	-9.59793e+006	-3.59636e+007	4.03736e+000	9393130	9597930	35963600	693629
458	-9.59585e+006	-9.63960e+006	-3.59312e+007	4.35856e+000	9595850	9639600	35931200	748416			34.7	0.5	115	-4672.56	458	-9.43231e+006	-9.63218e+006	-3.60644e+007	4.35856e+000	9432310	9632180	36064400	753089
459	-1.03448e+007	-1.03620e+007	-3.81347e+007	6.39599e-001	10344800	10362000	38134700	123884			104	0.5	29.2	1590.6	459	-1.01049e+007	-1.02484e+007	-3.79103e+007	6.39599e-001	10104900	10248400	37910300	122293
460	-1.03356e+007	-1.03566e+007	-3.81217e+007	1.01750e+000	10335600	10356600	38121700	196938			105	0.5	29.9	2286.22	460	-1.00852e+007	-1.02467e+007	-3.79228e+007	1.01750e+000	10085200	10246700	37922800	194652
461	-1.01604e+007	-1.01817e+007	-3.75821e+007	1.45017e+000	10160400	10181700	37582100	272715			121	0.5	53.9	-1694.84	461	-1.02843e+007	-1.05020e+007	-3.76601e+007	1.45017e+000	10284300	10502000	37660100	274410
462	-1.01582e+007	-1.01745e+007	-3.75552e+007	1.55874e+000	10158200	10174500	37555200	292720			122	0.5	54.8	-1515.2	462	-1.02780e+007	-1.05264e+007	-3.76096e+007	1.55874e+000	10278000	10526400	37609600	294235
463	-1.01556e+007	-1.01730e+007	-3.75516e+007	1.53533e+000	10155600	10173000	37551600	288266			121	0.5	55.1	-1693.2	463	-1.02820e+007	-1.05345e+007	-3.76181e+007	1.53533e+000	10282000	10534500	37618100	289959
464	-1.02128e+007	-1.02553e+007	-3.78306e+007	1.40328e+000	10212800	10255300	37830600	267387			28.7	0.5	44.1	-1254.89	464	-1.02226e+007	-1.02797e+007	-3.79206e+007	1.40328e+000	10222600	10279700	37920600	268642
465	-1.02210e+007	-1.02625e+007	-3.78520e+007	1.25556e+000	10221000	10262500	37852000	239515			28	0.5	43.4	-1045.35	465	-1.02237e+007	-1.02839e+007	-3.79365e+007	1.25556e+000	10223700	10283900	37936500	240561
466	-1.02112e+007	-1.02521e+007	-3.78190e+007	1.28067e+000	10211200	10252100	37819000	243877			27.8	0.5	44.6	-1153.31	466	-1.02487e+007	-1.02826e+007	-3.79064e+007	1.28067e+000	10248700	10282600	37906400	245030
467	-1.02215e+007	-1.02667e+007	-3.78683e+007	2.01224e+000	10221500	10266700	37868300	384185			29.4	0.5	42.7	-1807.3	467	-1.01947e+007	-1.02832e+007	-3.79629e+007	2.01224e+000	10194700	10283200	37962900	385993
468	-1.02176e+007	-1.02634e+007	-3.78588e+007	2.26791e+000	10217600	10263400	37858800	432777			30.3	0.5	43.2	-2186.21	468	-1.01909e+007	-1.02816e+007	-3.79601e+007	2.26791e+000	10190900	10281600	37960100	434964
469	-9.99921e+006	-1.00477e+007	-3.69491e+007	1.78598e+000	9999210	10047700	36949100	324725			122	0.5	77	-1063.73	469	-1.01731e+007	-1.07938e+007	-3.69137e+007	1.78598e+000	10173100	10793800	36913700	325789
470	-1.00137e+007	-1.00621e+007	-3.69938e+007	1.72740e+000	10013700	10062100	36993800	314842			123	0.5	75.3	-873.057	470	-1.01851e+007	-1.08077e+007	-3.69489e+007	1.72740e+000	10185100	10807700	36948900	315715
471	-1.00162e+007	-1.00662e+007	-3.69999e+007	1.37478e+000	10016200	10066200	36999900	250659			122	0.5	75.1	-826.53	471	-1.01939e+007	-1.08299e+007	-3.69624e+007	1.37478e+000	10193900	10829900	36962400	251486
472	-1.00043e+007	-1.00567e+007	-3.69607e+007	1.63823e+000	10004300	10056700	36960700	298061			121	0.5	76.5	-1186.23	472	-1.01882e+007	-1.08354e+007	-3.69340e+007	1.63823e+000	10188200	10835400	36934000	299247
473	-9.98225e+006	-1.00273e+007	-3.69002e+007	1.86451e+000	9982250	10027300	36900200	338088			123	0.5	78.9	-1119.12	473	-1.01501e+007	-1.07438e+007	-3.68697e+007	1.86451e+000	10150100	10743800	36869700	339208
474	-9.98616e+006	-1.00343e+007	-3.69091e+007	1.93150e+000	9986160	10034300	36909100	350415			122	0.5	78.6	-1384.5	474	-1.01618e+007	-1.07737e+007	-3.68875e+007	1.93150e+000	10161800	10773700	36887500	351800
475	-9.63040e+006	-9.67009e+006	-3.60213e+007	2.17708e+000	9630400	9670090	36021300	375739			29.1	0.5	112	-3182.46	475	-9.55678e+006	-9.69236e+006	-3.61859e+007	2.17708e+000	9556780	9692360	36185900	378922
476	-9.61157e+006	-9.65165e+006	-3.59648e+007	2.09579e+000	9611570	9651650	35964800	360563			28.9	0.5	114	-2795.31	476	-9.51422e+006	-9.66549e+006	-3.61186e+007	2.09579e+000	9514220	9665490	36118600	363358
477	-9.61087e+006	-9.65166e+006	-3.59655e+007	1.92080e+000	9610870	9651660	35965500	330468			30	0.5	114	-2532.99	477	-9.50167e+006	-9.66251e+006	-3.61190e+007	1.92080e+000	9501670	9662510	36119000	333001
478	-9.62463e+006	-9.66708e+006	-3.60147e+007	2.23238e+000	9624630	9667080	36014700	385132			30.3	0.5	112	-3175.19	478	-9.52953e+006	-9.68364e+006	-3.61775e+007	2.23238e+000	9529530	9683640	36177500	388307
479	-9.64985e+006	-9.68792e+006	-3.60747e+007	2.12045e+000	9649850	9687920	36074700	367067			28.1	0.5	110	-3238.46	479	-9.61494e+006	-9.72025e+006	-3.62417e+007	2.12045e+000	9614940	9720250	36241700	370306
480	-9.64738e+006	-9.68709e+006	-3.60738e+007	2.29456e+000	9647380	9687090	36073800	397182			29.3	0.5	110	-3572.91	480	-9.59989e+006	-9.71745e+006	-3.62454e+007	2.29456e+000	9599890	9717450	36245400	400755
481	-1.03204e+007	-1.03653e+007	-3.81724e+007	2.55416e+000	10320400	10365300	38172400	495594			121	0.5	30.3	-29.4885	481	-1.01514e+007	-1.03290e+007	-3.81932e+007	2.55416e+000	10151400	10329000	38193200	495624
482	-1.00836e+007	-1.01136e+007	-3.72279e+007	1.85571e+000	10083600	10113600	37227900	342513			28.1	0.5	66.7	-1270.24	482	-1.02461e+007	-1.07953e+007	-3.72106e+007	1.85571e+000	10246100	10795300	37210600	343783
483	-1.00715e+007	-1.01058e+007	-3.71865e+007	1.39632e+000	10071500	10105800	37186500	257153			27.6	0.5	68.1	-871.707	483	-1.02374e+007	-1.08105e+007	-3.71597e+007	1.39632e+000	10237400	10810500	37159700	258024
484	-1.00731e+007	-1.01093e+007	-3.71895e+007	1.27043e+000	10073100	10109300	37189500	234010			28.7	0.5	68.1	-961.76	484	-1.02456e+007	-1.08295e+007	-3.71743e+007	1.27043e+000	10245600	10829500	37174300	234972
485	-1.00838e+007	-1.01171e+007	-3.72253e+007	1.65620e+000	10083800	10117100	37225300	305654			29.3	0.5	66.9	-1385.51	485	-1.02554e+007	-1.08234e+007	-3.72203e+007	1.65620e+000	10255400	10823400	37220300	307039
486	-1.00953e+007	-1.01207e+007	-3.72687e+007	1.94761e+000	10095300	10120700	37268700	360257			28.4	0.5	65.2	-1528.78	486	-1.02552e+007	-1.07775e+007	-3.72653e+007	1.94761e+000	10255200	10777500	37265300	361786
487	-1.03560e+007	-1.04235e+007	-3.80316e+007	2.52272e+000	10356000	10423500	38031600	486299			89.2	0.5	28.1	22218.4	487	-1.01278e+007	-1.03926e+007	-3.71296e+007	2.52272e+000	10127800	10392600	37129600	464080
488	-1.03593e+007	-1.04365e+007	-3.80320e+007	2.40810e+000	10359300	10436500	38032000	464251			87.3	0.5	27.5	22651.4	488	-1.01245e+007	-1.04465e+007	-3.70622e+007	2.40810e+000	10124500	10446500	37062200	441600
489	-1.03474e+007	-1.04288e+007	-3.79908e+007	2.49649e+000	10347400	10428800	37990800	480256			87	0.5	28.8	24166.9	489	-1.01042e+007	-1.04339e+007	-3.69919e+007	2.49649e+000	10104200	10433900	36991900	456089
490	-1.03447e+007	-1.04152e+007	-3.79935e+007	2.30548e+000	10344700	10415200	37993500	443535			88.8	0.5	29.3	20761.5	490	-1.01103e+007	-1.03806e+007	-3.70704e+007	2.30548e+000	10110300	10380600	37070400	422773
491	-1.03600e+007	-1.04114e+007	-3.80601e+007	1.80246e+000	10360000	10411400	38060100	347935			91.5	0.5	27.8	13893.7	491	-1.01509e+007	-1.03383e+007	-3.72784e+007	1.80246e+000	10150900	10338300	37278400	334042
492	-1.03520e+007	-1.04061e+007	-3.80325e+007	2.24553e+000	10352000	10406100	38032500	432838			91.1	0.5	28.8	17640.2	492	-1.01388e+007	-1.03322e+007	-3.72350e+007	2.24553e+000	10138800	10332200	37235000	415198
493	-1.03445e+007	-1.03791e+007	-3.82049e+007	1.77818e+000	10344500	10379100	38204900	345649			36.1	0.5	28.2	1812.2	493	-1.01149e+007	-1.03042e+007	-3.81285e+007	1.77818e+000	10114900	10304200	38128500	343837
494	-1.03402e+007	-1.03767e+007	-3.81993e+007	1.36483e+000	10340200	10376700	38199300	265218			35	0.5	28.7	1178.62	494	-1.01151e+007	-1.03066e+007	-3.81381e+007	1.36483e+000	10115100	10306600	38138100	264040
495	-1.03463e+007	-1.03833e+007	-3.82201e+007	1.55606e+000	10346300	10383300	38220100	302710			34.1	0.5	27.9	1280.09	495	-1.01246e+007	-1.03150e+007	-3.81627e+007	1.55606e+000	10124600	10315000	38162700	301430
496	-1.01882e+007	-1.02165e+007	-3.76964e+007	1.49235e+000	10188200	10216500	37696400	282358			125	0.5	49.2	-1180.51	496	-1.02817e+007	-1.03994e+007	-3.77518e+007	1.49235e+000	10281700	10399400	37751800	283538
497	-1.01816e+007	-1.02077e+007	-3.76672e+007	1.49701e+000	10181600	10207700	37667200	282801			124	0.5	50.4	-1313.21	497	-1.02816e+007	-1.04232e+007	-3.77277e+007	1.49701e+000	10281600	10423200	37727700	284115
498	-1.01804e+007	-1.02049e+007	-3.76572e+007	1.18578e+000	10180400	10204900	37657200	223889			125	0.5	50.7	-926.846	498	-1.02787e+007	-1.04325e+007	-3.77066e+007	1.18578e+000	10278700	10432500	37706600	224816
499	-1.01874e+007	-1.02136e+007	-3.76854e+007	1.01006e+000	10187400	10213600	37685400	190998			126	0.5	49.6	-741.786	499	-1.02810e+007	-1.04156e+007	-3.77329e+007	1.01006e+000	10281000	10415600	37732900	191739
500	-1.01965e+007	-1.02285e+007	-3.77372e+007	1.03452e+000	10196500	10228500	37737200	196157			126	0.5	47.6	-781.506	500	-1.02844e+007	-1.03687e+007	-3.77937e+007	1.03452e+000	10284400	10368700	37793700	196939
501	-1.01952e+007	-1.02252e+007	-3.77250e+007	1.16405e+000	10195200	10225200	37725000	220577			127	0.5	48.1	-821.938	501	-1.02835e+007	-1.03842e+007	-3.77744e+007	1.16405e+000	10283500	10384200	37774400	221399
502	-9.50913e+006	-9.52161e+006	-3.54722e+007	1.32162e+000	9509130	9521610	35472200	221223			98.4	0.5	128	5543.94	502	-9.38173e+006	-9.45252e+006	-3.50207e+007	1.32162e+000	9381730	9452520	35020700	215679
503	-9.51487e+006	-9.52987e+006	-3.54874e+007	1.60013e+000	9514870	9529870	35487400	268080			97.4	0.5	128	7223.83	503	-9.37970e+006	-9.46446e+006	-3.50004e+007	1.60013e+000	9379700	9464460	35000400	260856
504	-9.52318e+006	-9.53514e+006	-3.55161e+007	1.63572e+000	9523180	9535140	35516100	274483			98	0.5	127	6962.14	504	-9.39226e+006	-9.45672e+006	-3.50595e+007	1.63572e+000	9392260	9456720	35059500	267521
505	-1.03750e+007	-1.03852e+007	-3.81991e+007	1.40608e+000	10375000	10385200	38199100	273289			104	0.5	26.4	4346.73	505	-1.01673e+007	-1.02636e+007	-3.79100e+007	1.40608e+000	10167300	10263600	37910000	268943
506	-1.03679e+007	-1.03848e+007	-3.82046e+007	1.57757e+000	10367900	10384800	38204600	306693			106	0.5	26.7	3944.38	506	-1.01492e+007	-1.02755e+007	-3.79769e+007	1.57757e+000	10149200	10275500	37976900	302749
507	-1.03655e+007	-1.03802e+007	-3.81882e+007	1.37269e+000	10365500	10380200	38188200	266636			105	0.5	27.2	3722.95	507	-1.01429e+007	-1.02648e+007	-3.79393e+007	1.37269e+000	10142900	10264800	37939300	262913
508	-9.50633e+006	-9.58569e+006	-3.53967e+007	1.74993e+000	9506330	9585690	35396700	291825			75.7	0.5	127	16153	508	-9.29697e+006	-9.77784e+006	-3.43489e+007	1.74993e+000	9296970	9777840	34348900	275672
509	-9.50405e+006	-9.58280e+006	-3.53903e+007	1.40634e+000	9504050	9582800	35390300	234440			74.5	0.5	127	13032.7	509	-9.29334e+006	-9.77348e+006	-3.43384e+007	1.40634e+000	9293340	9773480	34338400	221407
510	-9.49543e+006	-9.57125e+006	-3.53666e+007	1.21210e+000	9495430	9571250	35366600	201781			75.3	0.5	129	10875.4	510	-9.29266e+006	-9.76182e+006	-3.43473e+007	1.21210e+000	9292660	9761820	34347300	190906
511	-9.49680e+006	-9.57278e+006	-3.53707e+007	1.41117e+000	9496800	9572780	35370700	234976			76.3	0.5	128	12683.3	511	-9.29312e+006	-9.76090e+006	-3.43501e+007	1.41117e+000	9293120	9760900	34350100	222293
512	-1.03689e+007	-1.04132e+007	-3.83199e+007	2.33464e+000	10368900	10413200	38319900	456544			127	0.5	24.7	263.156	512	-1.01975e+007	-1.03734e+007	-3.83285e+007	2.33464e+000	10197500	10373400	38328500	456281
513	-1.03630e+007	-1.04072e+007	-3.83011e+007	1.64986e+000	10363000	10407200	38301100	322314			126	0.5	25.4	180.109	513	-1.01921e+007	-1.03675e+007	-3.83100e+007	1.64986e+000	10192100	10367500	38310000	322134
514	-1.04107e+007	-1.04871e+007	-3.81913e+007	1.22640e+000	10410700	10487100	38191300	238437			85.8	0.5	21.8	11261.5	514	-1.01933e+007	-1.05480e+007	-3.72422e+007	1.22640e+000	10193300	10548000	37242200	227175
515	-1.04022e+007	-1.04788e+007	-3.81652e+007	1.47733e+000	10402200	10478800	38165200	286827			86.1	0.5	22.8	13656.3	515	-1.01815e+007	-1.05318e+007	-3.72101e+007	1.47733e+000	10181500	10531800	37210100	273170
516	-9.48992e+006	-9.51935e+006	-3.55457e+007	1.52123e+000	9489920	9519350	35545700	255612			33.4	0.5	128	228.207	516	-9.31517e+006	-9.47740e+006	-3.55490e+007	1.52123e+000	9315170	9477400	35549000	255384
517	-9.48423e+006	-9.51359e+006	-3.55278e+007	9.52712e-001	9484230	9513590	35527800	159922			32.5	0.5	129	73.6949	517	-9.30925e+006	-9.47350e+006	-3.55390e+007	9.52712e-001	9309250	9473500	35539000	159848
518	-9.49333e+006	-9.52233e+006	-3.55545e+007	1.86902e+000	9493330	9522330	35554500	314210			34.6	0.5	128	545.289	518	-9.31795e+006	-9.47649e+006	-3.55425e+007	1.86902e+000	9317950	9476490	35542500	313664
519	-1.04046e+007	-1.04548e+007	-3.81989e+007	1.22399e+000	10404600	10454800	38198900	238012			91.5	0.5	22.8	9244.18	519	-1.02098e+007	-1.04269e+007	-3.74305e+007	1.22399e+000	10209800	10426900	37430500	228768
520	-1.04078e+007	-1.04647e+007	-3.82019e+007	1.12434e+000	10407800	10464700	38201900	218681			90.3	0.5	22.5	9007.72	520	-1.02060e+007	-1.04586e+007	-3.73833e+007	1.12434e+000	10206000	10458600	37383300	209674
521	-1.03993e+007	-1.04552e+007	-3.81768e+007	1.04883e+000	10399300	10455200	38176800	203723			90.6	0.5	23.3	8295.49	521	-1.01977e+007	-1.04385e+007	-3.73696e+007	1.04883e+000	10197700	10438500	37369600	195427
522	-1.04148e+007	-1.04646e+007	-3.82308e+007	1.96591e+000	10414800	10464600	38230800	382927			91.7	0.5	21.8	14697.2	522	-1.02235e+007	-1.04434e+007	-3.74701e+007	1.96591e+000	10223500	10443400	37470100	368229
523	-1.04148e+007	-1.04570e+007	-3.82382e+007	2.05779e+000	10414800	10457000	38238200	400955			93.2	0.5	21.9	14368.1	523	-1.02302e+007	-1.04087e+007	-3.75320e+007	2.05779e+000	10230200	10408700	37532000	386587
524	-1.01157e+007	-1.01262e+007	-3.73466e+007	1.25733e+000	10115700	10126200	37346600	233528			131	0.5	61.9	-35.9405	524	-1.02278e+007	-1.06478e+007	-3.72833e+007	1.25733e+000	10227800	10647800	37283300	233564
525	-1.01085e+007	-1.01213e+007	-3.73223e+007	1.08281e+000	10108500	10121300	37322300	200853			131	0.5	62.8	-4.20927	525	-1.02230e+007	-1.06570e+007	-3.72545e+007	1.08281e+000	10223000	10657000	37254500	200857
526	-1.01233e+007	-1.01311e+007	-3.73728e+007	1.18067e+000	10123300	10131100	37372800	219595			131	0.5	61	-79.8377	526	-1.02326e+007	-1.06347e+007	-3.73160e+007	1.18067e+000	10232600	10634700	37316000	219675
527	-9.48327e+006	-9.49532e+006	-3.53928e+007	8.96051e-001	9483270	9495320	35392800	149310			52.1	0.5	131	3876.09	527	-9.35933e+006	-9.45981e+006	-3.49218e+007	8.96051e-001	9359330	9459810	34921800	145434
528	-9.49013e+006	-9.50388e+006	-3.54123e+007	1.25730e+000	9490130	9503880	35412300	209741			52.7	0.5	130	5633.38	528	-9.36269e+006	-9.47128e+006	-3.49241e+007	1.25730e+000	9362690	9471280	34924100	204108
529	-9.49336e+006	-9.50337e+006	-3.54260e+007	1.14705e+000	9493360	9503370	35426000	191493			51.5	0.5	130	4783.76	529	-9.37027e+006	-9.45188e+006	-3.49745e+007	1.14705e+000	9370270	9451880	34974500	186709
530	-9.48539e+006	-9.49454e+006	-3.54023e+007	1.02014e+000	9485390	9494540	35402300	170075			51.2	0.5	131	4166.44	530	-9.36518e+006	-9.44578e+006	-3.49597e+007	1.02014e+000	9365180	9445780	34959700	165908
531	-9.47539e+006	-9.48664e+006	-3.53693e+007	8.22279e-001	9475390	9486640	35369300	136832			51.7	0.5	132	3483.26	531	-9.35399e+006	-9.45198e+006	-3.49078e+007	8.22279e-001	9353990	9451980	34907800	133349
532	-9.47391e+006	-9.48790e+006	-3.53620e+007	6.58515e-001	9473910	9487900	35362000	109538			52.5	0.5	132	2921.8	532	-9.34951e+006	-9.46466e+006	-3.48768e+007	6.58515e-001	9349510	9464660	34876800	106616
533	-1.04173e+007	-1.05139e+007	-3.81917e+007	1.96281e+000	10417300	10513900	38191700	381681			71.7	0.5	20.9	20484.6	533	-1.01837e+007	-1.06490e+007	-3.71019e+007	1.96281e+000	10183700	10649000	37101900	361197
534	-9.82822e+006	-9.83060e+006	-3.64673e+007	9.15143e-001	9828220	9830600	36467300	161975			133	0.5	95.2	-631.067	534	-9.91357e+006	-1.01447e+007	-3.65020e+007	9.15143e-001	9913570	10144700	36502000	162606
535	-9.82404e+006	-9.82557e+006	-3.64553e+007	8.25422e-001	9824040	9825570	36455300	145997			133	0.5	95.6	-560.736	535	-9.90719e+006	-1.01306e+007	-3.64901e+007	8.25422e-001	9907190	10130600	36490100	146558
536	-9.83278e+006	-9.83710e+006	-3.64795e+007	8.02520e-001	9832780	9837100	36479500	142140			133	0.5	94.7	-517.624	536	-9.92003e+006	-1.01656e+007	-3.65076e+007	8.02520e-001	9920030	10165600	36507600	142657
537	-9.81806e+006	-9.81813e+006	-3.64386e+007	1.12700e+000	9818060	9818130	36438600	199152			132	0.5	96.3	-869.593	537	-9.90034e+006	-1.01075e+007	-3.64852e+007	1.12700e+000	9900340	10107500	36485200	200021
538	-9.82012e+006	-9.82029e+006	-3.64454e+007	1.05886e+000	9820120	9820290	36445400	187181			132	0.5	96.1	-856.008	538	-9.90495e+006	-1.01166e+007	-3.64950e+007	1.05886e+000	9904950	10116600	36495000	188037
539	-1.04548e+007	-1.05406e+007	-3.83181e+007	2.24221e+000	10454800	10540600	38318100	438892			79	0.5	16.7	21788.1	539	-1.02395e+007	-1.06715e+007	-3.73073e+007	2.24221e+000	10239500	10671500	37307300	417104
540	-1.04469e+007	-1.05348e+007	-3.82918e+007	2.52118e+000	10446900	10534800	38291800	492822			78.5	0.5	17.6	25093.5	540	-1.02254e+007	-1.06656e+007	-3.72558e+007	2.52118e+000	10225400	10665600	37255800	467729
541	-1.04378e+007	-1.05277e+007	-3.82616e+007	2.16358e+000	10437800	10527700	38261600	422255			78.4	0.5	18.6	21800.2	541	-1.02134e+007	-1.06605e+007	-3.72117e+007	2.16358e+000	10213400	10660500	37211700	400455
542	-1.04418e+007	-1.04872e+007	-3.85492e+007	7.49542e-001	10441800	10487200	38549200	148350			134	0.5	16	55.3538	542	-1.02381e+007	-1.04413e+007	-3.85655e+007	7.49542e-001	10238100	10441300	38565500	148295
543	-1.04473e+007	-1.04926e+007	-3.85659e+007	4.52727e-001	10447300	10492600	38565900	89682.7			134	0.5	15.4	43.2179	543	-1.02405e+007	-1.04455e+007	-3.85804e+007	4.52727e-001	10240500	10445500	38580400	89639.4
544	-1.04469e+007	-1.04922e+007	-3.85648e+007	5.19471e-001	10446900	10492200	38564800	102898			133	0.5	15.4	71.9421	544	-1.02400e+007	-1.04441e+007	-3.85750e+007	5.19471e-001	10240000	10444100	38575000	102826
545	-1.04411e+007	-1.04862e+007	-3.85461e+007	8.10388e-001	10441100	10486200	38546100	160367			133	0.5	16.1	96.094	545	-1.02367e+007	-1.04391e+007	-3.85580e+007	8.10388e-001	10236700	10439100	38558000	160271
546	-1.04360e+007	-1.04820e+007	-3.85339e+007	9.53678e-001	10436000	10482000	38533900	188601			135	0.5	16.7	19.3502	546	-1.02362e+007	-1.04383e+007	-3.85551e+007	9.53678e-001	10236200	10438300	38555100	188581
547	-1.04446e+007	-1.04903e+007	-3.85591e+007	9.53967e-001	10444600	10490300	38559100	188908			135	0.5	15.7	41.566	547	-1.02403e+007	-1.04450e+007	-3.85785e+007	9.53967e-001	10240300	10445000	38578500	188866
548	-1.04471e+007	-1.04753e+007	-3.84953e+007	1.44363e+000	10447100	10475300	38495300	284958			32.5	0.5	16.9	2406.64	548	-1.02316e+007	-1.03877e+007	-3.83531e+007	1.44363e+000	10231600	10387700	38353100	282551
549	-1.04584e+007	-1.04854e+007	-3.85253e+007	1.35495e+000	10458400	10485400	38525300	267877			32.5	0.5	15.7	2372.2	549	-1.02440e+007	-1.03961e+007	-3.83747e+007	1.35495e+000	10244000	10396100	38374700	265505
550	-1.04600e+007	-1.04882e+007	-3.85354e+007	1.35981e+000	10460000	10488200	38535400	268977			31.4	0.5	15.4	2193.98	550	-1.02425e+007	-1.04016e+007	-3.83990e+007	1.35981e+000	10242500	10401600	38399000	266783
551	-9.42759e+006	-9.45304e+006	-3.53370e+007	9.46555e-001	9427590	9453040	35337000	157174			31.3	0.5	136	276.211	551	-9.25635e+006	-9.40803e+006	-3.53243e+007	9.46555e-001	9256350	9408030	35324300	156898
552	-9.45015e+006	-9.47592e+006	-3.54080e+007	1.58242e+000	9450150	9475920	35408000	263825			134	0.5	134	-1465.07	552	-9.24666e+006	-9.45632e+006	-3.55313e+007	1.58242e+000	9246660	9456320	35531300	265290
553	-9.46095e+006	-9.48701e+006	-3.54425e+007	1.31286e+000	9460950	9487010	35442500	219314			135	0.5	133	-1252.21	553	-9.26253e+006	-9.46923e+006	-3.55682e+007	1.31286e+000	9262530	9469230	35568200	220566
554	-9.45627e+006	-9.48251e+006	-3.54288e+007	1.83133e+000	9456270	9482510	35428800	305685			133	0.5	133	-1621.78	554	-9.25537e+006	-9.46238e+006	-3.55474e+007	1.83133e+000	9255370	9462380	35547400	307307
555	-9.44034e+006	-9.46561e+006	-3.53756e+007	9.71493e-001	9440340	9465610	35375600	161671			134	0.5	135	-852.985	555	-9.23211e+006	-9.44369e+006	-3.54943e+007	9.71493e-001	9232110	9443690	35494300	162524
556	-9.44565e+006	-9.47112e+006	-3.53928e+007	1.05981e+000	9445650	9471120	35392800	176542			133	0.5	135	-902.252	556	-9.23985e+006	-9.44902e+006	-3.55083e+007	1.05981e+000	9239850	9449020	35508300	177444
557	-1.04032e+007	-1.04473e+007	-3.84248e+007	1.47582e+000	10403200	10447300	38424800	290198			14.4	0.5	21	62.3216	557	-1.02111e+007	-1.04047e+007	-3.84429e+007	1.47582e+000	10211100	10404700	38442900	290136
558	-1.04003e+007	-1.04439e+007	-3.84139e+007	1.72334e+000	10400300	10443900	38413900	338676			15.3	0.5	21.5	115.559	558	-1.02100e+007	-1.04011e+007	-3.84293e+007	1.72334e+000	10210000	10401100	38429300	338561
559	-1.04908e+007	-1.05089e+007	-3.84970e+007	2.00812e+000	10490800	10508900	38497000	396565			100	0.5	13.6	10392.3	559	-1.03446e+007	-1.04239e+007	-3.79846e+007	2.00812e+000	10344600	10423900	37984600	386173
560	-1.04829e+007	-1.04989e+007	-3.84748e+007	2.23114e+000	10482900	10498900	38474800	440087			101	0.5	14.7	11115.7	560	-1.03396e+007	-1.04052e+007	-3.79828e+007	2.23114e+000	10339600	10405200	37982800	428971
561	-1.04729e+007	-1.04873e+007	-3.84455e+007	2.18214e+000	10472900	10487300	38445500	429754			101	0.5	15.8	10678.7	561	-1.03298e+007	-1.03846e+007	-3.79632e+007	2.18214e+000	10329800	10384600	37963200	419076
562	-1.04818e+007	-1.05623e+007	-3.84067e+007	2.03505e+000	10481800	10562300	38406700	400187			70	0.5	13.7	19104	562	-1.02739e+007	-1.06858e+007	-3.74334e+007	2.03505e+000	10273900	10685800	37433400	381083
563	-1.04722e+007	-1.05554e+007	-3.83744e+007	2.58522e+000	10472200	10555400	38374400	507525			70.8	0.5	14.8	24670.8	563	-1.02610e+007	-1.06830e+007	-3.73836e+007	2.58522e+000	10261000	10683000	37383600	482854
564	-1.04615e+007	-1.05471e+007	-3.83390e+007	2.36247e+000	10461500	10547100	38339000	462940			71.3	0.5	15.9	22991.7	564	-1.02458e+007	-1.06774e+007	-3.73273e+007	2.36247e+000	10245800	10677400	37327300	439949
565	-1.04894e+007	-1.05140e+007	-3.84862e+007	2.05482e+000	10489400	10514000	38486200	405579			51	0.5	13.8	11686.7	565	-1.03330e+007	-1.04410e+007	-3.79200e+007	2.05482e+000	10333000	10441000	37920000	393892
566	-1.04812e+007	-1.05046e+007	-3.84620e+007	2.38859e+000	10481200	10504600	38462000	470855			50.7	0.5	14.8	13252.4	566	-1.03267e+007	-1.04245e+007	-3.79105e+007	2.38859e+000	10326700	10424500	37910500	457603
567	-1.04708e+007	-1.04933e+007	-3.84309e+007	2.23332e+000	10470800	10493300	38430900	439526			50.7	0.5	16	12365.1	567	-1.03149e+007	-1.04061e+007	-3.78810e+007	2.23332e+000	10314900	10406100	37881000	427161
568	-1.03048e+007	-1.03461e+007	-3.81099e+007	1.46433e+000	10304800	10346100	38109900	283199			14.1	0.5	33.3	-369.083	568	-1.02369e+007	-1.03377e+007	-3.81434e+007	1.46433e+000	10236900	10337700	38143400	283568
569	-1.03115e+007	-1.03536e+007	-3.81336e+007	1.18312e+000	10311500	10353600	38133600	229100			13.7	0.5	32.3	-275.666	569	-1.02321e+007	-1.03422e+007	-3.81665e+007	1.18312e+000	10232100	10342200	38166500	229375
570	-1.02961e+007	-1.03369e+007	-3.80808e+007	1.31935e+000	10296100	10336900	38080800	254768			14.1	0.5	34.4	-338.891	570	-1.02428e+007	-1.03318e+007	-3.81131e+007	1.31935e+000	10242800	10331800	38113100	255107
571	-1.02212e+007	-1.02492e+007	-3.77974e+007	1.45242e+000	10221200	10249200	37797400	276292			14.2	0.5	45.2	-386.183	571	-1.02853e+007	-1.03578e+007	-3.78081e+007	1.45242e+000	10285300	10357800	37808100	276679
572	-1.02259e+007	-1.02557e+007	-3.78192e+007	1.11669e+000	10225900	10255700	37819200	212671			13.9	0.5	44.3	-277.178	572	-1.02876e+007	-1.03452e+007	-3.78302e+007	1.11669e+000	10287600	10345200	37830200	212949
573	-1.02139e+007	-1.02402e+007	-3.77676e+007	1.31562e+000	10213900	10240200	37767600	249874			14.1	0.5	46.3	-298.034	573	-1.02796e+007	-1.03709e+007	-3.77718e+007	1.31562e+000	10279600	10370900	37771800	250173
574	-1.01491e+007	-1.01513e+007	-3.74693e+007	1.61648e+000	10149100	10151300	37469300	302198			14.2	0.5	57.3	68.3682	574	-1.02340e+007	-1.05403e+007	-3.74161e+007	1.61648e+000	10234000	10540300	37416100	302129
575	-1.01537e+007	-1.01585e+007	-3.74941e+007	1.29651e+000	10153700	10158500	37494100	242699			14	0.5	56.4	48.7912	575	-1.02376e+007	-1.05273e+007	-3.74437e+007	1.29651e+000	10237600	10527300	37443700	242650
576	-1.01419e+007	-1.01422e+007	-3.74379e+007	1.41905e+000	10141900	10142200	37437900	264845			14.2	0.5	58.5	128.697	576	-1.02279e+007	-1.05545e+007	-3.73769e+007	1.41905e+000	10227900	10554500	37376900	264716
577	-9.71765e+006	-9.73246e+006	-3.61889e+007	1.54619e+000	9717650	9732460	36188900	269424			14.3	0.5	105	-1667.57	577	-9.79131e+006	-9.86014e+006	-3.62870e+007	1.54619e+000	9791310	9860140	36287000	271092
578	-9.72702e+006	-9.74051e+006	-3.62124e+007	1.23107e+000	9727020	9740510	36212400	214798			14	0.5	105	-1283.16	578	-9.80227e+006	-9.88751e+006	-3.63044e+007	1.23107e+000	9802270	9887510	36304400	216082
579	-9.70571e+006	-9.72215e+006	-3.61587e+007	1.42826e+000	9705710	9722150	36158700	248452			14.3	0.5	107	-1591.82	579	-9.77755e+006	-9.82765e+006	-3.62632e+007	1.42826e+000	9777550	9827650	36263200	250044
580	-1.04945e+007	-1.05016e+007	-3.85557e+007	1.66189e+000	10494500	10501600	38555700	329136			40.6	0.5	13.2	5485.19	580	-1.03253e+007	-1.03840e+007	-3.82440e+007	1.66189e+000	10325300	10384000	38244000	323650
581	-1.04911e+007	-1.05020e+007	-3.85606e+007	1.56363e+000	10491100	10502000	38560600	309745			39.2	0.5	13.2	4760.38	581	-1.03106e+007	-1.03883e+007	-3.82761e+007	1.56363e+000	10310600	10388300	38276100	304985
582	-1.04816e+007	-1.04928e+007	-3.85324e+007	1.72624e+000	10481600	10492800	38532400	341452			39.6	0.5	14.3	5235.05	582	-1.03008e+007	-1.03792e+007	-3.82489e+007	1.72624e+000	10300800	10379200	38248900	336217
583	-1.04852e+007	-1.04918e+007	-3.85248e+007	2.04671e+000	10485200	10491800	38524800	404695			41.2	0.5	14.3	6941.92	583	-1.03153e+007	-1.03717e+007	-3.82037e+007	2.04671e+000	10315300	10371700	38203700	397753
584	-1.04998e+007	-1.05040e+007	-3.85599e+007	1.39133e+000	10499800	10504000	38559900	275619			41.7	0.5	12.8	4920.66	584	-1.03409e+007	-1.03827e+007	-3.82232e+007	1.39133e+000	10340900	10382700	38223200	270698
585	-1.05063e+007	-1.05096e+007	-3.85766e+007	9.75998e-001	10506300	10509600	38576600	193513			42.1	0.5	12.1	3647.93	585	-1.03512e+007	-1.03843e+007	-3.82193e+007	9.75998e-001	10351200	10384300	38219300	189865
586	-1.05149e+007	-1.05192e+007	-3.86070e+007	9.33748e-001	10514900	10519200	38607000	185429			41.4	0.5	11.1	3334.74	586	-1.03589e+007	-1.03978e+007	-3.82669e+007	9.33748e-001	10358900	10397800	38266900	182095
587	-1.00941e+007	-1.01131e+007	-3.72714e+007	7.05455e-001	10094100	10113100	37271400	130503			128	0.5	64.8	-83.3946	587	-1.02236e+007	-1.07061e+007	-3.72076e+007	7.05455e-001	10223600	10706100	37207600	130586
588	-1.01005e+007	-1.01175e+007	-3.72931e+007	7.28810e-001	10100500	10117500	37293100	134980			129	0.5	64	-60.1081	588	-1.02249e+007	-1.06908e+007	-3.72283e+007	7.28810e-001	10224900	10690800	37228300	135040
589	-1.00983e+007	-1.01179e+007	-3.72838e+007	9.20806e-001	10098300	10117900	37283800	170456			128	0.5	64.4	-140.203	589	-1.02285e+007	-1.07103e+007	-3.72236e+007	9.20806e-001	10228500	10710300	37223600	170597
590	-1.02259e+007	-1.02609e+007	-3.78404e+007	6.31451e-001	10225900	10260900	37840400	120390			98.8	0.5	40.6	803.727	590	-9.78223e+006	-1.01328e+007	-3.77604e+007	6.31451e-001	9782230	10132800	37760400	119586
591	-1.02354e+007	-1.02642e+007	-3.78445e+007	6.51862e-001	10235400	10264200	37844500	124315			98.2	0.5	40.1	1253.71	591	-9.79986e+006	-1.01216e+007	-3.76973e+007	6.51862e-001	9799860	10121600	37697300	123061
592	-1.02250e+007	-1.02573e+007	-3.78267e+007	6.39308e-001	10225000	10257300	37826700	121801			98.1	0.5	40.8	1033.62	592	-9.76394e+006	-1.01168e+007	-3.77134e+007	6.39308e-001	9763940	10116800	37713400	120768
593	-1.02315e+007	-1.02847e+007	-3.79322e+007	1.02137e+000	10231500	10284700	37932200	195657			37.8	0.5	39.9	-766.55	593	-1.00251e+007	-1.02587e+007	-3.80321e+007	1.02137e+000	10025100	10258700	38032100	196423
594	-1.02345e+007	-1.02870e+007	-3.79383e+007	7.12025e-001	10234500	10287000	37938300	136443			36.8	0.5	39.7	-520.212	594	-1.00441e+007	-1.02639e+007	-3.80344e+007	7.12025e-001	10044100	10263900	38034400	136963
595	-1.02294e+007	-1.02821e+007	-3.79237e+007	5.36054e-001	10229400	10282100	37923700	102642			36.6	0.5	40.4	-456.773	595	-1.00474e+007	-1.02639e+007	-3.80312e+007	5.36054e-001	10047400	10263900	38031200	103099
596	-1.02253e+007	-1.02786e+007	-3.79132e+007	9.71304e-001	10225300	10278600	37913200	185878			37.4	0.5	40.7	-898.418	596	-1.00354e+007	-1.02604e+007	-3.80290e+007	9.71304e-001	10035400	10260400	38029000	186776
597	-1.01994e+007	-1.02540e+007	-3.78389e+007	1.03433e+000	10199400	10254000	37838900	197154			35.8	0.5	44.1	-1415.99	597	-1.01093e+007	-1.02686e+007	-3.79887e+007	1.03433e+000	10109300	10268600	37988700	198570
598	-1.01967e+007	-1.02532e+007	-3.78379e+007	1.13169e+000	10196700	10253200	37837900	215697			36.8	0.5	44	-1569.76	598	-1.00832e+007	-1.02631e+007	-3.79922e+007	1.13169e+000	10083200	10263100	37992200	217267
599	-1.02047e+007	-1.02596e+007	-3.78562e+007	9.53341e-001	10204700	10259600	37856200	181884			36.2	0.5	43.3	-1207.67	599	-1.00852e+007	-1.02653e+007	-3.79989e+007	9.53341e-001	10085200	10265300	37998900	183092
600	-1.02911e+007	-1.03769e+007	-3.78128e+007	9.71826e-001	10291100	10376900	37812800	185195			87.3	0.5	34.9	10163.2	600	-1.00092e+007	-1.02995e+007	-3.67380e+007	9.71826e-001	10009200	10299500	36738000	175032
601	-1.02850e+007	-1.03773e+007	-3.77875e+007	9.22034e-001	10285000	10377300	37787500	175479			86.8	0.5	35.4	10053.6	601	-9.99305e+006	-1.03077e+007	-3.66639e+007	9.22034e-001	9993050	10307700	36663900	165425
602	-1.02802e+007	-1.03647e+007	-3.77807e+007	7.90551e-001	10280200	10364700	37780700	150391			87.5	0.5	35.9	8316.71	602	-9.99182e+006	-1.02654e+007	-3.67012e+007	7.90551e-001	9991820	10265400	36701200	142074
603	-9.98851e+006	-1.00447e+007	-3.69083e+007	1.12908e+000	9988510	10044700	36908300	204844			33.4	0.5	79	-1752.11	603	-1.02096e+007	-1.08987e+007	-3.69577e+007	1.12908e+000	10209600	10898700	36957700	206596
604	-9.99763e+006	-1.00586e+007	-3.69317e+007	1.17273e+000	9997630	10058600	36931700	213044			34	0.5	78.2	-1925.76	604	-1.02265e+007	-1.09394e+007	-3.69864e+007	1.17273e+000	10226500	10939400	36986400	214970
605	-9.99617e+006	-1.00537e+007	-3.69306e+007	1.13148e+000	9996170	10053700	36930600	205532			33	0.5	78.1	-1629.03	605	-1.02151e+007	-1.09118e+007	-3.69675e+007	1.13148e+000	10215100	10911800	36967500	207161
606	-1.02462e+007	-1.02954e+007	-3.79611e+007	9.20224e-001	10246200	10295400	37961100	176558			118	0.5	38.9	-732.744	606	-1.01401e+007	-1.02922e+007	-3.80543e+007	9.20224e-001	10140100	10292200	38054300	177291
607	-1.02394e+007	-1.02890e+007	-3.79417e+007	9.19949e-001	10239400	10289000	37941700	176323			118	0.5	39.6	-827.971	607	-1.01390e+007	-1.02897e+007	-3.80448e+007	9.19949e-001	10139000	10289700	38044800	177151
608	-1.02386e+007	-1.02880e+007	-3.79384e+007	7.79273e-001	10238600	10288000	37938400	149334			118	0.5	39.7	-702.191	608	-1.01541e+007	-1.02921e+007	-3.80398e+007	7.79273e-001	10154100	10292100	38039800	150036
609	-1.01420e+007	-1.01473e+007	-3.74599e+007	1.37324e+000	10142000	10147300	37459900	256588			30	0.5	58.5	-1608.22	609	-1.02763e+007	-1.06068e+007	-3.75224e+007	1.37324e+000	10276300	10606800	37522400	258196
610	-1.01446e+007	-1.01551e+007	-3.74893e+007	1.57265e+000	10144600	10155100	37489300	294301			29.6	0.5	57.4	-1796.96	610	-1.02745e+007	-1.05677e+007	-3.75543e+007	1.57265e+000	10274500	10567700	37554300	296098
611	-1.01752e+007	-1.01992e+007	-3.76391e+007	6.41260e-001	10175200	10199200	37639100	120961			92.4	0.5	46	3388.79	611	-9.49143e+006	-9.91712e+006	-3.71698e+007	6.41260e-001	9491430	9917120	37169800	117572
612	-1.01912e+007	-1.02017e+007	-3.76331e+007	7.09083e-001	10191200	10201700	37633100	133726			91.9	0.5	45.4	4565.44	612	-9.56758e+006	-9.90346e+006	-3.70379e+007	7.09083e-001	9567580	9903460	37037900	129160
613	-1.01754e+007	-1.01935e+007	-3.76156e+007	7.03597e-001	10175400	10193500	37615600	132558			91.8	0.5	46.3	4529.77	613	-9.47367e+006	-9.87808e+006	-3.70281e+007	7.03597e-001	9473670	9878080	37028100	128028
614	-1.00378e+007	-1.01314e+007	-3.70230e+007	1.46848e+000	10037800	10131400	37023000	268179			108	0.5	76.2	-5060.42	614	-1.03589e+007	-1.12359e+007	-3.72310e+007	1.46848e+000	10358900	11235900	37231000	273240
615	-1.00447e+007	-1.01374e+007	-3.70453e+007	1.08645e+000	10044700	10137400	37045300	198651			109	0.5	75.1	-3506.15	615	-1.03595e+007	-1.12385e+007	-3.72308e+007	1.08645e+000	10359500	11238500	37230800	202158
616	-1.00041e+007	-1.00540e+007	-3.69629e+007	1.18680e+000	10004100	10054000	36962900	215948			29.4	0.5	76.5	-984.518	616	-1.01947e+007	-1.08510e+007	-3.69447e+007	1.18680e+000	10194700	10851000	36944700	216933
617	-1.00107e+007	-1.00653e+007	-3.69782e+007	1.73876e+000	10010700	10065300	36978200	316659			30.5	0.5	76.1	-1727.65	617	-1.02124e+007	-1.08957e+007	-3.69722e+007	1.73876e+000	10212400	10895700	36972200	318387
618	-1.00159e+007	-1.00681e+007	-3.69970e+007	1.31527e+000	10015900	10068100	36997000	239775			29.8	0.5	75.3	-1127.58	618	-1.02091e+007	-1.08743e+007	-3.69802e+007	1.31527e+000	10209100	10874300	36980200	240903
619	-1.01182e+007	-1.01339e+007	-3.74289e+007	1.26740e+000	10118200	10133900	37428900	236396			44.1	0.5	62.9	-5825.33	619	-1.04118e+007	-1.08789e+007	-3.78041e+007	1.26740e+000	10411800	10878900	37804100	242221
620	-1.01089e+007	-1.01401e+007	-3.74636e+007	1.32923e+000	10108900	10140100	37463600	248362			44.8	0.5	61.8	-6383.76	620	-1.04100e+007	-1.08071e+007	-3.78683e+007	1.32923e+000	10410000	10807100	37868300	254746
621	-1.01137e+007	-1.01369e+007	-3.74459e+007	1.31571e+000	10113700	10136900	37445900	245617			43.7	0.5	62	-5693.83	621	-1.03947e+007	-1.08108e+007	-3.78022e+007	1.31571e+000	10394700	10810800	37802200	251311
622	-9.80286e+006	-9.81798e+006	-3.64532e+007	1.37720e+000	9802860	9817980	36453200	243531			27.4	0.5	96.4	-2066.46	622	-9.92377e+006	-1.01142e+007	-3.65743e+007	1.37720e+000	9923770	10114200	36574300	245597
623	-9.78848e+006	-9.80622e+006	-3.64196e+007	1.16732e+000	9788480	9806220	36419600	206029			27	0.5	97.5	-1750.8	623	-9.90471e+006	-1.00654e+007	-3.65451e+007	1.16732e+000	9904710	10065400	36545100	207780
624	-9.78948e+006	-9.80846e+006	-3.64277e+007	1.43399e+000	9789480	9808460	36427700	253207			27.9	0.5	97.4	-2278.06	624	-9.90949e+006	-1.00677e+007	-3.65624e+007	1.43399e+000	9909490	10067700	36562400	255485
625	-1.01136e+007	-1.01285e+007	-3.73360e+007	1.43288e+000	10113600	10128500	37336000	265990			27.4	0.5	62.7	-1055.11	625	-1.02563e+007	-1.07096e+007	-3.73380e+007	1.43288e+000	10256300	10709600	37338000	267045
626	-1.01172e+007	-1.01307e+007	-3.73483e+007	1.49863e+000	10117200	10130700	37348300	278377			28.5	0.5	62.4	-1302.44	626	-1.02635e+007	-1.07129e+007	-3.73639e+007	1.49863e+000	10263500	10712900	37363900	279680
627	-9.66509e+006	-9.78719e+006	-3.58440e+007	5.46233e-001	9665090	9787190	35844000	93466.6			66	0.5	104	8420.22	627	-9.20113e+006	-9.56595e+006	-3.41691e+007	5.46233e-001	9201130	9565950	34169100	85046.4
628	-9.66048e+006	-9.79716e+006	-3.58152e+007	5.29736e-001	9660480	9797160	35815200	90508.3			66.7	0.5	104	8361.45	628	-9.19651e+006	-9.62566e+006	-3.40905e+007	5.29736e-001	9196510	9625660	34090500	82146.8
629	-9.66448e+006	-9.80065e+006	-3.58281e+007	4.95052e-001	9664480	9800650	35828100	84643.5			66.5	0.5	103	7953.17	629	-9.18430e+006	-9.58889e+006	-3.40774e+007	4.95052e-001	9184300	9588890	34077400	76690.3
630	-9.65519e+006	-9.80223e+006	-3.65365e+007	1.92856e+000	9655190	9802230	36536500	342239			52.7	0.5	96.2	-14641.7	630	-9.52906e+006	-9.96852e+006	-3.73423e+007	1.92856e+000	9529060	9968520	37342300	356881
631	-1.01128e+007	-1.01280e+007	-3.73331e+007	1.39019e+000	10112800	10128000	37333100	258025			26.3	0.5	62.7	-850.495	631	-1.02501e+007	-1.06987e+007	-3.73236e+007	1.39019e+000	10250100	10698700	37323600	258876
632	-1.01622e+007	-1.01765e+007	-3.75592e+007	8.17499e-001	10162200	10176500	37559200	153556			124	0.5	54.5	-615.265	632	-1.02729e+007	-1.05234e+007	-3.75919e+007	8.17499e-001	10272900	10523400	37591900	154171
633	-1.01592e+007	-1.01714e+007	-3.75411e+007	8.09834e-001	10159200	10171400	37541100	151971			124	0.5	55.2	-643.674	633	-1.02742e+007	-1.05457e+007	-3.75749e+007	8.09834e-001	10274200	10545700	37574900	152615
634	-1.01590e+007	-1.01703e+007	-3.75369e+007	7.31446e-001	10159000	10170300	37536900	137231			125	0.5	55.3	-523.794	634	-1.02708e+007	-1.05439e+007	-3.75628e+007	7.31446e-001	10270800	10543900	37562800	137755
635	-1.00075e+007	-1.01579e+007	-3.76378e+007	1.22313e+000	10007500	10157900	37637800	230471			52.3	0.5	56.1	-9790.64	635	-1.00967e+007	-1.03759e+007	-3.84395e+007	1.22313e+000	10096700	10375900	38439500	240261
636	-1.00084e+007	-1.01564e+007	-3.76309e+007	1.15152e+000	10008400	10156400	37630900	216901			51.8	0.5	57	-9341.71	636	-1.02257e+007	-1.04049e+007	-3.84292e+007	1.15152e+000	10225700	10404900	38429200	226243
637	-9.98870e+006	-1.01514e+007	-3.76301e+007	1.46167e+000	9988700	10151400	37630100	275278			53.1	0.5	56.6	-13041.6	637	-1.01452e+007	-1.04066e+007	-3.85165e+007	1.46167e+000	10145200	10406600	38516500	288319
638	-9.68577e+006	-9.74580e+006	-3.59699e+007	8.70193e-001	9685770	9745800	35969900	149878			63.8	0.5	102	12022.2	638	-9.21860e+006	-9.29787e+006	-3.45086e+007	8.70193e-001	9218600	9297870	34508600	137856
639	-9.52359e+006	-9.55361e+006	-3.56520e+007	1.78487e+000	9523590	9553610	35652000	301725			125	0.5	125	-1179.61	639	-9.34875e+006	-9.53308e+006	-3.57430e+007	1.78487e+000	9348750	9533080	35743000	302905
640	-9.51719e+006	-9.54566e+006	-3.56259e+007	1.75668e+000	9517190	9545660	35625900	296525			126	0.5	126	-1208.66	640	-9.33853e+006	-9.52504e+006	-3.57203e+007	1.75668e+000	9338530	9525040	35720300	297733
641	-9.52453e+006	-9.55263e+006	-3.56471e+007	1.06203e+000	9524530	9552630	35647100	179485			127	0.5	125	-810.46	641	-9.35108e+006	-9.53512e+006	-3.57490e+007	1.06203e+000	9351080	9535120	35749000	180295
642	-9.52955e+006	-9.55892e+006	-3.56678e+007	1.08026e+000	9529550	9558920	35667800	182778			126	0.5	125	-817.377	642	-9.35840e+006	-9.54174e+006	-3.57687e+007	1.08026e+000	9358400	9541740	35768700	183596
643	-9.53000e+006	-9.53869e+006	-3.55846e+007	8.43692e-001	9530000	9538690	35584600	142104			104	0.5	125	2084.62	643	-9.37720e+006	-9.43974e+006	-3.53331e+007	8.43692e-001	9377200	9439740	35333100	140019
644	-9.52468e+006	-9.53117e+006	-3.55592e+007	7.00579e-001	9524680	9531170	35559200	117831			104	0.5	126	1867.08	644	-9.38045e+006	-9.42886e+006	-3.52853e+007	7.00579e-001	9380450	9428860	35285300	115964
645	-9.52323e+006	-9.53229e+006	-3.55653e+007	7.87316e-001	9523230	9532290	35565300	132463			105	0.5	126	1911.3	645	-9.37278e+006	-9.43501e+006	-3.53181e+007	7.87316e-001	9372780	9435010	35318100	130551
646	-1.01170e+007	-1.01773e+007	-3.73009e+007	6.58530e-001	10117000	10177300	37300900	122059			46.9	0.5	68.4	-3968.07	646	-1.05093e+007	-1.13132e+007	-3.77684e+007	6.58530e-001	10509300	11313200	37768400	126027
647	-1.01203e+007	-1.01663e+007	-3.73253e+007	7.58399e-001	10120300	10166300	37325300	140739			46.7	0.5	67.5	-4482.68	647	-1.05000e+007	-1.12553e+007	-3.77881e+007	7.58399e-001	10500000	11255300	37788100	145221
648	-1.01148e+007	-1.01724e+007	-3.72966e+007	7.84793e-001	10114800	10172400	37296600	145425			46.1	0.5	68.2	-4380.2	648	-1.04894e+007	-1.12770e+007	-3.77233e+007	7.84793e-001	10489400	11277000	37723300	149805
649	-9.68465e+006	-9.84766e+006	-3.58635e+007	2.34746e+000	9684650	9847660	35863500	402262			82.7	0.5	97.9	44518.3	649	-9.07950e+006	-9.42668e+006	-3.38113e+007	2.34746e+000	9079500	9426680	33811300	357744
650	-9.68782e+006	-9.83034e+006	-3.58938e+007	2.14391e+000	9687820	9830340	35893800	367943			83	0.5	96.8	42424.1	650	-9.03568e+006	-9.29543e+006	-3.37634e+007	2.14391e+000	9035680	9295430	33763400	325519
651	-9.66945e+006	-9.92428e+006	-3.57248e+007	1.85857e+000	9669450	9924280	35724800	316263			81.1	0.5	96.7	41631.9	651	-8.98306e+006	-9.58858e+006	-3.32552e+007	1.85857e+000	8983060	9588580	33255200	274631
652	-9.66132e+006	-9.92449e+006	-3.56913e+007	1.74115e+000	9661320	9924490	35691300	295744			80.7	0.5	97.6	38953.6	652	-8.98659e+006	-9.64340e+006	-3.32148e+007	1.74115e+000	8986590	9643400	33214800	256791
653	-9.49585e+006	-9.49869e+006	-3.54409e+007	8.73667e-001	9495850	9498690	35440900	145969			49.4	0.5	130	3133.12	653	-9.38293e+006	-9.42099e+006	-3.50571e+007	8.73667e-001	9382930	9420990	35057100	142835
654	-9.50388e+006	-9.50575e+006	-3.54666e+007	1.13485e+000	9503880	9505750	35466600	189882			49.4	0.5	129	4026.43	654	-9.39000e+006	-9.41853e+006	-3.50884e+007	1.13485e+000	9390000	9418530	35088400	185856
655	-9.50022e+006	-9.50051e+006	-3.54570e+007	1.16777e+000	9500220	9500510	35457000	195281			48.5	0.5	130	3871.38	655	-9.39168e+006	-9.40900e+006	-3.51048e+007	1.16777e+000	9391680	9409000	35104800	191410
656	-1.00604e+007	-1.04546e+007	-3.67924e+007	1.04209e+000	10060400	10454600	36792400	188427			76.8	0.5	51.1	27165.2	656	-9.34206e+006	-1.03629e+007	-3.39481e+007	1.04209e+000	9342060	10362900	33948100	161262
657	-1.00650e+007	-1.04299e+007	-3.68356e+007	1.29423e+000	10065000	10429900	36835600	234509			78	0.5	51.2	32855.5	657	-9.35709e+006	-1.02922e+007	-3.40802e+007	1.29423e+000	9357090	10292200	34080200	201654
658	-1.00721e+007	-1.04360e+007	-3.68589e+007	1.44593e+000	10072100	10436000	36858900	262329			77.1	0.5	50.4	36507.4	658	-9.37507e+006	-1.03297e+007	-3.41163e+007	1.44593e+000	9375070	10329700	34116300	225821
659	-9.86837e+006	-9.87994e+006	-3.65821e+007	8.38643e-001	9868370	9879940	36582100	149392			132	0.5	90.7	-418.918	659	-9.97028e+006	-1.02953e+007	-3.65833e+007	8.38643e-001	9970280	10295300	36583300	149811
660	-9.87766e+006	-9.89196e+006	-3.66081e+007	8.84399e-001	9877660	9891960	36608100	157772			132	0.5	89.8	-396.533	660	-9.98279e+006	-1.03287e+007	-3.66010e+007	8.84399e-001	9982790	10328700	36601000	158169
661	-9.87294e+006	-9.88575e+006	-3.65950e+007	1.18879e+000	9872940	9885750	36595000	211918			131	0.5	90.3	-611.472	661	-9.97805e+006	-1.03143e+007	-3.65960e+007	1.18879e+000	9978050	10314300	36596000	212530
662	-9.45412e+006	-9.47967e+006	-3.54193e+007	1.37536e+000	9454120	9479670	35419300	229452			130	0.5	134	-977.737	662	-9.25201e+006	-9.45464e+006	-3.55191e+007	1.37536e+000	9252010	9454640	35519100	230430
663	-9.45142e+006	-9.48155e+006	-3.54297e+007	9.22885e-001	9451420	9481550	35429700	154051			24.1	0.5	133	-536.704	663	-9.26970e+006	-9.45751e+006	-3.55132e+007	9.22885e-001	9269700	9457510	35513200	154587
664	-1.04304e+007	-1.04671e+007	-3.84786e+007	8.71507e-001	10430400	10467100	38478600	171864			121	0.5	17.9	791.057	664	-1.02229e+007	-1.03999e+007	-3.84117e+007	8.71507e-001	10222900	10399900	38411700	171073
665	-1.04289e+007	-1.04643e+007	-3.84688e+007	1.30415e+000	10428900	10464300	38468800	257053			120	0.5	18.2	1301.61	665	-1.02214e+007	-1.03949e+007	-3.83928e+007	1.30415e+000	10221400	10394900	38392800	255751
666	-9.94496e+006	-1.01626e+007	-3.77194e+007	1.19139e+000	9944960	10162600	37719400	225358			57.8	0.5	65.6	-19723.4	666	-1.08084e+007	-1.10577e+007	-3.92460e+007	1.19139e+000	10808400	11057700	39246000	245081
667	-9.94680e+006	-1.01573e+007	-3.76962e+007	1.16617e+000	9946800	10157300	37696200	220325			57.2	0.5	64.9	-18246.6	667	-1.07617e+007	-1.09669e+007	-3.91460e+007	1.16617e+000	10761700	10966900	39146000	238571
668	-1.00213e+007	-1.01697e+007	-3.76724e+007	1.09821e+000	10021300	10169700	37672400	207320			57.1	0.5	66.3	-17024.3	668	-1.08113e+007	-1.12345e+007	-3.90812e+007	1.09821e+000	10811300	11234500	39081200	224344
669	-9.67299e+006	-9.80367e+006	-3.58599e+007	2.27543e+000	9672990	9803670	35859900	389730			81.9	0.5	91.8	56780.5	669	-8.81466e+006	-8.99185e+006	-3.31637e+007	2.27543e+000	8814660	8991850	33163700	332949
670	-9.66546e+006	-9.81455e+006	-3.58182e+007	2.12535e+000	9665460	9814550	35818200	363229			81.6	0.5	90.8	59897.3	670	-8.71314e+006	-9.00071e+006	-3.27400e+007	2.12535e+000	8713140	9000710	32740000	303331
671	-9.62076e+006	-1.00297e+007	-3.54204e+007	2.04871e+000	9620760	10029700	35420400	343140			79.7	0.5	91.2	63898.3	671	-8.64852e+006	-9.58603e+006	-3.18905e+007	2.04871e+000	8648520	9586030	31890500	279242
672	-9.63752e+006	-1.00129e+007	-3.55056e+007	2.23219e+000	9637520	10012900	35505600	375569			79.9	0.5	92.2	65467	672	-8.72909e+006	-9.59986e+006	-3.22060e+007	2.23219e+000	8729090	9599860	32206000	310102
673	-9.43647e+006	-9.46781e+006	-3.53885e+007	8.71487e-001	9436470	9467810	35388500	145128			16.5	0.5	135	-909.945	673	-9.25013e+006	-9.45507e+006	-3.55228e+007	8.71487e-001	9250130	9455070	35522800	146038
674	-9.42799e+006	-9.45895e+006	-3.53608e+007	8.42304e-001	9427990	9458950	35360800	140047			16.4	0.5	136	-873.545	674	-9.23807e+006	-9.44528e+006	-3.54948e+007	8.42304e-001	9238070	9445280	35494800	140921
675	-9.42706e+006	-9.45832e+006	-3.53591e+007	8.69806e-001	9427060	9458320	35359100	144605			17.2	0.5	136	-864.518	675	-9.23726e+006	-9.44352e+006	-3.54884e+007	8.69806e-001	9237260	9443520	35488400	145470
676	-9.43665e+006	-9.46795e+006	-3.53889e+007	9.38419e-001	9436650	9467950	35388900	156278			17.4	0.5	135	-939.487	676	-9.25059e+006	-9.45415e+006	-3.55185e+007	9.38419e-001	9250590	9454150	35518500	157217
677	-9.46684e+006	-9.49329e+006	-3.54622e+007	8.89456e-001	9466840	9493290	35462200	148751			136	0.5	132	-898.026	677	-9.27212e+006	-9.47776e+006	-3.55935e+007	8.89456e-001	9272120	9477760	35593500	149649
678	-9.47361e+006	-9.50019e+006	-3.54837e+007	8.47317e-001	9473610	9500190	35483700	141877			136	0.5	131	-881.15	678	-9.28279e+006	-9.48630e+006	-3.56178e+007	8.47317e-001	9282790	9486300	35617800	142758
679	-9.47132e+006	-9.49800e+006	-3.54770e+007	9.18666e-001	9471320	9498000	35477000	153765			135	0.5	132	-909.835	679	-9.27913e+006	-9.48251e+006	-3.56059e+007	9.18666e-001	9279130	9482510	35605900	154675
680	-1.14777e+007	-1.20306e+007	-4.10086e+007	8.39904e-001	11477700	12030600	41008600	189286			68.5	0.5	76.3	-49181.3	680	-1.31674e+007	-1.40115e+007	-4.59334e+007	8.39904e-001	13167400	14011500	45933400	238467
681	-1.17212e+007	-1.18028e+007	-4.26468e+007	8.89629e-001	11721200	11802800	42646800	215855			69.3	0.5	76.5	-62847.7	681	-1.29725e+007	-1.36868e+007	-4.84632e+007	8.89629e-001	12972500	13686800	48463200	278703
682	-1.19562e+007	-1.30226e+007	-4.19723e+007	9.75203e-001	11956200	13022600	41972300	231409			69	0.5	75.6	-71267.5	682	-1.38283e+007	-1.46240e+007	-4.80220e+007	9.75203e-001	13828300	14624000	48022000	302677
683	-1.02005e+007	-1.02945e+007	-3.75250e+007	1.67417e+000	10200500	10294500	37525000	314174			93.4	0.5	70.3	-25792.2	683	-1.09431e+007	-1.20094e+007	-3.88450e+007	1.67417e+000	10943100	12009400	38845000	339966
684	-1.01827e+007	-1.02676e+007	-3.74792e+007	1.31704e+000	10182700	10267600	37479200	246527			94.4	0.5	70	-18295.9	684	-1.08718e+007	-1.19000e+007	-3.86629e+007	1.31704e+000	10871800	11900000	38662900	264823
685	-1.04498e+007	-1.05362e+007	-3.83021e+007	1.85555e+000	10449800	10536200	38302100	362903			69.9	0.5	17.3	18158.2	685	-1.02307e+007	-1.06578e+007	-3.72850e+007	1.85555e+000	10230700	10657800	37285000	344744
686	-1.04519e+007	-1.05398e+007	-3.83070e+007	2.04889e+000	10451900	10539800	38307000	400824			71.7	0.5	17	20302.7	686	-1.02319e+007	-1.06719e+007	-3.72758e+007	2.04889e+000	10231900	10671900	37275800	380521
687	-1.00997e+007	-1.01276e+007	-3.72800e+007	1.16645e+000	10099700	10127600	37280000	215899			32.8	0.5	65.3	-1611.39	687	-1.02869e+007	-1.08421e+007	-3.73304e+007	1.16645e+000	10286900	10842100	37330400	217511
688	-1.00960e+007	-1.01278e+007	-3.72646e+007	1.00096e+000	10096000	10127800	37264600	185120			33.4	0.5	66	-1474.96	688	-1.02914e+007	-1.08703e+007	-3.73206e+007	1.00096e+000	10291400	10870300	37320600	186595
689	-1.01022e+007	-1.01316e+007	-3.72861e+007	1.22082e+000	10102200	10131600	37286100	226040			34.3	0.5	65.4	-2024.96	689	-1.03004e+007	-1.08653e+007	-3.73625e+007	1.22082e+000	10300400	10865300	37362500	228065
690	-1.01081e+007	-1.01325e+007	-3.73092e+007	1.48071e+000	10108100	10132500	37309200	274492			33.8	0.5	64.5	-2338.41	690	-1.02988e+007	-1.08403e+007	-3.73810e+007	1.48071e+000	10298800	10840300	37381000	276831
691	-1.00989e+007	-1.01253e+007	-3.72789e+007	1.24422e+000	10098900	10125300	37278900	230277			31.3	0.5	65.1	-1419.34	691	-1.02746e+007	-1.08145e+007	-3.73079e+007	1.24422e+000	10274600	10814500	37307900	231697
692	-1.01039e+007	-1.01266e+007	-3.72980e+007	9.73774e-001	10103900	10126600	37298000	180405			32.2	0.5	64.6	-1255.23	692	-1.02832e+007	-1.08151e+007	-3.73425e+007	9.73774e-001	10283200	10815100	37342500	181660
693	-9.59375e+006	-9.73041e+006	-3.56092e+007	1.65476e+000	9593750	9730410	35609200	279450			76.8	0.5	115	21411.2	693	-9.27844e+006	-9.89907e+006	-3.41519e+007	1.65476e+000	9278440	9899070	34151900	258039
694	-9.59349e+006	-9.72574e+006	-3.56129e+007	1.68533e+000	9593490	9725740	35612900	284661			78.1	0.5	115	21332.4	694	-9.28429e+006	-9.88602e+006	-3.41889e+007	1.68533e+000	9284290	9886020	34188900	263329
695	-1.01103e+007	-1.01297e+007	-3.73210e+007	1.06683e+000	10110300	10129700	37321000	197886			32.8	0.5	63.9	-1517.08	695	-1.02893e+007	-1.08006e+007	-3.73817e+007	1.06683e+000	10289300	10800600	37381700	199403
696	-1.01179e+007	-1.01321e+007	-3.73496e+007	1.54849e+000	10117900	10132100	37349600	287661			33.2	0.5	62.9	-2366.82	696	-1.02939e+007	-1.07762e+007	-3.74250e+007	1.54849e+000	10293900	10776200	37425000	290028
697	-9.64527e+006	-9.66874e+006	-3.60009e+007	1.17554e+000	9645270	9668740	36000900	202680			13.8	0.5	113	-1446.39	697	-9.66603e+006	-9.70545e+006	-3.61302e+007	1.17554e+000	9666030	9705450	36130200	204126
698	-9.63657e+006	-9.66076e+006	-3.59770e+007	1.33414e+000	9636570	9660760	35977000	229715			13.9	0.5	113	-1640.86	698	-9.64196e+006	-9.69417e+006	-3.61081e+007	1.33414e+000	9641960	9694170	36108100	231356
699	-1.04409e+007	-1.05306e+007	-3.82712e+007	1.69445e+000	10440900	10530600	38271200	330865			70.4	0.5	18.3	16861.9	699	-1.02185e+007	-1.06578e+007	-3.72353e+007	1.69445e+000	10218500	10657800	37235300	314003
700	-9.50436e+006	-9.51200e+006	-3.54623e+007	9.47620e-001	9504360	9512000	35462300	158524			100	0.5	129	3591.05	700	-9.38481e+006	-9.42875e+006	-3.50570e+007	9.47620e-001	9384810	9428750	35057000	154933
701	-9.50127e+006	-9.51188e+006	-3.54498e+007	9.14681e-001	9501270	9511880	35449800	152909			99.2	0.5	129	3685.5	701	-9.37766e+006	-9.43994e+006	-3.50166e+007	9.14681e-001	9377660	9439940	35016600	149223
702	-9.49699e+006	-9.50423e+006	-3.54400e+007	6.63818e-001	9496990	9504230	35440000	110906			100	0.5	130	2454.02	702	-9.38017e+006	-9.42226e+006	-3.50445e+007	6.63818e-001	9380170	9422260	35044500	108452
703	-9.79319e+006	-1.01121e+007	-3.76652e+007	1.09167e+000	9793190	10112100	37665200	205739			90.3	0.5	60.6	-20626.1	703	-1.02550e+007	-1.06748e+007	-3.95030e+007	1.09167e+000	10255000	10674800	39503000	226365
704	-9.83188e+006	-1.01228e+007	-3.76700e+007	1.47982e+000	9831880	10122800	37670000	279021			91.2	0.5	60.5	-26480.2	704	-1.03131e+007	-1.06657e+007	-3.94076e+007	1.47982e+000	10313100	10665700	39407600	305501
705	-9.63757e+006	-9.70530e+006	-3.61580e+007	2.83029e+000	9637570	9705300	36158000	492115			102	0.5	106	-2789.95	705	-9.24194e+006	-9.64461e+006	-3.63056e+007	2.83029e+000	9241940	9644610	36305600	494905
706	-9.64335e+006	-9.71519e+006	-3.61926e+007	2.88482e+000	9643350	9715190	36192600	502550			103	0.5	106	-4473.66	706	-9.28612e+006	-9.67754e+006	-3.63960e+007	2.88482e+000	9286120	9677540	36396000	507023
707	-9.63463e+006	-9.69943e+006	-3.61369e+007	3.08325e+000	9634630	9699430	36136900	535479			104	0.5	107	-3299.32	707	-9.28636e+006	-9.65134e+006	-3.62887e+007	3.08325e+000	9286360	9651340	36288700	538779
708	-9.59280e+006	-9.71829e+006	-3.56175e+007	1.53510e+000	9592800	9718290	35617500	259339			79.4	0.5	115	18924.4	708	-9.29012e+006	-9.86579e+006	-3.42329e+007	1.53510e+000	9290120	9865790	34232900	240415
709	-1.01314e+007	-1.01330e+007	-3.74121e+007	1.49861e+000	10131400	10133000	37412100	279300			35.6	0.5	61.1	-3026.33	709	-1.03107e+007	-1.07248e+007	-3.75451e+007	1.49861e+000	10310700	10724800	37545100	282327
710	-1.01249e+007	-1.01321e+007	-3.73783e+007	1.89342e+000	10124900	10132100	37378300	352264			35	0.5	62.2	-3537.42	710	-1.03082e+007	-1.07698e+007	-3.74897e+007	1.89342e+000	10308200	10769800	37489700	355801
711	-1.01260e+007	-1.01320e+007	-3.73831e+007	1.93709e+000	10126000	10132000	37383100	360478			33.6	0.5	61.8	-3120.81	711	-1.02957e+007	-1.07362e+007	-3.74725e+007	1.93709e+000	10295700	10736200	37472500	363599
712	-1.03517e+007	-1.03760e+007	-3.81851e+007	1.68498e+000	10351700	10376000	38185100	327217			108	0.5	27.8	3254.73	712	-1.01205e+007	-1.02782e+007	-3.80164e+007	1.68498e+000	10120500	10278200	38016400	323962
713	-9.50562e+006	-9.53286e+006	-3.55852e+007	1.69922e+000	9505620	9532860	35585200	286167			127	0.5	128	-1166.29	713	-9.32235e+006	-9.51122e+006	-3.56800e+007	1.69922e+000	9322350	9511220	35680000	287333
714	-9.51307e+006	-9.54103e+006	-3.56111e+007	1.51864e+000	9513070	9541030	35611100	256130			127	0.5	127	-1139.1	714	-9.33470e+006	-9.52211e+006	-3.57122e+007	1.51864e+000	9334700	9522110	35712200	257269
715	-9.51055e+006	-9.53811e+006	-3.56017e+007	1.47628e+000	9510550	9538110	35601700	248853			129	0.5	127	-1209.26	715	-9.33290e+006	-9.52118e+006	-3.57102e+007	1.47628e+000	9332900	9521180	35710200	250063
716	-9.51936e+006	-9.54696e+006	-3.56291e+007	1.37104e+000	9519360	9546960	35629100	231473			129	0.5	126	-1187.48	716	-9.34732e+006	-9.53249e+006	-3.57420e+007	1.37104e+000	9347320	9532490	35742000	232660
717	-1.04426e+007	-1.04872e+007	-3.85486e+007	9.35263e-001	10442600	10487200	38548600	185103			132	0.5	16	165.517	717	-1.02370e+007	-1.04384e+007	-3.85548e+007	9.35263e-001	10237000	10438400	38554800	184938
718	-9.62592e+006	-9.65102e+006	-3.59478e+007	1.37962e+000	9625920	9651020	35947800	237155			14	0.5	115	-1716.1	718	-9.61562e+006	-9.68141e+006	-3.60823e+007	1.37962e+000	9615620	9681410	36082300	238871
719	-1.01411e+007	-1.03528e+007	-3.72239e+007	2.23765e+000	10141100	10352800	37223900	413558			96.1	0.5	75.5	-25710.8	719	-1.07752e+007	-1.20046e+007	-3.81637e+007	2.23765e+000	10775200	12004600	38163700	439269
720	-1.01370e+007	-1.03240e+007	-3.72360e+007	1.95482e+000	10137000	10324000	37236000	361445			97.5	0.5	73.8	-19957.1	720	-1.07272e+007	-1.19158e+007	-3.80560e+007	1.95482e+000	10727200	11915800	38056000	381402
721	-1.01523e+007	-1.03444e+007	-3.72781e+007	2.32289e+000	10152300	10344400	37278100	430501			96.7	0.5	73.2	-25871.9	721	-1.07747e+007	-1.19827e+007	-3.81836e+007	2.32289e+000	10774700	11982700	38183600	456373
722	-1.01798e+007	-1.02412e+007	-3.78059e+007	1.10682e+000	10179800	10241200	37805900	210589			111	0.5	45.4	-2247.09	722	-1.00786e+007	-1.02698e+007	-3.80242e+007	1.10682e+000	10078600	10269800	38024200	212836
723	-1.01726e+007	-1.02350e+007	-3.77878e+007	1.18905e+000	10172600	10235000	37787800	226013			111	0.5	46.2	-2582.78	723	-1.00890e+007	-1.02710e+007	-3.80186e+007	1.18905e+000	10089000	10271000	38018600	228596
724	-1.01623e+007	-1.02288e+007	-3.77730e+007	1.38755e+000	10162300	10228800	37773000	263527			109	0.5	47	-3518.72	724	-1.00633e+007	-1.02706e+007	-3.80425e+007	1.38755e+000	10063300	10270600	38042500	267045
725	-1.01696e+007	-1.02352e+007	-3.77915e+007	1.30375e+000	10169600	10235200	37791500	247858			109	0.5	46.1	-3039.66	725	-1.00427e+007	-1.02657e+007	-3.80433e+007	1.30375e+000	10042700	10265700	38043300	250898
726	-9.63605e+006	-9.68597e+006	-3.60805e+007	3.44380e+000	9636050	9685970	36080500	596285			114	0.5	110	-4561.62	726	-9.46989e+006	-9.68444e+006	-3.62404e+007	3.44380e+000	9469890	9684440	36240400	600847
727	-9.64038e+006	-9.69233e+006	-3.61022e+007	2.77554e+000	9640380	9692330	36102200	481154			113	0.5	109	-3976.48	727	-9.46502e+006	-9.69158e+006	-3.62745e+007	2.77554e+000	9465020	9691580	36274500	485130
728	-9.65830e+006	-9.71007e+006	-3.61568e+007	2.63426e+000	9658300	9710070	36156800	458059			114	0.5	107	-4434.54	728	-9.52876e+006	-9.72578e+006	-3.63505e+007	2.63426e+000	9528760	9725780	36350500	462494
729	-9.65897e+006	-9.71355e+006	-3.61703e+007	2.41997e+000	9658970	9713550	36170300	421105			113	0.5	107	-4270.8	729	-9.51436e+006	-9.72806e+006	-3.63742e+007	2.41997e+000	9514360	9728060	36374200	425376
730	-9.64207e+006	-9.69032e+006	-3.60923e+007	1.66229e+000	9642070	9690320	36092300	288016			96.3	0.5	107	3251.75	730	-9.17772e+006	-9.53779e+006	-3.59333e+007	1.66229e+000	9177720	9537790	35933300	284764
731	-9.64872e+006	-9.69024e+006	-3.60853e+007	1.70795e+000	9648720	9690240	36085300	295827			94.8	0.5	106	5363.32	731	-9.17520e+006	-9.50459e+006	-3.58001e+007	1.70795e+000	9175200	9504590	35800100	290464
732	-9.64983e+006	-9.68024e+006	-3.60433e+007	1.73891e+000	9649830	9680240	36043300	300509			94.5	0.5	107	6531.44	732	-9.23075e+006	-9.49020e+006	-3.56857e+007	1.73891e+000	9230750	9490200	35685700	293978
733	-9.65993e+006	-9.67986e+006	-3.60317e+007	2.00139e+000	9659930	9679860	36031700	345675			93	0.5	107	10226.9	733	-9.25192e+006	-9.45637e+006	-3.55263e+007	2.00139e+000	9251920	9456370	35526300	335448
734	-9.62595e+006	-9.63892e+006	-3.58324e+007	1.35620e+000	9625950	9638920	35832400	231693			57	0.5	113	7995.73	734	-9.42567e+006	-9.43772e+006	-3.52150e+007	1.35620e+000	9425670	9437720	35215000	223697
735	-9.63410e+006	-9.64445e+006	-3.58601e+007	1.73396e+000	9634100	9644450	35860100	296686			57.2	0.5	112	10430.7	735	-9.41351e+006	-9.42426e+006	-3.52335e+007	1.73396e+000	9413510	9424260	35233500	286255
736	-9.63051e+006	-9.65632e+006	-3.58336e+007	1.87606e+000	9630510	9656320	35833600	320562			58.9	0.5	112	13520.5	736	-9.40287e+006	-9.49163e+006	-3.50679e+007	1.87606e+000	9402870	9491630	35067900	307042
737	-9.63736e+006	-9.66085e+006	-3.58571e+007	1.11010e+000	9637360	9660850	35857100	189930			58.9	0.5	111	8183.24	737	-9.39863e+006	-9.46472e+006	-3.50775e+007	1.11010e+000	9398630	9464720	35077500	181747
738	-9.66741e+006	-1.00686e+007	-3.55721e+007	1.01870e+000	9667410	10068600	35572100	172088			76	0.5	98.5	23486.5	738	-9.04360e+006	-1.01389e+007	-3.29523e+007	1.01870e+000	9043600	10138900	32952300	148602
739	-9.65177e+006	-9.99916e+006	-3.55776e+007	1.36446e+000	9651770	9999160	35577600	230452			78.4	0.5	98.2	32227.2	739	-8.98082e+006	-9.91860e+006	-3.29160e+007	1.36446e+000	8980820	9918600	32916000	198225
740	-9.64402e+006	-9.98843e+006	-3.55567e+007	1.69827e+000	9644020	9988430	35556700	286483			77.8	0.5	98.9	40014.1	740	-8.97897e+006	-9.93034e+006	-3.28968e+007	1.69827e+000	8978970	9930340	32896800	246469
741	-9.52148e+006	-9.54951e+006	-3.56374e+007	1.36086e+000	9521480	9549510	35637400	229861			128	0.5	126	-1109.61	741	-9.34856e+006	-9.53350e+006	-3.57449e+007	1.36086e+000	9348560	9533500	35744900	230971
742	-9.43448e+006	-9.45852e+006	-3.53525e+007	1.20778e+000	9434480	9458520	35352500	200730			128	0.5	136	-628.268	742	-9.22756e+006	-9.42740e+006	-3.54322e+007	1.20778e+000	9227560	9427400	35432200	201358
743	-9.43661e+006	-9.46131e+006	-3.53618e+007	1.45049e+000	9436610	9461310	35361800	241195			129	0.5	136	-867.071	743	-9.22993e+006	-9.43229e+006	-3.54499e+007	1.45049e+000	9229930	9432290	35449900	242062
744	-1.01220e+007	-1.01334e+007	-3.73654e+007	1.69849e+000	10122000	10133400	37365400	315788			29.7	0.5	61.9	-1733.44	744	-1.02707e+007	-1.07088e+007	-3.73976e+007	1.69849e+000	10270700	10708800	37397600	317522
745	-1.01592e+007	-1.01929e+007	-3.76290e+007	1.70144e+000	10159200	10192900	37629000	320743			32.2	0.5	52.5	-2536.3	745	-1.02814e+007	-1.03969e+007	-3.77530e+007	1.70144e+000	10281400	10396900	37753000	323279
746	-1.01528e+007	-1.01835e+007	-3.75972e+007	1.63141e+000	10152800	10183500	37597200	307024			32.7	0.5	53.7	-2540.81	746	-1.02829e+007	-1.04335e+007	-3.77228e+007	1.63141e+000	10282900	10433500	37722800	309565
747	-1.02957e+007	-1.03641e+007	-3.78443e+007	1.63279e+000	10295700	10364100	37844300	311629			89.1	0.5	34.6	15266.5	747	-1.00344e+007	-1.02491e+007	-3.68916e+007	1.63279e+000	10034400	10249100	36891600	296363
748	-1.02941e+007	-1.03723e+007	-3.78299e+007	1.36305e+000	10294100	10372300	37829900	259969			88.1	0.5	34.6	13564.6	748	-1.00228e+007	-1.02828e+007	-3.68104e+007	1.36305e+000	10022800	10282800	36810400	246404
749	-9.64296e+006	-9.70535e+006	-3.61528e+007	1.68877e+000	9642960	9705350	36152800	293561			41	0.5	107	-3430.12	749	-9.43858e+006	-9.71372e+006	-3.63914e+007	1.68877e+000	9438580	9713720	36391400	296991
750	-9.63665e+006	-9.69919e+006	-3.61340e+007	1.72736e+000	9636650	9699190	36134000	299954			42.1	0.5	108	-3272.16	750	-9.40213e+006	-9.69746e+006	-3.63614e+007	1.72736e+000	9402130	9697460	36361400	303226
751	-9.55308e+006	-9.58088e+006	-3.57340e+007	1.31701e+000	9553080	9580880	35734000	223675			131	0.5	122	-1365.92	751	-9.41170e+006	-9.57753e+006	-3.58617e+007	1.31701e+000	9411700	9577530	35861700	225041
752	-9.54590e+006	-9.57303e+006	-3.57091e+007	1.02439e+000	9545900	9573030	35709100	173734			131	0.5	123	-1055.84	752	-9.39708e+006	-9.56790e+006	-3.58370e+007	1.02439e+000	9397080	9567900	35837000	174790
753	-1.00441e+007	-1.00807e+007	-3.70995e+007	1.30734e+000	10044100	10080700	37099500	239634			127	0.5	71.1	-169.895	753	-1.01918e+007	-1.07589e+007	-3.70249e+007	1.30734e+000	10191800	10758900	37024900	239804
754	-1.00463e+007	-1.00838e+007	-3.71054e+007	1.25213e+000	10046300	10083800	37105400	229589			126	0.5	70.9	-253.594	754	-1.01986e+007	-1.07753e+007	-3.70365e+007	1.25213e+000	10198600	10775300	37036500	229843
755	-1.03655e+007	-1.04039e+007	-3.82853e+007	1.33895e+000	10365500	10403900	38285300	261370			29.6	0.5	25.6	817.215	755	-1.01568e+007	-1.03437e+007	-3.82480e+007	1.33895e+000	10156800	10343700	38248000	260552
756	-1.03542e+007	-1.03937e+007	-3.82548e+007	1.37170e+000	10354200	10393700	38254800	267330			29.5	0.5	26.9	672.125	756	-1.01497e+007	-1.03374e+007	-3.82291e+007	1.37170e+000	10149700	10337400	38229100	266658
757	-1.02827e+007	-1.03275e+007	-3.80559e+007	2.05508e+000	10282700	10327500	38055900	396301			28.1	0.5	35.1	-626.625	757	-1.01478e+007	-1.03059e+007	-3.81025e+007	2.05508e+000	10147800	10305900	38102500	396928
758	-1.02809e+007	-1.03261e+007	-3.80517e+007	2.00994e+000	10280900	10326100	38051700	387509			29.3	0.5	35.2	-612.226	758	-1.01370e+007	-1.03025e+007	-3.80993e+007	2.00994e+000	10137000	10302500	38099300	388121
759	-9.57969e+006	-9.61573e+006	-3.58498e+007	2.71479e+000	9579690	9615730	35849800	464060			119	0.5	118	-2007.6	759	-9.41092e+006	-9.59852e+006	-3.59482e+007	2.71479e+000	9410920	9598520	35948200	466067
760	-9.59152e+006	-9.62935e+006	-3.58936e+007	2.44062e+000	9591520	9629350	35893600	418218			120	0.5	116	-2181.05	760	-9.43575e+006	-9.61896e+006	-3.60070e+007	2.44062e+000	9435750	9618960	36007000	420399
761	-9.65972e+006	-9.72339e+006	-3.62098e+007	1.39798e+000	9659720	9723390	36209800	243785			40.4	0.5	106	-3314.73	761	-9.50671e+006	-9.75171e+006	-3.64785e+007	1.39798e+000	9506710	9751710	36478500	247100
762	-9.66520e+006	-9.72691e+006	-3.62187e+007	9.84165e-001	9665200	9726910	36218700	171710			39.4	0.5	105	-2341.52	762	-9.54454e+006	-9.76248e+006	-3.64847e+007	9.84165e-001	9544540	9762480	36484700	174052
763	-1.00811e+007	-1.01381e+007	-3.71932e+007	1.38041e+000	10081100	10138100	37193200	254363			65	0.5	53.6	29564	763	-9.26518e+006	-9.33191e+006	-3.50044e+007	1.38041e+000	9265180	9331910	35004400	224799
764	-1.00616e+007	-1.00886e+007	-3.73006e+007	1.91934e+000	10061600	10088600	37300600	355489			63.6	0.5	54.3	36351.5	764	-8.88473e+006	-9.34033e+006	-3.54192e+007	1.91934e+000	8884730	9340330	35419200	319138
765	-9.68091e+006	-9.86008e+006	-3.58358e+007	6.51726e-001	9680910	9860080	35835800	111522			67.5	0.5	99	12498.4	765	-9.08724e+006	-9.52286e+006	-3.37467e+007	6.51726e-001	9087240	9522860	33746700	99023.6
766	-9.94133e+006	-1.01448e+007	-3.76506e+007	1.79766e+000	9941330	10144800	37650600	338821			55.4	0.5	61.4	-23224.3	766	-1.05337e+007	-1.05918e+007	-3.88850e+007	1.79766e+000	10533700	10591800	38885000	362045
767	-9.89701e+006	-1.01325e+007	-3.76444e+007	1.20844e+000	9897010	10132500	37644400	227634			92.8	0.5	59.1	-18262.6	767	-1.02235e+007	-1.05750e+007	-3.91266e+007	1.20844e+000	10223500	10575000	39126600	245897
768	-9.89589e+006	-1.01366e+007	-3.76625e+007	1.66255e+000	9895890	10136600	37662500	313467			93.4	0.5	60.4	-24350.2	768	-1.04420e+007	-1.06155e+007	-3.90734e+007	1.66255e+000	10442000	10615500	39073400	337817
769	-9.91573e+006	-1.01374e+007	-3.76459e+007	1.47876e+000	9915730	10137400	37645900	278606			94	0.5	59.4	-19957.7	769	-1.03395e+007	-1.05620e+007	-3.89575e+007	1.47876e+000	10339500	10562000	38957500	298564
770	-9.91967e+006	-1.01350e+007	-3.76320e+007	1.43454e+000	9919670	10135000	37632000	270086			93.4	0.5	58	-19808.4	770	-1.01187e+007	-1.05183e+007	-3.89997e+007	1.43454e+000	10118700	10518300	38999700	289895
771	-9.88152e+006	-1.01256e+007	-3.76316e+007	8.94141e-001	9881520	10125600	37631600	168303			91.8	0.5	58.7	-14956	771	-1.00964e+007	-1.05827e+007	-3.92849e+007	8.94141e-001	10096400	10582700	39284900	183259
772	-9.89921e+006	-1.01282e+007	-3.76248e+007	8.45758e-001	9899210	10128200	37624800	159156			92.3	0.5	58.1	-13081.7	772	-1.00377e+007	-1.05384e+007	-3.91627e+007	8.45758e-001	10037700	10538400	39162700	172238
773	-9.86569e+006	-1.01336e+007	-3.76802e+007	1.71104e+000	9865690	10133600	37680200	322850			92.5	0.5	61.3	-27452.2	773	-1.05262e+007	-1.06708e+007	-3.92153e+007	1.71104e+000	10526200	10670800	39215300	350302
774	-9.66688e+006	-9.77198e+006	-3.64012e+007	1.44861e+000	9666880	9771980	36401200	255234			49	0.5	99.7	-6773.34	774	-9.42325e+006	-9.83912e+006	-3.69192e+007	1.44861e+000	9423250	9839120	36919200	262007
775	-9.66244e+006	-9.75959e+006	-3.63550e+007	1.56324e+000	9662440	9759590	36355000	274742			48.4	0.5	101	-6428.39	775	-9.37251e+006	-9.80231e+006	-3.68195e+007	1.56324e+000	9372510	9802310	36819500	281171
776	-9.65564e+006	-9.75372e+006	-3.63378e+007	1.68101e+000	9655640	9753720	36337800	295156			49.5	0.5	101	-6838.96	776	-9.28895e+006	-9.77845e+006	-3.68056e+007	1.68101e+000	9288950	9778450	36805600	301995
777	-9.66036e+006	-9.76730e+006	-3.63886e+007	1.45031e+000	9660360	9767300	36388600	255351			50	0.5	99.9	-6917.8	777	-9.34617e+006	-9.82135e+006	-3.69237e+007	1.45031e+000	9346170	9821350	36923700	262268
778	-9.67992e+006	-9.79046e+006	-3.64637e+007	1.39561e+000	9679920	9790460	36463700	246738			48.6	0.5	98.1	-7169.73	778	-9.56521e+006	-9.89741e+006	-3.70155e+007	1.39561e+000	9565210	9897410	37015500	253908
779	-9.67134e+006	-9.78572e+006	-3.64529e+007	1.43532e+000	9671340	9785720	36452900	253599			49.5	0.5	98.4	-7603.44	779	-9.49919e+006	-9.88418e+006	-3.70275e+007	1.43532e+000	9499190	9884180	37027500	261203
780	-9.96040e+006	-9.98954e+006	-3.68486e+007	1.71656e+000	9960400	9989540	36848600	310341			43.5	0.5	84.1	-7847.09	780	-1.02714e+007	-1.09026e+007	-3.72066e+007	1.71656e+000	10271400	10902600	37206600	318188
781	-9.95901e+006	-9.99197e+006	-3.68405e+007	1.75074e+000	9959010	9991970	36840500	316390			42.4	0.5	84	-7251.59	781	-1.02562e+007	-1.08912e+007	-3.71557e+007	1.75074e+000	10256200	10891200	37155700	323642
782	-9.93973e+006	-9.95347e+006	-3.68002e+007	1.75546e+000	9939730	9953470	36800200	316492			42.3	0.5	85.7	-7218.66	782	-1.02179e+007	-1.07647e+007	-3.71258e+007	1.75546e+000	10217900	10764700	37125800	323711
783	-9.94088e+006	-9.94935e+006	-3.68090e+007	1.76813e+000	9940880	9949350	36809000	318917			43.3	0.5	85.8	-7996.3	783	-1.02318e+007	-1.07715e+007	-3.71759e+007	1.76813e+000	10231800	10771500	37175900	326913
784	-9.98160e+006	-1.00290e+007	-3.68958e+007	1.79472e+000	9981600	10029000	36895800	325362			44.8	0.5	82.7	-9197.65	784	-1.03281e+007	-1.10457e+007	-3.72951e+007	1.79472e+000	10328100	11045700	37295100	334559
785	-9.96238e+006	-9.98722e+006	-3.68590e+007	1.79330e+000	9962380	9987220	36859000	324389			44.6	0.5	84.2	-9055.81	785	-1.02891e+007	-1.09169e+007	-3.72644e+007	1.79330e+000	10289100	10916900	37264400	333444
786	-9.70825e+006	-9.78021e+006	-3.63935e+007	1.27482e+000	9708250	9780210	36393500	224577			41.8	0.5	99.8	-4350.46	786	-9.70955e+006	-9.86859e+006	-3.67534e+007	1.27482e+000	9709550	9868590	36753400	228928
787	-9.69259e+006	-9.76589e+006	-3.63506e+007	1.31046e+000	9692590	9765890	36350600	230304			42.1	0.5	101	-4250.35	787	-9.62742e+006	-9.83556e+006	-3.67005e+007	1.31046e+000	9627420	9835560	36700500	234554
788	-9.69199e+006	-9.76926e+006	-3.63650e+007	1.37025e+000	9691990	9769260	36365000	240996			43	0.5	101	-4726.8	788	-9.61496e+006	-9.84160e+006	-3.67377e+007	1.37025e+000	9614960	9841600	36737700	245723
789	-9.70469e+006	-9.78105e+006	-3.64005e+007	9.60612e-001	9704690	9781050	36400500	169285			42.6	0.5	99.6	-3393.72	789	-9.68840e+006	-9.86868e+006	-3.67749e+007	9.60612e-001	9688400	9868680	36774900	172679
790	-9.72917e+006	-9.79452e+006	-3.64310e+007	1.46166e+000	9729170	9794520	36431000	258042			40.7	0.5	98.6	-4895.16	790	-9.81753e+006	-9.90005e+006	-3.67740e+007	1.46166e+000	9817530	9900050	36774000	262937
791	-9.72618e+006	-9.79594e+006	-3.64398e+007	1.36660e+000	9726180	9795940	36439800	241369			41.6	0.5	98.4	-4845.59	791	-9.80186e+006	-9.90376e+006	-3.68048e+007	1.36660e+000	9801860	9903760	36804800	246215
792	-1.01758e+007	-1.02355e+007	-3.77869e+007	1.36241e+000	10175800	10235500	37786900	258958			112	0.5	46.2	-2788.39	792	-1.01271e+007	-1.02760e+007	-3.80010e+007	1.36241e+000	10127100	10276000	38001000	261747
793	-1.01848e+007	-1.02434e+007	-3.78101e+007	1.27687e+000	10184800	10243400	37810100	243003			112	0.5	45.2	-2393.55	793	-1.01082e+007	-1.02735e+007	-3.80098e+007	1.27687e+000	10108200	10273500	38009800	245396
794	-1.00697e+007	-1.01502e+007	-3.75440e+007	2.03595e+000	10069700	10150200	37544000	381909			90	0.5	80.6	-39972.2	794	-1.09701e+007	-1.16529e+007	-3.93119e+007	2.03595e+000	10970100	11652900	39311900	421882
795	-1.00729e+007	-1.01249e+007	-3.74376e+007	2.05874e+000	10072900	10124900	37437600	384064			91.1	0.5	80.8	-36768.3	795	-1.08873e+007	-1.15813e+007	-3.90450e+007	2.05874e+000	10887300	11581300	39045000	420833
796	-1.00513e+007	-1.01773e+007	-3.76732e+007	2.04201e+000	10051300	10177300	37673200	385575			88.9	0.5	80.4	-44169.8	796	-1.10592e+007	-1.17069e+007	-3.96218e+007	2.04201e+000	11059200	11706900	39621800	429745
797	-9.76026e+006	-1.00798e+007	-3.75660e+007	1.43326e+000	9760260	10079800	37566000	268679			60.9	0.5	82.5	-30480.9	797	-1.09066e+007	-1.11786e+007	-3.95264e+007	1.43326e+000	10906600	11178600	39526400	299160
798	-9.58856e+006	-1.00403e+007	-3.75761e+007	1.68090e+000	9588560	10040300	37576100	314973			61.8	0.5	83.3	-37799.1	798	-1.08175e+007	-1.08567e+007	-3.96837e+007	1.68090e+000	10817500	10856700	39683700	352772
799	-1.02577e+007	-1.03021e+007	-3.79770e+007	1.22104e+000	10257700	10302100	37977000	234481			107	0.5	36.9	110.211	799	-9.96612e+006	-1.02367e+007	-3.80011e+007	1.22104e+000	9966120	10236700	38001100	234371
800	-1.02693e+007	-1.03100e+007	-3.79974e+007	1.41488e+000	10269300	10310000	37997400	272008			107	0.5	35.9	614.902	800	-9.97707e+006	-1.02358e+007	-3.79867e+007	1.41488e+000	9977070	10235800	37986700	271393
801	-9.61486e+006	-9.66754e+006	-3.60264e+007	1.68713e+000	9614860	9667540	36026400	291231			40.1	0.5	111	-2112.09	801	-9.39605e+006	-9.65266e+006	-3.61844e+007	1.68713e+000	9396050	9652660	36184400	293344
802	-9.61801e+006	-9.67017e+006	-3.60340e+007	1.83008e+000	9618010	9670170	36034000	316043			38.7	0.5	111	-2494.95	802	-9.42106e+006	-9.66298e+006	-3.62015e+007	1.83008e+000	9421060	9662980	36201500	318538
803	-9.56828e+006	-9.67749e+006	-3.55581e+007	7.12220e-001	9568280	9677490	35558100	119900			78.1	0.5	119	8051.6	803	-9.29950e+006	-9.85388e+006	-3.42832e+007	7.12220e-001	9299500	9853880	34283200	111849
804	-9.56290e+006	-9.66992e+006	-3.55437e+007	4.31004e-001	9562900	9669920	35543700	72497.5			77.7	0.5	119	4785.57	804	-9.30049e+006	-9.85067e+006	-3.42905e+007	4.31004e-001	9300490	9850670	34290500	67711.9
805	-9.56056e+006	-9.66486e+006	-3.55392e+007	6.02439e-001	9560560	9664860	35539200	101306			78.1	0.5	120	6583.03	805	-9.30216e+006	-9.84162e+006	-3.43063e+007	6.02439e-001	9302160	9841620	34306300	94722.6
806	-9.56493e+006	-9.66996e+006	-3.55519e+007	6.58212e-001	9564930	9669960	35551900	110765			78.7	0.5	119	7274.58	806	-9.30231e+006	-9.84272e+006	-3.43059e+007	6.58212e-001	9302310	9842720	34305900	103490
807	-9.47178e+006	-9.64288e+006	-3.60687e+007	1.59161e+000	9471780	9642880	36068700	275133			68.9	0.5	86.5	51729.4	807	-7.56827e+006	-8.32970e+006	-3.26053e+007	1.59161e+000	7568270	8329700	32605300	223403
808	-9.51922e+006	-9.58757e+006	-3.57952e+007	1.46232e+000	9519220	9587570	35795200	249131			69.6	0.5	86	56453.8	808	-7.70312e+006	-8.10776e+006	-3.15634e+007	1.46232e+000	7703120	8107760	31563400	192677
809	-9.50914e+006	-9.60668e+006	-3.53872e+007	1.41895e+000	9509140	9606680	35387200	236539			70.4	0.5	85.5	61768.1	809	-7.93417e+006	-8.10224e+006	-3.04548e+007	1.41895e+000	7934170	8102240	30454800	174771
810	-9.56951e+006	-9.67601e+006	-3.55646e+007	7.37168e-001	9569510	9676010	35564600	124143			79.2	0.5	119	8209.98	810	-9.30328e+006	-9.84226e+006	-3.43103e+007	7.37168e-001	9303280	9842260	34310300	115933
811	-9.57272e+006	-9.67867e+006	-3.55751e+007	7.52464e-001	9572720	9678670	35575100	126794			79.9	0.5	118	8365.79	811	-9.30458e+006	-9.83283e+006	-3.43250e+007	7.52464e-001	9304580	9832830	34325000	118428
812	-1.02032e+007	-1.02541e+007	-3.78351e+007	1.82137e+000	10203200	10254100	37835100	347112			33.5	0.5	44.2	-2211.6	812	-1.01524e+007	-1.02733e+007	-3.79647e+007	1.82137e+000	10152400	10273300	37964700	349324
813	-1.01940e+007	-1.02427e+007	-3.77978e+007	1.77626e+000	10194000	10242700	37797800	337847			33.2	0.5	45.8	-2389.1	813	-1.01925e+007	-1.02759e+007	-3.79351e+007	1.77626e+000	10192500	10275900	37935100	340237
814	-9.57665e+006	-9.57732e+006	-3.56925e+007	1.35262e+000	9576650	9577320	35692500	229239			98.4	0.5	120	5122.36	814	-9.41887e+006	-9.44159e+006	-3.52989e+007	1.35262e+000	9418870	9441590	35298900	224116
815	-9.58160e+006	-9.58569e+006	-3.57251e+007	1.42407e+000	9581600	9585690	35725100	241784			99	0.5	119	4888.4	815	-9.40344e+006	-9.45588e+006	-3.53728e+007	1.42407e+000	9403440	9455880	35372800	236895
816	-1.03210e+007	-1.04299e+007	-3.78818e+007	2.04688e+000	10321000	10429900	37881800	391576			83.6	0.5	31.2	23643.6	816	-1.00388e+007	-1.04817e+007	-3.66767e+007	2.04688e+000	10038800	10481700	36676700	367932
817	-1.03206e+007	-1.04179e+007	-3.78922e+007	2.42221e+000	10320600	10417900	37892200	463590			85.4	0.5	31.5	26212.1	817	-1.00492e+007	-1.04317e+007	-3.67695e+007	2.42221e+000	10049200	10431700	36769500	437378
818	-1.03340e+007	-1.04306e+007	-3.79343e+007	2.42314e+000	10334000	10430600	37934300	464806			85.1	0.5	30.1	25839	818	-1.00710e+007	-1.04632e+007	-3.68270e+007	2.42314e+000	10071000	10463200	36827000	438967
819	-1.03317e+007	-1.04384e+007	-3.79173e+007	2.04240e+000	10331700	10438400	37917300	391451			83.3	0.5	30.1	23237.5	819	-1.00567e+007	-1.05018e+007	-3.67301e+007	2.04240e+000	10056700	10501800	36730100	368213
820	-1.01981e+007	-1.02352e+007	-3.77632e+007	8.10388e-001	10198100	10235200	37763200	153866			123	0.5	46.8	-805.798	820	-1.02877e+007	-1.03265e+007	-3.78494e+007	8.10388e-001	10287700	10326500	37849400	154672
821	-1.02042e+007	-1.02421e+007	-3.77854e+007	8.08903e-001	10204200	10242100	37785400	153766			123	0.5	45.9	-764.632	821	-1.02892e+007	-1.03130e+007	-3.78689e+007	8.08903e-001	10289200	10313000	37868900	154531
822	-1.02105e+007	-1.02492e+007	-3.78079e+007	8.51264e-001	10210500	10249200	37807900	162012			124	0.5	45	-759.761	822	-1.02909e+007	-1.03008e+007	-3.78882e+007	8.51264e-001	10290900	10300800	37888200	162772
823	-9.86084e+006	-9.86491e+006	-3.65663e+007	1.65193e+000	9860840	9864910	36566300	293992			25.8	0.5	91.7	-1915.21	823	-9.98770e+006	-1.03171e+007	-3.66326e+007	1.65193e+000	9987700	10317100	36632600	295907
824	-9.85595e+006	-9.85682e+006	-3.65545e+007	1.81665e+000	9855950	9856820	36554500	323088			26.8	0.5	92.3	-2348.25	824	-9.98363e+006	-1.02965e+007	-3.66366e+007	1.81665e+000	9983630	10296500	36636600	325436
825	-1.02959e+007	-1.03385e+007	-3.80877e+007	1.93820e+000	10295900	10338500	38087700	374400			25.7	0.5	33.9	-493.708	825	-1.01681e+007	-1.03172e+007	-3.81284e+007	1.93820e+000	10168100	10317200	38128400	374894
826	-1.02971e+007	-1.03409e+007	-3.80961e+007	2.22283e+000	10297100	10340900	38096100	429569			26.9	0.5	33.5	-462.204	826	-1.01541e+007	-1.03151e+007	-3.81338e+007	2.22283e+000	10154100	10315100	38133800	430031
827	-1.13840e+007	-1.15469e+007	-4.19381e+007	1.41092e+000	11384000	11546900	41938100	330751			69	0.5	73.1	-77294.4	827	-1.31929e+007	-1.36125e+007	-4.64366e+007	1.41092e+000	13192900	13612500	46436600	408045
828	-1.22874e+007	-1.30401e+007	-4.33086e+007	1.56108e+000	12287400	13040100	43308600	393400			69.4	0.5	74.1	-143215	828	-1.43926e+007	-1.44317e+007	-5.06727e+007	1.56108e+000	14392600	14431700	50672700	536614
829	-9.68725e+006	-9.71953e+006	-3.61665e+007	1.34025e+000	9687250	9719530	36166500	233214			25.3	0.5	107	-2008.34	829	-9.74083e+006	-9.77018e+006	-3.63199e+007	1.34025e+000	9740830	9770180	36319900	235222
830	-9.67073e+006	-9.70387e+006	-3.61190e+007	1.54908e+000	9670730	9703870	36119000	268835			25.2	0.5	108	-2291.81	830	-9.69219e+006	-9.74712e+006	-3.62743e+007	1.54908e+000	9692190	9747120	36274300	271127
831	-9.67078e+006	-9.70505e+006	-3.61238e+007	1.73584e+000	9670780	9705050	36123800	301324			26.2	0.5	108	-2640.16	831	-9.68696e+006	-9.74824e+006	-3.62841e+007	1.73584e+000	9686960	9748240	36284100	303964
832	-9.68993e+006	-9.72275e+006	-3.61770e+007	1.69451e+000	9689930	9722750	36177000	295029			26.2	0.5	106	-2621.98	832	-9.74389e+006	-9.77475e+006	-3.63355e+007	1.69451e+000	9743890	9774750	36335500	297651
833	-9.70210e+006	-9.73078e+006	-3.61976e+007	1.25267e+000	9702100	9730780	36197600	218359			24.4	0.5	106	-1819.75	833	-9.78704e+006	-9.78731e+006	-3.63423e+007	1.25267e+000	9787040	9787310	36342300	220179
834	-9.70387e+006	-9.73408e+006	-3.62093e+007	1.10583e+000	9703870	9734080	36209300	192886			25.2	0.5	105	-1641.66	834	-9.79024e+006	-9.79140e+006	-3.63572e+007	1.10583e+000	9790240	9791400	36357200	194528
835	-1.03921e+007	-1.04760e+007	-3.81264e+007	1.60660e+000	10392100	10476000	38126400	311304			84.9	0.5	23.8	15641.2	835	-1.01615e+007	-1.05429e+007	-3.71172e+007	1.60660e+000	10161500	10542900	37117200	295663
836	-1.03826e+007	-1.04674e+007	-3.80961e+007	1.71575e+000	10382600	10467400	38096100	331923			85.1	0.5	24.9	16811.6	836	-1.01485e+007	-1.05262e+007	-3.70806e+007	1.71575e+000	10148500	10526200	37080600	315111
837	-1.03863e+007	-1.04211e+007	-3.81575e+007	1.95865e+000	10386300	10421100	38157500	379990			55	0.5	25.3	13007.4	837	-1.01992e+007	-1.03230e+007	-3.74912e+007	1.95865e+000	10199200	10323000	37491200	366983
838	-1.03832e+007	-1.04270e+007	-3.81390e+007	1.92459e+000	10383200	10427000	38139000	373045			56.8	0.5	25.5	14037.4	838	-1.01852e+007	-1.03551e+007	-3.74017e+007	1.92459e+000	10185200	10355100	37401700	359007
839	-1.03934e+007	-1.04371e+007	-3.81709e+007	1.97107e+000	10393400	10437100	38170900	382699			56.6	0.5	24.4	14237.1	839	-1.01990e+007	-1.03726e+007	-3.74406e+007	1.97107e+000	10199000	10372600	37440600	368462
840	-1.03966e+007	-1.04314e+007	-3.81895e+007	1.99456e+000	10396600	10431400	38189500	387613			54.8	0.5	24.2	13136.4	840	-1.02127e+007	-1.03408e+007	-3.75285e+007	1.99456e+000	10212700	10340800	37528500	374476
841	-1.00337e+007	-1.00670e+007	-3.70708e+007	1.04581e+000	10033700	10067000	37070800	191391			130	0.5	72.1	46.3882	841	-1.01709e+007	-1.07163e+007	-3.69821e+007	1.04581e+000	10170900	10716300	36982100	191345
842	-1.00261e+007	-1.00606e+007	-3.70462e+007	1.20279e+000	10026100	10060600	37046200	219827			129	0.5	73	26.1126	842	-1.01650e+007	-1.07154e+007	-3.69591e+007	1.20279e+000	10165000	10715400	36959100	219801
843	-9.48394e+006	-9.54273e+006	-3.53481e+007	1.45199e+000	9483940	9542730	35348100	241426			84.7	0.5	130	11144.5	843	-9.30325e+006	-9.66974e+006	-3.44827e+007	1.45199e+000	9303250	9669740	34482700	230281
844	-9.48253e+006	-9.54340e+006	-3.53417e+007	1.17006e+000	9482530	9543400	35341700	194481			83.8	0.5	131	9170.87	844	-9.29943e+006	-9.68021e+006	-3.44566e+007	1.17006e+000	9299430	9680210	34456600	185310
845	-9.48307e+006	-9.53857e+006	-3.53488e+007	1.28638e+000	9483070	9538570	35348800	213892			85.8	0.5	131	9582.38	845	-9.30585e+006	-9.65250e+006	-3.45105e+007	1.28638e+000	9305850	9652500	34510500	204309
846	-9.81145e+006	-9.81552e+006	-3.64346e+007	1.47317e+000	9811450	9815520	36434600	260257			19.8	0.5	96.4	-1370.52	846	-9.90980e+006	-1.01380e+007	-3.64934e+007	1.47317e+000	9909800	10138000	36493400	261627
847	-9.80489e+006	-9.81130e+006	-3.64239e+007	1.50871e+000	9804890	9811300	36423900	266372			20.7	0.5	96.9	-1519.54	847	-9.90488e+006	-1.01188e+007	-3.64925e+007	1.50871e+000	9904880	10118800	36492500	267892
848	-9.45058e+006	-9.47836e+006	-3.54175e+007	1.02320e+000	9450580	9478360	35417500	170680			30	0.5	133	5.93292	848	-9.27501e+006	-9.44005e+006	-3.54365e+007	1.02320e+000	9275010	9440050	35436500	170674
849	-9.45825e+006	-9.48654e+006	-3.54433e+007	1.33938e+000	9458250	9486540	35443300	223750			30.3	0.5	132	2.15335	849	-9.28232e+006	-9.44827e+006	-3.54628e+007	1.33938e+000	9282320	9448270	35462800	223748
850	-9.46048e+006	-9.48939e+006	-3.54527e+007	1.24412e+000	9460480	9489390	35452700	207947			29	0.5	132	-195.417	850	-9.28316e+006	-9.45503e+006	-3.54896e+007	1.24412e+000	9283160	9455030	35489600	208142
851	-9.45229e+006	-9.48073e+006	-3.54255e+007	1.16989e+000	9452290	9480730	35425500	195238			28.9	0.5	133	-143.284	851	-9.27446e+006	-9.44534e+006	-3.54587e+007	1.16989e+000	9274460	9445340	35458700	195381
852	-9.44284e+006	-9.47018e+006	-3.53918e+007	9.55470e-001	9442840	9470180	35391800	159149			30	0.5	134	43.2428	852	-9.26723e+006	-9.43081e+006	-3.54065e+007	9.55470e-001	9267230	9430810	35406500	159106
853	-9.45823e+006	-9.48976e+006	-3.54564e+007	1.45717e+000	9458230	9489760	35456400	243603			18.1	0.5	132	-1456.25	853	-9.28076e+006	-9.47772e+006	-3.55847e+007	1.45717e+000	9280760	9477720	35584700	245059
854	-9.45604e+006	-9.48689e+006	-3.54469e+007	9.47353e-001	9456040	9486890	35446900	158289			18.9	0.5	133	-896.803	854	-9.27592e+006	-9.47289e+006	-3.55698e+007	9.47353e-001	9275920	9472890	35569800	159186
855	-9.75419e+006	-9.80550e+006	-3.64509e+007	1.93094e+000	9754190	9805500	36450900	341304			38.3	0.5	97.6	-5779.99	855	-9.92243e+006	-9.93779e+006	-3.67452e+007	1.93094e+000	9922430	9937790	36745200	347084
856	-9.75135e+006	-9.80029e+006	-3.64325e+007	1.47981e+000	9751350	9800290	36432500	261303			37.3	0.5	98.3	-4131.13	856	-9.90687e+006	-9.91075e+006	-3.67086e+007	1.47981e+000	9906870	9910750	36708600	265434
857	-9.73318e+006	-9.78720e+006	-3.63971e+007	1.19443e+000	9733180	9787200	36397100	210488			37.8	0.5	99.4	-3373.01	857	-9.83712e+006	-9.88269e+006	-3.66834e+007	1.19443e+000	9837120	9882690	36683400	213861
858	-9.73231e+006	-9.78978e+006	-3.64085e+007	1.43381e+000	9732310	9789780	36408500	252826			38.7	0.5	99.1	-4273.97	858	-9.83381e+006	-9.88874e+006	-3.67115e+007	1.43381e+000	9833810	9888740	36711500	257100
859	-9.54608e+006	-9.57715e+006	-3.57257e+007	1.80617e+000	9546080	9577150	35725700	306600			124	0.5	122	-1256.64	859	-9.37696e+006	-9.55875e+006	-3.58197e+007	1.80617e+000	9376960	9558750	35819700	307856
860	-9.54680e+006	-9.57755e+006	-3.57267e+007	1.69105e+000	9546800	9577550	35726700	287075			125	0.5	122	-1314.37	860	-9.38292e+006	-9.56246e+006	-3.58289e+007	1.69105e+000	9382920	9562460	35828900	288389
861	-9.55738e+006	-9.58878e+006	-3.57620e+007	1.68653e+000	9557380	9588780	35762000	286878			125	0.5	121	-1423.95	861	-9.40113e+006	-9.57710e+006	-3.58705e+007	1.68653e+000	9401130	9577100	35870500	288302
862	-9.55667e+006	-9.58878e+006	-3.57627e+007	1.81369e+000	9556670	9588780	35762700	308518			124	0.5	121	-1404.77	862	-9.39487e+006	-9.57404e+006	-3.58643e+007	1.81369e+000	9394870	9574040	35864300	309923
863	-1.01593e+007	-1.02240e+007	-3.74269e+007	1.51689e+000	10159300	10224000	37426900	283088			96.5	0.5	69.2	-17146.9	863	-1.07600e+007	-1.17344e+007	-3.83718e+007	1.51689e+000	10760000	11734400	38371800	300235
864	-1.01506e+007	-1.02398e+007	-3.73757e+007	1.61267e+000	10150600	10239800	37375700	300194			97.5	0.5	69.7	-16652.9	864	-1.07259e+007	-1.17438e+007	-3.82228e+007	1.61267e+000	10725900	11743800	38222800	316847
865	-1.01486e+007	-1.01830e+007	-3.74244e+007	1.70131e+000	10148600	10183000	37424400	317383			97.7	0.5	68.1	-17149.5	865	-1.06953e+007	-1.15768e+007	-3.82649e+007	1.70131e+000	10695300	11576800	38264900	334532
866	-1.01562e+007	-1.01639e+007	-3.74746e+007	1.66035e+000	10156200	10163900	37474600	310513			96.7	0.5	67.7	-18544	866	-1.07316e+007	-1.15661e+007	-3.84237e+007	1.66035e+000	10731600	11566100	38423700	329057
867	-1.04516e+007	-1.04968e+007	-3.85790e+007	4.39079e-001	10451600	10496800	38579000	87038.8			134	0.5	14.9	56.071	867	-1.02428e+007	-1.04486e+007	-3.85905e+007	4.39079e-001	10242800	10448600	38590500	86982.7
868	-1.04560e+007	-1.05007e+007	-3.85905e+007	6.99521e-001	10456000	10500700	38590500	138750			133	0.5	14.4	118.35	868	-1.02443e+007	-1.04508e+007	-3.85982e+007	6.99521e-001	10244300	10450800	38598200	138632
869	-1.04501e+007	-1.04949e+007	-3.85726e+007	8.42303e-001	10450100	10494900	38572600	166915			132	0.5	15.1	154.314	869	-1.02409e+007	-1.04452e+007	-3.85786e+007	8.42303e-001	10240900	10445200	38578600	166760
870	-9.68333e+006	-9.89417e+006	-3.58116e+007	1.61104e+000	9683330	9894170	35811600	275380			68.4	0.5	98.2	32589.6	870	-9.06405e+006	-9.57748e+006	-3.35973e+007	1.61104e+000	9064050	9577480	33597300	242790
871	-1.02003e+007	-1.04195e+007	-3.73990e+007	4.48945e-001	10200300	10419500	37399000	83768.5			73	0.5	41.7	8215.87	871	-9.73551e+006	-1.04727e+007	-3.54463e+007	4.48945e-001	9735510	10472700	35446300	75552.6
872	-9.49445e+006	-9.50381e+006	-3.54300e+007	6.73282e-001	9494450	9503810	35430000	112425			99.8	0.5	130	2606.76	872	-9.37472e+006	-9.43042e+006	-3.50141e+007	6.73282e-001	9374720	9430420	35014100	109819
873	-1.01521e+007	-1.01939e+007	-3.76402e+007	1.50060e+000	10152100	10193900	37640200	283034			34.7	0.5	52.2	-2762.55	873	-1.02823e+007	-1.03486e+007	-3.78051e+007	1.50060e+000	10282300	10348600	37805100	285796
874	-1.01530e+007	-1.01892e+007	-3.76203e+007	1.96866e+000	10153000	10189200	37620300	370936			33.8	0.5	53	-3380.31	874	-1.02850e+007	-1.03982e+007	-3.77666e+007	1.96866e+000	10285000	10398200	37766600	374316
875	-1.01515e+007	-1.01751e+007	-3.75643e+007	3.43075e-001	10151500	10175100	37564300	64454.8			119	0.5	54.8	-505.388	875	-1.02904e+007	-1.05161e+007	-3.76707e+007	3.43075e-001	10290400	10516100	37670700	64960.1
876	-1.01541e+007	-1.01752e+007	-3.75618e+007	6.12302e-001	10154100	10175200	37561800	115022			119	0.5	54.8	-852.652	876	-1.02894e+007	-1.05235e+007	-3.76593e+007	6.12302e-001	10289400	10523500	37659300	115875
877	-1.01557e+007	-1.01797e+007	-3.75788e+007	5.02214e-001	10155700	10179700	37578800	94426.1			119	0.5	54.2	-718.801	877	-1.02898e+007	-1.05011e+007	-3.76833e+007	5.02214e-001	10289800	10501100	37683300	95144.9
878	-1.00895e+007	-1.01915e+007	-3.76932e+007	7.56480e-001	10089500	10191500	37693200	143020			99	0.5	50.1	-3851.89	878	-9.71434e+006	-1.02362e+007	-3.82508e+007	7.56480e-001	9714340	10236200	38250800	146872
879	-1.01013e+007	-1.01972e+007	-3.77046e+007	6.75582e-001	10101300	10197200	37704600	127809			99.1	0.5	49.3	-3088.8	879	-9.67580e+006	-1.02179e+007	-3.82149e+007	6.75582e-001	9675800	10217900	38214900	130898
880	-1.00932e+007	-1.01926e+007	-3.76938e+007	6.54312e-001	10093200	10192600	37693800	123710			98.4	0.5	49.7	-3244.64	880	-9.63871e+006	-1.02165e+007	-3.82460e+007	6.54312e-001	9638710	10216500	38246000	126955
881	-1.03238e+007	-1.03648e+007	-3.81672e+007	8.58251e-001	10323800	10364800	38167200	166489			31	0.5	30.3	212.839	881	-1.01274e+007	-1.03162e+007	-3.81649e+007	8.58251e-001	10127400	10316200	38164900	166276
882	-1.03336e+007	-1.03741e+007	-3.81953e+007	5.01799e-001	10333600	10374100	38195300	97487.5			31.4	0.5	29.2	201.048	882	-1.01276e+007	-1.03196e+007	-3.81787e+007	5.01799e-001	10127600	10319600	38178700	97286.5
883	-1.03280e+007	-1.03695e+007	-3.81823e+007	8.86811e-001	10328000	10369500	38182300	172166			30.6	0.5	29.7	244.284	883	-1.01319e+007	-1.03203e+007	-3.81772e+007	8.86811e-001	10131900	10320300	38177200	171922
884	-1.00046e+007	-1.01493e+007	-3.76057e+007	1.11158e+000	10004600	10149300	37605700	209100			93	0.5	53.7	-10240	884	-9.40358e+006	-1.02451e+007	-3.85981e+007	1.11158e+000	9403580	10245100	38598100	219340
885	-1.00259e+007	-1.01540e+007	-3.76033e+007	9.28096e-001	10025900	10154000	37603300	174585			93.2	0.5	52.7	-7224.9	885	-9.35714e+006	-1.01999e+007	-3.84599e+007	9.28096e-001	9357140	10199900	38459900	181810
886	-1.00258e+007	-1.01488e+007	-3.75821e+007	9.08234e-001	10025800	10148800	37582100	170661			92.3	0.5	52.8	-3828.12	886	-9.23457e+006	-1.00798e+007	-3.80916e+007	9.08234e-001	9234570	10079800	38091600	174489
887	-9.71078e+006	-9.74109e+006	-3.62310e+007	1.85891e+000	9710780	9741090	36231000	324636			25.9	0.5	105	-2862.23	887	-9.80230e+006	-9.80875e+006	-3.63833e+007	1.85891e+000	9802300	9808750	36383300	327498
888	-9.93405e+006	-1.01355e+007	-3.76199e+007	1.28076e+000	9934050	10135500	37619900	241002			92.7	0.5	57	-18130.6	888	-9.92528e+006	-1.04819e+007	-3.90441e+007	1.28076e+000	9925280	10481900	39044100	259133
889	-1.01004e+007	-1.01177e+007	-3.72927e+007	6.39246e-001	10100400	10117700	37292700	118390			129	0.5	64	-32.473	889	-1.02228e+007	-1.06851e+007	-3.72254e+007	6.39246e-001	10222800	10685100	37225400	118422
890	-1.01005e+007	-1.01170e+007	-3.72938e+007	6.33634e-001	10100500	10117000	37293800	117357			130	0.5	63.9	-11.3948	890	-1.02205e+007	-1.06771e+007	-3.72241e+007	6.33634e-001	10220500	10677100	37224100	117368
891	-1.01066e+007	-1.01218e+007	-3.73137e+007	7.52057e-001	10106600	10121800	37313700	139439			130	0.5	63.2	-32.1561	891	-1.02253e+007	-1.06730e+007	-3.72478e+007	7.52057e-001	10225300	10673000	37247800	139471
892	-9.87500e+006	-9.98243e+006	-3.70532e+007	1.80478e+000	9875000	9982430	37053200	329594			54.1	0.5	85	-21312.1	892	-1.04912e+007	-1.08633e+007	-3.81441e+007	1.80478e+000	10491200	10863300	38144100	350906
893	-9.87869e+006	-9.97322e+006	-3.70119e+007	1.43417e+000	9878690	9973220	37011900	261350			53.1	0.5	85.4	-15624	893	-1.04519e+007	-1.08311e+007	-3.80156e+007	1.43417e+000	10451900	10831100	38015600	276974
894	-9.45704e+006	-9.48771e+006	-3.54492e+007	7.20998e-001	9457040	9487710	35449200	120485			23.1	0.5	132	-493.816	894	-9.27609e+006	-9.46658e+006	-3.55438e+007	7.20998e-001	9276090	9466580	35543800	120978
895	-9.44997e+006	-9.48027e+006	-3.54259e+007	8.82456e-001	9449970	9480270	35425900	147270			23.1	0.5	133	-575.057	895	-9.26749e+006	-9.45792e+006	-3.55171e+007	8.82456e-001	9267490	9457920	35517100	147845
896	-1.04510e+007	-1.04965e+007	-3.85783e+007	7.36840e-001	10451000	10496500	38578300	146058			135	0.5	14.9	55.7795	896	-1.02431e+007	-1.04497e+007	-3.85949e+007	7.36840e-001	10243100	10449700	38594900	146003
897	-1.01036e+007	-1.01522e+007	-3.75186e+007	9.02906e-001	10103600	10152200	37518600	169181			52.8	0.5	65.8	-9591.76	897	-1.06494e+007	-1.11951e+007	-3.84590e+007	9.02906e-001	10649400	11195100	38459000	178773
898	-1.01195e+007	-1.01459e+007	-3.74767e+007	1.00472e+000	10119500	10145900	37476700	187868			52.1	0.5	66.2	-9816.58	898	-1.06268e+007	-1.12333e+007	-3.83283e+007	1.00472e+000	10626800	11233300	38328300	197685
899	-1.01398e+007	-1.01523e+007	-3.74826e+007	1.12045e+000	10139800	10152300	37482600	209598			52.7	0.5	66.9	-11779.5	899	-1.06643e+007	-1.13152e+007	-3.83997e+007	1.12045e+000	10664300	11315200	38399700	221378
900	-1.00735e+007	-1.01476e+007	-3.75299e+007	8.23168e-001	10073500	10147600	37529900	154303			52.6	0.5	64.8	-8426.04	900	-1.06159e+007	-1.10724e+007	-3.84447e+007	8.23168e-001	10615900	11072400	38444700	162729
901	-1.00388e+007	-1.01475e+007	-3.75641e+007	1.11937e+000	10038800	10147500	37564100	210155			53.4	0.5	64.2	-12229.2	901	-1.06239e+007	-1.09959e+007	-3.85539e+007	1.11937e+000	10623900	10995900	38553900	222384
902	-1.00008e+007	-1.01492e+007	-3.76087e+007	1.62703e+000	10000800	10149200	37608700	306103			53.9	0.5	63	-18704.3	902	-1.06042e+007	-1.07921e+007	-3.86771e+007	1.62703e+000	10604200	10792100	38677100	324807
903	-1.00460e+007	-1.01468e+007	-3.75538e+007	9.13253e-001	10046000	10146800	37553800	171373			52.6	0.5	63.8	-9240.72	903	-1.05890e+007	-1.09354e+007	-3.84717e+007	9.13253e-001	10589000	10935400	38471700	180614
904	-1.00953e+007	-1.01464e+007	-3.75028e+007	1.05510e+000	10095300	10146400	37502800	197527			51.8	0.5	65.1	-10036.9	904	-1.06003e+007	-1.11113e+007	-3.83423e+007	1.05510e+000	10600300	11111300	38342300	207564
905	-1.01441e+007	-1.01461e+007	-3.74434e+007	1.37685e+000	10144100	10146100	37443400	257048			51.2	0.5	66.6	-12542.7	905	-1.06163e+007	-1.12962e+007	-3.82227e+007	1.37685e+000	10616300	11296200	38222700	269591
906	-1.01499e+007	-1.01884e+007	-3.74243e+007	1.61935e+000	10149900	10188400	37424300	302101			52.4	0.5	68.2	-16405	906	-1.06780e+007	-1.14869e+007	-3.82842e+007	1.61935e+000	10678000	11486900	38284200	318506
907	-1.01425e+007	-1.01799e+007	-3.74025e+007	1.54559e+000	10142500	10179900	37402500	287999			51.3	0.5	68	-14249.2	907	-1.06362e+007	-1.14208e+007	-3.81792e+007	1.54559e+000	10636200	11420800	38179200	302248
908	-1.01306e+007	-1.01567e+007	-3.75097e+007	1.38833e+000	10130600	10156700	37509700	260060			53.6	0.5	66.9	-15795.9	908	-1.06957e+007	-1.13338e+007	-3.85096e+007	1.38833e+000	10695700	11333800	38509600	275856
909	-9.97141e+006	-1.01470e+007	-3.76292e+007	1.59382e+000	9971410	10147000	37629200	300121			54.2	0.5	61.5	-18587.5	909	-1.05716e+007	-1.06019e+007	-3.87342e+007	1.59382e+000	10571600	10601900	38734200	318709
910	-1.01460e+007	-1.02339e+007	-3.73627e+007	1.61271e+000	10146000	10233900	37362700	299987			52.2	0.5	69.7	-15963.6	910	-1.06868e+007	-1.16222e+007	-3.81849e+007	1.61271e+000	10686800	11622200	38184900	315951
911	-1.01571e+007	-1.01921e+007	-3.74499e+007	1.53604e+000	10157100	10192100	37449900	286947			53.4	0.5	68.5	-17034	911	-1.07171e+007	-1.15305e+007	-3.84002e+007	1.53604e+000	10717100	11530500	38400200	303981
912	-9.89735e+006	-1.01250e+007	-3.76134e+007	8.57789e-001	9897350	10125000	37613400	161323			91.6	0.5	57.7	-14446.4	912	-9.84217e+006	-1.05256e+007	-3.93061e+007	8.57789e-001	9842170	10525600	39306100	175769
913	-9.92801e+006	-1.01273e+007	-3.75924e+007	1.29231e+000	9928010	10127300	37592400	242821			91.6	0.5	56.6	-21912	913	-9.66960e+006	-1.04861e+007	-3.93169e+007	1.29231e+000	9669600	10486100	39316900	264733
914	-9.94423e+006	-1.01413e+007	-3.76333e+007	1.37774e+000	9944230	10141300	37633300	259447			94	0.5	57.1	-17471.9	914	-1.00419e+007	-1.04752e+007	-3.89003e+007	1.37774e+000	10041900	10475200	38900300	276919
915	-1.00212e+007	-1.01477e+007	-3.75824e+007	1.28416e+000	10021200	10147700	37582400	241296			52.9	0.5	62.7	-13312.8	915	-1.05735e+007	-1.08048e+007	-3.85390e+007	1.28416e+000	10573500	10804800	38539000	254609
916	-9.90479e+006	-1.01398e+007	-3.76665e+007	1.97367e+000	9904790	10139800	37666500	372223			56.5	0.5	61.3	-28000.3	916	-1.04457e+007	-1.06063e+007	-3.90324e+007	1.97367e+000	10445700	10606300	39032400	400224
917	-1.00658e+007	-1.01462e+007	-3.75317e+007	1.11714e+000	10065800	10146200	37531700	209418			51.7	0.5	63.9	-10492.8	917	-1.05726e+007	-1.09651e+007	-3.83752e+007	1.11714e+000	10572600	10965100	38375200	219911
918	-1.01085e+007	-1.01427e+007	-3.74748e+007	1.19111e+000	10108500	10142700	37474800	222684			50.9	0.5	65.3	-10458.6	918	-1.05800e+007	-1.11309e+007	-3.82395e+007	1.19111e+000	10580000	11130900	38239500	233142
919	-1.01415e+007	-1.02726e+007	-3.73058e+007	1.15829e+000	10141500	10272600	37305800	214875			51.7	0.5	71	-10977.5	919	-1.06887e+007	-1.17428e+007	-3.80717e+007	1.15829e+000	10688700	11742800	38071700	225853
920	-1.01431e+007	-1.02964e+007	-3.72883e+007	1.19711e+000	10143100	10296400	37288300	221909			52.2	0.5	71.9	-11892.6	920	-1.07087e+007	-1.18016e+007	-3.80946e+007	1.19711e+000	10708700	11801600	38094600	233801
921	-1.01320e+007	-1.02819e+007	-3.72576e+007	9.65213e-001	10132000	10281900	37257600	178619			51.3	0.5	72.1	-8837.49	921	-1.06726e+007	-1.17592e+007	-3.79899e+007	9.65213e-001	10672600	11759200	37989900	187457
922	-1.01393e+007	-1.02206e+007	-3.73487e+007	1.34894e+000	10139300	10220600	37348700	250719			51.2	0.5	69.4	-12201.1	922	-1.06489e+007	-1.15596e+007	-3.80923e+007	1.34894e+000	10648900	11559600	38092300	262920
923	-1.01330e+007	-1.02474e+007	-3.72963e+007	1.19759e+000	10133000	10247400	37296300	222020			50.9	0.5	70.7	-10447.5	923	-1.06455e+007	-1.16393e+007	-3.79987e+007	1.19759e+000	10645500	11639300	37998700	232467
924	-1.01370e+007	-1.01837e+007	-3.73762e+007	1.26200e+000	10137000	10183700	37376200	234841			50.3	0.5	68	-10553.4	924	-1.06055e+007	-1.14059e+007	-3.80688e+007	1.26200e+000	10605500	11405900	38068800	245394
925	-1.01383e+007	-1.01512e+007	-3.74142e+007	1.24567e+000	10138300	10151200	37414200	232213			50.2	0.5	66.8	-10307.1	925	-1.05851e+007	-1.12791e+007	-3.81122e+007	1.24567e+000	10585100	11279100	38112200	242520
926	-9.95769e+006	-1.01460e+007	-3.76392e+007	1.52685e+000	9957690	10146000	37639200	287636			54.5	0.5	60.1	-17777.1	926	-1.04324e+007	-1.05366e+007	-3.87608e+007	1.52685e+000	10432400	10536600	38760800	305414
927	-9.93743e+006	-1.01408e+007	-3.76379e+007	1.26236e+000	9937430	10140800	37637900	237766			94.6	0.5	58.2	-15733.1	927	-1.02281e+007	-1.05115e+007	-3.88622e+007	1.26236e+000	10228100	10511500	38862200	253500
928	-1.01571e+007	-1.02588e+007	-3.73833e+007	1.75962e+000	10157100	10258800	37383300	327717			53.2	0.5	70.1	-19104.9	928	-1.07358e+007	-1.17163e+007	-3.82908e+007	1.75962e+000	10735800	11716300	38290800	346822
929	-1.01522e+007	-1.03066e+007	-3.73154e+007	1.70884e+000	10152200	10306600	37315400	317236			53.1	0.5	71.7	-18363.7	929	-1.07458e+007	-1.18506e+007	-3.81973e+007	1.70884e+000	10745800	11850600	38197300	335600
930	-1.01330e+007	-1.03074e+007	-3.72362e+007	1.24378e+000	10133000	10307400	37236200	229952			52.1	0.5	73.3	-12165.3	930	-1.07012e+007	-1.18436e+007	-3.80222e+007	1.24378e+000	10701200	11843600	38022200	242117
931	-1.01459e+007	-1.03346e+007	-3.72618e+007	1.42469e+000	10145900	10334600	37261800	263797			53	0.5	73.3	-15293.9	931	-1.07496e+007	-1.19294e+007	-3.81341e+007	1.42469e+000	10749600	11929400	38134100	279091
932	-9.94335e+006	-1.01480e+007	-3.76614e+007	1.79948e+000	9943350	10148000	37661400	339358			56	0.5	63.1	-24790.9	932	-1.06545e+007	-1.07163e+007	-3.89586e+007	1.79948e+000	10654500	10716300	38958600	364149
933	-1.01125e+007	-1.01619e+007	-3.75489e+007	1.56052e+000	10112500	10161900	37548900	292877			54.5	0.5	66.7	-19250.6	933	-1.07268e+007	-1.13274e+007	-3.86430e+007	1.56052e+000	10726800	11327400	38643000	312128
934	-9.65192e+006	-9.74743e+006	-3.63158e+007	6.50632e-001	9651920	9747430	36315800	114102			61.9	0.5	95.9	7956.81	934	-8.54684e+006	-9.18175e+006	-3.51090e+007	6.50632e-001	8546840	9181750	35109000	106145
935	-9.63050e+006	-9.76118e+006	-3.63935e+007	8.44421e-001	9630500	9761180	36393500	148686			61.2	0.5	95.2	11542.9	935	-8.22482e+006	-9.09005e+006	-3.50563e+007	8.44421e-001	8224820	9090050	35056300	137143
936	-9.63303e+006	-9.76000e+006	-3.63861e+007	8.72789e-001	9633030	9760000	36386100	153623			60.6	0.5	95.8	14009	936	-8.13700e+006	-9.00441e+006	-3.47941e+007	8.72789e-001	8137000	9004410	34794100	139614
937	-9.65531e+006	-9.74703e+006	-3.63108e+007	8.69005e-001	9655310	9747030	36310800	152361			61.4	0.5	96.4	10152.8	937	-8.59710e+006	-9.20640e+006	-3.51595e+007	8.69005e-001	8597100	9206400	35159500	142208
938	-9.68198e+006	-9.81803e+006	-3.58823e+007	7.63237e-001	9681980	9818030	35882300	130896			66.5	0.5	99.1	14058.3	938	-9.08813e+006	-9.37729e+006	-3.38959e+007	7.63237e-001	9088130	9377290	33895900	116838
939	-9.61792e+006	-9.77288e+006	-3.64539e+007	7.53297e-001	9617920	9772880	36453900	133061			59.9	0.5	95.2	2622.8	939	-8.60400e+006	-9.46356e+006	-3.61834e+007	7.53297e-001	8604000	9463560	36183400	130438
940	-9.61127e+006	-9.77407e+006	-3.64654e+007	7.04487e-001	9611270	9774070	36465400	124511			60.5	0.5	94.6	10545.2	940	-8.20461e+006	-9.06835e+006	-3.49877e+007	7.04487e-001	8204610	9068350	34987700	113965
941	-9.67477e+006	-9.73446e+006	-3.62400e+007	8.02534e-001	9674770	9734460	36240000	140189			62.8	0.5	96.3	11406.1	941	-8.70290e+006	-9.14441e+006	-3.48004e+007	8.02534e-001	8702900	9144410	34800400	128783
942	-9.65839e+006	-9.74183e+006	-3.62865e+007	8.02880e-001	9658390	9741830	36286500	140586			62.6	0.5	95.5	11877.9	942	-8.57582e+006	-9.11188e+006	-3.47945e+007	8.02880e-001	8575820	9111880	34794500	128709
943	-9.63229e+006	-9.76065e+006	-3.63895e+007	9.72481e-001	9632290	9760650	36389500	171200			61.9	0.5	94.7	13706.6	943	-8.21355e+006	-9.07517e+006	-3.50067e+007	9.72481e-001	8213550	9075170	35006700	157494
944	-9.80396e+006	-9.94681e+006	-3.69787e+007	1.18766e+000	9803960	9946810	36978700	215953			53.7	0.5	86.7	-13377.6	944	-1.04022e+007	-1.06013e+007	-3.80426e+007	1.18766e+000	10402200	10601300	38042600	229331
945	-9.79394e+006	-9.95334e+006	-3.70154e+007	1.47221e+000	9793940	9953340	37015400	268195			54.5	0.5	86.4	-18008	945	-1.04395e+007	-1.06234e+007	-3.81726e+007	1.47221e+000	10439500	10623400	38172600	286203
946	-9.93339e+006	-1.01408e+007	-3.76421e+007	1.71119e+000	9933390	10140800	37642100	322367			94.8	0.5	60.3	-21772.7	946	-1.05160e+007	-1.05810e+007	-3.88586e+007	1.71119e+000	10516000	10581000	38858600	344139
947	-9.95143e+006	-1.01438e+007	-3.76364e+007	1.57946e+000	9951430	10143800	37636400	297493			95.4	0.5	58.9	-18553.6	947	-1.03587e+007	-1.05224e+007	-3.87763e+007	1.57946e+000	10358700	10522400	38776300	316047
948	-9.91777e+006	-1.01413e+007	-3.76599e+007	2.08623e+000	9917770	10141300	37659900	393346			94.1	0.5	61.7	-29012.7	948	-1.06475e+007	-1.06739e+007	-3.89725e+007	2.08623e+000	10647500	10673900	38972500	422359
949	-9.91564e+006	-1.01161e+007	-3.75591e+007	1.31766e+000	9915640	10116100	37559100	247139			90.4	0.5	56.7	-15754.7	949	-9.47758e+006	-1.03149e+007	-3.88092e+007	1.31766e+000	9477580	10314900	38809200	262894
950	-9.88385e+006	-1.01157e+007	-3.75891e+007	1.21036e+000	9883850	10115700	37589100	227326			90.7	0.5	57.8	-21437.7	950	-9.69308e+006	-1.05074e+007	-3.93808e+007	1.21036e+000	9693080	10507400	39380800	248764
951	-9.95405e+006	-1.01297e+007	-3.75761e+007	1.70671e+000	9954050	10129700	37576100	320463			91.5	0.5	55.5	-21153.4	951	-9.49820e+006	-1.03351e+007	-3.88712e+007	1.70671e+000	9498200	10335100	38871200	341616
952	-9.94986e+006	-1.01175e+007	-3.75303e+007	1.42540e+000	9949860	10117500	37530300	267000			90.2	0.5	55.6	-5559.11	952	-9.20583e+006	-1.00511e+007	-3.80029e+007	1.42540e+000	9205830	10051100	38002900	272559
953	-9.90625e+006	-1.01038e+007	-3.75180e+007	1.36116e+000	9906250	10103800	37518000	254739			89.3	0.5	57	-6552.79	953	-9.23355e+006	-1.00757e+007	-3.80759e+007	1.36116e+000	9233550	10075700	38075900	261292
954	-9.94846e+006	-1.01036e+007	-3.74747e+007	1.43658e+000	9948460	10103600	37474700	268316			88.9	0.5	55.9	7548.25	954	-8.88214e+006	-9.73579e+006	-3.70380e+007	1.43658e+000	8882140	9735790	37038000	260768
955	-9.98895e+006	-1.01401e+007	-3.75835e+007	1.30221e+000	9988950	10140100	37583500	244655			92.2	0.5	54.2	-13100.6	955	-9.42982e+006	-1.02659e+007	-3.86569e+007	1.30221e+000	9429820	10265900	38656900	257756
956	-1.00510e+007	-1.01588e+007	-3.75980e+007	1.03269e+000	10051000	10158800	37598000	194236			93	0.5	51.6	-3969.04	956	-9.22755e+006	-1.00736e+007	-3.80732e+007	1.03269e+000	9227550	10073600	38073200	198205
957	-9.96031e+006	-1.01460e+007	-3.76362e+007	1.31386e+000	9960310	10146000	37636200	247478			94.9	0.5	57	-15424.3	957	-1.00854e+007	-1.04630e+007	-3.88068e+007	1.31386e+000	10085400	10463000	38806800	262902
958	-9.97770e+006	-1.01489e+007	-3.76309e+007	1.75952e+000	9977700	10148900	37630900	331364			95	0.5	55.6	-19667	958	-9.95798e+006	-1.04206e+007	-3.87612e+007	1.75952e+000	9957980	10420600	38761200	351031
959	-1.00056e+007	-1.01566e+007	-3.76345e+007	1.97594e+000	10005600	10156600	37634500	372252			95.2	0.5	54.2	-20033.6	959	-9.81024e+006	-1.03645e+007	-3.86796e+007	1.97594e+000	9810240	10364500	38679600	392286
960	-9.95320e+006	-1.01395e+007	-3.76171e+007	2.94497e+000	9953200	10139500	37617100	554140			56.9	0.5	56.1	-43233.8	960	-9.78468e+006	-1.04634e+007	-3.91091e+007	2.94497e+000	9784680	10463400	39109100	597374
961	-9.95922e+006	-1.01446e+007	-3.76320e+007	2.57347e+000	9959220	10144600	37632000	484628			55.3	0.5	56.8	-28935.5	961	-1.00201e+007	-1.04356e+007	-3.87603e+007	2.57347e+000	10020100	10435600	38760300	513564
962	-9.96447e+006	-1.01454e+007	-3.76297e+007	1.51226e+000	9964470	10145400	37629700	284759			54.2	0.5	57.9	-15106.4	962	-1.02037e+007	-1.04447e+007	-3.86136e+007	1.51226e+000	10203700	10444700	38613600	299865
963	-9.97611e+006	-1.01483e+007	-3.76302e+007	1.29699e+000	9976110	10148300	37630200	244247			53.6	0.5	59.1	-13377.8	963	-1.03729e+007	-1.04897e+007	-3.86285e+007	1.29699e+000	10372900	10489700	38628500	257624
964	-9.99747e+006	-1.01475e+007	-3.76052e+007	1.48727e+000	9997470	10147500	37605200	279752			53.1	0.5	61.6	-15487.1	964	-1.05486e+007	-1.06605e+007	-3.85816e+007	1.48727e+000	10548600	10660500	38581600	295240
965	-1.01661e+007	-1.01914e+007	-3.74876e+007	1.60297e+000	10166100	10191400	37487600	300035			54.3	0.5	68.5	-19465.1	965	-1.07593e+007	-1.15654e+007	-3.85380e+007	1.60297e+000	10759300	11565400	38538000	319500
966	-1.00041e+007	-1.01566e+007	-3.76361e+007	1.62435e+000	10004100	10156600	37636100	306038			55.6	0.5	64.8	-22013.4	966	-1.07059e+007	-1.10032e+007	-3.88817e+007	1.62435e+000	10705900	11003200	38881700	328051
967	-9.94761e+006	-1.01275e+007	-3.75737e+007	2.76309e+000	9947610	10127500	37573700	518731			58.6	0.5	55.8	-25065.1	967	-9.38623e+006	-1.02287e+007	-3.85483e+007	2.76309e+000	9386230	10228700	38548300	543796
968	-1.01330e+007	-1.03353e+007	-3.72083e+007	1.12704e+000	10133000	10335300	37208300	208104			52.8	0.5	74.7	-11643.2	968	-1.07281e+007	-1.19363e+007	-3.80392e+007	1.12704e+000	10728100	11936300	38039200	219747
969	-1.01474e+007	-1.03815e+007	-3.72209e+007	1.45694e+000	10147400	10381500	37220900	269278			53.5	0.5	75.1	-16361.8	969	-1.07842e+007	-1.20796e+007	-3.81253e+007	1.45694e+000	10784200	12079600	38125300	285640
970	-1.01201e+007	-1.03156e+007	-3.71752e+007	1.16431e+000	10120100	10315600	37175200	214587			52.7	0.5	75.9	-11947	970	-1.07109e+007	-1.19027e+007	-3.80026e+007	1.16431e+000	10710900	11902700	38002600	226534
971	-1.00417e+007	-1.01462e+007	-3.75560e+007	1.20449e+000	10041700	10146200	37556000	226044			51.8	0.5	62.7	-11211.4	971	-1.05481e+007	-1.08348e+007	-3.84051e+007	1.20449e+000	10548100	10834800	38405100	237256
972	-9.86582e+006	-1.01337e+007	-3.76806e+007	2.06640e+000	9865820	10133700	37680600	389910			57.6	0.5	61.2	-32020.8	972	-1.03507e+007	-1.06197e+007	-3.91818e+007	2.06640e+000	10350700	10619700	39181800	421931
973	-1.01217e+007	-1.03077e+007	-3.71898e+007	1.28164e+000	10121700	10307700	37189800	236379			51.9	0.5	74.6	-12267.7	973	-1.06871e+007	-1.18549e+007	-3.79533e+007	1.28164e+000	10687100	11854900	37953300	248647
974	-1.00832e+007	-1.01441e+007	-3.75057e+007	1.22170e+000	10083200	10144100	37505700	228734			50.7	0.5	64.1	-10469.6	974	-1.05530e+007	-1.09955e+007	-3.82644e+007	1.22170e+000	10553000	10995500	38264400	239203
975	-1.01230e+007	-1.02896e+007	-3.72130e+007	1.18179e+000	10123000	10289600	37213000	218202			51.1	0.5	73.3	-10602.9	975	-1.06630e+007	-1.17859e+007	-3.79237e+007	1.18179e+000	10663000	11785900	37923700	228804
976	-1.01239e+007	-1.02642e+007	-3.72420e+007	1.17565e+000	10123900	10264200	37242000	217360			50.5	0.5	72	-9953.15	976	-1.06380e+007	-1.16955e+007	-3.79119e+007	1.17565e+000	10638000	11695500	37911900	227314
977	-1.01322e+007	-1.02119e+007	-3.73284e+007	1.25714e+000	10132200	10211900	37328400	233397			50.2	0.5	69.3	-10344.3	977	-1.06123e+007	-1.15065e+007	-3.79961e+007	1.25714e+000	10612300	11506500	37996100	243741
978	-1.01260e+007	-1.02355e+007	-3.72792e+007	1.23722e+000	10126000	10235500	37279200	229145			49.9	0.5	70.6	-9932.04	978	-1.06130e+007	-1.15881e+007	-3.79172e+007	1.23722e+000	10613000	11588100	37917200	239077
979	-1.01312e+007	-1.01829e+007	-3.73531e+007	1.13639e+000	10131200	10182900	37353100	211211			49.4	0.5	68.1	-8660.29	979	-1.05758e+007	-1.13789e+007	-3.79743e+007	1.13639e+000	10575800	11378900	37974300	219872
980	-1.01224e+007	-1.01398e+007	-3.74489e+007	1.25241e+000	10122400	10139800	37448900	233849			50	0.5	65.5	-10089	980	-1.05597e+007	-1.11478e+007	-3.81397e+007	1.25241e+000	10559700	11147800	38139700	243938
981	-1.01344e+007	-1.01564e+007	-3.73930e+007	1.13708e+000	10134400	10156400	37393000	211743			49.3	0.5	66.8	-8578.23	981	-1.05597e+007	-1.12683e+007	-3.80191e+007	1.13708e+000	10559700	11268300	38019100	220322
982	-9.70636e+006	-9.74242e+006	-3.60575e+007	1.18442e+000	9706360	9742420	36057500	204962			64.3	0.5	98.1	18799.4	982	-9.02706e+006	-9.12576e+006	-3.44000e+007	1.18442e+000	9027060	9125760	34400000	186163
983	-9.69992e+006	-9.71706e+006	-3.61437e+007	1.34454e+000	9699920	9717060	36143700	233692			63.9	0.5	96.6	21294.9	983	-8.80992e+006	-9.09999e+006	-3.45118e+007	1.34454e+000	8809920	9099990	34511800	212397
984	-9.71126e+006	-9.71899e+006	-3.61402e+007	1.09789e+000	9711260	9718990	36140200	190799			63.4	0.5	97.5	16200.2	984	-8.86821e+006	-9.14176e+006	-3.46242e+007	1.09789e+000	8868210	9141760	34624200	174599
985	-9.67862e+006	-9.73153e+006	-3.62242e+007	9.57292e-001	9678620	9731530	36224200	167085			62.4	0.5	97	12854.1	985	-8.69179e+006	-9.15931e+006	-3.48723e+007	9.57292e-001	8691790	9159310	34872300	154231
986	-9.67816e+006	-9.83090e+006	-3.58538e+007	4.82305e-001	9678160	9830900	35853800	82595.5			67	0.5	99.7	8864.13	986	-9.10022e+006	-9.46120e+006	-3.38614e+007	4.82305e-001	9100220	9461200	33861400	73731.4
987	-9.69687e+006	-9.75658e+006	-3.60046e+007	8.95133e-001	9696870	9756580	36004600	154474			64.5	0.5	99.6	13869.4	987	-9.15254e+006	-9.16290e+006	-3.43736e+007	8.95133e-001	9152540	9162900	34373600	140604
988	-9.68783e+006	-9.78152e+006	-3.59427e+007	8.33144e-001	9687830	9781520	35942700	143319			65.3	0.5	100	13497.9	988	-9.14932e+006	-9.30811e+006	-3.42152e+007	8.33144e-001	9149320	9308110	34215200	129821
989	-9.70778e+006	-9.73218e+006	-3.60735e+007	1.00869e+000	9707780	9732180	36073500	174692			63.7	0.5	98.9	14800.5	989	-9.01552e+006	-9.15986e+006	-3.45509e+007	1.00869e+000	9015520	9159860	34550900	159891
990	-9.63655e+006	-9.75932e+006	-3.63798e+007	9.75897e-001	9636550	9759320	36379800	171717			60	0.5	96.4	10127.9	990	-8.33361e+006	-9.19907e+006	-3.53930e+007	9.75897e-001	8333610	9199070	35393000	161589
991	-9.65529e+006	-9.74459e+006	-3.63008e+007	9.61243e-001	9655290	9744590	36300800	168442			60.9	0.5	97.1	12240.5	991	-8.54109e+006	-9.16324e+006	-3.50391e+007	9.61243e-001	8541090	9163240	35039100	156202
992	-9.62022e+006	-9.77448e+006	-3.64581e+007	1.20245e+000	9620220	9774480	36458100	212449			59.1	0.5	95.6	-5160.66	992	-8.87370e+006	-9.71999e+006	-3.69818e+007	1.20245e+000	8873700	9719990	36981800	217609
993	-9.64050e+006	-9.75635e+006	-3.63637e+007	1.02031e+000	9640500	9756350	36363700	179381			59.4	0.5	97.1	7875.2	993	-8.42422e+006	-9.28589e+006	-3.56572e+007	1.02031e+000	8424220	9285890	35657200	171506
994	-9.63046e+006	-9.77329e+006	-3.64430e+007	1.36417e+000	9630460	9773290	36443000	240841			58.4	0.5	96.4	202.51	994	-8.70926e+006	-9.56619e+006	-3.65178e+007	1.36417e+000	8709260	9566190	36517800	240639
995	-9.60490e+006	-9.78454e+006	-3.65145e+007	8.41704e-001	9604900	9784540	36514500	149148			59.6	0.5	94.4	-5732.25	995	-8.97275e+006	-9.81899e+006	-3.72874e+007	8.41704e-001	8972750	9818990	37287400	154880
996	-9.60381e+006	-9.77934e+006	-3.64944e+007	1.00510e+000	9603810	9779340	36494400	177908			60.9	0.5	94	10897.6	996	-8.35540e+006	-9.21947e+006	-3.54545e+007	1.00510e+000	8355400	9219470	35454500	167011
997	-9.68460e+006	-9.73259e+006	-3.62225e+007	1.42428e+000	9684600	9732590	36222500	248579			63.6	0.5	95.4	22623.8	997	-8.76775e+006	-9.10916e+006	-3.45914e+007	1.42428e+000	8767750	9109160	34591400	225955
998	-9.63893e+006	-9.75864e+006	-3.63746e+007	1.28760e+000	9638930	9758640	36374600	226504			62.6	0.5	94.3	22118.3	998	-8.15505e+006	-8.97521e+006	-3.46567e+007	1.28760e+000	8155050	8975210	34656700	204385
999	-9.67265e+006	-9.73691e+006	-3.62521e+007	2.19974e+000	9672650	9736910	36252100	384503			87.7	0.5	96.7	25642.6	999	-8.65435e+006	-9.20552e+006	-3.50987e+007	2.19974e+000	8654350	9205520	35098700	358860
1000	-9.70595e+006	-9.72209e+006	-3.61583e+007	1.46548e+000	9705950	9722090	36158300	254922			86.1	0.5	96.5	20867.8	1000	-8.82877e+006	-9.15160e+006	-3.47038e+007	1.46548e+000	8828770	9151600	34703800	234054
1001	-9.62388e+006	-9.78695e+006	-3.65054e+007	1.45643e+000	9623880	9786950	36505400	257979			92.3	0.5	95.7	-2553.86	1001	-8.79347e+006	-9.64882e+006	-3.67712e+007	1.45643e+000	8793470	9648820	36771200	260533
1002	-9.61072e+006	-9.78947e+006	-3.65289e+007	1.46768e+000	9610720	9789470	36528900	260278			91.8	0.5	94.9	-4114.62	1002	-8.83901e+006	-9.69113e+006	-3.68986e+007	1.46768e+000	8839010	9691130	36898600	264392
1003	-9.63193e+006	-9.76939e+006	-3.64256e+007	2.04797e+000	9631930	9769390	36425600	361231			90.4	0.5	95.9	7217.44	1003	-8.58746e+006	-9.44737e+006	-3.61539e+007	2.04797e+000	8587460	9447370	36153900	354014
1004	-9.65256e+006	-9.74683e+006	-3.63127e+007	2.17017e+000	9652560	9746830	36312700	380524			89.2	0.5	97.1	22358.7	1004	-8.40238e+006	-9.20017e+006	-3.53287e+007	2.17017e+000	8402380	9200170	35328700	358165
1005	-9.70341e+006	-9.71920e+006	-3.61490e+007	2.04102e+000	9703410	9719200	36149000	354854			86.9	0.5	97.9	26489.7	1005	-8.85713e+006	-9.18958e+006	-3.48307e+007	2.04102e+000	8857130	9189580	34830700	328364
1006	-9.71160e+006	-9.74559e+006	-3.60757e+007	1.56664e+000	9711600	9745590	36075700	271376			85.5	0.5	97.4	23752	1006	-9.02578e+006	-9.14973e+006	-3.44992e+007	1.56664e+000	9025780	9149730	34499200	247624
1007	-9.69462e+006	-9.78532e+006	-3.59666e+007	2.50397e+000	9694620	9785320	35966600	431305			84.5	0.5	98.4	42289.2	1007	-9.11919e+006	-9.22742e+006	-3.41727e+007	2.50397e+000	9119190	9227420	34172700	389016
1008	-9.65467e+006	-9.85262e+006	-3.57360e+007	9.61205e-001	9654670	9852620	35736000	163583			81.8	0.5	98.6	20639	1008	-8.98437e+006	-9.46736e+006	-3.33818e+007	9.61205e-001	8984370	9467360	33381800	142944
1009	-9.63161e+006	-9.76778e+006	-3.64193e+007	1.57953e+000	9631610	9767780	36419300	278511			91.4	0.5	96.6	3382.78	1009	-8.63276e+006	-9.49185e+006	-3.62904e+007	1.57953e+000	8632760	9491850	36290400	275128
1010	-9.63440e+006	-9.79117e+006	-3.65121e+007	6.34977e-001	9634400	9791170	36512100	112521			94.5	0.5	96.2	-5438.71	1010	-9.13589e+006	-9.89973e+006	-3.74543e+007	6.34977e-001	9135890	9899730	37454300	117960
1011	-9.63012e+006	-9.79489e+006	-3.65316e+007	9.10680e-001	9630120	9794890	36531600	161541			93.9	0.5	95.7	-8423.62	1011	-9.10073e+006	-9.91359e+006	-3.75461e+007	9.10680e-001	9100730	9913590	37546100	169965
1012	-9.61981e+006	-9.79744e+006	-3.65523e+007	8.66648e-001	9619810	9797440	36552300	153891			93.4	0.5	95	-10830.5	1012	-9.28713e+006	-1.00407e+007	-3.78792e+007	8.66648e-001	9287130	10040700	37879200	164722
1013	-9.61483e+006	-9.80710e+006	-3.65968e+007	1.03191e+000	9614830	9807100	36596800	183667			93.1	0.5	94.2	-10790.8	1013	-9.24319e+006	-9.99054e+006	-3.77181e+007	1.03191e+000	9243190	9990540	37718100	194458
1014	-9.64065e+006	-9.77309e+006	-3.64320e+007	9.01992e-001	9640650	9773090	36432000	159161			94.9	0.5	98	-6382.48	1014	-8.97666e+006	-9.80781e+006	-3.72379e+007	9.01992e-001	8976660	9807810	37237900	165543
1015	-9.62976e+006	-9.81594e+006	-3.66180e+007	1.06657e+000	9629760	9815940	36618000	190067			94.2	0.5	94.3	-11183.8	1015	-9.36771e+006	-1.00243e+007	-3.77315e+007	1.06657e+000	9367710	10024300	37731500	201251
1016	-9.61371e+006	-9.82012e+006	-3.66511e+007	1.70662e+000	9613710	9820120	36651100	304635			92.9	0.5	93.4	-21482.8	1016	-9.38469e+006	-1.00877e+007	-3.79738e+007	1.70662e+000	9384690	10087700	37973800	326118
1017	-9.63453e+006	-9.80818e+006	-3.65815e+007	1.04031e+000	9634530	9808180	36581500	185033			94.8	0.5	95	-9546.9	1017	-9.34944e+006	-9.97897e+006	-3.75646e+007	1.04031e+000	9349440	9978970	37564600	194580
1018	-9.63801e+006	-9.80029e+006	-3.65458e+007	7.89770e-001	9638010	9800290	36545800	140207			95.2	0.5	95.8	-6466.05	1018	-9.25892e+006	-9.92568e+006	-3.74373e+007	7.89770e-001	9258920	9925680	37437300	146673
1019	-9.66838e+006	-9.94098e+006	-3.57037e+007	1.59996e+000	9668380	9940980	35703700	271976			80.2	0.5	98.5	33954.3	1019	-9.04676e+006	-9.75554e+006	-3.33486e+007	1.59996e+000	9046760	9755540	33348600	238022
1020	-9.66142e+006	-1.00051e+007	-3.56111e+007	1.33656e+000	9661420	10005100	35611100	226161			79	0.5	97.5	31205.2	1020	-8.99075e+006	-9.88499e+006	-3.29902e+007	1.33656e+000	8990750	9884990	32990200	194956
1021	-9.70523e+006	-9.75474e+006	-3.60405e+007	1.56954e+000	9705230	9754740	36040500	271379			84.7	0.5	96.6	26493.2	1021	-9.02623e+006	-9.09391e+006	-3.42706e+007	1.56954e+000	9026230	9093910	34270600	244886
1022	-9.60316e+006	-9.79608e+006	-3.65634e+007	1.63339e+000	9603160	9796080	36563400	290186			91.3	0.5	94.2	-5869.68	1022	-8.87304e+006	-9.72696e+006	-3.70110e+007	1.63339e+000	8873040	9726960	37011000	296055
1023	-9.61456e+006	-9.77013e+006	-3.64460e+007	2.18975e+000	9614560	9770130	36446000	386621			89.7	0.5	95	18896.8	1023	-8.42581e+006	-9.28198e+006	-3.56396e+007	2.18975e+000	8425810	9281980	35639600	367724
1024	-9.64836e+006	-9.75433e+006	-3.63476e+007	2.11383e+000	9648360	9754330	36347600	371330			88	0.5	95.5	17757.8	1024	-8.46787e+006	-9.27388e+006	-3.55645e+007	2.11383e+000	8467870	9273880	35564500	353572
1025	-9.68646e+006	-9.73169e+006	-3.62170e+007	1.79087e+000	9686460	9731690	36217000	312471			86.3	0.5	95.5	26368.3	1025	-8.68823e+006	-9.12183e+006	-3.47227e+007	1.79087e+000	8688230	9121830	34722700	286103
1026	-9.60096e+006	-9.82740e+006	-3.66936e+007	1.53606e+000	9600960	9827400	36693600	274790			92.4	0.5	92.6	-19470.4	1026	-9.39680e+006	-1.01023e+007	-3.80211e+007	1.53606e+000	9396800	10102300	38021100	294261
1027	-9.62601e+006	-9.84884e+006	-3.67562e+007	1.67463e+000	9626010	9848840	36756200	300621			93.7	0.5	91.8	-19702.4	1027	-9.57520e+006	-1.01346e+007	-3.79747e+007	1.67463e+000	9575200	10134600	37974700	320324
1028	-9.61373e+006	-9.85634e+006	-3.67992e+007	1.21766e+000	9613730	9856340	36799200	219072			93	0.5	91.1	-15488.5	1028	-9.60872e+006	-1.01754e+007	-3.81082e+007	1.21766e+000	9608720	10175400	38108200	234561
1029	-9.64078e+006	-9.87509e+006	-3.68487e+007	1.25767e+000	9640780	9875090	36848700	226900			93.7	0.5	90.3	-15474	1029	-9.77954e+006	-1.02151e+007	-3.80994e+007	1.25767e+000	9779540	10215100	38099400	242374
1030	-9.63247e+006	-9.83724e+006	-3.67023e+007	1.76260e+000	9632470	9837240	36702300	315520			94.4	0.5	92.7	-18662.3	1030	-9.54103e+006	-1.00852e+007	-3.78070e+007	1.76260e+000	9541030	10085200	37807000	334183
1031	-9.64480e+006	-9.78498e+006	-3.64764e+007	8.06595e-001	9644800	9784980	36476400	142669			96.1	0.5	97.3	-5227.73	1031	-9.18291e+006	-9.84940e+006	-3.72016e+007	8.06595e-001	9182910	9849400	37201600	147897
1032	-9.64563e+006	-9.79538e+006	-3.65181e+007	8.55063e-001	9645630	9795380	36518100	151581			96.2	0.5	96.5	-5958.45	1032	-9.27575e+006	-9.89227e+006	-3.72840e+007	8.55063e-001	9275750	9892270	37284000	157539
1033	-9.64389e+006	-9.77492e+006	-3.64362e+007	8.41353e-001	9643890	9774920	36436200	148497			96	0.5	98.1	-4876.35	1033	-9.08241e+006	-9.80007e+006	-3.71005e+007	8.41353e-001	9082410	9800070	37100500	153373
1034	-9.64675e+006	-9.75221e+006	-3.63406e+007	1.81624e+000	9646750	9752210	36340600	318931			90.6	0.5	97.6	10783.8	1034	-8.47698e+006	-9.33901e+006	-3.58216e+007	1.81624e+000	8476980	9339010	35821600	308147
1035	-9.64285e+006	-9.75639e+006	-3.63615e+007	1.62950e+000	9642850	9756390	36361500	286453			92.1	0.5	98.1	4140.28	1035	-8.60130e+006	-9.46060e+006	-3.61942e+007	1.62950e+000	8601300	9460600	36194200	282313
1036	-9.64013e+006	-9.76026e+006	-3.63800e+007	1.28107e+000	9640130	9760260	36380000	225422			93.5	0.5	98.5	-540.114	1036	-8.70811e+006	-9.56557e+006	-3.65164e+007	1.28107e+000	8708110	9565570	36516400	225962
1037	-9.64163e+006	-9.76364e+006	-3.63924e+007	9.71051e-001	9641630	9763640	36392400	170985			94.9	0.5	98.7	-5222.45	1037	-8.88009e+006	-9.73380e+006	-3.70320e+007	9.71051e-001	8880090	9733800	37032000	176207
1038	-9.67793e+006	-9.73023e+006	-3.62195e+007	2.16437e+000	9677930	9730230	36219500	377670			88.5	0.5	98.3	22853	1038	-8.77822e+006	-9.25437e+006	-3.51744e+007	2.16437e+000	8778220	9254370	35174400	354817
1039	-9.70634e+006	-9.73355e+006	-3.60663e+007	2.14676e+000	9706340	9733550	36066300	371649			86.2	0.5	98.9	29745.6	1039	-9.06585e+006	-9.19134e+006	-3.46292e+007	2.14676e+000	9065850	9191340	34629200	341903
1040	-9.68227e+006	-9.80670e+006	-3.58948e+007	2.33442e+000	9682270	9806700	35894800	400598			83.8	0.5	99.5	40113	1040	-9.12669e+006	-9.38321e+006	-3.40476e+007	2.33442e+000	9126690	9383210	34047600	360485
1041	-9.67687e+006	-9.87859e+006	-3.58008e+007	2.07802e+000	9676870	9878590	35800800	354957			81.8	0.5	99.4	39474.3	1041	-9.10360e+006	-9.61598e+006	-3.37204e+007	2.07802e+000	9103600	9615980	33720400	315482
1042	-9.64103e+006	-9.82957e+006	-3.66624e+007	1.61706e+000	9641030	9829570	36662400	288868			95.1	0.5	93.6	-15539	1042	-9.51065e+006	-1.00448e+007	-3.76724e+007	1.61706e+000	9510650	10044800	37672400	304407
1043	-9.64831e+006	-9.82047e+006	-3.66180e+007	1.26120e+000	9648310	9820470	36618000	224776			95.8	0.5	94.5	-10757.2	1043	-9.46830e+006	-9.99803e+006	-3.75236e+007	1.26120e+000	9468300	9998030	37523600	235533
1044	-9.64802e+006	-9.80772e+006	-3.65661e+007	1.15512e+000	9648020	9807720	36566100	205301			96.1	0.5	95.5	-8916.54	1044	-9.37922e+006	-9.94560e+006	-3.73985e+007	1.15512e+000	9379220	9945600	37398500	214218
1045	-9.70439e+006	-9.71868e+006	-3.61459e+007	1.03515e+000	9704390	9718680	36145900	179943			62.8	0.5	98.3	14177.7	1045	-8.85353e+006	-9.16859e+006	-3.47485e+007	1.03515e+000	8853530	9168590	34748500	165766
1046	-9.67849e+006	-9.73110e+006	-3.62225e+007	9.92480e-001	9678490	9731100	36222500	173211			61.9	0.5	97.7	12432.1	1046	-8.70301e+006	-9.18566e+006	-3.49688e+007	9.92480e-001	8703010	9185660	34968800	160779
1047	-9.65576e+006	-9.93353e+006	-3.56596e+007	1.62365e+000	9655760	9933530	35659600	275328			79.8	0.5	99.3	35359.6	1047	-9.02367e+006	-9.77752e+006	-3.32323e+007	1.62365e+000	9023670	9777520	33232300	239969
1048	-9.64409e+006	-9.75226e+006	-3.63434e+007	8.26573e-001	9644090	9752260	36343400	145165			59	0.5	97.8	6071.82	1048	-8.42968e+006	-9.29199e+006	-3.56767e+007	8.26573e-001	8429680	9291990	35676700	139093
1049	-9.63495e+006	-9.76025e+006	-3.63852e+007	9.27249e-001	9634950	9760250	36385200	163202			58.2	0.5	97.5	1691.47	1049	-8.63301e+006	-9.49189e+006	-3.62903e+007	9.27249e-001	8633010	9491890	36290300	161511
1050	-9.60862e+006	-9.79244e+006	-3.65431e+007	1.45205e+000	9608620	9792440	36543100	257698			58.6	0.5	94.6	-14570.5	1050	-9.08664e+006	-9.93225e+006	-3.76364e+007	1.45205e+000	9086640	9932250	37636400	272269
1051	-9.61668e+006	-9.79982e+006	-3.65652e+007	1.88150e+000	9616680	9799820	36565200	334323			57.4	0.5	94.7	-24346.1	1051	-9.32939e+006	-1.00640e+007	-3.79323e+007	1.88150e+000	9329390	10064000	37932300	358669
1052	-9.62629e+006	-9.80379e+006	-3.65718e+007	1.84345e+000	9626290	9803790	36571800	327696			56.2	0.5	94.8	-21501.7	1052	-9.45112e+006	-1.00611e+007	-3.77985e+007	1.84345e+000	9451120	10061100	37798500	349198
1053	-9.62370e+006	-9.77934e+006	-3.64745e+007	1.60436e+000	9623700	9779340	36474500	283713			57.3	0.5	96.2	-20763.3	1053	-9.17880e+006	-1.00094e+007	-3.78598e+007	1.60436e+000	9178800	10009400	37859800	304476
1054	-9.62183e+006	-9.82977e+006	-3.66825e+007	2.58778e+000	9621830	9829770	36682500	462718			56.2	0.5	93	-31609.2	1054	-9.57310e+006	-1.01277e+007	-3.79489e+007	2.58778e+000	9573100	10127700	37948900	494328
1055	-9.63844e+006	-9.86773e+006	-3.68210e+007	1.42823e+000	9638440	9867730	36821000	257290			56	0.5	90.5	-18341.9	1055	-9.93567e+006	-1.02559e+007	-3.81103e+007	1.42823e+000	9935670	10255900	38110300	275632
1056	-9.73622e+006	-9.92498e+006	-3.69572e+007	1.38086e+000	9736220	9924980	36957200	250698			54.7	0.5	87.9	-16911.5	1056	-1.03744e+007	-1.03899e+007	-3.81403e+007	1.38086e+000	10374400	10389900	38140300	267609
1057	-9.67144e+006	-9.89594e+006	-3.69033e+007	1.19508e+000	9671440	9895940	36903300	216271			55.7	0.5	89.2	-15499.7	1057	-1.01419e+007	-1.03243e+007	-3.81833e+007	1.19508e+000	10141900	10324300	38183300	231770
1058	-9.69089e+006	-9.89546e+006	-3.68818e+007	1.53598e+000	9690890	9895460	36881800	277678			54.8	0.5	89.4	-18420.6	1058	-1.01629e+007	-1.03000e+007	-3.80633e+007	1.53598e+000	10162900	10300000	38063300	296099
1059	-9.66101e+006	-9.86715e+006	-3.67960e+007	1.94314e+000	9661010	9867150	36796000	349632			55	0.5	91.1	-22811.3	1059	-9.90941e+006	-1.02175e+007	-3.79796e+007	1.94314e+000	9909410	10217500	37979600	372443
1060	-9.64836e+006	-9.83811e+006	-3.66900e+007	2.60041e+000	9648360	9838110	36690000	465235			54.9	0.5	92.9	-29194	1060	-9.72580e+006	-1.01392e+007	-3.78430e+007	2.60041e+000	9725800	10139200	37843000	494428
1061	-9.75539e+006	-9.92274e+006	-3.69289e+007	1.26509e+000	9755390	9922740	36928900	229363			53.8	0.5	88.1	-14247.4	1061	-1.03477e+007	-1.04084e+007	-3.80127e+007	1.26509e+000	10347700	10408400	38012700	243610
1062	-9.82052e+006	-9.94476e+006	-3.69537e+007	8.33731e-001	9820520	9944760	36953700	151413			52.9	0.5	86.9	-8798.75	1062	-1.03801e+007	-1.06065e+007	-3.79471e+007	8.33731e-001	10380100	10606500	37947100	160212
1063	-9.86648e+006	-9.96083e+006	-3.69734e+007	1.03042e+000	9866480	9960830	36973400	187380			52.4	0.5	85.9	-10412.1	1063	-1.04059e+007	-1.07520e+007	-3.79067e+007	1.03042e+000	10405900	10752000	37906700	197792
1064	-9.70974e+006	-9.92537e+006	-3.69853e+007	1.51179e+000	9709740	9925370	36985300	274833			55.7	0.5	87.8	-20208.3	1064	-1.03639e+007	-1.04025e+007	-3.82810e+007	1.51179e+000	10363900	10402500	38281000	295042
1065	-9.64480e+006	-9.88991e+006	-3.69053e+007	1.23501e+000	9644800	9889910	36905300	223486			56.5	0.5	89.3	-17264.8	1065	-1.00796e+007	-1.03354e+007	-3.82913e+007	1.23501e+000	10079600	10335400	38291300	240751
1066	-9.62547e+006	-9.85468e+006	-3.67806e+007	1.97894e+000	9625470	9854680	36780600	355709			56.7	0.5	91.3	-26940.9	1066	-9.77920e+006	-1.02309e+007	-3.81645e+007	1.97894e+000	9779200	10230900	38164500	382650
1067	-9.60783e+006	-9.81958e+006	-3.66548e+007	1.77749e+000	9607830	9819580	36654800	317337			57.5	0.5	93.2	-23611.5	1067	-9.46452e+006	-1.01233e+007	-3.80396e+007	1.77749e+000	9464520	10123300	38039600	340949
1068	-9.59294e+006	-9.79593e+006	-3.65730e+007	1.19283e+000	9592940	9795930	36573000	212012			59.8	0.5	93.5	-9451.09	1068	-9.02181e+006	-9.87157e+006	-3.74533e+007	1.19283e+000	9021810	9871570	37453300	221463
1069	-9.59321e+006	-9.78273e+006	-3.65188e+007	1.32209e+000	9593210	9782730	36518800	234308			61.4	0.5	93.3	12620.7	1069	-8.40785e+006	-9.27135e+006	-3.56141e+007	1.32209e+000	8407850	9271350	35614100	221688
1070	-9.70902e+006	-9.72618e+006	-3.61719e+007	1.97991e+000	9709020	9726180	36171900	344666			64.6	0.5	95.1	32911.7	1070	-8.77774e+006	-9.07896e+006	-3.44580e+007	1.97991e+000	8777740	9078960	34458000	311755
1071	-9.63525e+006	-9.75438e+006	-3.63609e+007	1.61836e+000	9635250	9754380	36360900	284473			63.3	0.5	93.7	27669.5	1071	-8.33623e+006	-9.01442e+006	-3.46357e+007	1.61836e+000	8336230	9014420	34635700	256803
1072	-9.66955e+006	-9.87306e+006	-3.57764e+007	3.77715e-001	9669550	9873060	35776400	64431.6			68.5	0.5	99	7645.75	1072	-9.05043e+006	-9.56162e+006	-3.35575e+007	3.77715e-001	9050430	9561620	33557500	56785.8
1073	-9.65387e+006	-9.91162e+006	-3.56738e+007	5.00205e-001	9653870	9911620	35673800	84874.4			69.3	0.5	98.7	11243	1073	-8.98412e+006	-9.66984e+006	-3.31783e+007	5.00205e-001	8984120	9669840	33178300	73631.4
1074	-9.64507e+006	-1.00340e+007	-3.55155e+007	2.67582e+000	9645070	10034000	35515500	450521			73	0.5	98	66513.7	1074	-8.94720e+006	-1.00036e+007	-3.26937e+007	2.67582e+000	8947200	10003600	32693700	384008
1075	-9.66832e+006	-9.97143e+006	-3.56730e+007	1.83185e+000	9668320	9971430	35673000	310942			70.1	0.5	98	41345.3	1075	-9.01459e+006	-9.81937e+006	-3.31533e+007	1.83185e+000	9014590	9819370	33153300	269596
1076	-9.65475e+006	-9.99551e+006	-3.55935e+007	2.49769e+000	9654750	9995510	35593500	422205			70.9	0.5	97.1	60824.9	1076	-8.94495e+006	-9.82838e+006	-3.28597e+007	2.49769e+000	8944950	9828380	32859700	361380
1077	-9.65360e+006	-1.00483e+007	-3.55359e+007	1.66740e+000	9653600	10048300	35535900	281077			77.4	0.5	97.6	40695.6	1077	-8.96901e+006	-1.00170e+007	-3.27694e+007	1.66740e+000	8969010	10017000	32769400	240382
1078	-9.63467e+006	-1.00592e+007	-3.54477e+007	2.62373e+000	9634670	10059200	35447700	440200			75.6	0.5	97.6	68313.1	1078	-8.90659e+006	-1.00573e+007	-3.24740e+007	2.62373e+000	8906590	10057300	32474000	371887
1079	-9.64046e+006	-1.00729e+007	-3.54576e+007	2.31238e+000	9640460	10072900	35457600	388211			73.4	0.5	97	60552.8	1079	-8.90562e+006	-1.00587e+007	-3.24687e+007	2.31238e+000	8905620	10058700	32468700	327658
1080	-9.65071e+006	-1.00028e+007	-3.55696e+007	1.83167e+000	9650710	10002800	35569600	309236			79.2	0.5	96.6	45508.9	1080	-8.92179e+006	-9.81500e+006	-3.27784e+007	1.83167e+000	8921790	9815000	32778400	263727
1081	-9.71030e+006	-9.74598e+006	-3.60700e+007	1.74251e+000	9710300	9745980	36070000	301749			84.6	0.5	95.6	30796.7	1081	-8.93924e+006	-9.06040e+006	-3.42206e+007	1.74251e+000	8939240	9060400	34220600	270952
1082	-9.69053e+006	-9.82231e+006	-3.59129e+007	1.72082e+000	9690530	9822310	35912900	295621			82.9	0.5	95.8	34955.3	1082	-9.00678e+006	-9.20744e+006	-3.37333e+007	1.72082e+000	9006780	9207440	33733300	260666
1083	-9.66821e+006	-9.91842e+006	-3.57256e+007	1.78525e+000	9668210	9918420	35725600	303788			81.2	0.5	95.7	41479.2	1083	-8.94225e+006	-9.50814e+006	-3.31689e+007	1.78525e+000	8942250	9508140	33168900	262308
1084	-9.59131e+006	-9.80518e+006	-3.66125e+007	1.73234e+000	9591310	9805180	36612500	308551			90.9	0.5	93.3	-10734.6	1084	-8.97538e+006	-9.82717e+006	-3.73182e+007	1.73234e+000	8975380	9827170	37318200	319285
1085	-9.60189e+006	-9.78456e+006	-3.65176e+007	1.74805e+000	9601890	9784560	36517600	309795			89.4	0.5	93.9	14237.4	1085	-8.46474e+006	-9.32097e+006	-3.57600e+007	1.74805e+000	8464740	9320970	35760000	295558
1086	-9.61939e+006	-9.76224e+006	-3.64089e+007	1.74021e+000	9619390	9762240	36408900	306650			87.9	0.5	94.3	15597.7	1086	-8.39761e+006	-9.25773e+006	-3.55687e+007	1.74021e+000	8397610	9257730	35568700	291052
1087	-9.66343e+006	-9.73925e+006	-3.62709e+007	1.82713e+000	9663430	9739250	36270900	319677			86.3	0.5	94.5	26143.7	1087	-8.53068e+006	-9.11117e+006	-3.48367e+007	1.82713e+000	8530680	9111170	34836700	293534
1088	-9.58897e+006	-9.83699e+006	-3.67448e+007	1.45457e+000	9588970	9836990	36744800	260903			91.9	0.5	91.7	-18971.1	1088	-9.42976e+006	-1.01304e+007	-3.81031e+007	1.45457e+000	9429760	10130400	38103100	279874
1089	-9.60431e+006	-9.86682e+006	-3.68514e+007	1.25260e+000	9604310	9866820	36851400	225971			92.6	0.5	90.2	-16818.4	1089	-9.66707e+006	-1.02178e+007	-3.82230e+007	1.25260e+000	9667070	10217800	38223000	242789
1090	-9.66288e+006	-9.89548e+006	-3.69100e+007	1.95373e+000	9662880	9895480	36910000	353669			94	0.5	89.3	-24219.5	1090	-9.93865e+006	-1.02672e+007	-3.81535e+007	1.95373e+000	9938650	10267200	38153500	377889
1091	-9.66484e+006	-9.85735e+006	-3.67522e+007	1.88381e+000	9664840	9857350	36752200	338177			95.7	0.5	91.9	-18633.6	1091	-9.73193e+006	-1.01224e+007	-3.77684e+007	1.88381e+000	9731930	10122400	37768400	356811
1092	-9.65073e+006	-9.78716e+006	-3.64794e+007	7.75979e-001	9650730	9787160	36479400	137281			97	0.5	97.4	-4622.15	1092	-9.24402e+006	-9.85053e+006	-3.71451e+007	7.75979e-001	9244020	9850530	37145100	141903
1093	-9.65377e+006	-9.79870e+006	-3.65235e+007	1.03873e+000	9653770	9798700	36523500	184202			97.2	0.5	96.5	-6700.04	1093	-9.35458e+006	-9.89812e+006	-3.72290e+007	1.03873e+000	9354580	9898120	37229000	190902
1094	-9.64862e+006	-9.77719e+006	-3.64408e+007	7.40649e-001	9648620	9777190	36440800	130759			96.9	0.5	98.3	-3953.2	1094	-9.15776e+006	-9.80639e+006	-3.70510e+007	7.40649e-001	9157760	9806390	37051000	134712
1095	-9.64450e+006	-9.76625e+006	-3.64002e+007	8.51199e-001	9644500	9766250	36400200	149946			96	0.5	98.9	-4293.73	1095	-9.01174e+006	-9.75666e+006	-3.69937e+007	8.51199e-001	9011740	9756660	36993700	154240
1096	-9.64056e+006	-9.75128e+006	-3.63429e+007	1.04374e+000	9640560	9751280	36342900	183296			93.8	0.5	99.4	161.998	1096	-8.68024e+006	-9.53546e+006	-3.64212e+007	1.04374e+000	8680240	9535460	36421200	183134
1097	-9.64355e+006	-9.75554e+006	-3.63574e+007	9.83171e-001	9643550	9755540	36357400	172796			95.1	0.5	99.6	-3880.06	1097	-8.83091e+006	-9.67802e+006	-3.68532e+007	9.83171e-001	8830910	9678020	36853200	176676
1098	-9.66061e+006	-9.73682e+006	-3.62638e+007	2.00397e+000	9660610	9736820	36263800	350478			90.1	0.5	98.7	16079.1	1098	-8.64765e+006	-9.30351e+006	-3.55058e+007	2.00397e+000	8647650	9303510	35505800	334399
1099	-9.65001e+006	-9.74174e+006	-3.62945e+007	1.90156e+000	9650010	9741740	36294500	333094			91.6	0.5	99.2	9477.41	1099	-8.58956e+006	-9.37797e+006	-3.58682e+007	1.90156e+000	8589560	9377970	35868200	323617
1100	-9.64987e+006	-9.74726e+006	-3.63172e+007	1.24136e+000	9649870	9747260	36317200	217713			93	0.5	99.7	2582.66	1100	-8.67299e+006	-9.47797e+006	-3.61935e+007	1.24136e+000	8672990	9477970	36193500	215130
1101	-9.64613e+006	-9.74560e+006	-3.63141e+007	9.01874e-001	9646130	9745600	36314100	158143			94.2	0.5	100	-217.666	1101	-8.71857e+006	-9.54744e+006	-3.64318e+007	9.01874e-001	8718570	9547440	36431800	158361
1102	-9.69846e+006	-9.71530e+006	-3.61380e+007	2.14498e+000	9698460	9715300	36138000	372696			88	0.5	99.4	24406	1102	-8.95123e+006	-9.25055e+006	-3.49858e+007	2.14498e+000	8951230	9250550	34985800	348290
1103	-9.69552e+006	-9.75481e+006	-3.60008e+007	2.25237e+000	9695520	9754810	36000800	388609			85.7	0.5	100	32506.4	1103	-9.19374e+006	-9.22321e+006	-3.44816e+007	2.25237e+000	9193740	9223210	34481600	356102
1104	-9.67794e+006	-9.81891e+006	-3.58648e+007	2.05303e+000	9677940	9818910	35864800	351766			83.4	0.5	101	34536	1104	-9.15404e+006	-9.49848e+006	-3.40441e+007	2.05303e+000	9154040	9498480	34044100	317230
1105	-9.66651e+006	-9.87055e+006	-3.57665e+007	1.98271e+000	9666510	9870550	35766500	338028			81.5	0.5	100	37731.5	1105	-9.10054e+006	-9.64951e+006	-3.36744e+007	1.98271e+000	9100540	9649510	33674400	300297
1106	-9.64965e+006	-9.98130e+006	-3.55868e+007	1.97829e+000	9649650	9981300	35586800	334251			77.3	0.5	99.7	44563.8	1106	-9.02289e+006	-9.96086e+006	-3.30457e+007	1.97829e+000	9022890	9960860	33045700	289687
1107	-9.65726e+006	-1.00091e+007	-3.55901e+007	1.79540e+000	9657260	10009100	35590100	303464			72.6	0.5	98.9	41234.7	1107	-9.01704e+006	-9.98501e+006	-3.29977e+007	1.79540e+000	9017040	9985010	32997700	262229
1108	-9.67265e+006	-9.85415e+006	-3.58080e+007	5.58750e-001	9672650	9854150	35808000	95464.4			67.8	0.5	99.6	10793.6	1108	-9.07763e+006	-9.53109e+006	-3.36992e+007	5.58750e-001	9077630	9531090	33699200	84670.8
1109	-9.67243e+006	-9.83283e+006	-3.58284e+007	6.36180e-001	9672430	9832830	35828400	108798			67.2	0.5	100	11700.4	1109	-9.10381e+006	-9.51040e+006	-3.38269e+007	6.36180e-001	9103810	9510400	33826900	97097.9
1110	-9.67650e+006	-9.80504e+006	-3.58728e+007	8.94260e-001	9676500	9805040	35872800	153275			66.2	0.5	101	15317.8	1110	-9.13490e+006	-9.44132e+006	-3.40231e+007	8.94260e-001	9134900	9441320	34023100	137957
1111	-9.69758e+006	-9.74603e+006	-3.60180e+007	9.29780e-001	9697580	9746030	36018000	160558			63.9	0.5	100	13530.7	1111	-9.15900e+006	-9.18064e+006	-3.44923e+007	9.29780e-001	9159000	9180640	34492300	147027
1112	-9.70768e+006	-9.72213e+006	-3.60832e+007	9.70338e-001	9707680	9722130	36083200	168127			63	0.5	99.6	13272.2	1112	-9.00754e+006	-9.18743e+006	-3.46715e+007	9.70338e-001	9007540	9187430	34671500	154855
1113	-9.65735e+006	-9.74297e+006	-3.62922e+007	9.84818e-001	9657350	9742970	36292200	172496			60.4	0.5	97.7	10720.6	1113	-8.55641e+006	-9.21404e+006	-3.52314e+007	9.84818e-001	8556410	9214040	35231400	161775
1114	-9.59606e+006	-9.80877e+006	-3.66224e+007	1.46033e+000	9596060	9808770	36622400	260247			58.7	0.5	93.3	-21958.3	1114	-9.28586e+006	-1.01191e+007	-3.82007e+007	1.46033e+000	9285860	10119100	38200700	282205
1115	-9.65631e+006	-9.93283e+006	-3.56625e+007	1.93998e+000	9656310	9932830	35662500	329020			79.4	0.5	100	40794.1	1115	-9.05746e+006	-9.83319e+006	-3.33147e+007	1.93998e+000	9057460	9833190	33314700	288226
1116	-9.64456e+006	-9.95711e+006	-3.55902e+007	1.42984e+000	9644560	9957110	35590200	241589			71	0.5	98.9	33462.2	1116	-8.96952e+006	-9.82530e+006	-3.29632e+007	1.42984e+000	8969520	9825300	32963200	208127
1117	-9.66217e+006	-9.92305e+006	-3.56962e+007	9.10682e-001	9662170	9923050	35696200	154724			69.8	0.5	99.3	19463.9	1117	-9.03760e+006	-9.74465e+006	-3.33221e+007	9.10682e-001	9037600	9744650	33322100	135260
1118	-9.66385e+006	-9.88344e+006	-3.57427e+007	6.60113e-001	9663850	9883440	35742700	112406			68.8	0.5	99.5	13561.6	1118	-9.04804e+006	-9.63075e+006	-3.34786e+007	6.60113e-001	9048040	9630750	33478600	98844.3
1119	-9.69863e+006	-9.71868e+006	-3.61516e+007	1.00072e+000	9698630	9718680	36151600	174006			62.2	0.5	99	12713.2	1119	-8.85001e+006	-9.19595e+006	-3.48639e+007	1.00072e+000	8850010	9195950	34863900	161292
1120	-9.67631e+006	-9.73019e+006	-3.62210e+007	1.00411e+000	9676310	9730190	36221000	175224			61.3	0.5	98.4	11969	1120	-8.68685e+006	-9.19794e+006	-3.50352e+007	1.00411e+000	8686850	9197940	35035200	163255
1121	-9.66587e+006	-9.84427e+006	-3.66977e+007	1.79347e+000	9665870	9844270	36697700	321031			96.4	0.5	92.9	-15863.6	1121	-9.66605e+006	-1.00689e+007	-3.76154e+007	1.79347e+000	9666050	10068900	37615400	336894
1122	-9.66512e+006	-9.83002e+006	-3.66402e+007	1.58537e+000	9665120	9830020	36640200	282913			96.9	0.5	94.1	-12545.9	1122	-9.58626e+006	-1.00142e+007	-3.74719e+007	1.58537e+000	9586260	10014200	37471900	295459
1123	-9.65992e+006	-9.81393e+006	-3.65796e+007	1.48893e+000	9659920	9813930	36579600	264839			97.2	0.5	95.3	-10495.8	1123	-9.46654e+006	-9.95151e+006	-3.73353e+007	1.48893e+000	9466540	9951510	37335300	275335
1124	-9.63145e+006	-9.78731e+006	-3.64993e+007	1.47810e+000	9631450	9787310	36499300	261744			56.2	0.5	96.2	-16407.9	1124	-9.28425e+006	-9.99309e+006	-3.76875e+007	1.47810e+000	9284250	9993090	37687500	278152
1125	-9.64060e+006	-9.80095e+006	-3.65459e+007	1.90829e+000	9640600	9800950	36545900	338783			55.3	0.5	95.7	-19553.4	1125	-9.41776e+006	-1.00126e+007	-3.76336e+007	1.90829e+000	9417760	10012600	37633600	358336
1126	-9.63964e+006	-9.80985e+006	-3.65832e+007	2.36200e+000	9639640	9809850	36583200	420163			54.4	0.5	95	-22828.7	1126	-9.53073e+006	-1.00317e+007	-3.75990e+007	2.36200e+000	9530730	10031700	37599000	442992
1127	-9.63694e+006	-9.76614e+006	-3.64073e+007	1.40972e+000	9636940	9766140	36407300	248418			57.2	0.5	97.6	-8385.82	1127	-8.90437e+006	-9.75714e+006	-3.71031e+007	1.40972e+000	8904370	9757140	37103100	256803
1128	-9.71581e+006	-9.89681e+006	-3.68625e+007	1.61906e+000	9715810	9896810	36862500	292441			53.9	0.5	89.5	-17878.1	1128	-1.02010e+007	-1.02807e+007	-3.79463e+007	1.61906e+000	10201000	10280700	37946300	310319
1129	-9.68239e+006	-9.86834e+006	-3.67795e+007	1.87714e+000	9682390	9868340	36779500	337503			53.8	0.5	91.2	-19999.4	1129	-9.98397e+006	-1.02034e+007	-3.78473e+007	1.87714e+000	9983970	10203400	37847300	357502
1130	-9.66605e+006	-9.84352e+006	-3.66944e+007	2.13555e+000	9666050	9843520	36694400	382196			53.7	0.5	92.9	-21322.8	1130	-9.80116e+006	-1.01262e+007	-3.77145e+007	2.13555e+000	9801160	10126200	37714500	403519
1131	-9.65775e+006	-9.82070e+006	-3.66095e+007	2.11894e+000	9657750	9820700	36609500	377496			53.3	0.5	94.6	-19009.8	1131	-9.65195e+006	-1.00477e+007	-3.75430e+007	2.11894e+000	9651950	10047700	37543000	396506
1132	-9.77290e+006	-9.92076e+006	-3.69032e+007	1.36967e+000	9772900	9920760	36903200	248012			52.9	0.5	88.1	-14095.4	1132	-1.03235e+007	-1.04347e+007	-3.78875e+007	1.36967e+000	10323500	10434700	37887500	262108
1133	-9.84019e+006	-9.94436e+006	-3.69324e+007	1.15577e+000	9840190	9944360	36932400	209688			52	0.5	86.8	-11162.1	1133	-1.03620e+007	-1.06478e+007	-3.78317e+007	1.15577e+000	10362000	10647800	37831700	220850
1134	-9.91624e+006	-9.97166e+006	-3.69679e+007	1.47275e+000	9916240	9971660	36967900	267820			51.5	0.5	85.1	-13793.4	1134	-1.04158e+007	-1.08860e+007	-3.78133e+007	1.47275e+000	10415800	10886000	37813300	281614
1135	-9.96581e+006	-1.00219e+007	-3.71235e+007	2.17862e+000	9965810	10021900	37123500	399557			54.6	0.5	83.2	-27121.3	1135	-1.05880e+007	-1.11559e+007	-3.82474e+007	2.17862e+000	10588000	11155900	38247400	426678
1136	-9.66896e+006	-9.91928e+006	-3.70011e+007	1.59297e+000	9668960	9919280	37001100	289764			56.7	0.5	87.8	-23210.9	1136	-1.02786e+007	-1.04164e+007	-3.84231e+007	1.59297e+000	10278600	10416400	38423100	312975
1137	-9.61340e+006	-9.87750e+006	-3.68859e+007	1.61120e+000	9613400	9877500	36885900	291209			57.4	0.5	89.8	-23974.5	1137	-9.94841e+006	-1.03236e+007	-3.83742e+007	1.61120e+000	9948410	10323600	38374200	315184
1138	-9.59585e+006	-9.83942e+006	-3.67479e+007	1.83055e+000	9595850	9839420	36747900	328409			57.8	0.5	91.7	-26855.3	1138	-9.61661e+006	-1.02128e+007	-3.82529e+007	1.83055e+000	9616610	10212800	38252900	355264
1139	-9.57579e+006	-9.80550e+006	-3.66293e+007	1.44507e+000	9575790	9805500	36629300	257592			60.2	0.5	92.6	-12644.3	1139	-9.06513e+006	-9.91493e+006	-3.75871e+007	1.44507e+000	9065130	9914930	37587100	270236
1140	-9.57859e+006	-9.78575e+006	-3.65458e+007	1.56376e+000	9578590	9785750	36545800	277514			62	0.5	92.6	21373.3	1140	-8.27375e+006	-9.13822e+006	-3.52040e+007	1.56376e+000	8273750	9138220	35204000	256141
1141	-9.71796e+006	-9.72077e+006	-3.61408e+007	2.06199e+000	9717960	9720770	36140800	358375			65.3	0.5	94.3	38048.3	1141	-8.73503e+006	-9.01161e+006	-3.42255e+007	2.06199e+000	8735030	9011610	34225500	320326
1142	-9.62579e+006	-9.75341e+006	-3.63664e+007	1.95429e+000	9625790	9753410	36366400	343604			63.9	0.5	93	27227.1	1142	-8.49646e+006	-9.13686e+006	-3.49759e+007	1.95429e+000	8496460	9136860	34975900	316377
1143	-9.66970e+006	-9.92671e+006	-3.57234e+007	2.38513e+000	9669700	9926710	35723400	405841			69	0.5	96	56199.5	1143	-8.94235e+006	-9.55443e+006	-3.31230e+007	2.38513e+000	8942350	9554430	33123000	349642
1144	-9.68857e+006	-9.83275e+006	-3.58944e+007	2.34197e+000	9688570	9832750	35894400	401954			67.4	0.5	94.8	52836.9	1144	-8.93787e+006	-9.20219e+006	-3.34569e+007	2.34197e+000	8937870	9202190	33456900	349117
1145	-9.64402e+006	-1.00366e+007	-3.55085e+007	2.17933e+000	9644020	10036600	35508500	366795			71.5	0.5	96.2	57183.7	1145	-8.88252e+006	-9.89412e+006	-3.25388e+007	2.17933e+000	8882520	9894120	32538800	309612
1146	-9.64008e+006	-1.00682e+007	-3.54608e+007	1.94497e+000	9640080	10068200	35460800	326575			77.4	0.5	96.5	51297.1	1146	-8.88976e+006	-1.00049e+007	-3.24576e+007	1.94497e+000	8889760	10004900	32457600	275278
1147	-9.63394e+006	-1.01089e+007	-3.53950e+007	2.05910e+000	9633940	10108900	35395000	344601			75.6	0.5	96.4	56357.5	1147	-8.86823e+006	-1.01219e+007	-3.22526e+007	2.05910e+000	8868230	10121900	32252600	288243
1148	-9.63238e+006	-1.01137e+007	-3.53839e+007	2.25580e+000	9632380	10113700	35383900	377304			73.8	0.5	96	62704.7	1148	-8.85015e+006	-1.01090e+007	-3.21916e+007	2.25580e+000	8850150	10109000	32191600	314599
1149	-9.64881e+006	-1.00137e+007	-3.55511e+007	1.84648e+000	9648810	10013700	35551100	311446			79.4	0.5	95.6	47633.3	1149	-8.88402e+006	-9.78817e+006	-3.26509e+007	1.84648e+000	8884020	9788170	32650900	263813
1150	-9.57398e+006	-9.81618e+006	-3.66748e+007	1.76525e+000	9573980	9816180	36674800	315426			90.5	0.5	92.3	-15587.8	1150	-9.08245e+006	-9.93156e+006	-3.76378e+007	1.76525e+000	9082450	9931560	37637800	331013
1151	-9.57846e+006	-9.79463e+006	-3.65822e+007	1.77367e+000	9578460	9794630	36582200	315378			89	0.5	92.8	12500.3	1151	-8.52083e+006	-9.37774e+006	-3.59359e+007	1.77367e+000	8520830	9377740	35935900	302878
1152	-9.60437e+006	-9.77553e+006	-3.64782e+007	1.33857e+000	9604370	9775530	36478200	236730			87.7	0.5	93.3	10718	1152	-8.45044e+006	-9.31162e+006	-3.57362e+007	1.33857e+000	8450440	9311620	35736200	226012
1153	-9.71681e+006	-9.72340e+006	-3.61192e+007	1.80425e+000	9716810	9723400	36119200	313225			84.6	0.5	94.5	33198.3	1153	-8.79303e+006	-9.02038e+006	-3.42033e+007	1.80425e+000	8793030	9020380	34203300	280027
1154	-9.69277e+006	-9.80410e+006	-3.59403e+007	1.80756e+000	9692770	9804100	35940300	310945			83	0.5	94.7	37652.8	1154	-8.97136e+006	-9.07995e+006	-3.37160e+007	1.80756e+000	8971360	9079950	33716000	273293
1155	-9.66999e+006	-9.91528e+006	-3.57360e+007	1.84691e+000	9669990	9915280	35736000	314451			81.3	0.5	94.7	44142.4	1155	-8.91222e+006	-9.44384e+006	-3.31105e+007	1.84691e+000	8912220	9443840	33110500	270308
1156	-9.62868e+006	-9.74660e+006	-3.63357e+007	1.76210e+000	9628680	9746600	36335700	309308			86.3	0.5	93.4	27712	1156	-8.20570e+006	-9.01567e+006	-3.47714e+007	1.76210e+000	8205700	9015670	34771400	281596
1157	-9.57471e+006	-9.85129e+006	-3.68175e+007	1.80015e+000	9574710	9851290	36817500	324111			91.4	0.5	90.7	-25153.9	1157	-9.48986e+006	-1.01834e+007	-3.82596e+007	1.80015e+000	9489860	10183400	38259600	349265
1158	-9.61555e+006	-9.88958e+006	-3.69332e+007	1.74771e+000	9615550	9889580	36933200	316677			92.4	0.5	89.1	-24811.7	1158	-9.83418e+006	-1.02930e+007	-3.83633e+007	1.74771e+000	9834180	10293000	38363300	341489
1159	-9.69614e+006	-9.91912e+006	-3.69733e+007	2.25744e+000	9696140	9919120	36973300	410095			94.2	0.5	88.1	-28471.3	1159	-1.01370e+007	-1.03316e+007	-3.82181e+007	2.25744e+000	10137000	10331600	38218100	438567
1160	-9.78084e+006	-9.94192e+006	-3.69818e+007	2.31067e+000	9780840	9941920	36981800	420162			95.8	0.5	87	-25669.5	1160	-1.03571e+007	-1.04077e+007	-3.80515e+007	2.31067e+000	10357100	10407700	38051500	445831
1161	-9.80940e+006	-9.93901e+006	-3.69413e+007	2.17077e+000	9809400	9939010	36941300	393948			97.2	0.5	87.2	-21414.7	1161	-1.03250e+007	-1.04439e+007	-3.78841e+007	2.17077e+000	10325000	10443900	37884100	415362
1162	-9.87458e+006	-9.96716e+006	-3.69912e+007	2.06197e+000	9874580	9967160	36991200	375335			97.3	0.5	85.6	-20598.6	1162	-1.03934e+007	-1.06859e+007	-3.79220e+007	2.06197e+000	10393400	10685900	37922000	395934
1163	-9.94884e+006	-9.99375e+006	-3.70256e+007	2.08395e+000	9948840	9993750	37025600	380195			97.6	0.5	84.1	-20589.3	1163	-1.04508e+007	-1.09213e+007	-3.79213e+007	2.08395e+000	10450800	10921300	37921300	400785
1164	-1.00197e+007	-1.00308e+007	-3.70496e+007	2.13877e+000	10019700	10030800	37049600	390887			97.8	0.5	82.5	-20756	1164	-1.05045e+007	-1.11589e+007	-3.79029e+007	2.13877e+000	10504500	11158900	37902900	411643
1165	-1.00425e+007	-1.00982e+007	-3.70756e+007	1.47752e+000	10042500	10098200	37075600	270519			97.9	0.5	81.1	-14329	1165	-1.05497e+007	-1.13371e+007	-3.79095e+007	1.47752e+000	10549700	11337100	37909500	284847
1166	-1.00615e+007	-1.01585e+007	-3.70929e+007	1.11204e+000	10061500	10158500	37092900	203866			98	0.5	79.8	-10651.3	1166	-1.05855e+007	-1.14956e+007	-3.78974e+007	1.11204e+000	10585500	11495600	37897400	214517
1167	-1.00454e+007	-1.01266e+007	-3.70590e+007	1.27552e+000	10045400	10126600	37059000	233373			98.7	0.5	80.6	-11586.3	1167	-1.05451e+007	-1.14042e+007	-3.78235e+007	1.27552e+000	10545100	11404200	37823500	244960
1168	-1.00100e+007	-1.00290e+007	-3.70117e+007	1.97681e+000	10010000	10029000	37011700	360565			99.1	0.5	82.7	-17147.5	1168	-1.04601e+007	-1.11139e+007	-3.77664e+007	1.97681e+000	10460100	11113900	37766400	377712
1169	-9.95597e+006	-9.98534e+006	-3.69841e+007	1.92928e+000	9955970	9985340	36984100	351225			98.8	0.5	84.2	-16979.5	1169	-1.04101e+007	-1.09026e+007	-3.77736e+007	1.92928e+000	10410100	10902600	37773600	368205
1170	-9.76624e+006	-9.91179e+006	-3.68733e+007	2.51182e+000	9766240	9911790	36873300	454090			97.5	0.5	88.8	-23496.6	1170	-1.02309e+007	-1.02490e+007	-3.77867e+007	2.51182e+000	10230900	10249000	37786700	477587
1171	-9.70194e+006	-9.87577e+006	-3.67904e+007	2.56267e+000	9701940	9875770	36790400	461078			96.9	0.5	91	-23580.5	1171	-9.91143e+006	-1.01544e+007	-3.77198e+007	2.56267e+000	9911430	10154400	37719800	484659
1172	-9.65383e+006	-9.77873e+006	-3.64418e+007	5.12478e-001	9653830	9778730	36441800	90483.8			97.8	0.5	98.4	-2592.47	1172	-9.21886e+006	-9.81322e+006	-3.70178e+007	5.12478e-001	9218860	9813220	37017800	93076.3
1173	-9.65556e+006	-9.78714e+006	-3.64745e+007	7.64855e-001	9655560	9787140	36474500	135282			97.9	0.5	97.7	-4212.63	1173	-9.28235e+006	-9.84658e+006	-3.70906e+007	7.64855e-001	9282350	9846580	37090600	139494
1174	-9.66179e+006	-9.79907e+006	-3.65170e+007	8.37633e-001	9661790	9799070	36517000	148496			98.1	0.5	96.8	-5021.41	1174	-9.37060e+006	-9.88877e+006	-3.71748e+007	8.37633e-001	9370600	9888770	37174800	153518
1175	-9.64800e+006	-9.76845e+006	-3.64057e+007	6.70437e-001	9648000	9768450	36405700	118141			97.1	0.5	99.1	-3114.01	1175	-9.09944e+006	-9.76739e+006	-3.69499e+007	6.70437e-001	9099440	9767390	36949900	121255
1176	-9.65243e+006	-9.77177e+006	-3.64148e+007	4.97933e-001	9652430	9771770	36414800	87788			97.9	0.5	99	-2282.61	1176	-9.17106e+006	-9.78404e+006	-3.69463e+007	4.97933e-001	9171060	9784040	36946300	90070.7
1177	-9.65561e+006	-9.77657e+006	-3.64312e+007	5.25373e-001	9655610	9776570	36431200	92709			98.5	0.5	98.7	-2472.91	1177	-9.24261e+006	-9.80703e+006	-3.69687e+007	5.25373e-001	9242610	9807030	36968700	95181.9
1178	-9.64508e+006	-9.75821e+006	-3.63667e+007	8.88457e-001	9645080	9758210	36366700	156229			96.3	0.5	99.8	-3569.92	1178	-8.97079e+006	-9.71335e+006	-3.68577e+007	8.88457e-001	8970790	9713350	36857700	159799
1179	-9.67673e+006	-9.72414e+006	-3.61958e+007	2.30692e+000	9676730	9724140	36195800	402029			89.7	0.5	99.9	19777.5	1179	-8.88394e+006	-9.32478e+006	-3.53565e+007	2.30692e+000	8883940	9324780	35356500	382251
1180	-9.65966e+006	-9.72931e+006	-3.62340e+007	1.92232e+000	9659660	9729310	36234000	335658			91.4	0.5	100	11630.4	1180	-8.80744e+006	-9.38377e+006	-3.56741e+007	1.92232e+000	8807440	9383770	35674100	324027
1181	-9.64847e+006	-9.73472e+006	-3.62674e+007	1.27115e+000	9648470	9734720	36267400	222340			92.9	0.5	101	3644.9	1181	-8.76725e+006	-9.46630e+006	-3.60515e+007	1.27115e+000	8767250	9466300	36051500	218695
1182	-9.64460e+006	-9.74752e+006	-3.63235e+007	1.02809e+000	9644600	9747520	36323500	180364			95.5	0.5	100	-2549.49	1182	-8.85050e+006	-9.63674e+006	-3.66649e+007	1.02809e+000	8850500	9636740	36664900	182914
1183	-9.64709e+006	-9.73762e+006	-3.62806e+007	1.17730e+000	9647090	9737620	36280600	206069			94.4	0.5	101	406.582	1183	-8.82532e+006	-9.54799e+006	-3.63273e+007	1.17730e+000	8825320	9547990	36327300	205662
1184	-9.70492e+006	-9.71678e+006	-3.60772e+007	2.24028e+000	9704920	9716780	36077200	388026			87.5	0.5	101	26454.9	1184	-9.11306e+006	-9.25952e+006	-3.48606e+007	2.24028e+000	9113060	9259520	34860600	361571
1185	-9.68655e+006	-9.76904e+006	-3.59499e+007	2.18718e+000	9686550	9769040	35949900	376359			85.2	0.5	101	31936.8	1185	-9.20403e+006	-9.35069e+006	-3.43962e+007	2.18718e+000	9204030	9350690	34396200	344422
1186	-9.67162e+006	-9.82067e+006	-3.58373e+007	2.03536e+000	9671620	9820670	35837300	348223			83.1	0.5	102	33784.5	1186	-9.16860e+006	-9.57077e+006	-3.40314e+007	2.03536e+000	9168600	9570770	34031400	314439
1187	-9.66333e+006	-9.87046e+006	-3.57536e+007	1.94120e+000	9663330	9870460	35753600	330720			81.2	0.5	101	36076.2	1187	-9.12264e+006	-9.71064e+006	-3.37036e+007	1.94120e+000	9122640	9710640	33703600	294643
1188	-9.64420e+006	-9.97602e+006	-3.55699e+007	1.93870e+000	9644200	9976020	35569900	327249			75.6	0.5	101	43277.3	1188	-9.03366e+006	-1.00070e+007	-3.30436e+007	1.93870e+000	9033660	10007000	33043600	283971
1189	-9.65209e+006	-9.96334e+006	-3.56148e+007	2.24163e+000	9652090	9963340	35614800	379275			77.3	0.5	101	48050.2	1189	-9.06163e+006	-9.96411e+006	-3.32008e+007	2.24163e+000	9061630	9964110	33200800	331225
1190	-9.64617e+006	-9.98201e+006	-3.55719e+007	1.11546e+000	9646170	9982010	35571900	188316			73.6	0.5	100	25128.7	1190	-9.02608e+006	-9.99538e+006	-3.30243e+007	1.11546e+000	9026080	9995380	33024300	163187
1191	-9.65050e+006	-9.97650e+006	-3.55951e+007	9.47890e-001	9650500	9976500	35595100	160222			72.5	0.5	99.8	21318.5	1191	-9.02184e+006	-9.94111e+006	-3.30612e+007	9.47890e-001	9021840	9941110	33061200	138904
1192	-9.66894e+006	-9.85987e+006	-3.57871e+007	8.71969e-001	9668940	9859870	35787100	148816			68.1	0.5	100	16655	1192	-9.09296e+006	-9.59932e+006	-3.36936e+007	8.71969e-001	9092960	9599320	33693600	132161
1193	-9.69636e+006	-9.73574e+006	-3.60233e+007	9.30128e-001	9696360	9735740	36023300	160653			63.4	0.5	101	12756.5	1193	-9.16318e+006	-9.20549e+006	-3.45897e+007	9.30128e-001	9163180	9205490	34589700	147897
1194	-9.67209e+006	-9.83532e+006	-3.58245e+007	1.00323e+000	9672090	9835320	35824500	171537			67.3	0.5	101	17788.2	1194	-9.13493e+006	-9.57423e+006	-3.38903e+007	1.00323e+000	9134930	9574230	33890300	153749
1195	-9.69480e+006	-9.72778e+006	-3.60249e+007	9.22332e-001	9694800	9727780	36024900	159313			62.9	0.5	102	11936.6	1195	-9.18119e+006	-9.23065e+006	-3.46745e+007	9.22332e-001	9181190	9230650	34674500	147376
1196	-9.70632e+006	-9.71381e+006	-3.60859e+007	9.85220e-001	9706320	9713810	36085900	170721			62.5	0.5	100	12589.1	1196	-9.01817e+006	-9.21464e+006	-3.47721e+007	9.85220e-001	9018170	9214640	34772100	158132
1197	-9.65754e+006	-9.73997e+006	-3.62797e+007	1.01010e+000	9657540	9739970	36279700	176806			59.8	0.5	98.5	10195.1	1197	-8.49987e+006	-9.21944e+006	-3.53100e+007	1.01010e+000	8499870	9219440	35310000	166611
1198	-9.64483e+006	-9.74884e+006	-3.63287e+007	9.66121e-001	9644830	9748840	36328700	169540			58.4	0.5	98.4	4608.37	1198	-8.51307e+006	-9.37472e+006	-3.59314e+007	9.66121e-001	8513070	9374720	35931400	164932
1199	-1.00135e+007	-1.01607e+007	-3.76432e+007	2.03529e+000	10013500	10160700	37643200	383624			96.5	0.5	54.4	-18451.7	1199	-9.93409e+006	-1.03678e+007	-3.85692e+007	2.03529e+000	9934090	10367800	38569200	402076
1200	-9.99026e+006	-1.01536e+007	-3.76375e+007	1.75053e+000	9990260	10153600	37637500	329808			96.1	0.5	55.9	-17517.5	1200	-1.00582e+007	-1.04160e+007	-3.86418e+007	1.75053e+000	10058200	10416000	38641800	347326
1201	-9.97031e+006	-1.01480e+007	-3.76347e+007	1.61113e+000	9970310	10148000	37634700	303465			95.8	0.5	57.4	-17525.4	1201	-1.02031e+007	-1.04676e+007	-3.87078e+007	1.61113e+000	10203100	10467600	38707800	320991
1202	-9.90395e+006	-1.01448e+007	-3.76880e+007	2.20645e+000	9903950	10144800	37688000	416586			93.1	0.5	62.8	-34079.2	1202	-1.07189e+007	-1.08040e+007	-3.91343e+007	2.20645e+000	10718900	10804000	39134300	450665
1203	-9.93938e+006	-1.01503e+007	-3.76749e+007	2.05501e+000	9939380	10150300	37674900	387809			93.4	0.5	64.3	-30712.8	1203	-1.07603e+007	-1.10650e+007	-3.90424e+007	2.05501e+000	10760300	11065000	39042400	418522
1204	-9.91606e+006	-1.01572e+007	-3.77265e+007	1.46806e+000	9916060	10157200	37726500	277747			92.3	0.5	64.8	-24710.8	1204	-1.08287e+007	-1.11175e+007	-3.92692e+007	1.46806e+000	10828700	11117500	39269200	302458
1205	-9.86506e+006	-1.01282e+007	-3.76589e+007	1.38388e+000	9865060	10128200	37658900	260830			92.1	0.5	59.9	-22645.1	1205	-1.02765e+007	-1.06193e+007	-3.92544e+007	1.38388e+000	10276500	10619300	39254400	283475
1206	-9.84833e+006	-1.01163e+007	-3.76269e+007	1.28471e+000	9848330	10116300	37626900	241715			91	0.5	59.1	-22710.6	1206	-1.00642e+007	-1.05964e+007	-3.93734e+007	1.28471e+000	10064200	10596400	39373400	264425
1207	-9.86484e+006	-1.01060e+007	-3.75685e+007	1.25468e+000	9864840	10106000	37568500	235372			89.7	0.5	58.1	-18221.8	1207	-9.56700e+006	-1.03977e+007	-3.90581e+007	1.25468e+000	9567000	10397700	39058100	253594
1208	-9.95631e+006	-1.00887e+007	-3.74063e+007	1.53085e+000	9956310	10088700	37406300	284920			87.7	0.5	56.1	18271.8	1208	-8.64177e+006	-9.49386e+006	-3.62896e+007	1.53085e+000	8641770	9493860	36289600	266648
1209	-9.89937e+006	-1.00893e+007	-3.74654e+007	1.46406e+000	9899370	10089300	37465400	273238			88.2	0.5	57.2	3627.29	1209	-8.97101e+006	-9.82227e+006	-3.73025e+007	1.46406e+000	8971010	9822270	37302500	269610
1210	-9.98642e+006	-1.01308e+007	-3.75481e+007	1.47522e+000	9986420	10130800	37548100	276647			91	0.5	54.4	-6953.12	1210	-9.24085e+006	-1.00843e+007	-3.81035e+007	1.47522e+000	9240850	10084300	38103500	283600
1211	-9.98691e+006	-1.01196e+007	-3.75019e+007	1.48372e+000	9986910	10119600	37501900	277576			89.8	0.5	54.6	5795.85	1211	-8.93772e+006	-9.79013e+006	-3.72045e+007	1.48372e+000	8937720	9790130	37204500	271780
1212	-9.99349e+006	-1.01059e+007	-3.74393e+007	1.44156e+000	9993490	10105900	37439300	268823			88.5	0.5	54.8	15849.1	1212	-8.68390e+006	-9.53698e+006	-3.64237e+007	1.44156e+000	8683900	9536980	36423700	252973
1213	-1.00108e+007	-1.00893e+007	-3.73543e+007	1.53955e+000	10010800	10089300	37354300	285858			87.2	0.5	55	22471.1	1213	-8.53935e+006	-9.39014e+006	-3.59682e+007	1.53955e+000	8539350	9390140	35968200	263386
1214	-9.97280e+006	-1.00716e+007	-3.73199e+007	1.60863e+000	9972800	10071600	37319900	298080			86.5	0.5	56.4	27417.2	1214	-8.44735e+006	-9.31259e+006	-3.56715e+007	1.60863e+000	8447350	9312590	35671500	270663
1215	-1.00494e+007	-1.00722e+007	-3.72455e+007	1.83901e+000	10049400	10072200	37245500	339607			85.8	0.5	55.2	33008.1	1215	-8.71923e+006	-9.31550e+006	-3.54832e+007	1.83901e+000	8719230	9315500	35483200	306599
1216	-1.00236e+007	-1.01417e+007	-3.75555e+007	1.22322e+000	10023600	10141700	37555500	229529			91.5	0.5	53	-2450.55	1216	-9.15285e+006	-1.00003e+007	-3.78485e+007	1.22322e+000	9152850	10000300	37848500	231979
1217	-1.00539e+007	-1.01534e+007	-3.75732e+007	1.16316e+000	10053900	10153400	37573200	218499			92	0.5	51.7	628.976	1217	-9.07510e+006	-9.92471e+006	-3.76172e+007	1.16316e+000	9075100	9924710	37617200	217870
1218	-1.00344e+007	-1.01681e+007	-3.76527e+007	1.87392e+000	10034400	10168100	37652700	353425			97	0.5	53	-14488.4	1218	-9.82573e+006	-1.03142e+007	-3.84586e+007	1.87392e+000	9825730	10314200	38458600	367914
1219	-1.00482e+007	-1.01717e+007	-3.76535e+007	1.73198e+000	10048200	10171700	37653500	326695			96.1	0.5	52.1	-13752.2	1219	-9.66946e+006	-1.02855e+007	-3.84975e+007	1.73198e+000	9669460	10285500	38497500	340448
1220	-1.00585e+007	-1.01775e+007	-3.76668e+007	1.39964e+000	10058500	10177500	37666800	264206			97.8	0.5	51.9	-9305.36	1220	-9.77886e+006	-1.02814e+007	-3.83713e+007	1.39964e+000	9778860	10281400	38371300	273511
1221	-1.00385e+007	-1.01697e+007	-3.76549e+007	1.63859e+000	10038500	10169700	37654900	309084			98.2	0.5	53.5	-11971	1221	-9.95753e+006	-1.03333e+007	-3.84047e+007	1.63859e+000	9957530	10333300	38404700	321055
1222	-1.00578e+007	-1.01775e+007	-3.76678e+007	1.44809e+000	10057800	10177500	37667800	273364			98.8	0.5	52.4	-9243.56	1222	-9.88365e+006	-1.02981e+007	-3.83347e+007	1.44809e+000	9883650	10298100	38334700	282608
1223	-1.00181e+007	-1.01623e+007	-3.76452e+007	1.82642e+000	10018100	10162300	37645200	344300			97.7	0.5	54.9	-14988.9	1223	-1.00464e+007	-1.03719e+007	-3.84737e+007	1.82642e+000	10046400	10371900	38473700	359289
1224	-9.98752e+006	-1.01530e+007	-3.76376e+007	2.22157e+000	9987520	10153000	37637600	418550			94.7	0.5	64.1	-29810.6	1224	-1.07159e+007	-1.10660e+007	-3.88597e+007	2.22157e+000	10715900	11066000	38859700	448361
1225	-1.00402e+007	-1.01599e+007	-3.76132e+007	1.82974e+000	10040200	10159900	37613200	344400			94.5	0.5	65.8	-25008.9	1225	-1.07722e+007	-1.13250e+007	-3.88310e+007	1.82974e+000	10772200	11325000	38831000	369409
1226	-9.96040e+006	-1.01448e+007	-3.76315e+007	2.23682e+000	9960400	10144800	37631500	421223			95.1	0.5	62.5	-28582.5	1226	-1.06531e+007	-1.08543e+007	-3.88148e+007	2.23682e+000	10653100	10854300	38814800	449806
1227	-9.96176e+006	-1.01441e+007	-3.76273e+007	1.88148e+000	9961760	10144100	37627300	354234			95.8	0.5	60.9	-22177.1	1227	-1.05827e+007	-1.06429e+007	-3.87387e+007	1.88148e+000	10582700	10642900	38738700	376411
1228	-9.96953e+006	-1.01457e+007	-3.76259e+007	1.75786e+000	9969530	10145700	37625900	330950			96.3	0.5	59.4	-19154.7	1228	-1.04707e+007	-1.05239e+007	-3.86702e+007	1.75786e+000	10470700	10523900	38670200	350105
1229	-1.00772e+007	-1.01569e+007	-3.75639e+007	1.84174e+000	10077200	10156900	37563900	345851			95.7	0.5	65.9	-22553.7	1229	-1.07318e+007	-1.13495e+007	-3.86414e+007	1.84174e+000	10731800	11349500	38641400	368405
1230	-1.00305e+007	-1.01509e+007	-3.75861e+007	1.92725e+000	10030500	10150900	37586100	362224			95.9	0.5	64.4	-23005	1230	-1.06842e+007	-1.11398e+007	-3.86563e+007	1.92725e+000	10684200	11139800	38656300	385229
1231	-1.01372e+007	-1.01623e+007	-3.75262e+007	1.64583e+000	10137200	10162300	37526200	308571			95.6	0.5	67.4	-20445.7	1231	-1.07713e+007	-1.15528e+007	-3.85994e+007	1.64583e+000	10771300	11552800	38599400	329017
1232	-1.01088e+007	-1.01522e+007	-3.75131e+007	1.76878e+000	10108800	10152200	37513100	331340			96.9	0.5	66.3	-19363.3	1232	-1.06952e+007	-1.13811e+007	-3.84602e+007	1.76878e+000	10695200	11381100	38460200	350703
1233	-1.01641e+007	-1.02900e+007	-3.73808e+007	1.23521e+000	10164100	10290000	37380800	230066			96.3	0.5	70.6	-14253	1233	-1.07948e+007	-1.19196e+007	-3.83288e+007	1.23521e+000	10794800	11919600	38328800	244319
1234	-1.01506e+007	-1.02916e+007	-3.73237e+007	1.59297e+000	10150600	10291600	37323700	295825			97.2	0.5	71.3	-16802.8	1234	-1.07473e+007	-1.18744e+007	-3.81796e+007	1.59297e+000	10747300	11874400	38179600	312627
1235	-1.01678e+007	-1.02053e+007	-3.74807e+007	1.41667e+000	10167800	10205300	37480700	265093			95.5	0.5	68.8	-17711.2	1235	-1.08017e+007	-1.17330e+007	-3.85434e+007	1.41667e+000	10801700	11733000	38543400	282804
1236	-1.01146e+007	-1.01698e+007	-3.75795e+007	1.61014e+000	10114600	10169800	37579500	302673			94.4	0.5	67.3	-22258.7	1236	-1.08186e+007	-1.15570e+007	-3.87886e+007	1.61014e+000	10818600	11557000	38788600	324932
1237	-1.00097e+007	-1.01647e+007	-3.76633e+007	1.71998e+000	10009700	10164700	37663300	324523			93.4	0.5	65.9	-26095.4	1237	-1.08214e+007	-1.13320e+007	-3.90249e+007	1.71998e+000	10821400	11332000	39024900	350618
1238	-9.99899e+006	-1.01554e+007	-3.76360e+007	1.79247e+000	9998990	10155400	37636000	337701			97.2	0.5	56.3	-16446.9	1238	-1.01698e+007	-1.04198e+007	-3.85460e+007	1.79247e+000	10169800	10419800	38546000	354148
1239	-9.98236e+006	-1.01495e+007	-3.76288e+007	1.73369e+000	9982360	10149500	37628800	326473			96.8	0.5	57.9	-17402.2	1239	-1.03122e+007	-1.04696e+007	-3.86072e+007	1.73369e+000	10312200	10469600	38607200	343876
1240	-9.80742e+006	-1.01500e+007	-3.78057e+007	4.56252e-001	9807420	10150000	37805700	86620.9			90.4	0.5	64.6	-9186.36	1240	-1.09022e+007	-1.10168e+007	-3.96704e+007	4.56252e-001	10902200	11016800	39670400	95807.3
1241	-9.83490e+006	-1.01457e+007	-3.77607e+007	9.91474e-001	9834900	10145700	37760700	187826			91	0.5	64.1	-18654.4	1241	-1.08465e+007	-1.09499e+007	-3.95098e+007	9.91474e-001	10846500	10949900	39509800	206480
1242	-9.87334e+006	-1.01574e+007	-3.77700e+007	1.11876e+000	9873340	10157400	37770000	212087			91.3	0.5	65.2	-20638.8	1242	-1.08847e+007	-1.11554e+007	-3.94603e+007	1.11876e+000	10884700	11155400	39460300	232726
1243	-9.82591e+006	-1.01570e+007	-3.78156e+007	7.23741e-001	9825910	10157000	37815600	137489			90.4	0.5	65.3	-14505.7	1243	-1.09345e+007	-1.11654e+007	-3.96537e+007	7.23741e-001	10934500	11165400	39653700	151995
1244	-1.01395e+007	-1.02878e+007	-3.72822e+007	1.69115e+000	10139500	10287800	37282200	313372			98	0.5	71.8	-16485.2	1244	-1.07095e+007	-1.18370e+007	-3.80628e+007	1.69115e+000	10709500	11837000	38062800	329857
1245	-1.00426e+007	-1.02602e+007	-3.69137e+007	1.37874e+000	10042600	10260200	36913700	250560			82	0.5	54	33971.2	1245	-9.27141e+006	-9.71485e+006	-3.43075e+007	1.37874e+000	9271410	9714850	34307500	216589
1246	-1.00362e+007	-1.03157e+007	-3.68321e+007	8.69240e-001	10036200	10315700	36832100	157351			80.9	0.5	53.4	22443.5	1246	-9.25850e+006	-9.90164e+006	-3.40679e+007	8.69240e-001	9258500	9901640	34067900	134907
1247	-1.00233e+007	-1.03477e+007	-3.67475e+007	8.03814e-001	10023300	10347700	36747500	144892			80.2	0.5	53.8	21611.9	1247	-9.22794e+006	-9.99994e+006	-3.38447e+007	8.03814e-001	9227940	9999940	33844700	123280
1248	-1.00306e+007	-1.03647e+007	-3.67605e+007	8.58047e-001	10030600	10364700	36760500	154792			79.9	0.5	53.1	23057	1248	-9.24432e+006	-1.00569e+007	-3.38547e+007	8.58047e-001	9244320	10056900	33854700	131735
1249	-1.00291e+007	-1.04192e+007	-3.66999e+007	1.30899e+000	10029100	10419200	36699900	235478			78.6	0.5	53	35830.7	1249	-9.24948e+006	-1.02180e+007	-3.37147e+007	1.30899e+000	9249480	10218000	33714700	199648
1250	-1.00078e+007	-1.04044e+007	-3.66274e+007	1.36655e+000	10007800	10404400	36627400	244869			78.9	0.5	53.9	39095.9	1250	-9.18106e+006	-1.01527e+007	-3.35003e+007	1.36655e+000	9181060	10152700	33500300	205773
1251	-9.82907e+006	-1.01098e+007	-3.76195e+007	1.16660e+000	9829070	10109800	37619500	219385			90.1	0.5	59.4	-22456	1251	-9.92408e+006	-1.06009e+007	-3.95318e+007	1.16660e+000	9924080	10600900	39531800	241841
1252	-9.84582e+006	-1.00924e+007	-3.75316e+007	1.46624e+000	9845820	10092400	37531600	274503			88.7	0.5	58.4	-15486.1	1252	-9.43273e+006	-1.02809e+007	-3.86390e+007	1.46624e+000	9432730	10280900	38639000	289990
1253	-9.89877e+006	-1.00730e+007	-3.73996e+007	1.50126e+000	9898770	10073000	37399600	279221			87.1	0.5	57.6	17301.8	1253	-8.64560e+006	-9.50203e+006	-3.63192e+007	1.50126e+000	8645600	9502030	36319200	261919
1254	-1.00422e+007	-1.01701e+007	-3.70022e+007	1.89335e+000	10042200	10170100	37002200	345480			83.2	0.5	54.7	44448	1254	-9.25697e+006	-9.40284e+006	-3.45604e+007	1.89335e+000	9256970	9402840	34560400	301032
1255	-1.00498e+007	-1.00824e+007	-3.71213e+007	1.97862e+000	10049800	10082400	37121300	363097			84.4	0.5	55.6	41813.3	1255	-9.11395e+006	-9.28625e+006	-3.49690e+007	1.97862e+000	9113950	9286250	34969000	321284
1256	-9.99026e+006	-1.00516e+007	-3.72206e+007	1.64886e+000	9990260	10051600	37220600	303986			85.3	0.5	56.7	33051	1256	-8.35722e+006	-9.17077e+006	-3.52537e+007	1.64886e+000	8357220	9170770	35253700	270935
1257	-1.00097e+007	-1.04972e+007	-3.65423e+007	1.54043e+000	10009700	10497200	36542300	274970			75.3	0.5	53.4	45027.8	1257	-9.19764e+006	-1.04140e+007	-3.33068e+007	1.54043e+000	9197640	10414000	33306800	229942
1258	-1.00273e+007	-1.04796e+007	-3.66321e+007	1.47139e+000	10027300	10479600	36632100	263861			75.3	0.5	52.5	41433.8	1258	-9.24664e+006	-1.03896e+007	-3.35315e+007	1.47139e+000	9246640	10389600	33531500	222427
1259	-1.00408e+007	-1.04556e+007	-3.67110e+007	1.21135e+000	10040800	10455600	36711000	218097			76.9	0.5	52	32989.4	1259	-9.28390e+006	-1.03448e+007	-3.37285e+007	1.21135e+000	9283900	10344800	33728500	185108
1260	-1.00440e+007	-1.04203e+007	-3.67597e+007	1.08650e+000	10044000	10420300	36759700	196072			78.3	0.5	52.2	28840.5	1260	-9.29308e+006	-1.02387e+007	-3.38721e+007	1.08650e+000	9293080	10238700	33872100	167232
1261	-1.00229e+007	-1.01332e+007	-3.75213e+007	1.36560e+000	10022900	10133200	37521300	255790			90.4	0.5	53.3	4700.13	1261	-8.96125e+006	-9.81288e+006	-3.72740e+007	1.36560e+000	8961250	9812880	37274000	251090
1262	-1.00278e+007	-1.01223e+007	-3.74720e+007	1.47212e+000	10027800	10122300	37472000	275045			89.3	0.5	53.5	13007.8	1262	-8.76837e+006	-9.62054e+006	-3.66808e+007	1.47212e+000	8768370	9620540	36680800	262037
1263	-1.00369e+007	-1.01090e+007	-3.74085e+007	1.42105e+000	10036900	10109000	37408500	264643			88.1	0.5	53.7	18058	1263	-8.61577e+006	-9.47090e+006	-3.62218e+007	1.42105e+000	8615770	9470900	36221800	246585
1264	-1.00593e+007	-1.00951e+007	-3.73294e+007	1.44920e+000	10059300	10095100	37329400	268812			86.8	0.5	53.9	20918.5	1264	-8.74259e+006	-9.43492e+006	-3.59480e+007	1.44920e+000	8742590	9434920	35948000	247894
1265	-1.00736e+007	-1.00965e+007	-3.72042e+007	1.78572e+000	10073600	10096500	37204200	329151			85.3	0.5	54	33757.7	1265	-9.10581e+006	-9.36617e+006	-3.53037e+007	1.78572e+000	9105810	9366170	35303700	295394
1266	-1.00563e+007	-1.01457e+007	-3.75391e+007	1.24058e+000	10056300	10145700	37539100	232634			91	0.5	51.9	5194.95	1266	-8.94380e+006	-9.79546e+006	-3.72203e+007	1.24058e+000	8943800	9795460	37220300	227439
1267	-1.00811e+007	-1.01592e+007	-3.75694e+007	1.29199e+000	10081100	10159200	37569400	242691			91.8	0.5	50.6	4941.98	1267	-8.96672e+006	-9.81788e+006	-3.72890e+007	1.29199e+000	8966720	9817880	37289000	237749
1268	-1.01083e+007	-1.01732e+007	-3.75997e+007	1.11631e+000	10108300	10173200	37599700	210055			92.5	0.5	49.3	4151.53	1268	-8.98043e+006	-9.83185e+006	-3.73323e+007	1.11631e+000	8980430	9831850	37332300	205903
1269	-1.01106e+007	-1.01794e+007	-3.76226e+007	1.00379e+000	10110600	10179400	37622600	189109			93.3	0.5	49	1324.52	1269	-9.06765e+006	-9.91722e+006	-3.75940e+007	1.00379e+000	9067650	9917220	37594000	187784
1270	-1.00876e+007	-1.01773e+007	-3.76372e+007	1.21030e+000	10087600	10177300	37637200	228155			94.4	0.5	49.9	-6438.11	1270	-9.28921e+006	-1.01341e+007	-3.82590e+007	1.21030e+000	9289210	10134100	38259000	234593
1271	-1.00702e+007	-1.01767e+007	-3.76521e+007	1.32353e+000	10070200	10176700	37652100	249666			95.6	0.5	50.8	-9311.27	1271	-9.50370e+006	-1.02270e+007	-3.84240e+007	1.32353e+000	9503700	10227000	38424000	258977
1272	-1.00755e+007	-1.01851e+007	-3.76810e+007	1.14183e+000	10075500	10185100	37681000	215720			98.5	0.5	50.9	-6598.17	1272	-9.74513e+006	-1.02565e+007	-3.83032e+007	1.14183e+000	9745130	10256500	38303200	222318
1273	-1.00646e+007	-1.01788e+007	-3.76663e+007	1.30908e+000	10064600	10178800	37666300	247113			97	0.5	51.2	-8539.87	1273	-9.65189e+006	-1.02505e+007	-3.83717e+007	1.30908e+000	9651890	10250500	38371700	255653
1274	-1.00457e+007	-1.01715e+007	-3.76552e+007	1.58801e+000	10045700	10171500	37655200	299561			99.3	0.5	53.9	-10743.8	1274	-1.00457e+007	-1.03395e+007	-3.83420e+007	1.58801e+000	10045700	10339500	38342000	310305
1275	-1.00627e+007	-1.01789e+007	-3.76687e+007	1.47462e+000	10062700	10178900	37668700	278393			99.9	0.5	52.6	-8871.6	1275	-9.96910e+006	-1.03081e+007	-3.82901e+007	1.47462e+000	9969100	10308100	38290100	287265
1276	-1.00275e+007	-1.01637e+007	-3.76414e+007	1.79935e+000	10027500	10163700	37641400	339149			98.8	0.5	55.2	-13648.6	1276	-1.01459e+007	-1.03777e+007	-3.83977e+007	1.79935e+000	10145900	10377700	38397700	352798
1277	-1.00030e+007	-1.01472e+007	-3.75986e+007	1.99552e+000	10003000	10147200	37598600	375237			96.3	0.5	62.9	-22764	1277	-1.06303e+007	-1.09363e+007	-3.86399e+007	1.99552e+000	10630300	10936300	38639900	398001
1278	-9.99189e+006	-1.01460e+007	-3.76049e+007	1.94573e+000	9991890	10146000	37604900	365970			96.8	0.5	61.4	-20873.3	1278	-1.05744e+007	-1.07461e+007	-3.86014e+007	1.94573e+000	10574400	10746100	38601400	386843
1279	-9.99156e+006	-1.01474e+007	-3.76108e+007	1.84262e+000	9991560	10147400	37610800	346681			97.4	0.5	59.8	-18414.4	1279	-1.05197e+007	-1.05683e+007	-3.85558e+007	1.84262e+000	10519700	10568300	38555800	365096
1280	-1.00667e+007	-1.01489e+007	-3.75419e+007	1.84578e+000	10066700	10148900	37541900	346193			97.1	0.5	64.8	-19652.1	1280	-1.06538e+007	-1.11915e+007	-3.84805e+007	1.84578e+000	10653800	11191500	38480500	365845
1281	-1.01348e+007	-1.01470e+007	-3.74660e+007	1.81634e+000	10134800	10147000	37466000	339473			98	0.5	66.6	-17826.7	1281	-1.06619e+007	-1.14061e+007	-3.82989e+007	1.81634e+000	10661900	11406100	38298900	357300
1282	-1.01411e+007	-1.02453e+007	-3.73312e+007	1.73633e+000	10141100	10245300	37331200	322477			98.4	0.5	70.2	-16309.9	1282	-1.06878e+007	-1.17230e+007	-3.80880e+007	1.73633e+000	10687800	11723000	38088000	338787
1283	-1.01633e+007	-1.03483e+007	-3.73193e+007	2.50590e+000	10163300	10348300	37319300	465426			95.9	0.5	72.6	-29760.2	1283	-1.08050e+007	-1.19921e+007	-3.82980e+007	2.50590e+000	10805000	11992100	38298000	495187
1284	-1.01695e+007	-1.02635e+007	-3.74294e+007	1.12950e+000	10169500	10263500	37429400	210872			95.4	0.5	70.1	-13885.8	1284	-1.08108e+007	-1.18536e+007	-3.84602e+007	1.12950e+000	10810800	11853600	38460200	224758
1285	-1.01786e+007	-1.01961e+007	-3.75339e+007	1.49944e+000	10178600	10196100	37533900	281340			94.4	0.5	68.7	-20842.2	1285	-1.08534e+007	-1.17568e+007	-3.87310e+007	1.49944e+000	10853400	11756800	38731000	302182
1286	-1.00934e+007	-1.01782e+007	-3.76347e+007	1.60790e+000	10093400	10178200	37634700	303078			93.3	0.5	67.4	-24716.5	1286	-1.08742e+007	-1.15824e+007	-3.89904e+007	1.60790e+000	10874200	11582400	38990400	327794
1287	-9.97899e+006	-1.01710e+007	-3.77197e+007	1.57717e+000	9978990	10171000	37719700	298393			92.3	0.5	66.2	-26655.5	1287	-1.08834e+007	-1.13684e+007	-3.92421e+007	1.57717e+000	10883400	11368400	39242100	325049
1288	-9.76514e+006	-1.01489e+007	-3.78436e+007	5.68354e-001	9765140	10148900	37843600	108090			89.8	0.5	64.9	-12063.4	1288	-1.09420e+007	-1.10451e+007	-3.98048e+007	5.68354e-001	10942000	11045100	39804800	120154
1289	-9.78826e+006	-1.01402e+007	-3.77849e+007	8.85202e-001	9788260	10140200	37784900	167860			90.4	0.5	63.7	-17611.4	1289	-1.08084e+007	-1.08465e+007	-3.96511e+007	8.85202e-001	10808400	10846500	39651100	185472
1290	-1.00115e+007	-1.01570e+007	-3.76304e+007	1.81839e+000	10011500	10157000	37630400	342510			98.3	0.5	56.7	-15303.9	1290	-1.02653e+007	-1.04209e+007	-3.84550e+007	1.81839e+000	10265300	10420900	38455000	357814
1291	-9.99910e+006	-1.01513e+007	-3.76192e+007	1.80669e+000	9999100	10151300	37619200	340084			97.8	0.5	58.3	-16675	1291	-1.04088e+007	-1.04689e+007	-3.85075e+007	1.80669e+000	10408800	10468900	38507500	356759
1292	-9.88978e+006	-9.96111e+006	-3.69513e+007	1.95805e+000	9889780	9961110	36951300	355704			98.6	0.5	85.7	-17377.7	1292	-1.03567e+007	-1.06874e+007	-3.77705e+007	1.95805e+000	10356700	10687400	37770500	373081
1293	-9.80322e+006	-9.91757e+006	-3.68599e+007	1.78542e+000	9803220	9917570	36859900	322613			98.9	0.5	88.4	-14907.8	1293	-1.02458e+007	-1.03434e+007	-3.76612e+007	1.78542e+000	10245800	10343400	37661200	337521
1294	-9.83889e+006	-9.93942e+006	-3.69135e+007	1.68500e+000	9838890	9939420	36913500	305397			98.5	0.5	87.1	-14962.6	1294	-1.03064e+007	-1.04998e+007	-3.77525e+007	1.68500e+000	10306400	10499800	37752500	320360
1295	-9.65548e+006	-9.92122e+006	-3.56707e+007	1.91554e+000	9655480	9921220	35670700	324994			79.3	0.5	101	38801.7	1295	-9.08545e+006	-9.85362e+006	-3.34087e+007	1.91554e+000	9085450	9853620	33408700	286192
1296	-9.65507e+006	-9.96103e+006	-3.56293e+007	1.14408e+000	9655070	9961030	35629300	193723			71.3	0.5	99.8	25115.9	1296	-9.03738e+006	-9.90080e+006	-3.31650e+007	1.14408e+000	9037380	9900800	33165000	168608
1297	-9.65585e+006	-9.92285e+006	-3.56706e+007	9.92763e-001	9655850	9922850	35670600	168435			70.2	0.5	100	21156.8	1297	-9.04274e+006	-9.79285e+006	-3.32949e+007	9.92763e-001	9042740	9792850	33294900	147278
1298	-9.66349e+006	-9.89110e+006	-3.57336e+007	9.09332e-001	9663490	9891100	35733600	154775			69.1	0.5	100	18286.7	1298	-9.07311e+006	-9.70147e+006	-3.35104e+007	9.09332e-001	9073110	9701470	33510400	136488
1299	-9.69337e+006	-9.71735e+006	-3.61515e+007	1.04062e+000	9693370	9717350	36151500	180936			61.5	0.5	99.7	12285.4	1299	-8.85867e+006	-9.22193e+006	-3.49614e+007	1.04062e+000	8858670	9221930	34961400	168651
1300	-9.67411e+006	-9.72835e+006	-3.62157e+007	1.06881e+000	9674110	9728350	36215700	186459			60.6	0.5	99.1	11524.5	1300	-8.67840e+006	-9.22519e+006	-3.51550e+007	1.06881e+000	8678400	9225190	35155000	174934
1301	-9.98104e+006	-1.01471e+007	-3.76203e+007	1.39755e+000	9981040	10147100	37620300	263056			53.3	0.5	60.3	-14551	1301	-1.05105e+007	-1.05195e+007	-3.86128e+007	1.39755e+000	10510500	10519500	38612800	277608
1302	-1.00808e+007	-1.01864e+007	-3.76811e+007	9.91437e-001	10080800	10186400	37681100	187314			97.7	0.5	50.3	-5572.72	1302	-9.64179e+006	-1.02300e+007	-3.82984e+007	9.91437e-001	9641790	10230000	38298400	192886
1303	-1.00697e+007	-1.01777e+007	-3.71071e+007	1.83449e+000	10069700	10177700	37107100	336601			83.9	0.5	53.7	38829	1303	-9.35276e+006	-9.42768e+006	-3.49271e+007	1.83449e+000	9352760	9427680	34927100	297772
1304	-1.00596e+007	-1.02516e+007	-3.69921e+007	1.48624e+000	10059600	10251600	36992100	271195			82.5	0.5	53.1	34452.6	1304	-9.32736e+006	-9.69375e+006	-3.45572e+007	1.48624e+000	9327360	9693750	34557200	236742
1305	-1.00550e+007	-1.03230e+007	-3.69019e+007	1.32055e+000	10055000	10323000	36901900	239938			81.1	0.5	52.6	32492.6	1305	-9.31857e+006	-9.93803e+006	-3.42770e+007	1.32055e+000	9318570	9938030	34277000	207445
1306	-1.00519e+007	-1.03849e+007	-3.68273e+007	1.20431e+000	10051900	10384900	36827300	218053			79.7	0.5	52.3	30842.6	1306	-9.31544e+006	-1.01403e+007	-3.40620e+007	1.20431e+000	9315440	10140300	34062000	187211
1307	-9.57976e+006	-9.82438e+006	-3.67025e+007	1.62024e+000	9579760	9824380	36702500	289951			59	0.5	92.1	-26231.9	1307	-9.44520e+006	-1.02011e+007	-3.83768e+007	1.62024e+000	9445200	10201100	38376800	316183
1308	-9.85231e+006	-9.97288e+006	-3.70368e+007	2.18025e+000	9852310	9972880	37036800	397766			96	0.5	85.4	-24490.8	1308	-1.04326e+007	-1.06762e+007	-3.80918e+007	2.18025e+000	10432600	10676200	38091800	422257
1309	-9.93856e+006	-1.00032e+007	-3.70745e+007	2.18100e+000	9938560	10003200	37074500	398900			96.2	0.5	83.9	-24275	1309	-1.04977e+007	-1.09418e+007	-3.80925e+007	2.18100e+000	10497700	10941800	38092500	423175
1310	-1.00320e+007	-1.00324e+007	-3.70985e+007	1.98841e+000	10032000	10032400	37098500	364344			96.5	0.5	82.3	-21686.3	1310	-1.05548e+007	-1.11999e+007	-3.80677e+007	1.98841e+000	10554800	11199900	38067700	386030
1311	-1.00583e+007	-1.01232e+007	-3.71149e+007	1.85002e+000	10058300	10123200	37114900	339471			96.8	0.5	80.6	-19734.7	1311	-1.06036e+007	-1.14307e+007	-3.80360e+007	1.85002e+000	10603600	11430700	38036000	359206
1312	-1.00733e+007	-1.02027e+007	-3.70969e+007	1.26952e+000	10073300	10202700	37096900	232851			98.5	0.5	78.7	-11699.5	1312	-1.06012e+007	-1.16043e+007	-3.78526e+007	1.26952e+000	10601200	11604300	37852600	244550
1313	-1.00986e+007	-1.02713e+007	-3.71317e+007	1.23651e+000	10098600	10271300	37131700	227311			97.9	0.5	77.8	-12218.9	1313	-1.06693e+007	-1.18035e+007	-3.79317e+007	1.23651e+000	10669300	11803500	37931700	239530
1314	-1.00843e+007	-1.02168e+007	-3.71276e+007	1.83208e+000	10084300	10216800	37127600	336605			97.2	0.5	79	-18868	1314	-1.06486e+007	-1.16648e+007	-3.79859e+007	1.83208e+000	10648600	11664800	37985900	355473
1315	-1.00353e+007	-1.04705e+007	-3.66737e+007	1.51902e+000	10035300	10470500	36673700	272983			73.7	0.5	52.3	41886.7	1315	-9.26917e+006	-1.03659e+007	-3.36472e+007	1.51902e+000	9269170	10365900	33647200	231096
1316	-1.00265e+007	-1.04354e+007	-3.66730e+007	1.80833e+000	10026500	10435400	36673000	324882			71.9	0.5	53.1	49841.8	1316	-9.24090e+006	-1.02343e+007	-3.36633e+007	1.80833e+000	9240900	10234300	33663300	275040
1317	-1.00157e+007	-1.04811e+007	-3.65830e+007	1.64024e+000	10015700	10481100	36583000	293382			73.6	0.5	53.2	47050.5	1317	-9.21408e+006	-1.03676e+007	-3.34203e+007	1.64024e+000	9214080	10367600	33420300	246332
1318	-9.69445e+006	-9.85633e+006	-3.67184e+007	2.15437e+000	9694450	9856330	36718400	386121			97.7	0.5	92.4	-17473.4	1318	-9.80669e+006	-1.00869e+007	-3.75484e+007	2.15437e+000	9806690	10086900	37548400	403595
1319	-9.68356e+006	-9.83706e+006	-3.66505e+007	1.81803e+000	9683560	9837060	36650500	324645			98.1	0.5	93.8	-13236.5	1319	-9.68130e+006	-1.00221e+007	-3.74089e+007	1.81803e+000	9681300	10022100	37408900	337882
1320	-9.67539e+006	-9.81992e+006	-3.65886e+007	1.56698e+000	9675390	9819920	36588600	278881			98.4	0.5	95.1	-10418.5	1320	-9.56412e+006	-9.96541e+006	-3.72945e+007	1.56698e+000	9564120	9965410	37294500	289300
1321	-9.66769e+006	-9.80625e+006	-3.65405e+007	1.09063e+000	9667690	9806250	36540500	193597			98.7	0.5	96.2	-6411.83	1321	-9.45942e+006	-9.91117e+006	-3.71776e+007	1.09063e+000	9459420	9911170	37177600	200009
1322	-9.66549e+006	-9.79551e+006	-3.64988e+007	7.97325e-001	9665490	9795510	36498800	141216			98.9	0.5	97.2	-4301.19	1322	-9.38679e+006	-9.87283e+006	-3.70935e+007	7.97325e-001	9386790	9872830	37093500	145517
1323	-9.66138e+006	-9.78593e+006	-3.64637e+007	7.68296e-001	9661380	9785930	36463700	135817			98.8	0.5	98	-3857.18	1323	-9.31428e+006	-9.83879e+006	-3.70269e+007	7.68296e-001	9314280	9838790	37026900	139674
1324	-9.55382e+006	-9.83031e+006	-3.67526e+007	1.97643e+000	9553820	9830310	36752600	354584			90	0.5	91.2	-21150.7	1324	-9.16780e+006	-1.00151e+007	-3.78940e+007	1.97643e+000	9167800	10015100	37894000	375734
1325	-9.54966e+006	-9.80159e+006	-3.66395e+007	1.90126e+000	9549660	9801590	36639500	339043			88.5	0.5	91.7	11164.4	1325	-8.57502e+006	-9.43397e+006	-3.61116e+007	1.90126e+000	8575020	9433970	36111600	327879
1326	-9.59529e+006	-9.77768e+006	-3.64961e+007	1.90073e+000	9595290	9777680	36496100	336454			87	0.5	92.4	18574.3	1326	-8.39246e+006	-9.25629e+006	-3.55680e+007	1.90073e+000	8392460	9256290	35568000	317879
1327	-1.01673e+007	-1.02680e+007	-3.74159e+007	1.69302e+000	10167300	10268000	37415900	315866			54.2	0.5	70.2	-20194.8	1327	-1.07819e+007	-1.17721e+007	-3.84235e+007	1.69302e+000	10781900	11772100	38423500	336061
1328	-1.01662e+007	-1.03307e+007	-3.73486e+007	1.78355e+000	10166200	10330700	37348600	331729			54.1	0.5	71.9	-21118.2	1328	-1.07973e+007	-1.19269e+007	-3.83316e+007	1.78355e+000	10797300	11926900	38331600	352848
1329	-1.01549e+007	-1.03559e+007	-3.72772e+007	1.89778e+000	10154900	10355900	37277200	351726			54	0.5	73.6	-22143.5	1329	-1.07903e+007	-1.19936e+007	-3.82363e+007	1.89778e+000	10790300	11993600	38236300	373869
1330	-9.63611e+006	-9.77025e+006	-3.64249e+007	1.93220e+000	9636110	9770250	36424900	340807			56	0.5	97.7	-19365.9	1330	-9.07226e+006	-9.90149e+006	-3.75251e+007	1.93220e+000	9072260	9901490	37525100	360173
1331	-9.63822e+006	-9.77789e+006	-3.64540e+007	2.11663e+000	9638220	9777890	36454000	373924			54.9	0.5	97.5	-18170.1	1331	-9.24251e+006	-9.91017e+006	-3.73904e+007	2.11663e+000	9242510	9910170	37390400	392094
1332	-9.73870e+006	-9.89772e+006	-3.68433e+007	1.70355e+000	9738700	9897720	36843300	307431			52.8	0.5	89.6	-17140.4	1332	-1.02480e+007	-1.02625e+007	-3.78246e+007	1.70355e+000	10248000	10262500	37824600	324572
1333	-9.70733e+006	-9.87247e+006	-3.67715e+007	1.95216e+000	9707330	9872470	36771500	350894			52.7	0.5	91.1	-18804.5	1333	-1.00576e+007	-1.01926e+007	-3.77296e+007	1.95216e+000	10057600	10192600	37729600	369699
1334	-9.68682e+006	-9.84883e+006	-3.66954e+007	1.97282e+000	9686820	9848830	36695400	353135			52.5	0.5	92.8	-17754.9	1334	-9.88550e+006	-1.01207e+007	-3.76077e+007	1.97282e+000	9885500	10120700	37607700	370890
1335	-9.67442e+006	-9.82798e+006	-3.66225e+007	1.90010e+000	9674420	9827980	36622500	338777			52.2	0.5	94.3	-15489	1335	-9.74127e+006	-1.00502e+007	-3.74638e+007	1.90010e+000	9741270	10050200	37463800	354266
1336	-9.64979e+006	-9.79090e+006	-3.64956e+007	2.41418e+000	9649790	9790900	36495600	427468			53.8	0.5	96.8	-19578	1336	-9.40926e+006	-9.94530e+006	-3.73672e+007	2.41418e+000	9409260	9945300	37367200	447046
1337	-1.00607e+007	-1.01365e+007	-3.74973e+007	1.37189e+000	10060700	10136500	37497300	256706			89.9	0.5	52.1	11025.6	1337	-8.80324e+006	-9.65604e+006	-3.67910e+007	1.37189e+000	8803240	9656040	36791000	245681
1338	-1.00997e+007	-1.01006e+007	-3.73114e+007	1.13100e+000	10099700	10100600	37311400	209645			86.5	0.5	52.9	17672.3	1338	-9.05802e+006	-9.47017e+006	-3.57766e+007	1.13100e+000	9058020	9470170	35776600	191972
1339	-1.00705e+007	-1.01260e+007	-3.74443e+007	1.48806e+000	10070500	10126000	37444300	277695			88.7	0.5	52.4	16823.4	1339	-8.71125e+006	-9.53854e+006	-3.64028e+007	1.48806e+000	8711250	9538540	36402800	260872
1340	-1.00849e+007	-1.01145e+007	-3.73829e+007	1.45351e+000	10084900	10114500	37382900	270406			87.6	0.5	52.6	19355.2	1340	-8.89026e+006	-9.51127e+006	-3.61123e+007	1.45351e+000	8890260	9511270	36112300	251051
1341	-9.94047e+006	-1.01785e+007	-3.77890e+007	1.47275e+000	9940470	10178500	37789000	279574			91.1	0.5	66.4	-27943.6	1341	-1.09563e+007	-1.14046e+007	-3.95035e+007	1.47275e+000	10956300	11404600	39503500	307518
1342	-9.84594e+006	-1.01722e+007	-3.78577e+007	1.18340e+000	9845940	10172200	37857700	225324			90	0.5	66.2	-24637.1	1342	-1.09944e+007	-1.13117e+007	-3.97523e+007	1.18340e+000	10994400	11311700	39752300	249961
1343	-1.00875e+007	-1.01658e+007	-3.75902e+007	1.54899e+000	10087500	10165800	37590200	291292			55.4	0.5	66.6	-20651.8	1343	-1.07550e+007	-1.13020e+007	-3.87837e+007	1.54899e+000	10755000	11302000	38783700	311943
1344	-9.90454e+006	-1.01450e+007	-3.76881e+007	1.69877e+000	9904540	10145000	37688100	320737			57	0.5	63	-25624.4	1344	-1.06739e+007	-1.06824e+007	-3.91148e+007	1.69877e+000	10673900	10682400	39114800	346361
1345	-9.95612e+006	-1.01137e+007	-3.75087e+007	2.61143e+000	9956120	10113700	37508700	488632			60.2	0.5	55.4	7436.58	1345	-8.97452e+006	-9.82586e+006	-3.73138e+007	2.61143e+000	8974520	9825860	37313800	481196
1346	-9.99678e+006	-1.01009e+007	-3.74156e+007	2.34501e+000	9996780	10100900	37415600	436768			62	0.5	54.9	31103.6	1346	-8.60366e+006	-9.45434e+006	-3.61663e+007	2.34501e+000	8603660	9454340	36166300	405664
1347	-1.00540e+007	-1.01513e+007	-3.70693e+007	2.11786e+000	10054000	10151300	37069300	387761			66.1	0.5	54.1	49597.1	1347	-9.26230e+006	-9.34162e+006	-3.46434e+007	2.11786e+000	9262300	9341620	34643400	338164
1348	-1.00378e+007	-1.02289e+007	-3.69258e+007	2.36062e+000	10037800	10228900	36925800	429182			67.7	0.5	54.3	58022.3	1348	-9.24904e+006	-9.59187e+006	-3.43390e+007	2.36062e+000	9249040	9591870	34339000	371160
1349	-1.00368e+007	-1.01466e+007	-3.75623e+007	1.94628e+000	10036800	10146600	37562300	365363			97.5	0.5	63.3	-19891.9	1349	-1.06077e+007	-1.10034e+007	-3.84801e+007	1.94628e+000	10607700	11003400	38480100	385255
1350	-1.00194e+007	-1.01460e+007	-3.75775e+007	1.91928e+000	10019400	10146000	37577500	360541			98	0.5	61.7	-18583.1	1350	-1.05586e+007	-1.08197e+007	-3.84633e+007	1.91928e+000	10558600	10819700	38463300	379124
1351	-1.00141e+007	-1.01482e+007	-3.75918e+007	1.87180e+000	10014100	10148200	37591800	351872			98.4	0.5	60.2	-16969.5	1351	-1.05099e+007	-1.06472e+007	-3.84368e+007	1.87180e+000	10509900	10647200	38436800	368841
1352	-9.64855e+006	-9.96172e+006	-3.56019e+007	9.72912e-001	9648550	9961720	35601900	164495			72.7	0.5	101	21283.4	1352	-9.04364e+006	-9.95487e+006	-3.31365e+007	9.72912e-001	9043640	9954870	33136500	143212
1353	-9.66366e+006	-9.86009e+006	-3.57653e+007	9.18105e-001	9663660	9860090	35765300	156505			68.4	0.5	101	17275.6	1353	-9.10841e+006	-9.66145e+006	-3.36947e+007	9.18105e-001	9108410	9661450	33694700	139229
1354	-9.70429e+006	-9.70831e+006	-3.60831e+007	9.68338e-001	9704290	9708310	36083100	167765			61.9	0.5	101	11606	1354	-9.04731e+006	-9.24161e+006	-3.48532e+007	9.68338e-001	9047310	9241610	34853200	156159
1355	-9.65737e+006	-9.73776e+006	-3.62709e+007	1.20695e+000	9657370	9737760	36270900	211162			59.1	0.5	99.2	10706.7	1355	-8.42453e+006	-9.23286e+006	-3.54402e+007	1.20695e+000	8424530	9232860	35440200	200455
1356	-9.80176e+006	-9.92311e+006	-3.68840e+007	1.61033e+000	9801760	9923110	36884000	291344			51.8	0.5	88.1	-15175.4	1356	-1.03087e+007	-1.04844e+007	-3.77771e+007	1.61033e+000	10308700	10484400	37777100	306519
1357	-1.01336e+007	-1.03408e+007	-3.72053e+007	2.05025e+000	10133600	10340800	37205300	378526			53.9	0.5	76.4	-23797.4	1357	-1.07695e+007	-1.19858e+007	-3.81590e+007	2.05025e+000	10769500	11985800	38159000	402323
1358	-1.01083e+007	-1.02868e+007	-3.71559e+007	1.64643e+000	10108300	10286800	37155900	303081			52.7	0.5	77.1	-17180.9	1358	-1.06986e+007	-1.18482e+007	-3.80068e+007	1.64643e+000	10698600	11848200	38006800	320262
1359	-9.99043e+006	-1.01531e+007	-3.76353e+007	1.72209e+000	9990430	10153100	37635300	324413			53	0.5	57.8	-16188.1	1359	-1.02448e+007	-1.04412e+007	-3.85584e+007	1.72209e+000	10244800	10441200	38558400	340602
1360	-9.99405e+006	-1.01497e+007	-3.76176e+007	1.51253e+000	9994050	10149700	37617600	284681			52.5	0.5	59.1	-14005	1360	-1.03992e+007	-1.04670e+007	-3.85095e+007	1.51253e+000	10399200	10467000	38509500	298686
1361	-1.00213e+007	-1.01478e+007	-3.75826e+007	1.35916e+000	10021300	10147800	37582600	255392			51.9	0.5	61.6	-12683.4	1361	-1.05250e+007	-1.06966e+007	-3.84491e+007	1.35916e+000	10525000	10696600	38449100	268075
1362	-1.01111e+007	-1.02012e+007	-3.77110e+007	8.09251e-001	10111100	10201200	37711000	153157			98.9	0.5	48.5	-3313.84	1362	-9.63003e+006	-1.01979e+007	-3.81788e+007	8.09251e-001	9630030	10197900	38178800	156471
1363	-1.01032e+007	-1.01959e+007	-3.76974e+007	8.27614e-001	10103200	10195900	37697400	156515			98	0.5	49	-3728.84	1363	-9.57908e+006	-1.01933e+007	-3.82109e+007	8.27614e-001	9579080	10193300	38210900	160244
1364	-1.00818e+007	-1.01835e+007	-3.76683e+007	1.16281e+000	10081800	10183500	37668300	219547			96.4	0.5	50.2	-6888.76	1364	-9.52263e+006	-1.02081e+007	-3.83280e+007	1.16281e+000	9522630	10208100	38328000	226436
1365	-1.00904e+007	-1.01397e+007	-3.72299e+007	1.29321e+000	10090400	10139700	37229900	238755			85.4	0.5	52.9	23372.7	1365	-9.25047e+006	-9.42788e+006	-3.54113e+007	1.29321e+000	9250470	9427880	35411300	215382
1366	-1.00340e+007	-1.00600e+007	-3.70788e+007	2.43710e+000	10034000	10060000	37078800	446175			52.9	0.5	81.9	-25753.1	1366	-1.05705e+007	-1.13342e+007	-3.79974e+007	2.43710e+000	10570500	11334200	37997400	471928
1367	-1.00517e+007	-1.00742e+007	-3.71370e+007	2.17027e+000	10051700	10074200	37137000	398574			54.2	0.5	81.6	-26030.9	1367	-1.06373e+007	-1.14156e+007	-3.81892e+007	2.17027e+000	10637300	11415600	38189200	424605
1368	-9.55416e+006	-9.81492e+006	-3.66894e+007	1.65504e+000	9554160	9814920	36689400	295929			60.7	0.5	91.6	-18538.6	1368	-9.16403e+006	-1.00118e+007	-3.78840e+007	1.65504e+000	9164030	10011800	37884000	314467
1369	-9.58572e+006	-9.86209e+006	-3.68507e+007	1.77690e+000	9585720	9862090	36850700	320509			58.3	0.5	90.3	-28441	1369	-9.79698e+006	-1.03091e+007	-3.84663e+007	1.77690e+000	9796980	10309100	38466300	348950
1370	-9.74851e+006	-9.94802e+006	-3.70391e+007	2.31983e+000	9748510	9948020	37039100	423023			94.3	0.5	86.7	-29460.4	1370	-1.03804e+007	-1.04033e+007	-3.82679e+007	2.31983e+000	10380400	10403300	38267900	452483
1371	-9.76825e+006	-1.01220e+007	-3.77304e+007	1.50031e+000	9768250	10122000	37730400	283670			90.4	0.5	62.6	-29404.5	1371	-1.06118e+007	-1.07838e+007	-3.95915e+007	1.50031e+000	10611800	10783800	39591500	313075
1372	-9.80094e+006	-1.00977e+007	-3.75982e+007	1.39266e+000	9800940	10097700	37598200	261565			89.1	0.5	59.6	-26276.4	1372	-9.71401e+006	-1.05397e+007	-3.94916e+007	1.39266e+000	9714010	10539700	39491600	287842
1373	-1.00358e+007	-1.03645e+007	-3.67817e+007	1.92011e+000	10035800	10364500	36781700	346775			70.1	0.5	53.1	50379.4	1373	-9.26086e+006	-1.00242e+007	-3.39550e+007	1.92011e+000	9260860	10024200	33955000	296395
1374	-1.00220e+007	-1.03419e+007	-3.67481e+007	1.99835e+000	10022000	10341900	36748100	360211			69.7	0.5	54.1	53379.1	1374	-9.21925e+006	-9.93516e+006	-3.38739e+007	1.99835e+000	9219250	9935160	33873900	306832
1375	-1.00049e+007	-1.04321e+007	-3.65881e+007	1.85437e+000	10004900	10432100	36588100	331656			71.6	0.5	54.1	53143.1	1375	-9.17980e+006	-1.01996e+007	-3.34483e+007	1.85437e+000	9179800	10199600	33448300	278513
1376	-9.98797e+006	-1.05125e+007	-3.64383e+007	1.60430e+000	9987970	10512500	36438300	284830			75.4	0.5	54.3	48918.3	1376	-9.13757e+006	-1.04319e+007	-3.30433e+007	1.60430e+000	9137570	10431900	33043300	235912
1377	-1.00653e+007	-1.00752e+007	-3.72421e+007	2.48265e+000	10065300	10075200	37242100	458431			64.4	0.5	55.2	56101.6	1377	-8.95139e+006	-9.24199e+006	-3.49507e+007	2.48265e+000	8951390	9241990	34950700	402329
1378	-1.01908e+007	-1.01910e+007	-3.75889e+007	1.55997e+000	10190800	10191000	37588900	293522			93.3	0.5	68.9	-24114.1	1378	-1.09149e+007	-1.18075e+007	-3.89318e+007	1.55997e+000	10914900	11807500	38931800	317636
1379	-1.00872e+007	-1.01513e+007	-3.75310e+007	1.30567e+000	10087200	10151300	37531000	244782			90.7	0.5	50.8	8911.07	1379	-8.85890e+006	-9.70850e+006	-3.69498e+007	1.30567e+000	8858900	9708500	36949800	235871
1380	-9.64854e+006	-9.76164e+006	-3.63773e+007	7.68192e-001	9648540	9761640	36377300	135161			97.4	0.5	99.8	-3081.7	1380	-9.07410e+006	-9.73881e+006	-3.68584e+007	7.68192e-001	9074100	9738810	36858400	138243
1381	-9.65235e+006	-9.76570e+006	-3.63901e+007	6.95199e-001	9652350	9765700	36390100	122405			98.3	0.5	99.7	-2847.11	1381	-9.16201e+006	-9.76362e+006	-3.68719e+007	6.95199e-001	9162010	9763620	36871900	125252
1382	-9.65867e+006	-9.77365e+006	-3.64162e+007	7.74275e-001	9658670	9773650	36416200	136524			99.1	0.5	99.2	-3359.65	1382	-9.24630e+006	-9.79493e+006	-3.69156e+007	7.74275e-001	9246300	9794930	36915600	139884
1383	-9.56483e+006	-9.87189e+006	-3.69116e+007	1.95395e+000	9564830	9871890	36911600	353541			91	0.5	89.4	-29928.9	1383	-9.62034e+006	-1.02671e+007	-3.84711e+007	1.95395e+000	9620340	10267100	38471100	383470
1384	-9.69000e+006	-9.72356e+006	-3.61802e+007	2.33477e+000	9690000	9723560	36180200	406574			84.6	0.5	93.3	43501.5	1384	-8.62187e+006	-8.99108e+006	-3.42547e+007	2.33477e+000	8621870	8991080	34254700	363073
1385	-9.70070e+006	-9.79261e+006	-3.59842e+007	1.66107e+000	9700700	9792610	35984200	286403			82.9	0.5	93.6	35244.4	1385	-8.95054e+006	-8.98274e+006	-3.37282e+007	1.66107e+000	8950540	8982740	33728200	251158
1386	-9.66003e+006	-9.87858e+006	-3.57320e+007	1.78358e+000	9660030	9878580	35732000	303527			81.5	0.5	93.6	45109.3	1386	-8.83150e+006	-9.26228e+006	-3.29621e+007	1.78358e+000	8831500	9262280	32962100	258417
1387	-9.97175e+006	-1.01569e+007	-3.76695e+007	1.47869e+000	9971750	10156900	37669500	279024			56.5	0.5	64.8	-21577.8	1387	-1.07289e+007	-1.09592e+007	-3.90196e+007	1.47869e+000	10728900	10959200	39019600	300602
1388	-1.01748e+007	-1.01814e+007	-3.75330e+007	1.58197e+000	10174800	10181400	37533000	296784			55.3	0.5	68.4	-20905.8	1388	-1.07986e+007	-1.15768e+007	-3.86871e+007	1.58197e+000	10798600	11576800	38687100	317690
1389	-9.98526e+006	-1.01533e+007	-3.76414e+007	2.37610e+000	9985260	10153300	37641400	447746			54.3	0.5	55.7	-23146.6	1389	-9.92402e+006	-1.03809e+007	-3.86328e+007	2.37610e+000	9924020	10380900	38632800	470893
1390	-1.00255e+007	-1.01631e+007	-3.76410e+007	1.43126e+000	10025500	10163100	37641000	269761			51.2	0.5	55.8	-10567.6	1390	-1.01441e+007	-1.03722e+007	-3.83770e+007	1.43126e+000	10144100	10372200	38377000	280329
1391	-1.00262e+007	-1.01588e+007	-3.76227e+007	1.48235e+000	10026200	10158800	37622700	279127			50.6	0.5	57	-10677.1	1391	-1.02656e+007	-1.03897e+007	-3.83271e+007	1.48235e+000	10265600	10389700	38327100	289804
1392	-9.64396e+006	-9.74969e+006	-3.63330e+007	1.66448e+000	9643960	9749690	36333000	292158			57.4	0.5	98.9	2089.95	1392	-8.63580e+006	-9.49473e+006	-3.62992e+007	1.66448e+000	8635800	9494730	36299200	290068
1393	-1.00947e+007	-1.01455e+007	-3.74998e+007	1.82778e+000	10094700	10145500	37499800	342127			98.3	0.5	65.1	-17413.2	1393	-1.06250e+007	-1.12305e+007	-3.83239e+007	1.82778e+000	10625000	11230500	38323900	359540
1394	-9.64590e+006	-9.75071e+006	-3.63352e+007	9.85540e-001	9645900	9750710	36335200	173009			96.7	0.5	101	-3071.58	1394	-8.97160e+006	-9.68292e+006	-3.67325e+007	9.85540e-001	8971600	9682920	36732500	176081
1395	-9.64635e+006	-9.96535e+006	-3.55893e+007	1.42684e+000	9646350	9965350	35589300	241084			74.3	0.5	101	30935.9	1395	-9.05525e+006	-9.99933e+006	-3.31395e+007	1.42684e+000	9055250	9999330	33139500	210148
1396	-9.86975e+006	-9.94821e+006	-3.69186e+007	1.60021e+000	9869750	9948210	36918600	290161			51	0.5	86.4	-14282.5	1396	-1.03546e+007	-1.07110e+007	-3.77382e+007	1.60021e+000	10354600	10711000	37738200	304444
1397	-1.01065e+007	-1.02851e+007	-3.71501e+007	1.34839e+000	10106500	10285100	37150100	248139			51.7	0.5	76	-12700.5	1397	-1.06638e+007	-1.18096e+007	-3.79031e+007	1.34839e+000	10663800	11809600	37903100	260839
1398	-1.00113e+007	-1.01547e+007	-3.76211e+007	1.47540e+000	10011300	10154700	37621100	277771			51.6	0.5	58	-12321.2	1398	-1.03380e+007	-1.04328e+007	-3.84309e+007	1.47540e+000	10338000	10432800	38430900	290092
1399	-1.00616e+007	-1.01455e+007	-3.75332e+007	1.29862e+000	10061600	10145500	37533200	243451			50.7	0.5	62.8	-10971.4	1399	-1.05275e+007	-1.08612e+007	-3.82948e+007	1.29862e+000	10527500	10861200	38294800	254422
1400	-9.99170e+006	-1.01357e+007	-3.75628e+007	2.58628e+000	9991700	10135700	37562800	485389			58.5	0.5	54.2	-6284.31	1400	-9.16745e+006	-1.00151e+007	-3.78941e+007	2.58628e+000	9167450	10015100	37894100	491673
1401	-9.98719e+006	-1.01451e+007	-3.76060e+007	2.92310e+000	9987190	10145100	37606000	549818			56.7	0.5	54.4	-34725	1401	-9.50591e+006	-1.03323e+007	-3.88520e+007	2.92310e+000	9505910	10332300	38852000	584543
1402	-1.00496e+007	-1.04716e+007	-3.67312e+007	1.33964e+000	10049600	10471600	36731200	241479			75.4	0.5	51.6	35920.6	1402	-9.31181e+006	-1.03939e+007	-3.37935e+007	1.33964e+000	9311810	10393900	33793500	205558
1403	-1.00442e+007	-1.04342e+007	-3.67463e+007	1.60013e+000	10044200	10434200	36746300	288587			72.1	0.5	52.1	42655.3	1403	-9.29139e+006	-1.02607e+007	-3.38432e+007	1.60013e+000	9291390	10260700	33843200	245932
1404	-1.01191e+007	-1.02060e+007	-3.77226e+007	7.16642e-001	10119100	10206000	37722600	135718			99.8	0.5	48.2	-2807.7	1404	-9.68284e+006	-1.02082e+007	-3.81680e+007	7.16642e-001	9682840	10208200	38168000	138526
1405	-1.01296e+007	-1.02117e+007	-3.77357e+007	7.85181e-001	10129600	10211700	37735700	148808			99.5	0.5	47.4	-2697.66	1405	-9.63968e+006	-1.01902e+007	-3.81378e+007	7.85181e-001	9639680	10190200	38137800	151505
1406	-1.01231e+007	-1.02064e+007	-3.77207e+007	8.28735e-001	10123100	10206400	37720700	156934			98.6	0.5	47.8	-2925.64	1406	-9.58510e+006	-1.01767e+007	-3.81372e+007	8.28735e-001	9585100	10176700	38137200	159860
1407	-1.00928e+007	-1.01831e+007	-3.76555e+007	1.12674e+000	10092800	10183100	37655500	212610			95.2	0.5	49.5	-6197.32	1407	-9.34560e+006	-1.01557e+007	-3.82906e+007	1.12674e+000	9345600	10155700	38290600	218808
1408	-1.00391e+007	-1.01649e+007	-3.76348e+007	1.74862e+000	10039100	10164900	37634800	329497			99.9	0.5	55.6	-12267.7	1408	-1.02273e+007	-1.03801e+007	-3.83260e+007	1.74862e+000	10227300	10380100	38326000	341765
1409	-1.00532e+007	-1.01721e+007	-3.76500e+007	1.64363e+000	10053200	10172100	37650000	309984			100	0.5	54.2	-10346.8	1409	-1.01239e+007	-1.03439e+007	-3.82817e+007	1.64363e+000	10123900	10343900	38281700	320330
1410	-1.00692e+007	-1.01800e+007	-3.76665e+007	1.49956e+000	10069200	10180000	37666500	283081			101	0.5	52.9	-8482.14	1410	-1.00418e+007	-1.03147e+007	-3.82445e+007	1.49956e+000	10041800	10314700	38244500	291563
1411	-1.00856e+007	-1.01882e+007	-3.76834e+007	1.43934e+000	10085600	10188200	37683400	271977			102	0.5	51.6	-7282.82	1411	-9.97264e+006	-1.02895e+007	-3.82104e+007	1.43934e+000	9972640	10289500	38210400	279260
1412	-1.01411e+007	-1.01970e+007	-3.73798e+007	1.78414e+000	10141100	10197000	37379800	332093			98.8	0.5	68.6	-16223.9	1412	-1.06603e+007	-1.15761e+007	-3.81225e+007	1.78414e+000	10660300	11576100	38122500	348317
1413	-1.01409e+007	-1.01532e+007	-3.74229e+007	1.86295e+000	10140900	10153200	37422900	347445			99.1	0.5	67	-16401.5	1413	-1.06291e+007	-1.14163e+007	-3.81546e+007	1.86295e+000	10629100	11416300	38154600	363847
1414	-1.01232e+007	-1.02984e+007	-3.72051e+007	1.74507e+000	10123200	10298400	37205100	322089			98.3	0.5	74.1	-16355.1	1414	-1.06830e+007	-1.18425e+007	-3.79488e+007	1.74507e+000	10683000	11842500	37948800	338444
1415	-1.01281e+007	-1.02753e+007	-3.72480e+007	1.82531e+000	10128100	10275300	37248000	337603			98.9	0.5	72.3	-16286.5	1415	-1.06689e+007	-1.17818e+007	-3.79521e+007	1.82531e+000	10668900	11781800	37952100	353889
1416	-1.01310e+007	-1.02416e+007	-3.72936e+007	1.83369e+000	10131000	10241600	37293600	339885			99.4	0.5	70.6	-15653.9	1416	-1.06499e+007	-1.16876e+007	-3.79686e+007	1.83369e+000	10649900	11687600	37968600	355539
1417	-1.00888e+007	-1.02505e+007	-3.71123e+007	1.34737e+000	10088800	10250500	37112300	247406			98.7	0.5	77.4	-12014.7	1417	-1.06240e+007	-1.17266e+007	-3.78235e+007	1.34737e+000	10624000	11726600	37823500	259421
1418	-1.00576e+007	-1.01675e+007	-3.70679e+007	1.56433e+000	10057600	10167500	37067900	286424			99.3	0.5	79.2	-13240.1	1418	-1.05514e+007	-1.14937e+007	-3.77598e+007	1.56433e+000	10551400	11493700	37759800	299664
1419	-1.00282e+007	-1.00892e+007	-3.70262e+007	1.89711e+000	10028200	10089200	37026200	346422			99.6	0.5	81.1	-15581.2	1419	-1.04873e+007	-1.12748e+007	-3.77168e+007	1.89711e+000	10487300	11274800	37716800	362004
1420	-9.96081e+006	-9.97810e+006	-3.69497e+007	1.84994e+000	9960810	9978100	36949700	336182			100	0.5	84.4	-14601.7	1420	-1.03748e+007	-1.08816e+007	-3.76500e+007	1.84994e+000	10374800	10881600	37650000	350784
1421	-1.00001e+007	-1.00226e+007	-3.69779e+007	1.76471e+000	10000100	10022600	36977900	321294			100	0.5	82.9	-13661.9	1421	-1.04188e+007	-1.10687e+007	-3.76430e+007	1.76471e+000	10418800	11068700	37643000	334956
1422	-9.64539e+006	-9.73963e+006	-3.62905e+007	1.13953e+000	9645390	9739630	36290500	199562			95.8	0.5	101	-1716.17	1422	-8.91074e+006	-9.61717e+006	-3.65247e+007	1.13953e+000	8910740	9617170	36524700	201278
1423	-9.65191e+006	-9.72757e+006	-3.62347e+007	1.14261e+000	9651910	9727570	36234700	199510			93.2	0.5	102	3534.12	1423	-8.87997e+006	-9.47752e+006	-3.59847e+007	1.14261e+000	8879970	9477520	35984700	195976
1424	-9.64786e+006	-9.72937e+006	-3.62461e+007	1.28934e+000	9647860	9729370	36246100	225263			94.6	0.5	102	1096.03	1424	-8.91678e+006	-9.54685e+006	-3.62312e+007	1.28934e+000	8916780	9546850	36231200	224167
1425	-9.68725e+006	-9.70950e+006	-3.61255e+007	2.44286e+000	9687250	9709500	36125500	424138			89.2	0.5	101	22837.1	1425	-9.03496e+006	-9.32000e+006	-3.51859e+007	2.44286e+000	9034960	9320000	35185900	401301
1426	-9.65872e+006	-9.72129e+006	-3.62022e+007	1.56222e+000	9658720	9721290	36202200	272313			91.8	0.5	101	8242.69	1426	-8.91563e+006	-9.42027e+006	-3.57150e+007	1.56222e+000	8915630	9420270	35715000	264070
1427	-9.65602e+006	-9.71995e+006	-3.61994e+007	1.32322e+000	9656020	9719950	36199400	230614			93	0.5	102	4811.53	1427	-8.97176e+006	-9.47505e+006	-3.58828e+007	1.32322e+000	8971760	9475050	35882800	225802
1428	-9.69384e+006	-9.72864e+006	-3.60201e+007	2.19603e+000	9693840	9728640	36020100	379220			87.1	0.5	102	26786	1428	-9.24132e+006	-9.26275e+006	-3.47456e+007	2.19603e+000	9241320	9262750	34745600	352434
1429	-9.65955e+006	-9.86242e+006	-3.57462e+007	1.99559e+000	9659550	9862420	35746200	339831			81.1	0.5	102	35916.8	1429	-9.14466e+006	-9.74725e+006	-3.37570e+007	1.99559e+000	9144660	9747250	33757000	303914
1430	-9.66589e+006	-9.81872e+006	-3.58158e+007	1.93007e+000	9665890	9818720	35815800	329821			82.9	0.5	103	31365.9	1430	-9.18491e+006	-9.62827e+006	-3.40405e+007	1.93007e+000	9184910	9628270	34040500	298455
1431	-9.67869e+006	-9.77554e+006	-3.59113e+007	2.11407e+000	9678690	9775540	35911300	363035			84.9	0.5	102	30724.7	1431	-9.21665e+006	-9.44575e+006	-3.43528e+007	2.11407e+000	9216650	9445750	34352800	332310
1432	-9.64962e+006	-9.93136e+006	-3.56366e+007	1.88240e+000	9649620	9931360	35636600	318802			77.7	0.5	102	38336.5	1432	-9.09192e+006	-9.94064e+006	-3.33481e+007	1.88240e+000	9091920	9940640	33348100	280465
1433	-9.64745e+006	-9.94659e+006	-3.56126e+007	1.72101e+000	9647450	9946590	35612600	291119			76.2	0.5	102	35670.2	1433	-9.08676e+006	-9.99306e+006	-3.32746e+007	1.72101e+000	9086760	9993060	33274600	255449
1434	-9.69166e+006	-9.72078e+006	-3.60191e+007	9.19199e-001	9691660	9720780	36019100	158715			62.4	0.5	102	11251.8	1434	-9.21018e+006	-9.25433e+006	-3.47423e+007	9.19199e-001	9210180	9254330	34742300	147463
1435	-9.68373e+006	-9.73816e+006	-3.59692e+007	8.81041e-001	9683730	9738160	35969200	151733			63.3	0.5	103	11533.3	1435	-9.24242e+006	-9.31819e+006	-3.45856e+007	8.81041e-001	9242420	9318190	34585600	140200
1436	-9.67642e+006	-9.75366e+006	-3.59239e+007	8.30863e-001	9676420	9753660	35923900	142756			64.2	0.5	103	11467.4	1436	-9.23270e+006	-9.41490e+006	-3.44492e+007	8.30863e-001	9232700	9414900	34449200	131288
1437	-1.00008e+007	-1.00057e+007	-3.69975e+007	2.29017e+000	10000800	10005700	36997500	417348			51	0.5	83.3	-20629.5	1437	-1.04692e+007	-1.11370e+007	-3.77806e+007	2.29017e+000	10469200	11137000	37780600	437978
1438	-9.94666e+006	-9.97496e+006	-3.69510e+007	1.84333e+000	9946660	9974960	36951000	334975			50.4	0.5	84.7	-15646.4	1438	-1.04024e+007	-1.09421e+007	-3.77024e+007	1.84333e+000	10402400	10942100	37702400	350621
1439	-1.01108e+007	-1.02828e+007	-3.71699e+007	1.27968e+000	10110800	10282800	37169900	235734			50.9	0.5	74.6	-11241.3	1439	-1.06456e+007	-1.17761e+007	-3.78627e+007	1.27968e+000	10645600	11776100	37862700	246976
1440	-1.01134e+007	-1.02691e+007	-3.71943e+007	1.19035e+000	10113400	10269100	37194300	219538			50.2	0.5	73.3	-9793.22	1440	-1.06252e+007	-1.17178e+007	-3.78373e+007	1.19035e+000	10625200	11717800	37837300	229332
1441	-1.01163e+007	-1.02475e+007	-3.72279e+007	1.27376e+000	10116300	10247500	37227900	235301			49.6	0.5	71.9	-9937.27	1441	-1.06044e+007	-1.16323e+007	-3.78378e+007	1.27376e+000	10604400	11632300	37837800	245238
1442	-1.01261e+007	-1.02071e+007	-3.73084e+007	1.14877e+000	10126100	10207100	37308400	213049			49.2	0.5	69.3	-8660.67	1442	-1.05825e+007	-1.14697e+007	-3.79109e+007	1.14877e+000	10582500	11469700	37910900	221709
1443	-1.01191e+007	-1.02248e+007	-3.72621e+007	1.18291e+000	10119100	10224800	37262100	218876			49	0.5	70.6	-8689.07	1443	-1.05805e+007	-1.15352e+007	-3.78373e+007	1.18291e+000	10580500	11535200	37837300	227565
1444	-1.01315e+007	-1.01361e+007	-3.74247e+007	1.21120e+000	10131500	10136100	37424700	225883			49	0.5	65.6	-8891.47	1444	-1.05371e+007	-1.11513e+007	-3.80437e+007	1.21120e+000	10537100	11151300	38043700	234774
1445	-1.01260e+007	-1.01817e+007	-3.73334e+007	1.02660e+000	10126000	10181700	37333400	190609			48.5	0.5	68.1	-7180.51	1445	-1.05503e+007	-1.13550e+007	-3.78942e+007	1.02660e+000	10550300	11355000	37894200	197789
1446	-1.01298e+007	-1.01595e+007	-3.73712e+007	1.07067e+000	10129800	10159500	37371200	199155			48.4	0.5	67	-7394.84	1446	-1.05369e+007	-1.12605e+007	-3.79340e+007	1.07067e+000	10536900	11260500	37934000	206550
1447	-1.00978e+007	-1.01414e+007	-3.74801e+007	1.30784e+000	10097800	10141400	37480100	244558			49.7	0.5	64.2	-10227.3	1447	-1.05328e+007	-1.10154e+007	-3.81622e+007	1.30784e+000	10532800	11015400	38162200	254785
1448	-1.00521e+007	-1.04581e+007	-3.67547e+007	1.54826e+000	10052100	10458100	36754700	279403			73.9	0.5	51.3	41229	1448	-9.31549e+006	-1.03586e+007	-3.38439e+007	1.54826e+000	9315490	10358600	33843900	238174
1449	-1.01101e+007	-1.01659e+007	-3.75680e+007	1.21237e+000	10110100	10165900	37568000	227759			91.5	0.5	49.5	7069.7	1449	-8.93180e+006	-9.75984e+006	-3.70867e+007	1.21237e+000	8931800	9759840	37086700	220689
1450	-1.01338e+007	-1.01800e+007	-3.76021e+007	1.06785e+000	10133800	10180000	37602100	200992			92.2	0.5	48.2	5364.32	1450	-9.17999e+006	-9.84465e+006	-3.71851e+007	1.06785e+000	9179990	9844650	37185100	195628
1451	-1.01343e+007	-1.01866e+007	-3.76285e+007	9.38887e-001	10134300	10186600	37628500	176961			93	0.5	47.8	3170.12	1451	-9.18452e+006	-9.89375e+006	-3.73812e+007	9.38887e-001	9184520	9893750	37381200	173790
1452	-1.01122e+007	-1.01850e+007	-3.76438e+007	1.04091e+000	10112200	10185000	37643800	196319			94.1	0.5	48.6	-701.408	1452	-9.14000e+006	-9.98829e+006	-3.78121e+007	1.04091e+000	9140000	9988290	37812100	197020
1453	-9.55488e+006	-9.78807e+006	-3.65790e+007	1.76889e+000	9554880	9788070	36579000	314431			62.5	0.5	91.7	35268.1	1453	-8.06431e+006	-8.93005e+006	-3.45624e+007	1.76889e+000	8064310	8930050	34562400	279163
1454	-9.62307e+006	-9.90629e+006	-3.69939e+007	1.67222e+000	9623070	9906290	36993900	303985			57.8	0.5	88.2	-26432	1454	-1.01602e+007	-1.04182e+007	-3.85487e+007	1.67222e+000	10160200	10418200	38548700	330417
1455	-9.73355e+006	-1.01338e+007	-3.78132e+007	8.86601e-001	9733550	10133800	37813200	168321			89.5	0.5	64	-19135.6	1455	-1.08387e+007	-1.08984e+007	-3.98329e+007	8.86601e-001	10838700	10898400	39832900	187457
1456	-9.83220e+006	-1.00774e+007	-3.74842e+007	1.41767e+000	9832200	10077400	37484200	264736			87.6	0.5	58.8	-2171.76	1456	-9.11426e+006	-9.95757e+006	-3.77121e+007	1.41767e+000	9114260	9957570	37712100	266908
1457	-9.83948e+006	-1.01325e+007	-3.77019e+007	2.13137e+000	9839480	10132500	37701900	402553			58.6	0.5	61.5	-36365.8	1457	-1.03346e+007	-1.06581e+007	-3.93551e+007	2.13137e+000	10334600	10658100	39355100	438919
1458	-9.82380e+006	-1.01092e+007	-3.76227e+007	2.47839e+000	9823800	10109200	37622700	466136			59.5	0.5	59.6	-41374.7	1458	-9.96743e+006	-1.05500e+007	-3.92804e+007	2.47839e+000	9967430	10550000	39280400	507511
1459	-9.73114e+006	-9.95819e+006	-3.70980e+007	2.05004e+000	9731140	9958190	37098000	374949			56.8	0.5	86.3	-30924.9	1459	-1.05147e+007	-1.05630e+007	-3.85408e+007	2.05004e+000	10514700	10563000	38540800	405874
1460	-9.71629e+006	-9.72227e+006	-3.61182e+007	2.26184e+000	9716290	9722270	36118200	392641			65.9	0.5	93.4	47041.4	1460	-8.78779e+006	-8.95253e+006	-3.39313e+007	2.26184e+000	8787790	8952530	33931300	345599
1461	-9.60850e+006	-9.75258e+006	-3.63803e+007	2.12860e+000	9608500	9752580	36380300	374491			64.4	0.5	92.1	26548.8	1461	-8.44518e+006	-9.16759e+006	-3.51528e+007	2.12860e+000	8445180	9167590	35152800	347942
1462	-9.65737e+006	-9.96451e+006	-3.56352e+007	2.27889e+000	9657370	9964510	35635200	386011			69.7	0.5	95.2	58008.2	1462	-8.87843e+006	-9.61460e+006	-3.28016e+007	2.27889e+000	8878430	9614600	32801600	328002
1463	-9.67890e+006	-9.86192e+006	-3.58258e+007	2.47953e+000	9678900	9861920	35825800	424067			68.1	0.5	93.9	60125	1463	-8.88307e+006	-9.25017e+006	-3.31850e+007	2.47953e+000	8883070	9250170	33185000	363942
1464	-9.63703e+006	-1.00887e+007	-3.54278e+007	2.04259e+000	9637030	10088700	35427800	342400			72.1	0.5	95.3	56807.2	1464	-8.83589e+006	-9.98799e+006	-3.22543e+007	2.04259e+000	8835890	9987990	32254300	285593
1465	-9.63381e+006	-1.00964e+007	-3.54070e+007	1.90637e+000	9633810	10096400	35407000	319221			77.6	0.5	95.4	52946.1	1465	-8.83765e+006	-1.00171e+007	-3.22324e+007	1.90637e+000	8837650	10017100	32232400	266274
1466	-9.62631e+006	-1.01495e+007	-3.53232e+007	2.02226e+000	9626310	10149500	35323200	337211			75.9	0.5	95.2	58482.4	1466	-8.81177e+006	-1.01583e+007	-3.19854e+007	2.02226e+000	8811770	10158300	31985400	278729
1467	-9.62254e+006	-1.01657e+007	-3.52916e+007	2.09118e+000	9622540	10165700	35291600	348143			74.2	0.5	94.9	61899.6	1467	-8.78853e+006	-1.01834e+007	-3.18654e+007	2.09118e+000	8788530	10183400	31865400	286244
1468	-9.64437e+006	-1.00131e+007	-3.55335e+007	1.83827e+000	9644370	10013100	35533500	309763			79.6	0.5	94.5	49424	1468	-8.83366e+006	-9.72150e+006	-3.25117e+007	1.83827e+000	8833660	9721500	32511700	260339
1469	-9.64539e+006	-9.91876e+006	-3.70226e+007	2.10888e+000	9645390	9918760	37022600	383993			92.5	0.5	87.9	-30565.4	1469	-1.00562e+007	-1.03706e+007	-3.84586e+007	2.10888e+000	10056200	10370600	38458600	414558
1470	-1.00714e+007	-1.01887e+007	-3.76996e+007	1.62332e+000	10071400	10188700	37699600	306972			92.2	0.5	67.6	-27807.7	1470	-1.09394e+007	-1.16195e+007	-3.92196e+007	1.62332e+000	10939400	11619500	39219600	334780
1471	-9.74902e+006	-1.01569e+007	-3.78921e+007	8.76932e-001	9749020	10156900	37892100	167179			89.3	0.5	65.4	-19710.9	1471	-1.10010e+007	-1.11310e+007	-3.99598e+007	8.76932e-001	11001000	11131000	39959800	186890
1472	-1.00260e+007	-1.01216e+007	-3.69847e+007	1.65136e+000	10026000	10121600	36984700	300953			83.3	0.5	56.2	39856.2	1472	-9.20203e+006	-9.26040e+006	-3.44783e+007	1.65136e+000	9202030	9260400	34478300	261097
1473	-1.00085e+007	-1.00287e+007	-3.71087e+007	1.52372e+000	10008500	10028700	37108700	279305			84.3	0.5	57.2	35151.9	1473	-8.63623e+006	-9.12329e+006	-3.47807e+007	1.52372e+000	8636230	9123290	34780700	244153
1474	-9.90112e+006	-1.00540e+007	-3.73197e+007	1.50180e+000	9901120	10054000	37319700	278163			86	0.5	58	26382.9	1474	-8.41941e+006	-9.27320e+006	-3.56102e+007	1.50180e+000	8419410	9273200	35610200	251780
1475	-1.00258e+007	-1.01582e+007	-3.76207e+007	1.82749e+000	10025800	10158200	37620700	344081			99.4	0.5	57.1	-14083.2	1475	-1.03475e+007	-1.04193e+007	-3.83662e+007	1.82749e+000	10347500	10419300	38366200	358164
1476	-1.00177e+007	-1.01525e+007	-3.76057e+007	1.85237e+000	10017700	10152500	37605700	348477			98.9	0.5	58.6	-15588.6	1476	-1.04632e+007	-1.04880e+007	-3.84051e+007	1.85237e+000	10463200	10488000	38405100	364066
1477	-9.90270e+006	-9.95548e+006	-3.69154e+007	1.83564e+000	9902700	9955480	36915400	332862			99.9	0.5	85.9	-14362.9	1477	-1.03224e+007	-1.06888e+007	-3.76287e+007	1.83564e+000	10322400	10688800	37628700	347225
1478	-9.84921e+006	-9.93320e+006	-3.68778e+007	1.64886e+000	9849210	9933200	36877800	298303			99.6	0.5	87.3	-13062.4	1478	-1.02751e+007	-1.05043e+007	-3.76198e+007	1.64886e+000	10275100	10504300	37619800	311365
1479	-9.65464e+006	-9.90339e+006	-3.56851e+007	1.96499e+000	9654640	9903390	35685100	333604			79.3	0.5	102	38102.2	1479	-9.11453e+006	-9.85999e+006	-3.35211e+007	1.96499e+000	9114530	9859990	33521100	295502
1480	-9.65121e+006	-9.94136e+006	-3.56331e+007	1.07010e+000	9651210	9941360	35633100	181209			71.6	0.5	101	22784.3	1480	-9.05643e+006	-9.89988e+006	-3.32438e+007	1.07010e+000	9056430	9899880	33243800	158425
1481	-9.65541e+006	-9.91806e+006	-3.56736e+007	1.07407e+000	9655410	9918060	35673600	182253			70.5	0.5	101	22092.7	1481	-9.07365e+006	-9.83654e+006	-3.33775e+007	1.07407e+000	9073650	9836540	33377500	160161
1482	-9.65913e+006	-9.88815e+006	-3.57187e+007	1.00517e+000	9659130	9888150	35718700	170946			69.4	0.5	101	19815.2	1482	-9.09013e+006	-9.74787e+006	-3.35335e+007	1.00517e+000	9090130	9747870	33533500	151130
1483	-9.68987e+006	-9.71494e+006	-3.61451e+007	1.07354e+000	9689870	9714940	36145100	186592			61	0.5	101	11749.7	1483	-8.89596e+006	-9.25161e+006	-3.50454e+007	1.07354e+000	8895960	9251610	35045400	174842
1484	-9.67168e+006	-9.72599e+006	-3.62084e+007	1.18192e+000	9671680	9725990	36208400	206107			60	0.5	99.9	11507.1	1484	-8.70322e+006	-9.25678e+006	-3.52593e+007	1.18192e+000	8703220	9256780	35259300	194600
1485	-9.69305e+006	-9.83388e+006	-3.66280e+007	1.78739e+000	9693050	9833880	36628000	318810			51	0.5	94.1	-13442.9	1485	-9.82164e+006	-1.00536e+007	-3.73975e+007	1.78739e+000	9821640	10053600	37397500	332253
1486	-9.70788e+006	-9.85376e+006	-3.66944e+007	1.82107e+000	9707880	9853760	36694400	325995			51.3	0.5	92.6	-14834.9	1486	-9.96033e+006	-1.01158e+007	-3.75130e+007	1.82107e+000	9960330	10115800	37513000	340830
1487	-9.73031e+006	-9.87566e+006	-3.67615e+007	1.85577e+000	9730310	9875660	36761500	333437			51.5	0.5	91.1	-16142.3	1487	-1.01219e+007	-1.01813e+007	-3.76192e+007	1.85577e+000	10121900	10181300	37619200	349579
1488	-9.76021e+006	-9.89843e+006	-3.68247e+007	1.66301e+000	9760210	9898430	36824700	299858			51.7	0.5	89.5	-15137.3	1488	-1.02450e+007	-1.02962e+007	-3.77049e+007	1.66301e+000	10245000	10296200	37704900	314996
1489	-1.00634e+007	-1.01532e+007	-3.71061e+007	2.09446e+000	10063400	10153200	37106100	384221			52.8	0.5	80.2	-22004.6	1489	-1.06236e+007	-1.15530e+007	-3.79958e+007	2.09446e+000	10623600	11553000	37995800	406226
1490	-1.01095e+007	-1.02721e+007	-3.71752e+007	2.04434e+000	10109500	10272100	37175200	376673			54	0.5	78.1	-23818.3	1490	-1.07324e+007	-1.18446e+007	-3.81486e+007	2.04434e+000	10732400	11844600	38148600	400491
1491	-1.00884e+007	-1.02307e+007	-3.71307e+007	1.91004e+000	10088400	10230700	37130700	351016			52.8	0.5	78.6	-20037.4	1491	-1.06674e+007	-1.17275e+007	-3.80003e+007	1.91004e+000	10667400	11727500	38000300	371054
1492	-1.00054e+007	-1.01485e+007	-3.76017e+007	1.41488e+000	10005400	10148500	37601700	266100			52.2	0.5	60.3	-13155.2	1492	-1.04985e+007	-1.05572e+007	-3.84800e+007	1.41488e+000	10498500	10557200	38480000	279255
1493	-1.00277e+007	-1.01662e+007	-3.76513e+007	1.31298e+000	10027700	10166200	37651300	247603			51.8	0.5	54.8	-9654.32	1493	-1.00014e+007	-1.03429e+007	-3.84000e+007	1.31298e+000	10001400	10342900	38400000	257258
1494	-1.00108e+007	-1.01607e+007	-3.76462e+007	1.59770e+000	10010800	10160700	37646200	301186			53.1	0.5	55.1	-13532.3	1494	-9.96552e+006	-1.03608e+007	-3.85089e+007	1.59770e+000	9965520	10360800	38508900	314719
1495	-1.00063e+007	-1.01236e+007	-3.74989e+007	2.32610e+000	10006300	10123600	37498900	435151			60.1	0.5	54	16441.6	1495	-8.83448e+006	-9.68658e+006	-3.68846e+007	2.32610e+000	8834480	9686580	36884600	418709
1496	-1.00396e+007	-1.01118e+007	-3.74174e+007	2.13835e+000	10039600	10111800	37417400	398416			61.8	0.5	53.6	28065.2	1496	-8.61579e+006	-9.46238e+006	-3.61870e+007	2.13835e+000	8615790	9462380	36187000	370351
1497	-1.00885e+007	-1.01014e+007	-3.73259e+007	1.65684e+000	10088500	10101400	37325900	307326			63.3	0.5	53.2	28999	1497	-9.01927e+006	-9.41541e+006	-3.55916e+007	1.65684e+000	9019270	9415410	35591600	278327
1498	-1.00942e+007	-1.01463e+007	-3.72388e+007	1.24149e+000	10094200	10146300	37238800	229322			64.7	0.5	52.8	24753.3	1498	-9.29847e+006	-9.39098e+006	-3.52125e+007	1.24149e+000	9298470	9390980	35212500	204569
1499	-1.00788e+007	-1.01912e+007	-3.71308e+007	1.21611e+000	10078800	10191200	37130800	223434			65.9	0.5	52.7	26462	1499	-9.35524e+006	-9.48305e+006	-3.48818e+007	1.21611e+000	9355240	9483050	34881800	196972
1500	-1.00646e+007	-1.02349e+007	-3.70291e+007	1.68825e+000	10064600	10234900	37029100	308620			67.1	0.5	52.9	38978.9	1500	-9.32562e+006	-9.63081e+006	-3.46130e+007	1.68825e+000	9325620	9630810	34613000	269641
1501	-1.00474e+007	-1.02869e+007	-3.69066e+007	1.82858e+000	10047400	10286900	36906600	332246			68.5	0.5	53	45216.6	1501	-9.28333e+006	-9.78714e+006	-3.42839e+007	1.82858e+000	9283330	9787140	34283900	287029
1502	-1.00932e+007	-1.01901e+007	-3.76837e+007	9.49713e-001	10093200	10190100	37683700	179468			97.2	0.5	49.5	-4811.17	1502	-9.54202e+006	-1.01953e+007	-3.82563e+007	9.49713e-001	9542020	10195300	38256300	184279
1503	-1.00833e+007	-1.01925e+007	-3.71478e+007	1.65440e+000	10083300	10192500	37147800	304233			84.1	0.5	52.5	33231.5	1503	-9.40568e+006	-9.48670e+006	-3.50843e+007	1.65440e+000	9405680	9486700	35084300	271002
1504	-1.00778e+007	-1.02629e+007	-3.70552e+007	1.69454e+000	10077800	10262900	37055200	310250			82.7	0.5	52	37194.9	1504	-9.38865e+006	-9.74432e+006	-3.47571e+007	1.69454e+000	9388650	9744320	34757100	273056
1505	-1.00720e+007	-1.03327e+007	-3.69615e+007	1.64394e+000	10072000	10332700	36961500	299651			81.1	0.5	51.6	38758.4	1505	-9.37365e+006	-9.98863e+006	-3.44515e+007	1.64394e+000	9373650	9988630	34451500	260893
1506	-1.00654e+007	-1.03878e+007	-3.68795e+007	1.79574e+000	10065400	10387800	36879500	326037			79.4	0.5	51.3	44726.6	1506	-9.35543e+006	-1.01714e+007	-3.41943e+007	1.79574e+000	9355430	10171400	34194300	281311
1507	-1.00813e+007	-1.01797e+007	-3.71526e+007	2.11879e+000	10081300	10179700	37152600	389697			54	0.5	79.9	-24852.8	1507	-1.06862e+007	-1.16502e+007	-3.81542e+007	2.11879e+000	10686200	11650200	38154200	414550
1508	-9.56102e+006	-9.84121e+006	-3.67900e+007	1.77898e+000	9561020	9841210	36790000	319808			59.5	0.5	90.8	-31209.6	1508	-9.61820e+006	-1.02925e+007	-3.85772e+007	1.77898e+000	9618200	10292500	38577200	351017
1509	-9.82449e+006	-9.98042e+006	-3.70955e+007	2.23209e+000	9824490	9980420	37095500	408415			94.6	0.5	85.2	-28416.3	1509	-1.04795e+007	-1.06601e+007	-3.82995e+007	2.23209e+000	10479500	10660100	38299500	436831
1510	-9.92745e+006	-1.00144e+007	-3.71313e+007	2.19518e+000	9927450	10014400	37131300	402665			94.9	0.5	83.6	-27408.4	1510	-1.05507e+007	-1.09705e+007	-3.82801e+007	2.19518e+000	10550700	10970500	38280100	430073
1511	-1.00433e+007	-1.00475e+007	-3.71510e+007	2.09812e+000	10043300	10047500	37151000	385532			95.4	0.5	81.9	-25425.4	1511	-1.06127e+007	-1.12709e+007	-3.82331e+007	2.09812e+000	10612700	11270900	38233100	410957
1512	-1.00782e+007	-1.01613e+007	-3.71582e+007	2.08661e+000	10078200	10161300	37158200	383846			95.8	0.5	80.1	-24347.4	1512	-1.06667e+007	-1.15594e+007	-3.81653e+007	2.08661e+000	10666700	11559400	38165300	408193
1513	-1.01040e+007	-1.02607e+007	-3.71643e+007	2.22091e+000	10104000	10260700	37164300	408943			96.4	0.5	78.1	-24658.8	1513	-1.07031e+007	-1.17830e+007	-3.80906e+007	2.22091e+000	10703100	11783000	38090600	433602
1514	-9.77814e+006	-1.01188e+007	-3.77073e+007	1.06639e+000	9778140	10118800	37707300	201397			89.9	0.5	61.6	-21739	1514	-1.03774e+007	-1.07465e+007	-3.96735e+007	1.06639e+000	10377400	10746500	39673500	223136
1515	-9.77554e+006	-1.01076e+007	-3.76640e+007	1.03100e+000	9775540	10107600	37664000	194274			89.4	0.5	60.7	-21342	1515	-1.00919e+007	-1.06814e+007	-3.96928e+007	1.03100e+000	10091900	10681400	39692800	215616
1516	-9.99571e+006	-1.04950e+007	-3.64875e+007	1.71236e+000	9995710	10495000	36487500	304770			73.5	0.5	54.1	51088.7	1516	-9.15852e+006	-1.03801e+007	-3.31808e+007	1.71236e+000	9158520	10380100	33180800	253681
1517	-9.95852e+006	-1.00876e+007	-3.73994e+007	2.52912e+000	9958520	10087600	37399400	470554			62.4	0.5	56	29617.5	1517	-8.64667e+006	-9.49912e+006	-3.63062e+007	2.52912e+000	8646670	9499120	36306200	440937
1518	-1.00969e+007	-1.01421e+007	-3.74837e+007	1.38992e+000	10096900	10142100	37483700	259954			89.5	0.5	51	13351.5	1518	-8.88066e+006	-9.63079e+006	-3.66104e+007	1.38992e+000	8880660	9630790	36610400	246602
1519	-1.01118e+007	-1.01311e+007	-3.74238e+007	1.55559e+000	10111800	10131100	37423800	290061			88.2	0.5	51.2	19381.1	1519	-9.07378e+006	-9.58533e+006	-3.62315e+007	1.55559e+000	9073780	9585330	36231500	270680
1520	-1.01056e+007	-1.01528e+007	-3.72790e+007	1.48541e+000	10105600	10152800	37279000	274965			85.8	0.5	52	24664.4	1520	-9.29000e+006	-9.48851e+006	-3.56196e+007	1.48541e+000	9290000	9488510	35619600	250301
1521	-1.01210e+007	-1.01409e+007	-3.73536e+007	1.77437e+000	10121000	10140900	37353600	329709			86.9	0.5	51.5	26108.3	1521	-9.23813e+006	-9.54568e+006	-3.59051e+007	1.77437e+000	9238130	9545680	35905100	303601
1522	-9.70509e+006	-9.84306e+006	-3.66535e+007	1.86824e+000	9705090	9843060	36653500	333707			99.4	0.5	93.5	-12631.3	1522	-9.77431e+006	-1.00306e+007	-3.73506e+007	1.86824e+000	9774310	10030600	37350600	346339
1523	-9.68970e+006	-9.82553e+006	-3.65972e+007	1.41754e+000	9689700	9825530	36597200	252422			99.5	0.5	94.9	-8719.79	1523	-9.64295e+006	-9.97253e+006	-3.72448e+007	1.41754e+000	9642950	9972530	37244800	261142
1524	-9.68231e+006	-9.81158e+006	-3.65476e+007	1.26178e+000	9682310	9811580	36547600	224083			99.7	0.5	96.1	-7159.73	1524	-9.54466e+006	-9.92682e+006	-3.71562e+007	1.26178e+000	9544660	9926820	37156200	231242
1525	-9.67189e+006	-9.79632e+006	-3.64957e+007	1.19844e+000	9671890	9796320	36495700	212232			99.8	0.5	97.3	-6113.08	1525	-9.42903e+006	-9.87409e+006	-3.70564e+007	1.19844e+000	9429030	9874090	37056400	218345
1526	-9.66455e+006	-9.78322e+006	-3.64495e+007	9.58063e-001	9664550	9783220	36449500	169237			99.6	0.5	98.4	-4469.71	1526	-9.34393e+006	-9.83297e+006	-3.69734e+007	9.58063e-001	9343930	9832970	36973400	173707
1527	-9.52574e+006	-9.84549e+006	-3.68428e+007	2.05607e+000	9525740	9845490	36842800	370583			89.5	0.5	90	-29548.6	1527	-9.31578e+006	-1.01592e+007	-3.83349e+007	2.05607e+000	9315780	10159200	38334900	400132
1528	-9.52166e+006	-9.81257e+006	-3.67123e+007	2.09634e+000	9521660	9812570	36712300	375223			87.9	0.5	90.7	13556.1	1528	-8.57613e+006	-9.43604e+006	-3.61189e+007	2.09634e+000	8576130	9436040	36118900	361666
1529	-9.56449e+006	-9.76637e+006	-3.64807e+007	2.36962e+000	9564490	9766370	36480700	419032			86.2	0.5	91.5	32265.7	1529	-8.26168e+006	-9.11998e+006	-3.51417e+007	2.36962e+000	8261680	9119980	35141700	386766
1530	-9.66183e+006	-9.72944e+006	-3.62324e+007	2.28385e+000	9661830	9729440	36232400	398756			84.3	0.5	92.1	42588.3	1530	-8.50043e+006	-8.97641e+006	-3.43162e+007	2.28385e+000	8500430	8976410	34316200	356168
1531	-9.69886e+006	-9.81792e+006	-3.59513e+007	1.85744e+000	9698860	9817920	35951300	319745			82.5	0.5	92.7	41655.7	1531	-8.92261e+006	-9.04654e+006	-3.35502e+007	1.85744e+000	8922610	9046540	33550200	278089
1532	-1.00606e+007	-1.01696e+007	-3.76323e+007	1.39187e+000	10060600	10169600	37632300	262274			56.2	0.5	66.5	-20062.5	1532	-1.07852e+007	-1.12762e+007	-3.89330e+007	1.39187e+000	10785200	11276200	38933000	282336
1533	-9.86391e+006	-1.01415e+007	-3.77144e+007	1.71305e+000	9863910	10141500	37714400	323799			57.8	0.5	63.3	-27861.3	1533	-1.06427e+007	-1.07092e+007	-3.92559e+007	1.71305e+000	10642700	10709200	39255900	351660
1534	-1.01816e+007	-1.02780e+007	-3.74643e+007	1.66125e+000	10181600	10278000	37464300	310738			55.2	0.5	70.1	-21824.2	1534	-1.08356e+007	-1.18301e+007	-3.85848e+007	1.66125e+000	10835600	11830100	38584800	332562
1535	-1.01812e+007	-1.03505e+007	-3.73900e+007	1.85702e+000	10181200	10350500	37390000	346182			55.2	0.5	71.8	-24080.8	1535	-1.08509e+007	-1.20011e+007	-3.84765e+007	1.85702e+000	10850900	12001100	38476500	370263
1536	-1.01803e+007	-1.04137e+007	-3.73230e+007	2.39986e+000	10180300	10413700	37323000	446009			55.1	0.5	73.7	-31245.8	1536	-1.08689e+007	-1.21522e+007	-3.83991e+007	2.39986e+000	10868900	12152200	38399100	477255
1537	-1.01587e+007	-1.03955e+007	-3.72532e+007	2.46636e+000	10158700	10395500	37253200	456653			55.1	0.5	75.7	-31562.3	1537	-1.08398e+007	-1.21211e+007	-3.83112e+007	2.46636e+000	10839800	12121100	38311200	488215
1538	-9.64525e+006	-9.75395e+006	-3.63492e+007	1.96707e+000	9645250	9753950	36349200	345572			56.2	0.5	99.2	-9813.41	1538	-8.85403e+006	-9.70783e+006	-3.69519e+007	1.96707e+000	8854030	9707830	36951900	355386
1539	-9.64321e+006	-9.76197e+006	-3.63840e+007	1.61205e+000	9643210	9761970	36384000	283728			54.8	0.5	99	-12579.8	1539	-9.07395e+006	-9.83652e+006	-3.72579e+007	1.61205e+000	9073950	9836520	37257900	296308
1540	-9.64607e+006	-9.77263e+006	-3.64247e+007	1.97133e+000	9646070	9772630	36424700	347726			53.5	0.5	98.5	-13050.3	1540	-9.24802e+006	-9.85501e+006	-3.71594e+007	1.97133e+000	9248020	9855010	37159400	360776
1541	-9.67666e+006	-9.80058e+006	-3.65083e+007	1.48968e+000	9676660	9800580	36508300	263993			50.1	0.5	97	-8945.18	1541	-9.59576e+006	-9.93679e+006	-3.71459e+007	1.48968e+000	9595760	9936790	37145900	272938
1542	-9.65711e+006	-9.77834e+006	-3.64370e+007	1.70538e+000	9657110	9778340	36437000	301033			52.3	0.5	98.5	-10774.2	1542	-9.33899e+006	-9.87069e+006	-3.71325e+007	1.70538e+000	9338990	9870690	37132500	311807
1543	-1.01290e+007	-1.02117e+007	-3.77360e+007	7.95198e-001	10129000	10211700	37736000	150708			100	0.5	47.6	-2774.26	1543	-9.70702e+006	-1.02064e+007	-3.81366e+007	7.95198e-001	9707020	10206400	38136600	153482
1544	-1.00654e+007	-1.01450e+007	-3.75274e+007	1.96259e+000	10065400	10145000	37527400	367822			98.7	0.5	63.6	-17966.3	1544	-1.05844e+007	-1.10537e+007	-3.83348e+007	1.96259e+000	10584400	11053700	38334800	385788
1545	-1.00460e+007	-1.01458e+007	-3.75498e+007	1.94577e+000	10046000	10145800	37549800	365051			99.1	0.5	62.1	-16947	1545	-1.05409e+007	-1.08771e+007	-3.83336e+007	1.94577e+000	10540900	10877100	38333600	381998
1546	-1.00365e+007	-1.01485e+007	-3.75704e+007	1.91489e+000	10036500	10148500	37570400	359621			99.6	0.5	60.5	-15709.6	1546	-1.04975e+007	-1.07095e+007	-3.83236e+007	1.91489e+000	10497500	10709500	38323600	375331
1547	-9.64872e+006	-9.75477e+006	-3.63490e+007	9.17137e-001	9648720	9754770	36349000	161123			97.8	0.5	101	-3132.96	1547	-9.07533e+006	-9.71704e+006	-3.67682e+007	9.17137e-001	9075330	9717040	36768200	164256
1548	-9.65318e+006	-9.76053e+006	-3.63681e+007	8.92071e-001	9653180	9760530	36368100	156884			98.9	0.5	100	-3277.95	1548	-9.16582e+006	-9.74843e+006	-3.68060e+007	8.92071e-001	9165820	9748430	36806000	160162
1549	-9.65947e+006	-9.76840e+006	-3.63940e+007	9.20276e-001	9659470	9768400	36394000	162076			99.7	0.5	99.8	-3649.6	1549	-9.25314e+006	-9.78158e+006	-3.68542e+007	9.20276e-001	9253140	9781580	36854200	165725
1550	-9.64741e+006	-9.94831e+006	-3.56107e+007	1.20325e+000	9647410	9948310	35610700	203518			73.1	0.5	102	25518.1	1550	-9.06730e+006	-9.96766e+006	-3.32204e+007	1.20325e+000	9067300	9967660	33220400	178000
1551	-9.70088e+006	-9.70438e+006	-3.60731e+007	9.73155e-001	9700880	9704380	36073100	168504			61.5	0.5	102	10991	1551	-9.09313e+006	-9.26767e+006	-3.49139e+007	9.73155e-001	9093130	9267670	34913900	157513
1552	-9.65491e+006	-9.73460e+006	-3.62604e+007	1.58594e+000	9654910	9734600	36260400	277307			58.2	0.5	99.9	10798.6	1552	-8.42567e+006	-9.28495e+006	-3.56520e+007	1.58594e+000	8425670	9284950	35652000	266509
1553	-9.68728e+006	-9.80524e+006	-3.65167e+007	1.41365e+000	9687280	9805240	36516700	250647			49.1	0.5	96.8	-8088.05	1553	-9.65870e+006	-9.94566e+006	-3.71192e+007	1.41365e+000	9658700	9945660	37119200	258735
1554	-9.82332e+006	-9.92408e+006	-3.68664e+007	1.62214e+000	9823320	9924080	36866400	293246			50.7	0.5	87.9	-13918.4	1554	-1.02928e+007	-1.05263e+007	-3.76705e+007	1.62214e+000	10292800	10526300	37670500	307164
1555	-1.00254e+007	-1.00650e+007	-3.70388e+007	2.41133e+000	10025400	10065000	37038800	440546			51.4	0.5	81.8	-22559	1555	-1.05230e+007	-1.12971e+007	-3.78403e+007	2.41133e+000	10523000	11297100	37840300	463105
1556	-1.00902e+007	-1.02499e+007	-3.71187e+007	1.53494e+000	10090200	10249900	37118700	281941			51.6	0.5	77.4	-14362.8	1556	-1.06390e+007	-1.17385e+007	-3.78730e+007	1.53494e+000	10639000	11738500	37873000	296304
1557	-1.00167e+007	-1.01520e+007	-3.76044e+007	1.55324e+000	10016700	10152000	37604400	292182			51.3	0.5	59.2	-12954.9	1557	-1.04557e+007	-1.04631e+007	-3.83992e+007	1.55324e+000	10455700	10463100	38399200	305137
1558	-1.00434e+007	-1.01473e+007	-3.75588e+007	1.39219e+000	10043400	10147300	37558800	261310			50.8	0.5	61.6	-11675.9	1558	-1.05042e+007	-1.07323e+007	-3.83285e+007	1.39219e+000	10504200	10732300	38328500	272986
1559	-1.00029e+007	-1.01562e+007	-3.76356e+007	2.64019e+000	10002900	10156200	37635600	497413			55	0.5	54.3	-27184.9	1559	-9.74173e+006	-1.03535e+007	-3.87029e+007	2.64019e+000	9741730	10353500	38702900	524597
1560	-1.00540e+007	-1.03845e+007	-3.68363e+007	1.67861e+000	10054000	10384500	36836300	304073			70.5	0.5	52	42832.8	1560	-9.31464e+006	-1.01126e+007	-3.40864e+007	1.67861e+000	9314640	10112600	34086400	261241
1561	-1.01388e+007	-1.02152e+007	-3.77408e+007	8.70619e-001	10138800	10215200	37740800	165052			99.3	0.5	46.7	-2461.13	1561	-9.62351e+006	-1.01731e+007	-3.80840e+007	8.70619e-001	9623510	10173100	38084000	167514
1562	-1.01155e+007	-1.02007e+007	-3.77048e+007	8.76251e-001	10115500	10200700	37704800	165789			97.7	0.5	48.1	-3331.11	1562	-9.52281e+006	-1.01656e+007	-3.81541e+007	8.76251e-001	9522810	10165600	38154100	169120
1563	-1.01009e+007	-1.01893e+007	-3.76727e+007	1.05779e+000	10100900	10189300	37672700	199787			96	0.5	49	-4976.05	1563	-9.40430e+006	-1.01535e+007	-3.82230e+007	1.05779e+000	9404300	10153500	38223000	204763
1564	-1.01642e+007	-1.02278e+007	-3.77670e+007	5.22864e-001	10164200	10227800	37767000	99274			99.3	0.5	45	-901.791	1564	-9.64259e+006	-1.01571e+007	-3.79994e+007	5.22864e-001	9642590	10157100	37999400	100176
1565	-1.01540e+007	-1.02236e+007	-3.77597e+007	5.20428e-001	10154000	10223600	37759700	98768.3			99.6	0.5	45.7	-1178.23	1565	-9.64265e+006	-1.01684e+007	-3.80456e+007	5.20428e-001	9642650	10168400	38045600	99946.5
1566	-1.01600e+007	-1.02282e+007	-3.77728e+007	5.31273e-001	10160000	10228200	37772800	100898			100	0.5	45.2	-1077.8	1566	-9.67185e+006	-1.01723e+007	-3.80325e+007	5.31273e-001	9671850	10172300	38032500	101976
1567	-1.01455e+007	-1.02208e+007	-3.77568e+007	7.96013e-001	10145500	10220800	37756800	151039			100	0.5	46.2	-2211.11	1567	-9.66959e+006	-1.01861e+007	-3.80910e+007	7.96013e-001	9669590	10186100	38091000	153250
1568	-1.00505e+007	-1.01657e+007	-3.76268e+007	1.76392e+000	10050500	10165700	37626800	332265			101	0.5	55.8	-11347.1	1568	-1.02952e+007	-1.03788e+007	-3.82528e+007	1.76392e+000	10295200	10378800	38252800	343612
1569	-1.00628e+007	-1.01731e+007	-3.76446e+007	1.68901e+000	10062800	10173100	37644600	318471			102	0.5	54.4	-9871.34	1569	-1.01893e+007	-1.03460e+007	-3.82246e+007	1.68901e+000	10189300	10346000	38224600	328343
1570	-1.00772e+007	-1.01812e+007	-3.76634e+007	1.52291e+000	10077200	10181200	37663400	287456			102	0.5	53	-8045.27	1570	-1.01016e+007	-1.03180e+007	-3.81980e+007	1.52291e+000	10101600	10318000	38198000	295502
1571	-1.01013e+007	-1.01967e+007	-3.77025e+007	1.33570e+000	10101300	10196700	37702500	252666			102	0.5	50.4	-6012.93	1571	-9.92069e+006	-1.02694e+007	-3.81803e+007	1.33570e+000	9920690	10269400	38180300	258679
1572	-1.01142e+007	-1.02049e+007	-3.77230e+007	1.14365e+000	10114200	10204900	37723000	216583			102	0.5	49	-4609.37	1572	-9.81808e+006	-1.02406e+007	-3.81653e+007	1.14365e+000	9818080	10240600	38165300	221192
1573	-1.00915e+007	-1.01894e+007	-3.76823e+007	1.44963e+000	10091500	10189400	37682300	273915			103	0.5	51.7	-6912.09	1573	-1.00333e+007	-1.02954e+007	-3.81739e+007	1.44963e+000	10033300	10295400	38173900	280827
1574	-1.01155e+007	-1.01409e+007	-3.74605e+007	1.90549e+000	10115500	10140900	37460500	355991			99.5	0.5	65.5	-16212.1	1574	-1.05957e+007	-1.12536e+007	-3.81811e+007	1.90549e+000	10595700	11253600	38181100	372203
1575	-1.01327e+007	-1.02020e+007	-3.73406e+007	1.86668e+000	10132700	10202000	37340600	346760			99.8	0.5	68.9	-15292.7	1575	-1.06248e+007	-1.15582e+007	-3.79953e+007	1.86668e+000	10624800	11558200	37995300	362053
1576	-1.01346e+007	-1.01653e+007	-3.73849e+007	1.90682e+000	10134600	10165300	37384900	354952			100	0.5	67.3	-15050.6	1576	-1.05972e+007	-1.14148e+007	-3.80260e+007	1.90682e+000	10597200	11414800	38026000	370003
1577	-1.01009e+007	-1.02660e+007	-3.71465e+007	2.00446e+000	10100900	10266000	37146500	368757			98.9	0.5	75.9	-17961.8	1577	-1.06393e+007	-1.17535e+007	-3.78593e+007	2.00446e+000	10639300	11753500	37859300	386719
1578	-1.01120e+007	-1.02788e+007	-3.71791e+007	1.98701e+000	10112000	10278800	37179100	366200			99.3	0.5	74.2	-16974.3	1578	-1.06431e+007	-1.17832e+007	-3.78453e+007	1.98701e+000	10643100	11783200	37845300	383175
1579	-1.01171e+007	-1.02606e+007	-3.72181e+007	1.89809e+000	10117100	10260600	37218100	350484			99.9	0.5	72.6	-15371.5	1579	-1.06289e+007	-1.17250e+007	-3.78454e+007	1.89809e+000	10628900	11725000	37845400	365855
1580	-1.01214e+007	-1.02343e+007	-3.72620e+007	1.90742e+000	10121400	10234300	37262000	352954			100	0.5	70.9	-14690.3	1580	-1.06114e+007	-1.16403e+007	-3.78584e+007	1.90742e+000	10611400	11640300	37858400	367644
1581	-1.00483e+007	-1.01531e+007	-3.70444e+007	1.68103e+000	10048300	10153100	37044400	307384			100	0.5	79.5	-13212.9	1581	-1.05194e+007	-1.14421e+007	-3.76807e+007	1.68103e+000	10519400	11442100	37680700	320596
1582	-1.00757e+007	-1.02191e+007	-3.70903e+007	1.63771e+000	10075700	10219100	37090300	300311			99.7	0.5	77.6	-13376.4	1582	-1.05779e+007	-1.16245e+007	-3.77372e+007	1.63771e+000	10577900	11624500	37737200	313688
1583	-1.00193e+007	-1.00791e+007	-3.69998e+007	1.69159e+000	10019300	10079100	36999800	308446			101	0.5	81.4	-12724.1	1583	-1.04533e+007	-1.12270e+007	-3.76255e+007	1.69159e+000	10453300	11227000	37625500	321170
1584	-9.96514e+006	-9.97349e+006	-3.69265e+007	1.67019e+000	9965140	9973490	36926500	303155			101	0.5	84.4	-11784.5	1584	-1.03419e+007	-1.08520e+007	-3.75455e+007	1.67019e+000	10341900	10852000	37545500	314939
1585	-9.99375e+006	-1.00194e+007	-3.69550e+007	1.38664e+000	9993750	10019400	36955000	252151			101	0.5	83	-9814.24	1585	-1.03887e+007	-1.10317e+007	-3.75569e+007	1.38664e+000	10388700	11031700	37556900	261965
1586	-9.64639e+006	-9.74311e+006	-3.63037e+007	1.13224e+000	9646390	9743110	36303700	198427			97.1	0.5	102	-2710.54	1586	-9.00311e+006	-9.66379e+006	-3.66228e+007	1.13224e+000	9003110	9663790	36622800	201137
1587	-9.64622e+006	-9.73151e+006	-3.62565e+007	1.44605e+000	9646220	9731510	36256500	252781			96.1	0.5	102	-1256.5	1587	-8.98045e+006	-9.60802e+006	-3.64175e+007	1.44605e+000	8980450	9608020	36417500	254037
1588	-9.67387e+006	-9.71301e+006	-3.61532e+007	2.15748e+000	9673870	9713010	36153200	375118			90.9	0.5	102	15149.5	1588	-9.03782e+006	-9.38925e+006	-3.54661e+007	2.15748e+000	9037820	9389250	35466100	359968
1589	-9.64967e+006	-9.72062e+006	-3.62085e+007	1.55623e+000	9649670	9720620	36208500	271345			94.5	0.5	103	2654.68	1589	-8.99110e+006	-9.53189e+006	-3.60958e+007	1.55623e+000	8991100	9531890	36095800	268691
1590	-9.66165e+006	-9.71093e+006	-3.61569e+007	1.75886e+000	9661650	9710930	36156900	305848			92.5	0.5	103	8260.84	1590	-9.05240e+006	-9.45462e+006	-3.57186e+007	1.75886e+000	9052400	9454620	35718600	297587
1591	-9.69892e+006	-9.70123e+006	-3.60683e+007	2.16517e+000	9698920	9701230	36068300	374800			88.8	0.5	102	21398.8	1591	-9.17920e+006	-9.32321e+006	-3.50548e+007	2.16517e+000	9179200	9323210	35054800	353401
1592	-9.67188e+006	-9.77899e+006	-3.58800e+007	2.01294e+000	9671880	9778990	35880000	345091			84.6	0.5	103	28967.1	1592	-9.22939e+006	-9.52365e+006	-3.43269e+007	2.01294e+000	9229390	9523650	34326900	316124
1593	-9.68472e+006	-9.73829e+006	-3.59732e+007	2.08221e+000	9684720	9738290	35973200	358677			86.7	0.5	103	25803.2	1593	-9.26905e+006	-9.34855e+006	-3.46641e+007	2.08221e+000	9269050	9348550	34664100	332874
1594	-9.64802e+006	-9.90594e+006	-3.56556e+007	1.75909e+000	9648020	9905940	35655600	298174			77.9	0.5	103	33917.1	1594	-9.12533e+006	-9.93327e+006	-3.34920e+007	1.75909e+000	9125330	9933270	33492000	264257
1595	-9.65551e+006	-9.85023e+006	-3.57419e+007	1.93223e+000	9655510	9850230	35741900	328937			81.1	0.5	104	33405.9	1595	-9.16896e+006	-9.77531e+006	-3.38283e+007	1.93223e+000	9168960	9775310	33828300	295532
1596	-9.66027e+006	-9.81410e+006	-3.57974e+007	1.99079e+000	9660270	9814100	35797400	339847			82.7	0.5	104	31480.4	1596	-9.20271e+006	-9.67771e+006	-3.40638e+007	1.99079e+000	9202710	9677710	34063800	308367
1597	-9.64554e+006	-9.91861e+006	-3.56327e+007	1.62112e+000	9645540	9918610	35632700	274469			76.4	0.5	103	31965.5	1597	-9.11547e+006	-9.97220e+006	-3.34128e+007	1.62112e+000	9115470	9972200	33412800	242504
1598	-9.64565e+006	-9.94361e+006	-3.56082e+007	1.50436e+000	9645650	9943610	35608200	254405			74.8	0.5	102	31262.1	1598	-9.08394e+006	-9.99296e+006	-3.32631e+007	1.50436e+000	9083940	9992960	33263100	223143
1599	-9.68023e+006	-9.73039e+006	-3.59627e+007	8.61158e-001	9680230	9730390	35962700	148249			62.9	0.5	104	10717.4	1599	-9.26343e+006	-9.34270e+006	-3.46470e+007	8.61158e-001	9263430	9342700	34647000	137532
1600	-9.67317e+006	-9.74530e+006	-3.59189e+007	8.15778e-001	9673170	9745300	35918900	140118			63.8	0.5	104	10754.1	1600	-9.25214e+006	-9.43339e+006	-3.45101e+007	8.15778e-001	9252140	9433390	34510100	129364
1601	-9.66941e+006	-9.76646e+006	-3.58824e+007	7.55885e-001	9669410	9766460	35882400	129592			65	0.5	104	10842.3	1601	-9.22574e+006	-9.49955e+006	-3.43361e+007	7.55885e-001	9225740	9499550	34336100	118750
1602	-9.68813e+006	-9.71642e+006	-3.60090e+007	9.07068e-001	9688130	9716420	36009000	156530			62.1	0.5	103	10537.6	1602	-9.25303e+006	-9.27789e+006	-3.47957e+007	9.07068e-001	9253030	9277890	34795700	145993
1603	-9.89359e+006	-9.95025e+006	-3.69031e+007	1.74566e+000	9893590	9950250	36903100	316323			50	0.5	86.2	-14279.4	1603	-1.03424e+007	-1.07561e+007	-3.76431e+007	1.74566e+000	10342400	10756100	37643100	330602
1604	-9.96632e+006	-9.97504e+006	-3.69317e+007	1.86128e+000	9966320	9975040	36931700	337934			49.2	0.5	84.4	-14309.2	1604	-1.03827e+007	-1.09637e+007	-3.76003e+007	1.86128e+000	10382700	10963700	37600300	352243
1605	-9.99855e+006	-1.00230e+007	-3.69711e+007	1.78268e+000	9998550	10023000	36971100	324450			49.6	0.5	83	-14131.5	1605	-1.04362e+007	-1.11373e+007	-3.76455e+007	1.78268e+000	10436200	11137300	37645500	338582
1606	-1.00958e+007	-1.02617e+007	-3.71298e+007	1.37223e+000	10095800	10261700	37129800	252220			50.7	0.5	76	-11810.7	1606	-1.06222e+007	-1.17339e+007	-3.78091e+007	1.37223e+000	10622200	11733900	37809100	264030
1607	-1.01014e+007	-1.02615e+007	-3.71528e+007	1.31620e+000	10101400	10261500	37152800	242212			50	0.5	74.6	-10565.9	1607	-1.06079e+007	-1.17080e+007	-3.77764e+007	1.31620e+000	10607900	11708000	37776400	252778
1608	-1.01058e+007	-1.02510e+007	-3.71812e+007	1.27689e+000	10105800	10251000	37181200	235311			49.3	0.5	73.2	-9621.7	1608	-1.05905e+007	-1.16516e+007	-3.77616e+007	1.27689e+000	10590500	11651600	37761600	244932
1609	-1.01097e+007	-1.02339e+007	-3.72145e+007	1.21687e+000	10109700	10233900	37214500	224615			48.7	0.5	71.8	-8667.44	1609	-1.05717e+007	-1.15742e+007	-3.77623e+007	1.21687e+000	10571700	11574200	37762300	233282
1610	-1.01202e+007	-1.02002e+007	-3.72909e+007	1.04891e+000	10120200	10200200	37290900	194343			48.3	0.5	69.3	-7258.59	1610	-1.05544e+007	-1.14307e+007	-3.78353e+007	1.04891e+000	10554400	11430700	37835300	201602
1611	-1.01128e+007	-1.02130e+007	-3.72479e+007	1.09585e+000	10112800	10213000	37247900	202602			48.1	0.5	70.5	-7380.83	1611	-1.05504e+007	-1.14819e+007	-3.77674e+007	1.09585e+000	10550400	11481900	37767400	209983
1612	-1.01214e+007	-1.01809e+007	-3.73155e+007	8.53426e-001	10121400	10180900	37315500	158307			47.6	0.5	68.3	-5522.7	1612	-1.05291e+007	-1.13367e+007	-3.78255e+007	8.53426e-001	10529100	11336700	37825500	163830
1613	-1.01252e+007	-1.01632e+007	-3.73483e+007	9.38159e-001	10125200	10163200	37348300	174303			47.5	0.5	67.2	-5964.94	1613	-1.05164e+007	-1.12540e+007	-3.78566e+007	9.38159e-001	10516400	11254000	37856600	180268
1614	-1.01323e+007	-1.01405e+007	-3.74002e+007	1.18617e+000	10132300	10140500	37400200	220946			48.1	0.5	65.8	-7939.66	1614	-1.05164e+007	-1.11570e+007	-3.79537e+007	1.18617e+000	10516400	11157000	37953700	228885
1615	-1.01095e+007	-1.01378e+007	-3.74538e+007	1.33582e+000	10109500	10137800	37453800	249467			48.7	0.5	64.4	-9483.53	1615	-1.05121e+007	-1.10305e+007	-3.80623e+007	1.33582e+000	10512100	11030500	38062300	258951
1616	-1.00787e+007	-1.01437e+007	-3.75086e+007	1.39458e+000	10078700	10143700	37508600	261134			49.6	0.5	63	-10640.3	1616	-1.05079e+007	-1.08897e+007	-3.81859e+007	1.39458e+000	10507900	10889700	38185900	271774
1617	-1.00310e+007	-1.01562e+007	-3.76074e+007	1.43686e+000	10031000	10156200	37607400	270355			50.2	0.5	58.1	-10569.6	1617	-1.03959e+007	-1.04181e+007	-3.83127e+007	1.43686e+000	10395900	10418100	38312700	280924
1618	-1.00597e+007	-1.01713e+007	-3.76402e+007	8.38374e-001	10059700	10171300	37640200	158041			48.6	0.5	55	-4777.43	1618	-1.01699e+007	-1.03370e+007	-3.82074e+007	8.38374e-001	10169900	10337000	38207400	162818
1619	-1.00301e+007	-1.01430e+007	-3.75542e+007	2.33983e+000	10030100	10143000	37554200	439040			58.5	0.5	52.7	6735.75	1619	-8.99081e+006	-9.84193e+006	-3.73632e+007	2.33983e+000	8990810	9841930	37363200	432304
1620	-1.00264e+007	-1.01537e+007	-3.76018e+007	2.57023e+000	10026400	10153700	37601800	483452			56.9	0.5	52.9	-17036.8	1620	-9.31879e+006	-1.01627e+007	-3.83462e+007	2.57023e+000	9318790	10162700	38346200	500489
1621	-1.00618e+007	-1.04319e+007	-3.68206e+007	1.54017e+000	10061800	10431900	36820600	278857			72.3	0.5	51.1	39642.7	1621	-9.34189e+006	-1.02853e+007	-3.40250e+007	1.54017e+000	9341890	10285300	34025000	239214
1622	-1.00628e+007	-1.04571e+007	-3.67994e+007	1.27775e+000	10062800	10457100	36799400	231127			75.4	0.5	50.7	33323.7	1622	-9.34700e+006	-1.03790e+007	-3.39522e+007	1.27775e+000	9347000	10379000	33952200	197803
1623	-1.00729e+007	-1.04517e+007	-3.68461e+007	1.51407e+000	10072900	10451700	36846100	274537			74	0.5	50.4	38441.1	1623	-9.37659e+006	-1.03696e+007	-3.40825e+007	1.51407e+000	9376590	10369600	34082500	236095
1624	-1.00805e+007	-1.04491e+007	-3.68800e+007	1.50297e+000	10080500	10449100	36880000	273004			75.6	0.5	49.8	37621.6	1624	-9.39840e+006	-1.03839e+007	-3.41574e+007	1.50297e+000	9398400	10383900	34157400	235383
1625	-1.01168e+007	-1.01580e+007	-3.75289e+007	1.28756e+000	10116800	10158000	37528900	241404			90.4	0.5	49.7	10398.4	1625	-9.02722e+006	-9.71446e+006	-3.68058e+007	1.28756e+000	9027220	9714460	36805800	231006
1626	-1.01376e+007	-1.01732e+007	-3.75702e+007	1.12229e+000	10137600	10173200	37570200	210895			91.2	0.5	48.4	7669.93	1626	-9.21065e+006	-9.79769e+006	-3.69625e+007	1.12229e+000	9210650	9797690	36962500	203225
1627	-1.01566e+007	-1.01869e+007	-3.76070e+007	9.16405e-001	10156600	10186900	37607000	172555			92	0.5	47.2	5351.58	1627	-9.35821e+006	-9.86524e+006	-3.70910e+007	9.16405e-001	9358210	9865240	37091000	167203
1628	-1.01567e+007	-1.01937e+007	-3.76351e+007	7.46342e-001	10156700	10193700	37635100	140737			92.8	0.5	46.8	3293.44	1628	-9.37369e+006	-9.91174e+006	-3.72656e+007	7.46342e-001	9373690	9911740	37265600	137444
1629	-1.01371e+007	-1.01926e+007	-3.76501e+007	1.00661e+000	10137100	10192600	37650100	189940			93.8	0.5	47.5	1747.75	1629	-9.24497e+006	-9.95373e+006	-3.75659e+007	1.00661e+000	9244970	9953730	37565900	188192
1630	-1.01167e+007	-1.01906e+007	-3.76622e+007	1.07895e+000	10116700	10190600	37662200	203692			94.9	0.5	48.3	-3109.75	1630	-9.24928e+006	-1.00720e+007	-3.80449e+007	1.07895e+000	9249280	10072000	38044900	206802
1631	-1.01348e+007	-1.02111e+007	-3.77278e+007	8.30345e-001	10134800	10211100	37727800	157308			98.3	0.5	47	-2386.89	1631	-9.55795e+006	-1.01566e+007	-3.80820e+007	8.30345e-001	9557950	10156600	38082000	159695
1632	-1.01501e+007	-1.02197e+007	-3.77479e+007	6.79128e-001	10150100	10219700	37747900	128805			98.9	0.5	45.9	-1531.8	1632	-9.60476e+006	-1.01569e+007	-3.80364e+007	6.79128e-001	9604760	10156900	38036400	130337
1633	-1.00705e+007	-1.00922e+007	-3.71959e+007	2.02062e+000	10070500	10092200	37195900	372278			55.4	0.5	81.2	-26910.2	1633	-1.07029e+007	-1.15027e+007	-3.83698e+007	2.02062e+000	10702900	11502700	38369800	399188
1634	-1.01340e+007	-1.03247e+007	-3.72230e+007	2.09514e+000	10134000	10324700	37223000	387130			55.1	0.5	77.7	-26999.1	1634	-1.08054e+007	-1.19873e+007	-3.83042e+007	2.09514e+000	10805400	11987300	38304200	414129
1635	-9.52891e+006	-9.82501e+006	-3.67559e+007	1.79930e+000	9528910	9825010	36755900	322816			61.2	0.5	90.6	-23111.8	1635	-9.23791e+006	-1.00840e+007	-3.81052e+007	1.79930e+000	9237910	10084000	38105200	345928
1636	-9.57688e+006	-9.88689e+006	-3.69609e+007	1.76283e+000	9576880	9886890	36960900	319815			58.8	0.5	88.8	-30350.6	1636	-9.97168e+006	-1.04026e+007	-3.86736e+007	1.76283e+000	9971680	10402600	38673600	350165
1637	-9.72232e+006	-1.01214e+007	-3.77739e+007	1.08432e+000	9722320	10121400	37773900	205428			89.3	0.5	63	-23858.1	1637	-1.06061e+007	-1.08487e+007	-3.98624e+007	1.08432e+000	10606100	10848700	39862400	229286
1638	-9.77720e+006	-1.00842e+007	-3.75668e+007	1.30258e+000	9777200	10084200	37566800	244215			88.1	0.5	59.9	-20124.4	1638	-9.59853e+006	-1.04363e+007	-3.91344e+007	1.30258e+000	9598530	10436300	39134400	264340
1639	-1.00273e+007	-1.01862e+007	-3.69252e+007	2.66429e+000	10027300	10186200	36925200	484242			67.3	0.5	55.5	67256.7	1639	-9.19873e+006	-9.44967e+006	-3.42756e+007	2.66429e+000	9198730	9449670	34275600	416985
1640	-1.00001e+007	-1.03166e+007	-3.66838e+007	2.21570e+000	10000100	10316600	36683800	397968			69.5	0.5	55.2	61287.5	1640	-9.15641e+006	-9.84861e+006	-3.37037e+007	2.21570e+000	9156410	9848610	33703700	336680
1641	-9.98469e+006	-1.04361e+007	-3.65013e+007	1.98177e+000	9984690	10436100	36501300	352828			71.5	0.5	55.1	58963.9	1641	-9.12361e+006	-1.01912e+007	-3.32271e+007	1.98177e+000	9123610	10191200	33227100	293864
1642	-9.96639e+006	-1.04953e+007	-3.63673e+007	1.68522e+000	9966390	10495300	36367300	298035			77.3	0.5	55.4	53230.2	1642	-9.07255e+006	-1.03661e+007	-3.28435e+007	1.68522e+000	9072550	10366100	32843500	244804
1643	-9.96360e+006	-1.05307e+007	-3.63205e+007	1.65225e+000	9963600	10530700	36320500	291554			75.4	0.5	55.2	52725.2	1643	-9.07003e+006	-1.04562e+007	-3.27431e+007	1.65225e+000	9070030	10456200	32743100	238829
1644	-9.78110e+006	-1.01173e+007	-3.76983e+007	1.40825e+000	9781100	10117300	37698300	265841			59.5	0.5	61.8	-25625.5	1644	-1.02641e+007	-1.06676e+007	-3.94643e+007	1.40825e+000	10264100	10667600	39464300	291466
1645	-9.86542e+006	-1.00986e+007	-3.75375e+007	2.84723e+000	9865420	10098600	37537500	533270			61	0.5	58.1	-25921.2	1645	-9.38487e+006	-1.02185e+007	-3.85076e+007	2.84723e+000	9384870	10218500	38507600	559191
1646	-1.00341e+007	-1.00458e+007	-3.71532e+007	2.76081e+000	10034100	10045800	37153200	507331			65.1	0.5	56.1	65304.7	1646	-9.04684e+006	-9.21014e+006	-3.47250e+007	2.76081e+000	9046840	9210140	34725000	442027
1647	-1.01591e+007	-1.01827e+007	-3.75875e+007	1.55382e+000	10159100	10182700	37587500	292286			56.2	0.5	68.1	-22439.1	1647	-1.08407e+007	-1.15754e+007	-3.88604e+007	1.55382e+000	10840700	11575400	38860400	314725
1648	-9.65089e+006	-9.93985e+006	-3.71033e+007	2.08307e+000	9650890	9939850	37103300	380921			58.1	0.5	86.7	-34134.4	1648	-1.03827e+007	-1.05070e+007	-3.86892e+007	2.08307e+000	10382700	10507000	38689200	415056
1649	-9.52556e+006	-9.79312e+006	-3.66289e+007	1.89445e+000	9525560	9793120	36628900	337591			63	0.5	90.8	40791.6	1649	-8.01906e+006	-8.88859e+006	-3.44379e+007	1.89445e+000	8019060	8888590	34437900	296799
1650	-9.71380e+006	-9.73207e+006	-3.60982e+007	2.50209e+000	9713800	9732070	36098200	433906			66.5	0.5	92.5	60738.5	1650	-8.78608e+006	-8.84991e+006	-3.35136e+007	2.50209e+000	8786080	8849910	33513600	373167
1651	-9.64506e+006	-1.00171e+007	-3.55323e+007	1.91375e+000	9645060	10017100	35532300	322470			70.4	0.5	94.4	52395.6	1651	-8.81910e+006	-9.72163e+006	-3.24521e+007	1.91375e+000	8819100	9721630	32452100	270074
1652	-9.66137e+006	-9.90825e+006	-3.57078e+007	1.76663e+000	9661370	9908250	35707800	300308			69	0.5	93.2	46034.8	1652	-8.81706e+006	-9.32375e+006	-3.28416e+007	1.76663e+000	8817060	9323750	32841600	254273
1653	-9.57780e+006	-9.74900e+006	-3.63964e+007	2.13892e+000	9577800	9749000	36396400	376562			65	0.5	91.1	27499.3	1653	-8.33138e+006	-9.13503e+006	-3.51335e+007	2.13892e+000	8331380	9135030	35133500	349063
1654	-9.62334e+006	-1.01424e+007	-3.53182e+007	1.97846e+000	9623340	10142400	35318200	329800			72.6	0.5	94.3	59011.8	1654	-8.76691e+006	-1.00790e+007	-3.18814e+007	1.97846e+000	8766910	10079000	31881400	270788
1655	-9.62686e+006	-1.01215e+007	-3.53535e+007	1.92873e+000	9626860	10121500	35353500	322081			77.8	0.5	94.4	56166.7	1655	-8.78466e+006	-1.00197e+007	-3.20133e+007	1.92873e+000	8784660	10019700	32013300	265915
1656	-9.61657e+006	-1.01964e+007	-3.52366e+007	1.96084e+000	9616570	10196400	35236600	325538			76.1	0.5	94.1	60102.9	1656	-8.74878e+006	-1.02113e+007	-3.16750e+007	1.96084e+000	8748780	10211300	31675000	265435
1657	-9.60956e+006	-1.02224e+007	-3.51819e+007	1.84528e+000	9609560	10222400	35181900	305496			74.5	0.5	93.7	58280.8	1657	-8.71715e+006	-1.02635e+007	-3.14935e+007	1.84528e+000	8717150	10263500	31493500	247215
1658	-9.64554e+006	-1.00133e+007	-3.55380e+007	2.37344e+000	9645540	10013300	35538000	400042			79.8	0.5	93.4	65495.1	1658	-8.80239e+006	-9.66512e+006	-3.24403e+007	2.37344e+000	8802390	9665120	32440300	334546
1659	-9.56969e+006	-9.90026e+006	-3.70227e+007	2.45745e+000	9569690	9900260	37022700	447273			90.9	0.5	88	-41926.6	1659	-9.89190e+006	-1.03955e+007	-3.87247e+007	2.45745e+000	9891900	10395500	38724700	489200
1660	-1.00329e+007	-1.02007e+007	-3.77875e+007	1.71492e+000	10032900	10200700	37787500	325695			91	0.5	67.7	-33044.4	1660	-1.10146e+007	-1.16388e+007	-3.95078e+007	1.71492e+000	11014600	11638800	39507800	358739
1661	-1.01881e+007	-1.02064e+007	-3.76554e+007	1.64076e+000	10188100	10206400	37655400	309781			92.2	0.5	69	-28197.6	1661	-1.09851e+007	-1.18679e+007	-3.91583e+007	1.64076e+000	10985100	11867900	39158300	337978
1662	-9.86045e+006	-1.01947e+007	-3.79351e+007	1.30988e+000	9860450	10194700	37935100	250424			89.3	0.5	66.9	-29607.2	1662	-1.10810e+007	-1.14335e+007	-3.99844e+007	1.30988e+000	11081000	11433500	39984400	280031
1663	-9.72055e+006	-1.01656e+007	-3.79564e+007	1.03774e+000	9720550	10165600	37956400	198463			88.6	0.5	66	-24914.6	1663	-1.10643e+007	-1.11916e+007	-4.01581e+007	1.03774e+000	11064300	11191600	40158100	223377
1664	-9.68828e+006	-1.01355e+007	-3.78654e+007	9.25076e-001	9688280	10135500	37865400	176057			88.8	0.5	64.5	-21641	1664	-1.09195e+007	-1.09696e+007	-4.00433e+007	9.25076e-001	10919500	10969600	40043300	197698
1665	-9.90490e+006	-1.00323e+007	-3.72272e+007	1.48224e+000	9904900	10032300	37227200	273222			85	0.5	58.4	33163.5	1665	-8.22292e+006	-9.07743e+006	-3.50066e+007	1.48224e+000	8222920	9077430	35006600	240058
1666	-9.81767e+006	-1.00596e+007	-3.74257e+007	1.42804e+000	9817670	10059600	37425700	265839			86.6	0.5	59.2	10083.2	1666	-8.80140e+006	-9.65602e+006	-3.67926e+007	1.42804e+000	8801400	9656020	36792600	255756
1667	-9.99990e+006	-1.01516e+007	-3.68479e+007	1.47164e+000	9999900	10151600	36847900	266328			82.4	0.5	56.8	39439.5	1667	-9.11128e+006	-9.34344e+006	-3.40244e+007	1.47164e+000	9111280	9343440	34024400	226889
1668	-1.00062e+007	-1.00337e+007	-3.69916e+007	1.40249e+000	10006200	10033700	36991600	255548			83.4	0.5	57.8	34954.8	1668	-9.04416e+006	-9.13253e+006	-3.44105e+007	1.40249e+000	9044160	9132530	34410500	220593
1669	-9.79757e+006	-1.01067e+007	-3.76384e+007	1.70184e+000	9797570	10106700	37638400	320296			60.4	0.5	60.3	-33406.1	1669	-9.97285e+006	-1.06243e+007	-3.95787e+007	1.70184e+000	9972850	10624300	39578700	353702
1670	-9.80495e+006	-1.01369e+007	-3.77547e+007	1.37566e+000	9804950	10136900	37754700	260482			59.3	0.5	63.1	-25459.8	1670	-1.05082e+007	-1.07419e+007	-3.95239e+007	1.37566e+000	10508200	10741900	39523900	285942
1671	-9.74950e+006	-1.01151e+007	-3.77211e+007	1.34744e+000	9749500	10115100	37721100	254618			60.2	0.5	62.2	-26740.1	1671	-1.02915e+007	-1.07174e+007	-3.96405e+007	1.34744e+000	10291500	10717400	39640500	281358
1672	-9.69975e+006	-9.95093e+006	-3.70997e+007	2.37995e+000	9699750	9950930	37099700	435249			92.8	0.5	86.5	-35053.9	1672	-1.03253e+007	-1.04544e+007	-3.85318e+007	2.37995e+000	10325300	10454400	38531800	470303
1673	-1.00703e+007	-1.01770e+007	-3.76532e+007	7.43043e-001	10070300	10177000	37653200	140173			48.1	0.5	53.9	-3847.13	1673	-1.01151e+007	-1.03157e+007	-3.81750e+007	7.43043e-001	10115100	10315700	38175000	144020
1674	-1.01195e+007	-1.02077e+007	-3.77295e+007	9.89479e-001	10119500	10207700	37729500	187455			101	0.5	48.3	-3865.44	1674	-9.76137e+006	-1.02268e+007	-3.81657e+007	9.89479e-001	9761370	10226800	38165700	191320
1675	-1.00399e+007	-1.01586e+007	-3.76084e+007	1.83306e+000	10039900	10158600	37608400	344938			101	0.5	57.3	-12965.7	1675	-1.04156e+007	-1.04159e+007	-3.82838e+007	1.83306e+000	10415600	10415900	38283800	357904
1676	-1.00347e+007	-1.01527e+007	-3.75893e+007	1.86833e+000	10034700	10152700	37589300	351217			100	0.5	58.9	-14295.9	1676	-1.04551e+007	-1.05538e+007	-3.83059e+007	1.86833e+000	10455100	10553800	38305900	365513
1677	-9.91625e+006	-9.95201e+006	-3.68876e+007	2.22963e+000	9916250	9952010	36887600	403747			101	0.5	86	-15594.4	1677	-1.02987e+007	-1.07057e+007	-3.75151e+007	2.22963e+000	10298700	10705700	37515100	419341
1678	-9.84872e+006	-9.92528e+006	-3.68459e+007	2.22292e+000	9848720	9925280	36845900	401480			101	0.5	87.8	-15915.4	1678	-1.02399e+007	-1.04653e+007	-3.75149e+007	2.22292e+000	10239900	10465300	37514900	417395
1679	-9.68069e+006	-9.79828e+006	-3.64949e+007	1.31310e+000	9680690	9798280	36494900	232539			101	0.5	97.4	-6413.19	1679	-9.48504e+006	-9.88092e+006	-3.70283e+007	1.31310e+000	9485040	9880920	37028300	238952
1680	-9.67149e+006	-9.78437e+006	-3.64472e+007	8.75179e-001	9671490	9784370	36447200	154584			101	0.5	98.5	-3827.55	1680	-9.41027e+006	-9.83976e+006	-3.69348e+007	8.75179e-001	9410270	9839760	36934800	158411
1681	-9.66738e+006	-9.77921e+006	-3.64303e+007	1.10500e+000	9667380	9779210	36430300	194996			100	0.5	99.1	-4755.94	1681	-9.33546e+006	-9.81734e+006	-3.69180e+007	1.10500e+000	9335460	9817340	36918000	199752
1682	-9.65119e+006	-9.88185e+006	-3.56926e+007	1.85541e+000	9651190	9881850	35692600	315082			79.4	0.5	103	34279.6	1682	-9.14250e+006	-9.86413e+006	-3.36313e+007	1.85541e+000	9142500	9864130	33631300	280803
1683	-9.64972e+006	-9.92948e+006	-3.56389e+007	1.11449e+000	9649720	9929480	35638900	188770			71.9	0.5	102	22982.4	1683	-9.08100e+006	-9.92063e+006	-3.33235e+007	1.11449e+000	9081000	9920630	33323500	165788
1684	-9.65311e+006	-9.90778e+006	-3.56745e+007	1.08873e+000	9653110	9907780	35674500	184737			70.8	0.5	102	21724.5	1684	-9.09607e+006	-9.86072e+006	-3.34450e+007	1.08873e+000	9096070	9860720	33445000	163012
1685	-9.65619e+006	-9.88334e+006	-3.57115e+007	1.02687e+000	9656190	9883340	35711500	174562			69.7	0.5	102	19743.2	1685	-9.11067e+006	-9.78988e+006	-3.35755e+007	1.02687e+000	9110670	9789880	33575500	154819
1686	-9.68751e+006	-9.71057e+006	-3.61296e+007	1.13087e+000	9687510	9710570	36129600	196389			60.5	0.5	101	11528.9	1686	-8.95389e+006	-9.28055e+006	-3.51057e+007	1.13087e+000	8953890	9280550	35105700	184861
1687	-9.67109e+006	-9.72230e+006	-3.61939e+007	1.28089e+000	9671090	9722300	36193900	223191			59.4	0.5	101	10968.5	1687	-8.79155e+006	-9.30399e+006	-3.53639e+007	1.28089e+000	8791550	9303990	35363900	212223
1688	-9.69679e+006	-9.82091e+006	-3.65713e+007	1.52203e+000	9696790	9820910	36571300	270666			49.5	0.5	95.4	-9623.36	1688	-9.76502e+006	-9.99749e+006	-3.72247e+007	1.52203e+000	9765020	9997490	37224700	280290
1689	-9.70907e+006	-9.83795e+006	-3.66286e+007	1.65685e+000	9709070	9837950	36628600	295564			49.9	0.5	94	-11427.3	1689	-9.88393e+006	-1.00520e+007	-3.73285e+007	1.65685e+000	9883930	10052000	37328500	306991
1690	-9.72643e+006	-9.85713e+006	-3.66897e+007	1.80815e+000	9726430	9857130	36689700	323638			50.1	0.5	92.5	-13406.3	1690	-1.00220e+007	-1.01101e+007	-3.74280e+007	1.80815e+000	10022000	10110100	37428000	337044
1691	-9.75208e+006	-9.87865e+006	-3.67520e+007	1.80380e+000	9752080	9878650	36752000	323978			50.4	0.5	91	-14264.1	1691	-1.01724e+007	-1.01806e+007	-3.75241e+007	1.80380e+000	10172400	10180600	37524100	338242
1692	-9.78386e+006	-9.90095e+006	-3.68113e+007	1.71856e+000	9783860	9900950	36811300	309699			50.6	0.5	89.4	-14219	1692	-1.02331e+007	-1.03500e+007	-3.76028e+007	1.71856e+000	10233100	10350000	37602800	323918
1693	-1.00498e+007	-1.01369e+007	-3.70665e+007	2.01244e+000	10049800	10136900	37066500	368372			51.5	0.5	80.3	-18859.4	1693	-1.05701e+007	-1.14797e+007	-3.78501e+007	2.01244e+000	10570100	11479700	37850100	387231
1694	-1.00719e+007	-1.02015e+007	-3.70926e+007	1.79005e+000	10071900	10201500	37092600	328248			51.5	0.5	78.8	-16782.7	1694	-1.06099e+007	-1.16323e+007	-3.78602e+007	1.79005e+000	10609900	11632300	37860200	345031
1695	-1.00275e+007	-1.01493e+007	-3.75825e+007	1.47141e+000	10027500	10149300	37582500	276493			51	0.5	60.4	-12236.4	1695	-1.04792e+007	-1.05988e+007	-3.83598e+007	1.47141e+000	10479200	10598800	38359800	288729
1696	-1.00369e+007	-1.01700e+007	-3.76578e+007	1.39354e+000	10036900	10170000	37657800	262898			52.1	0.5	53.7	-9809.43	1696	-9.88968e+006	-1.03126e+007	-3.83878e+007	1.39354e+000	9889680	10312600	38387800	272707
1697	-1.00218e+007	-1.01641e+007	-3.76488e+007	1.79173e+000	10021800	10164100	37648800	337831			53.5	0.5	54	-14697	1697	-9.82322e+006	-1.03239e+007	-3.85008e+007	1.79173e+000	9823220	10323900	38500800	352528
1698	-1.00505e+007	-1.01336e+007	-3.74956e+007	2.20357e+000	10050500	10133600	37495600	412267			60.1	0.5	52.6	19525.5	1698	-8.77754e+006	-9.62849e+006	-3.67041e+007	2.20357e+000	8777540	9628490	36704100	392742
1699	-1.00803e+007	-1.01225e+007	-3.74203e+007	1.96906e+000	10080300	10122500	37420300	367021			61.7	0.5	52.3	24722.8	1699	-8.79230e+006	-9.51854e+006	-3.62400e+007	1.96906e+000	8792300	9518540	36240000	342298
1700	-1.01131e+007	-1.01235e+007	-3.73388e+007	1.64901e+000	10113100	10123500	37338800	306146			63.3	0.5	52.1	29563.6	1700	-9.17183e+006	-9.44202e+006	-3.55477e+007	1.64901e+000	9171830	9442020	35547700	276582
1701	-1.01027e+007	-1.01707e+007	-3.72489e+007	1.51821e+000	10102700	10170700	37248900	280628			64.7	0.5	51.8	29247.1	1701	-9.40909e+006	-9.43642e+006	-3.52876e+007	1.51821e+000	9409090	9436420	35287600	251381
1702	-1.00911e+007	-1.02257e+007	-3.71466e+007	1.47726e+000	10091100	10225700	37146600	271699			66.2	0.5	51.7	31177.4	1702	-9.40782e+006	-9.62101e+006	-3.49588e+007	1.47726e+000	9407820	9621010	34958800	240522
1703	-1.00771e+007	-1.02752e+007	-3.70400e+007	1.50635e+000	10077100	10275200	37040000	275598			67.6	0.5	51.8	34238.5	1703	-9.37198e+006	-9.78273e+006	-3.46506e+007	1.50635e+000	9371980	9782730	34650600	241360
1704	-1.00638e+007	-1.03292e+007	-3.69314e+007	1.59056e+000	10063800	10329200	36931400	289457			69.1	0.5	51.9	38645	1704	-9.33761e+006	-9.94992e+006	-3.43429e+007	1.59056e+000	9337610	9949920	34342900	250812
1705	-1.01084e+007	-1.01950e+007	-3.76885e+007	9.59343e-001	10108400	10195000	37688500	181349			96.8	0.5	48.6	-4001.97	1705	-9.46255e+006	-1.01573e+007	-3.81803e+007	9.59343e-001	9462550	10157300	38180300	185351
1706	-1.01738e+007	-1.02333e+007	-3.77797e+007	6.49586e-001	10173800	10233300	37779700	123422			99.3	0.5	44.3	-741.621	1706	-9.65444e+006	-1.01486e+007	-3.79528e+007	6.49586e-001	9654440	10148600	37952800	124164
1707	-1.01561e+007	-1.02273e+007	-3.77730e+007	7.72542e-001	10156100	10227300	37773000	146717			101	0.5	45.5	-1815.39	1707	-9.70189e+006	-1.01868e+007	-3.80617e+007	7.72542e-001	9701890	10186800	38061700	148533
1708	-1.01389e+007	-1.02181e+007	-3.77523e+007	9.59002e-001	10138900	10218100	37752300	181916			101	0.5	46.8	-2908.85	1708	-9.70919e+006	-1.01998e+007	-3.81076e+007	9.59002e-001	9709190	10199800	38107600	184825
1709	-1.01297e+007	-1.02134e+007	-3.77425e+007	8.89251e-001	10129700	10213400	37742500	168590			102	0.5	47.9	-3143.3	1709	-9.81398e+006	-1.02326e+007	-3.81367e+007	8.89251e-001	9813980	10232600	38136700	171734
1710	-1.01060e+007	-1.01977e+007	-3.77019e+007	1.24099e+000	10106000	10197700	37701900	234749			103	0.5	50.5	-5312.11	1710	-9.98353e+006	-1.02776e+007	-3.81511e+007	1.24099e+000	9983530	10277600	38151100	240062
1711	-1.01172e+007	-1.02049e+007	-3.77204e+007	9.45420e-001	10117200	10204900	37720400	179021			104	0.5	49.5	-3694.35	1711	-9.94449e+006	-1.02647e+007	-3.81372e+007	9.45420e-001	9944490	10264700	38137200	182716
1712	-1.01263e+007	-1.02110e+007	-3.77360e+007	7.96898e-001	10126300	10211000	37736000	151028			104	0.5	48.5	-2854.14	1712	-9.91488e+006	-1.02542e+007	-3.81239e+007	7.96898e-001	9914880	10254200	38123900	153882
1713	-1.00733e+007	-1.01743e+007	-3.76389e+007	1.70675e+000	10073300	10174300	37638900	321742			103	0.5	54.5	-9204.47	1713	-1.02427e+007	-1.03453e+007	-3.81684e+007	1.70675e+000	10242700	10345300	38168400	330946
1714	-1.00859e+007	-1.01825e+007	-3.76601e+007	1.56481e+000	10085900	10182500	37660100	295330			103	0.5	53.1	-7689.98	1714	-1.01546e+007	-1.03198e+007	-3.81525e+007	1.56481e+000	10154600	10319800	38152500	303020
1715	-1.00986e+007	-1.01906e+007	-3.76804e+007	1.40808e+000	10098600	10190600	37680400	266049			104	0.5	51.8	-6282.61	1715	-1.00868e+007	-1.02992e+007	-3.81359e+007	1.40808e+000	10086800	10299200	38135900	272332
1716	-1.00615e+007	-1.01660e+007	-3.76170e+007	1.77391e+000	10061500	10166000	37617000	334000			102	0.5	56	-10486.3	1716	-1.03495e+007	-1.03755e+007	-3.81853e+007	1.77391e+000	10349500	10375500	38185300	344486
1717	-1.00873e+007	-1.01423e+007	-3.74944e+007	1.99768e+000	10087300	10142300	37494400	373807			99.9	0.5	63.9	-16348.5	1717	-1.05599e+007	-1.10864e+007	-3.82021e+007	1.99768e+000	10559900	11086400	38202100	390156
1718	-1.00669e+007	-1.01443e+007	-3.75228e+007	1.96755e+000	10066900	10144300	37522800	368667			100	0.5	62.3	-15369	1718	-1.05216e+007	-1.09188e+007	-3.82130e+007	1.96755e+000	10521600	10918800	38213000	384036
1719	-1.00559e+007	-1.01479e+007	-3.75484e+007	1.91237e+000	10055900	10147900	37548400	358780			101	0.5	60.7	-14164.6	1719	-1.04839e+007	-1.07607e+007	-3.82170e+007	1.91237e+000	10483900	10760700	38217000	372945
1720	-1.01318e+007	-1.01363e+007	-3.74252e+007	1.97627e+000	10131800	10136300	37425200	368575			101	0.5	65.8	-15019.1	1720	-1.05670e+007	-1.12626e+007	-3.80545e+007	1.97627e+000	10567000	11262600	38054500	383594
1721	-1.01245e+007	-1.02025e+007	-3.73064e+007	1.94216e+000	10124500	10202500	37306400	360141			101	0.5	69.3	-14324.9	1721	-1.05906e+007	-1.15316e+007	-3.78821e+007	1.94216e+000	10590600	11531600	37882100	374466
1722	-1.01278e+007	-1.01718e+007	-3.73507e+007	1.96026e+000	10127800	10171800	37350700	364266			101	0.5	67.7	-13828.1	1722	-1.05656e+007	-1.14025e+007	-3.79091e+007	1.96026e+000	10565600	11402500	37909100	378094
1723	-1.00898e+007	-1.02467e+007	-3.71205e+007	1.80390e+000	10089800	10246700	37120500	331368			100	0.5	76	-14384.6	1723	-1.05947e+007	-1.16909e+007	-3.77399e+007	1.80390e+000	10594700	11690900	37739900	345753
1724	-1.00992e+007	-1.02527e+007	-3.71529e+007	1.95490e+000	10099200	10252700	37152900	359729			100	0.5	74.4	-14917.8	1724	-1.05952e+007	-1.16962e+007	-3.77365e+007	1.95490e+000	10595200	11696200	37736500	374647
1725	-1.01067e+007	-1.02442e+007	-3.71918e+007	1.91389e+000	10106700	10244200	37191800	352879			101	0.5	72.8	-13945	1725	-1.05887e+007	-1.16618e+007	-3.77440e+007	1.91389e+000	10588700	11661800	37744000	366824
1726	-1.01120e+007	-1.02242e+007	-3.72335e+007	1.91194e+000	10112000	10224200	37233500	353242			102	0.5	71.2	-13239.4	1726	-1.05745e+007	-1.15911e+007	-3.77569e+007	1.91194e+000	10574500	11591100	37756900	366481
1727	-1.00638e+007	-1.01940e+007	-3.70666e+007	1.72190e+000	10063800	10194000	37066600	315306			101	0.5	77.9	-12866	1727	-1.05365e+007	-1.15405e+007	-3.76523e+007	1.72190e+000	10536500	11540500	37652300	328173
1728	-1.00362e+007	-1.01287e+007	-3.70194e+007	1.74821e+000	10036200	10128700	37019400	319199			101	0.5	79.8	-12501.4	1728	-1.04768e+007	-1.13555e+007	-3.75932e+007	1.74821e+000	10476800	11355500	37593200	331700
1729	-1.00101e+007	-1.00673e+007	-3.69741e+007	1.68524e+000	10010100	10067300	36974100	306850			102	0.5	81.6	-11427.3	1729	-1.04162e+007	-1.11703e+007	-3.75306e+007	1.68524e+000	10416200	11170300	37530600	318277
1730	-9.98225e+006	-1.00017e+007	-3.69257e+007	1.57613e+000	9982250	10001700	36925700	286135			102	0.5	83.5	-10388.6	1730	-1.03545e+007	-1.09632e+007	-3.74854e+007	1.57613e+000	10354500	10963200	37485400	296524
1731	-9.69188e+006	-9.81368e+006	-3.65467e+007	1.30238e+000	9691880	9813680	36546700	231295			101	0.5	96.1	-6969.38	1731	-9.59280e+006	-9.92920e+006	-3.71178e+007	1.30238e+000	9592800	9929200	37117800	238264
1732	-9.70472e+006	-9.82931e+006	-3.65977e+007	1.46104e+000	9704720	9829310	36597700	260198			101	0.5	94.8	-8455.85	1732	-9.70792e+006	-9.97803e+006	-3.72023e+007	1.46104e+000	9707920	9978030	37202300	268654
1733	-9.72152e+006	-9.84613e+006	-3.66496e+007	1.74313e+000	9721520	9846130	36649600	311326			101	0.5	93.4	-10781.4	1733	-9.83560e+006	-1.00288e+007	-3.72823e+007	1.74313e+000	9835600	10028800	37282300	322108
1734	-9.67950e+006	-9.78810e+006	-3.64545e+007	9.12329e-001	9679500	9788100	36454500	161216			102	0.5	98.4	-3907.95	1734	-9.46094e+006	-9.85057e+006	-3.69283e+007	9.12329e-001	9460940	9850570	36928300	165124
1735	-9.69021e+006	-9.80089e+006	-3.64960e+007	1.21687e+000	9690210	9800890	36496000	215523			102	0.5	97.3	-5730.62	1735	-9.54505e+006	-9.89016e+006	-3.70060e+007	1.21687e+000	9545050	9890160	37006000	221253
1736	-9.67243e+006	-9.77790e+006	-3.64199e+007	7.54011e-001	9672430	9777900	36419900	132988			102	0.5	99.3	-3012.94	1736	-9.39543e+006	-9.82029e+006	-3.68701e+007	7.54011e-001	9395430	9820290	36870100	136001
1737	-9.64852e+006	-9.74774e+006	-3.63205e+007	1.09579e+000	9648520	9747740	36320500	192215			98.3	0.5	101	-3166.92	1737	-9.09200e+006	-9.70035e+006	-3.66834e+007	1.09579e+000	9092000	9700350	36683400	195382
1738	-9.65285e+006	-9.75426e+006	-3.63428e+007	1.04090e+000	9652850	9754260	36342800	182810			99.4	0.5	101	-3405.98	1738	-9.17623e+006	-9.73430e+006	-3.67379e+007	1.04090e+000	9176230	9734300	36737900	186216
1739	-9.65944e+006	-9.76229e+006	-3.63691e+007	1.07649e+000	9659440	9762290	36369100	189335			100	0.5	101	-3858.62	1739	-9.25702e+006	-9.76668e+006	-3.67894e+007	1.07649e+000	9257020	9766680	36789400	193193
1740	-9.64489e+006	-9.73427e+006	-3.62691e+007	1.38691e+000	9644890	9734270	36269100	242605			97.6	0.5	102	-2338.66	1740	-9.04321e+006	-9.64604e+006	-3.65102e+007	1.38691e+000	9043210	9646040	36510200	244943
1741	-9.64475e+006	-9.72049e+006	-3.62129e+007	1.72303e+000	9644750	9720490	36212900	300491			96	0.5	103	443.248	1741	-9.02304e+006	-9.57762e+006	-3.62507e+007	1.72303e+000	9023040	9577620	36250700	300048
1742	-9.65247e+006	-9.71075e+006	-3.61654e+007	1.66765e+000	9652470	9710750	36165400	290104			94.1	0.5	104	4628.03	1742	-9.05905e+006	-9.50844e+006	-3.59320e+007	1.66765e+000	9059050	9508440	35932000	285476
1743	-9.68062e+006	-9.70036e+006	-3.60948e+007	2.08465e+000	9680620	9700360	36094800	361331			90.4	0.5	103	16086.3	1743	-9.14600e+006	-9.38010e+006	-3.53205e+007	2.08465e+000	9146000	9380100	35320500	345245
1744	-9.66660e+006	-9.70087e+006	-3.61109e+007	1.94375e+000	9666600	9700870	36110900	337172			92	0.5	104	10911.6	1744	-9.13184e+006	-9.43656e+006	-3.55654e+007	1.94375e+000	9131840	9436560	35565400	326260
1745	-9.68851e+006	-9.70894e+006	-3.60180e+007	2.13216e+000	9688510	9708940	36018000	368102			88.4	0.5	103	21786.1	1745	-9.28257e+006	-9.32424e+006	-3.49556e+007	2.13216e+000	9282570	9324240	34955600	346316
1746	-9.67615e+006	-9.74356e+006	-3.59329e+007	2.16283e+000	9676150	9743560	35932900	371765			86.4	0.5	104	26818.2	1746	-9.27739e+006	-9.43498e+006	-3.46118e+007	2.16283e+000	9277390	9434980	34611800	344947
1747	-9.66435e+006	-9.77797e+006	-3.58502e+007	2.08539e+000	9664350	9777970	35850200	356932			84.4	0.5	104	29542.2	1747	-9.24115e+006	-9.58566e+006	-3.43130e+007	2.08539e+000	9241150	9585660	34313000	327390
1748	-9.65417e+006	-9.80591e+006	-3.57807e+007	1.97521e+000	9654170	9805910	35780700	336864			82.6	0.5	105	30279.2	1748	-9.21986e+006	-9.71665e+006	-3.40949e+007	1.97521e+000	9219860	9716650	34094900	306584
1749	-9.65088e+006	-9.83694e+006	-3.57362e+007	1.85600e+000	9650880	9836940	35736200	315834			81	0.5	105	30804.1	1749	-9.19129e+006	-9.79836e+006	-3.38965e+007	1.85600e+000	9191290	9798360	33896500	285030
1750	-9.64481e+006	-9.88356e+006	-3.56648e+007	1.66661e+000	9644810	9883560	35664800	282596			78	0.5	104	30632.2	1750	-9.15150e+006	-9.92849e+006	-3.36037e+007	1.66661e+000	9151500	9928490	33603700	251964
1751	-9.64299e+006	-9.89585e+006	-3.56451e+007	1.56301e+000	9642990	9895850	35645100	264768			76.5	0.5	104	29414.9	1751	-9.14187e+006	-9.96454e+006	-3.35283e+007	1.56301e+000	9141870	9964540	33528300	235353
1752	-9.64446e+006	-9.92068e+006	-3.56262e+007	1.46419e+000	9644460	9920680	35626200	247815			75	0.5	103	28969.9	1752	-9.11472e+006	-9.98561e+006	-3.33963e+007	1.46419e+000	9114720	9985610	33396300	218846
1753	-9.64623e+006	-9.93161e+006	-3.56225e+007	1.32972e+000	9646230	9931610	35622500	225028			73.5	0.5	102	27155.9	1753	-9.09311e+006	-9.97182e+006	-3.33218e+007	1.32972e+000	9093110	9971820	33321800	197872
1754	-9.66264e+006	-9.81611e+006	-3.58051e+007	7.20115e-001	9662640	9816110	35805100	122984			67.2	0.5	103	11976.7	1754	-9.17273e+006	-9.63421e+006	-3.39848e+007	7.20115e-001	9172730	9634210	33984800	111007
1755	-9.66326e+006	-9.77789e+006	-3.58459e+007	7.00320e-001	9663260	9777890	35845900	119838			65.7	0.5	104	10355.3	1755	-9.22090e+006	-9.57612e+006	-3.42397e+007	7.00320e-001	9220900	9576120	34239700	109482
1756	-9.66651e+006	-9.75820e+006	-3.58788e+007	7.72654e-001	9666510	9758200	35878800	132434			64.7	0.5	105	10636	1756	-9.24420e+006	-9.51690e+006	-3.43942e+007	7.72654e-001	9244200	9516900	34394200	121798
1757	-9.67684e+006	-9.72482e+006	-3.59544e+007	8.96910e-001	9676840	9724820	35954400	154329			62.6	0.5	104	10658.9	1757	-9.28348e+006	-9.37523e+006	-3.46964e+007	8.96910e-001	9283480	9375230	34696400	143670
1758	-9.66980e+006	-9.73836e+006	-3.59121e+007	7.87597e-001	9669800	9738360	35912100	135222			63.5	0.5	105	9956.14	1758	-9.27023e+006	-9.45768e+006	-3.45598e+007	7.87597e-001	9270230	9457680	34559800	125266
1759	-9.69591e+006	-9.70097e+006	-3.60562e+007	9.63729e-001	9695910	9700970	36056200	166716			61.1	0.5	103	10296.9	1759	-9.14650e+006	-9.29142e+006	-3.49576e+007	9.63729e-001	9146500	9291420	34957600	156419
1760	-9.65443e+006	-9.76367e+006	-3.63797e+007	1.53963e+000	9654430	9763670	36379700	270938			51.1	0.5	100	-7597.65	1760	-9.27323e+006	-9.80717e+006	-3.69387e+007	1.53963e+000	9273230	9807170	36938700	278536
1761	-9.64885e+006	-9.76067e+006	-3.63730e+007	1.59666e+000	9648850	9760670	36373000	280863			52.3	0.5	99.9	-8358.27	1761	-9.18791e+006	-9.79420e+006	-3.69710e+007	1.59666e+000	9187910	9794200	36971000	289222
1762	-9.64534e+006	-9.75583e+006	-3.63567e+007	1.65104e+000	9645340	9755830	36356700	290170			53.5	0.5	100	-9118.86	1762	-9.08889e+006	-9.77558e+006	-3.69939e+007	1.65104e+000	9088890	9775580	36993900	299288
1763	-9.64510e+006	-9.74838e+006	-3.63265e+007	1.75112e+000	9645100	9748380	36326500	307260			54.8	0.5	100	-10917.7	1763	-8.90471e+006	-9.74539e+006	-3.70547e+007	1.75112e+000	8904710	9745390	37054700	318178
1764	-9.64676e+006	-9.73846e+006	-3.62843e+007	1.86399e+000	9646760	9738460	36284300	326328			56.3	0.5	101	3108.11	1764	-8.60739e+006	-9.46589e+006	-3.62097e+007	1.86399e+000	8607390	9465890	36209700	323220
1765	-9.65876e+006	-9.73027e+006	-3.62389e+007	1.79197e+000	9658760	9730270	36238900	312978			57.7	0.5	101	6589.68	1765	-8.64226e+006	-9.41053e+006	-3.59486e+007	1.79197e+000	8642260	9410530	35948600	306388
1766	-9.68879e+006	-9.79487e+006	-3.64729e+007	1.24866e+000	9688790	9794870	36472900	220879			47.7	0.5	97.9	-6197.46	1766	-9.62629e+006	-9.90878e+006	-3.70009e+007	1.24866e+000	9626290	9908780	37000900	227076
1767	-9.69842e+006	-9.80918e+006	-3.65217e+007	1.33547e+000	9698420	9809180	36521700	236865			48.1	0.5	96.6	-7283.64	1767	-9.71826e+006	-9.95335e+006	-3.70911e+007	1.33547e+000	9718260	9953350	37091100	244148
1768	-9.84533e+006	-9.92592e+006	-3.68519e+007	1.71941e+000	9845330	9925920	36851900	310633			49.7	0.5	87.7	-13498.1	1768	-1.02812e+007	-1.05713e+007	-3.75779e+007	1.71941e+000	10281200	10571300	37577900	324132
1769	-9.91148e+006	-9.95038e+006	-3.68857e+007	1.80118e+000	9911480	9950380	36885700	326120			48.9	0.5	86	-13398.1	1769	-1.03251e+007	-1.07803e+007	-3.75484e+007	1.80118e+000	10325100	10780300	37548400	339518
1770	-9.97206e+006	-9.97586e+006	-3.69100e+007	1.84673e+000	9972060	9975860	36910000	334929			48.1	0.5	84.3	-12782.9	1770	-1.03577e+007	-1.09607e+007	-3.75014e+007	1.84673e+000	10357700	10960700	37501400	347712
1771	-9.99393e+006	-1.00282e+007	-3.69470e+007	1.73286e+000	9993930	10028200	36947000	314994			48.3	0.5	82.9	-12266.2	1771	-1.04056e+007	-1.11202e+007	-3.75373e+007	1.73286e+000	10405600	11120200	37537300	327260
1772	-1.00200e+007	-1.00777e+007	-3.70040e+007	1.93020e+000	10020000	10077700	37004000	352029			49.9	0.5	81.6	-15718.5	1772	-1.04839e+007	-1.12940e+007	-3.76835e+007	1.93020e+000	10483900	11294000	37683500	367747
1773	-1.00796e+007	-1.02303e+007	-3.70951e+007	1.58677e+000	10079600	10230300	37095100	291064			50.5	0.5	77.4	-13417.5	1773	-1.05955e+007	-1.16675e+007	-3.77661e+007	1.58677e+000	10595500	11667500	37766100	304482
1774	-1.00874e+007	-1.02434e+007	-3.71138e+007	1.42185e+000	10087400	10243400	37113800	261090			49.7	0.5	75.9	-11150.7	1774	-1.05863e+007	-1.16740e+007	-3.77220e+007	1.42185e+000	10586300	11674000	37722000	272241
1775	-1.00937e+007	-1.02432e+007	-3.71397e+007	1.37360e+000	10093700	10243200	37139700	252572			48.9	0.5	74.5	-10044.4	1775	-1.05733e+007	-1.16454e+007	-3.76976e+007	1.37360e+000	10573300	11645400	37697600	262616
1776	-1.00994e+007	-1.02357e+007	-3.71704e+007	1.29085e+000	10099400	10235700	37170400	237725			48.3	0.5	73	-8884.37	1776	-1.05588e+007	-1.15926e+007	-3.76912e+007	1.29085e+000	10558800	11592600	37691200	246610
1777	-1.01044e+007	-1.02216e+007	-3.72050e+007	1.22418e+000	10104400	10221600	37205000	225834			47.7	0.5	71.7	-7966.32	1777	-1.05428e+007	-1.15223e+007	-3.76962e+007	1.22418e+000	10542800	11522300	37696200	233801
1778	-1.01147e+007	-1.01923e+007	-3.72767e+007	9.13891e-001	10114700	10192300	37276700	169193			47.5	0.5	69.3	-5814.81	1778	-1.05286e+007	-1.13916e+007	-3.77690e+007	9.13891e-001	10528600	11391600	37769000	175008
1779	-1.01080e+007	-1.02045e+007	-3.72368e+007	1.06135e+000	10108000	10204500	37236800	196100			47.1	0.5	70.4	-6545.49	1779	-1.05247e+007	-1.14412e+007	-3.77032e+007	1.06135e+000	10524700	11441200	37703200	202645
1780	-1.01278e+007	-1.01484e+007	-3.73739e+007	1.10025e+000	10127800	10148400	37373900	204671			47.1	0.5	66.2	-6729.02	1780	-1.04982e+007	-1.11684e+007	-3.78679e+007	1.10025e+000	10498200	11168400	37867900	211400
1781	-1.01229e+007	-1.01346e+007	-3.74271e+007	1.37765e+000	10122900	10134600	37427100	256943			47.7	0.5	64.7	-8853.6	1781	-1.04944e+007	-1.10550e+007	-3.79655e+007	1.37765e+000	10494400	11055000	37965500	265797
1782	-1.00928e+007	-1.01408e+007	-3.74827e+007	1.50952e+000	10092800	10140800	37482700	282300			48.5	0.5	63.2	-10370.4	1782	-1.04886e+007	-1.09154e+007	-3.80814e+007	1.50952e+000	10488600	10915400	38081400	292671
1783	-1.00614e+007	-1.01461e+007	-3.75355e+007	1.47176e+000	10061400	10146100	37535500	275942			49.6	0.5	61.7	-11077	1783	-1.04851e+007	-1.07663e+007	-3.82163e+007	1.47176e+000	10485100	10766300	38216300	287019
1784	-1.00378e+007	-1.01531e+007	-3.75879e+007	1.50074e+000	10037800	10153100	37587900	282101			50	0.5	59.3	-11140.9	1784	-1.04408e+007	-1.05147e+007	-3.82867e+007	1.50074e+000	10440800	10514700	38286700	293241
1785	-1.00482e+007	-1.01573e+007	-3.75948e+007	1.49598e+000	10048200	10157300	37594800	281324			49	0.5	58.1	-9844.24	1785	-1.04040e+007	-1.04314e+007	-3.82197e+007	1.49598e+000	10404000	10431400	38219700	291168
1786	-1.00595e+007	-1.01674e+007	-3.76248e+007	1.17827e+000	10059500	10167400	37624800	221937			48.2	0.5	55.9	-6775.33	1786	-1.02636e+007	-1.03549e+007	-3.81866e+007	1.17827e+000	10263600	10354900	38186600	228712
1787	-1.00712e+007	-1.01748e+007	-3.76432e+007	1.06668e+000	10071200	10174800	37643200	201123			47.6	0.5	54.7	-5550.64	1787	-1.01809e+007	-1.03282e+007	-3.81604e+007	1.06668e+000	10180900	10328200	38160400	206674
1788	-1.00759e+007	-1.01832e+007	-3.76729e+007	9.48981e-001	10075900	10183200	37672900	179211			48.3	0.5	52.8	-4657.84	1788	-1.00142e+007	-1.02920e+007	-3.81791e+007	9.48981e-001	10014200	10292000	38179100	183869
1789	-1.00800e+007	-1.01813e+007	-3.76611e+007	1.02167e+000	10080000	10181300	37661100	192825			47.4	0.5	53.4	-4867.41	1789	-1.00957e+007	-1.03034e+007	-3.81443e+007	1.02167e+000	10095700	10303400	38144300	197693
1790	-1.00706e+007	-1.01829e+007	-3.76771e+007	1.02350e+000	10070600	10182900	37677100	193320			49.5	0.5	52.6	-5355.14	1790	-9.93901e+006	-1.02845e+007	-3.82235e+007	1.02350e+000	9939010	10284500	38223500	198675
1791	-1.00286e+007	-1.01620e+007	-3.76337e+007	2.43401e+000	10028600	10162000	37633700	458593			55.1	0.5	52.9	-23097.9	1791	-9.54987e+006	-1.02917e+007	-3.86421e+007	2.43401e+000	9549870	10291700	38642100	481691
1792	-1.00569e+007	-1.01620e+007	-3.76053e+007	2.22758e+000	10056900	10162000	37605300	419153			56.8	0.5	51.5	-4113.45	1792	-9.16414e+006	-1.00119e+007	-3.78846e+007	2.22758e+000	9164140	10011900	37884600	423266
1793	-1.00678e+007	-1.01538e+007	-3.75609e+007	2.12268e+000	10067800	10153800	37560900	398523			58.4	0.5	51.4	10429.5	1793	-8.92823e+006	-9.77934e+006	-3.71699e+007	2.12268e+000	8928230	9779340	37169900	388093
1794	-1.00717e+007	-1.03934e+007	-3.68994e+007	1.56566e+000	10071700	10393400	36899400	284572			70.8	0.5	50.9	38649.5	1794	-9.36705e+006	-1.01714e+007	-3.42417e+007	1.56566e+000	9367050	10171400	34241700	245922
1795	-1.00793e+007	-1.04289e+007	-3.68953e+007	1.56409e+000	10079300	10428900	36895300	284295			72.4	0.5	50.1	38756.9	1795	-9.39294e+006	-1.03076e+007	-3.42114e+007	1.56409e+000	9392940	10307600	34211400	245538
1796	-1.01006e+007	-1.02075e+007	-3.72037e+007	1.94663e+000	10100600	10207500	37203700	359054			84.5	0.5	51.4	36668.1	1796	-9.46626e+006	-9.54272e+006	-3.52759e+007	1.94663e+000	9466260	9542720	35275900	322386
1797	-1.00945e+007	-1.02747e+007	-3.71115e+007	1.80389e+000	10094500	10274700	37111500	331271			82.8	0.5	51	37611.7	1797	-9.44619e+006	-9.80346e+006	-3.49331e+007	1.80389e+000	9446190	9803460	34933100	293659
1798	-1.00874e+007	-1.03379e+007	-3.70195e+007	1.76763e+000	10087400	10337900	37019500	323189			81.1	0.5	50.6	39992.7	1798	-9.42308e+006	-1.00262e+007	-3.46160e+007	1.76763e+000	9423080	10026200	34616000	283196
1799	-1.00857e+007	-1.03945e+007	-3.69560e+007	1.93967e+000	10085700	10394500	36956000	353602			79.3	0.5	50.2	46041.9	1799	-9.41729e+006	-1.02147e+007	-3.44038e+007	1.93967e+000	9417290	10214700	34403800	307560
1800	-1.00886e+007	-1.04267e+007	-3.69355e+007	1.86841e+000	10088600	10426700	36935500	340320			77.5	0.5	49.6	45160.5	1800	-9.42450e+006	-1.03274e+007	-3.43205e+007	1.86841e+000	9424500	10327400	34320500	295160
1801	-1.00887e+007	-1.04424e+007	-3.69202e+007	1.51454e+000	10088700	10442400	36920200	275674			74	0.5	49.4	37111.2	1801	-9.42096e+006	-1.03717e+007	-3.42618e+007	1.51454e+000	9420960	10371700	34261800	238562
1802	-1.00962e+007	-1.04406e+007	-3.69526e+007	1.61650e+000	10096200	10440600	36952600	294729			75.8	0.5	48.9	38906.8	1802	-9.44405e+006	-1.03839e+007	-3.43439e+007	1.61650e+000	9444050	10383900	34343900	255822
1803	-1.01294e+007	-1.01497e+007	-3.74825e+007	1.42912e+000	10129400	10149700	37482500	267322			89.2	0.5	49.9	14790.5	1803	-9.16602e+006	-9.67560e+006	-3.65082e+007	1.42912e+000	9166020	9675600	36508200	252531
1804	-1.01399e+007	-1.01478e+007	-3.74241e+007	1.58722e+000	10139900	10147800	37424100	296029			87.9	0.5	50.1	20153.3	1804	-9.27198e+006	-9.62392e+006	-3.61910e+007	1.58722e+000	9271980	9623920	36191000	275876
1805	-1.01257e+007	-1.01752e+007	-3.73385e+007	1.95257e+000	10125700	10175200	37338500	362615			86.4	0.5	50.3	30127	1805	-9.40366e+006	-9.56023e+006	-3.57990e+007	1.95257e+000	9403660	9560230	35799000	332488
1806	-1.01460e+007	-1.01667e+007	-3.75351e+007	1.18497e+000	10146000	10166700	37535100	222281			90.2	0.5	48.6	10257	1806	-9.25313e+006	-9.75203e+006	-3.67334e+007	1.18497e+000	9253130	9752030	36733400	212024
1807	-1.01641e+007	-1.01818e+007	-3.75789e+007	1.04119e+000	10164100	10181800	37578900	195775			91	0.5	47.4	7772.83	1807	-9.38492e+006	-9.82296e+006	-3.68915e+007	1.04119e+000	9384920	9822960	36891500	188002
1808	-1.01598e+007	-1.02000e+007	-3.76577e+007	9.58169e-001	10159800	10200000	37657700	180896			93.5	0.5	46.3	3265.82	1808	-9.40599e+006	-9.94987e+006	-3.73891e+007	9.58169e-001	9405990	9949870	37389100	177630
1809	-1.01388e+007	-1.01980e+007	-3.76702e+007	1.01277e+000	10138800	10198000	37670200	191303			94.6	0.5	47.1	292.765	1809	-9.29659e+006	-1.00063e+007	-3.77292e+007	1.01277e+000	9296590	10006300	37729200	191010
1810	-1.01212e+007	-1.01959e+007	-3.76797e+007	1.00633e+000	10121200	10195900	37679700	190160			95.7	0.5	47.9	-2971.23	1810	-9.33712e+006	-1.00976e+007	-3.80618e+007	1.00633e+000	9337120	10097600	38061800	193131
1811	-1.01301e+007	-1.02063e+007	-3.77129e+007	8.89815e-001	10130100	10206300	37712900	168440			97.4	0.5	47.2	-2579.73	1811	-9.49135e+006	-1.01387e+007	-3.80757e+007	8.89815e-001	9491350	10138700	38075700	171020
1812	-1.01477e+007	-1.02163e+007	-3.77362e+007	8.27324e-001	10147700	10216300	37736200	156816			98	0.5	46.1	-1721.57	1812	-9.54986e+006	-1.01375e+007	-3.80123e+007	8.27324e-001	9549860	10137500	38012300	158537
1813	-1.01621e+007	-1.02250e+007	-3.77575e+007	7.07358e-001	10162100	10225000	37757500	134236			98.6	0.5	45.1	-1051.98	1813	-9.60238e+006	-1.01400e+007	-3.79697e+007	7.07358e-001	9602380	10140000	37969700	135288
1814	-1.01326e+007	-1.02153e+007	-3.77473e+007	9.24589e-001	10132600	10215300	37747300	175336			102	0.5	47.4	-3089.56	1814	-9.76260e+006	-1.02178e+007	-3.81276e+007	9.24589e-001	9762600	10217800	38127600	178426
1815	-1.00542e+007	-1.01587e+007	-3.75945e+007	1.88728e+000	10054200	10158700	37594500	354916			102	0.5	57.6	-12138.6	1815	-1.04090e+007	-1.04712e+007	-3.82002e+007	1.88728e+000	10409000	10471200	38200200	367055
1816	-1.00526e+007	-1.01533e+007	-3.75741e+007	1.91120e+000	10052600	10153300	37574100	359031			101	0.5	59.1	-13283.7	1816	-1.04459e+007	-1.06069e+007	-3.82155e+007	1.91120e+000	10445900	10606900	38215500	372315
1817	-9.66567e+006	-9.76996e+006	-3.63942e+007	1.00667e+000	9665670	9769960	36394200	177299			101	0.5	99.9	-3818.16	1817	-9.32799e+006	-9.79387e+006	-3.68296e+007	1.00667e+000	9327990	9793870	36829600	181118
1818	-9.64737e+006	-9.86330e+006	-3.56955e+007	1.76692e+000	9647370	9863300	35695500	300064			79.5	0.5	104	31179.9	1818	-9.16771e+006	-9.87228e+006	-3.37262e+007	1.76692e+000	9167710	9872280	33726200	268885
1819	-9.64728e+006	-9.91439e+006	-3.56441e+007	1.19783e+000	9647280	9914390	35644100	202923			72.2	0.5	103	23840.7	1819	-9.10477e+006	-9.93240e+006	-3.34088e+007	1.19783e+000	9104770	9932400	33408800	179082
1820	-9.64912e+006	-9.89422e+006	-3.56717e+007	1.12562e+000	9649120	9894220	35671700	190950			71.1	0.5	103	21741.2	1820	-9.11695e+006	-9.87956e+006	-3.35115e+007	1.12562e+000	9116950	9879560	33511500	169208
1821	-9.65266e+006	-9.87409e+006	-3.57064e+007	1.02739e+000	9652660	9874090	35706400	174591			70	0.5	103	19130.4	1821	-9.13266e+006	-9.82080e+006	-3.36344e+007	1.02739e+000	9132660	9820800	33634400	155461
1822	-9.65596e+006	-9.85314e+006	-3.57408e+007	9.88887e-001	9655960	9853140	35740800	168339			69	0.5	103	17756.4	1822	-9.14565e+006	-9.75441e+006	-3.37539e+007	9.88887e-001	9145650	9754410	33753900	150582
1823	-9.65886e+006	-9.83172e+006	-3.57740e+007	8.87595e-001	9658860	9831720	35774000	151347			68	0.5	103	15357.5	1823	-9.15759e+006	-9.68667e+006	-3.38704e+007	8.87595e-001	9157590	9686670	33870400	135989
1824	-9.68600e+006	-9.70534e+006	-3.61097e+007	1.18905e+000	9686000	9705340	36109700	206270			60.1	0.5	102	11286.1	1824	-9.02981e+006	-9.31104e+006	-3.51544e+007	1.18905e+000	9029810	9311040	35154400	194984
1825	-9.67092e+006	-9.71640e+006	-3.61700e+007	1.44076e+000	9670920	9716400	36170000	250725			59	0.5	102	11671.6	1825	-8.86634e+006	-9.32688e+006	-3.53826e+007	1.44076e+000	8866340	9326880	35382600	239053
1826	-9.70967e+006	-9.82430e+006	-3.65723e+007	1.47920e+000	9709670	9824300	36572300	263084			48.4	0.5	95.3	-8740.48	1826	-9.82015e+006	-9.99956e+006	-3.71781e+007	1.47920e+000	9820150	9999560	37178100	271825
1827	-9.72419e+006	-9.84103e+006	-3.66261e+007	1.65632e+000	9724190	9841030	36626100	295457			48.7	0.5	93.9	-10525.3	1827	-9.93775e+006	-1.00497e+007	-3.72655e+007	1.65632e+000	9937750	10049700	37265500	305982
1828	-9.74516e+006	-9.86022e+006	-3.66836e+007	1.81047e+000	9745160	9860220	36683600	323984			49	0.5	92.4	-12331.5	1828	-1.00770e+007	-1.01058e+007	-3.73554e+007	1.81047e+000	10077000	10105800	37355400	336316
1829	-9.77193e+006	-9.88114e+006	-3.67423e+007	1.76820e+000	9771930	9881140	36742300	317459			49.2	0.5	90.8	-12732.5	1829	-1.01639e+007	-1.02323e+007	-3.74377e+007	1.76820e+000	10163900	10232300	37437700	330191
1830	-9.80505e+006	-9.90305e+006	-3.67987e+007	1.74523e+000	9805050	9903050	36798700	314335			49.4	0.5	89.3	-13158.7	1830	-1.02223e+007	-1.03970e+007	-3.75114e+007	1.74523e+000	10222300	10397000	37511400	327494
1831	-1.00407e+007	-1.01312e+007	-3.70352e+007	1.89696e+000	10040700	10131200	37035200	346651			50.1	0.5	80.2	-15752	1831	-1.05255e+007	-1.14316e+007	-3.77163e+007	1.89696e+000	10525500	11431600	37716300	362403
1832	-1.00607e+007	-1.01840e+007	-3.70643e+007	1.73863e+000	10060700	10184000	37064300	318311			50.3	0.5	78.8	-14574.5	1832	-1.05629e+007	-1.15610e+007	-3.77394e+007	1.73863e+000	10562900	11561000	37739400	332885
1833	-1.00476e+007	-1.01494e+007	-3.75629e+007	1.53913e+000	10047600	10149400	37562900	288959			49.7	0.5	60.5	-11461.9	1833	-1.04625e+007	-1.06402e+007	-3.82499e+007	1.53913e+000	10462500	10640200	38249900	300421
1834	-1.00615e+007	-1.01801e+007	-3.76745e+007	1.20366e+000	10061500	10180100	37674500	227306			50.7	0.5	52.5	-6939.78	1834	-9.86818e+006	-1.02812e+007	-3.82812e+007	1.20366e+000	9868180	10281200	38281200	234245
1835	-1.00503e+007	-1.01751e+007	-3.76653e+007	1.43781e+000	10050300	10175100	37665300	271376			52	0.5	52.6	-9183.94	1835	-9.79541e+006	-1.02781e+007	-3.83410e+007	1.43781e+000	9795410	10278100	38341000	280560
1836	-1.00400e+007	-1.01703e+007	-3.76559e+007	1.89667e+000	10040000	10170300	37655900	357787			53.5	0.5	52.8	-14355.6	1836	-9.70365e+006	-1.02843e+007	-3.84584e+007	1.89667e+000	9703650	10284300	38458400	372143
1837	-1.00869e+007	-1.01439e+007	-3.75012e+007	2.19264e+000	10086900	10143900	37501200	410432			60.1	0.5	51.3	19865.5	1837	-8.81656e+006	-9.63456e+006	-3.66899e+007	2.19264e+000	8816560	9634560	36689900	390567
1838	-1.01159e+007	-1.01336e+007	-3.74301e+007	1.80616e+000	10115900	10133600	37430100	336902			61.7	0.5	51.1	24918.9	1838	-9.07780e+006	-9.55309e+006	-3.60957e+007	1.80616e+000	9077800	9553090	36095700	311983
1839	-1.01241e+007	-1.01536e+007	-3.73536e+007	1.75984e+000	10124100	10153600	37353600	327035			63.3	0.5	51	29281.7	1839	-9.33646e+006	-9.51685e+006	-3.56889e+007	1.75984e+000	9336460	9516850	35688900	297753
1840	-1.01138e+007	-1.01984e+007	-3.72665e+007	1.61506e+000	10113800	10198400	37266500	298856			64.8	0.5	50.8	30411.9	1840	-9.48042e+006	-9.53375e+006	-3.53427e+007	1.61506e+000	9480420	9533750	35342700	268444
1841	-1.01030e+007	-1.02489e+007	-3.71721e+007	1.58255e+000	10103000	10248900	37172100	291496			66.4	0.5	50.7	32571	1841	-9.45113e+006	-9.72272e+006	-3.50341e+007	1.58255e+000	9451130	9722720	35034100	258925
1842	-1.00918e+007	-1.02990e+007	-3.70760e+007	1.54603e+000	10091800	10299000	37076000	283436			67.8	0.5	50.7	34199.8	1842	-9.42110e+006	-9.88771e+006	-3.47463e+007	1.54603e+000	9421100	9887710	34746300	249236
1843	-1.00813e+007	-1.03482e+007	-3.69840e+007	1.57937e+000	10081300	10348200	36984000	288251			69.3	0.5	50.8	37106.8	1843	-9.39307e+006	-1.00396e+007	-3.44799e+007	1.57937e+000	9393070	10039600	34479900	251145
1844	-1.01259e+007	-1.02013e+007	-3.76970e+007	9.52027e-001	10125900	10201300	37697000	180064			96.5	0.5	47.6	-2786.02	1844	-9.41734e+006	-1.01191e+007	-3.80693e+007	9.52027e-001	9417340	10119100	38069300	182850
1845	-1.01844e+007	-1.02430e+007	-3.78088e+007	2.87696e-001	10184400	10243000	37808800	54748			101	0.5	43.3	-239.998	1845	-9.70569e+006	-1.01596e+007	-3.79465e+007	2.87696e-001	9705690	10159600	37946500	54988
1846	-1.01668e+007	-1.02340e+007	-3.77895e+007	7.72194e-001	10166800	10234000	37789500	146786			101	0.5	44.7	-1484.24	1846	-9.72124e+006	-1.01848e+007	-3.80340e+007	7.72194e-001	9721240	10184800	38034000	148270
1847	-1.01514e+007	-1.02256e+007	-3.77704e+007	8.98396e-001	10151400	10225600	37770400	170591			102	0.5	45.9	-2356	1847	-9.73854e+006	-1.02009e+007	-3.80824e+007	8.98396e-001	9738540	10200900	38082400	172947
1848	-1.01102e+007	-1.01985e+007	-3.77011e+007	1.16842e+000	10110200	10198500	37701100	221018			104	0.5	50.6	-4761.16	1848	-1.00325e+007	-1.02831e+007	-3.81246e+007	1.16842e+000	10032500	10283100	38124600	225779
1849	-1.01201e+007	-1.02055e+007	-3.77199e+007	1.00642e+000	10120100	10205500	37719900	190571			104	0.5	49.6	-3772.76	1849	-9.99102e+006	-1.02708e+007	-3.81159e+007	1.00642e+000	9991020	10270800	38115900	194343
1850	-1.01312e+007	-1.02128e+007	-3.77385e+007	9.29499e-001	10131200	10212800	37738500	176186			105	0.5	48.5	-3179.8	1850	-9.95642e+006	-1.02600e+007	-3.81062e+007	9.29499e-001	9956420	10260000	38106200	179366
1851	-1.01408e+007	-1.02195e+007	-3.77565e+007	8.65213e-001	10140800	10219500	37756500	164162			105	0.5	47.5	-2708.68	1851	-9.92353e+006	-1.02503e+007	-3.80993e+007	8.65213e-001	9923530	10250300	38099300	166871
1852	-1.00835e+007	-1.01751e+007	-3.76319e+007	1.71725e+000	10083500	10175100	37631900	323624			104	0.5	54.6	-8547.32	1852	-1.02887e+007	-1.03435e+007	-3.81152e+007	1.71725e+000	10288700	10343500	38115200	332171
1853	-1.00942e+007	-1.01831e+007	-3.76543e+007	1.60501e+000	10094200	10183100	37654300	302841			104	0.5	53.2	-7302.8	1853	-1.02020e+007	-1.03199e+007	-3.81054e+007	1.60501e+000	10202000	10319900	38105400	310144
1854	-1.01056e+007	-1.01918e+007	-3.76781e+007	1.43486e+000	10105600	10191800	37678100	271088			105	0.5	51.9	-5993.53	1854	-1.01338e+007	-1.03020e+007	-3.81003e+007	1.43486e+000	10133800	10302000	38100300	277082
1855	-1.00732e+007	-1.01664e+007	-3.76070e+007	1.87877e+000	10073200	10166400	37607000	353585			103	0.5	56.1	-10141	1855	-1.03696e+007	-1.03909e+007	-3.81198e+007	1.87877e+000	10369600	10390900	38119800	363726
1856	-1.01049e+007	-1.01389e+007	-3.74629e+007	1.98975e+000	10104900	10138900	37462900	371755			101	0.5	64.2	-14522.1	1856	-1.05350e+007	-1.11060e+007	-3.80804e+007	1.98975e+000	10535000	11106000	38080400	386277
1857	-1.00846e+007	-1.01422e+007	-3.74964e+007	2.00697e+000	10084600	10142200	37496400	375579			101	0.5	62.6	-14029	1857	-1.05019e+007	-1.09498e+007	-3.81015e+007	2.00697e+000	10501900	10949800	38101500	389608
1858	-1.00715e+007	-1.01466e+007	-3.75277e+007	2.01349e+000	10071500	10146600	37527700	377381			102	0.5	60.9	-13414.4	1858	-1.04680e+007	-1.07943e+007	-3.81185e+007	2.01349e+000	10468000	10794300	38118500	390796
1859	-1.01312e+007	-1.01430e+007	-3.73931e+007	2.01943e+000	10131200	10143000	37393100	376023			102	0.5	66.1	-13725.3	1859	-1.05398e+007	-1.12643e+007	-3.79419e+007	2.01943e+000	10539800	11264300	37941900	389748
1860	-1.01168e+007	-1.02004e+007	-3.72770e+007	1.93470e+000	10116800	10200400	37277000	358204			102	0.5	69.6	-12761.6	1860	-1.05564e+007	-1.14956e+007	-3.77783e+007	1.93470e+000	10556400	11495600	37778300	370966
1861	-1.01209e+007	-1.01748e+007	-3.73192e+007	2.04707e+000	10120900	10174800	37319200	379782			103	0.5	68	-12896.8	1861	-1.05355e+007	-1.13851e+007	-3.78036e+007	2.04707e+000	10535500	11385100	37803600	392678
1862	-1.00777e+007	-1.02216e+007	-3.70959e+007	1.83178e+000	10077700	10221600	37095900	336002			101	0.5	76.3	-13100.2	1862	-1.05497e+007	-1.16051e+007	-3.76414e+007	1.83178e+000	10549700	11605100	37641400	349102
1863	-1.00881e+007	-1.02308e+007	-3.71293e+007	1.93951e+000	10088100	10230800	37129300	356406			102	0.5	74.7	-13241.6	1863	-1.05534e+007	-1.16224e+007	-3.76394e+007	1.93951e+000	10553400	11622400	37639400	369648
1864	-1.00960e+007	-1.02258e+007	-3.71665e+007	2.05028e+000	10096000	10225800	37166500	377483			102	0.5	73.1	-13322	1864	-1.05483e+007	-1.15946e+007	-3.76461e+007	2.05028e+000	10548300	11594600	37646100	390805
1865	-1.01029e+007	-1.02133e+007	-3.72073e+007	2.11703e+000	10102900	10213300	37207300	390572			103	0.5	71.5	-13038.1	1865	-1.05371e+007	-1.15358e+007	-3.76594e+007	2.11703e+000	10537100	11535800	37659400	403610
1866	-1.00533e+007	-1.01732e+007	-3.70445e+007	1.78033e+000	10053300	10173200	37044500	325585			102	0.5	78.2	-12157.3	1866	-1.05000e+007	-1.14713e+007	-3.75723e+007	1.78033e+000	10500000	11471300	37572300	337742
1867	-1.00276e+007	-1.01153e+007	-3.69977e+007	1.69721e+000	10027600	10115300	36997700	309508			102	0.5	80.1	-11070.4	1867	-1.04438e+007	-1.13001e+007	-3.75136e+007	1.69721e+000	10443800	11300100	37513600	320578
1868	-1.00012e+007	-1.00542e+007	-3.69506e+007	1.60064e+000	10001200	10054200	36950600	291062			103	0.5	81.9	-9892.01	1868	-1.03836e+007	-1.11163e+007	-3.74516e+007	1.60064e+000	10383600	11116300	37451600	300954
1869	-9.75158e+006	-9.86887e+006	-3.67125e+007	2.64246e+000	9751580	9868870	36712500	473614			101	0.5	91.8	-17527.3	1869	-1.00128e+007	-1.00945e+007	-3.73736e+007	2.64246e+000	10012800	10094500	37373600	491141
1870	-9.79697e+006	-9.89429e+006	-3.67710e+007	2.74711e+000	9796970	9894290	36771000	494036			101	0.5	89.9	-18291.5	1870	-1.01552e+007	-1.02203e+007	-3.74142e+007	2.74711e+000	10155200	10220300	37414200	512327
1871	-9.85809e+006	-9.92197e+006	-3.68230e+007	2.36668e+000	9858090	9921970	36823000	426952			102	0.5	87.9	-15228.9	1871	-1.02166e+007	-1.04668e+007	-3.74184e+007	2.36668e+000	10216600	10466800	37418400	442180
1872	-9.92627e+006	-9.95050e+006	-3.68714e+007	2.01117e+000	9926270	9950500	36871400	363899			102	0.5	85.9	-12940.3	1872	-1.02808e+007	-1.07053e+007	-3.74425e+007	2.01117e+000	10280800	10705300	37442500	376839
1873	-9.97226e+006	-9.98441e+006	-3.69022e+007	1.86392e+000	9972260	9984410	36902200	337926			103	0.5	84	-11193.8	1873	-1.03162e+007	-1.08814e+007	-3.74111e+007	1.86392e+000	10316200	10881400	37411100	349120
1874	-9.70120e+006	-9.81498e+006	-3.65426e+007	1.33880e+000	9701200	9814980	36542600	237724			102	0.5	96.1	-6742.34	1874	-9.63745e+006	-9.93021e+006	-3.70773e+007	1.33880e+000	9637450	9930210	37077300	244467
1875	-9.71664e+006	-9.83069e+006	-3.65914e+007	1.46098e+000	9716640	9830690	36591400	260119			102	0.5	94.8	-7874.47	1875	-9.75164e+006	-9.97628e+006	-3.71514e+007	1.46098e+000	9751640	9976280	37151400	267994
1876	-9.73534e+006	-9.84725e+006	-3.66404e+007	1.53633e+000	9735340	9847250	36640400	274280			102	0.5	93.5	-8770.91	1876	-9.87466e+006	-1.00234e+007	-3.72211e+007	1.53633e+000	9874660	10023400	37221100	283051
1877	-9.68767e+006	-9.78961e+006	-3.64525e+007	1.09288e+000	9687670	9789610	36452500	193110			103	0.5	98.5	-4553.5	1877	-9.50928e+006	-9.85791e+006	-3.69100e+007	1.09288e+000	9509280	9857910	36910000	197664
1878	-9.69768e+006	-9.80219e+006	-3.64939e+007	1.18503e+000	9697680	9802190	36493900	209869			103	0.5	97.4	-5271.31	1878	-9.58809e+006	-9.89262e+006	-3.69730e+007	1.18503e+000	9588090	9892620	36973000	215141
1879	-9.67418e+006	-9.77514e+006	-3.64068e+007	1.16470e+000	9674180	9775140	36406800	205281			103	0.5	99.7	-4368.18	1879	-9.41225e+006	-9.81459e+006	-3.68300e+007	1.16470e+000	9412250	9814590	36830000	209650
1880	-9.64798e+006	-9.74102e+006	-3.62936e+007	1.19279e+000	9647980	9741020	36293600	208927			98.9	0.5	102	-2934.72	1880	-9.11764e+006	-9.68849e+006	-3.66092e+007	1.19279e+000	9117640	9688490	36609200	211862
1881	-9.65217e+006	-9.74755e+006	-3.63161e+007	1.19175e+000	9652170	9747550	36316100	209003			100	0.5	102	-3441.26	1881	-9.19301e+006	-9.72168e+006	-3.66695e+007	1.19175e+000	9193010	9721680	36669500	212444
1882	-9.65848e+006	-9.75526e+006	-3.63413e+007	1.19244e+000	9658480	9755260	36341300	209414			101	0.5	101	-3819.21	1882	-9.26696e+006	-9.75235e+006	-3.67209e+007	1.19244e+000	9266960	9752350	36720900	213234
1883	-9.64454e+006	-9.72828e+006	-3.62449e+007	1.21217e+000	9644540	9728280	36244900	211762			98.2	0.5	103	-1815.93	1883	-9.08671e+006	-9.64494e+006	-3.64622e+007	1.21217e+000	9086710	9644940	36462200	213578
1884	-9.64498e+006	-9.72114e+006	-3.62154e+007	1.32538e+000	9644980	9721140	36215400	231173			97.4	0.5	104	-1025.81	1884	-9.08694e+006	-9.61911e+006	-3.63564e+007	1.32538e+000	9086940	9619110	36356400	232199
1885	-9.64676e+006	-9.71048e+006	-3.61700e+007	1.60816e+000	9646760	9710480	36170000	279814			95.6	0.5	104	2093.69	1885	-9.07913e+006	-9.55239e+006	-3.60915e+007	1.60816e+000	9079130	9552390	36091500	277721
1886	-9.65569e+006	-9.70063e+006	-3.61208e+007	1.77427e+000	9655690	9700630	36120800	307917			93.6	0.5	105	6691.35	1886	-9.12462e+006	-9.48582e+006	-3.57739e+007	1.77427e+000	9124620	9485820	35773900	301225
1887	-9.68714e+006	-9.69021e+006	-3.60468e+007	2.07847e+000	9687140	9690210	36046800	359342			90.1	0.5	104	16992.7	1887	-9.23992e+006	-9.37651e+006	-3.52119e+007	2.07847e+000	9239920	9376510	35211900	342350
1888	-9.67114e+006	-9.69077e+006	-3.60651e+007	1.98223e+000	9671140	9690770	36065100	343008			91.7	0.5	105	12364.7	1888	-9.21138e+006	-9.42614e+006	-3.54433e+007	1.98223e+000	9211380	9426140	35443300	330643
1889	-9.67881e+006	-9.71445e+006	-3.59729e+007	2.20581e+000	9678810	9714450	35972900	379904			88.1	0.5	105	23074.2	1889	-9.32484e+006	-9.36748e+006	-3.48732e+007	2.20581e+000	9324840	9367480	34873200	356829
1890	-9.66771e+006	-9.74548e+006	-3.58965e+007	2.12205e+000	9667710	9745480	35896500	364042			86.1	0.5	105	26287.5	1890	-9.28360e+006	-9.50504e+006	-3.45670e+007	2.12205e+000	9283600	9505040	34567000	337755
1891	-9.65723e+006	-9.77429e+006	-3.58248e+007	2.03366e+000	9657230	9774290	35824800	347591			84.2	0.5	106	28191	1891	-9.25380e+006	-9.63663e+006	-3.43137e+007	2.03366e+000	9253800	9636630	34313700	319400
1892	-9.64775e+006	-9.79691e+006	-3.57635e+007	1.88414e+000	9647750	9796910	35763500	321013			82.4	0.5	106	27979.2	1892	-9.23532e+006	-9.74896e+006	-3.41258e+007	1.88414e+000	9235320	9748960	34125800	293034
1893	-9.64542e+006	-9.82357e+006	-3.57273e+007	1.77745e+000	9645420	9823570	35727300	302294			80.9	0.5	106	28407.4	1893	-9.21002e+006	-9.81857e+006	-3.39528e+007	1.77745e+000	9210020	9818570	33952800	273887
1894	-9.64108e+006	-9.86428e+006	-3.56688e+007	1.59462e+000	9641080	9864280	35668800	270413			77.9	0.5	105	28025.6	1894	-9.17467e+006	-9.92886e+006	-3.36981e+007	1.59462e+000	9174670	9928860	33698100	242387
1895	-9.63941e+006	-9.87471e+006	-3.56516e+007	1.54926e+000	9639410	9874710	35651600	262494			76.5	0.5	105	27880.6	1895	-9.16475e+006	-9.95785e+006	-3.36285e+007	1.54926e+000	9164750	9957850	33628500	234613
1896	-9.64201e+006	-9.89838e+006	-3.56385e+007	1.40892e+000	9642010	9898380	35638500	238584			75.1	0.5	104	26666.5	1896	-9.13953e+006	-9.97578e+006	-3.35075e+007	1.40892e+000	9139530	9975780	33507500	211918
[truncated: 15,355 more rows]
